# Supplementary material for: Matrotrophic viviparity constrains microbiome acquisition during gestation in a live‐bearing cockroach, Diploptera punctata
Source: Ecol Evol. 2019 Aug 22;9(18):10601–14. doi: 10.1002/ece3.5580 (PMC6787804; doi:10.1002/ece3.5580)
Supplement: Supplementary file 2 [file ECE3-9-10601-s002.xlsx]

## Sheet: Supplemental Table 1
numsampled	0.03-FI1	lci-FI1	hci-FI1	0.03-FI2	lci-FI2	hci-FI2	0.03-FI3	lci-FI3	hci-FI3	0.03-FI4	lci-FI4	hci-FI4	0.03-FI5	lci-FI5	hci-FI5	0.03-FI6	lci-FI6	hci-FI6	0.03-FI9	lci-FI9	hci-FI9	0.03-FRI1	lci-FRI1	hci-FRI1	0.03-FRI2	lci-FRI2	hci-FRI2	0.03-FRI3	lci-FRI3	hci-FRI3	0.03-FRI4	lci-FRI4	hci-FRI4	0.03-FRI5	lci-FRI5	hci-FRI5	0.03-FRI6	lci-FRI6	hci-FRI6	0.03-LLE1	lci-LLE1	hci-LLE1	0.03-LLE2	lci-LLE2	hci-LLE2	0.03-LLE3	lci-LLE3	hci-LLE3	0.03-LLE4
1	1	1	1	1	1	1	1	1	1	1	1	1	1	1	1	1	1	1	1	1	1	1	1	1	1	1	1	1	1	1	1	1	1	1	1	1	1	1	1	1	1	1	1	1	1	1	1	1	1
100	41.221	33	50	33.488	26	41	27.863	20	35	28.132	20	36	36.82	27	43	31.549	26	39	52.244	44	60	45.283	36	56	51.181	46	57	56.153	46	67	50.159	42	58	54.481	45	65	58.566	50	73	8.236	4	12	7.741	4	15	10.365	4	18	7.056
200	66.821	58	74	53.173	46	60	46.264	34	52	43.13	32	52	59.678	50	68	49.328	40	61	87.647	77	98	73.183	57	85	83.963	77	91	97.864	88	105	85.984	74	100	92.135	79	109	98.64	84	118	13.892	7	19	13.881	9	20	19.299	12	27	12.953
300	88.628	73	98	70.116	63	78	63.511	53	71	56.622	45	66	78.233	64	87	64.883	56	78	117.204	103	136	96.682	84	107	110.836	100	122	132.103	117	144	114.493	103	128	126.286	105	143	132.938	113	150	19.986	12	26	21.132	14	34	28.08	20	38	18.225
400	108.592	92	124	85.609	76	100	79.707	65	92	67.545	58	78	95.033	81	104	77.842	71	91	141.817	128	161	117.362	99	127	133.3	119	146	163.552	149	177	139.29	126	158	153.605	131	170	164.438	145	184	26.03	15	40	26.457	20	40	36.6	27	47	23.234
500	127.81	108	143	99.347	90	109	94.345	78	109	78.124	65	91	111.402	97	122	92.367	81	104	167.168	152	189	136.832	120	147	154.448	140	169	194.312	184	208	160.881	147	179	179.721	160	199	191.398	171	212	32.632	23	47	32.049	22	42	45.425	33	59	28.374
600	146.473	124	161	113.155	102	124	109.069	93	120	87.849	75	99	126.936	111	141	106.713	99	119	188.751	174	208	155.142	133	167	173.086	158	187	222.192	210	240	182.774	166	208	203.063	183	222	215.897	192	240	38.317	27	53	37.195	29	47	53.073	41	68	33.379
700	162.448	142	177	125.073	113	137	122.994	107	136	98.166	82	107	139.852	126	155	118.906	109	132	211.086	196	232	171.235	152	190	190.46	176	209	248.544	229	267	202.921	189	233	224.237	200	244	239.802	216	267	44.678	31	64	42.882	34	54	61.881	49	77	38.125
800	179.206	157	196	137.48	120	147	136.848	123	149	106.731	89	116	153.517	136	173	130.736	118	142	230.914	216	253	187.347	169	209	207.123	196	230	274.229	257	293	221.293	204	249	244.643	219	264	262.075	230	286	52.16	38	71	48.525	36	60	70.33	57	87	43.219
900	194.606	175	211	148.98	135	164	149.273	132	163	114.887	95	125	165.073	151	187	141.856	128	154	249.389	229	273	202.567	186	221	223.691	213	242	297.694	276	317	239.197	222	267	262.364	238	283	285.059	259	317	57.954	41	75	55.021	42	69	78.927	69	94	47.678
1000	209.071	189	232	161.706	141	180	164.154	140	181	123.57	106	136	176.929	159	199	152.495	134	167	267.989	248	288	216.065	197	234	238.371	219	256	321.647	301	342	257.616	238	278	280.744	255	297	305.191	274	337	64.298	50	82	60.433	47	74	87.293	75	104	51.824
1100	224.28	207	246	173.014	151	189	176.289	147	186	132.088	112	144	188.53	170	210	164.273	148	180	285.675	264	304	229.35	204	249	254.001	237	272	345.276	325	369	274.35	258	296	298.95	269	321	325.475	290	360	70.34	53	86	65.525	49	80	94.746	86	109	58.537
1200	238.567	220	261	183.019	164	197	188.97	163	200	141.377	119	157	199.896	178	226	175.953	161	194	302.709	283	323	244.005	220	262	267.968	247	284	366.171	341	390	292.157	276	312	313.836	280	334	344.477	310	378	76.702	63	90	71.514	55	88	102.336	93	119	63.274
1300	252.482	231	277	194.06	174	217	202.415	178	219	150.331	132	168	211.127	187	238	187.035	173	204	319.031	299	340	257.645	240	277	283.232	263	300	388.376	360	413	308.329	287	327	330.557	295	344	361.763	323	400	82.153	66	98	76.524	60	94	109.598	99	125	67.874
1400	265.985	244	291	206.012	183	226	214.545	191	232	159.549	139	177	221.129	199	247	198.068	177	217	335.769	317	356	270.839	252	288	297.779	271	315	408.608	380	435	324.422	306	348	347.947	306	366	379.44	339	415	87.738	71	107	81.31	65	100	117.004	107	136	72.604
1500	279.222	257	302	215.205	189	234	226.637	204	242	168.451	147	185	231.473	210	259	208.89	191	226	351.368	328	371	283.805	262	310	311.79	285	333	430.452	397	455	339.967	316	363	363.371	323	380	398.072	355	433	93.742	76	111	86.593	70	101	123.86	112	144	78.148
1600	292.641	268	321	225.888	196	248	237.777	216	259	177.162	155	200	242.638	229	272	219.896	201	238	366.145	342	387	295.586	274	322	324.16	294	348	450.459	416	473	355.647	328	378	378.786	340	404	413.895	365	449	100.733	84	115	91.952	75	106	130.5	115	148	82.915
1700	305.718	282	326	237.044	205	257	249.631	225	274	185.21	160	207	252.915	239	287	230.268	208	252	380.258	357	400	309.604	286	339	337.3	308	370	469.736	440	492	370.022	342	400	394.098	358	418	430.113	378	466	106.236	90	125	98.119	81	116	138.265	124	154	87.024
1800	317.862	294	336	246.373	219	267	261.996	237	287	192.453	166	217	262.791	246	293	241.084	220	263	395.492	373	414	321.485	300	352	351.827	329	383	489.315	459	512	384.743	355	419	409.129	370	433	446.883	393	480	111.6	96	133	102.812	82	120	146.847	134	164	91.58
1900	330.148	309	351	256.229	230	276	273.143	252	300	200.007	173	230	273.364	254	298	251.324	227	277	410.338	390	430	333.874	308	362	365.196	341	397	508.705	481	536	399.501	366	436	422.54	387	445	460.816	404	495	117.523	106	138	108.441	87	126	153.119	142	168	95.953
2000	342.108	323	368	265.957	242	286	284.369	259	315	209.224	184	243	284.213	266	306	261.204	238	284	424.267	402	443	345.965	317	374	377.424	353	407	526.163	500	553	413.732	380	447	436.863	400	460	476.009	416	511	123.518	114	146	114.032	92	130	159.365	148	175	100.641
2100	354.383	333	386	275.692	248	300	296.503	273	336	216.915	194	253	292.642	273	315	272.2	252	291	439.274	412	460	358.062	326	382	389.378	362	420	545.557	516	576	428.135	396	457	449.557	415	473	491.599	435	533	129.381	120	151	119.663	98	134	165.688	154	180	105.912
2200	366.25	345	399	285.534	257	315	307.924	287	342	224.187	199	255	302.143	282	324	282.369	259	301	453.979	430	473	370.685	337	394	402.045	373	436	563.98	536	592	442.002	409	472	464.317	433	485	506.189	449	548	135.778	124	154	124.897	107	140	172.598	162	183	111.138
2300	379.78	358	415	295.113	265	322	318.469	297	356	232.368	208	262	312.647	293	334	292.06	269	312	468.478	438	488	381.643	345	405	414.191	386	449	581.992	552	608	455.959	424	489	477.064	449	503	520.962	469	562	140.961	127	157	129.662	115	145	179.493	168	190	116.542
2400	392.194	364	427	303.939	273	331	329.489	308	362	240.826	218	269	322.022	303	341	301.649	277	320	483.01	452	503	392.495	358	416	424.892	398	458	598.986	568	627	468.445	437	507	489.439	468	513	535.333	486	578	146.194	130	160	133.96	122	147	186.495	176	199	121.487
2500	404.99	376	445	313.829	285	340	339.665	313	370	248.375	227	277	331.781	316	351	312.61	286	332	496.196	462	517	403.14	369	426	436.746	406	471	616.837	582	647	481.539	445	520	502.037	479	527	550.05	502	590	152.016	133	167	139.322	128	151	193.182	182	206	126.168
2600	417.575	388	461	322.921	292	351	349.579	317	376	255.615	234	282	340.892	325	360	322.959	294	346	509.983	477	533	413.093	377	434	448.266	414	480	633.395	604	664	496.104	457	534	516.596	496	539	564.553	515	610	157.43	140	171	144.636	134	157	199.109	188	212	131.039
2700	428.764	405	467	331.881	299	360	360.925	332	384	263.569	240	289	350.613	334	373	332.91	308	358	523.399	494	542	423.628	389	443	460.849	428	497	651.205	619	685	509.19	462	550	528.367	506	551	578.022	524	623	161.898	144	175	149.102	137	160	205.658	195	219	136.121
2800	439.841	417	478	340.472	303	373	371.061	339	391	271.931	253	303	360.636	344	385	342.637	317	363	536.442	508	557	434.615	402	457	472.487	441	509	668.49	642	701	523.057	472	558	542.617	519	567	592.782	539	632	167.44	154	182	153.929	140	167	211.837	206	224	141.116
2900	450.772	424	490	348.721	310	380	381.526	350	405	278.858	259	312	370.047	349	390	352.329	322	377	549.516	520	575	446.027	411	465	482.281	449	518	685.4	654	720	536.178	486	572	554.757	529	578	606.619	551	644	172.346	157	187	158.92	143	171	218.79	213	232	145.854
3000	462.226	439	497	358.706	320	393	392.02	359	414	286.633	264	319	380.269	358	406	363.757	330	391	563.588	536	585	457.165	422	481	493.956	464	531	703.03	670	738	549.514	499	586	566.902	543	591	621.388	568	658	177.394	160	191	163.603	144	175	225.641	218	239	151.802
3100	473.402	449	506	368.599	334	399	401.173	365	426	294.535	277	327	389.797	362	417	373.21	338	402	577.038	549	594	468.114	429	492	505.546	471	541	719.343	687	758	563.191	509	603	579.659	549	603	635.227	584	670	183.666	164	199	168.384	148	180	231.784	225	243	155.855
3200	484.936	462	515	377.285	340	405	412.082	378	437	301.806	279	336	398.073	372	425	383.618	351	408	589.711	566	609	478.837	441	506	516.193	483	549	735.992	705	772	576.506	523	616	591.116	564	618	648.532	602	683	189.433	173	204	173.259	155	185	237.914	233	248	161.037
3300	496.795	472	526	386.807	350	414	421.787	387	451	308.845	287	340	407.448	384	432	393.308	361	417	601.164	579	618	488.57	448	518	525.934	496	564	752.846	717	782	589.543	540	630	603.976	575	632	662.422	613	696	194.759	175	215	178.266	161	186	244.651	240	251	165.752
3400	508.43	490	536	394.659	360	426	431.305	400	460	316.422	295	349	416.588	397	442	403.295	372	426	614.022	591	632	499.437	461	532	536.93	508	573	767.855	727	795	602.118	550	645	615.615	585	644	676.41	622	710	200.521	182	219	182.956	164	192	250.691	246	254	171.019
3500	519.967	498	543	403.426	368	440	441.773	407	468	323.33	300	356	424.99	405	450	413.512	388	435	626.439	605	644	510.011	470	546	547.418	517	585	785.112	747	810	615.611	566	656	627.284	600	652	688.78	638	717	205.792	186	222	187.807	168	196	257.003	255	258	176.734
3518	522.009	500	545	404.838	373	440	444.036	409	471	324.513	302	357	426.582	406	454	415.507	389	436	629.168	609	647	512.056	471	549	549.647	520	586	788.382	750	813	617.345	569	657	629.784	604	655	690.242	640	721	206.923	189	223	188.757	168	197	258	258	258	177.733
3600	530.747	508	555	412.017	381	449	452.702	417	484	330.112	305	360	433.992	416	461	423.51	398	446	638.977	620	658	519.603	484	552	559.226	527	600	802.038	757	826	627.697	579	671	638.882	615	664	699.987	650	734	212.233	195	225	193.604	173	202	NA	NA	NA	181.646
3656	537.373	513	561	416.794	386	454	458.508	423	487	333.748	308	363	438.727	423	465	429.15	402	452	645.028	624	666	524.837	489	556	565.57	532	606	810.888	768	833	634.209	584	675	644.215	617	670	706.852	658	739	215.595	201	228	196.517	177	206	NA	NA	NA	184.421
3700	541.38	517	566	420.289	389	455	462.917	427	493	336.574	310	367	443.359	429	468	433.379	406	456	650.301	632	670	530.012	491	562	570.066	537	610	818.036	774	840	639.524	589	679	648.981	620	680	712.257	662	744	218.6	203	232	198.879	180	207	NA	NA	NA	186.198
3800	552.331	525	577	428.929	400	463	473.146	437	506	343.131	316	376	453.024	439	475	443.111	417	465	661.483	644	681	541.081	501	570	579.895	546	625	834.708	791	860	651.227	594	688	661.17	633	690	724.959	673	754	224.279	209	238	203.516	185	213	NA	NA	NA	190.517
3900	562.545	533	591	437.577	406	471	484.092	452	519	350.541	326	388	461.944	448	487	452.121	424	473	672.806	653	693	551.313	509	582	591.209	556	634	851.161	812	871	663.559	602	702	672.179	646	700	736.777	684	763	229.909	215	243	208.102	190	216	NA	NA	NA	195.005
4000	573.438	543	607	447.426	414	483	494.62	460	528	356.779	332	394	470.356	454	492	461.756	434	480	685.98	662	712	560.462	518	591	601.482	566	642	865.766	821	890	675.246	612	705	682.106	659	711	749.662	695	780	235.04	222	246	213.288	196	222	NA	NA	NA	199.686
4100	584.795	552	615	455.207	418	488	504.803	470	540	363.733	335	403	479.042	460	502	471.845	442	491	696.903	671	719	569.964	529	606	611.669	577	650	881.4	837	901	687.89	629	719	692.147	668	723	762.469	706	793	240.274	225	255	219.138	200	228	NA	NA	NA	204.585
4200	595.52	558	624	463.159	427	497	514.407	479	549	370.457	342	412	488.781	473	516	480.04	453	499	708.718	678	735	579.633	535	622	622.742	585	664	897.367	852	922	699.709	643	732	702.7	680	738	775.222	718	807	245.402	231	258	223.188	208	234	NA	NA	NA	208.778
4300	605.287	563	633	470.972	433	507	524.692	488	566	377.685	346	421	498.045	479	526	489.237	456	510	719.465	690	745	589.425	547	626	631.976	593	675	912.101	865	933	711.964	657	748	714.195	692	749	786.902	725	821	250.192	238	262	228.133	219	237	NA	NA	NA	213.954
4400	616.29	573	643	479.278	443	514	534.865	499	584	385.227	351	428	506.636	487	536	498.513	469	519	731.979	705	757	600.137	559	639	641.21	603	683	928.69	881	950	723.823	669	755	726.276	704	760	798.22	733	836	256.322	241	267	233.077	224	241	NA	NA	NA	218.545
4500	626.422	583	653	486.406	449	523	544.862	510	591	392.182	364	433	515.993	494	546	507.286	475	531	743.924	723	769	609.061	563	651	651.67	612	695	942.519	898	968	735.558	678	767	737.065	708	775	809.809	749	851	261.562	251	272	237.716	227	245	NA	NA	NA	223.539
4600	636.616	587	663	494.954	456	532	554.502	518	600	399.399	368	441	525.262	501	555	516.027	478	541	755.609	734	780	620.054	578	662	662.028	623	712	958.112	910	987	747.199	692	779	746.528	718	785	821.443	765	860	265.828	255	275	243.031	233	252	NA	NA	NA	227.951
4700	646.799	601	672	502.777	470	538	563.285	528	608	405.946	377	448	534.373	505	563	525.015	488	546	767.629	748	791	629.581	586	673	672.571	633	725	972.796	919	1003	758.379	712	792	757.255	726	794	832.479	773	868	270.739	258	278	246.67	237	257	NA	NA	NA	233.355
4800	657.021	620	686	511.26	479	545	573.149	536	612	412.455	385	449	543.733	513	569	535.145	498	557	778.763	757	805	640.352	600	678	681.304	641	735	987.516	937	1020	769.719	727	804	767.874	736	808	844.247	788	879	276.234	265	284	250.942	241	266	NA	NA	NA	238.571
4900	667.201	626	700	519.019	486	558	581.875	547	625	418.916	390	450	552.513	520	582	544.148	511	561	790.252	768	814	650.581	610	686	691.25	649	749	1003	958	1040	781.984	738	813	778.326	748	817	855.853	797	891	281.684	272	290	254.768	246	269	NA	NA	NA	243.383
5000	677.213	636	713	526.617	495	566	591.467	559	638	426.402	398	456	561.138	526	589	554.288	524	572	800.98	776	828	659.958	617	699	701.021	663	761	1018.51	972	1059	793.353	750	824	788.374	757	828	867.793	811	903	286.783	278	294	259.399	252	275	NA	NA	NA	248.285
5100	686.082	643	722	536.008	503	577	600.651	566	646	433.769	405	461	570.088	532	596	563.028	535	580	812.343	787	836	669.726	625	709	710.85	666	777	1033.25	991	1074	805.666	762	837	798.289	765	836	879.502	823	920	292.317	285	296	264.092	257	281	NA	NA	NA	253.326
5200	696.441	656	731	545.089	507	584	611.631	578	653	441.031	412	466	578.49	540	608	571.264	544	590	823.452	800	846	680.078	636	721	720.569	676	786	1047.05	1003	1086	816.665	775	851	808.999	773	847	890.502	832	928	297.09	294	298	269.049	263	283	NA	NA	NA	257.369
5216	698.397	656	732	546.538	509	584	612.997	579	656	442.392	415	469	579.95	541	608	573.075	546	590	825.093	801	848	682.162	640	725	721.891	678	787	1049.42	1004	1088	818.794	777	852	810.414	774	847	892.454	832	928	298	298	298	270.042	263	284	NA	NA	NA	258.232
5300	707.348	671	742	552.779	513	589	620.596	590	666	448.343	423	475	586.538	545	616	581.672	556	600	834.309	810	860	689.932	646	730	729.381	690	793	1061.08	1018	1103	828.84	783	867	818.821	783	857	900.709	841	933	NA	NA	NA	274.029	266	287	NA	NA	NA	261.733
5400	717.586	679	749	560.092	519	599	630.864	596	684	454.623	429	481	594.589	561	623	590.947	565	613	845.866	817	875	698.827	655	747	739.434	700	804	1075.59	1036	1121	839.429	796	875	829.077	791	868	912.461	857	948	NA	NA	NA	278.208	269	290	NA	NA	NA	266.463
5500	727.852	694	763	568.046	524	610	640.141	605	695	461.096	434	491	605.167	579	631	600.348	573	621	857.577	832	888	708.331	664	758	748.351	706	815	1089.01	1047	1137	851.117	805	888	838.638	801	883	923.683	870	959	NA	NA	NA	282.892	273	293	NA	NA	NA	270.963
5600	737.487	700	777	576.497	534	618	648.323	614	701	468.019	442	502	613.533	589	645	609.622	584	631	869.556	841	905	717.614	671	767	757.278	716	822	1103.2	1067	1149	863.994	819	896	848.848	813	891	935.244	882	976	NA	NA	NA	287.362	277	295	NA	NA	NA	274.965
5700	747.315	709	785	585.125	543	622	658.512	628	710	474.086	450	511	621.194	599	649	618.355	592	643	881.691	849	922	727.155	681	775	766.644	729	833	1119.23	1083	1160	874.786	836	907	858.441	821	897	946.912	898	986	NA	NA	NA	292.49	284	302	NA	NA	NA	279.915
5800	758.747	725	797	592.96	553	631	667.791	632	720	481.393	457	522	630.232	607	655	626.81	597	650	891.969	859	930	737.599	691	785	775.83	736	843	1132.66	1094	1168	886.147	847	917	868.877	829	909	958.499	910	995	NA	NA	NA	297.08	290	306	NA	NA	NA	284.562
5900	769.683	736	813	600.204	561	636	678.241	644	729	488.124	461	527	639.138	615	662	635.641	606	656	903.088	870	943	746.362	698	800	785.117	744	857	1146.86	1111	1186	896.347	852	931	878.821	835	922	970.191	920	1006	NA	NA	NA	301.502	295	311	NA	NA	NA	289.958
6000	781.254	743	830	608.073	567	647	686.924	651	736	495.577	467	533	648.452	621	671	644.73	611	664	914.187	879	960	755.811	709	810	793.528	751	864	1159.79	1123	1195	908.143	869	940	888.83	850	934	980.421	932	1017	NA	NA	NA	306.903	300	317	NA	NA	NA	294.145
6100	790.075	750	839	616.659	576	657	695.354	657	744	502.047	472	540	657.079	632	681	654.492	623	676	925.227	891	969	766.241	717	818	802.594	761	871	1174.32	1137	1211	919.864	879	955	897.751	858	939	990.966	939	1031	NA	NA	NA	311.349	305	319	NA	NA	NA	299.144
6200	799.849	760	847	624.652	586	666	704.309	670	757	509.631	484	548	665.622	637	690	664.156	636	687	935.181	899	977	775.327	723	828	811.373	773	881	1187.09	1151	1221	929.188	884	965	907.797	869	949	1001.48	945	1042	NA	NA	NA	317.229	310	324	NA	NA	NA	303.501
6300	809.396	769	855	632.503	591	677	714.075	681	763	516.45	491	553	673.86	649	701	672.427	644	694	946.411	910	991	783.238	735	838	820.397	780	890	1201.5	1169	1236	939.327	895	972	917.974	878	960	1012.15	954	1058	NA	NA	NA	321.275	313	327	NA	NA	NA	307.782
6400	819.158	774	867	640.267	596	686	722.71	685	767	523.37	497	561	683.12	658	711	680.969	655	703	957.9	922	1001	791.699	746	844	830.218	789	897	1216.93	1183	1256	949.947	903	985	928.008	886	966	1023.56	964	1070	NA	NA	NA	325.956	317	331	NA	NA	NA	313.125
6500	828.701	789	879	647.358	603	696	731.844	699	777	529.199	503	569	691.04	664	718	689.781	665	712	968.211	931	1016	800.223	754	856	839.766	802	906	1230.67	1191	1282	960.899	919	999	938.226	892	978	1034.79	979	1087	NA	NA	NA	329.777	323	334	NA	NA	NA	318.084
6600	839.936	802	889	655.997	609	705	741.162	705	784	536.53	509	575	699.124	672	724	697.429	669	722	978.993	942	1029	808.548	765	862	849.218	809	913	1244.79	1210	1300	971.57	927	1009	948.346	903	993	1046.28	991	1096	NA	NA	NA	334.137	329	339	NA	NA	NA	322.193
6700	850.748	807	901	664.669	615	717	750.212	713	793	542.896	519	581	707.036	680	730	706.967	677	732	990.149	950	1036	817.629	775	870	858.731	820	923	1258.53	1220	1310	982.248	932	1018	958.627	917	1009	1056.86	996	1107	NA	NA	NA	338.407	331	343	NA	NA	NA	326.42
6800	861.696	818	909	672.742	628	730	758.814	724	802	549.572	525	585	715.355	690	740	714.345	683	739	1001.53	962	1047	826.223	780	880	868.673	828	930	1272.88	1238	1324	993.043	943	1029	967.643	928	1016	1067.73	1009	1122	NA	NA	NA	342.77	338	345	NA	NA	NA	330.196
6900	870.527	827	919	680.152	636	742	767.99	733	815	556.792	532	590	723.807	700	745	723.47	694	747	1011.01	970	1058	835.208	785	885	877.684	838	936	1286.34	1250	1333	1003.95	953	1037	978.127	941	1021	1077.72	1019	1136	NA	NA	NA	347.414	344	351	NA	NA	NA	335.011
7000	880.351	836	928	687.469	645	746	776.53	740	826	563.031	536	601	732.577	707	759	733.08	708	758	1021.63	977	1072	843.254	794	889	886.913	842	942	1300.42	1266	1346	1014.87	964	1046	987.818	949	1028	1088.82	1036	1148	NA	NA	NA	352	352	352	NA	NA	NA	339.654
7001	880.488	836	928	687.469	645	746	776.621	740	826	563.076	536	601	732.668	707	759	733.215	708	758	1021.68	977	1072	843.39	794	889	887.094	842	943	1300.74	1266	1346	1014.87	964	1046	987.819	949	1028	1088.91	1037	1149	NA	NA	NA	352	352	352	NA	NA	NA	339.654
7100	890.545	842	938	695.779	655	760	786.248	749	840	570.298	542	609	740.745	714	766	741.942	717	764	1031.68	987	1082	853.067	806	901	897.085	848	957	1314.88	1277	1360	1024.37	977	1055	997.499	959	1038	1099.22	1045	1164	NA	NA	NA	NA	NA	NA	NA	NA	NA	343.157
7200	899.904	852	948	703.198	663	768	795.58	761	851	576.948	552	616	748.962	722	779	751.489	722	774	1042.24	997	1096	862.165	812	913	904.784	855	964	1329.36	1292	1376	1036.44	989	1068	1007.68	972	1048	1110	1057	1174	NA	NA	NA	NA	NA	NA	NA	NA	NA	347.474
7300	908.996	862	956	710.835	675	772	805.115	771	858	585.528	565	624	756.701	727	785	759.351	731	786	1052.07	1008	1108	871.303	821	922	913.563	870	974	1343.3	1306	1391	1048.06	996	1086	1017.5	979	1061	1119.67	1068	1180	NA	NA	NA	NA	NA	NA	NA	NA	NA	351.89
7400	918.367	870	965	718.561	679	780	814.394	783	864	592.942	570	632	764.668	733	791	767.444	738	794	1062.67	1015	1121	879.324	826	934	923.022	881	981	1357.16	1321	1408	1058.85	1004	1093	1026.66	992	1072	1130.65	1077	1189	NA	NA	NA	NA	NA	NA	NA	NA	NA	356.573
7500	927.603	877	974	725.827	688	788	823.171	788	871	599.538	578	637	772.165	743	799	776.352	753	803	1073.1	1029	1132	888.781	836	942	931.876	891	990	1370.49	1333	1424	1068.86	1014	1108	1035.54	999	1081	1141.01	1092	1203	NA	NA	NA	NA	NA	NA	NA	NA	NA	361.088
7600	937.32	887	985	733.617	695	795	831.013	793	876	606.536	584	642	780.428	754	805	784.627	762	813	1085.19	1040	1146	897.619	846	951	940.072	898	999	1382.99	1343	1440	1079.71	1024	1118	1044.86	1008	1089	1150.8	1101	1212	NA	NA	NA	NA	NA	NA	NA	NA	NA	365.535
7700	946.644	894	995	741.303	705	802	839.336	800	880	612.635	587	651	788.196	759	814	793.274	773	823	1095.06	1046	1153	906.438	853	962	950.007	910	1009	1396.06	1359	1455	1088.95	1032	1130	1054.71	1018	1100	1160.9	1113	1220	NA	NA	NA	NA	NA	NA	NA	NA	NA	369.844
7800	955.855	903	1011	748.886	715	808	848.197	813	885	619.898	595	660	795.608	763	821	801.265	776	829	1105.02	1055	1163	915.713	861	967	959.678	921	1020	1409.15	1368	1474	1100.27	1045	1144	1064.56	1030	1112	1171.44	1123	1225	NA	NA	NA	NA	NA	NA	NA	NA	NA	374.126
7900	965.819	912	1014	756.294	718	818	857.017	825	893	627.338	600	667	803.618	776	830	808.455	780	834	1115.38	1060	1173	924.76	870	972	968.815	930	1026	1422.92	1378	1484	1112.19	1054	1157	1073.52	1042	1123	1181.53	1128	1239	NA	NA	NA	NA	NA	NA	NA	NA	NA	378.758
8000	975.103	923	1017	764.332	725	830	866.427	831	905	633.978	606	677	810.709	785	836	817.585	791	845	1125.92	1071	1186	933.902	887	983	978.808	937	1040	1436.85	1389	1498	1121.92	1065	1167	1082.84	1046	1134	1191.3	1138	1248	NA	NA	NA	NA	NA	NA	NA	NA	NA	383.661
8100	984.972	936	1028	772.414	730	837	875.262	838	910	640.3	611	682	818.573	796	844	826.263	800	855	1136.63	1087	1195	942.042	893	990	988.265	944	1044	1449.94	1402	1510	1131.67	1074	1178	1092.92	1061	1141	1201.22	1148	1257	NA	NA	NA	NA	NA	NA	NA	NA	NA	388.212
8200	993.703	944	1035	779.566	737	845	883.401	847	918	647.384	618	693	826.987	804	861	834.105	809	863	1147.17	1102	1201	950.02	901	1003	996.362	955	1054	1463.02	1417	1520	1141.87	1083	1186	1102.09	1066	1147	1212.26	1159	1269	NA	NA	NA	NA	NA	NA	NA	NA	NA	392.888
8300	1004.28	954	1044	786.836	748	851	892.346	855	925	653.838	626	702	835.26	810	868	842.89	816	871	1156.04	1111	1215	958.557	913	1007	1004.72	963	1065	1478.1	1430	1534	1152.86	1098	1195	1112.03	1076	1153	1221	1168	1279	NA	NA	NA	NA	NA	NA	NA	NA	NA	397.64
8400	1013.66	966	1052	794.435	751	863	901.345	863	934	660.477	634	705	843.711	816	879	851.885	825	880	1166.49	1122	1224	967.311	925	1013	1014.66	972	1077	1491.78	1443	1543	1163.89	1111	1204	1120.31	1081	1164	1230.74	1178	1287	NA	NA	NA	NA	NA	NA	NA	NA	NA	402.046
8500	1024.07	980	1061	802.168	759	869	910.152	873	946	668.144	639	714	852.349	827	887	860.037	833	885	1177.35	1133	1235	976.905	931	1021	1024.33	980	1083	1505.2	1457	1564	1173.33	1126	1216	1128.05	1088	1178	1241.28	1193	1305	NA	NA	NA	NA	NA	NA	NA	NA	NA	406.592
8600	1033.83	986	1069	809.795	767	872	918.427	881	960	675.192	651	717	861.156	834	897	869.986	841	896	1187.3	1146	1243	984.954	938	1028	1033.01	991	1092	1517.98	1469	1582	1184.8	1138	1229	1136.55	1098	1188	1251.58	1205	1316	NA	NA	NA	NA	NA	NA	NA	NA	NA	410.33
8700	1042.3	998	1077	817.123	774	875	927.211	893	966	681.815	657	723	869.831	843	903	878.568	847	901	1196.79	1157	1254	992.232	945	1033	1042.36	998	1107	1531.47	1486	1601	1194.37	1145	1237	1145.51	1105	1197	1260.74	1209	1329	NA	NA	NA	NA	NA	NA	NA	NA	NA	414.824
8800	1051.39	1003	1087	824.497	778	882	936.926	903	974	688.269	661	726	878.051	851	910	888.594	858	914	1207.33	1168	1260	1000.47	951	1042	1050.54	1006	1119	1544.99	1494	1616	1202.57	1155	1249	1154.73	1114	1211	1269.84	1222	1339	NA	NA	NA	NA	NA	NA	NA	NA	NA	419.277
8900	1061.08	1012	1099	832.391	786	890	945.736	910	990	695.269	668	734	885.505	859	924	896.87	863	927	1217.49	1178	1271	1008.25	961	1050	1059.55	1016	1127	1558.58	1508	1632	1211.68	1167	1263	1165.21	1124	1220	1280.79	1231	1349	NA	NA	NA	NA	NA	NA	NA	NA	NA	424.227
9000	1070.26	1019	1109	841.01	799	898	954.095	916	1002	701.819	673	743	892.66	864	929	905.049	869	933	1227.15	1183	1283	1015.63	964	1061	1067.55	1025	1134	1572.21	1520	1646	1221.87	1183	1270	1174.29	1135	1228	1289.49	1240	1358	NA	NA	NA	NA	NA	NA	NA	NA	NA	428.015
9100	1080.11	1022	1122	848.157	807	909	962.196	920	1007	709.131	675	749	901.059	871	941	913.867	873	938	1237.42	1195	1294	1023.99	976	1069	1077.08	1032	1141	1586.57	1536	1655	1231.98	1193	1276	1184.2	1150	1242	1300.3	1251	1365	NA	NA	NA	NA	NA	NA	NA	NA	NA	431.506
9200	1089.52	1030	1135	856.424	820	920	970.196	927	1016	715.324	680	756	909.279	881	949	922.513	885	948	1247.24	1206	1308	1033.34	983	1083	1086.25	1040	1150	1599.99	1546	1666	1242.8	1203	1284	1192.7	1159	1248	1310.67	1263	1373	NA	NA	NA	NA	NA	NA	NA	NA	NA	435.467
9300	1099.02	1033	1146	864.014	823	925	978.988	937	1023	720.978	687	764	917.039	888	954	932.36	895	956	1256.97	1210	1321	1041.25	995	1094	1095.31	1051	1163	1614.22	1563	1684	1253.88	1213	1293	1201.79	1169	1257	1320.54	1273	1386	NA	NA	NA	NA	NA	NA	NA	NA	NA	440.461
9400	1109.18	1043	1154	871.39	830	930	987.309	947	1028	727.611	698	773	925.753	893	960	940.815	908	966	1267	1212	1332	1048.98	1006	1101	1103.41	1058	1171	1627.01	1571	1695	1263.88	1224	1303	1212.04	1179	1271	1328.83	1282	1394	NA	NA	NA	NA	NA	NA	NA	NA	NA	445.189
9500	1118.34	1057	1162	880.148	840	937	996.71	958	1037	734.21	709	778	933.296	904	968	949.715	918	977	1276.95	1218	1344	1057.2	1016	1108	1111.91	1064	1180	1638.7	1579	1706	1274.58	1239	1313	1221.31	1190	1280	1339.14	1297	1402	NA	NA	NA	NA	NA	NA	NA	NA	NA	449.564
9600	1128.51	1066	1179	888.003	849	944	1005.72	966	1048	741.381	711	788	940.615	912	975	958.131	929	986	1286.23	1225	1356	1066.13	1027	1115	1120.59	1074	1187	1650.73	1587	1718	1285.3	1248	1321	1230.49	1198	1289	1348.32	1304	1412	NA	NA	NA	NA	NA	NA	NA	NA	NA	454.11
9700	1138.08	1079	1185	895.463	856	949	1014.55	976	1054	748.235	720	793	948.122	918	982	967.031	941	992	1296.31	1235	1367	1074.59	1037	1126	1129.55	1086	1197	1664.46	1600	1728	1295.75	1259	1330	1239.16	1204	1297	1358.18	1319	1421	NA	NA	NA	NA	NA	NA	NA	NA	NA	457.972
9800	1147.58	1085	1193	902.644	867	957	1023.65	987	1066	754.519	727	798	955.803	927	994	975.495	948	1005	1307.02	1247	1376	1083.23	1046	1134	1137.68	1092	1204	1677.33	1607	1743	1306.25	1269	1340	1247.79	1211	1305	1367.58	1326	1429	NA	NA	NA	NA	NA	NA	NA	NA	NA	462.798
9900	1157.11	1095	1202	910.507	876	964	1032.42	997	1077	761.208	730	804	964.437	935	1003	983.872	957	1013	1316.48	1256	1384	1092.44	1053	1143	1146.37	1101	1213	1690.87	1625	1757	1315.18	1280	1348	1256.56	1216	1312	1376.94	1339	1438	NA	NA	NA	NA	NA	NA	NA	NA	NA	466.886
10000	1166.65	1106	1211	917.729	880	972	1040.78	1004	1087	768.026	742	807	972.428	942	1007	992.082	964	1021	1326.56	1261	1397	1101.21	1062	1151	1155.29	1109	1219	1704.37	1636	1770	1325.97	1287	1357	1265.9	1227	1320	1386.93	1346	1451	NA	NA	NA	NA	NA	NA	NA	NA	NA	471.682
10100	1176.46	1118	1215	925.231	891	979	1049.28	1011	1093	774.345	747	813	981.257	947	1016	999.861	972	1032	1336.23	1269	1405	1110.3	1071	1159	1163.98	1122	1222	1718.09	1646	1782	1337.11	1304	1366	1275.86	1237	1330	1395.76	1356	1460	NA	NA	NA	NA	NA	NA	NA	NA	NA	476.088
10141	1180.63	1120	1219	928.68	895	981	1052.33	1014	1095	776.676	750	814	984.169	949	1018	1002.86	972	1034	1340.73	1274	1410	1113.97	1074	1160	1167.39	1126	1226	1724.22	1654	1788	1340.71	1304	1370	1279.05	1240	1332	1399.81	1359	1465	NA	NA	NA	NA	NA	NA	NA	NA	NA	478
10200	1186.8	1127	1231	932.635	895	985	1057	1021	1099	780.807	753	817	988.001	952	1025	1007.51	977	1038	1346.77	1280	1415	1118.99	1079	1167	1172.71	1132	1230	1731.54	1665	1796	1346.48	1312	1376	1284.86	1248	1337	1405.97	1367	1471	NA	NA	NA	NA	NA	NA	NA	NA	NA	NA
10300	1196.35	1135	1243	939.962	903	993	1065.95	1029	1111	787.751	758	829	998.283	961	1039	1015.28	985	1046	1355.99	1294	1427	1127.59	1087	1175	1182.64	1140	1241	1746.09	1678	1815	1356.44	1320	1389	1294.31	1251	1347	1415.07	1373	1480	NA	NA	NA	NA	NA	NA	NA	NA	NA	NA
10400	1206.17	1141	1255	946.88	912	1001	1074.46	1037	1117	794.333	765	835	1006.16	968	1048	1022.89	991	1054	1366.8	1304	1442	1136.32	1099	1183	1191.68	1149	1248	1760.22	1689	1828	1366.19	1333	1396	1303.18	1260	1358	1425.32	1383	1489	NA	NA	NA	NA	NA	NA	NA	NA	NA	NA
10500	1215.4	1154	1263	953.487	916	1012	1082.73	1047	1125	801.244	769	841	1013.71	973	1059	1031.25	1000	1064	1376.2	1316	1453	1145.05	1106	1194	1199.87	1153	1253	1774.4	1706	1843	1376.91	1345	1406	1310.92	1264	1363	1434.42	1389	1497	NA	NA	NA	NA	NA	NA	NA	NA	NA	NA
10600	1224.9	1162	1272	960.356	921	1017	1090.9	1057	1136	808.287	780	847	1021.22	982	1067	1038.98	1005	1074	1386.17	1327	1465	1152.95	1114	1205	1209.71	1160	1264	1786.99	1721	1859	1386.23	1353	1417	1319.55	1273	1370	1444.57	1401	1509	NA	NA	NA	NA	NA	NA	NA	NA	NA	NA
10700	1234.63	1172	1276	967.626	926	1023	1099.58	1062	1146	814.779	786	857	1030.26	990	1079	1046.95	1011	1084	1395.13	1330	1474	1161.26	1121	1215	1218.39	1168	1275	1799.97	1740	1873	1396.42	1366	1428	1327.91	1279	1380	1454.47	1414	1523	NA	NA	NA	NA	NA	NA	NA	NA	NA	NA
10800	1243.98	1183	1288	974.32	936	1030	1108.04	1065	1156	821.003	790	863	1038.89	997	1088	1055.45	1014	1091	1404.95	1341	1485	1169.49	1125	1221	1226.54	1175	1286	1812.97	1749	1886	1406.42	1376	1437	1335.78	1287	1391	1464.48	1420	1524	NA	NA	NA	NA	NA	NA	NA	NA	NA	NA
10900	1252.45	1189	1299	982.267	945	1035	1115.79	1077	1164	827.282	796	876	1046.3	1002	1098	1063.27	1021	1102	1414.75	1352	1494	1177.86	1130	1232	1235.39	1179	1296	1825.67	1762	1897	1417.19	1381	1455	1345.18	1295	1401	1474.3	1428	1533	NA	NA	NA	NA	NA	NA	NA	NA	NA	NA
11000	1261.67	1199	1309	989.32	952	1044	1123.97	1082	1171	833.556	805	884	1054.12	1010	1106	1071.63	1030	1107	1424.64	1367	1501	1185.78	1138	1240	1244.03	1186	1302	1839.22	1779	1915	1426.77	1393	1464	1353.49	1302	1414	1484.52	1437	1539	NA	NA	NA	NA	NA	NA	NA	NA	NA	NA
11100	1271.19	1205	1323	997.313	958	1049	1132.16	1090	1179	839.935	810	893	1062.29	1018	1111	1079.07	1036	1117	1434.1	1376	1511	1193.78	1150	1252	1251.51	1196	1309	1853.21	1798	1933	1437.04	1403	1478	1361.69	1308	1421	1493.84	1449	1550	NA	NA	NA	NA	NA	NA	NA	NA	NA	NA
11200	1279.66	1214	1336	1004.32	961	1053	1140.35	1096	1187	847.336	815	898	1069.44	1025	1117	1086.58	1047	1124	1444.73	1393	1526	1202.01	1155	1259	1260.24	1203	1315	1866.85	1817	1948	1447.13	1411	1494	1371.08	1318	1426	1502.95	1459	1558	NA	NA	NA	NA	NA	NA	NA	NA	NA	NA
11300	1289.12	1221	1347	1011.2	970	1060	1149.03	1103	1192	854.093	822	906	1076.53	1030	1123	1094.85	1055	1131	1453.91	1401	1540	1209.74	1168	1265	1267.94	1215	1329	1879.1	1830	1961	1457.75	1427	1503	1380.62	1332	1437	1512	1473	1568	NA	NA	NA	NA	NA	NA	NA	NA	NA	NA
11400	1297.92	1226	1358	1018.19	974	1066	1158.01	1114	1202	860.323	828	914	1084.13	1039	1133	1102.89	1063	1136	1464.37	1406	1551	1218.23	1176	1273	1276.63	1221	1342	1892.04	1844	1982	1468.54	1436	1512	1388.94	1341	1448	1521.45	1484	1581	NA	NA	NA	NA	NA	NA	NA	NA	NA	NA
11500	1307.33	1235	1366	1025.7	985	1080	1166.23	1124	1206	866.105	833	919	1091.5	1045	1145	1110.06	1068	1142	1474.24	1421	1554	1225.85	1179	1279	1284.84	1229	1350	1905.25	1863	1994	1479.07	1447	1518	1397.49	1353	1455	1531.58	1492	1589	NA	NA	NA	NA	NA	NA	NA	NA	NA	NA
11600	1317.18	1246	1378	1033.95	990	1088	1175.47	1136	1215	872.33	840	926	1097.96	1053	1154	1117.85	1077	1146	1484.95	1435	1565	1234.03	1185	1290	1292.28	1233	1354	1918.22	1874	2008	1488.44	1451	1526	1405.55	1359	1470	1541.54	1500	1604	NA	NA	NA	NA	NA	NA	NA	NA	NA	NA
11700	1327.05	1250	1392	1041.49	992	1098	1183.68	1140	1223	880.405	845	939	1104.65	1060	1163	1126.57	1085	1153	1493.92	1442	1572	1241.01	1193	1298	1300.33	1242	1367	1930.94	1887	2016	1498.8	1460	1538	1414.36	1367	1476	1550.05	1507	1615	NA	NA	NA	NA	NA	NA	NA	NA	NA	NA
11800	1336.64	1262	1399	1047.47	998	1105	1191.18	1153	1225	886.946	852	944	1111.97	1067	1168	1133.85	1093	1163	1504.48	1449	1581	1249.64	1195	1307	1309.46	1257	1374	1944.52	1897	2027	1507.59	1470	1546	1423.23	1370	1486	1559.33	1518	1618	NA	NA	NA	NA	NA	NA	NA	NA	NA	NA
11900	1344.84	1268	1402	1055.5	1003	1111	1200.96	1161	1234	893.75	854	948	1119.71	1078	1176	1142.21	1103	1173	1514.98	1462	1589	1258.68	1204	1316	1318.61	1260	1382	1955.76	1909	2036	1518.26	1479	1555	1432.18	1381	1494	1567.83	1526	1624	NA	NA	NA	NA	NA	NA	NA	NA	NA	NA
12000	1353.22	1276	1413	1062.68	1009	1114	1208.92	1170	1242	900.782	863	954	1127.75	1088	1183	1150.21	1110	1182	1524.98	1471	1601	1266.28	1212	1322	1326.36	1271	1389	1968.55	1925	2050	1527.15	1489	1567	1439.78	1388	1506	1576.56	1538	1635	NA	NA	NA	NA	NA	NA	NA	NA	NA	NA
12100	1361.85	1284	1415	1070.91	1024	1117	1217.14	1175	1250	906.419	866	957	1135.35	1097	1191	1157.37	1113	1188	1533.88	1474	1615	1274.24	1219	1331	1335.82	1277	1398	1980.69	1939	2057	1536.84	1499	1579	1447.64	1393	1512	1585.38	1546	1642	NA	NA	NA	NA	NA	NA	NA	NA	NA	NA
12200	1371.84	1293	1427	1077.85	1034	1121	1226.18	1188	1262	912.658	874	961	1143.08	1109	1197	1166	1124	1198	1544.42	1486	1626	1283.04	1230	1342	1344.8	1285	1411	1993.83	1949	2068	1546.86	1513	1589	1457.16	1402	1523	1594.94	1555	1655	NA	NA	NA	NA	NA	NA	NA	NA	NA	NA
12300	1381.98	1307	1436	1085.17	1042	1130	1234.09	1192	1271	918.968	880	967	1150	1114	1202	1173.43	1135	1203	1555.04	1501	1636	1291.45	1237	1349	1353.92	1292	1424	2005.55	1963	2084	1556.05	1523	1601	1465.66	1411	1532	1602.54	1565	1664	NA	NA	NA	NA	NA	NA	NA	NA	NA	NA
12400	1391.47	1312	1448	1092.61	1051	1139	1242.9	1195	1276	925.044	886	973	1157.95	1122	1210	1181.48	1140	1209	1564.86	1508	1643	1299.5	1247	1356	1362.35	1300	1432	2019.36	1976	2095	1565.61	1534	1614	1475	1417	1543	1611.09	1575	1674	NA	NA	NA	NA	NA	NA	NA	NA	NA	NA
12500	1400.16	1321	1451	1100.32	1057	1152	1251	1207	1282	931.326	894	978	1165.78	1134	1217	1189.94	1150	1216	1573.22	1518	1652	1308.36	1257	1366	1370.8	1307	1442	2031.79	1988	2102	1576.29	1547	1626	1483.7	1425	1556	1620.1	1579	1681	NA	NA	NA	NA	NA	NA	NA	NA	NA	NA
12600	1408.62	1329	1464	1107.95	1067	1157	1259.9	1220	1289	937.917	901	987	1172.57	1140	1224	1198.12	1154	1229	1582	1524	1663	1316.15	1262	1371	1378.21	1320	1447	2044.7	1999	2111	1586.24	1555	1634	1492.26	1433	1571	1628.47	1587	1687	NA	NA	NA	NA	NA	NA	NA	NA	NA	NA
12665	1414.17	1335	1473	1111.78	1069	1159	1265.22	1227	1297	941.831	903	990	1178.15	1145	1231	1203.85	1162	1232	1587.87	1528	1666	1321.02	1269	1373	1383.34	1323	1454	2053.32	2010	2119	1592.96	1563	1642	1497.69	1436	1578	1634.24	1593	1690	NA	NA	NA	NA	NA	NA	NA	NA	NA	NA
12700	1417.62	1337	1478	1114.14	1072	1164	1267.63	1232	1298	944.468	904	992	1180.93	1149	1235	1206.66	1164	1235	1590.87	1531	1668	1324.16	1271	1378	1387.02	1326	1456	2057.69	2016	2124	1596.73	1566	1648	1501.18	1441	1582	1636.92	1594	1692	NA	NA	NA	NA	NA	NA	NA	NA	NA	NA
12800	1426.89	1347	1489	1121.22	1077	1169	1275.56	1239	1307	951.542	911	1001	1189.12	1155	1246	1215.11	1173	1243	1600.79	1540	1682	1332.73	1281	1390	1395.01	1335	1462	2070.68	2028	2138	1605.61	1573	1655	1510.49	1448	1587	1647.09	1604	1706	NA	NA	NA	NA	NA	NA	NA	NA	NA	NA
12900	1435.38	1361	1494	1128.14	1082	1173	1282.61	1245	1316	957.776	919	1003	1197.1	1164	1254	1222.84	1181	1251	1610.2	1555	1689	1342.94	1290	1395	1403.87	1350	1470	2083.29	2038	2149	1616.3	1585	1664	1519.1	1458	1593	1656.91	1611	1716	NA	NA	NA	NA	NA	NA	NA	NA	NA	NA
13000	1444.56	1369	1498	1135.36	1090	1179	1290.8	1253	1327	964.464	923	1012	1204.75	1172	1261	1231.19	1189	1261	1619.25	1567	1702	1351.57	1300	1404	1411.92	1357	1474	2096.73	2054	2163	1625.98	1598	1679	1528.1	1468	1603	1665.9	1618	1732	NA	NA	NA	NA	NA	NA	NA	NA	NA	NA
13100	1453.47	1376	1501	1141.23	1094	1183	1298.88	1258	1337	970.9	930	1018	1211.36	1179	1269	1239.82	1201	1274	1629.58	1579	1710	1359.31	1309	1406	1421	1367	1481	2109.73	2065	2178	1635.89	1606	1686	1536.77	1475	1614	1674.71	1628	1739	NA	NA	NA	NA	NA	NA	NA	NA	NA	NA
13200	1463.01	1385	1510	1148.96	1101	1190	1306.97	1269	1342	977.846	935	1027	1218.56	1187	1276	1247.77	1212	1281	1638.95	1591	1719	1366.9	1315	1414	1428.17	1377	1489	2122.91	2083	2190	1645.04	1617	1692	1545.41	1485	1621	1684.7	1638	1749	NA	NA	NA	NA	NA	NA	NA	NA	NA	NA
13300	1471.6	1396	1525	1156.23	1108	1197	1314.66	1273	1348	983.709	943	1031	1226.59	1191	1287	1256.12	1220	1289	1647.69	1598	1727	1375.26	1327	1424	1436.32	1388	1497	2134.84	2094	2207	1655.07	1623	1698	1554.02	1492	1629	1693.78	1646	1756	NA	NA	NA	NA	NA	NA	NA	NA	NA	NA
13400	1480.11	1400	1534	1162.52	1114	1202	1323.15	1279	1357	990.033	947	1037	1235.57	1202	1293	1265.24	1229	1297	1656.27	1607	1734	1383.54	1337	1430	1443.51	1394	1504	2146.75	2104	2215	1664.08	1633	1708	1562.79	1500	1640	1702.2	1651	1767	NA	NA	NA	NA	NA	NA	NA	NA	NA	NA
13500	1488.6	1406	1539	1169.74	1119	1207	1331.37	1289	1366	996.394	956	1042	1243.14	1210	1301	1273.46	1240	1304	1664.86	1612	1743	1391.21	1344	1437	1451.87	1401	1512	2160.27	2120	2223	1673.71	1644	1715	1571.1	1517	1646	1711.65	1659	1775	NA	NA	NA	NA	NA	NA	NA	NA	NA	NA
13600	1497.61	1422	1543	1176.93	1123	1214	1340.31	1296	1380	1003.66	962	1054	1250.42	1218	1304	1281.11	1249	1311	1673.1	1620	1750	1399.02	1352	1447	1460.18	1412	1520	2172.23	2132	2238	1683.52	1651	1730	1579.21	1523	1650	1720.05	1668	1781	NA	NA	NA	NA	NA	NA	NA	NA	NA	NA
13700	1507.2	1434	1556	1183.9	1130	1222	1349.13	1306	1388	1010.52	970	1059	1258.21	1226	1311	1289.91	1258	1327	1682.47	1631	1759	1406.74	1363	1458	1468.24	1419	1526	2184.2	2148	2251	1693.12	1659	1739	1587.33	1530	1656	1729.01	1674	1796	NA	NA	NA	NA	NA	NA	NA	NA	NA	NA
13800	1516.79	1445	1566	1192.62	1142	1232	1357.48	1315	1401	1017.87	974	1065	1266.07	1234	1320	1297.06	1263	1333	1690.88	1637	1769	1414.39	1371	1465	1476.73	1425	1541	2198.05	2157	2269	1702.26	1667	1750	1594.3	1538	1661	1738.12	1686	1804	NA	NA	NA	NA	NA	NA	NA	NA	NA	NA
13900	1525.28	1456	1575	1200.26	1151	1236	1366.7	1326	1411	1024.4	983	1071	1273.52	1242	1326	1304.79	1274	1340	1699.7	1644	1779	1422.62	1379	1475	1484.71	1429	1548	2210.69	2173	2279	1711.44	1676	1760	1602.69	1543	1668	1746.12	1696	1811	NA	NA	NA	NA	NA	NA	NA	NA	NA	NA
14000	1535.62	1472	1591	1207.79	1156	1244	1375.23	1333	1421	1029.74	987	1077	1281.97	1249	1334	1313.17	1286	1349	1709.12	1653	1789	1430.93	1387	1488	1492.56	1436	1556	2221.94	2178	2286	1720.82	1683	1768	1611.03	1550	1675	1754.41	1703	1822	NA	NA	NA	NA	NA	NA	NA	NA	NA	NA
14100	1544.71	1478	1603	1215.2	1160	1253	1384.08	1340	1432	1036.06	989	1080	1288.8	1256	1338	1320.59	1290	1359	1717.77	1663	1800	1438.29	1395	1496	1499.54	1444	1562	2236	2191	2302	1729.62	1691	1778	1619.8	1560	1686	1763.14	1710	1829	NA	NA	NA	NA	NA	NA	NA	NA	NA	NA
14200	1553.84	1485	1612	1222.03	1169	1264	1392.67	1349	1438	1041.88	998	1084	1297.14	1266	1346	1329.81	1297	1368	1726.56	1671	1810	1446.7	1399	1506	1507.34	1453	1573	2247.69	2207	2311	1739.58	1698	1783	1628.7	1568	1694	1772.91	1715	1841	NA	NA	NA	NA	NA	NA	NA	NA	NA	NA
14300	1563.43	1497	1622	1228.8	1174	1273	1400.48	1358	1447	1047.55	1004	1091	1305.5	1271	1357	1337.95	1302	1374	1735.74	1675	1819	1455.33	1408	1512	1515.43	1461	1582	2259.02	2217	2323	1749.48	1706	1795	1636.83	1575	1701	1781.23	1725	1848	NA	NA	NA	NA	NA	NA	NA	NA	NA	NA
14400	1572.47	1507	1632	1236.03	1187	1277	1408.65	1361	1461	1053.25	1012	1095	1312.29	1278	1362	1346.27	1310	1381	1745.65	1680	1830	1463.57	1416	1521	1523.26	1465	1593	2271.75	2227	2335	1759.12	1713	1809	1645.41	1580	1708	1790.87	1732	1858	NA	NA	NA	NA	NA	NA	NA	NA	NA	NA
14500	1581.16	1514	1640	1242.77	1192	1285	1416.21	1366	1471	1059.92	1016	1106	1319.37	1281	1367	1354.67	1322	1386	1754.87	1690	1840	1470.35	1420	1528	1530.74	1473	1603	2283.08	2238	2347	1768.43	1720	1821	1653.15	1589	1719	1800.08	1743	1862	NA	NA	NA	NA	NA	NA	NA	NA	NA	NA
14600	1590.67	1523	1650	1250.17	1197	1291	1424.92	1383	1485	1065.56	1019	1115	1326.83	1289	1377	1362.58	1329	1397	1763.14	1699	1848	1479.07	1427	1540	1538.33	1480	1609	2296.75	2252	2364	1779.32	1733	1832	1660.65	1599	1728	1808.34	1749	1872	NA	NA	NA	NA	NA	NA	NA	NA	NA	NA
14700	1599.53	1536	1663	1256.6	1200	1299	1433.24	1387	1491	1070.93	1021	1120	1334.39	1294	1387	1370.66	1336	1405	1773.35	1714	1857	1489.05	1438	1557	1546.59	1488	1618	2308.41	2261	2379	1787.78	1745	1840	1669.01	1609	1733	1817.74	1756	1886	NA	NA	NA	NA	NA	NA	NA	NA	NA	NA
14800	1608.69	1547	1669	1263.28	1207	1304	1442.19	1395	1499	1077.61	1028	1126	1342.11	1301	1394	1379.1	1344	1414	1783.46	1722	1871	1497.35	1445	1567	1556	1501	1629	2321.4	2273	2392	1797.46	1751	1850	1677.28	1619	1744	1826.34	1768	1892	NA	NA	NA	NA	NA	NA	NA	NA	NA	NA
14900	1617.74	1557	1680	1270.28	1217	1314	1450.1	1404	1507	1083.12	1032	1131	1349.42	1308	1403	1386.69	1348	1420	1793.45	1728	1881	1505.48	1457	1573	1563.8	1506	1636	2333.81	2284	2405	1807.55	1759	1858	1684.49	1625	1754	1835.74	1779	1903	NA	NA	NA	NA	NA	NA	NA	NA	NA	NA
15000	1627.28	1564	1688	1276.8	1224	1321	1459.13	1410	1515	1089.26	1038	1135	1357.61	1320	1411	1394.41	1355	1430	1802.84	1738	1893	1513.42	1466	1582	1571.62	1516	1647	2345.54	2297	2417	1816.96	1774	1864	1693.58	1635	1765	1843.61	1790	1912	NA	NA	NA	NA	NA	NA	NA	NA	NA	NA
15100	1635.14	1572	1698	1283.93	1234	1330	1466.54	1419	1526	1095.27	1043	1144	1365.47	1327	1418	1402.24	1364	1438	1812.34	1752	1901	1520.79	1472	1592	1579.57	1525	1655	2358.45	2304	2433	1827	1787	1873	1701.94	1637	1776	1851.25	1795	1917	NA	NA	NA	NA	NA	NA	NA	NA	NA	NA
15200	1644.33	1579	1708	1290.94	1242	1337	1474.91	1428	1533	1101.64	1051	1148	1372.87	1333	1423	1410.65	1372	1450	1822.14	1759	1914	1528.7	1478	1601	1587.49	1533	1660	2370.2	2322	2446	1836.1	1793	1886	1710.91	1647	1780	1861.33	1809	1928	NA	NA	NA	NA	NA	NA	NA	NA	NA	NA
15300	1652.35	1586	1717	1298.06	1247	1348	1483.54	1434	1538	1108.19	1056	1154	1380.41	1338	1432	1419.01	1384	1462	1831.44	1769	1931	1536.81	1486	1610	1595.85	1540	1665	2382.14	2337	2458	1844.91	1799	1894	1718.9	1654	1782	1870.05	1822	1940	NA	NA	NA	NA	NA	NA	NA	NA	NA	NA
15339	1656.35	1588	1720	1300.56	1248	1348	1486.58	1437	1540	1110.6	1059	1154	1383.6	1345	1434	1422.24	1386	1466	1834.8	1773	1935	1539.58	1488	1616	1599.16	1540	1669	2387.19	2342	2462	1849.08	1802	1901	1722.54	1657	1783	1874.01	1824	1944	NA	NA	NA	NA	NA	NA	NA	NA	NA	NA
15400	1661.44	1594	1725	1305.15	1253	1353	1491.79	1444	1547	1113.91	1061	1155	1388.78	1355	1439	1426.35	1389	1471	1840.31	1777	1939	1543.89	1492	1621	1603.74	1541	1674	2395	2350	2470	1854.13	1810	1906	1727.41	1664	1788	1880.13	1828	1950	NA	NA	NA	NA	NA	NA	NA	NA	NA	NA
15500	1670.52	1607	1733	1312.43	1261	1361	1500.02	1451	1554	1119.83	1066	1157	1396.02	1361	1444	1433.94	1395	1480	1849.04	1783	1945	1552.92	1500	1629	1612.82	1545	1682	2408.17	2364	2480	1863.37	1823	1915	1734.64	1673	1793	1888.7	1838	1962	NA	NA	NA	NA	NA	NA	NA	NA	NA	NA
15600	1679.38	1614	1740	1318.9	1264	1370	1508.01	1458	1565	1126.91	1074	1166	1403.07	1369	1450	1441.4	1401	1492	1856.59	1793	1951	1560.2	1509	1637	1621.27	1551	1692	2419.36	2370	2487	1873.77	1834	1927	1742.95	1679	1804	1897.34	1846	1971	NA	NA	NA	NA	NA	NA	NA	NA	NA	NA
15700	1688.34	1626	1751	1325.6	1272	1380	1515.96	1465	1572	1132.65	1082	1173	1409.45	1379	1455	1450.38	1410	1499	1865.46	1802	1960	1568.65	1519	1643	1628.43	1562	1695	2431.73	2380	2502	1882.78	1843	1939	1751.72	1689	1812	1906.25	1857	1978	NA	NA	NA	NA	NA	NA	NA	NA	NA	NA
15706	1688.84	1627	1752	1326.23	1273	1381	1516.37	1465	1572	1133.01	1082	1173	1409.99	1379	1455	1450.83	1410	1500	1866.1	1802	1960	1568.88	1520	1644	1628.83	1564	1695	2432.32	2380	2503	1883.28	1843	1939	1752.08	1689	1812	1906.71	1858	1978	NA	NA	NA	NA	NA	NA	NA	NA	NA	NA
15800	1697.28	1637	1762	1332.91	1280	1385	1523.55	1476	1579	1138.2	1086	1175	1416.55	1383	1462	1458.54	1420	1509	1874.01	1812	1962	1576.59	1523	1654	1636.11	1572	1704	2443.09	2393	2512	1893.18	1851	1948	1760.75	1695	1822	1915.12	1866	1985	NA	NA	NA	NA	NA	NA	NA	NA	NA	NA
15900	1706.15	1645	1766	1339.9	1286	1391	1531.05	1485	1589	1144.55	1093	1183	1423.96	1394	1473	1465.86	1427	1516	1882.44	1821	1970	1584.27	1526	1661	1643.38	1578	1708	2455.39	2409	2520	1902.36	1860	1956	1767.54	1703	1829	1923.84	1871	1996	NA	NA	NA	NA	NA	NA	NA	NA	NA	NA
16000	1714.8	1654	1774	1347.34	1293	1397	1538.87	1495	1598	1151.01	1099	1190	1431.27	1399	1478	1473.5	1434	1526	1890.86	1826	1980	1592.23	1534	1668	1652.11	1592	1718	2468.03	2420	2535	1912.54	1868	1969	1775.4	1713	1838	1932.17	1886	2002	NA	NA	NA	NA	NA	NA	NA	NA	NA	NA
16100	1724.07	1663	1784	1354.65	1300	1403	1546.61	1503	1608	1156.57	1108	1196	1438.19	1408	1482	1480.81	1442	1532	1899.63	1835	1984	1600.13	1542	1677	1661.33	1601	1729	2480.2	2434	2550	1921.17	1878	1978	1783.27	1716	1842	1940.36	1893	2015	NA	NA	NA	NA	NA	NA	NA	NA	NA	NA
16200	1732.32	1675	1797	1362.51	1305	1412	1554.42	1507	1615	1163.2	1112	1200	1445.75	1414	1488	1488.68	1446	1538	1907.77	1845	1989	1608.53	1551	1683	1669.51	1610	1732	2492.47	2448	2559	1930.89	1884	1993	1791.82	1727	1857	1948.75	1899	2023	NA	NA	NA	NA	NA	NA	NA	NA	NA	NA
16300	1741.23	1685	1807	1369.57	1310	1417	1563.41	1512	1623	1170.15	1120	1205	1453.85	1419	1493	1497.53	1451	1544	1917.8	1855	1996	1616	1560	1689	1677.6	1613	1742	2504.32	2456	2571	1940.14	1889	2009	1799.78	1736	1870	1956.21	1905	2028	NA	NA	NA	NA	NA	NA	NA	NA	NA	NA
16400	1750.62	1694	1815	1376.31	1316	1423	1572	1521	1631	1176.3	1127	1210	1461.7	1427	1501	1504.63	1458	1549	1926.76	1863	2005	1623.95	1567	1694	1685.46	1619	1747	2516.1	2469	2584	1949.41	1898	2015	1807.65	1744	1879	1963.76	1913	2038	NA	NA	NA	NA	NA	NA	NA	NA	NA	NA
16500	1759.03	1703	1826	1382.67	1321	1433	1580.48	1532	1638	1182.69	1136	1218	1468.97	1432	1508	1511.6	1464	1558	1935.17	1871	2015	1631.92	1579	1698	1694.7	1622	1758	2528.42	2479	2599	1958.94	1909	2025	1815.25	1750	1888	1971.68	1924	2045	NA	NA	NA	NA	NA	NA	NA	NA	NA	NA
16600	1767.31	1712	1836	1389.73	1329	1441	1588.75	1541	1641	1189.42	1145	1223	1475.74	1439	1515	1518.91	1472	1568	1944.03	1876	2023	1639.6	1587	1705	1702.61	1633	1769	2540.38	2489	2608	1968.53	1918	2035	1823.79	1758	1898	1980.35	1936	2052	NA	NA	NA	NA	NA	NA	NA	NA	NA	NA
16700	1775.96	1719	1842	1397.14	1334	1449	1597.21	1549	1653	1196.59	1152	1227	1482.43	1449	1520	1526.03	1476	1576	1953.3	1887	2030	1647.55	1599	1715	1709.75	1637	1775	2550.8	2503	2617	1976.58	1924	2044	1831.21	1765	1904	1989.21	1944	2065	NA	NA	NA	NA	NA	NA	NA	NA	NA	NA
16800	1783.9	1727	1849	1403.8	1338	1455	1604.77	1557	1662	1203.14	1159	1236	1489.42	1456	1526	1533.12	1482	1581	1962.57	1897	2042	1655.01	1605	1722	1717.8	1651	1785	2562.99	2516	2633	1985.77	1934	2059	1840.15	1777	1911	1998.03	1954	2071	NA	NA	NA	NA	NA	NA	NA	NA	NA	NA
16900	1791.93	1734	1857	1410.52	1343	1462	1612.31	1564	1671	1209.74	1167	1242	1496.78	1462	1535	1540.67	1490	1589	1972.34	1907	2050	1663.23	1614	1733	1726.38	1663	1796	2574.36	2529	2641	1995.17	1944	2067	1848.1	1783	1920	2006.16	1964	2077	NA	NA	NA	NA	NA	NA	NA	NA	NA	NA
17000	1800.12	1739	1865	1416.81	1348	1469	1619.88	1571	1674	1215.65	1171	1251	1504.28	1470	1546	1549.01	1502	1596	1981.25	1913	2057	1670.79	1618	1740	1734.6	1673	1805	2586.49	2541	2653	2005.48	1951	2077	1855.92	1785	1926	2014.34	1975	2081	NA	NA	NA	NA	NA	NA	NA	NA	NA	NA
17100	1807.86	1744	1872	1423.76	1356	1475	1628.07	1581	1684	1221.62	1176	1259	1511.55	1473	1556	1556.52	1510	1602	1990.29	1922	2067	1678.16	1624	1749	1741.83	1680	1815	2597.88	2554	2670	2013.93	1960	2085	1863.75	1793	1937	2022.89	1984	2093	NA	NA	NA	NA	NA	NA	NA	NA	NA	NA
17200	1814.97	1752	1879	1430.43	1363	1482	1635.92	1588	1696	1227.83	1182	1261	1518.69	1479	1564	1564.18	1517	1612	1998.52	1929	2076	1686.74	1632	1756	1750.1	1686	1824	2610.41	2570	2681	2023.54	1974	2094	1872.07	1798	1948	2030.62	1992	2102	NA	NA	NA	NA	NA	NA	NA	NA	NA	NA
17300	1824.01	1764	1886	1437.71	1372	1492	1644.14	1597	1702	1234.53	1184	1269	1525.88	1486	1572	1571.8	1521	1620	2006.79	1939	2082	1693.78	1644	1762	1757.29	1693	1830	2623.78	2586	2690	2033.08	1985	2102	1879.9	1810	1959	2038.29	1999	2115	NA	NA	NA	NA	NA	NA	NA	NA	NA	NA
17400	1833.18	1775	1899	1444.77	1376	1502	1652.15	1606	1712	1241.03	1194	1276	1533.81	1493	1580	1578.82	1527	1628	2015.07	1946	2090	1701.11	1656	1770	1765.19	1697	1839	2636.35	2593	2707	2041.87	1995	2105	1887.81	1812	1967	2047.25	2009	2125	NA	NA	NA	NA	NA	NA	NA	NA	NA	NA
17500	1841.21	1779	1906	1451.8	1382	1511	1660.6	1621	1721	1246.91	1198	1282	1542.07	1498	1590	1586.94	1536	1634	2024.75	1956	2097	1708.49	1665	1777	1773.91	1709	1851	2648.08	2604	2715	2051.69	2006	2117	1896.38	1825	1973	2055.8	2014	2138	NA	NA	NA	NA	NA	NA	NA	NA	NA	NA
17600	1850.38	1787	1917	1458.15	1388	1517	1668.59	1638	1730	1252.87	1206	1287	1549.29	1506	1594	1595.06	1541	1641	2034.03	1963	2105	1716.93	1670	1783	1781.19	1719	1863	2660.77	2613	2726	2060.95	2017	2128	1904.77	1831	1986	2064.67	2028	2144	NA	NA	NA	NA	NA	NA	NA	NA	NA	NA
17700	1859.32	1798	1923	1465.19	1395	1525	1676.62	1647	1736	1259.14	1215	1293	1557.07	1513	1607	1602.88	1547	1644	2042.8	1977	2115	1724.99	1679	1788	1788.92	1730	1868	2673.83	2626	2740	2070.77	2024	2137	1913.33	1836	1991	2073.67	2034	2151	NA	NA	NA	NA	NA	NA	NA	NA	NA	NA
17800	1867	1802	1931	1472.05	1406	1534	1684.4	1653	1743	1264.74	1219	1298	1564.48	1520	1615	1610.55	1556	1649	2052.24	1982	2125	1732.9	1685	1795	1796.96	1735	1877	2685.75	2641	2752	2081.11	2034	2144	1921.52	1846	1998	2082.76	2042	2159	NA	NA	NA	NA	NA	NA	NA	NA	NA	NA
17900	1875.17	1808	1934	1478.28	1414	1540	1692.72	1658	1746	1271.1	1225	1306	1571.79	1525	1623	1618	1561	1658	2060.65	1989	2132	1739.51	1690	1801	1805.49	1748	1879	2697.66	2649	2762	2089.57	2043	2151	1929.66	1855	2010	2090.95	2046	2172	NA	NA	NA	NA	NA	NA	NA	NA	NA	NA
18000	1883.44	1817	1941	1486.04	1424	1551	1700.55	1661	1758	1277.46	1232	1311	1579.65	1531	1628	1625.24	1567	1670	2069.34	2001	2143	1747.92	1703	1813	1813.04	1752	1886	2710.55	2660	2769	2097.63	2053	2158	1937.25	1857	2021	2099.66	2057	2176	NA	NA	NA	NA	NA	NA	NA	NA	NA	NA
18100	1891.37	1825	1945	1493.04	1430	1564	1709.18	1669	1765	1284.41	1238	1317	1587.14	1536	1635	1632.79	1576	1672	2077.34	2007	2153	1756.14	1708	1822	1821.26	1763	1899	2723.52	2672	2788	2106.79	2063	2169	1945.03	1873	2026	2108.38	2068	2186	NA	NA	NA	NA	NA	NA	NA	NA	NA	NA
18200	1899.86	1831	1951	1500.4	1437	1571	1716.58	1672	1772	1290.78	1244	1322	1594.28	1547	1642	1640.75	1580	1679	2086.11	2016	2162	1765.39	1717	1833	1829.44	1771	1906	2736.06	2682	2799	2116.74	2069	2176	1953.4	1882	2033	2117.16	2077	2194	NA	NA	NA	NA	NA	NA	NA	NA	NA	NA
18300	1907.56	1840	1957	1506.77	1444	1574	1724.9	1681	1781	1296.34	1251	1331	1600.84	1551	1651	1648.93	1589	1691	2094.58	2025	2171	1772.99	1722	1844	1837.04	1779	1912	2747.26	2694	2810	2125.66	2082	2185	1962.21	1892	2041	2125.76	2085	2204	NA	NA	NA	NA	NA	NA	NA	NA	NA	NA
18400	1916.99	1850	1966	1512.92	1448	1580	1732.58	1689	1791	1302.83	1253	1338	1607.35	1556	1661	1657.07	1592	1697	2103.94	2037	2179	1780.94	1732	1850	1844.9	1786	1917	2759.86	2705	2828	2134.83	2093	2192	1969.76	1898	2053	2134.58	2096	2217	NA	NA	NA	NA	NA	NA	NA	NA	NA	NA
18500	1925.04	1858	1972	1519.15	1454	1583	1740.84	1699	1796	1308.53	1254	1338	1614.39	1561	1669	1664.8	1600	1706	2113.68	2048	2188	1788.92	1738	1857	1852.22	1794	1924	2770.61	2712	2844	2143.46	2098	2203	1977.9	1906	2064	2142.81	2109	2223	NA	NA	NA	NA	NA	NA	NA	NA	NA	NA
18600	1934.48	1868	1984	1526.89	1464	1589	1747.76	1706	1801	1315.16	1260	1343	1622.21	1567	1674	1672.17	1607	1713	2123.98	2060	2198	1797.01	1743	1867	1859.54	1803	1932	2783.87	2730	2852	2151.84	2110	2214	1985.63	1914	2073	2151.66	2117	2236	NA	NA	NA	NA	NA	NA	NA	NA	NA	NA
18700	1943.21	1874	1993	1533.92	1469	1597	1754.73	1708	1807	1322.23	1271	1351	1629.75	1575	1683	1679.97	1615	1726	2133.02	2071	2207	1805.14	1748	1874	1867.4	1809	1941	2795.01	2741	2863	2160.35	2121	2225	1994.61	1923	2080	2160.31	2125	2243	NA	NA	NA	NA	NA	NA	NA	NA	NA	NA
18800	1951.04	1882	1999	1540.66	1477	1600	1762.18	1717	1815	1328.63	1277	1360	1636.98	1582	1694	1686.98	1620	1730	2141.35	2080	2214	1814.26	1754	1884	1874.54	1814	1952	2807.71	2750	2875	2169.71	2127	2233	2002.92	1930	2087	2169.07	2137	2254	NA	NA	NA	NA	NA	NA	NA	NA	NA	NA
18900	1961.03	1886	2006	1548.15	1486	1607	1769.9	1725	1823	1334.14	1283	1367	1644.61	1588	1699	1694.63	1624	1734	2150.03	2088	2224	1822.26	1765	1889	1881.59	1819	1959	2819.97	2764	2890	2178.94	2137	2239	2011.82	1934	2094	2177.94	2145	2263	NA	NA	NA	NA	NA	NA	NA	NA	NA	NA
19000	1969.11	1903	2013	1555.42	1494	1612	1777.5	1735	1829	1340.26	1289	1377	1651.88	1597	1703	1702.32	1629	1746	2158.68	2098	2226	1831.09	1773	1896	1889.18	1824	1965	2832.88	2775	2899	2188.22	2146	2250	2019.42	1941	2104	2186.89	2149	2274	NA	NA	NA	NA	NA	NA	NA	NA	NA	NA
19100	1977.84	1913	2022	1562.5	1501	1617	1785.54	1744	1838	1346.25	1293	1384	1659.06	1604	1713	1709.01	1633	1752	2166.86	2105	2238	1838.63	1786	1906	1897.09	1831	1976	2844.29	2791	2912	2196.21	2154	2257	2026.78	1950	2111	2194.71	2153	2282	NA	NA	NA	NA	NA	NA	NA	NA	NA	NA
19200	1986.84	1922	2032	1568.56	1508	1623	1794.12	1754	1850	1352.03	1301	1392	1667.29	1610	1719	1716.46	1638	1762	2175.11	2109	2250	1846.41	1794	1910	1904.46	1836	1980	2856.75	2802	2920	2206.63	2163	2268	2034.78	1955	2118	2202.8	2163	2291	NA	NA	NA	NA	NA	NA	NA	NA	NA	NA
19300	1995.26	1933	2038	1574.26	1515	1636	1801.17	1762	1858	1358.49	1307	1404	1674.19	1620	1722	1724.06	1648	1768	2184.28	2117	2267	1854.82	1800	1916	1911.77	1843	1989	2869.56	2813	2932	2215.36	2173	2274	2042.06	1960	2122	2211.81	2168	2305	NA	NA	NA	NA	NA	NA	NA	NA	NA	NA
19400	2004.74	1940	2056	1581.08	1522	1643	1808.82	1771	1870	1364.67	1310	1410	1681.75	1627	1729	1731.89	1664	1773	2194.36	2126	2279	1862.36	1805	1922	1918.93	1846	1995	2881.56	2825	2939	2225.68	2182	2281	2049.48	1968	2131	2221.34	2177	2313	NA	NA	NA	NA	NA	NA	NA	NA	NA	NA
19500	2012.88	1945	2059	1587.39	1527	1650	1815.97	1779	1873	1370.53	1316	1418	1688.74	1634	1739	1739.66	1668	1781	2202.86	2132	2288	1870.45	1811	1931	1927.32	1858	1999	2894.34	2837	2951	2234.46	2186	2290	2057.8	1975	2139	2230.41	2192	2319	NA	NA	NA	NA	NA	NA	NA	NA	NA	NA
19600	2021.49	1954	2067	1595.23	1531	1659	1824.22	1783	1881	1376.98	1321	1428	1696.42	1639	1746	1747.43	1676	1786	2210.18	2142	2296	1879.39	1824	1944	1935.13	1867	2006	2906.82	2850	2963	2243.38	2199	2296	2065.67	1981	2145	2239.23	2197	2324	NA	NA	NA	NA	NA	NA	NA	NA	NA	NA
19602	2021.58	1954	2068	1595.33	1531	1659	1824.32	1783	1881	1377.12	1321	1428	1696.6	1639	1746	1747.66	1677	1787	2210.23	2142	2296	1879.66	1824	1945	1935.36	1867	2006	2906.91	2851	2963	2243.65	2199	2297	2065.95	1981	2146	2239.33	2197	2324	NA	NA	NA	NA	NA	NA	NA	NA	NA	NA
19700	2029.65	1963	2079	1601.6	1538	1663	1831.46	1792	1889	1383.02	1325	1434	1702.15	1643	1753	1755.01	1686	1793	2218.6	2150	2303	1887.97	1828	1959	1942.44	1871	2012	2917.64	2858	2972	2251.93	2206	2301	2073.31	1989	2154	2248.1	2204	2332	NA	NA	NA	NA	NA	NA	NA	NA	NA	NA
19800	2038.2	1968	2089	1608	1544	1667	1839.67	1797	1903	1389.74	1331	1436	1709.16	1647	1760	1763.32	1691	1805	2227.53	2154	2311	1894.97	1837	1970	1950.74	1878	2025	2930.63	2872	2984	2261.47	2218	2309	2081.9	1992	2160	2256.86	2211	2340	NA	NA	NA	NA	NA	NA	NA	NA	NA	NA
19900	2047.07	1973	2096	1614.83	1549	1671	1847.22	1805	1913	1395.15	1338	1445	1717.33	1655	1768	1770.96	1701	1815	2236.44	2160	2321	1902.83	1842	1979	1958.39	1887	2033	2940.61	2883	2996	2270.57	2228	2317	2089.27	1998	2166	2265.26	2221	2351	NA	NA	NA	NA	NA	NA	NA	NA	NA	NA
20000	2055.07	1982	2100	1621.53	1556	1675	1855.04	1810	1925	1402.05	1345	1449	1723.93	1660	1772	1777.83	1707	1822	2245	2170	2328	1911.37	1854	1984	1965.52	1893	2040	2953.38	2895	3012	2279.49	2235	2325	2097.31	2005	2174	2273.89	2233	2360	NA	NA	NA	NA	NA	NA	NA	NA	NA	NA
20100	2064.52	1992	2110	1628.49	1564	1684	1862.4	1819	1930	1407.56	1350	1454	1731.38	1668	1774	1785.48	1712	1827	2254.46	2177	2334	1918.78	1856	1995	1974	1901	2053	2963.59	2905	3020	2289.25	2247	2340	2104.36	2014	2180	2281.85	2242	2369	NA	NA	NA	NA	NA	NA	NA	NA	NA	NA
20200	2073.38	2000	2118	1634.58	1568	1692	1871.16	1825	1936	1414.11	1356	1463	1738.6	1674	1781	1793.73	1722	1836	2263.94	2186	2344	1925.88	1864	1998	1981.37	1909	2060	2975.6	2917	3032	2297.93	2256	2346	2111.49	2022	2188	2290.62	2251	2377	NA	NA	NA	NA	NA	NA	NA	NA	NA	NA
20300	2081.07	2009	2124	1640.87	1574	1696	1878.16	1834	1945	1419.94	1357	1471	1745.42	1682	1786	1801.99	1725	1845	2272.48	2196	2353	1932.92	1868	2008	1988.64	1916	2068	2987.14	2931	3040	2307.16	2261	2353	2119.81	2029	2193	2298.92	2256	2382	NA	NA	NA	NA	NA	NA	NA	NA	NA	NA
20400	2089.35	2014	2137	1647.6	1580	1702	1886.11	1842	1954	1425.81	1360	1476	1751.65	1683	1795	1809.72	1730	1852	2281.16	2205	2360	1940.39	1877	2015	1995.62	1927	2075	2999.28	2944	3054	2315.31	2270	2359	2128.11	2037	2203	2306.84	2266	2390	NA	NA	NA	NA	NA	NA	NA	NA	NA	NA
20500	2097.22	2021	2148	1654.22	1588	1707	1894.42	1849	1963	1432.31	1365	1481	1759.06	1689	1805	1818.26	1741	1862	2290.19	2215	2367	1948.12	1890	2021	2003.87	1933	2081	3010.24	2958	3063	2324.36	2277	2369	2135.08	2041	2207	2315.68	2274	2398	NA	NA	NA	NA	NA	NA	NA	NA	NA	NA
20600	2106.05	2036	2158	1661.72	1599	1716	1902.9	1856	1975	1437.95	1370	1486	1767.69	1700	1811	1826.2	1750	1876	2298.61	2227	2373	1956.52	1899	2035	2011.99	1948	2091	3022.95	2972	3079	2333.32	2283	2382	2142.77	2049	2217	2324.14	2278	2408	NA	NA	NA	NA	NA	NA	NA	NA	NA	NA
20700	2114.19	2049	2167	1668.72	1602	1723	1910	1867	1981	1444.07	1374	1495	1776.26	1709	1822	1834.28	1757	1884	2306.8	2235	2380	1964.52	1907	2048	2019.19	1956	2096	3033.63	2982	3087	2342.95	2294	2392	2150.78	2060	2223	2332.23	2290	2418	NA	NA	NA	NA	NA	NA	NA	NA	NA	NA
20800	2122.93	2055	2180	1675.72	1608	1731	1918.04	1873	1991	1450.43	1378	1505	1783.83	1712	1829	1842.72	1768	1893	2314.94	2241	2382	1971.62	1911	2059	2027	1968	2102	3045.36	2990	3095	2352.32	2300	2403	2159.05	2067	2231	2340.73	2300	2425	NA	NA	NA	NA	NA	NA	NA	NA	NA	NA
20855	2127.42	2063	2182	1680.04	1611	1735	1922.12	1875	1996	1454.3	1382	1510	1788.19	1717	1833	1847.4	1771	1897	2320.65	2244	2389	1976.97	1917	2063	2031.32	1974	2105	3052.04	3000	3103	2357.44	2307	2406	2163.58	2070	2236	2344.32	2306	2427	NA	NA	NA	NA	NA	NA	NA	NA	NA	NA
20900	2131.33	2065	2184	1683.05	1613	1741	1925.67	1879	2001	1456.66	1382	1512	1791.56	1722	1836	1850.49	1774	1901	2324.15	2249	2392	1980.12	1917	2068	2035	1977	2111	3057.13	3005	3109	2361.97	2312	2407	2167.3	2074	2242	2348.72	2309	2433	NA	NA	NA	NA	NA	NA	NA	NA	NA	NA
20956	2135.78	2071	2191	1687.18	1615	1746	1928.99	1881	2002	1460.93	1389	1515	1796.05	1726	1842	1854.89	1781	1907	2328.26	2252	2394	1984.2	1920	2073	2039.05	1979	2111	3063.77	3011	3116	2366.12	2315	2410	2170.94	2079	2246	2353.23	2313	2440	NA	NA	NA	NA	NA	NA	NA	NA	NA	NA
21000	2139.05	2074	2192	1690.27	1619	1749	1931.9	1884	2009	1463.57	1391	1523	1799.68	1730	1846	1858.69	1785	1911	2331.76	2256	2398	1987.02	1921	2074	2043.21	1982	2114	3068.1	3016	3120	2370.52	2317	2415	2174.22	2080	2249	2357.13	2317	2444	NA	NA	NA	NA	NA	NA	NA	NA	NA	NA
21100	2147.64	2082	2196	1697.63	1626	1761	1939.43	1889	2019	1470.52	1395	1532	1806.91	1740	1853	1865.84	1791	1919	2339.87	2273	2402	1993.76	1926	2084	2050	1988	2122	3080.26	3027	3129	2379.22	2322	2425	2181.59	2088	2258	2365.99	2325	2452	NA	NA	NA	NA	NA	NA	NA	NA	NA	NA
21200	2156.22	2089	2211	1705.25	1638	1771	1946.89	1895	2028	1476.34	1403	1537	1813.86	1746	1860	1873.03	1802	1930	2348.42	2278	2414	2001.39	1932	2090	2056.74	1998	2126	3091.72	3037	3143	2388.31	2331	2432	2189.06	2092	2265	2373.91	2332	2457	NA	NA	NA	NA	NA	NA	NA	NA	NA	NA
21300	2164.95	2095	2224	1711.08	1645	1777	1955.34	1903	2033	1482.46	1411	1548	1819.96	1752	1868	1880.98	1808	1934	2357.27	2287	2426	2008.36	1938	2098	2063.93	2005	2133	3104.84	3048	3163	2397.13	2341	2443	2196.93	2101	2273	2381.38	2336	2463	NA	NA	NA	NA	NA	NA	NA	NA	NA	NA
21400	2173.37	2107	2228	1718.08	1654	1785	1963.74	1912	2045	1488.69	1418	1554	1827.59	1760	1874	1887.97	1818	1942	2366.33	2293	2432	2015.83	1944	2101	2072.28	2015	2139	3117.28	3063	3176	2406.45	2352	2448	2204.34	2106	2276	2389.82	2341	2475	NA	NA	NA	NA	NA	NA	NA	NA	NA	NA
21500	2181.32	2116	2236	1724.54	1657	1790	1970.89	1922	2052	1495.55	1423	1558	1835.77	1772	1889	1895.07	1823	1948	2374.74	2301	2436	2023.09	1952	2104	2080.38	2022	2148	3129.34	3077	3193	2415.99	2358	2457	2211.85	2114	2286	2398.27	2344	2483	NA	NA	NA	NA	NA	NA	NA	NA	NA	NA
21530	2183.28	2117	2239	1726.49	1659	1794	1973.17	1926	2055	1497.28	1425	1559	1837.81	1773	1891	1897.03	1825	1948	2377.43	2303	2440	2025.49	1954	2106	2082.48	2026	2149	3132.93	3078	3198	2418.85	2364	2460	2213.98	2116	2289	2400.77	2346	2486	NA	NA	NA	NA	NA	NA	NA	NA	NA	NA
21600	2190.08	2125	2244	1730.95	1664	1802	1977.77	1930	2061	1501.15	1429	1561	1842.9	1778	1894	1902.26	1831	1955	2383.48	2310	2446	2030.99	1960	2112	2087.17	2030	2153	3141.07	3085	3204	2425.35	2372	2468	2219.49	2120	2295	2407.2	2353	2495	NA	NA	NA	NA	NA	NA	NA	NA	NA	NA
21700	2197.72	2130	2247	1738.43	1669	1808	1985.38	1936	2070	1506.43	1433	1567	1850.15	1789	1904	1908.89	1838	1959	2392.57	2319	2449	2038.89	1965	2118	2094.94	2033	2163	3153.3	3098	3216	2434.24	2382	2480	2227.76	2124	2303	2415.43	2359	2498	NA	NA	NA	NA	NA	NA	NA	NA	NA	NA
21800	2205.57	2140	2255	1744.88	1674	1812	1993.92	1944	2081	1512.58	1440	1571	1858.09	1796	1911	1916.24	1844	1963	2401.51	2325	2458	2045.54	1971	2123	2102.31	2041	2170	3165.2	3110	3223	2443.12	2392	2488	2235.03	2127	2307	2424.23	2366	2506	NA	NA	NA	NA	NA	NA	NA	NA	NA	NA
21900	2213.62	2151	2260	1752.33	1681	1820	2002.18	1956	2086	1519.3	1447	1577	1866.62	1805	1917	1923.61	1853	1970	2409.33	2331	2469	2054.25	1983	2132	2109.23	2048	2178	3178.06	3125	3230	2451.66	2401	2495	2243.25	2134	2314	2432.05	2373	2513	NA	NA	NA	NA	NA	NA	NA	NA	NA	NA
22000	2221.22	2154	2266	1759.88	1685	1827	2009.81	1965	2093	1525.89	1455	1584	1873.98	1812	1926	1931.38	1863	1983	2418.29	2342	2474	2060.84	1992	2133	2116.83	2052	2189	3190.04	3138	3237	2460.72	2409	2503	2250.34	2142	2323	2440.05	2378	2523	NA	NA	NA	NA	NA	NA	NA	NA	NA	NA
22100	2229.48	2160	2276	1765.62	1688	1832	2017.62	1974	2101	1531.17	1463	1589	1881.07	1823	1933	1938.11	1867	1987	2427.01	2348	2486	2068.47	1997	2142	2124.74	2059	2194	3201.72	3148	3256	2469.66	2416	2514	2258.44	2160	2333	2448.6	2390	2532	NA	NA	NA	NA	NA	NA	NA	NA	NA	NA
22200	2238.52	2167	2286	1772.04	1697	1838	2025.58	1978	2110	1537.12	1469	1592	1888.08	1828	1944	1946.09	1873	1998	2435.01	2355	2495	2076.06	2003	2153	2131.61	2068	2201	3212.4	3155	3262	2479.07	2430	2522	2265.94	2164	2338	2456.19	2399	2540	NA	NA	NA	NA	NA	NA	NA	NA	NA	NA
22300	2246.78	2177	2297	1778.9	1703	1844	2033.63	1986	2119	1543.08	1476	1598	1895.48	1834	1954	1953.81	1881	2004	2443.1	2361	2501	2082.98	2009	2160	2138.58	2076	2209	3223.77	3167	3274	2487.01	2435	2529	2273.12	2168	2343	2465.01	2404	2550	NA	NA	NA	NA	NA	NA	NA	NA	NA	NA
22400	2256.09	2190	2306	1785.1	1708	1847	2041.5	1992	2128	1550.48	1479	1609	1902.57	1842	1960	1960.45	1885	2013	2451.33	2367	2512	2091.45	2015	2174	2146.41	2086	2215	3234.83	3176	3285	2494.84	2442	2536	2281.08	2174	2352	2473.28	2414	2555	NA	NA	NA	NA	NA	NA	NA	NA	NA	NA
22500	2264.78	2197	2313	1791.87	1717	1857	2050.26	1999	2140	1556.38	1489	1613	1909.89	1851	1963	1968.05	1896	2018	2459.24	2374	2518	2098.87	2025	2182	2153.42	2090	2222	3247.33	3189	3297	2502.84	2448	2546	2289.25	2183	2361	2482.22	2423	2562	NA	NA	NA	NA	NA	NA	NA	NA	NA	NA
22517	2266.37	2197	2314	1793.14	1717	1858	2051.44	2000	2140	1557.38	1489	1615	1911.48	1855	1963	1969.4	1898	2020	2461.01	2377	2521	2100.28	2026	2184	2154.78	2094	2222	3249.56	3191	3300	2504.48	2448	2546	2290.75	2184	2361	2483.81	2426	2563	NA	NA	NA	NA	NA	NA	NA	NA	NA	NA
22600	2272.77	2202	2320	1798.56	1722	1860	2058.21	2005	2146	1561.57	1496	1617	1918.42	1863	1969	1975.71	1904	2030	2467.6	2383	2532	2106.42	2032	2193	2160.74	2097	2230	3259.55	3202	3314	2511.8	2454	2552	2297.29	2193	2368	2491.57	2434	2577	NA	NA	NA	NA	NA	NA	NA	NA	NA	NA
22700	2280.95	2207	2334	1804.79	1727	1864	2066.84	2013	2159	1567.42	1499	1627	1925.15	1871	1978	1982.62	1912	2034	2475.89	2391	2542	2114.47	2042	2201	2168.73	2108	2242	3269.57	3212	3327	2521.24	2464	2562	2304.96	2195	2373	2500.03	2443	2589	NA	NA	NA	NA	NA	NA	NA	NA	NA	NA
22800	2288.32	2211	2343	1810.93	1731	1871	2074.48	2020	2168	1573.38	1508	1632	1932.28	1881	1986	1989.67	1919	2042	2484.26	2398	2548	2121.25	2051	2207	2176.06	2114	2246	3282.43	3227	3343	2529.92	2477	2571	2312.74	2201	2386	2507.72	2451	2593	NA	NA	NA	NA	NA	NA	NA	NA	NA	NA
22900	2297.53	2220	2350	1818.33	1739	1876	2081.76	2027	2176	1579.61	1513	1637	1939.27	1885	1995	1997.35	1928	2048	2494.44	2410	2553	2129.28	2057	2218	2184.01	2122	2253	3292.99	3236	3352	2539.01	2490	2581	2320.87	2205	2396	2515.76	2462	2606	NA	NA	NA	NA	NA	NA	NA	NA	NA	NA
23000	2304.9	2223	2355	1825.61	1743	1880	2090.78	2031	2185	1585.55	1516	1645	1946.28	1889	2002	2004.21	1934	2057	2502.8	2417	2559	2136.42	2066	2226	2191.38	2130	2260	3304.75	3248	3364	2548.9	2498	2596	2327.93	2212	2405	2523.94	2468	2616	NA	NA	NA	NA	NA	NA	NA	NA	NA	NA
23100	2312.82	2230	2360	1831.53	1749	1887	2098.91	2041	2197	1591.87	1526	1651	1954.24	1895	2007	2011.21	1942	2068	2511.21	2429	2566	2143.33	2073	2233	2199.86	2135	2267	3316.46	3260	3375	2557.37	2508	2604	2335.26	2217	2411	2532.16	2476	2626	NA	NA	NA	NA	NA	NA	NA	NA	NA	NA
23200	2321.7	2242	2370	1837.85	1756	1893	2106.32	2047	2205	1597.83	1533	1660	1961.24	1905	2017	2019.2	1947	2075	2518.9	2434	2574	2149.87	2080	2242	2207.58	2142	2277	3328.14	3273	3390	2566.42	2511	2608	2342.9	2226	2416	2540.33	2484	2634	NA	NA	NA	NA	NA	NA	NA	NA	NA	NA
23300	2329.48	2249	2374	1844.36	1768	1903	2113.82	2055	2213	1604.05	1538	1669	1969.18	1912	2032	2026.71	1955	2085	2528.12	2440	2584	2157.62	2086	2248	2215.99	2151	2286	3340.13	3287	3400	2574.06	2519	2614	2350.67	2232	2426	2548.14	2490	2641	NA	NA	NA	NA	NA	NA	NA	NA	NA	NA
23400	2338	2255	2382	1850.79	1771	1911	2121.32	2066	2223	1609.87	1543	1672	1977.01	1920	2042	2033.79	1962	2088	2536.58	2449	2590	2165.49	2092	2257	2223.13	2159	2293	3352.39	3301	3409	2583.57	2526	2624	2357.9	2240	2430	2557.18	2505	2648	NA	NA	NA	NA	NA	NA	NA	NA	NA	NA
23463	2343.33	2258	2389	1855.46	1774	1913	2125.91	2072	2226	1614.18	1546	1675	1981.43	1928	2047	2039.14	1966	2090	2542	2456	2595	2169.91	2095	2260	2227.9	2161	2299	3359.43	3310	3415	2588.91	2540	2629	2363.83	2246	2432	2562.85	2507	2653	NA	NA	NA	NA	NA	NA	NA	NA	NA	NA
23500	2347.04	2261	2392	1857.77	1777	1917	2128.73	2079	2229	1616.81	1550	1678	1984.65	1930	2049	2041.46	1967	2093	2545.1	2459	2597	2172.63	2097	2262	2230.53	2164	2302	3363.56	3315	3421	2592.21	2543	2634	2366.97	2246	2434	2565.85	2511	2659	NA	NA	NA	NA	NA	NA	NA	NA	NA	NA
23600	2355.67	2272	2400	1863.91	1782	1923	2136.26	2085	2233	1622.58	1555	1681	1990.9	1932	2052	2049.41	1978	2103	2553.82	2464	2608	2180.68	2107	2267	2238.61	2170	2310	3375.51	3331	3432	2600.49	2549	2646	2375.5	2261	2442	2574.43	2522	2671	NA	NA	NA	NA	NA	NA	NA	NA	NA	NA
23700	2363.36	2286	2407	1871.3	1791	1932	2143.01	2092	2237	1629.04	1563	1687	1998.31	1942	2059	2056.54	1985	2111	2561.78	2476	2619	2189.14	2115	2276	2246.39	2176	2315	3387.43	3342	3438	2609.71	2560	2657	2382.06	2264	2456	2582.52	2528	2678	NA	NA	NA	NA	NA	NA	NA	NA	NA	NA
23800	2372.07	2291	2415	1877.68	1802	1937	2150.06	2099	2241	1634.87	1573	1692	2005.09	1945	2065	2063.19	1991	2120	2570.3	2481	2625	2196.5	2118	2284	2253.85	2184	2321	3399.59	3352	3453	2618.9	2566	2666	2390	2275	2464	2591.37	2533	2686	NA	NA	NA	NA	NA	NA	NA	NA	NA	NA
23900	2380.48	2301	2422	1884.1	1808	1947	2158.04	2109	2246	1641.45	1579	1700	2012.31	1950	2070	2070.23	1999	2127	2578.52	2490	2630	2204	2123	2289	2261.18	2194	2331	3411.36	3359	3464	2628.08	2577	2675	2397.63	2283	2468	2599.77	2537	2695	NA	NA	NA	NA	NA	NA	NA	NA	NA	NA
24000	2388.88	2306	2433	1891.32	1814	1952	2165.41	2114	2260	1647.58	1583	1705	2019.74	1958	2076	2077.96	2006	2135	2587.05	2495	2641	2210.6	2130	2297	2269.11	2201	2341	3422.81	3367	3484	2636.61	2584	2686	2404.69	2285	2472	2606.95	2544	2702	NA	NA	NA	NA	NA	NA	NA	NA	NA	NA
24100	2396.89	2315	2440	1897.01	1820	1957	2173.81	2128	2269	1654.18	1588	1712	2026.55	1967	2079	2085.01	2013	2142	2595.2	2500	2652	2218.19	2135	2302	2277.19	2207	2351	3435.28	3372	3496	2646.28	2596	2694	2412.63	2292	2481	2614.51	2557	2707	NA	NA	NA	NA	NA	NA	NA	NA	NA	NA
24200	2404.66	2319	2452	1903.35	1827	1960	2181.62	2135	2281	1660.18	1595	1721	2033.69	1981	2090	2093.22	2021	2152	2603.82	2510	2662	2225.6	2141	2311	2285.24	2215	2358	3446.87	3384	3504	2656.23	2603	2701	2419.39	2297	2485	2622.65	2565	2717	NA	NA	NA	NA	NA	NA	NA	NA	NA	NA
24300	2412.36	2321	2459	1910.21	1831	1966	2188.34	2142	2290	1666.54	1599	1729	2040.15	1984	2100	2101.03	2027	2163	2611.97	2516	2670	2233.2	2146	2317	2291.71	2222	2361	3458.6	3398	3516	2664.86	2609	2711	2427.52	2303	2498	2631.1	2578	2723	NA	NA	NA	NA	NA	NA	NA	NA	NA	NA
24400	2420.2	2329	2465	1916.94	1840	1975	2196.6	2146	2296	1671.69	1607	1733	2047.73	1989	2108	2108.03	2034	2169	2620.91	2527	2677	2240.12	2158	2327	2299.39	2231	2368	3471.22	3414	3527	2673.73	2616	2718	2436.28	2311	2505	2639.34	2589	2730	NA	NA	NA	NA	NA	NA	NA	NA	NA	NA
24500	2427.93	2337	2478	1922.74	1848	1986	2203.92	2153	2302	1678.11	1611	1737	2055.09	2002	2113	2115.6	2039	2175	2630.59	2537	2692	2248.07	2164	2337	2306.2	2236	2374	3484.12	3424	3538	2683.31	2625	2724	2443.37	2315	2512	2646.79	2593	2739	NA	NA	NA	NA	NA	NA	NA	NA	NA	NA
24600	2435.23	2341	2485	1929.36	1859	1989	2211.74	2161	2312	1684.33	1619	1743	2061.92	2010	2118	2123.6	2046	2182	2637.83	2545	2702	2254.98	2169	2345	2313.28	2238	2384	3496.03	3437	3551	2692.85	2637	2732	2451.32	2324	2520	2655.53	2600	2747	NA	NA	NA	NA	NA	NA	NA	NA	NA	NA
24700	2443.29	2351	2488	1935.54	1870	1996	2219.58	2164	2319	1690.61	1623	1753	2069.01	2019	2122	2129.83	2054	2185	2647.46	2559	2714	2262.58	2173	2355	2319.43	2246	2391	3506.89	3450	3559	2701.72	2649	2737	2460	2335	2533	2663.11	2605	2757	NA	NA	NA	NA	NA	NA	NA	NA	NA	NA
24800	2451.88	2359	2499	1942.22	1875	2007	2227.4	2173	2324	1696.61	1630	1761	2075.7	2024	2127	2137.72	2061	2192	2656.15	2563	2724	2270.31	2180	2360	2326.78	2252	2398	3518.12	3462	3569	2709.28	2658	2743	2467.38	2345	2537	2671.04	2616	2763	NA	NA	NA	NA	NA	NA	NA	NA	NA	NA
24900	2460.34	2367	2507	1949.18	1883	2014	2235.58	2184	2331	1702.65	1639	1763	2083.25	2029	2131	2145.8	2072	2198	2664.78	2567	2732	2277.62	2183	2367	2334.65	2258	2406	3528.64	3471	3584	2717.02	2662	2754	2474.38	2349	2545	2678.33	2623	2770	NA	NA	NA	NA	NA	NA	NA	NA	NA	NA
24908	2460.75	2369	2507	1949.63	1883	2015	2236.13	2185	2331	1702.84	1639	1763	2083.88	2030	2132	2146.26	2073	2198	2665.83	2567	2733	2278.08	2183	2367	2335.19	2258	2407	3529.37	3474	3586	2717.84	2663	2755	2475.01	2350	2546	2679.23	2625	2771	NA	NA	NA	NA	NA	NA	NA	NA	NA	NA
25000	2468.89	2374	2515	1955.33	1890	2023	2243.22	2192	2339	1708.07	1644	1774	2090.78	2036	2142	2152.35	2080	2207	2673.07	2577	2738	2285.51	2187	2371	2342.55	2265	2409	3539.89	3479	3594	2725.66	2669	2763	2482.3	2358	2551	2686.25	2633	2776	NA	NA	NA	NA	NA	NA	NA	NA	NA	NA
25100	2476.14	2385	2520	1961.69	1895	2031	2250.05	2197	2348	1714.26	1649	1783	2097.48	2042	2149	2159.89	2090	2214	2681.34	2589	2745	2293.76	2197	2380	2350.23	2272	2419	3552.09	3491	3607	2734.11	2677	2769	2490.01	2362	2560	2694.84	2641	2782	NA	NA	NA	NA	NA	NA	NA	NA	NA	NA
25200	2484.76	2394	2526	1968.51	1906	2038	2258.44	2209	2357	1721.85	1657	1792	2103.63	2049	2159	2167.97	2096	2219	2689.88	2598	2749	2300.65	2206	2387	2357.29	2276	2423	3563.76	3502	3620	2743.6	2686	2779	2498.05	2370	2568	2702.16	2652	2790	NA	NA	NA	NA	NA	NA	NA	NA	NA	NA
25300	2493.26	2401	2536	1975.19	1913	2042	2266.34	2216	2364	1727.53	1661	1795	2111.67	2053	2166	2175.86	2100	2227	2698.15	2607	2755	2307.6	2213	2395	2364.61	2285	2431	3575.21	3512	3634	2752.83	2697	2787	2506.09	2381	2579	2710.08	2659	2803	NA	NA	NA	NA	NA	NA	NA	NA	NA	NA
25400	2501.88	2410	2546	1981.6	1918	2046	2273.7	2225	2373	1733.26	1666	1798	2118.43	2059	2171	2183.72	2107	2235	2707.73	2614	2762	2314.73	2219	2406	2372.77	2303	2437	3587.35	3520	3644	2761.34	2705	2799	2513.95	2388	2589	2717.91	2668	2811	NA	NA	NA	NA	NA	NA	NA	NA	NA	NA
25500	2509.93	2415	2552	1988.23	1924	2050	2281.91	2232	2374	1739.16	1672	1801	2126.33	2065	2175	2191.14	2119	2240	2716.29	2620	2774	2322.14	2226	2412	2380.09	2309	2446	3598.69	3529	3656	2770.11	2712	2810	2521.01	2397	2598	2724.88	2676	2820	NA	NA	NA	NA	NA	NA	NA	NA	NA	NA
25558	2515.02	2421	2557	1992.58	1927	2055	2285.65	2238	2379	1742.39	1676	1805	2130.74	2072	2179	2194.91	2124	2244	2720.44	2621	2782	2326.5	2230	2413	2384.72	2316	2449	3605.19	3541	3662	2775.3	2718	2816	2524.84	2403	2599	2729.08	2677	2824	NA	NA	NA	NA	NA	NA	NA	NA	NA	NA
25600	2518.79	2423	2560	1995.27	1929	2057	2288.38	2239	2379	1744.9	1676	1807	2133.93	2073	2182	2198.14	2125	2245	2723.13	2621	2785	2329.55	2234	2416	2388.22	2317	2452	3610.1	3547	3668	2779.3	2724	2820	2528.06	2406	2600	2733.3	2681	2830	NA	NA	NA	NA	NA	NA	NA	NA	NA	NA
25700	2526.84	2433	2568	2000.91	1935	2067	2295.84	2247	2383	1750.59	1681	1811	2140.92	2075	2192	2205.49	2134	2253	2732.79	2630	2794	2336.88	2242	2423	2394.46	2322	2460	3621.56	3561	3682	2788.52	2730	2833	2536.11	2415	2607	2740.95	2690	2837	NA	NA	NA	NA	NA	NA	NA	NA	NA	NA
25800	2534.53	2443	2578	2007.58	1940	2069	2302.99	2257	2392	1756.81	1684	1817	2148.68	2083	2202	2213.04	2143	2259	2740.66	2636	2800	2344.16	2251	2434	2402.59	2331	2470	3632.85	3578	3696	2796.34	2736	2839	2543.79	2420	2614	2749.07	2698	2841	NA	NA	NA	NA	NA	NA	NA	NA	NA	NA
25900	2542.66	2450	2584	2014.54	1943	2073	2310.44	2264	2402	1762.39	1689	1821	2154.24	2091	2206	2220.88	2149	2262	2748.8	2649	2806	2351.08	2260	2440	2409.91	2336	2478	3644.29	3589	3708	2804.36	2745	2844	2551.98	2425	2620	2756.4	2704	2848	NA	NA	NA	NA	NA	NA	NA	NA	NA	NA
26000	2551.92	2464	2595	2020.94	1948	2082	2317.4	2271	2410	1767.98	1695	1827	2161.06	2096	2218	2228.44	2156	2269	2756.9	2655	2815	2358.54	2270	2449	2417.22	2350	2486	3656.19	3602	3718	2813.88	2756	2855	2559.34	2437	2626	2764.08	2710	2854	NA	NA	NA	NA	NA	NA	NA	NA	NA	NA
26100	2559.6	2470	2605	2027.26	1957	2090	2325.36	2276	2418	1772.99	1698	1832	2168.84	2101	2229	2236.47	2166	2276	2764.94	2663	2827	2366.72	2275	2462	2424.53	2355	2491	3667.64	3613	3727	2821.49	2762	2865	2566.48	2445	2632	2771.72	2719	2859	NA	NA	NA	NA	NA	NA	NA	NA	NA	NA
26200	2568.49	2483	2611	2033.71	1961	2101	2332.71	2285	2427	1778.45	1704	1839	2175.97	2107	2235	2243.1	2169	2286	2772.59	2672	2830	2374.7	2282	2470	2431.32	2362	2502	3680.09	3627	3734	2830.43	2769	2873	2573.84	2449	2645	2779.36	2728	2868	NA	NA	NA	NA	NA	NA	NA	NA	NA	NA
26300	2576.55	2492	2622	2039.37	1971	2107	2340.16	2294	2435	1785.34	1712	1842	2182.97	2114	2242	2250.02	2174	2293	2781.58	2682	2838	2382.84	2292	2475	2438.3	2370	2510	3691.55	3637	3741	2839.73	2781	2885	2581.33	2458	2655	2787.05	2734	2878	NA	NA	NA	NA	NA	NA	NA	NA	NA	NA
26400	2584.9	2501	2630	2045.42	1973	2109	2347.75	2302	2442	1791.37	1718	1847	2190.74	2121	2251	2257.03	2177	2301	2789.62	2689	2846	2389.95	2299	2483	2445.84	2380	2516	3703.94	3656	3748	2848.28	2791	2892	2587.92	2462	2660	2796.8	2743	2891	NA	NA	NA	NA	NA	NA	NA	NA	NA	NA
26500	2593.07	2514	2638	2051.88	1980	2114	2354.57	2307	2446	1796.69	1725	1853	2197.12	2127	2254	2265.3	2191	2305	2798.79	2701	2855	2397.48	2303	2491	2452.67	2389	2528	3715.59	3665	3761	2855.52	2795	2900	2596.24	2474	2664	2804.56	2752	2900	NA	NA	NA	NA	NA	NA	NA	NA	NA	NA
26600	2602.24	2520	2648	2058.15	1984	2119	2361.54	2316	2457	1802.72	1729	1862	2204.53	2136	2261	2273.07	2197	2311	2807.65	2711	2862	2405.11	2310	2495	2460.03	2394	2535	3726.9	3672	3769	2864.71	2807	2906	2603.51	2480	2673	2813.05	2764	2906	NA	NA	NA	NA	NA	NA	NA	NA	NA	NA
26700	2609.44	2524	2655	2064.39	1991	2128	2368.17	2323	2468	1809.08	1734	1868	2211.39	2142	2272	2279.79	2202	2315	2815.91	2719	2869	2412.04	2319	2503	2468.8	2404	2545	3738.09	3684	3780	2873.08	2820	2913	2611.64	2485	2681	2821.69	2777	2918	NA	NA	NA	NA	NA	NA	NA	NA	NA	NA
26739	2612.62	2526	2659	2067.34	1995	2131	2371.26	2326	2470	1810.95	1735	1869	2214.39	2142	2277	2282.37	2203	2322	2819.23	2723	2873	2414.71	2320	2507	2471.75	2407	2548	3742.22	3684	3786	2877.08	2826	2916	2614.6	2489	2683	2824.51	2779	2919	NA	NA	NA	NA	NA	NA	NA	NA	NA	NA
26800	2617.94	2529	2664	2071.78	2001	2136	2375.08	2329	2472	1814.77	1741	1872	2218.89	2145	2280	2286.38	2206	2325	2824.22	2725	2877	2419.66	2329	2513	2476.66	2411	2551	3748.97	3692	3794	2881.86	2828	2919	2619.32	2498	2688	2829.69	2784	2921	NA	NA	NA	NA	NA	NA	NA	NA	NA	NA
26900	2626.74	2534	2677	2078.42	2009	2145	2383.08	2338	2475	1820.46	1751	1873	2225.44	2152	2290	2293.42	2213	2329	2832.78	2741	2886	2426.4	2337	2520	2484.51	2418	2562	3761.47	3712	3805	2891.45	2835	2927	2626.64	2506	2703	2837.38	2793	2928	NA	NA	NA	NA	NA	NA	NA	NA	NA	NA
27000	2634.21	2538	2681	2085.68	2016	2156	2389.77	2346	2483	1826.86	1756	1882	2232.08	2156	2297	2300.44	2220	2337	2841.22	2747	2896	2433.85	2353	2524	2492.09	2426	2568	3773.73	3728	3813	2899.41	2844	2935	2634.01	2514	2711	2844.93	2799	2938	NA	NA	NA	NA	NA	NA	NA	NA	NA	NA
27100	2641.93	2545	2691	2092.13	2018	2164	2396.8	2354	2489	1834.03	1760	1891	2239.62	2165	2304	2308.16	2226	2347	2849.19	2756	2905	2440.95	2360	2530	2499.25	2430	2579	3785.82	3744	3826	2907.73	2850	2945	2641.3	2526	2719	2852.51	2807	2948	NA	NA	NA	NA	NA	NA	NA	NA	NA	NA
27200	2649.98	2554	2701	2098.14	2025	2171	2404.8	2362	2500	1839.76	1767	1899	2247.42	2172	2314	2314.93	2233	2356	2857.74	2760	2914	2448.74	2368	2539	2506.56	2443	2583	3797.68	3762	3840	2917.16	2865	2951	2648.97	2535	2726	2861.06	2816	2951	NA	NA	NA	NA	NA	NA	NA	NA	NA	NA
27300	2657.9	2557	2710	2104.89	2030	2177	2412.03	2369	2504	1846.84	1773	1905	2254.52	2178	2322	2322.82	2239	2368	2866.45	2766	2920	2456.34	2380	2546	2513.69	2449	2590	3808.94	3770	3851	2925.19	2871	2959	2655.49	2538	2735	2868.98	2825	2957	NA	NA	NA	NA	NA	NA	NA	NA	NA	NA
27400	2665.7	2564	2715	2111.35	2032	2181	2419.32	2377	2511	1852.93	1777	1914	2261.99	2188	2328	2330.62	2245	2379	2874.67	2778	2928	2463.34	2386	2549	2520.51	2455	2601	3819.87	3784	3857	2934.23	2878	2973	2662.31	2547	2740	2877.41	2832	2963	NA	NA	NA	NA	NA	NA	NA	NA	NA	NA
27500	2673.75	2572	2727	2119.02	2039	2186	2426.22	2384	2517	1858.53	1783	1918	2268.94	2197	2336	2336.92	2251	2387	2882.8	2785	2937	2471.6	2395	2558	2527.21	2463	2611	3832.36	3798	3874	2942.99	2887	2982	2669.87	2556	2750	2885.67	2840	2972	NA	NA	NA	NA	NA	NA	NA	NA	NA	NA
27600	2682.67	2581	2737	2125.24	2048	2194	2434.16	2393	2528	1864.35	1788	1922	2275.76	2208	2345	2344.15	2256	2398	2890.87	2792	2941	2478.84	2401	2567	2533.84	2469	2618	3843.53	3808	3882	2951.44	2895	2990	2677.18	2560	2755	2893.14	2849	2981	NA	NA	NA	NA	NA	NA	NA	NA	NA	NA
27700	2691.13	2589	2745	2132.01	2054	2204	2441.27	2399	2538	1870.15	1793	1928	2282	2215	2353	2352.47	2265	2404	2899.52	2797	2949	2485.79	2406	2570	2541.66	2476	2624	3855.4	3822	3896	2960.75	2908	3000	2684.82	2572	2763	2901.22	2856	2989	NA	NA	NA	NA	NA	NA	NA	NA	NA	NA
27800	2698.18	2595	2755	2137.51	2062	2215	2448.95	2409	2546	1876.28	1803	1935	2289.23	2221	2364	2360	2272	2414	2908.46	2802	2959	2493.42	2418	2576	2548.65	2486	2627	3867.12	3834	3918	2968.96	2912	3010	2693.98	2584	2776	2909.54	2869	3001	NA	NA	NA	NA	NA	NA	NA	NA	NA	NA
27900	2705.43	2600	2762	2143.4	2065	2220	2456.95	2412	2551	1882.92	1808	1943	2296.95	2231	2370	2367.42	2281	2423	2915.26	2810	2964	2500.32	2430	2580	2555.34	2493	2633	3877.67	3841	3931	2977.42	2922	3020	2701.61	2591	2785	2917.5	2877	3016	NA	NA	NA	NA	NA	NA	NA	NA	NA	NA
28000	2713.38	2610	2769	2150.17	2068	2231	2465.25	2422	2560	1889.36	1815	1951	2303.41	2238	2377	2374.2	2288	2431	2924.21	2819	2970	2507.2	2439	2586	2562.74	2500	2639	3888.85	3850	3938	2986.64	2932	3032	2708.87	2600	2789	2925.09	2882	3023	NA	NA	NA	NA	NA	NA	NA	NA	NA	NA
28100	2721.07	2617	2779	2156.04	2070	2237	2473.42	2428	2572	1895.73	1823	1958	2310.64	2245	2384	2380.89	2295	2440	2933.65	2831	2980	2515.15	2446	2594	2569.65	2507	2646	3898.99	3863	3948	2994.83	2943	3042	2716.45	2604	2799	2933.63	2890	3031	NA	NA	NA	NA	NA	NA	NA	NA	NA	NA
28200	2729.25	2628	2786	2164.03	2078	2245	2481.13	2434	2576	1900.72	1829	1963	2317.68	2251	2388	2387.49	2305	2449	2941.6	2841	2987	2521.98	2455	2600	2576.17	2511	2649	3909.32	3871	3955	3004.72	2955	3050	2724.22	2610	2809	2942.35	2904	3038	NA	NA	NA	NA	NA	NA	NA	NA	NA	NA
28300	2737.71	2640	2794	2170.36	2085	2253	2489.25	2439	2585	1905.97	1838	1968	2324.09	2256	2393	2394.08	2310	2453	2950.27	2845	2997	2530.29	2464	2609	2583.89	2520	2660	3920.76	3883	3969	3012.63	2961	3060	2731.41	2616	2822	2949.99	2913	3042	NA	NA	NA	NA	NA	NA	NA	NA	NA	NA
28400	2745.66	2647	2803	2176.28	2093	2262	2496.95	2445	2593	1911.88	1843	1975	2331.68	2265	2397	2400.73	2318	2456	2958.63	2853	3005	2537.16	2469	2616	2591.17	2530	2665	3931.39	3892	3979	3020.97	2965	3068	2738.37	2627	2828	2957.09	2921	3047	NA	NA	NA	NA	NA	NA	NA	NA	NA	NA
28500	2753.66	2654	2808	2182.24	2100	2268	2505.4	2448	2597	1918.35	1854	1980	2338.63	2273	2403	2408.1	2329	2462	2966.91	2860	3012	2544.11	2474	2625	2598.49	2535	2668	3943.32	3904	3991	3028.94	2975	3075	2746	2636	2838	2964.88	2929	3055	NA	NA	NA	NA	NA	NA	NA	NA	NA	NA
28600	2762.91	2663	2821	2189.1	2107	2277	2511.65	2456	2605	1924.48	1859	1986	2345.89	2281	2411	2415.82	2335	2468	2975.42	2866	3021	2552.06	2485	2637	2606.35	2542	2679	3954.43	3918	3996	3037.76	2984	3087	2752.55	2642	2842	2972.34	2936	3066	NA	NA	NA	NA	NA	NA	NA	NA	NA	NA
28700	2771.38	2678	2826	2195.52	2114	2286	2518.95	2465	2615	1930.52	1863	1988	2353.13	2290	2421	2423.13	2340	2473	2983.86	2873	3032	2559.42	2494	2639	2613.93	2544	2688	3965.76	3929	4015	3046.94	2993	3096	2760.05	2648	2848	2980.74	2947	3073	NA	NA	NA	NA	NA	NA	NA	NA	NA	NA
28800	2779.78	2687	2836	2203.11	2121	2296	2526.01	2470	2621	1936.75	1873	1993	2360.14	2297	2429	2430.57	2347	2477	2992.13	2886	3039	2567.06	2504	2650	2621.12	2553	2694	3976.48	3942	4029	3055.47	3003	3108	2767.64	2657	2854	2987.92	2953	3076	NA	NA	NA	NA	NA	NA	NA	NA	NA	NA
28900	2787.3	2693	2845	2209.47	2126	2302	2533.1	2473	2629	1943.03	1880	2001	2367.14	2305	2436	2437.59	2357	2482	3000.18	2892	3045	2574.1	2513	2662	2628.72	2557	2698	3989.24	3955	4040	3063.29	3009	3113	2775.49	2663	2860	2995.68	2959	3087	NA	NA	NA	NA	NA	NA	NA	NA	NA	NA
29000	2795.66	2700	2852	2215.25	2128	2305	2541.51	2481	2635	1949.74	1890	2006	2373.92	2313	2440	2445.13	2361	2486	3008.55	2904	3054	2581.1	2523	2667	2636.56	2568	2708	3999.79	3968	4051	3071.65	3016	3120	2782.58	2668	2869	3003.05	2963	3096	NA	NA	NA	NA	NA	NA	NA	NA	NA	NA
29100	2802.99	2704	2865	2221.26	2134	2309	2548.83	2486	2644	1955.65	1895	2008	2381.31	2319	2447	2452.4	2369	2491	3016.4	2913	3063	2587.8	2531	2671	2643.74	2575	2714	4011.26	3976	4062	3080.74	3024	3133	2789.49	2674	2872	3011.01	2971	3103	NA	NA	NA	NA	NA	NA	NA	NA	NA	NA
29200	2810.9	2715	2869	2227.63	2138	2313	2556.38	2496	2650	1962.5	1899	2016	2388.09	2324	2454	2459.99	2378	2498	3025.34	2920	3079	2595.88	2540	2681	2651.43	2584	2723	4022.94	3990	4069	3089.78	3034	3146	2797.32	2686	2878	3017.56	2981	3106	NA	NA	NA	NA	NA	NA	NA	NA	NA	NA
29300	2818.25	2726	2874	2234.15	2145	2316	2563.74	2503	2654	1969.18	1908	2025	2394.96	2332	2465	2466.86	2386	2507	3033.72	2926	3086	2604.01	2550	2690	2657.58	2588	2731	4033.68	3997	4081	3099.32	3043	3156	2804.76	2692	2886	3024.99	2991	3111	NA	NA	NA	NA	NA	NA	NA	NA	NA	NA
29400	2827.05	2733	2881	2240.61	2152	2323	2570.47	2507	2662	1975.86	1910	2030	2402.29	2339	2472	2473.95	2391	2512	3041.44	2932	3092	2610.95	2557	2695	2665.47	2597	2739	4045.41	4005	4094	3108.27	3049	3167	2812.71	2697	2889	3033.17	2997	3118	NA	NA	NA	NA	NA	NA	NA	NA	NA	NA
29500	2834.37	2736	2893	2246.89	2158	2332	2577.68	2514	2668	1981.36	1916	2038	2409.39	2347	2478	2481.32	2398	2520	3049.85	2941	3103	2617.5	2565	2704	2672.4	2605	2744	4058.07	4019	4100	3117.58	3056	3176	2819.76	2700	2898	3041.4	3004	3124	NA	NA	NA	NA	NA	NA	NA	NA	NA	NA
29600	2841.23	2743	2903	2253.3	2163	2338	2585.46	2519	2673	1986.9	1924	2044	2415.8	2350	2482	2488.46	2409	2525	3057.76	2950	3113	2624.64	2574	2710	2680.52	2611	2747	4069.11	4029	4108	3126.34	3064	3182	2826.99	2710	2907	3049.36	3013	3134	NA	NA	NA	NA	NA	NA	NA	NA	NA	NA
29700	2848.47	2755	2912	2259.49	2167	2346	2592.89	2524	2679	1993.22	1934	2052	2423.43	2358	2491	2494.73	2419	2532	3067.15	2957	3121	2630.94	2575	2716	2687.88	2616	2756	4080.42	4040	4117	3134.56	3070	3193	2834.71	2719	2910	3057.62	3021	3141	NA	NA	NA	NA	NA	NA	NA	NA	NA	NA
29800	2856.92	2762	2921	2266.31	2174	2353	2599.62	2534	2685	1998.95	1939	2057	2430.89	2362	2500	2501.86	2429	2540	3075.19	2970	3127	2638.12	2584	2719	2695.14	2622	2764	4091.68	4055	4128	3142.65	3077	3201	2841.67	2725	2913	3065.1	3030	3146	NA	NA	NA	NA	NA	NA	NA	NA	NA	NA
29900	2864.75	2769	2926	2272.98	2178	2358	2606.66	2540	2690	2005.3	1948	2064	2438.03	2366	2509	2508.28	2434	2549	3082.79	2978	3132	2644.94	2593	2728	2701.97	2630	2776	4103.2	4066	4140	3150.88	3085	3202	2848.17	2729	2920	3072.5	3037	3158	NA	NA	NA	NA	NA	NA	NA	NA	NA	NA
30000	2872.63	2775	2933	2278.08	2182	2365	2614.15	2543	2694	2011.16	1954	2077	2445.49	2374	2517	2514.93	2442	2560	3091.72	2982	3137	2651.45	2596	2734	2709.29	2635	2785	4113.85	4077	4152	3159.78	3096	3209	2854.96	2735	2928	3080.18	3046	3168	NA	NA	NA	NA	NA	NA	NA	NA	NA	NA
30100	2881.28	2784	2942	2284.09	2193	2369	2620.16	2549	2702	2016.78	1961	2080	2451.64	2379	2524	2522.76	2451	2567	3099.86	2992	3150	2658.82	2606	2739	2717.76	2642	2793	4124.27	4089	4164	3169.06	3110	3217	2862.36	2741	2932	3088.14	3053	3182	NA	NA	NA	NA	NA	NA	NA	NA	NA	NA
30200	2889.41	2790	2952	2290.64	2199	2376	2627.38	2557	2709	2022.21	1967	2085	2458.19	2382	2529	2530.3	2460	2570	3108.89	2999	3161	2665.55	2610	2745	2724.95	2649	2804	4135.31	4102	4173	3177.79	3119	3229	2869.68	2747	2937	3095.64	3060	3190	NA	NA	NA	NA	NA	NA	NA	NA	NA	NA
30300	2897.91	2796	2965	2297.49	2206	2382	2634.79	2564	2715	2028.7	1975	2090	2464.96	2389	2536	2537.22	2463	2575	3117.8	3011	3172	2672.42	2615	2754	2732.35	2654	2812	4146.33	4112	4187	3185.93	3126	3236	2876.96	2756	2947	3102.74	3069	3199	NA	NA	NA	NA	NA	NA	NA	NA	NA	NA
30400	2906.22	2802	2971	2303.72	2212	2386	2641.3	2568	2720	2035.06	1979	2095	2471.96	2399	2544	2544.48	2466	2582	3126.03	3019	3179	2680.07	2619	2758	2740.35	2664	2820	4158.1	4125	4198	3193.9	3134	3247	2884.14	2760	2955	3110.47	3078	3202	NA	NA	NA	NA	NA	NA	NA	NA	NA	NA
30500	2914.28	2813	2975	2310.39	2217	2398	2648.48	2575	2731	2041.09	1983	2099	2479.46	2408	2548	2551.13	2476	2588	3134.27	3023	3193	2688.74	2626	2767	2747.43	2673	2825	4168.31	4137	4208	3202.13	3147	3260	2891.51	2768	2963	3118.24	3084	3209	NA	NA	NA	NA	NA	NA	NA	NA	NA	NA
30600	2923.28	2825	2979	2317.24	2224	2407	2655.93	2579	2740	2047.36	1990	2108	2485.65	2412	2557	2558.13	2483	2594	3142.91	3030	3201	2696.06	2635	2773	2754.88	2681	2834	4180.15	4148	4223	3209.83	3153	3268	2899.19	2779	2972	3125.6	3091	3217	NA	NA	NA	NA	NA	NA	NA	NA	NA	NA
30700	2932.05	2834	2990	2323.87	2230	2421	2662.71	2584	2748	2053.4	1994	2116	2492.96	2418	2560	2564.91	2490	2604	3150.38	3040	3205	2703.6	2643	2780	2762.66	2691	2841	4190.17	4156	4232	3218.72	3159	3279	2906.6	2790	2979	3133.76	3098	3220	NA	NA	NA	NA	NA	NA	NA	NA	NA	NA
30794	2939.43	2844	3000	2330.01	2233	2425	2669.35	2593	2756	2058.98	2005	2125	2499.62	2423	2563	2571.41	2498	2613	3158.38	3047	3214	2710.36	2647	2785	2769.98	2698	2849	4201.66	4167	4246	3226.82	3167	3288	2914.26	2801	2986	3141.58	3105	3230	NA	NA	NA	NA	NA	NA	NA	NA	NA	NA
30800	2939.98	2844	3000	2330.51	2233	2425	2669.71	2593	2756	2059.34	2006	2126	2500.17	2424	2564	2571.82	2498	2613	3159.02	3047	3214	2710.82	2647	2785	2770.4	2698	2849	4202.39	4167	4246	3227.37	3168	3288	2914.58	2801	2986	3142.03	3106	3230	NA	NA	NA	NA	NA	NA	NA	NA	NA	NA
30900	2947.27	2849	3010	2336.95	2238	2435	2676.54	2603	2761	2065.57	2016	2135	2507.93	2430	2574	2578.67	2506	2621	3166.88	3056	3219	2718.46	2654	2789	2778.22	2709	2857	4212.35	4175	4256	3236.15	3180	3296	2921.44	2809	2992	3150.16	3117	3236	NA	NA	NA	NA	NA	NA	NA	NA	NA	NA
31000	2955.72	2853	3022	2342.61	2245	2442	2684.64	2606	2765	2072.51	2023	2146	2515.7	2435	2581	2585.63	2510	2630	3175.88	3067	3225	2725.11	2663	2793	2785.89	2720	2863	4223.77	4190	4270	3243.33	3188	3307	2929.4	2815	2995	3158.78	3125	3244	NA	NA	NA	NA	NA	NA	NA	NA	NA	NA
31100	2963.26	2864	3032	2348.65	2249	2450	2692.5	2609	2777	2078.29	2032	2155	2523.47	2445	2590	2592.73	2516	2642	3183.71	3082	3236	2731.22	2667	2801	2792.74	2726	2867	4235.49	4202	4283	3251.7	3198	3312	2936.91	2819	3003	3166.95	3132	3258	NA	NA	NA	NA	NA	NA	NA	NA	NA	NA
31200	2971.26	2874	3042	2354.93	2253	2461	2699.95	2621	2780	2084.33	2036	2164	2530.56	2454	2597	2599.19	2526	2647	3191.93	3087	3247	2737.6	2675	2805	2800.88	2737	2874	4246.84	4212	4296	3259.98	3207	3321	2943.32	2825	3010	3174.73	3139	3268	NA	NA	NA	NA	NA	NA	NA	NA	NA	NA
31300	2979.49	2885	3047	2361.26	2257	2469	2708.18	2629	2792	2090.49	2043	2167	2538.42	2460	2602	2606.01	2531	2656	3200.3	3101	3254	2745.46	2681	2813	2808.15	2740	2880	4258.45	4219	4305	3269.44	3219	3328	2951.17	2835	3016	3183.86	3146	3274	NA	NA	NA	NA	NA	NA	NA	NA	NA	NA
31400	2988.03	2898	3055	2368.11	2270	2479	2714.59	2634	2795	2096.1	2048	2173	2545.82	2469	2609	2612.86	2536	2664	3209.11	3109	3264	2753.55	2687	2820	2816.5	2749	2892	4271.75	4235	4322	3277.5	3232	3335	2958.75	2840	3022	3192.58	3151	3279	NA	NA	NA	NA	NA	NA	NA	NA	NA	NA
31500	2997.42	2906	3060	2374.88	2284	2484	2722.7	2643	2803	2102.09	2053	2178	2553.63	2474	2617	2619.02	2545	2667	3217.43	3119	3274	2759.69	2695	2824	2823.64	2753	2898	4282.7	4247	4338	3287.26	3242	3344	2965.04	2847	3029	3200.67	3164	3288	NA	NA	NA	NA	NA	NA	NA	NA	NA	NA
31600	3006.34	2912	3072	2381.1	2286	2493	2730.64	2648	2810	2108.14	2058	2184	2560.69	2481	2623	2626.61	2555	2675	3226.56	3126	3285	2766.37	2702	2827	2831.8	2757	2912	4294.41	4259	4350	3296.8	3252	3351	2971.74	2855	3036	3208.8	3169	3296	NA	NA	NA	NA	NA	NA	NA	NA	NA	NA
31700	3013.94	2916	3080	2387.12	2293	2498	2736.87	2654	2815	2114.05	2062	2188	2567.55	2487	2628	2633.53	2565	2683	3234.02	3136	3295	2773.28	2710	2832	2839.57	2766	2918	4304.94	4270	4359	3305.71	3254	3364	2977.93	2867	3041	3215.76	3178	3299	NA	NA	NA	NA	NA	NA	NA	NA	NA	NA
31800	3021.67	2928	3089	2394.56	2297	2511	2744.56	2661	2821	2119.37	2063	2193	2574.96	2494	2637	2640.72	2571	2691	3242.52	3146	3307	2780.2	2718	2836	2846.71	2777	2920	4316.66	4278	4370	3313.94	3264	3376	2984.59	2870	3048	3224	3184	3305	NA	NA	NA	NA	NA	NA	NA	NA	NA	NA
31900	3030.04	2937	3098	2400.61	2305	2516	2751.51	2668	2829	2125.15	2069	2196	2581.29	2501	2642	2647.17	2575	2697	3251.01	3157	3315	2785.91	2726	2842	2853.3	2783	2929	4327.7	4287	4378	3322.13	3271	3388	2990.78	2878	3055	3232.08	3190	3309	NA	NA	NA	NA	NA	NA	NA	NA	NA	NA
32000	3037.36	2942	3107	2407.1	2310	2526	2758.68	2674	2837	2131.46	2079	2200	2587.88	2510	2646	2654.08	2581	2707	3258.92	3166	3326	2793.13	2737	2850	2860.67	2789	2932	4338.21	4299	4389	3331.4	3283	3395	2998.21	2889	3060	3240.21	3200	3315	NA	NA	NA	NA	NA	NA	NA	NA	NA	NA
32100	3045.17	2951	3117	2413.06	2317	2535	2766.45	2687	2846	2137	2084	2205	2596.31	2516	2651	2660.95	2584	2716	3266.7	3177	3330	2800.47	2742	2858	2868.02	2798	2937	4348.94	4309	4398	3340.81	3289	3405	3005.11	2896	3063	3248.39	3209	3321	NA	NA	NA	NA	NA	NA	NA	NA	NA	NA
32200	3052.54	2962	3123	2419.13	2325	2542	2774.68	2693	2854	2143.14	2091	2212	2603.4	2523	2660	2667.59	2591	2726	3274.01	3186	3337	2807.15	2748	2863	2874.26	2806	2940	4360.07	4321	4407	3349.36	3297	3414	3012.38	2905	3065	3255.53	3214	3327	NA	NA	NA	NA	NA	NA	NA	NA	NA	NA
32300	3060.87	2971	3132	2425.54	2336	2546	2781.32	2698	2861	2149.14	2096	2214	2610.57	2532	2666	2674.36	2598	2735	3283.04	3199	3341	2814.69	2755	2871	2881.34	2812	2947	4371.42	4335	4416	3358.13	3309	3421	3019.56	2913	3074	3261.88	3217	3331	NA	NA	NA	NA	NA	NA	NA	NA	NA	NA
32400	3068.82	2975	3138	2431.53	2341	2552	2788.04	2705	2867	2154.56	2101	2219	2616.9	2537	2674	2681.91	2607	2741	3291.85	3207	3353	2822.69	2767	2877	2887.77	2817	2957	4381.98	4341	4422	3366.32	3322	3427	3026.6	2921	3080	3270.74	3221	3337	NA	NA	NA	NA	NA	NA	NA	NA	NA	NA
32500	3077.49	2979	3145	2438.6	2346	2561	2794.6	2711	2874	2160.79	2107	2224	2623.5	2542	2681	2688.45	2616	2747	3300.69	3215	3360	2830.5	2773	2886	2895.22	2822	2966	4393.85	4353	4435	3375.04	3330	3434	3033.69	2930	3086	3278.47	3225	3342	NA	NA	NA	NA	NA	NA	NA	NA	NA	NA
32600	3086.26	2985	3150	2444.29	2348	2567	2801.47	2717	2879	2166.02	2113	2230	2631.08	2548	2691	2695.68	2622	2753	3309.37	3229	3374	2839.17	2781	2901	2902.53	2831	2976	4404.81	4361	4445	3383.58	3333	3442	3039.97	2933	3094	3286.07	3239	3348	NA	NA	NA	NA	NA	NA	NA	NA	NA	NA
32700	3095.03	2994	3155	2451.33	2356	2572	2807.58	2721	2889	2171.47	2117	2236	2637.32	2551	2697	2702.58	2629	2759	3317.69	3237	3385	2845.78	2788	2906	2909.84	2836	2983	4416.89	4371	4459	3391.59	3338	3451	3048.36	2947	3102	3294.24	3247	3351	NA	NA	NA	NA	NA	NA	NA	NA	NA	NA
32800	3103.91	3004	3163	2457.42	2367	2578	2815.21	2728	2898	2177.3	2124	2241	2644.04	2557	2702	2710.52	2636	2765	3326.15	3250	3393	2853.34	2794	2913	2915.67	2842	2988	4426.96	4382	4471	3400.76	3347	3458	3055.49	2956	3111	3302.97	3256	3363	NA	NA	NA	NA	NA	NA	NA	NA	NA	NA
32900	3111.19	3005	3172	2464.14	2374	2582	2822.44	2735	2908	2183.75	2130	2248	2651.17	2564	2710	2717.79	2641	2771	3335.15	3256	3400	2860.66	2801	2919	2923.39	2854	2995	4438.02	4393	4479	3408.04	3354	3466	3062.66	2961	3123	3310.9	3263	3372	NA	NA	NA	NA	NA	NA	NA	NA	NA	NA
33000	3118.58	3013	3180	2470.9	2377	2585	2829.33	2742	2915	2189.43	2137	2259	2658.7	2572	2717	2725.29	2648	2783	3343.64	3262	3405	2868.59	2809	2929	2931.16	2863	3002	4449.97	4400	4491	3416.18	3366	3475	3069.05	2972	3129	3318.76	3272	3382	NA	NA	NA	NA	NA	NA	NA	NA	NA	NA
33100	3126.48	3019	3188	2477.26	2386	2589	2836.15	2747	2924	2195.84	2144	2264	2665.44	2577	2725	2731.43	2650	2790	3351.38	3263	3417	2875.63	2820	2936	2937.44	2872	3009	4461.73	4416	4499	3424.22	3376	3486	3075.92	2980	3133	3326	3279	3387	NA	NA	NA	NA	NA	NA	NA	NA	NA	NA
33198	3134.48	3026	3200	2482.27	2392	2596	2843.02	2756	2935	2201.21	2146	2271	2673.66	2587	2733	2738.52	2659	2795	3359.17	3268	3432	2882.69	2826	2941	2944.85	2878	3019	4472.64	4423	4510	3432.04	3385	3490	3083.64	2995	3143	3334.21	3286	3399	NA	NA	NA	NA	NA	NA	NA	NA	NA	NA
33200	3134.62	3026	3200	2482.46	2393	2596	2843.34	2756	2936	2201.48	2146	2271	2673.93	2588	2733	2738.66	2659	2795	3359.22	3268	3432	2882.78	2826	2941	2945.04	2878	3019	4472.87	4423	4511	3432.4	3385	3490	3083.82	2995	3143	3334.25	3286	3399	NA	NA	NA	NA	NA	NA	NA	NA	NA	NA
33300	3142.38	3032	3205	2488.56	2399	2600	2850.89	2761	2944	2206.67	2152	2273	2680.94	2598	2739	2744.57	2663	2800	3366.81	3272	3439	2890.45	2832	2950	2952.57	2886	3023	4483.63	4437	4520	3442.12	3395	3506	3091.67	3003	3148	3341.18	3291	3408	NA	NA	NA	NA	NA	NA	NA	NA	NA	NA
33364	3147.79	3039	3211	2493.06	2405	2605	2854.81	2766	2950	2210.57	2154	2276	2685.7	2602	2742	2748.93	2671	2804	3371.87	3278	3444	2894.37	2836	2953	2957.67	2891	3027	4490.96	4443	4523	3448.42	3406	3509	3096.3	3011	3152	3347.66	3299	3411	NA	NA	NA	NA	NA	NA	NA	NA	NA	NA
33400	3150.66	3042	3215	2495.29	2407	2607	2857.81	2768	2955	2212.52	2157	2279	2688.25	2605	2742	2751.93	2673	2807	3374.78	3283	3448	2896.89	2840	2956	2960.48	2896	3027	4494.74	4448	4526	3451.15	3407	3511	3099.53	3013	3155	3350.52	3301	3414	NA	NA	NA	NA	NA	NA	NA	NA	NA	NA
33500	3158.97	3050	3225	2502.04	2415	2612	2864.18	2774	2960	2218.12	2163	2283	2694.89	2610	2750	2759.52	2683	2815	3382.21	3289	3454	2904.94	2848	2970	2968.07	2904	3034	4507.86	4464	4539	3460.04	3416	3521	3107.88	3026	3161	3358.96	3314	3422	NA	NA	NA	NA	NA	NA	NA	NA	NA	NA
33600	3167.01	3061	3233	2508.32	2422	2615	2870.87	2778	2966	2224.16	2168	2287	2702.18	2617	2758	2766.2	2690	2822	3390.54	3300	3462	2912.04	2852	2978	2976.74	2912	3040	4518.27	4472	4550	3468.23	3423	3529	3115.01	3032	3170	3365.93	3322	3427	NA	NA	NA	NA	NA	NA	NA	NA	NA	NA
33700	3174.76	3070	3245	2515.09	2431	2625	2878.05	2788	2974	2229.31	2172	2293	2709.5	2627	2763	2773.15	2701	2827	3399.53	3312	3472	2919.53	2855	2988	2984.05	2917	3045	4528.6	4480	4557	3474.91	3426	3536	3121.81	3042	3178	3374.51	3326	3434	NA	NA	NA	NA	NA	NA	NA	NA	NA	NA
33800	3182.5	3078	3254	2520.83	2437	2632	2885.32	2799	2980	2235.4	2174	2303	2716.59	2638	2771	2780.13	2711	2831	3407.13	3321	3483	2927.58	2864	2993	2991.22	2921	3052	4539.54	4492	4567	3483.66	3434	3543	3128.81	3051	3186	3382.42	3335	3441	NA	NA	NA	NA	NA	NA	NA	NA	NA	NA
33900	3190.28	3088	3263	2527.74	2446	2639	2892.59	2810	2987	2241.99	2183	2311	2723.04	2643	2779	2787.41	2719	2846	3414.32	3330	3488	2933.81	2869	3001	2997.37	2928	3060	4550.81	4507	4582	3492.03	3446	3549	3136	3058	3197	3389.87	3344	3452	NA	NA	NA	NA	NA	NA	NA	NA	NA	NA
34000	3198.99	3095	3272	2533.88	2452	2645	2899.5	2815	2991	2247.76	2191	2317	2729.58	2648	2787	2795.32	2729	2852	3422.28	3337	3493	2941.12	2876	3007	3005.36	2936	3070	4560.61	4519	4592	3500.29	3452	3557	3142.39	3062	3204	3398.4	3351	3460	NA	NA	NA	NA	NA	NA	NA	NA	NA	NA
34100	3207.3	3106	3279	2539.75	2458	2650	2907.24	2818	2999	2254.24	2198	2326	2737.36	2654	2793	2801.74	2733	2859	3430.41	3346	3500	2947.68	2883	3012	3012.37	2942	3073	4571.29	4526	4607	3508.73	3463	3561	3149.57	3066	3210	3406.43	3358	3471	NA	NA	NA	NA	NA	NA	NA	NA	NA	NA
34200	3216.2	3118	3284	2545.97	2466	2656	2913.74	2825	3004	2259.95	2201	2333	2744.32	2660	2801	2808.34	2742	2866	3438.04	3355	3504	2953.97	2889	3020	3020.04	2952	3078	4582.74	4535	4616	3517.04	3466	3568	3156.98	3072	3213	3413.56	3363	3474	NA	NA	NA	NA	NA	NA	NA	NA	NA	NA
34300	3225.43	3126	3294	2552.66	2477	2665	2921.08	2835	3017	2265.64	2209	2339	2751.18	2667	2808	2814.8	2746	2871	3446.17	3362	3511	2959.72	2897	3027	3028.26	2960	3083	4594.87	4547	4628	3525.95	3476	3576	3164.2	3082	3220	3422.11	3370	3480	NA	NA	NA	NA	NA	NA	NA	NA	NA	NA
34400	3233.03	3131	3302	2559.12	2482	2672	2928.57	2845	3023	2271.06	2213	2345	2757.68	2676	2816	2821.84	2752	2884	3454.44	3371	3524	2966.67	2905	3034	3035	2967	3089	4605.93	4563	4636	3533.51	3482	3582	3170.63	3087	3226	3431.06	3379	3492	NA	NA	NA	NA	NA	NA	NA	NA	NA	NA
34500	3240.97	3140	3311	2564.93	2484	2679	2935.49	2850	3029	2277.25	2216	2351	2764.69	2684	2822	2828.26	2764	2885	3462.9	3380	3533	2973.48	2907	3039	3041.68	2972	3097	4617.47	4574	4646	3540.8	3491	3586	3177.23	3095	3230	3438.72	3384	3501	NA	NA	NA	NA	NA	NA	NA	NA	NA	NA
34600	3248.62	3147	3318	2571.51	2488	2682	2942.54	2859	3037	2284	2224	2361	2771.33	2692	2826	2836.2	2776	2894	3472.24	3386	3542	2980.89	2920	3049	3048.41	2982	3104	4629.06	4591	4659	3549.18	3503	3593	3183.46	3106	3232	3446.54	3394	3506	NA	NA	NA	NA	NA	NA	NA	NA	NA	NA
34634	3251.43	3152	3321	2573.96	2492	2686	2944.95	2862	3039	2286.55	2227	2365	2774.19	2696	2829	2838.29	2776	2897	3474.61	3387	3546	2983.76	2924	3052	3050.51	2983	3106	4633.33	4598	4664	3551.9	3504	3598	3186.05	3109	3237	3450.27	3397	3510	NA	NA	NA	NA	NA	NA	NA	NA	NA	NA
34700	3256.47	3157	3325	2578.19	2496	2689	2949.57	2867	3042	2290.9	2230	2366	2778.51	2699	2834	2842.93	2784	2903	3479.65	3394	3552	2988.61	2927	3056	3055.05	2986	3110	4641.09	4607	4669	3556.78	3509	3603	3190.83	3112	3243	3454.73	3402	3515	NA	NA	NA	NA	NA	NA	NA	NA	NA	NA
34800	3263.88	3161	3335	2584.01	2508	2691	2957.07	2876	3048	2296.68	2238	2374	2784.16	2707	2838	2849.88	2792	2910	3486.98	3407	3559	2995.34	2934	3067	3062.82	2993	3119	4652.31	4617	4677	3564.55	3517	3610	3197.97	3120	3250	3462.28	3409	3523	NA	NA	NA	NA	NA	NA	NA	NA	NA	NA
34900	3272.29	3170	3340	2590.24	2512	2700	2964.75	2880	3052	2301.95	2242	2378	2789.76	2714	2841	2856.29	2798	2920	3494.43	3415	3563	3003.1	2941	3076	3069.93	3000	3127	4663.41	4629	4687	3572.6	3526	3620	3203.4	3123	3257	3469.14	3413	3530	NA	NA	NA	NA	NA	NA	NA	NA	NA	NA
35000	3280.33	3179	3350	2596.11	2517	2708	2971.79	2889	3059	2308.43	2250	2385	2797.11	2719	2847	2864.13	2809	2923	3502.48	3421	3570	3010.01	2946	3084	3076.71	3003	3131	4676.04	4641	4697	3580.37	3529	3629	3210.35	3136	3262	3477.5	3424	3539	NA	NA	NA	NA	NA	NA	NA	NA	NA	NA
35033	3283.27	3181	3351	2598.15	2521	2711	2974.42	2891	3059	2310.25	2254	2388	2799.3	2720	2847	2866.45	2811	2924	3505.67	3423	3573	3012.11	2950	3087	3079.34	3004	3135	4679.41	4644	4702	3583.04	3531	3634	3213.08	3137	3267	3480.19	3425	3543	NA	NA	NA	NA	NA	NA	NA	NA	NA	NA
35100	3288.81	3184	3360	2601.96	2521	2714	2979.41	2895	3062	2314.43	2257	2392	2803.18	2723	2856	2870.86	2816	2925	3510.77	3429	3578	3017.1	2955	3093	3084.02	3005	3140	4687.23	4649	4707	3588.41	3539	3642	3217.85	3143	3271	3485.27	3429	3550	NA	NA	NA	NA	NA	NA	NA	NA	NA	NA
35200	3296.54	3193	3371	2608.48	2526	2721	2987.68	2901	3069	2320.1	2264	2397	2810.63	2728	2861	2877.19	2821	2933	3518.51	3436	3586	3024.87	2963	3100	3091.3	3014	3150	4699.3	4665	4721	3595.83	3547	3645	3225.72	3146	3287	3491.86	3437	3555	NA	NA	NA	NA	NA	NA	NA	NA	NA	NA
35213	3297.36	3194	3371	2609.25	2527	2722	2988.63	2902	3070	2321.18	2267	2398	2811.36	2730	2862	2877.92	2822	2934	3519.43	3440	3590	3025.78	2963	3101	3092.03	3015	3150	4700.84	4668	4723	3596.38	3547	3645	3226.58	3148	3287	3492.73	3438	3556	NA	NA	NA	NA	NA	NA	NA	NA	NA	NA
35300	3304.13	3202	3377	2614.44	2534	2730	2995.99	2904	3079	2326.43	2272	2401	2817.68	2736	2867	2883.93	2828	2938	3526.48	3445	3597	3031.68	2967	3108	3097.68	3020	3151	4710.26	4678	4728	3603.49	3553	3651	3232.55	3157	3293	3498.82	3443	3560	NA	NA	NA	NA	NA	NA	NA	NA	NA	NA
35400	3310.97	3213	3384	2621.56	2538	2739	3003.57	2910	3085	2333.29	2277	2407	2824.36	2742	2873	2891.15	2839	2939	3534.91	3455	3607	3039.24	2975	3114	3105.76	3030	3163	4720.82	4689	4738	3612.45	3563	3657	3240.17	3165	3297	3506.26	3449	3565	NA	NA	NA	NA	NA	NA	NA	NA	NA	NA
35500	3318.84	3222	3391	2627.3	2544	2745	3010.88	2915	3091	2339.24	2286	2411	2830.99	2747	2882	2898.7	2844	2949	3543.58	3462	3618	3046.1	2985	3123	3113.57	3038	3166	4732.52	4705	4753	3620.41	3569	3665	3248.34	3172	3302	3514.34	3456	3568	NA	NA	NA	NA	NA	NA	NA	NA	NA	NA
35600	3325.94	3234	3403	2633.31	2548	2753	3017.78	2930	3099	2344.88	2291	2416	2837.19	2751	2887	2904.98	2851	2953	3551.94	3476	3618	3053.53	2992	3132	3120.98	3042	3169	4743.77	4716	4760	3627.77	3575	3671	3255.43	3185	3308	3521.61	3461	3577	NA	NA	NA	NA	NA	NA	NA	NA	NA	NA
35700	3334.11	3241	3411	2639.62	2556	2756	3025.18	2934	3104	2349.92	2299	2419	2843.65	2757	2896	2911.43	2859	2958	3560.1	3487	3628	3059.86	2998	3135	3128.25	3050	3177	4755	4729	4772	3636.21	3581	3679	3263.15	3192	3316	3529.69	3469	3585	NA	NA	NA	NA	NA	NA	NA	NA	NA	NA
35800	3340.72	3253	3418	2645.68	2563	2760	3032.31	2938	3110	2355.92	2304	2425	2850.14	2764	2901	2918.43	2867	2964	3568.51	3501	3640	3066.82	3003	3142	3135.07	3055	3188	4766.9	4740	4782	3645.11	3594	3688	3271.01	3204	3325	3535.97	3472	3590	NA	NA	NA	NA	NA	NA	NA	NA	NA	NA
35900	3348.76	3262	3425	2652.03	2566	2762	3038.4	2944	3116	2362.15	2310	2431	2856.73	2766	2908	2924.98	2878	2972	3576.47	3509	3647	3073.41	3007	3147	3141.9	3062	3196	4778.88	4757	4796	3652.76	3602	3697	3277.7	3210	3331	3543.34	3480	3599	NA	NA	NA	NA	NA	NA	NA	NA	NA	NA
36000	3357.06	3272	3438	2657.67	2576	2766	3045.63	2948	3124	2368.05	2314	2436	2864.86	2776	2913	2931.98	2889	2979	3585.15	3516	3652	3079.56	3016	3156	3148.98	3068	3204	4790.7	4763	4809	3661.98	3609	3709	3285.02	3220	3337	3550.29	3490	3608	NA	NA	NA	NA	NA	NA	NA	NA	NA	NA
36100	3364.79	3277	3446	2664.26	2582	2770	3051.99	2954	3130	2373.73	2316	2442	2871.1	2782	2919	2939.79	2897	2990	3592.84	3524	3656	3087.57	3028	3165	3155.84	3080	3211	4801.55	4773	4821	3670.39	3618	3713	3291.26	3230	3343	3556.81	3499	3612	NA	NA	NA	NA	NA	NA	NA	NA	NA	NA
36200	3373.42	3283	3459	2671.45	2591	2777	3059.56	2967	3138	2380.04	2324	2448	2877.59	2790	2924	2946.59	2902	2996	3600.62	3532	3667	3093.94	3039	3178	3163.12	3087	3219	4812.28	4789	4830	3678.99	3628	3725	3298.89	3233	3350	3564.8	3510	3617	NA	NA	NA	NA	NA	NA	NA	NA	NA	NA
36300	3381.51	3294	3467	2676.95	2594	2783	3066.83	2977	3144	2386.31	2327	2453	2884.45	2795	2931	2953.19	2911	3002	3609.65	3543	3674	3101.53	3047	3184	3169.86	3097	3224	4823.14	4801	4837	3687.08	3631	3737	3306.92	3244	3360	3572.4	3516	3620	NA	NA	NA	NA	NA	NA	NA	NA	NA	NA
36400	3388.61	3304	3478	2683.54	2600	2787	3074.32	2985	3152	2392.62	2335	2457	2891.99	2801	2941	2960.06	2919	3013	3617.47	3550	3682	3108.68	3055	3188	3176.92	3106	3230	4833.7	4815	4849	3695.99	3636	3743	3314.98	3254	3366	3579.72	3525	3625	NA	NA	NA	NA	NA	NA	NA	NA	NA	NA
36500	3396.29	3313	3485	2689.72	2609	2793	3081.36	2994	3161	2398.13	2337	2465	2899.34	2814	2949	2966.07	2925	3023	3625.69	3553	3692	3115.36	3062	3193	3184.59	3113	3233	4844.97	4828	4859	3705.21	3643	3753	3322.43	3260	3372	3586.95	3534	3631	NA	NA	NA	NA	NA	NA	NA	NA	NA	NA
36600	3404.56	3321	3493	2695.88	2618	2798	3088.95	3000	3168	2403.81	2343	2470	2905.98	2817	2960	2973.65	2930	3031	3634.33	3562	3698	3122.19	3067	3199	3192.69	3123	3241	4856.43	4841	4871	3713.45	3649	3760	3328.99	3268	3377	3593.82	3540	3637	NA	NA	NA	NA	NA	NA	NA	NA	NA	NA
36700	3413.55	3334	3502	2703	2624	2806	3095.37	3004	3171	2409.32	2347	2476	2912.84	2824	2965	2981.13	2935	3042	3642.43	3568	3709	3129.31	3072	3213	3199.87	3131	3251	4867.84	4853	4882	3721.48	3654	3771	3335.76	3279	3381	3602.18	3546	3642	NA	NA	NA	NA	NA	NA	NA	NA	NA	NA
36800	3421.95	3348	3508	2709.59	2633	2810	3102.47	3013	3177	2415.27	2354	2484	2920.2	2832	2970	2988.46	2945	3051	3649.27	3572	3716	3136.79	3078	3224	3205.92	3137	3258	4878.96	4867	4898	3730.16	3660	3785	3342	3285	3390	3609.37	3551	3652	NA	NA	NA	NA	NA	NA	NA	NA	NA	NA
36900	3429.5	3354	3514	2715.97	2645	2819	3108.46	3021	3181	2421.05	2364	2487	2927.3	2834	2979	2994.83	2949	3057	3658.12	3582	3724	3143.69	3081	3233	3213.78	3146	3266	4890.18	4881	4903	3738.12	3669	3788	3349.91	3295	3399	3616.98	3558	3662	NA	NA	NA	NA	NA	NA	NA	NA	NA	NA
37000	3436.63	3360	3522	2721.29	2649	2827	3115.32	3029	3188	2427.32	2368	2492	2933.7	2838	2986	3002.4	2958	3063	3665.99	3587	3731	3150.24	3086	3238	3220.38	3149	3270	4900.63	4891	4912	3746.44	3676	3796	3355.9	3301	3407	3625.31	3568	3668	NA	NA	NA	NA	NA	NA	NA	NA	NA	NA
37100	3443.21	3366	3525	2727.62	2660	2834	3122.14	3038	3202	2433.01	2371	2501	2941.41	2847	2997	3009.13	2962	3069	3673.26	3600	3737	3157.74	3098	3242	3227.2	3155	3278	4911.17	4903	4921	3755.57	3685	3803	3362.94	3307	3415	3632.45	3577	3670	NA	NA	NA	NA	NA	NA	NA	NA	NA	NA
37200	3450	3366	3531	2734.17	2666	2841	3128.97	3043	3209	2438.61	2376	2513	2948.81	2855	3003	3016.84	2967	3078	3680.87	3604	3744	3165.14	3107	3251	3234.7	3166	3288	4922.3	4915	4931	3763.89	3697	3813	3369.85	3316	3422	3639.82	3589	3679	NA	NA	NA	NA	NA	NA	NA	NA	NA	NA
37300	3456.86	3375	3537	2740.13	2671	2848	3135.95	3049	3219	2444.6	2382	2519	2955.75	2860	3012	3023.47	2974	3083	3689.5	3614	3761	3172.67	3115	3260	3241.7	3170	3295	4933.46	4927	4946	3773.08	3706	3818	3376.86	3323	3427	3646.64	3593	3688	NA	NA	NA	NA	NA	NA	NA	NA	NA	NA
37400	3465.23	3388	3544	2745.69	2677	2854	3142.48	3052	3226	2450.2	2387	2524	2962.83	2869	3023	3030.42	2980	3094	3697.41	3621	3771	3180.08	3123	3268	3249.28	3175	3306	4945.05	4938	4957	3781.85	3713	3826	3383.36	3329	3433	3654	3601	3698	NA	NA	NA	NA	NA	NA	NA	NA	NA	NA
37500	3472.44	3400	3551	2751.82	2681	2859	3149.34	3061	3231	2456.16	2395	2529	2970.06	2878	3033	3036.78	2992	3099	3706.67	3635	3780	3186.87	3128	3273	3256.33	3180	3313	4955.92	4950	4962	3789.99	3716	3838	3389.91	3338	3444	3661.55	3610	3705	NA	NA	NA	NA	NA	NA	NA	NA	NA	NA
37578	3478.4	3403	3561	2756.91	2685	2865	3154.85	3065	3237	2460.57	2399	2538	2975.69	2884	3038	3042.55	3001	3103	3713.26	3647	3788	3192.18	3135	3277	3262.64	3184	3321	4965	4965	4965	3796.62	3721	3847	3394.82	3346	3450	3667.65	3614	3709	NA	NA	NA	NA	NA	NA	NA	NA	NA	NA
37600	3480.22	3404	3563	2758.22	2685	2865	3156.26	3065	3237	2462.15	2400	2540	2977.27	2886	3040	3044.41	3003	3104	3714.85	3649	3788	3193.38	3135	3278	3264.45	3185	3321	NA	NA	NA	3798.26	3722	3850	3396.42	3349	3450	3668.84	3615	3710	NA	NA	NA	NA	NA	NA	NA	NA	NA	NA
37700	3488.64	3414	3567	2765.03	2695	2870	3163.39	3072	3246	2468.02	2404	2542	2983.61	2892	3048	3050.62	3011	3111	3723.52	3654	3794	3200.1	3139	3288	3271.65	3193	3329	NA	NA	NA	3807.15	3736	3856	3403.33	3357	3458	3677.5	3624	3726	NA	NA	NA	NA	NA	NA	NA	NA	NA	NA
37800	3497.18	3425	3574	2770.99	2702	2875	3170.96	3079	3252	2473.48	2409	2547	2990.16	2903	3055	3057.4	3013	3120	3732.15	3666	3804	3207.23	3146	3294	3278.51	3201	3336	NA	NA	NA	3815.78	3742	3869	3409.51	3361	3468	3684.81	3631	3732	NA	NA	NA	NA	NA	NA	NA	NA	NA	NA
37900	3505.12	3431	3581	2779.31	2708	2886	3177.79	3088	3260	2479.61	2412	2551	2996.88	2914	3063	3064.35	3019	3124	3740.12	3671	3815	3215.26	3152	3306	3286	3209	3341	NA	NA	NA	3823.96	3748	3875	3415.93	3364	3473	3692.52	3639	3740	NA	NA	NA	NA	NA	NA	NA	NA	NA	NA
38000	3513.48	3442	3589	2784.84	2711	2890	3184.47	3096	3267	2485.2	2417	2557	3003.38	2918	3068	3071.49	3026	3128	3748.99	3678	3824	3222.3	3158	3313	3293.07	3216	3349	NA	NA	NA	3831.15	3755	3888	3423.66	3371	3481	3699.83	3646	3748	NA	NA	NA	NA	NA	NA	NA	NA	NA	NA
38100	3521.4	3448	3597	2791.33	2717	2898	3191.11	3107	3273	2491.6	2422	2559	3010.11	2929	3072	3077.51	3031	3133	3757.98	3692	3830	3229.16	3170	3323	3299.61	3220	3356	NA	NA	NA	3839.26	3759	3898	3431.07	3376	3485	3707.27	3658	3755	NA	NA	NA	NA	NA	NA	NA	NA	NA	NA
38200	3529.77	3458	3604	2797.34	2725	2903	3198.01	3116	3281	2496.78	2430	2563	3017.47	2936	3085	3084.34	3035	3141	3765.34	3700	3838	3235.3	3177	3328	3306.53	3224	3364	NA	NA	NA	3847.62	3766	3906	3438.43	3383	3488	3715.07	3664	3767	NA	NA	NA	NA	NA	NA	NA	NA	NA	NA
38300	3537.27	3467	3617	2803.8	2731	2911	3203.84	3119	3289	2502.78	2440	2568	3023.93	2943	3092	3090.79	3041	3148	3773.47	3710	3849	3242.76	3182	3334	3313.16	3233	3371	NA	NA	NA	3855.35	3771	3913	3446.73	3387	3495	3722.57	3675	3770	NA	NA	NA	NA	NA	NA	NA	NA	NA	NA
38400	3543.65	3471	3622	2809.3	2734	2917	3211.78	3129	3294	2508.45	2447	2574	3031.11	2951	3097	3097.24	3052	3154	3780.76	3720	3861	3249.98	3189	3342	3320.88	3244	3377	NA	NA	NA	3862.76	3778	3921	3454.1	3392	3503	3730.38	3682	3778	NA	NA	NA	NA	NA	NA	NA	NA	NA	NA
38500	3550.72	3477	3624	2815.13	2740	2921	3219.01	3137	3298	2514.85	2458	2580	3037.85	2956	3104	3104.33	3057	3166	3788.6	3729	3865	3256.61	3198	3345	3328.62	3249	3388	NA	NA	NA	3871.07	3787	3932	3461.18	3394	3511	3737.65	3688	3788	NA	NA	NA	NA	NA	NA	NA	NA	NA	NA
38557	3555.27	3481	3629	2818.49	2741	2923	3223.19	3143	3307	2518.62	2460	2582	3041.58	2958	3104	3108.2	3063	3168	3792.79	3733	3871	3260.97	3201	3352	3332.44	3253	3394	NA	NA	NA	3875.94	3796	3934	3465.05	3397	3512	3742.29	3692	3797	NA	NA	NA	NA	NA	NA	NA	NA	NA	NA
38600	3558.77	3484	3632	2821.12	2745	2924	3226.22	3146	3311	2521.84	2462	2586	3043.62	2960	3108	3111.64	3068	3170	3796.56	3736	3874	3263.75	3203	3354	3336.2	3256	3397	NA	NA	NA	3879.71	3799	3937	3468.1	3400	3517	3746.01	3697	3803	NA	NA	NA	NA	NA	NA	NA	NA	NA	NA
38700	3567.03	3492	3641	2827.38	2749	2929	3233.92	3153	3320	2527.57	2469	2590	3050.49	2966	3111	3118.86	3079	3176	3804.86	3745	3882	3271.02	3208	3359	3343.83	3263	3406	NA	NA	NA	3888.48	3806	3943	3475.86	3407	3524	3753.95	3706	3808	NA	NA	NA	NA	NA	NA	NA	NA	NA	NA
38800	3574.74	3497	3648	2834.25	2761	2939	3240.39	3161	3325	2532.78	2470	2595	3056.99	2977	3114	3126.12	3088	3182	3812.58	3752	3887	3277.45	3216	3373	3350.46	3271	3409	NA	NA	NA	3896.3	3812	3953	3482.83	3418	3531	3760.92	3714	3816	NA	NA	NA	NA	NA	NA	NA	NA	NA	NA
38900	3581.66	3502	3653	2841.01	2764	2946	3247.7	3169	3333	2538.41	2476	2600	3062.28	2985	3116	3132.82	3096	3189	3819.68	3765	3894	3283.91	3222	3379	3356.7	3274	3414	NA	NA	NA	3904.16	3818	3961	3490.64	3422	3540	3768.1	3721	3818	NA	NA	NA	NA	NA	NA	NA	NA	NA	NA
39000	3590.26	3512	3662	2847.64	2773	2950	3254.78	3175	3348	2543.45	2480	2603	3069.14	2993	3124	3139.05	3099	3193	3828.36	3775	3901	3290.54	3229	3386	3364.38	3284	3427	NA	NA	NA	3912	3829	3968	3498.01	3429	3546	3775.39	3726	3830	NA	NA	NA	NA	NA	NA	NA	NA	NA	NA
39100	3597.37	3519	3669	2854.62	2781	2960	3261.64	3185	3354	2549.91	2485	2610	3075.51	3001	3132	3145.97	3105	3199	3836.9	3779	3904	3298.31	3244	3397	3371.69	3292	3432	NA	NA	NA	3920.01	3836	3975	3504.74	3435	3553	3783.22	3735	3837	NA	NA	NA	NA	NA	NA	NA	NA	NA	NA
39200	3604.02	3524	3675	2861.42	2787	2965	3268.45	3193	3361	2556.26	2490	2617	3082.3	3010	3138	3151.84	3109	3201	3845.89	3794	3914	3305.63	3250	3403	3377.83	3299	3439	NA	NA	NA	3927.84	3840	3982	3512.19	3445	3560	3790.5	3741	3843	NA	NA	NA	NA	NA	NA	NA	NA	NA	NA
39300	3611.64	3531	3683	2867.91	2795	2970	3274.96	3197	3370	2561.67	2499	2622	3089.66	3020	3146	3158.93	3118	3208	3853.12	3802	3922	3312.49	3260	3413	3385.07	3305	3445	NA	NA	NA	3936.33	3846	3991	3518.36	3448	3567	3797.56	3745	3852	NA	NA	NA	NA	NA	NA	NA	NA	NA	NA
39400	3618.91	3538	3688	2874.05	2799	2973	3282.32	3207	3377	2567.21	2504	2624	3096.68	3031	3155	3165.78	3124	3218	3860.89	3809	3928	3320.07	3269	3420	3392.17	3314	3456	NA	NA	NA	3944.74	3853	3999	3525.36	3455	3577	3805.1	3751	3860	NA	NA	NA	NA	NA	NA	NA	NA	NA	NA
39500	3626.55	3544	3696	2880.56	2804	2980	3288.38	3210	3379	2573.61	2513	2630	3103.32	3038	3160	3173.73	3136	3220	3868.12	3815	3935	3327.38	3275	3427	3398.78	3320	3462	NA	NA	NA	3952.38	3859	4005	3531.72	3457	3586	3812.74	3759	3863	NA	NA	NA	NA	NA	NA	NA	NA	NA	NA
39600	3634.01	3545	3702	2888.13	2812	2985	3294.87	3218	3382	2578.65	2519	2633	3110.9	3045	3165	3180.41	3140	3227	3876.26	3821	3943	3334.51	3278	3434	3406.59	3326	3469	NA	NA	NA	3959.8	3865	4011	3538.99	3465	3589	3820.7	3766	3872	NA	NA	NA	NA	NA	NA	NA	NA	NA	NA
39700	3641.87	3555	3709	2895.7	2821	2990	3301.7	3223	3388	2584.16	2523	2636	3118.3	3053	3176	3187.27	3148	3233	3884.3	3828	3949	3341.54	3287	3439	3414.89	3334	3476	NA	NA	NA	3968.84	3881	4021	3546	3469	3603	3826.72	3770	3879	NA	NA	NA	NA	NA	NA	NA	NA	NA	NA
39800	3649.19	3564	3718	2902.25	2827	2997	3308.56	3228	3394	2589.88	2527	2644	3124.68	3057	3180	3193.9	3157	3238	3892.25	3835	3959	3347.77	3292	3447	3420.8	3340	3486	NA	NA	NA	3976.38	3891	4029	3552.87	3479	3605	3834.94	3780	3889	NA	NA	NA	NA	NA	NA	NA	NA	NA	NA
39900	3656.45	3568	3723	2908.34	2839	3002	3315.29	3234	3402	2595.82	2534	2653	3131.32	3066	3188	3201.47	3161	3250	3899.86	3839	3972	3353.9	3299	3452	3428.12	3347	3496	NA	NA	NA	3985.14	3900	4034	3559.68	3486	3613	3842.66	3788	3897	NA	NA	NA	NA	NA	NA	NA	NA	NA	NA
40000	3664.98	3576	3734	2914.53	2849	3009	3322.19	3243	3404	2601.46	2539	2662	3137.06	3072	3193	3208.37	3170	3254	3906.92	3846	3978	3361.03	3308	3462	3435.89	3356	3503	NA	NA	NA	3993.63	3912	4043	3565.92	3492	3619	3850.62	3792	3905	NA	NA	NA	NA	NA	NA	NA	NA	NA	NA
40100	3672.33	3582	3737	2920.61	2853	3018	3328.48	3248	3411	2607.1	2547	2667	3143.97	3078	3199	3215.46	3176	3260	3916.47	3854	3984	3367.27	3313	3469	3442.79	3363	3510	NA	NA	NA	4001.77	3915	4051	3572.11	3496	3630	3858.6	3801	3906	NA	NA	NA	NA	NA	NA	NA	NA	NA	NA
40200	3680.28	3587	3747	2926.57	2857	3025	3335.53	3258	3422	2612.46	2549	2672	3152.14	3086	3206	3222.24	3183	3267	3924.87	3866	3991	3374.45	3324	3479	3449.92	3374	3518	NA	NA	NA	4010.13	3925	4060	3579.47	3504	3637	3866.46	3804	3913	NA	NA	NA	NA	NA	NA	NA	NA	NA	NA
40300	3687.39	3597	3754	2932.49	2861	3031	3341.35	3265	3423	2618.55	2555	2678	3157.8	3091	3213	3228.96	3186	3273	3932.36	3873	3996	3381.62	3331	3488	3457.91	3380	3529	NA	NA	NA	4018.63	3937	4071	3586.7	3510	3643	3873.72	3813	3919	NA	NA	NA	NA	NA	NA	NA	NA	NA	NA
40400	3695.02	3600	3761	2939.08	2863	3036	3347.97	3273	3428	2623.47	2559	2683	3164.34	3096	3218	3236.36	3197	3276	3939.68	3883	4006	3389.19	3340	3495	3464.32	3387	3538	NA	NA	NA	4026.37	3946	4081	3593.14	3515	3650	3881.22	3820	3928	NA	NA	NA	NA	NA	NA	NA	NA	NA	NA
40416	3696.15	3600	3763	2940.12	2863	3037	3349.2	3275	3429	2624.34	2561	2684	3165.35	3097	3220	3237.63	3200	3277	3940.73	3885	4007	3390.29	3341	3495	3465.45	3388	3539	NA	NA	NA	4027.51	3946	4082	3594.41	3517	3650	3882.45	3822	3929	NA	NA	NA	NA	NA	NA	NA	NA	NA	NA
40464	3699.83	3604	3768	2943.34	2868	3042	3352.84	3279	3434	2626.79	2563	2687	3168.49	3101	3228	3241.12	3205	3281	3945.05	3889	4012	3393.92	3345	3499	3468.77	3391	3541	NA	NA	NA	4031.55	3952	4087	3597.32	3519	3651	3886.4	3825	3935	NA	NA	NA	NA	NA	NA	NA	NA	NA	NA
40500	3702.55	3609	3772	2945.3	2874	3047	3355.38	3281	3437	2628.65	2566	2687	3171.34	3103	3231	3243.3	3210	3283	3947.74	3893	4016	3396.86	3348	3502	3471.13	3395	3542	NA	NA	NA	4034.38	3956	4091	3600.28	3523	3656	3889.62	3826	3935	NA	NA	NA	NA	NA	NA	NA	NA	NA	NA
40600	3710.95	3618	3780	2951.36	2879	3050	3362.41	3290	3445	2634.01	2571	2691	3178.01	3108	3236	3250.35	3219	3295	3954.75	3899	4022	3403.95	3356	3510	3477.68	3401	3547	NA	NA	NA	4042.84	3960	4100	3607.23	3529	3666	3896.32	3830	3941	NA	NA	NA	NA	NA	NA	NA	NA	NA	NA
40700	3717.59	3626	3785	2958.14	2890	3057	3369.48	3295	3453	2640.67	2575	2702	3184.55	3114	3245	3258.24	3225	3305	3962.94	3906	4031	3410.19	3362	3515	3485.06	3407	3553	NA	NA	NA	4050.25	3966	4107	3613.68	3536	3669	3903.41	3836	3953	NA	NA	NA	NA	NA	NA	NA	NA	NA	NA
40800	3725.06	3632	3800	2964.18	2903	3065	3376.82	3302	3457	2646.05	2584	2708	3192.1	3119	3254	3265.55	3232	3310	3970.2	3911	4037	3416.7	3368	3525	3492.68	3415	3558	NA	NA	NA	4057.88	3974	4112	3621.44	3546	3672	3912.13	3846	3963	NA	NA	NA	NA	NA	NA	NA	NA	NA	NA
40900	3731.66	3636	3805	2969.91	2908	3072	3383.91	3308	3462	2652.26	2587	2717	3198.69	3126	3264	3273	3238	3316	3978.38	3920	4045	3422.41	3368	3528	3498.69	3421	3566	NA	NA	NA	4065.71	3984	4119	3628.4	3559	3680	3918.37	3854	3968	NA	NA	NA	NA	NA	NA	NA	NA	NA	NA
40969	3736.34	3641	3806	2973.9	2911	3074	3388.64	3314	3467	2655.53	2588	2720	3203.33	3131	3271	3277.76	3242	3319	3984.61	3929	4049	3427.23	3375	3531	3503.34	3425	3569	NA	NA	NA	4071.4	3988	4128	3633.84	3565	3688	3923.38	3857	3971	NA	NA	NA	NA	NA	NA	NA	NA	NA	NA
41000	3738.93	3644	3810	2976.03	2913	3075	3391.05	3317	3469	2657.17	2590	2723	3205.01	3131	3275	3279.68	3244	3319	3986.6	3929	4052	3429.23	3378	3532	3505.25	3426	3572	NA	NA	NA	4073.67	3991	4131	3636.35	3566	3692	3925.74	3860	3975	NA	NA	NA	NA	NA	NA	NA	NA	NA	NA
41100	3746.38	3654	3818	2982.56	2918	3081	3398.31	3323	3477	2663.47	2596	2730	3211.43	3135	3284	3287.16	3251	3328	3993.41	3935	4059	3435.15	3383	3539	3512.42	3429	3580	NA	NA	NA	4081.7	4003	4136	3642.45	3574	3695	3934.19	3867	3983	NA	NA	NA	NA	NA	NA	NA	NA	NA	NA
41200	3753.79	3663	3825	2988.96	2921	3085	3405.63	3329	3487	2668.71	2600	2733	3218.8	3139	3287	3294.52	3257	3337	4000.92	3943	4064	3442.48	3388	3548	3519.94	3443	3587	NA	NA	NA	4090.72	4009	4149	3649.15	3577	3699	3942.18	3871	3990	NA	NA	NA	NA	NA	NA	NA	NA	NA	NA
41300	3761.25	3671	3833	2994.66	2929	3092	3412.54	3337	3492	2674.26	2606	2738	3225.49	3144	3290	3301.39	3263	3344	4008.69	3948	4073	3449.81	3391	3554	3527.64	3451	3595	NA	NA	NA	4099.4	4019	4158	3655.74	3583	3706	3950.22	3880	3992	NA	NA	NA	NA	NA	NA	NA	NA	NA	NA
41400	3769.11	3677	3841	3000.71	2934	3097	3419.63	3345	3500	2679.75	2608	2744	3231.68	3151	3297	3308.27	3268	3352	4016.57	3955	4082	3456.95	3402	3558	3535	3456	3600	NA	NA	NA	4107.08	4023	4161	3661.44	3590	3710	3957.14	3889	3997	NA	NA	NA	NA	NA	NA	NA	NA	NA	NA
41500	3776.52	3689	3846	3007.2	2938	3104	3425.78	3356	3507	2685.45	2613	2749	3238.63	3158	3305	3316	3276	3364	4024.61	3965	4085	3463.62	3409	3566	3541.99	3464	3612	NA	NA	NA	4115.49	4035	4166	3668.34	3597	3719	3964.6	3896	4005	NA	NA	NA	NA	NA	NA	NA	NA	NA	NA
41600	3782.91	3694	3850	3012.53	2944	3107	3432.55	3360	3515	2691.11	2617	2757	3245.89	3164	3312	3322.47	3279	3373	4032.34	3971	4094	3470.39	3414	3570	3549.76	3468	3615	NA	NA	NA	4123.86	4041	4173	3675.25	3608	3725	3972.63	3907	4011	NA	NA	NA	NA	NA	NA	NA	NA	NA	NA
41700	3790.55	3701	3860	3018.64	2947	3114	3439.34	3369	3519	2696.6	2624	2762	3253.1	3172	3318	3329.02	3287	3379	4040.53	3979	4099	3476.62	3426	3575	3557.3	3475	3625	NA	NA	NA	4132.8	4051	4182	3682.24	3613	3731	3979.19	3916	4016	NA	NA	NA	NA	NA	NA	NA	NA	NA	NA
41800	3798.28	3708	3867	3024.83	2949	3123	3445.35	3380	3523	2701.79	2632	2769	3259.56	3178	3322	3335.22	3293	3387	4049.11	3987	4104	3482.8	3434	3576	3564.08	3479	3633	NA	NA	NA	4140.27	4058	4190	3689.27	3622	3739	3986.55	3921	4026	NA	NA	NA	NA	NA	NA	NA	NA	NA	NA
41900	3805.95	3715	3874	3031.37	2961	3127	3451.75	3384	3530	2708.09	2637	2773	3266.08	3188	3328	3341.33	3297	3393	4056.74	4000	4108	3489.68	3438	3580	3570.99	3488	3639	NA	NA	NA	4148.76	4062	4198	3696.19	3630	3747	3994.95	3931	4034	NA	NA	NA	NA	NA	NA	NA	NA	NA	NA
42000	3813.86	3722	3885	3037.73	2967	3133	3458.62	3391	3538	2713.43	2642	2776	3272.71	3198	3333	3347.21	3302	3397	4065.27	4005	4119	3496.41	3447	3584	3578.48	3496	3650	NA	NA	NA	4156.94	4073	4207	3703.6	3638	3757	4002.87	3940	4045	NA	NA	NA	NA	NA	NA	NA	NA	NA	NA
42100	3821.42	3729	3892	3044.35	2974	3138	3465.85	3398	3544	2719.41	2646	2780	3279.86	3204	3338	3354.28	3312	3400	4073.51	4011	4126	3502.52	3453	3590	3585.57	3505	3656	NA	NA	NA	4165.31	4080	4214	3709.48	3643	3763	4009.96	3952	4053	NA	NA	NA	NA	NA	NA	NA	NA	NA	NA
42200	3829.11	3735	3900	3050.53	2981	3142	3472.41	3403	3550	2725	2649	2787	3286.51	3208	3345	3360.87	3317	3407	4080.51	4018	4134	3508.62	3457	3598	3592.19	3510	3659	NA	NA	NA	4173.85	4091	4223	3716.35	3654	3771	4017.64	3959	4059	NA	NA	NA	NA	NA	NA	NA	NA	NA	NA
42300	3836.79	3745	3908	3057.34	2990	3149	3478.64	3412	3558	2731.59	2652	2793	3292.92	3220	3353	3367.34	3324	3416	4088.64	4029	4143	3515.95	3467	3602	3599.55	3514	3669	NA	NA	NA	4183.03	4102	4233	3722.81	3661	3780	4024.73	3968	4065	NA	NA	NA	NA	NA	NA	NA	NA	NA	NA
42400	3844.21	3755	3912	3063.56	2993	3154	3484.77	3418	3561	2737.45	2659	2799	3301.02	3230	3359	3374.05	3330	3422	4096.27	4037	4155	3523.58	3474	3613	3607.09	3521	3678	NA	NA	NA	4191.62	4108	4244	3730.27	3668	3788	4032.68	3978	4071	NA	NA	NA	NA	NA	NA	NA	NA	NA	NA
42500	3852.57	3760	3925	3069.61	3001	3157	3491.5	3425	3566	2743.51	2663	2805	3307.84	3235	3366	3381.45	3338	3431	4104.74	4044	4162	3531.58	3478	3618	3614.09	3530	3687	NA	NA	NA	4200.03	4121	4252	3738.07	3679	3792	4039.29	3987	4081	NA	NA	NA	NA	NA	NA	NA	NA	NA	NA
42600	3859.29	3762	3933	3075.93	3004	3163	3498.27	3432	3573	2749.11	2670	2807	3314.65	3241	3372	3388.13	3344	3440	4113.24	4054	4172	3538.4	3484	3626	3621.59	3537	3695	NA	NA	NA	4208.49	4133	4262	3744.86	3687	3796	4047.91	3992	4090	NA	NA	NA	NA	NA	NA	NA	NA	NA	NA
42700	3866.79	3769	3940	3081.57	3008	3169	3504.32	3435	3580	2754.02	2675	2811	3321.92	3249	3380	3395.62	3350	3448	4121.23	4066	4179	3546.34	3496	3637	3628.62	3544	3706	NA	NA	NA	4215.74	4138	4271	3751.49	3697	3799	4055.36	4000	4097	NA	NA	NA	NA	NA	NA	NA	NA	NA	NA
42800	3874.05	3775	3950	3087.36	3015	3174	3511.45	3441	3588	2759.52	2682	2818	3328.74	3252	3388	3402.48	3351	3453	4129.06	4074	4188	3553.21	3507	3648	3635.35	3550	3712	NA	NA	NA	4223.87	4147	4275	3758.08	3705	3802	4062.3	4006	4104	NA	NA	NA	NA	NA	NA	NA	NA	NA	NA
42900	3880.99	3781	3956	3093.16	3018	3180	3519.09	3448	3595	2764.81	2687	2824	3335.51	3260	3396	3408.93	3357	3458	4137.81	4080	4199	3560.07	3512	3658	3642.32	3560	3718	NA	NA	NA	4232.01	4151	4286	3765.31	3714	3813	4070.64	4014	4111	NA	NA	NA	NA	NA	NA	NA	NA	NA	NA
43000	3889.21	3787	3963	3099.53	3025	3184	3525.81	3454	3601	2769.46	2692	2828	3342.56	3265	3404	3416.95	3366	3471	4145.69	4086	4208	3567.81	3519	3666	3649.41	3566	3730	NA	NA	NA	4240.24	4157	4297	3771.89	3721	3819	4077.95	4023	4117	NA	NA	NA	NA	NA	NA	NA	NA	NA	NA
43100	3896.76	3793	3970	3106.11	3030	3194	3532.28	3456	3608	2774.61	2698	2832	3350.11	3271	3413	3423.85	3370	3478	4153.67	4093	4220	3574.81	3524	3674	3656.67	3570	3737	NA	NA	NA	4247.89	4169	4300	3779.68	3731	3828	4085.22	4028	4122	NA	NA	NA	NA	NA	NA	NA	NA	NA	NA
43200	3903.63	3798	3972	3112.11	3039	3199	3538.99	3463	3616	2780.73	2703	2838	3357.51	3278	3418	3431.29	3382	3484	4162.39	4104	4232	3581.8	3530	3683	3662.72	3579	3747	NA	NA	NA	4255.81	4176	4304	3787.13	3734	3833	4092.04	4034	4130	NA	NA	NA	NA	NA	NA	NA	NA	NA	NA
43300	3910.94	3804	3979	3118.89	3043	3208	3545.35	3467	3623	2785.32	2708	2846	3364.04	3286	3425	3437.49	3390	3487	4170.52	4112	4239	3587.82	3538	3688	3668.99	3584	3752	NA	NA	NA	4264.66	4187	4314	3793.59	3743	3841	4099.22	4041	4139	NA	NA	NA	NA	NA	NA	NA	NA	NA	NA
43400	3919.25	3811	3989	3124.71	3046	3213	3551.63	3475	3631	2791.91	2716	2855	3371.09	3296	3433	3443.05	3394	3492	4178.34	4121	4245	3595.45	3547	3694	3675.81	3588	3763	NA	NA	NA	4272.93	4196	4325	3800.23	3750	3846	4106.49	4047	4145	NA	NA	NA	NA	NA	NA	NA	NA	NA	NA
43500	3926.76	3814	3996	3131.08	3049	3221	3558.49	3480	3638	2797.63	2722	2859	3378.35	3300	3438	3450.4	3406	3498	4186.38	4131	4251	3601.81	3555	3700	3683.17	3593	3773	NA	NA	NA	4281.34	4204	4336	3807.77	3761	3854	4113.32	4052	4155	NA	NA	NA	NA	NA	NA	NA	NA	NA	NA
43600	3934.52	3823	4006	3137.16	3052	3229	3564.36	3486	3641	2802.86	2725	2866	3385.4	3307	3445	3457.58	3414	3504	4193.87	4135	4262	3608.46	3563	3704	3691.02	3599	3781	NA	NA	NA	4288.81	4209	4343	3814.22	3767	3857	4120.16	4064	4161	NA	NA	NA	NA	NA	NA	NA	NA	NA	NA
43700	3942.22	3829	4015	3143.35	3060	3234	3570.49	3490	3647	2808.68	2732	2870	3392.62	3320	3451	3463.44	3419	3512	4202.26	4145	4269	3615.37	3568	3708	3697.99	3602	3789	NA	NA	NA	4297.7	4216	4351	3821.54	3774	3865	4127.3	4072	4169	NA	NA	NA	NA	NA	NA	NA	NA	NA	NA
43800	3950.03	3839	4019	3149.5	3064	3241	3576.85	3497	3656	2813.51	2742	2874	3399.71	3331	3458	3470.16	3424	3523	4209.32	4150	4281	3622.42	3577	3716	3706.98	3615	3795	NA	NA	NA	4305.53	4225	4358	3828.4	3780	3869	4133.71	4081	4177	NA	NA	NA	NA	NA	NA	NA	NA	NA	NA
43900	3957.75	3852	4027	3155.68	3076	3244	3583.76	3502	3669	2818.89	2746	2880	3407.74	3344	3471	3476.85	3430	3535	4217.6	4159	4289	3629.68	3586	3727	3714.79	3629	3805	NA	NA	NA	4314.04	4234	4368	3835.12	3787	3877	4140.44	4088	4182	NA	NA	NA	NA	NA	NA	NA	NA	NA	NA
43946	3961.07	3857	4030	3158.77	3083	3248	3586.49	3506	3671	2821.07	2750	2883	3411.28	3349	3475	3480.04	3431	3539	4221.36	4164	4296	3633.05	3589	3730	3718.29	3631	3809	NA	NA	NA	4318.27	4238	4373	3838.66	3790	3885	4143.66	4089	4186	NA	NA	NA	NA	NA	NA	NA	NA	NA	NA
44000	3965.74	3861	4031	3162.4	3087	3250	3590.3	3510	3673	2823.9	2754	2887	3415.1	3352	3479	3483.04	3431	3542	4225.73	4171	4302	3637.05	3592	3738	3721.61	3634	3813	NA	NA	NA	4323.14	4244	4378	3842.11	3792	3887	4147.44	4094	4187	NA	NA	NA	NA	NA	NA	NA	NA	NA	NA
44100	3973.34	3869	4039	3168.8	3093	3252	3597.03	3513	3680	2829.72	2760	2889	3423.54	3361	3489	3490.49	3443	3551	4233.41	4182	4307	3644.04	3596	3744	3728.69	3637	3820	NA	NA	NA	4332.26	4255	4389	3849.2	3795	3892	4153.82	4103	4196	NA	NA	NA	NA	NA	NA	NA	NA	NA	NA
44200	3981.07	3880	4047	3175.17	3098	3258	3603.44	3518	3689	2834.86	2767	2895	3430.53	3373	3498	3496.64	3448	3556	4241.14	4189	4320	3650.73	3604	3755	3736.08	3642	3828	NA	NA	NA	4340.86	4263	4396	3855.93	3802	3901	4161.86	4112	4202	NA	NA	NA	NA	NA	NA	NA	NA	NA	NA
44300	3989.06	3890	4061	3181.18	3103	3265	3611.15	3527	3696	2840.55	2770	2899	3438.08	3376	3504	3503.59	3456	3563	4249.35	4199	4328	3657.82	3611	3760	3743.08	3650	3834	NA	NA	NA	4347.93	4269	4403	3862.7	3807	3905	4168.1	4123	4203	NA	NA	NA	NA	NA	NA	NA	NA	NA	NA
44400	3995.89	3899	4069	3187.89	3109	3269	3618.66	3532	3699	2846.76	2776	2905	3445.85	3379	3515	3510.94	3466	3572	4257.93	4207	4336	3664.62	3618	3769	3749.46	3654	3839	NA	NA	NA	4356.53	4275	4416	3870.68	3816	3912	4175.25	4131	4211	NA	NA	NA	NA	NA	NA	NA	NA	NA	NA
44500	4002.76	3906	4074	3194.62	3117	3276	3626.06	3538	3704	2851.62	2778	2908	3451.99	3384	3520	3517.71	3473	3574	4266.69	4214	4342	3672.62	3623	3779	3756.28	3660	3846	NA	NA	NA	4364.85	4286	4426	3877	3820	3917	4182.79	4141	4219	NA	NA	NA	NA	NA	NA	NA	NA	NA	NA
44600	4010.69	3913	4083	3199.76	3121	3283	3632.97	3546	3711	2856.67	2780	2911	3459.03	3384	3530	3524.18	3479	3582	4274.01	4221	4349	3679.35	3636	3785	3762.07	3667	3852	NA	NA	NA	4373.49	4298	4432	3884.32	3826	3922	4189.6	4145	4228	NA	NA	NA	NA	NA	NA	NA	NA	NA	NA
44700	4018.87	3917	4092	3205.47	3129	3284	3640.18	3552	3719	2862.39	2785	2918	3466.11	3388	3540	3530.37	3483	3587	4281.25	4228	4361	3686.83	3642	3788	3768.65	3674	3860	NA	NA	NA	4382.03	4311	4441	3891.06	3833	3927	4196.8	4154	4236	NA	NA	NA	NA	NA	NA	NA	NA	NA	NA
44800	4026.39	3928	4100	3211.78	3135	3291	3647.94	3563	3724	2868.3	2792	2922	3472.61	3394	3545	3537.9	3489	3591	4288.53	4237	4371	3694.63	3649	3794	3775.24	3683	3867	NA	NA	NA	4390.52	4316	4446	3898.05	3843	3932	4204.47	4156	4249	NA	NA	NA	NA	NA	NA	NA	NA	NA	NA
44900	4033.71	3933	4102	3217.69	3143	3296	3654.9	3571	3733	2873.87	2796	2926	3479.47	3400	3550	3544.55	3495	3601	4296.8	4249	4384	3702.05	3656	3803	3781.33	3686	3873	NA	NA	NA	4397.95	4319	4450	3904.45	3855	3938	4211.93	4164	4254	NA	NA	NA	NA	NA	NA	NA	NA	NA	NA
45000	4041.7	3942	4109	3224.19	3149	3304	3661.77	3580	3736	2879.32	2799	2929	3485.6	3409	3556	3551.32	3503	3603	4304.12	4254	4387	3709.01	3666	3810	3788.79	3693	3880	NA	NA	NA	4406.31	4328	4459	3912.36	3863	3947	4219.15	4175	4262	NA	NA	NA	NA	NA	NA	NA	NA	NA	NA
45100	4049.96	3948	4120	3231	3154	3311	3668.18	3586	3740	2885.05	2806	2934	3491.74	3413	3563	3558.04	3507	3607	4311.67	4267	4392	3715.81	3668	3815	3795.86	3700	3887	NA	NA	NA	4414.53	4338	4471	3918.1	3869	3953	4227.11	4181	4269	NA	NA	NA	NA	NA	NA	NA	NA	NA	NA
45104	4050.32	3949	4120	3231.27	3154	3311	3668.5	3586	3741	2885.18	2806	2935	3491.97	3413	3563	3558.49	3508	3607	4311.9	4267	4392	3716.22	3668	3815	3796.22	3702	3887	NA	NA	NA	4414.94	4338	4472	3918.33	3870	3953	4227.34	4181	4270	NA	NA	NA	NA	NA	NA	NA	NA	NA	NA
45200	4057.81	3956	4127	3237.31	3156	3319	3675.55	3593	3751	2889.96	2809	2942	3499.09	3419	3569	3566.08	3515	3618	4319.89	4276	4397	3722.94	3673	3819	3802.26	3714	3891	NA	NA	NA	4422	4344	4480	3924.47	3873	3959	4234.93	4187	4279	NA	NA	NA	NA	NA	NA	NA	NA	NA	NA
45300	4065.06	3964	4134	3243.08	3163	3324	3682.06	3602	3758	2895.64	2816	2950	3505.36	3424	3577	3573.21	3522	3625	4327.05	4282	4403	3729.31	3678	3830	3809.24	3718	3899	NA	NA	NA	4429.99	4345	4491	3931.84	3877	3966	4242.32	4192	4285	NA	NA	NA	NA	NA	NA	NA	NA	NA	NA
45400	4072.11	3972	4142	3248.94	3171	3332	3688.74	3611	3762	2901.4	2824	2957	3512.82	3432	3588	3580.89	3531	3636	4334.73	4291	4406	3736.04	3684	3834	3816.96	3723	3906	NA	NA	NA	4437.64	4348	4498	3938.55	3884	3976	4249.05	4207	4290	NA	NA	NA	NA	NA	NA	NA	NA	NA	NA
45500	4080.25	3979	4151	3254.41	3176	3339	3695.6	3623	3770	2907.61	2829	2966	3519.18	3435	3594	3587.89	3536	3644	4342.38	4299	4414	3743.48	3690	3840	3823.87	3733	3915	NA	NA	NA	4445.84	4357	4507	3944.74	3888	3985	4256.55	4217	4300	NA	NA	NA	NA	NA	NA	NA	NA	NA	NA
45600	4088.28	3988	4160	3260.51	3183	3345	3702.74	3629	3778	2912.57	2834	2970	3526.08	3444	3599	3594.41	3542	3649	4350.84	4309	4419	3751.3	3698	3850	3830.82	3743	3921	NA	NA	NA	4453.96	4368	4513	3951.28	3894	3988	4263.68	4223	4305	NA	NA	NA	NA	NA	NA	NA	NA	NA	NA
45700	4096.42	4000	4168	3265.7	3190	3350	3709.82	3634	3783	2918.33	2837	2976	3533.23	3451	3605	3601.64	3551	3653	4358.53	4317	4428	3759.2	3711	3853	3837.42	3753	3927	NA	NA	NA	4463.13	4372	4525	3957.65	3902	4002	4270.99	4230	4312	NA	NA	NA	NA	NA	NA	NA	NA	NA	NA
45800	4104.73	4013	4177	3271.49	3198	3356	3717.09	3647	3789	2924.19	2842	2985	3539.14	3460	3608	3608.27	3554	3664	4367.47	4324	4438	3766.61	3717	3857	3844.2	3759	3934	NA	NA	NA	4471.8	4384	4535	3964.56	3910	4013	4277.76	4238	4318	NA	NA	NA	NA	NA	NA	NA	NA	NA	NA
45900	4112.91	4024	4186	3277.8	3201	3367	3723.95	3656	3794	2929.69	2848	2996	3545.76	3463	3618	3614.88	3559	3668	4375.85	4335	4445	3774.01	3723	3867	3851.74	3771	3939	NA	NA	NA	4480.62	4397	4547	3970.8	3918	4019	4285.29	4242	4327	NA	NA	NA	NA	NA	NA	NA	NA	NA	NA
45942	4116.18	4028	4188	3280.78	3203	3369	3726.82	3658	3798	2931.55	2850	2999	3548.31	3465	3621	3618.19	3560	3670	4379.44	4340	4449	3777.01	3723	3870	3854.87	3775	3942	NA	NA	NA	4484.39	4400	4552	3974.11	3926	4025	4287.83	4244	4333	NA	NA	NA	NA	NA	NA	NA	NA	NA	NA
46000	4120.14	4034	4192	3284.64	3208	3374	3731.13	3664	3801	2934.87	2855	3001	3552.04	3468	3623	3622.64	3563	3677	4383.98	4342	4452	3780.97	3726	3875	3859.09	3778	3947	NA	NA	NA	4488.66	4402	4562	3977.26	3930	4026	4292.47	4250	4337	NA	NA	NA	NA	NA	NA	NA	NA	NA	NA
46100	4128.4	4041	4202	3291.5	3213	3382	3738.81	3667	3810	2940.11	2860	3011	3557.81	3476	3628	3628.43	3568	3682	4391.66	4347	4459	3787.26	3730	3881	3865.33	3786	3954	NA	NA	NA	4496.48	4411	4569	3983.72	3935	4034	4299.6	4256	4341	NA	NA	NA	NA	NA	NA	NA	NA	NA	NA
46200	4135.89	4049	4208	3297.27	3220	3389	3744.68	3673	3819	2945.48	2865	3015	3564.89	3488	3640	3635.19	3572	3693	4399.07	4355	4464	3793.87	3736	3889	3872.64	3798	3961	NA	NA	NA	4503.33	4414	4576	3990.5	3942	4040	4306.09	4261	4346	NA	NA	NA	NA	NA	NA	NA	NA	NA	NA
46300	4142.94	4056	4217	3303.62	3224	3394	3750.78	3678	3828	2950.63	2871	3020	3571.4	3496	3649	3642.06	3580	3700	4407.57	4361	4472	3801.46	3743	3893	3879.18	3805	3969	NA	NA	NA	4511.74	4420	4586	3996.86	3949	4044	4313.63	4272	4353	NA	NA	NA	NA	NA	NA	NA	NA	NA	NA
46400	4149.99	4059	4226	3309.08	3238	3399	3758.05	3690	3832	2956.31	2882	3021	3577.45	3502	3654	3648.7	3589	3703	4414.98	4367	4480	3808.19	3746	3899	3886.72	3814	3977	NA	NA	NA	4520.23	4435	4594	4003.84	3954	4050	4321.18	4278	4361	NA	NA	NA	NA	NA	NA	NA	NA	NA	NA
46500	4158.08	4069	4234	3315.4	3246	3403	3764.83	3700	3840	2961.54	2886	3026	3584.45	3509	3664	3655.47	3598	3709	4421.81	4374	4491	3814.16	3755	3905	3893.08	3823	3980	NA	NA	NA	4526.98	4442	4600	4009.57	3959	4053	4328.08	4289	4373	NA	NA	NA	NA	NA	NA	NA	NA	NA	NA
46600	4165.03	4080	4237	3320.82	3248	3408	3771.55	3703	3845	2967.18	2889	3030	3591.72	3515	3669	3662.32	3603	3715	4429.18	4381	4501	3821.78	3769	3911	3898.74	3831	3984	NA	NA	NA	4534.49	4448	4609	4017.12	3967	4061	4334.59	4296	4380	NA	NA	NA	NA	NA	NA	NA	NA	NA	NA
46700	4173.62	4084	4243	3327.17	3250	3414	3777.4	3708	3849	2972.36	2892	3037	3598.57	3522	3678	3668.53	3610	3718	4436.5	4389	4508	3828.1	3775	3915	3905.07	3838	3989	NA	NA	NA	4542.35	4455	4615	4022.98	3975	4069	4342.46	4301	4388	NA	NA	NA	NA	NA	NA	NA	NA	NA	NA
46780	4179.7	4088	4252	3332.31	3255	3420	3783.05	3716	3853	2976.77	2900	3043	3603.3	3526	3684	3674.52	3618	3728	4442.55	4395	4520	3833.64	3780	3919	3910.31	3847	3993	NA	NA	NA	4547.64	4459	4623	4028.3	3980	4072	4348.31	4304	4390	NA	NA	NA	NA	NA	NA	NA	NA	NA	NA
46800	4181.25	4088	4253	3333.54	3258	3423	3784.51	3718	3853	2978.09	2901	3043	3604.53	3528	3684	3675.65	3619	3729	4444.5	4395	4521	3835.1	3781	3921	3911.85	3849	3995	NA	NA	NA	4549.01	4460	4625	4029.47	3980	4073	4349.45	4306	4391	NA	NA	NA	NA	NA	NA	NA	NA	NA	NA
46900	4188.6	4099	4263	3340.13	3263	3431	3791.14	3724	3863	2983.78	2905	3050	3611.4	3535	3688	3681.92	3627	3733	4452.33	4405	4530	3842.11	3789	3927	3917.81	3854	4004	NA	NA	NA	4557.17	4468	4629	4037.06	3985	4079	4356.41	4314	4398	NA	NA	NA	NA	NA	NA	NA	NA	NA	NA
47000	4197.19	4108	4273	3346.45	3270	3441	3797.87	3732	3873	2989.28	2911	3056	3618.16	3538	3693	3688.29	3631	3742	4461.18	4411	4535	3848.93	3795	3932	3925.66	3866	4013	NA	NA	NA	4565.21	4480	4635	4043.13	3993	4084	4363.74	4321	4407	NA	NA	NA	NA	NA	NA	NA	NA	NA	NA
47100	4204.87	4115	4282	3353.36	3280	3445	3804.6	3739	3889	2995.36	2916	3062	3625.21	3547	3700	3695.43	3638	3747	4467.6	4417	4540	3855.07	3801	3939	3932.7	3874	4017	NA	NA	NA	4572.41	4490	4646	4050.32	3999	4090	4371.06	4330	4414	NA	NA	NA	NA	NA	NA	NA	NA	NA	NA
47200	4212.55	4127	4289	3359.72	3287	3452	3811.56	3742	3893	3000.64	2922	3064	3632.74	3560	3706	3702.12	3643	3758	4475.74	4421	4551	3862.03	3809	3946	3939.62	3881	4023	NA	NA	NA	4580.5	4498	4656	4056.65	4003	4096	4378.5	4335	4422	NA	NA	NA	NA	NA	NA	NA	NA	NA	NA
47300	4220.73	4139	4299	3366.17	3294	3462	3819.15	3754	3897	3005.96	2929	3069	3638.85	3568	3714	3708.93	3651	3767	4483.56	4430	4556	3868.52	3815	3948	3945.94	3885	4025	NA	NA	NA	4588.74	4505	4663	4063.69	4008	4102	4385.87	4341	4430	NA	NA	NA	NA	NA	NA	NA	NA	NA	NA
47373	4226.06	4141	4303	3371.17	3299	3465	3823.75	3765	3902	3009.61	2933	3070	3643.97	3570	3724	3714.34	3655	3773	4488.42	4436	4561	3874.07	3821	3951	3951.39	3888	4030	NA	NA	NA	4594.46	4508	4668	4069.23	4017	4104	4390.6	4344	4433	NA	NA	NA	NA	NA	NA	NA	NA	NA	NA
47400	4227.88	4144	4305	3372.94	3302	3468	3825.48	3766	3904	3011.24	2937	3073	3645.7	3571	3726	3715.89	3656	3774	4490.02	4439	4562	3875.8	3824	3955	3953.21	3888	4033	NA	NA	NA	4596.6	4515	4670	4071.18	4019	4106	4392.51	4347	4433	NA	NA	NA	NA	NA	NA	NA	NA	NA	NA
47500	4235.67	4150	4309	3379.11	3307	3472	3832.13	3772	3911	3016.88	2944	3078	3652.07	3578	3731	3722.71	3667	3783	4497.33	4448	4568	3883.01	3831	3962	3960.66	3892	4041	NA	NA	NA	4605.45	4527	4678	4077.87	4025	4113	4399.76	4353	4443	NA	NA	NA	NA	NA	NA	NA	NA	NA	NA
47600	4243.71	4154	4316	3385.66	3315	3478	3839.33	3781	3915	3021.39	2947	3083	3658.75	3587	3738	3730.36	3679	3789	4504.2	4459	4575	3889.84	3836	3972	3968.11	3897	4048	NA	NA	NA	4613.55	4537	4687	4084.55	4036	4118	4406.46	4361	4448	NA	NA	NA	NA	NA	NA	NA	NA	NA	NA
47617	4245.61	4157	4320	3386.93	3316	3479	3840.19	3783	3916	3022.12	2949	3084	3660.02	3590	3741	3731.41	3680	3789	4505.35	4459	4575	3890.88	3837	3972	3969.02	3897	4049	NA	NA	NA	4614.73	4537	4689	4085.55	4038	4118	4407.6	4364	4449	NA	NA	NA	NA	NA	NA	NA	NA	NA	NA
47700	4251.66	4162	4329	3392.16	3322	3485	3846.28	3786	3923	3026.53	2955	3086	3665.69	3597	3747	3736.73	3689	3798	4511.31	4464	4582	3896.95	3844	3976	3975.7	3900	4051	NA	NA	NA	4621.63	4549	4695	4091.19	4044	4124	4414.32	4370	4459	NA	NA	NA	NA	NA	NA	NA	NA	NA	NA
47800	4258.97	4168	4335	3398.73	3327	3491	3852.65	3792	3930	3032.44	2961	3094	3672.69	3601	3754	3743.23	3694	3801	4518.09	4471	4589	3903.45	3850	3983	3983.47	3909	4059	NA	NA	NA	4628.87	4556	4700	4097.24	4053	4130	4421.52	4378	4470	NA	NA	NA	NA	NA	NA	NA	NA	NA	NA
47900	4266.87	4175	4343	3405.44	3331	3498	3859.69	3797	3935	3038.66	2967	3104	3678.52	3610	3760	3748.93	3699	3809	4525.14	4481	4595	3909.92	3856	3988	3990.46	3920	4064	NA	NA	NA	4635.78	4560	4706	4104.66	4058	4138	4428.71	4388	4479	NA	NA	NA	NA	NA	NA	NA	NA	NA	NA
48000	4274.54	4180	4347	3411.4	3334	3503	3865.92	3800	3940	3044.07	2972	3111	3685.47	3615	3767	3755.12	3706	3814	4533.41	4491	4601	3917.03	3867	3992	3997.69	3930	4070	NA	NA	NA	4644.37	4572	4712	4111.21	4062	4146	4435.96	4396	4481	NA	NA	NA	NA	NA	NA	NA	NA	NA	NA
48100	4282.13	4188	4355	3416.59	3337	3508	3872.76	3807	3953	3049.26	2980	3117	3691.66	3617	3773	3762.38	3714	3819	4541.15	4496	4606	3923.53	3874	3998	4004.42	3939	4080	NA	NA	NA	4651.34	4579	4718	4117.91	4071	4156	4443.38	4403	4487	NA	NA	NA	NA	NA	NA	NA	NA	NA	NA
48200	4290.21	4198	4369	3422.45	3339	3512	3879.44	3810	3956	3055.16	2989	3124	3698.31	3621	3780	3769.46	3724	3824	4548.52	4504	4613	3930.22	3883	4002	4011.06	3946	4088	NA	NA	NA	4659.33	4587	4722	4125.28	4078	4165	4450.07	4409	4489	NA	NA	NA	NA	NA	NA	NA	NA	NA	NA
48300	4297.35	4201	4374	3429.13	3344	3517	3886.54	3816	3963	3061.11	2990	3129	3704.63	3627	3787	3776.19	3728	3832	4556.12	4509	4619	3936.96	3888	4013	4018.42	3953	4091	NA	NA	NA	4667.38	4599	4729	4131.59	4084	4175	4457.79	4416	4498	NA	NA	NA	NA	NA	NA	NA	NA	NA	NA
48400	4305.44	4211	4382	3435.45	3353	3520	3892.77	3821	3969	3067.1	2994	3136	3711.93	3634	3793	3781.75	3738	3834	4564.09	4516	4625	3944.36	3896	4017	4025.87	3964	4102	NA	NA	NA	4674.71	4608	4736	4137.96	4091	4181	4464.11	4423	4504	NA	NA	NA	NA	NA	NA	NA	NA	NA	NA
48500	4313.65	4221	4388	3441.48	3360	3527	3900.45	3828	3980	3073.1	2997	3142	3718.3	3638	3797	3788.61	3744	3844	4572.3	4521	4631	3951.67	3904	4027	4032.33	3968	4106	NA	NA	NA	4682.87	4616	4742	4144.61	4099	4188	4471.17	4430	4507	NA	NA	NA	NA	NA	NA	NA	NA	NA	NA
48600	4322.32	4229	4398	3447.44	3368	3533	3907.08	3835	3990	3078.6	3003	3148	3724.66	3646	3807	3795.02	3748	3854	4580.61	4523	4637	3958.17	3910	4036	4038.52	3974	4114	NA	NA	NA	4690.95	4624	4758	4150.85	4105	4196	4478.45	4435	4516	NA	NA	NA	NA	NA	NA	NA	NA	NA	NA
48700	4329.62	4236	4407	3452.85	3378	3537	3913.66	3845	3996	3082.76	3007	3150	3730.54	3654	3814	3801.48	3761	3857	4588.66	4530	4643	3965.21	3919	4039	4044.76	3977	4122	NA	NA	NA	4699.85	4629	4765	4157.25	4112	4202	4485.76	4440	4526	NA	NA	NA	NA	NA	NA	NA	NA	NA	NA
48800	4337.52	4248	4415	3458.26	3382	3543	3921.51	3854	4005	3087.86	3012	3156	3736.82	3663	3819	3808.22	3770	3863	4597.24	4540	4651	3971.75	3927	4047	4052.02	3988	4129	NA	NA	NA	4708.58	4641	4773	4163.58	4116	4207	4492.23	4447	4533	NA	NA	NA	NA	NA	NA	NA	NA	NA	NA
48900	4344.79	4260	4420	3464.22	3392	3554	3928.2	3858	4014	3093.18	3017	3159	3743.54	3668	3827	3814.61	3777	3867	4605.16	4550	4656	3978.88	3933	4053	4058.98	3992	4141	NA	NA	NA	4716.21	4650	4776	4170.53	4124	4213	4500.71	4455	4543	NA	NA	NA	NA	NA	NA	NA	NA	NA	NA
48923	4346.34	4261	4421	3465.54	3392	3554	3929.75	3859	4014	3094.4	3018	3161	3744.76	3669	3828	3816.7	3779	3870	4606.49	4551	4657	3980.83	3936	4054	4060.4	3993	4143	NA	NA	NA	4717.94	4652	4777	4172.03	4124	4215	4502.47	4457	4546	NA	NA	NA	NA	NA	NA	NA	NA	NA	NA
48960	4348.75	4264	4421	3467.95	3395	3558	3932.11	3862	4016	3096.58	3020	3166	3747.27	3672	3833	3819.19	3780	3873	4609.53	4555	4657	3983.38	3938	4056	4062.59	3996	4145	NA	NA	NA	4720.75	4655	4781	4174.41	4125	4218	4504.84	4459	4547	NA	NA	NA	NA	NA	NA	NA	NA	NA	NA
49000	4352.11	4268	4423	3470.72	3398	3560	3935.34	3867	4017	3099.04	3020	3169	3750.21	3674	3835	3822.18	3782	3878	4612.04	4558	4661	3985.44	3938	4060	4065.46	3998	4148	NA	NA	NA	4724.24	4661	4785	4177.18	4127	4219	4506.76	4460	4548	NA	NA	NA	NA	NA	NA	NA	NA	NA	NA
49100	4360.75	4279	4431	3477.27	3403	3569	3942.73	3878	4024	3104.33	3025	3171	3756.15	3678	3841	3828.22	3787	3881	4619.44	4566	4671	3992.58	3945	4067	4071.87	4005	4155	NA	NA	NA	4733.05	4669	4790	4183.36	4136	4222	4514.2	4467	4557	NA	NA	NA	NA	NA	NA	NA	NA	NA	NA
49200	4368.83	4287	4439	3484.86	3409	3577	3950	3882	4029	3109.69	3028	3173	3762.66	3685	3850	3834.91	3793	3889	4627.12	4575	4676	3999.84	3955	4075	4078.61	4009	4160	NA	NA	NA	4742.45	4677	4794	4190.4	4141	4228	4521.25	4473	4566	NA	NA	NA	NA	NA	NA	NA	NA	NA	NA
49300	4376.61	4297	4449	3491.18	3416	3585	3955.78	3888	4033	3115.47	3034	3176	3769.41	3691	3853	3841.36	3798	3895	4635.9	4582	4680	4006.35	3961	4080	4085.88	4014	4167	NA	NA	NA	4750.44	4689	4801	4197.05	4149	4234	4528.12	4478	4570	NA	NA	NA	NA	NA	NA	NA	NA	NA	NA
49400	4384.14	4309	4455	3498.04	3427	3591	3961.97	3898	4035	3122.1	3036	3181	3775.01	3697	3860	3847.8	3807	3901	4643.63	4588	4687	4013.4	3966	4086	4093.73	4018	4176	NA	NA	NA	4759.26	4702	4809	4203.64	4155	4240	4534.91	4483	4582	NA	NA	NA	NA	NA	NA	NA	NA	NA	NA
49500	4392.18	4315	4469	3504.85	3437	3599	3968.83	3907	4040	3128.32	3044	3186	3781.11	3705	3867	3855.03	3816	3912	4651.73	4596	4695	4019.48	3974	4089	4100.54	4026	4183	NA	NA	NA	4766.81	4709	4815	4210.09	4161	4250	4542.09	4489	4588	NA	NA	NA	NA	NA	NA	NA	NA	NA	NA
49600	4399.64	4318	4472	3511.71	3442	3603	3975.77	3919	4047	3133.72	3048	3195	3788.1	3708	3873	3861.53	3820	3921	4659.6	4613	4704	4026.79	3983	4094	4106.9	4030	4193	NA	NA	NA	4774.99	4714	4826	4216.37	4162	4256	4550.7	4495	4592	NA	NA	NA	NA	NA	NA	NA	NA	NA	NA
49700	4406.63	4325	4481	3517.8	3447	3605	3983.13	3925	4057	3139.22	3056	3199	3795.01	3716	3878	3868.71	3824	3931	4667.55	4623	4705	4033.41	3991	4100	4114.11	4039	4200	NA	NA	NA	4783.26	4722	4836	4223.1	4171	4263	4558.11	4506	4598	NA	NA	NA	NA	NA	NA	NA	NA	NA	NA
49800	4415.94	4333	4489	3523.72	3454	3606	3989.86	3931	4068	3144.67	3062	3202	3801.59	3722	3886	3875.93	3832	3935	4675.05	4631	4715	4040.41	3999	4104	4121.57	4049	4202	NA	NA	NA	4791.09	4729	4843	4229.79	4179	4271	4566.77	4516	4605	NA	NA	NA	NA	NA	NA	NA	NA	NA	NA
49900	4424.07	4339	4496	3530.03	3458	3614	3997.07	3936	4077	3149.99	3065	3206	3807.86	3728	3892	3882.53	3837	3941	4683.22	4640	4725	4045.84	4007	4112	4129.14	4060	4210	NA	NA	NA	4799.23	4736	4854	4236.3	4185	4276	4574.45	4527	4611	NA	NA	NA	NA	NA	NA	NA	NA	NA	NA
50000	4431.84	4351	4505	3535.71	3463	3620	4003.85	3942	4087	3155.97	3069	3213	3814.32	3731	3898	3888.84	3841	3950	4690.56	4646	4729	4053.46	4014	4120	4135.19	4065	4217	NA	NA	NA	4807.71	4747	4858	4243.42	4190	4286	4581.77	4534	4616	NA	NA	NA	NA	NA	NA	NA	NA	NA	NA
50100	4438.94	4357	4513	3541.79	3469	3627	4010.67	3951	4100	3161.25	3075	3218	3821.23	3740	3902	3896.03	3847	3958	4698.65	4654	4740	4059.74	4018	4123	4143.09	4075	4224	NA	NA	NA	4814.57	4753	4862	4249.39	4195	4294	4589.08	4539	4625	NA	NA	NA	NA	NA	NA	NA	NA	NA	NA
50200	4446.14	4366	4520	3548.01	3475	3630	4017.8	3958	4106	3166.8	3081	3223	3828.55	3749	3911	3901.77	3853	3965	4706.74	4666	4742	4066.56	4025	4132	4149.32	4078	4230	NA	NA	NA	4823.26	4764	4874	4256.85	4206	4298	4595.85	4546	4634	NA	NA	NA	NA	NA	NA	NA	NA	NA	NA
50300	4453.25	4372	4527	3554.15	3481	3634	4024.56	3966	4109	3172.31	3085	3230	3834.38	3753	3917	3907.72	3857	3972	4715.14	4673	4749	4073.11	4029	4139	4155.85	4081	4236	NA	NA	NA	4831.62	4772	4882	4263.79	4213	4304	4603.39	4548	4642	NA	NA	NA	NA	NA	NA	NA	NA	NA	NA
50400	4460.16	4378	4533	3560.25	3487	3640	4030.8	3972	4112	3177.95	3087	3234	3840.61	3757	3925	3913.99	3864	3978	4722.83	4683	4756	4079.08	4034	4142	4162.72	4091	4248	NA	NA	NA	4839.54	4777	4894	4270.19	4217	4310	4610.21	4566	4652	NA	NA	NA	NA	NA	NA	NA	NA	NA	NA
50500	4466.81	4383	4539	3566.49	3491	3646	4037.2	3978	4119	3183.54	3093	3242	3846.76	3761	3930	3920.94	3868	3989	4730.09	4692	4762	4087.11	4040	4148	4169.54	4098	4255	NA	NA	NA	4847.84	4786	4903	4277.11	4221	4313	4615.69	4572	4657	NA	NA	NA	NA	NA	NA	NA	NA	NA	NA
50600	4474	4392	4545	3572.4	3496	3652	4043.61	3982	4124	3189.23	3099	3249	3853.77	3778	3931	3926.81	3874	3991	4739.21	4701	4771	4094.43	4045	4158	4175.74	4101	4262	NA	NA	NA	4855.25	4798	4909	4283.97	4229	4323	4623.43	4578	4668	NA	NA	NA	NA	NA	NA	NA	NA	NA	NA
50700	4481.95	4399	4553	3578.52	3499	3657	4050.33	3991	4126	3194.28	3103	3253	3860.59	3787	3938	3933.58	3877	3999	4747.36	4708	4783	4100.77	4050	4162	4182.7	4108	4265	NA	NA	NA	4863.47	4807	4919	4290.78	4232	4334	4630.74	4590	4677	NA	NA	NA	NA	NA	NA	NA	NA	NA	NA
50785	4488.27	4404	4563	3583.56	3503	3663	4056.45	3995	4132	3199.27	3109	3259	3865.79	3791	3946	3939.63	3886	4000	4754.04	4715	4790	4106.15	4057	4172	4188.97	4114	4270	NA	NA	NA	4870.05	4815	4923	4296.36	4239	4337	4636.33	4596	4685	NA	NA	NA	NA	NA	NA	NA	NA	NA	NA
50800	4489.54	4405	4565	3584.61	3503	3665	4057.36	3996	4132	3200.18	3110	3260	3866.65	3791	3947	3940.58	3888	4000	4755.27	4716	4791	4107.15	4057	4174	4189.97	4114	4270	NA	NA	NA	4871.19	4815	4925	4297.41	4241	4338	4637.51	4598	4687	NA	NA	NA	NA	NA	NA	NA	NA	NA	NA
50900	4496.33	4411	4567	3589.75	3509	3670	4063.86	3999	4138	3205.36	3117	3264	3872.25	3796	3954	3946.75	3894	4006	4764.18	4725	4795	4114.39	4065	4183	4197.16	4123	4277	NA	NA	NA	4879.14	4824	4928	4304.04	4247	4341	4645.15	4604	4692	NA	NA	NA	NA	NA	NA	NA	NA	NA	NA
51000	4504.86	4419	4575	3595.71	3519	3671	4070.12	4003	4142	3211.32	3121	3266	3878.47	3801	3960	3953.9	3902	4011	4772.36	4737	4809	4121.38	4073	4190	4204.47	4133	4284	NA	NA	NA	4886.83	4832	4936	4310.92	4258	4349	4652.39	4615	4698	NA	NA	NA	NA	NA	NA	NA	NA	NA	NA
51100	4512.9	4426	4586	3602.35	3527	3677	4076.54	4014	4147	3216.69	3125	3271	3885.39	3815	3967	3960.71	3908	4018	4779.63	4741	4817	4127.85	4083	4193	4211.27	4135	4295	NA	NA	NA	4893.75	4836	4941	4318.37	4268	4355	4658.76	4623	4705	NA	NA	NA	NA	NA	NA	NA	NA	NA	NA
51200	4520.32	4430	4591	3607.94	3531	3683	4083.84	4023	4155	3221.51	3128	3277	3892.65	3824	3969	3967.62	3920	4030	4787.15	4746	4827	4134.83	4087	4200	4218.53	4143	4302	NA	NA	NA	4902.83	4847	4950	4325.59	4279	4364	4665.81	4628	4710	NA	NA	NA	NA	NA	NA	NA	NA	NA	NA
51202	4520.37	4430	4591	3608.12	3532	3684	4083.98	4023	4155	3221.6	3128	3277	3892.87	3826	3970	3967.71	3920	4030	4787.24	4746	4827	4134.88	4087	4200	4218.71	4143	4302	NA	NA	NA	4903.1	4847	4950	4325.68	4279	4364	4665.95	4628	4711	NA	NA	NA	NA	NA	NA	NA	NA	NA	NA
51300	4527.06	4437	4592	3613.63	3537	3691	4091.13	4031	4161	3227.18	3134	3282	3899.05	3828	3971	3973.36	3930	4035	4795.18	4761	4833	4141.86	4096	4204	4225.72	4150	4308	NA	NA	NA	4910.24	4854	4955	4332.74	4287	4373	4674.08	4635	4717	NA	NA	NA	NA	NA	NA	NA	NA	NA	NA
51400	4534.43	4445	4600	3619.53	3537	3695	4097.6	4041	4167	3232.89	3139	3290	3905.33	3836	3977	3978.78	3933	4043	4803.66	4764	4843	4150.18	4105	4216	4232.76	4160	4315	NA	NA	NA	4918.2	4865	4962	4339.65	4293	4382	4680.65	4642	4725	NA	NA	NA	NA	NA	NA	NA	NA	NA	NA
51500	4542.16	4450	4610	3624.4	3541	3700	4103.87	4049	4171	3238.18	3148	3295	3912.06	3845	3982	3985.28	3935	4047	4812.38	4777	4853	4156.94	4112	4221	4239.73	4164	4321	NA	NA	NA	4927.15	4873	4969	4346.92	4301	4388	4687.65	4651	4732	NA	NA	NA	NA	NA	NA	NA	NA	NA	NA
51600	4549.25	4461	4617	3630.3	3544	3704	4110.27	4056	4176	3243.41	3150	3303	3918.43	3855	3987	3991.33	3941	4052	4820.59	4787	4859	4163.62	4120	4224	4245.83	4171	4327	NA	NA	NA	4935.85	4880	4978	4353.61	4310	4393	4694.5	4659	4740	NA	NA	NA	NA	NA	NA	NA	NA	NA	NA
51700	4556.58	4467	4628	3636.7	3551	3710	4117.4	4065	4187	3249.19	3154	3308	3925.53	3865	3996	3998.69	3951	4060	4827.99	4795	4869	4170.68	4123	4227	4252.78	4183	4335	NA	NA	NA	4943.25	4894	4983	4359.94	4314	4397	4701.42	4665	4746	NA	NA	NA	NA	NA	NA	NA	NA	NA	NA
51800	4564.67	4473	4640	3642.34	3555	3718	4124.29	4075	4191	3254.45	3157	3309	3932.17	3874	4001	4005.28	3956	4063	4835.93	4802	4874	4177.81	4130	4231	4259.32	4189	4343	NA	NA	NA	4950.85	4901	4990	4366.88	4318	4408	4709.36	4674	4753	NA	NA	NA	NA	NA	NA	NA	NA	NA	NA
51900	4572.18	4481	4651	3647.86	3563	3729	4130.65	4081	4198	3259.91	3166	3318	3939.3	3877	4006	4011.29	3963	4068	4843.47	4809	4881	4185.61	4143	4238	4267.01	4197	4350	NA	NA	NA	4958.32	4912	4996	4374.36	4324	4416	4715.91	4679	4758	NA	NA	NA	NA	NA	NA	NA	NA	NA	NA
52000	4579.96	4488	4657	3652.78	3569	3729	4136.84	4086	4207	3265.77	3174	3327	3945.39	3881	4011	4017.37	3966	4075	4852.07	4814	4890	4192.75	4152	4249	4272.93	4201	4355	NA	NA	NA	4966.48	4920	5005	4380.86	4332	4423	4722.95	4685	4764	NA	NA	NA	NA	NA	NA	NA	NA	NA	NA
52100	4588.09	4493	4667	3658.47	3573	3736	4143.57	4093	4214	3271.5	3181	3333	3952.38	3889	4016	4024.13	3972	4085	4859.97	4822	4894	4198.98	4156	4252	4280.38	4212	4360	NA	NA	NA	4973.85	4929	5012	4386.86	4338	4427	4730.22	4690	4773	NA	NA	NA	NA	NA	NA	NA	NA	NA	NA
52200	4595.91	4499	4675	3663.75	3575	3745	4150.48	4098	4220	3276.82	3188	3339	3958.53	3893	4024	4031.04	3977	4090	4867.53	4834	4900	4204.81	4161	4257	4287.09	4215	4366	NA	NA	NA	4981.17	4934	5023	4393.04	4344	4432	4737.18	4696	4783	NA	NA	NA	NA	NA	NA	NA	NA	NA	NA
52231	4597.69	4500	4676	3665.61	3575	3746	4152.12	4100	4222	3278.37	3190	3342	3960.44	3893	4024	4032.86	3977	4090	4869.62	4837	4901	4206.81	4162	4258	4288.82	4216	4367	NA	NA	NA	4983.94	4938	5024	4395.27	4346	4436	4739.04	4697	4784	NA	NA	NA	NA	NA	NA	NA	NA	NA	NA
52300	4602.38	4503	4681	3669.71	3584	3750	4156.61	4105	4227	3282.24	3194	3348	3964.75	3902	4027	4036.72	3979	4096	4875.3	4843	4909	4211.77	4163	4264	4294.17	4222	4374	NA	NA	NA	4990.02	4943	5028	4400.17	4351	4440	4743.68	4700	4785	NA	NA	NA	NA	NA	NA	NA	NA	NA	NA
52400	4610.81	4512	4689	3676.15	3589	3756	4163.25	4112	4236	3288.2	3201	3352	3970.89	3905	4037	4042.77	3984	4105	4883.04	4850	4919	4218.5	4170	4271	4300.1	4227	4381	NA	NA	NA	4997.97	4953	5032	4406.85	4358	4446	4750.18	4709	4793	NA	NA	NA	NA	NA	NA	NA	NA	NA	NA
52500	4618.31	4521	4701	3682.78	3592	3760	4169.57	4122	4241	3293.3	3203	3360	3977.75	3912	4043	4049.2	3991	4114	4890.91	4861	4924	4225.08	4176	4276	4306.78	4233	4387	NA	NA	NA	5006.5	4961	5040	4413.39	4368	4450	4756.74	4714	4799	NA	NA	NA	NA	NA	NA	NA	NA	NA	NA
52600	4625.65	4528	4710	3689.59	3596	3767	4176.52	4129	4248	3298.57	3211	3369	3983.67	3918	4047	4054.85	3999	4119	4897.91	4865	4928	4231.91	4184	4285	4313.43	4241	4394	NA	NA	NA	5015	4970	5048	4420.57	4372	4457	4763.37	4720	4807	NA	NA	NA	NA	NA	NA	NA	NA	NA	NA
52700	4632.81	4535	4719	3695.26	3602	3769	4183.16	4135	4256	3304.25	3216	3373	3990.89	3928	4051	4062.02	4007	4127	4906.32	4877	4937	4238.73	4192	4288	4320.25	4248	4403	NA	NA	NA	5022.86	4976	5060	4426.94	4377	4463	4769.43	4725	4812	NA	NA	NA	NA	NA	NA	NA	NA	NA	NA
52800	4639.82	4539	4725	3701.09	3608	3776	4189.62	4140	4261	3309.35	3220	3380	3996.8	3933	4056	4068.59	4015	4131	4915.03	4885	4946	4245.75	4201	4297	4326.71	4255	4406	NA	NA	NA	5031	4986	5064	4433.22	4389	4472	4776.07	4735	4818	NA	NA	NA	NA	NA	NA	NA	NA	NA	NA
52900	4647.85	4549	4730	3707.3	3614	3784	4196.35	4148	4265	3315.38	3223	3387	4003.08	3942	4061	4074.83	4018	4134	4922.95	4891	4954	4251.32	4206	4306	4332.73	4260	4410	NA	NA	NA	5038.69	4994	5073	4439.04	4394	4477	4783.31	4741	4824	NA	NA	NA	NA	NA	NA	NA	NA	NA	NA
53000	4654.98	4555	4739	3714.29	3624	3789	4202.62	4153	4281	3321.19	3229	3393	4010.16	3948	4067	4082.36	4026	4145	4930.95	4900	4964	4257.94	4214	4313	4338.89	4266	4413	NA	NA	NA	5046.37	5002	5082	4444.96	4401	4485	4790.26	4747	4831	NA	NA	NA	NA	NA	NA	NA	NA	NA	NA
53100	4661.99	4560	4745	3720.48	3630	3795	4208.8	4157	4284	3326.6	3233	3399	4017.11	3952	4076	4088.99	4034	4150	4939.27	4910	4969	4264.21	4217	4323	4346.11	4273	4418	NA	NA	NA	5053.63	5008	5089	4452.15	4413	4490	4796.94	4756	4834	NA	NA	NA	NA	NA	NA	NA	NA	NA	NA
53200	4670.22	4566	4757	3727.1	3638	3803	4215.12	4167	4292	3332.61	3239	3408	4023.92	3959	4083	4095.49	4039	4156	4946.47	4916	4974	4271.25	4224	4328	4352.86	4285	4422	NA	NA	NA	5063.14	5016	5101	4458.23	4418	4495	4803.67	4767	4842	NA	NA	NA	NA	NA	NA	NA	NA	NA	NA
53300	4678.27	4572	4769	3732.89	3642	3812	4221.21	4174	4298	3338.21	3244	3409	4030.68	3966	4091	4103.25	4050	4168	4954.78	4930	4986	4279.29	4232	4334	4360.05	4292	4430	NA	NA	NA	5070.96	5023	5108	4464.51	4421	4498	4809.36	4772	4845	NA	NA	NA	NA	NA	NA	NA	NA	NA	NA
53400	4686.53	4579	4777	3739.52	3647	3819	4227.66	4180	4309	3343.85	3249	3413	4037.41	3974	4095	4110.24	4059	4179	4962.87	4940	4989	4286.6	4243	4343	4367.19	4296	4438	NA	NA	NA	5079.59	5032	5117	4470.24	4430	4507	4816.64	4783	4850	NA	NA	NA	NA	NA	NA	NA	NA	NA	NA
53500	4694.31	4588	4781	3744.43	3651	3824	4234.33	4185	4315	3349.42	3260	3423	4043	3981	4101	4117.46	4072	4182	4970.77	4949	4999	4293.81	4250	4349	4374.06	4301	4443	NA	NA	NA	5087.48	5040	5128	4476.69	4434	4514	4824.36	4789	4860	NA	NA	NA	NA	NA	NA	NA	NA	NA	NA
53600	4701.49	4597	4785	3750.05	3655	3826	4240.93	4189	4320	3356.36	3272	3429	4049.91	3989	4108	4123.65	4074	4186	4978.27	4954	5009	4301.21	4261	4357	4380.29	4306	4450	NA	NA	NA	5095.44	5053	5134	4482.43	4438	4516	4831.71	4801	4867	NA	NA	NA	NA	NA	NA	NA	NA	NA	NA
53700	4708.73	4607	4793	3757	3665	3831	4246.89	4195	4325	3362.44	3279	3436	4056.2	3993	4112	4130.1	4081	4193	4985.45	4965	5013	4308.67	4270	4360	4387.19	4307	4460	NA	NA	NA	5104.25	5062	5140	4489.75	4444	4524	4839.06	4811	4876	NA	NA	NA	NA	NA	NA	NA	NA	NA	NA
53800	4715.77	4610	4800	3763.04	3673	3835	4255	4201	4332	3368.26	3286	3445	4063.31	3998	4118	4136.65	4091	4200	4992.74	4975	5021	4315.71	4272	4367	4394.96	4314	4468	NA	NA	NA	5112.3	5070	5155	4496.35	4455	4528	4846.15	4816	4885	NA	NA	NA	NA	NA	NA	NA	NA	NA	NA
53900	4723.32	4620	4807	3768.68	3678	3839	4260.92	4205	4334	3373.86	3289	3448	4070.13	4003	4124	4143.36	4099	4210	5000.68	4981	5029	4322.65	4274	4377	4401.63	4321	4476	NA	NA	NA	5120.4	5076	5167	4503.53	4461	4536	4854.31	4824	4898	NA	NA	NA	NA	NA	NA	NA	NA	NA	NA
54000	4730.24	4627	4815	3774.46	3687	3843	4267.65	4211	4341	3380.54	3296	3454	4076.53	4008	4129	4150.23	4105	4215	5008.85	4987	5039	4329.12	4280	4386	4408	4328	4482	NA	NA	NA	5127.52	5078	5172	4510.3	4465	4539	4861.61	4833	4908	NA	NA	NA	NA	NA	NA	NA	NA	NA	NA
54100	4737.19	4634	4818	3780.51	3698	3849	4274.19	4220	4348	3385.77	3299	3462	4083.39	4016	4139	4156.41	4114	4219	5016.72	4998	5048	4336.7	4284	4397	4415.54	4334	4489	NA	NA	NA	5134.89	5084	5180	4516.81	4472	4547	4868.36	4838	4914	NA	NA	NA	NA	NA	NA	NA	NA	NA	NA
54200	4745.41	4646	4825	3787.03	3703	3857	4281.82	4230	4356	3391.45	3305	3470	4089.62	4021	4143	4162.5	4118	4225	5023.14	5002	5051	4344.09	4289	4407	4422.66	4340	4495	NA	NA	NA	5142.4	5094	5186	4523.18	4480	4552	4875.81	4844	4923	NA	NA	NA	NA	NA	NA	NA	NA	NA	NA
54300	4753.19	4650	4829	3792.64	3709	3862	4288.11	4237	4362	3397.27	3313	3477	4096.58	4026	4154	4169.59	4122	4231	5030.5	5009	5057	4350.55	4295	4417	4429.07	4346	4504	NA	NA	NA	5150.4	5101	5198	4529.77	4486	4559	4881.68	4848	4929	NA	NA	NA	NA	NA	NA	NA	NA	NA	NA
54400	4761.46	4658	4833	3798.73	3717	3867	4294.91	4246	4367	3402.72	3319	3483	4104.43	4035	4158	4177.76	4129	4241	5038.71	5020	5064	4357.59	4306	4426	4435.9	4355	4511	NA	NA	NA	5158	5113	5202	4536.46	4494	4565	4889.13	4853	4936	NA	NA	NA	NA	NA	NA	NA	NA	NA	NA
54500	4768.83	4670	4843	3805.22	3724	3871	4301.23	4251	4371	3407.91	3331	3487	4110.74	4040	4165	4183.27	4136	4248	5046.79	5026	5078	4364.49	4316	4431	4442.95	4364	4518	NA	NA	NA	5166.52	5124	5205	4542.74	4504	4575	4896	4858	4943	NA	NA	NA	NA	NA	NA	NA	NA	NA	NA
54600	4776.32	4679	4847	3810.99	3734	3879	4307.33	4256	4378	3413.63	3336	3494	4116.35	4048	4169	4188.64	4145	4251	5054.61	5037	5084	4370.94	4323	4437	4450.27	4379	4524	NA	NA	NA	5174.24	5135	5210	4551.13	4515	4581	4902.97	4863	4949	NA	NA	NA	NA	NA	NA	NA	NA	NA	NA
54700	4783.72	4685	4855	3817.45	3735	3882	4314.14	4265	4387	3419.72	3339	3500	4122.92	4052	4181	4195.31	4153	4260	5062.39	5046	5088	4377.9	4329	4451	4456.95	4386	4529	NA	NA	NA	5181.52	5141	5217	4556.81	4523	4588	4910.84	4871	4961	NA	NA	NA	NA	NA	NA	NA	NA	NA	NA
54800	4791.54	4689	4863	3823.71	3742	3886	4320.91	4274	4395	3424.28	3344	3506	4129.27	4058	4186	4201.45	4160	4266	5069.61	5050	5096	4384.23	4332	4456	4463.13	4391	4537	NA	NA	NA	5188.86	5154	5224	4563.14	4530	4597	4917.79	4878	4967	NA	NA	NA	NA	NA	NA	NA	NA	NA	NA
54900	4799.27	4700	4873	3829.72	3744	3891	4327.55	4279	4400	3430.13	3348	3513	4135.55	4064	4193	4207.36	4163	4273	5076.53	5055	5099	4391.19	4337	4465	4469.74	4402	4542	NA	NA	NA	5197.13	5158	5235	4570.44	4537	4603	4924.19	4881	4978	NA	NA	NA	NA	NA	NA	NA	NA	NA	NA
55000	4806.86	4707	4880	3835.58	3751	3899	4333.55	4285	4406	3435.4	3360	3517	4142.18	4071	4198	4214.23	4166	4280	5083.86	5062	5107	4398.11	4345	4475	4476.47	4408	4548	NA	NA	NA	5205.2	5170	5251	4576.18	4543	4606	4931.15	4887	4982	NA	NA	NA	NA	NA	NA	NA	NA	NA	NA
55100	4814.8	4716	4883	3842.02	3762	3908	4339.91	4290	4411	3440.54	3363	3522	4148.45	4077	4202	4220.72	4175	4285	5091.54	5070	5114	4403.8	4351	4482	4483.42	4416	4556	NA	NA	NA	5212.35	5176	5256	4582.91	4549	4610	4938.39	4896	4991	NA	NA	NA	NA	NA	NA	NA	NA	NA	NA
55105	4815.22	4718	4884	3842.2	3762	3908	4340.14	4290	4411	3440.63	3363	3522	4148.72	4077	4202	4221.08	4175	4285	5091.81	5071	5114	4404.08	4351	4482	4483.87	4417	4557	NA	NA	NA	5212.71	5176	5256	4583.27	4550	4610	4938.61	4896	4991	NA	NA	NA	NA	NA	NA	NA	NA	NA	NA
55200	4822.43	4728	4890	3848.02	3768	3916	4347.18	4298	4418	3445.4	3364	3524	4153.97	4087	4205	4226.98	4177	4292	5099.15	5075	5118	4410.35	4359	4490	4490.31	4425	4562	NA	NA	NA	5220.02	5184	5265	4589.08	4555	4615	4945.29	4903	4997	NA	NA	NA	NA	NA	NA	NA	NA	NA	NA
55300	4830.24	4738	4900	3853.7	3773	3921	4352.92	4301	4426	3450.94	3365	3528	4160.33	4094	4208	4234.47	4182	4297	5106.62	5079	5128	4417	4366	4496	4497.26	4433	4572	NA	NA	NA	5228.01	5192	5275	4595.67	4564	4623	4952.11	4909	5005	NA	NA	NA	NA	NA	NA	NA	NA	NA	NA
55400	4837.36	4743	4907	3860.06	3777	3926	4359.28	4307	4435	3456.61	3365	3537	4166.79	4098	4215	4241.33	4189	4310	5114.22	5086	5134	4423.31	4373	4503	4503.92	4444	4572	NA	NA	NA	5234.79	5207	5280	4601.73	4572	4626	4959.57	4919	5009	NA	NA	NA	NA	NA	NA	NA	NA	NA	NA
55500	4845.18	4754	4917	3865.2	3783	3929	4365.64	4316	4443	3462.02	3374	3544	4173.75	4107	4226	4248.06	4194	4316	5121.23	5093	5142	4429.37	4381	4507	4509.75	4452	4581	NA	NA	NA	5242.83	5214	5293	4608.6	4581	4635	4965.89	4926	5014	NA	NA	NA	NA	NA	NA	NA	NA	NA	NA
55600	4853.64	4760	4927	3871.64	3792	3936	4372.46	4321	4450	3467.7	3380	3548	4180.12	4113	4230	4255.64	4203	4318	5129.54	5103	5151	4435.38	4384	4511	4516.7	4458	4588	NA	NA	NA	5251.51	5222	5303	4615.42	4589	4639	4973.44	4936	5022	NA	NA	NA	NA	NA	NA	NA	NA	NA	NA
55700	4860.14	4764	4933	3877.72	3801	3941	4379.1	4328	4455	3472.96	3386	3555	4187.21	4122	4237	4261.74	4210	4322	5137.36	5113	5159	4441.04	4388	4519	4523.51	4461	4595	NA	NA	NA	5258.57	5228	5313	4622.27	4593	4645	4980.89	4940	5031	NA	NA	NA	NA	NA	NA	NA	NA	NA	NA
55800	4867.97	4779	4941	3883.95	3806	3951	4385.87	4335	4461	3478.28	3394	3559	4194.53	4129	4244	4268.25	4217	4330	5144.82	5121	5169	4448.19	4395	4527	4530.15	4466	4599	NA	NA	NA	5265.62	5236	5319	4629.58	4600	4654	4988.93	4944	5039	NA	NA	NA	NA	NA	NA	NA	NA	NA	NA
55900	4875.74	4790	4952	3889.72	3812	3959	4391.65	4341	4469	3484.37	3402	3562	4201.61	4133	4256	4274.29	4223	4341	5152.77	5127	5177	4454.79	4400	4531	4538.01	4474	4605	NA	NA	NA	5273.11	5245	5323	4637.23	4606	4664	4996.07	4953	5049	NA	NA	NA	NA	NA	NA	NA	NA	NA	NA
56000	4883.06	4796	4961	3895.46	3816	3968	4399.18	4350	4474	3490.27	3411	3567	4207.89	4141	4259	4281.2	4233	4343	5160.44	5134	5181	4461.56	4411	4537	4545.38	4483	4608	NA	NA	NA	5280.78	5251	5335	4644	4615	4670	5002.8	4960	5053	NA	NA	NA	NA	NA	NA	NA	NA	NA	NA
56100	4889.89	4805	4968	3901.28	3822	3977	4405.64	4353	4481	3495.77	3415	3575	4214.69	4148	4264	4287.93	4243	4351	5167.13	5139	5187	4468.65	4417	4543	4551.3	4491	4613	NA	NA	NA	5288.79	5259	5344	4650.36	4619	4674	5010.24	4972	5059	NA	NA	NA	NA	NA	NA	NA	NA	NA	NA
56200	4896.99	4812	4974	3908.08	3826	3984	4411.86	4359	4487	3501.18	3419	3586	4221.55	4154	4272	4295.02	4249	4361	5173.25	5149	5190	4474.98	4424	4546	4557.62	4502	4620	NA	NA	NA	5297.05	5263	5352	4656.63	4627	4679	5016.66	4981	5066	NA	NA	NA	NA	NA	NA	NA	NA	NA	NA
56300	4904.53	4818	4982	3914.65	3832	3988	4418.18	4367	4494	3507.18	3423	3589	4228.82	4158	4278	4301.17	4257	4370	5180.4	5162	5198	4481.7	4427	4552	4563.81	4511	4621	NA	NA	NA	5305.35	5272	5360	4662.68	4634	4685	5023.44	4992	5071	NA	NA	NA	NA	NA	NA	NA	NA	NA	NA
56400	4911.41	4825	4986	3920.61	3840	3991	4424.23	4373	4497	3512.73	3428	3592	4235.21	4165	4286	4308.35	4260	4376	5187.8	5169	5209	4488.23	4431	4556	4571.01	4521	4630	NA	NA	NA	5312.75	5279	5367	4669.13	4639	4692	5031.33	4998	5077	NA	NA	NA	NA	NA	NA	NA	NA	NA	NA
56500	4918.84	4829	4989	3926.48	3848	3995	4430.86	4377	4504	3518.72	3435	3599	4242.21	4173	4292	4315.25	4264	4385	5195.18	5179	5215	4495.18	4436	4562	4578.28	4524	4638	NA	NA	NA	5320.59	5287	5373	4676.17	4651	4696	5039.63	5005	5084	NA	NA	NA	NA	NA	NA	NA	NA	NA	NA
56600	4926	4835	4997	3932.79	3855	4005	4437.13	4383	4510	3524.58	3439	3606	4248.8	4177	4301	4321.94	4269	4394	5202.44	5188	5224	4502.81	4441	4570	4585.28	4531	4648	NA	NA	NA	5327.97	5293	5380	4682.93	4660	4704	5046.77	5012	5091	NA	NA	NA	NA	NA	NA	NA	NA	NA	NA
56700	4932.99	4839	5004	3938.07	3858	4014	4443.46	4391	4517	3530.17	3444	3611	4254.35	4181	4310	4328.16	4277	4398	5210.21	5196	5229	4509.47	4446	4579	4592.19	4539	4653	NA	NA	NA	5336.16	5300	5389	4688.66	4663	4708	5054.99	5018	5100	NA	NA	NA	NA	NA	NA	NA	NA	NA	NA
56800	4941.41	4848	5011	3944.56	3862	4024	4450.82	4397	4526	3535.49	3449	3613	4261.71	4187	4315	4335.21	4285	4406	5217.9	5203	5235	4516.08	4452	4588	4599.37	4546	4660	NA	NA	NA	5343.87	5311	5394	4695.08	4671	4714	5061.98	5023	5104	NA	NA	NA	NA	NA	NA	NA	NA	NA	NA
56900	4948.23	4855	5017	3951.23	3872	4027	4457.26	4403	4533	3540.95	3454	3617	4267.67	4188	4320	4342.65	4288	4417	5226.08	5215	5238	4521.86	4467	4592	4605.37	4552	4669	NA	NA	NA	5351.41	5320	5398	4702.47	4681	4725	5068.27	5029	5114	NA	NA	NA	NA	NA	NA	NA	NA	NA	NA
57000	4956.51	4861	5027	3956.15	3878	4033	4463.48	4408	4540	3546.59	3460	3621	4273.51	4190	4327	4348.34	4295	4423	5233.98	5219	5244	4528.57	4479	4600	4612.63	4559	4676	NA	NA	NA	5358.78	5325	5406	4708.71	4685	4734	5076.18	5037	5121	NA	NA	NA	NA	NA	NA	NA	NA	NA	NA
57100	4964.05	4866	5030	3961.97	3883	4039	4469.66	4414	4553	3552.99	3467	3626	4279.96	4196	4335	4354.74	4301	4432	5241.84	5227	5253	4535.29	4486	4606	4619.53	4566	4684	NA	NA	NA	5366.65	5330	5410	4715.85	4691	4740	5083.86	5046	5126	NA	NA	NA	NA	NA	NA	NA	NA	NA	NA
57110	4964.82	4866	5030	3962.51	3884	4040	4470.25	4415	4554	3553.49	3468	3626	4280.82	4198	4335	4355.47	4302	4432	5242.8	5229	5253	4535.97	4487	4607	4620.35	4566	4686	NA	NA	NA	5367.42	5333	5411	4716.44	4692	4740	5084.27	5047	5127	NA	NA	NA	NA	NA	NA	NA	NA	NA	NA
57200	4972.98	4875	5038	3967.88	3891	4047	4476.16	4420	4559	3558.53	3475	3631	4286.04	4207	4338	4361.34	4310	4440	5249.71	5235	5257	4542.24	4488	4615	4625.72	4569	4691	NA	NA	NA	5375.2	5337	5415	4722.43	4699	4745	5090.54	5052	5134	NA	NA	NA	NA	NA	NA	NA	NA	NA	NA
57300	4980.94	4878	5049	3973.47	3895	4052	4481.62	4425	4561	3564.03	3482	3635	4292.39	4210	4344	4367.04	4318	4446	5257.07	5249	5264	4548.65	4492	4623	4632.27	4573	4698	NA	NA	NA	5382.29	5348	5422	4728.85	4705	4752	5097.53	5057	5144	NA	NA	NA	NA	NA	NA	NA	NA	NA	NA
57369	4986.17	4883	5053	3978.02	3901	4054	4486.79	4429	4566	3567.67	3487	3640	4297.25	4211	4348	4371.44	4323	4450	5261.88	5255	5268	4553.54	4500	4628	4636.68	4576	4700	NA	NA	NA	5387.56	5353	5424	4732.99	4709	4756	5101.85	5063	5147	NA	NA	NA	NA	NA	NA	NA	NA	NA	NA
57400	4988.44	4886	5054	3979.48	3901	4055	4488.98	4430	4567	3569.12	3488	3641	4298.84	4213	4350	4373.61	4326	4453	5263.93	5259	5268	4555.68	4502	4628	4638.99	4579	4700	NA	NA	NA	5389.75	5355	5426	4735.08	4712	4761	5104.52	5064	5148	NA	NA	NA	NA	NA	NA	NA	NA	NA	NA
57492	4994.82	4894	5064	3985.03	3910	4059	4494.89	4435	4568	3573.72	3494	3648	4305.51	4221	4354	4379.03	4330	4458	5272	5272	5272	4562.85	4507	4634	4645.58	4589	4706	NA	NA	NA	5397.29	5357	5433	4741.62	4718	4768	5110.66	5071	5153	NA	NA	NA	NA	NA	NA	NA	NA	NA	NA
57500	4995.22	4894	5064	3985.36	3910	4059	4495.3	4436	4568	3574.21	3495	3648	4305.96	4221	4354	4379.57	4330	4458	NA	NA	NA	4563.26	4507	4634	4646.22	4592	4706	NA	NA	NA	5397.83	5358	5434	4742.26	4719	4769	5111.03	5071	5153	NA	NA	NA	NA	NA	NA	NA	NA	NA	NA
57600	5003.02	4901	5069	3991.04	3916	4064	4501.9	4440	4573	3579.36	3503	3651	4312.28	4226	4365	4385.53	4335	4462	NA	NA	NA	4569.71	4513	4643	4652.68	4600	4713	NA	NA	NA	5405.65	5365	5442	4749.34	4723	4773	5118.21	5080	5157	NA	NA	NA	NA	NA	NA	NA	NA	NA	NA
57700	5011.47	4911	5079	3997.5	3921	4068	4508.23	4446	4579	3584.54	3507	3657	4318.38	4236	4370	4391.46	4340	4470	NA	NA	NA	4576.8	4520	4652	4659.36	4609	4716	NA	NA	NA	5414.15	5372	5447	4755.48	4727	4778	5125.16	5087	5166	NA	NA	NA	NA	NA	NA	NA	NA	NA	NA
57800	5019.1	4922	5087	4003.28	3927	4073	4514.73	4451	4584	3590.99	3517	3662	4325.19	4245	4377	4398.73	4344	4477	NA	NA	NA	4582.76	4526	4658	4665.63	4619	4722	NA	NA	NA	5420.84	5375	5454	4762.21	4733	4785	5132.24	5095	5173	NA	NA	NA	NA	NA	NA	NA	NA	NA	NA
57900	5026.92	4927	5089	4009.59	3934	4075	4520.83	4455	4589	3596.5	3523	3668	4331.78	4253	4383	4405.78	4356	4483	NA	NA	NA	4590.25	4529	4666	4672.22	4623	4732	NA	NA	NA	5428.96	5381	5462	4769.33	4743	4792	5139.62	5104	5181	NA	NA	NA	NA	NA	NA	NA	NA	NA	NA
58000	5033.2	4934	5095	4015.18	3938	4081	4527.41	4461	4603	3601.95	3527	3670	4338.54	4259	4395	4412.22	4364	4489	NA	NA	NA	4595.94	4534	4670	4679.67	4627	4737	NA	NA	NA	5436.43	5392	5470	4775.61	4752	4802	5146.3	5109	5191	NA	NA	NA	NA	NA	NA	NA	NA	NA	NA
58100	5040.37	4944	5104	4021.67	3945	4085	4534.38	4466	4613	3608.03	3530	3674	4344.82	4268	4403	4419.34	4370	4498	NA	NA	NA	4603.08	4544	4677	4686.83	4633	4741	NA	NA	NA	5444.55	5400	5477	4782.39	4761	4808	5154.02	5111	5198	NA	NA	NA	NA	NA	NA	NA	NA	NA	NA
58200	5047.84	4953	5109	4028.04	3953	4094	4540.92	4472	4621	3613.53	3537	3680	4351.55	4276	4412	4425.53	4375	4506	NA	NA	NA	4610.3	4551	4681	4693.2	4640	4747	NA	NA	NA	5453.41	5410	5485	4789.02	4768	4814	5161.21	5121	5207	NA	NA	NA	NA	NA	NA	NA	NA	NA	NA
58300	5056.02	4962	5123	4034.42	3958	4099	4547.63	4482	4627	3619.16	3545	3689	4358.71	4285	4416	4431.89	4382	4516	NA	NA	NA	4616.59	4556	4688	4699.67	4643	4751	NA	NA	NA	5460.7	5418	5492	4795.78	4775	4821	5167.67	5123	5212	NA	NA	NA	NA	NA	NA	NA	NA	NA	NA
58400	5062.52	4969	5132	4039.88	3960	4106	4553.95	4486	4632	3625.07	3553	3691	4365.16	4292	4422	4438.47	4389	4521	NA	NA	NA	4624	4563	4691	4707.84	4648	4760	NA	NA	NA	5467.48	5425	5500	4801.01	4779	4827	5174.85	5136	5225	NA	NA	NA	NA	NA	NA	NA	NA	NA	NA
58500	5070.38	4978	5142	4045.83	3966	4114	4560.5	4495	4639	3630.79	3556	3699	4372.15	4297	4429	4444.69	4401	4527	NA	NA	NA	4630.78	4571	4696	4714.73	4653	4763	NA	NA	NA	5476.96	5436	5514	4807.95	4781	4836	5181.62	5142	5231	NA	NA	NA	NA	NA	NA	NA	NA	NA	NA
58600	5077.74	4984	5151	4052.15	3969	4117	4566.81	4502	4643	3636.39	3562	3702	4378.47	4302	4437	4450.12	4407	4533	NA	NA	NA	4637.23	4576	4699	4721.06	4657	4769	NA	NA	NA	5484.03	5443	5521	4813.82	4787	4838	5189.11	5152	5237	NA	NA	NA	NA	NA	NA	NA	NA	NA	NA
58700	5085.77	4990	5158	4058.51	3979	4122	4573.64	4505	4647	3642.06	3567	3708	4384.25	4308	4442	4455.53	4409	4543	NA	NA	NA	4644.32	4583	4705	4727.34	4658	4778	NA	NA	NA	5492.21	5449	5528	4821.36	4792	4848	5195.65	5156	5239	NA	NA	NA	NA	NA	NA	NA	NA	NA	NA
58800	5093.16	5000	5165	4064.38	3984	4129	4579.95	4513	4654	3648.5	3574	3713	4390.7	4316	4448	4461.36	4414	4545	NA	NA	NA	4649.87	4589	4708	4734.29	4665	4785	NA	NA	NA	5500.3	5454	5542	4828.22	4796	4856	5204	5166	5244	NA	NA	NA	NA	NA	NA	NA	NA	NA	NA
58900	5100.4	5008	5169	4070.92	3991	4135	4586.41	4518	4659	3654.13	3581	3716	4396.88	4325	4452	4468.31	4421	4549	NA	NA	NA	4655.47	4596	4713	4740.89	4671	4792	NA	NA	NA	5509.41	5466	5554	4834.64	4801	4859	5210.86	5173	5245	NA	NA	NA	NA	NA	NA	NA	NA	NA	NA
59000	5107.2	5018	5179	4077.19	3999	4139	4593.23	4525	4666	3659.63	3585	3721	4403.2	4330	4456	4475.35	4429	4551	NA	NA	NA	4663.27	4604	4719	4746.94	4676	4796	NA	NA	NA	5516.55	5477	5558	4841.26	4805	4864	5217.36	5178	5254	NA	NA	NA	NA	NA	NA	NA	NA	NA	NA
59100	5114.19	5027	5189	4082.55	4004	4147	4599.58	4533	4674	3664.86	3598	3725	4410.52	4338	4460	4481.71	4436	4558	NA	NA	NA	4669.64	4607	4723	4753.8	4679	4802	NA	NA	NA	5523.66	5482	5566	4848.71	4814	4876	5224.09	5183	5262	NA	NA	NA	NA	NA	NA	NA	NA	NA	NA
59200	5121.38	5036	5196	4088.97	4012	4153	4605.59	4537	4680	3670.23	3605	3726	4417.47	4343	4465	4487.75	4445	4564	NA	NA	NA	4676.14	4611	4730	4761.52	4688	4808	NA	NA	NA	5531.58	5491	5575	4855.17	4822	4879	5230.87	5189	5276	NA	NA	NA	NA	NA	NA	NA	NA	NA	NA
59300	5129.2	5041	5204	4094.61	4019	4157	4611.4	4545	4684	3675.18	3608	3730	4423.97	4356	4471	4494.85	4454	4571	NA	NA	NA	4682.91	4621	4738	4768.16	4697	4813	NA	NA	NA	5538.94	5498	5584	4862.3	4827	4888	5237.32	5199	5281	NA	NA	NA	NA	NA	NA	NA	NA	NA	NA
59400	5135.76	5046	5211	4101.32	4027	4162	4617.71	4550	4687	3680.35	3616	3732	4431.1	4362	4478	4501.21	4457	4581	NA	NA	NA	4689.05	4629	4749	4774.57	4702	4820	NA	NA	NA	5546.27	5504	5591	4868.57	4836	4895	5244.6	5203	5288	NA	NA	NA	NA	NA	NA	NA	NA	NA	NA
59500	5143.34	5053	5219	4107.48	4034	4172	4624.72	4558	4692	3686.17	3622	3734	4437.44	4369	4484	4506.99	4463	4583	NA	NA	NA	4695.28	4634	4754	4781.61	4711	4828	NA	NA	NA	5554.5	5518	5597	4874.85	4842	4898	5251.51	5214	5295	NA	NA	NA	NA	NA	NA	NA	NA	NA	NA
59600	5150.34	5062	5225	4113.89	4036	4183	4631.76	4573	4701	3690.95	3628	3741	4444.12	4380	4495	4513.14	4472	4586	NA	NA	NA	4701.96	4639	4760	4788.28	4717	4833	NA	NA	NA	5562.62	5529	5602	4881.16	4847	4905	5257.61	5223	5304	NA	NA	NA	NA	NA	NA	NA	NA	NA	NA
59700	5157.08	5064	5233	4119.61	4040	4188	4638.03	4579	4703	3696.44	3638	3745	4449.54	4388	4501	4519.65	4480	4592	NA	NA	NA	4708.55	4645	4765	4795.19	4728	4842	NA	NA	NA	5570.43	5537	5610	4888.33	4858	4916	5265.23	5229	5313	NA	NA	NA	NA	NA	NA	NA	NA	NA	NA
59800	5164.9	5070	5237	4125.11	4046	4195	4643.81	4584	4707	3701.54	3641	3750	4455.45	4392	4507	4526.27	4484	4599	NA	NA	NA	4715.54	4650	4769	4802.15	4735	4850	NA	NA	NA	5578.59	5543	5617	4894.77	4869	4923	5272.67	5237	5319	NA	NA	NA	NA	NA	NA	NA	NA	NA	NA
59900	5171.91	5077	5242	4129.93	4051	4199	4650.35	4586	4711	3706.54	3648	3754	4462.09	4401	4512	4533.19	4492	4608	NA	NA	NA	4721.85	4657	4771	4808.1	4742	4855	NA	NA	NA	5587.24	5553	5626	4901	4875	4927	5279.17	5248	5325	NA	NA	NA	NA	NA	NA	NA	NA	NA	NA
60000	5179.47	5083	5245	4136.75	4055	4202	4656.65	4591	4714	3711.85	3653	3761	4467.95	4407	4515	4538.87	4496	4611	NA	NA	NA	4727.77	4663	4778	4814.47	4749	4859	NA	NA	NA	5594.87	5562	5634	4908.49	4880	4935	5285.37	5252	5330	NA	NA	NA	NA	NA	NA	NA	NA	NA	NA
60100	5186.42	5089	5250	4143.12	4063	4208	4662.51	4599	4716	3717.22	3661	3767	4475.4	4412	4524	4545.59	4503	4619	NA	NA	NA	4734.63	4667	4786	4820.11	4754	4865	NA	NA	NA	5602.42	5573	5639	4914.46	4883	4945	5291.87	5258	5335	NA	NA	NA	NA	NA	NA	NA	NA	NA	NA
60200	5193.23	5104	5260	4149.07	4071	4219	4668.52	4603	4725	3723.07	3668	3772	4482.47	4418	4532	4553.09	4511	4623	NA	NA	NA	4741.81	4671	4791	4827.77	4759	4873	NA	NA	NA	5609.83	5580	5646	4920.88	4890	4947	5299.24	5264	5343	NA	NA	NA	NA	NA	NA	NA	NA	NA	NA
60300	5199.93	5110	5266	4155.34	4081	4226	4675.31	4612	4730	3728.74	3676	3778	4489.73	4426	4540	4560.17	4514	4627	NA	NA	NA	4747.94	4675	4797	4833.56	4768	4876	NA	NA	NA	5617.47	5587	5653	4927.47	4896	4951	5306.83	5271	5347	NA	NA	NA	NA	NA	NA	NA	NA	NA	NA
60400	5207.92	5123	5272	4161.97	4087	4231	4681.49	4618	4734	3733.49	3679	3784	4496.18	4432	4547	4565.96	4518	4632	NA	NA	NA	4755.91	4685	4801	4841.76	4773	4883	NA	NA	NA	5626.18	5594	5660	4933.61	4904	4959	5314.64	5281	5352	NA	NA	NA	NA	NA	NA	NA	NA	NA	NA
60500	5215.15	5128	5282	4167.61	4094	4234	4688.44	4627	4741	3739.12	3687	3793	4502.76	4439	4553	4572.4	4521	4637	NA	NA	NA	4761.99	4688	4811	4848.35	4777	4890	NA	NA	NA	5634.5	5602	5668	4939.62	4911	4968	5320.89	5285	5359	NA	NA	NA	NA	NA	NA	NA	NA	NA	NA
60600	5223.27	5132	5289	4172.34	4100	4237	4694.82	4632	4746	3744.17	3694	3796	4508.86	4446	4559	4579	4527	4641	NA	NA	NA	4768.52	4691	4819	4854.68	4784	4895	NA	NA	NA	5641.91	5610	5674	4946.21	4922	4972	5327.75	5291	5367	NA	NA	NA	NA	NA	NA	NA	NA	NA	NA
60700	5230.19	5139	5294	4178.44	4103	4242	4701.72	4639	4752	3749.24	3700	3799	4514.5	4452	4567	4585.39	4539	4646	NA	NA	NA	4774.66	4696	4823	4861.99	4793	4901	NA	NA	NA	5649.55	5618	5683	4952.71	4928	4978	5335.47	5300	5373	NA	NA	NA	NA	NA	NA	NA	NA	NA	NA
60800	5237.38	5146	5305	4183.51	4109	4246	4708.39	4646	4759	3755.64	3708	3804	4520.94	4460	4574	4591.52	4546	4655	NA	NA	NA	4781.46	4701	4829	4868.58	4801	4908	NA	NA	NA	5657.22	5620	5694	4958.79	4941	4985	5342.55	5304	5377	NA	NA	NA	NA	NA	NA	NA	NA	NA	NA
60900	5245.11	5156	5308	4189.39	4119	4252	4714.94	4651	4767	3761.14	3710	3810	4527.35	4468	4578	4597.88	4556	4658	NA	NA	NA	4788.68	4707	4835	4875.81	4810	4914	NA	NA	NA	5664.81	5624	5706	4965.41	4949	4993	5348.5	5309	5385	NA	NA	NA	NA	NA	NA	NA	NA	NA	NA
61000	5252.97	5164	5317	4195.05	4121	4257	4722.21	4654	4777	3766.14	3714	3814	4533.41	4475	4585	4603.65	4563	4663	NA	NA	NA	4795.48	4712	4838	4882.16	4817	4917	NA	NA	NA	5672.46	5632	5710	4971.95	4956	4997	5354.98	5311	5388	NA	NA	NA	NA	NA	NA	NA	NA	NA	NA
61100	5260.87	5170	5325	4201.81	4128	4263	4729.07	4657	4784	3771.24	3718	3819	4539.73	4480	4590	4609.69	4566	4667	NA	NA	NA	4802.32	4717	4849	4888.08	4824	4922	NA	NA	NA	5680.09	5639	5717	4977.92	4962	5002	5362.34	5320	5396	NA	NA	NA	NA	NA	NA	NA	NA	NA	NA
61200	5267.83	5177	5333	4207.6	4132	4266	4735.66	4664	4794	3775.84	3720	3823	4545.57	4493	4597	4616.24	4577	4675	NA	NA	NA	4809.12	4724	4857	4894.55	4828	4927	NA	NA	NA	5687.55	5650	5724	4984.78	4966	5008	5369.85	5322	5404	NA	NA	NA	NA	NA	NA	NA	NA	NA	NA
61300	5274.02	5185	5338	4213.27	4138	4270	4741.53	4671	4797	3781.92	3724	3827	4551.57	4496	4605	4622.41	4587	4680	NA	NA	NA	4815.54	4731	4863	4901.32	4835	4933	NA	NA	NA	5695.01	5660	5729	4990.88	4972	5016	5375.54	5332	5409	NA	NA	NA	NA	NA	NA	NA	NA	NA	NA
61400	5281.51	5191	5347	4219.01	4143	4273	4748.8	4679	4808	3787.82	3728	3833	4557.61	4504	4619	4628.37	4591	4690	NA	NA	NA	4822.81	4743	4872	4907.59	4842	4941	NA	NA	NA	5702.16	5667	5737	4998.03	4980	5025	5382.5	5339	5413	NA	NA	NA	NA	NA	NA	NA	NA	NA	NA
61500	5288.6	5198	5352	4224.74	4149	4285	4755.25	4688	4817	3792.73	3731	3837	4564.39	4517	4621	4634.43	4598	4699	NA	NA	NA	4829.13	4749	4881	4914.48	4846	4949	NA	NA	NA	5710.28	5677	5746	5004.26	4986	5033	5389.45	5345	5419	NA	NA	NA	NA	NA	NA	NA	NA	NA	NA
61600	5296.32	5209	5360	4230.87	4156	4292	4762.53	4694	4827	3798.41	3734	3844	4570.63	4522	4629	4640.39	4603	4707	NA	NA	NA	4835.28	4754	4885	4920.44	4852	4954	NA	NA	NA	5718.29	5686	5753	5010.9	4993	5037	5396.13	5351	5427	NA	NA	NA	NA	NA	NA	NA	NA	NA	NA
61700	5302.83	5215	5365	4236.83	4160	4297	4769.04	4703	4832	3804.45	3739	3851	4576.81	4530	4634	4646.72	4611	4714	NA	NA	NA	4842.41	4759	4895	4927.79	4860	4960	NA	NA	NA	5726.6	5698	5762	5017.35	5003	5042	5403.14	5359	5434	NA	NA	NA	NA	NA	NA	NA	NA	NA	NA
61800	5310.37	5224	5373	4242.7	4164	4300	4775.99	4713	4837	3809.72	3750	3855	4583.85	4542	4644	4653.32	4619	4723	NA	NA	NA	4848.25	4761	4903	4935.6	4872	4967	NA	NA	NA	5734.78	5710	5769	5024.89	5008	5049	5411.3	5367	5443	NA	NA	NA	NA	NA	NA	NA	NA	NA	NA
61900	5317.55	5237	5379	4248.21	4167	4308	4782.85	4720	4844	3814.62	3753	3861	4590.13	4549	4649	4658.84	4622	4729	NA	NA	NA	4854.51	4768	4910	4941.14	4881	4972	NA	NA	NA	5741.94	5716	5780	5031.12	5015	5059	5418.08	5375	5451	NA	NA	NA	NA	NA	NA	NA	NA	NA	NA
61936	5319.92	5239	5382	4250.13	4168	4313	4784.72	4723	4847	3816.31	3757	3863	4592.81	4552	4650	4661.69	4624	4735	NA	NA	NA	4857.41	4770	4916	4943.77	4886	4977	NA	NA	NA	5744.75	5718	5786	5033.48	5017	5061	5420.76	5376	5451	NA	NA	NA	NA	NA	NA	NA	NA	NA	NA
62000	5325.14	5245	5384	4254.77	4171	4315	4788.72	4725	4849	3819.31	3758	3867	4597.39	4556	4656	4665.74	4629	4738	NA	NA	NA	4861.37	4772	4921	4947.4	4890	4982	NA	NA	NA	5750.25	5720	5789	5037.02	5019	5062	5424.58	5379	5453	NA	NA	NA	NA	NA	NA	NA	NA	NA	NA
62100	5332.73	5250	5395	4261.08	4176	4323	4795.4	4730	4856	3824.86	3761	3877	4603.76	4560	4662	4672.19	4633	4746	NA	NA	NA	4867.02	4778	4927	4955.33	4904	4994	NA	NA	NA	5758.07	5727	5801	5043.15	5029	5067	5431.13	5386	5457	NA	NA	NA	NA	NA	NA	NA	NA	NA	NA
62188	5339.45	5258	5401	4265.86	4182	4326	4800.58	4734	4863	3829.99	3772	3879	4609.07	4567	4665	4677.15	4638	4752	NA	NA	NA	4873.05	4786	4933	4961.27	4909	5001	NA	NA	NA	5764.71	5733	5811	5048.87	5036	5071	5438	5395	5470	NA	NA	NA	NA	NA	NA	NA	NA	NA	NA
62200	5340.19	5258	5401	4266.5	4182	4326	4801.71	4734	4865	3830.58	3773	3881	4609.8	4568	4667	4678.05	4639	4752	NA	NA	NA	4873.65	4787	4933	4962.13	4911	5002	NA	NA	NA	5765.43	5733	5811	5049.96	5037	5073	5438.56	5396	5470	NA	NA	NA	NA	NA	NA	NA	NA	NA	NA
62300	5347.36	5265	5407	4272.18	4187	4332	4808.22	4739	4874	3836.35	3777	3883	4616.26	4574	4671	4683.75	4642	4756	NA	NA	NA	4879.11	4793	4944	4968.62	4920	5014	NA	NA	NA	5774.44	5748	5817	5056.69	5041	5075	5444.87	5404	5474	NA	NA	NA	NA	NA	NA	NA	NA	NA	NA
62400	5354.45	5274	5411	4277.56	4195	4338	4815.67	4745	4886	3842.12	3783	3891	4622.11	4581	4675	4690.8	4649	4764	NA	NA	NA	4885.7	4807	4950	4974.99	4928	5021	NA	NA	NA	5781.58	5756	5823	5063.9	5050	5083	5452.18	5409	5478	NA	NA	NA	NA	NA	NA	NA	NA	NA	NA
62500	5361.4	5281	5417	4283.11	4199	4341	4821.36	4748	4891	3847.8	3787	3901	4627.89	4589	4680	4697.31	4652	4770	NA	NA	NA	4892.87	4816	4954	4981.32	4936	5025	NA	NA	NA	5789.61	5765	5827	5071	5053	5090	5458.97	5416	5484	NA	NA	NA	NA	NA	NA	NA	NA	NA	NA
62600	5369.13	5284	5423	4289.64	4207	4347	4827.31	4754	4897	3853.12	3794	3906	4634.69	4595	4686	4703.11	4657	4778	NA	NA	NA	4899.34	4821	4958	4987.91	4945	5029	NA	NA	NA	5797.61	5774	5833	5076.91	5058	5095	5465.61	5422	5489	NA	NA	NA	NA	NA	NA	NA	NA	NA	NA
62700	5376.9	5291	5431	4295.99	4216	4355	4834.04	4762	4901	3858.12	3797	3909	4640.19	4604	4691	4710.06	4670	4786	NA	NA	NA	4906.32	4830	4964	4994.99	4950	5034	NA	NA	NA	5805.64	5780	5836	5083.33	5063	5104	5472.16	5434	5496	NA	NA	NA	NA	NA	NA	NA	NA	NA	NA
62800	5383.87	5294	5435	4301.63	4224	4362	4840.36	4770	4906	3863.2	3803	3912	4646.52	4609	4694	4717.11	4678	4794	NA	NA	NA	4913.28	4835	4969	5001.98	4958	5039	NA	NA	NA	5813.81	5789	5850	5089.75	5068	5110	5478.56	5441	5507	NA	NA	NA	NA	NA	NA	NA	NA	NA	NA
62900	5390.41	5305	5439	4308.12	4236	4370	4845.87	4780	4910	3868.44	3810	3919	4652.75	4616	4699	4723.97	4685	4803	NA	NA	NA	4920.15	4839	4982	5008.88	4967	5048	NA	NA	NA	5821.81	5797	5855	5097.55	5076	5117	5485.03	5445	5512	NA	NA	NA	NA	NA	NA	NA	NA	NA	NA
63000	5397.93	5316	5448	4314.47	4245	4375	4851.51	4787	4916	3873.8	3815	3924	4658.25	4623	4706	4730.52	4690	4804	NA	NA	NA	4928.09	4847	4987	5015.24	4973	5051	NA	NA	NA	5829.57	5806	5861	5105	5084	5121	5492.75	5456	5519	NA	NA	NA	NA	NA	NA	NA	NA	NA	NA
63100	5404.2	5324	5452	4319.93	4252	4380	4857.82	4794	4922	3879.34	3820	3927	4664.34	4631	4713	4738.01	4696	4808	NA	NA	NA	4934.69	4853	4993	5022.12	4981	5057	NA	NA	NA	5837.49	5815	5866	5111.32	5093	5128	5499.3	5459	5527	NA	NA	NA	NA	NA	NA	NA	NA	NA	NA
63200	5411.29	5333	5460	4326.02	4258	4388	4864.8	4800	4930	3885.21	3826	3933	4671.15	4638	4721	4745.14	4706	4817	NA	NA	NA	4941.01	4856	4997	5028.26	4985	5065	NA	NA	NA	5845.89	5825	5876	5118.27	5100	5136	5505.94	5465	5532	NA	NA	NA	NA	NA	NA	NA	NA	NA	NA
63300	5418.98	5337	5467	4332.6	4264	4395	4870	4805	4931	3890.84	3834	3939	4677.88	4643	4727	4751.47	4712	4824	NA	NA	NA	4947.18	4865	5005	5035.16	4993	5074	NA	NA	NA	5853.83	5832	5881	5124.32	5103	5137	5513.02	5475	5541	NA	NA	NA	NA	NA	NA	NA	NA	NA	NA
63400	5426.61	5345	5477	4338.7	4269	4400	4876.51	4811	4936	3895.72	3841	3946	4685	4653	4731	4758.69	4719	4833	NA	NA	NA	4953.41	4868	5012	5041.52	4995	5078	NA	NA	NA	5861.32	5839	5886	5130.5	5109	5146	5519.72	5480	5545	NA	NA	NA	NA	NA	NA	NA	NA	NA	NA
63500	5434.21	5357	5488	4344.06	4274	4407	4882.98	4817	4943	3900.73	3846	3947	4691.5	4661	4740	4764.39	4725	4839	NA	NA	NA	4960.58	4872	5019	5048.29	5002	5087	NA	NA	NA	5868.93	5850	5896	5137.23	5119	5155	5525.86	5490	5552	NA	NA	NA	NA	NA	NA	NA	NA	NA	NA
63600	5441.21	5365	5494	4349.79	4280	4413	4889.03	4818	4952	3907.27	3849	3953	4697.6	4668	4745	4771.6	4732	4849	NA	NA	NA	4967.49	4877	5025	5054.9	5011	5090	NA	NA	NA	5877.46	5856	5904	5143.78	5128	5161	5533.03	5494	5557	NA	NA	NA	NA	NA	NA	NA	NA	NA	NA
63700	5448.47	5371	5499	4354.81	4285	4416	4895.98	4822	4957	3912.19	3856	3956	4704.77	4675	4753	4778.55	4738	4858	NA	NA	NA	4973.44	4886	5032	5061.3	5017	5095	NA	NA	NA	5884.67	5862	5913	5150.56	5134	5165	5540.89	5502	5564	NA	NA	NA	NA	NA	NA	NA	NA	NA	NA
63800	5456.79	5378	5507	4360.53	4295	4420	4902.54	4835	4966	3918.04	3861	3960	4711.68	4681	4761	4784.55	4745	4861	NA	NA	NA	4980.97	4890	5039	5067.48	5024	5102	NA	NA	NA	5891.32	5867	5919	5157.22	5141	5169	5547.4	5507	5567	NA	NA	NA	NA	NA	NA	NA	NA	NA	NA
63900	5463.88	5386	5516	4366.93	4303	4426	4908.54	4839	4974	3923	3866	3965	4717.99	4686	4769	4791.18	4752	4866	NA	NA	NA	4987.61	4893	5047	5075.02	5028	5108	NA	NA	NA	5900.05	5877	5927	5163.52	5148	5173	5553.36	5517	5575	NA	NA	NA	NA	NA	NA	NA	NA	NA	NA
64000	5470.97	5399	5523	4372.97	4306	4434	4914.74	4843	4980	3928.49	3871	3971	4724.5	4692	4777	4797.92	4760	4877	NA	NA	NA	4994.24	4898	5053	5081.55	5036	5112	NA	NA	NA	5908.54	5886	5936	5169.7	5152	5178	5559.78	5525	5584	NA	NA	NA	NA	NA	NA	NA	NA	NA	NA
64004	5471.34	5399	5523	4373.11	4307	4434	4914.78	4843	4980	3928.67	3871	3971	4724.64	4692	4777	4798.15	4760	4878	NA	NA	NA	4994.43	4898	5053	5081.74	5036	5112	NA	NA	NA	5908.81	5887	5936	5170.15	5153	5179	5560.14	5525	5584	NA	NA	NA	NA	NA	NA	NA	NA	NA	NA
64100	5478.87	5409	5528	4379.5	4317	4439	4920.48	4851	4984	3934.23	3878	3980	4730.82	4699	4785	4804.32	4765	4884	NA	NA	NA	5001.46	4904	5059	5088.11	5044	5120	NA	NA	NA	5916.45	5895	5940	5176.65	5163	5185	5566.24	5528	5587	NA	NA	NA	NA	NA	NA	NA	NA	NA	NA
64200	5485.65	5414	5534	4385.02	4324	4446	4926.9	4855	4993	3939.63	3883	3982	4736.29	4708	4787	4809.84	4773	4889	NA	NA	NA	5008.18	4914	5069	5095.52	5053	5123	NA	NA	NA	5924.1	5901	5945	5183.36	5174	5190	5572.39	5532	5596	NA	NA	NA	NA	NA	NA	NA	NA	NA	NA
64300	5492.07	5424	5539	4390.34	4329	4448	4932.82	4861	5000	3944.28	3891	3988	4741.93	4711	4794	4816.57	4780	4894	NA	NA	NA	5015.31	4921	5077	5102.47	5059	5134	NA	NA	NA	5931.88	5906	5952	5190.09	5182	5199	5578.48	5541	5602	NA	NA	NA	NA	NA	NA	NA	NA	NA	NA
64400	5500.16	5428	5552	4396.92	4334	4456	4939.8	4868	5005	3949.6	3903	3993	4747.94	4722	4799	4822.02	4787	4899	NA	NA	NA	5021.31	4929	5086	5108.72	5063	5138	NA	NA	NA	5939.78	5914	5958	5196.37	5191	5202	5585.06	5550	5608	NA	NA	NA	NA	NA	NA	NA	NA	NA	NA
64500	5507.42	5434	5559	4402.83	4338	4464	4945.84	4873	5017	3956.14	3909	3999	4754.66	4726	4809	4828.74	4793	4906	NA	NA	NA	5027.91	4936	5093	5115.52	5067	5150	NA	NA	NA	5948.01	5920	5965	5203.14	5200	5207	5591.94	5562	5613	NA	NA	NA	NA	NA	NA	NA	NA	NA	NA
64565	5512.15	5439	5565	4406.07	4344	4464	4949.94	4877	5020	3959.42	3911	4005	4758.7	4729	4813	4832.38	4796	4910	NA	NA	NA	5032.27	4942	5097	5119.61	5072	5151	NA	NA	NA	5952.16	5926	5972	5207	5207	5207	5596.35	5567	5619	NA	NA	NA	NA	NA	NA	NA	NA	NA	NA
64600	5514.6	5441	5571	4408.57	4345	4466	4952.31	4881	5022	3961.2	3912	4008	4761.19	4731	4813	4834.69	4796	4911	NA	NA	NA	5034.68	4944	5100	5122.2	5072	5156	NA	NA	NA	5955.33	5929	5973	NA	NA	NA	5598.81	5569	5620	NA	NA	NA	NA	NA	NA	NA	NA	NA	NA
64700	5521.24	5445	5575	4414.69	4350	4472	4958.98	4890	5027	3966.37	3916	4013	4767.51	4735	4817	4841.27	4803	4919	NA	NA	NA	5041.59	4949	5105	5128.66	5080	5164	NA	NA	NA	5962.88	5938	5981	NA	NA	NA	5606.4	5579	5625	NA	NA	NA	NA	NA	NA	NA	NA	NA	NA
64800	5528.6	5449	5587	4420.57	4357	4477	4965.16	4894	5035	3971.72	3924	4017	4774.02	4741	4824	4847.54	4807	4925	NA	NA	NA	5048.27	4959	5110	5135.79	5086	5171	NA	NA	NA	5970.77	5950	5987	NA	NA	NA	5612.73	5586	5633	NA	NA	NA	NA	NA	NA	NA	NA	NA	NA
64815	5529.6	5449	5590	4421.52	4358	4478	4966.24	4894	5035	3972.68	3925	4017	4775.02	4742	4825	4848.36	4807	4925	NA	NA	NA	5049.58	4959	5111	5137.01	5088	5172	NA	NA	NA	5971.64	5950	5987	NA	NA	NA	5614.14	5586	5634	NA	NA	NA	NA	NA	NA	NA	NA	NA	NA
64900	5534.83	5459	5591	4426.87	4360	4485	4970.2	4896	5040	3977.72	3932	4020	4780.78	4748	4830	4854.53	4814	4935	NA	NA	NA	5054.58	4963	5117	5141.84	5090	5174	NA	NA	NA	5977.65	5952	5995	NA	NA	NA	5619.51	5593	5639	NA	NA	NA	NA	NA	NA	NA	NA	NA	NA
64965	5539.24	5465	5593	4430.51	4362	4488	4973.89	4898	5042	3981.03	3934	4023	4785.37	4756	4833	4859.16	4818	4942	NA	NA	NA	5059.13	4967	5120	5146.11	5091	5180	NA	NA	NA	5981.89	5958	5999	NA	NA	NA	5623.39	5596	5643	NA	NA	NA	NA	NA	NA	NA	NA	NA	NA
65000	5541.93	5470	5595	4431.78	4364	4489	4975.98	4900	5044	3982.9	3937	4023	4787.64	4759	4835	4861.7	4819	4943	NA	NA	NA	5061.98	4969	5124	5148.47	5097	5181	NA	NA	NA	5984.25	5963	6001	NA	NA	NA	5626.3	5600	5645	NA	NA	NA	NA	NA	NA	NA	NA	NA	NA
65069	5546.57	5478	5601	4436.15	4368	4496	4980.84	4904	5050	3987.22	3940	4026	4791.47	4765	4846	4866.44	4821	4950	NA	NA	NA	5066.89	4974	5131	5153.64	5103	5185	NA	NA	NA	5990.17	5969	6009	NA	NA	NA	5631.65	5605	5651	NA	NA	NA	NA	NA	NA	NA	NA	NA	NA
65100	5548.43	5480	5602	4438.1	4369	4498	4982.89	4906	5052	3988.45	3940	4026	4793.46	4767	4847	4868.45	4822	4951	NA	NA	NA	5069.11	4976	5132	5155.91	5107	5187	NA	NA	NA	5992.44	5975	6012	NA	NA	NA	5633.78	5608	5652	NA	NA	NA	NA	NA	NA	NA	NA	NA	NA
65200	5556.06	5485	5607	4443.87	4373	4504	4988.99	4912	5057	3993.94	3946	4034	4799.87	4773	4853	4873.78	4825	4956	NA	NA	NA	5075.03	4977	5140	5162.18	5114	5193	NA	NA	NA	5999.44	5982	6017	NA	NA	NA	5640.28	5621	5658	NA	NA	NA	NA	NA	NA	NA	NA	NA	NA
65300	5563.51	5488	5619	4450.33	4376	4514	4996.02	4919	5064	3999.09	3953	4036	4805.92	4777	4858	4879.69	4833	4958	NA	NA	NA	5081.51	4982	5153	5168.64	5118	5199	NA	NA	NA	6006.99	5985	6022	NA	NA	NA	5646.51	5629	5662	NA	NA	NA	NA	NA	NA	NA	NA	NA	NA
65376	5569.73	5493	5626	4454.73	4380	4518	5001.06	4924	5070	4003.18	3956	4038	4811.41	4783	4863	4884.82	4838	4961	NA	NA	NA	5086.65	4984	5157	5174.22	5121	5207	NA	NA	NA	6012.24	5994	6029	NA	NA	NA	5651.74	5636	5668	NA	NA	NA	NA	NA	NA	NA	NA	NA	NA
65400	5571.77	5498	5626	4455.87	4380	4519	5002.2	4924	5072	4004.77	3958	4040	4812.78	4784	4863	4886.91	4840	4964	NA	NA	NA	5088.19	4986	5158	5175.4	5123	5208	NA	NA	NA	6014.11	5995	6032	NA	NA	NA	5653.51	5638	5669	NA	NA	NA	NA	NA	NA	NA	NA	NA	NA
65500	5579.06	5506	5631	4462.2	4388	4523	5008.69	4928	5083	4009.45	3962	4046	4819.05	4793	4867	4893.36	4850	4968	NA	NA	NA	5094.7	4992	5163	5181.45	5128	5217	NA	NA	NA	6022.36	6005	6041	NA	NA	NA	5660.13	5643	5678	NA	NA	NA	NA	NA	NA	NA	NA	NA	NA
65600	5586.69	5515	5639	4467.93	4394	4532	5015.21	4941	5092	4016.07	3966	4053	4825.47	4799	4878	4899.63	4855	4975	NA	NA	NA	5101.29	4999	5170	5188.1	5133	5226	NA	NA	NA	6030.49	6015	6046	NA	NA	NA	5667.27	5654	5683	NA	NA	NA	NA	NA	NA	NA	NA	NA	NA
65700	5593.56	5522	5650	4474.45	4397	4539	5021.51	4947	5103	4020.45	3969	4056	4831.29	4803	4885	4905.28	4863	4979	NA	NA	NA	5108.38	5005	5173	5195.37	5144	5231	NA	NA	NA	6038.71	6026	6051	NA	NA	NA	5673.51	5661	5688	NA	NA	NA	NA	NA	NA	NA	NA	NA	NA
65800	5600.87	5523	5656	4480.31	4399	4544	5028.06	4954	5107	4026.36	3972	4062	4837.15	4810	4894	4912.68	4870	4987	NA	NA	NA	5115.06	5012	5180	5202.01	5149	5240	NA	NA	NA	6046.33	6036	6057	NA	NA	NA	5680.15	5666	5694	NA	NA	NA	NA	NA	NA	NA	NA	NA	NA
65900	5608.08	5529	5664	4486.69	4408	4547	5034.3	4966	5112	4031.6	3976	4068	4843.46	4814	4898	4918.96	4874	4993	NA	NA	NA	5121.6	5018	5182	5208.51	5158	5247	NA	NA	NA	6053.43	6043	6065	NA	NA	NA	5686.91	5670	5699	NA	NA	NA	NA	NA	NA	NA	NA	NA	NA
65965	5612.85	5536	5666	4490.77	4413	4552	5038.34	4970	5114	4035.37	3980	4071	4847.33	4818	4903	4922.65	4878	4999	NA	NA	NA	5125.64	5022	5188	5212.11	5163	5251	NA	NA	NA	6058.39	6049	6067	NA	NA	NA	5691.5	5677	5702	NA	NA	NA	NA	NA	NA	NA	NA	NA	NA
66000	5615.44	5540	5668	4493.23	4413	4558	5041.01	4971	5115	4037.15	3982	4075	4849.43	4823	4904	4925.42	4880	5003	NA	NA	NA	5128.09	5024	5190	5214.83	5167	5255	NA	NA	NA	6061.2	6052	6069	NA	NA	NA	5693.6	5677	5705	NA	NA	NA	NA	NA	NA	NA	NA	NA	NA
66100	5621.9	5545	5676	4499.5	4422	4563	5048.67	4978	5118	4042.74	3986	4079	4856.24	4833	4910	4931.06	4883	5007	NA	NA	NA	5134.08	5037	5199	5221.5	5180	5261	NA	NA	NA	6069.65	6065	6073	NA	NA	NA	5700.33	5689	5709	NA	NA	NA	NA	NA	NA	NA	NA	NA	NA
66152	5625.9	5548	5682	4503.05	4424	4568	5051.59	4981	5123	4045.66	3987	4083	4859.25	4836	4912	4934.33	4888	5012	NA	NA	NA	5137.54	5038	5204	5225.36	5183	5263	NA	NA	NA	6074	6074	6074	NA	NA	NA	5704.64	5691	5714	NA	NA	NA	NA	NA	NA	NA	NA	NA	NA
66200	5628.82	5550	5682	4505.77	4429	4573	5054.68	4984	5131	4048.93	3988	4086	4862.38	4840	4913	4937.19	4891	5015	NA	NA	NA	5140.28	5045	5205	5228.37	5184	5267	NA	NA	NA	NA	NA	NA	NA	NA	NA	5708.14	5695	5717	NA	NA	NA	NA	NA	NA	NA	NA	NA	NA
66300	5636.41	5553	5688	4511.54	4433	4577	5061.27	4988	5137	4054.7	3992	4093	4868.74	4845	4917	4943.39	4897	5021	NA	NA	NA	5145.76	5049	5209	5234.19	5189	5274	NA	NA	NA	NA	NA	NA	NA	NA	NA	5715.6	5703	5725	NA	NA	NA	NA	NA	NA	NA	NA	NA	NA
66400	5643.43	5558	5694	4517.72	4444	4580	5067.59	4992	5143	4060.34	3994	4097	4875.47	4852	4923	4949.66	4902	5030	NA	NA	NA	5152.4	5056	5213	5241.56	5200	5282	NA	NA	NA	NA	NA	NA	NA	NA	NA	5722.74	5711	5731	NA	NA	NA	NA	NA	NA	NA	NA	NA	NA
66500	5651.16	5566	5706	4523.72	4454	4586	5074.1	4996	5149	4065.27	4001	4103	4882.23	4860	4931	4956.17	4906	5043	NA	NA	NA	5158.76	5059	5221	5247.69	5209	5290	NA	NA	NA	NA	NA	NA	NA	NA	NA	5730.01	5719	5741	NA	NA	NA	NA	NA	NA	NA	NA	NA	NA
66600	5658.03	5577	5715	4529.27	4460	4588	5080.32	5006	5154	4070.09	4006	4108	4888.61	4866	4937	4962.27	4910	5048	NA	NA	NA	5165.62	5068	5225	5253.75	5215	5297	NA	NA	NA	NA	NA	NA	NA	NA	NA	5736.41	5723	5749	NA	NA	NA	NA	NA	NA	NA	NA	NA	NA
66700	5665.08	5586	5721	4534.63	4467	4593	5086.34	5011	5159	4075.36	4011	4114	4894.52	4874	4941	4969.77	4916	5054	NA	NA	NA	5172.93	5082	5232	5259.25	5219	5304	NA	NA	NA	NA	NA	NA	NA	NA	NA	5744.05	5735	5757	NA	NA	NA	NA	NA	NA	NA	NA	NA	NA
66800	5671.55	5598	5722	4540.22	4476	4601	5092.79	5018	5162	4080.09	4016	4116	4901.3	4881	4947	4976.35	4922	5059	NA	NA	NA	5179.26	5094	5234	5266.19	5228	5310	NA	NA	NA	NA	NA	NA	NA	NA	NA	5750.56	5741	5761	NA	NA	NA	NA	NA	NA	NA	NA	NA	NA
66900	5679.28	5604	5730	4546.56	4479	4607	5099.29	5030	5169	4085.01	4022	4118	4906.9	4888	4950	4982.94	4928	5064	NA	NA	NA	5186.13	5104	5241	5272.02	5234	5317	NA	NA	NA	NA	NA	NA	NA	NA	NA	5758.06	5751	5766	NA	NA	NA	NA	NA	NA	NA	NA	NA	NA
67000	5685.96	5612	5738	4553.14	4483	4613	5105.94	5037	5175	4090.51	4030	4122	4912.95	4895	4957	4988.31	4935	5065	NA	NA	NA	5194.07	5110	5249	5279.2	5240	5324	NA	NA	NA	NA	NA	NA	NA	NA	NA	5765.87	5761	5770	NA	NA	NA	NA	NA	NA	NA	NA	NA	NA
67100	5693.32	5620	5744	4558.92	4492	4617	5113.02	5048	5182	4095.87	4034	4126	4919.98	4897	4965	4993.87	4937	5072	NA	NA	NA	5201.28	5120	5256	5286.56	5249	5330	NA	NA	NA	NA	NA	NA	NA	NA	NA	5773.09	5770	5774	NA	NA	NA	NA	NA	NA	NA	NA	NA	NA
67116	5694.05	5620	5744	4560.19	4493	4618	5114.02	5048	5182	4096.64	4036	4127	4920.72	4898	4967	4994.97	4939	5074	NA	NA	NA	5202.33	5123	5257	5287.83	5250	5332	NA	NA	NA	NA	NA	NA	NA	NA	NA	5774	5774	5774	NA	NA	NA	NA	NA	NA	NA	NA	NA	NA
67200	5701.4	5635	5748	4564.51	4498	4620	5119.84	5052	5184	4100.15	4042	4132	4926.19	4899	4969	4999.74	4945	5080	NA	NA	NA	5207.56	5129	5264	5293.64	5255	5337	NA	NA	NA	NA	NA	NA	NA	NA	NA	NA	NA	NA	NA	NA	NA	NA	NA	NA	NA	NA	NA	NA
67300	5708.85	5644	5753	4570.84	4503	4629	5126.47	5058	5192	4105.88	4047	4140	4932.54	4903	4976	5005.62	4953	5085	NA	NA	NA	5213.88	5131	5271	5300.55	5266	5344	NA	NA	NA	NA	NA	NA	NA	NA	NA	NA	NA	NA	NA	NA	NA	NA	NA	NA	NA	NA	NA	NA
67368	5714.11	5650	5757	4574.31	4503	4632	5130.34	5060	5199	4109.56	4051	4144	4936.65	4908	4984	5009.8	4956	5086	NA	NA	NA	5217.87	5137	5274	5305.36	5269	5348	NA	NA	NA	NA	NA	NA	NA	NA	NA	NA	NA	NA	NA	NA	NA	NA	NA	NA	NA	NA	NA	NA
67400	5716.88	5654	5760	4575.9	4504	4635	5132.61	5064	5202	4111.01	4056	4144	4938.33	4908	4988	5011.57	4957	5088	NA	NA	NA	5220.37	5142	5276	5307.59	5269	5350	NA	NA	NA	NA	NA	NA	NA	NA	NA	NA	NA	NA	NA	NA	NA	NA	NA	NA	NA	NA	NA	NA
67500	5724.29	5659	5768	4581.68	4509	4639	5138.83	5070	5211	4115.88	4059	4148	4945.06	4911	4998	5018.11	4965	5096	NA	NA	NA	5226.88	5147	5281	5314.27	5277	5356	NA	NA	NA	NA	NA	NA	NA	NA	NA	NA	NA	NA	NA	NA	NA	NA	NA	NA	NA	NA	NA	NA
67600	5732.06	5667	5780	4587.45	4517	4644	5145.43	5077	5219	4121.32	4070	4156	4950.88	4917	5001	5024.34	4971	5100	NA	NA	NA	5233.6	5157	5288	5319.82	5286	5359	NA	NA	NA	NA	NA	NA	NA	NA	NA	NA	NA	NA	NA	NA	NA	NA	NA	NA	NA	NA	NA	NA
67700	5738.97	5673	5788	4593.26	4523	4650	5151.75	5082	5226	4126.55	4076	4160	4956.87	4920	5008	5030.04	4978	5104	NA	NA	NA	5240.74	5164	5298	5325.93	5291	5365	NA	NA	NA	NA	NA	NA	NA	NA	NA	NA	NA	NA	NA	NA	NA	NA	NA	NA	NA	NA	NA	NA
67800	5746.19	5680	5797	4599.23	4529	4654	5158.29	5091	5230	4131.9	4081	4167	4963.86	4929	5017	5035.68	4987	5105	NA	NA	NA	5249.2	5178	5305	5331.62	5295	5372	NA	NA	NA	NA	NA	NA	NA	NA	NA	NA	NA	NA	NA	NA	NA	NA	NA	NA	NA	NA	NA	NA
67843	5749.45	5685	5800	4602.26	4534	4657	5161.87	5095	5231	4135.04	4081	4169	4966.32	4931	5018	5037.91	4991	5106	NA	NA	NA	5251.98	5181	5312	5333.81	5296	5375	NA	NA	NA	NA	NA	NA	NA	NA	NA	NA	NA	NA	NA	NA	NA	NA	NA	NA	NA	NA	NA	NA
67900	5753.68	5686	5802	4605.82	4535	4661	5165.57	5099	5234	4138.22	4085	4170	4970	4937	5021	5041.73	4998	5110	NA	NA	NA	5255.84	5184	5315	5337.75	5302	5377	NA	NA	NA	NA	NA	NA	NA	NA	NA	NA	NA	NA	NA	NA	NA	NA	NA	NA	NA	NA	NA	NA
68000	5762.12	5696	5816	4611.59	4543	4668	5171.65	5105	5239	4143.49	4088	4175	4975.7	4943	5026	5047.51	5007	5113	NA	NA	NA	5263.65	5191	5324	5344.02	5308	5385	NA	NA	NA	NA	NA	NA	NA	NA	NA	NA	NA	NA	NA	NA	NA	NA	NA	NA	NA	NA	NA	NA
68100	5769.44	5714	5827	4617.86	4549	4673	5178.15	5112	5246	4149.34	4094	4182	4981.43	4948	5036	5053.93	5013	5118	NA	NA	NA	5269.48	5192	5328	5350.09	5314	5388	NA	NA	NA	NA	NA	NA	NA	NA	NA	NA	NA	NA	NA	NA	NA	NA	NA	NA	NA	NA	NA	NA
68200	5776.8	5717	5835	4623.9	4555	4681	5184.12	5118	5251	4154.75	4099	4190	4987.88	4951	5043	5060.69	5021	5127	NA	NA	NA	5276.71	5200	5338	5356.59	5324	5390	NA	NA	NA	NA	NA	NA	NA	NA	NA	NA	NA	NA	NA	NA	NA	NA	NA	NA	NA	NA	NA	NA
68300	5783.54	5725	5845	4630.35	4563	4687	5189.73	5126	5254	4160.38	4103	4194	4993.68	4958	5047	5065.89	5029	5131	NA	NA	NA	5282.76	5206	5345	5363.63	5329	5397	NA	NA	NA	NA	NA	NA	NA	NA	NA	NA	NA	NA	NA	NA	NA	NA	NA	NA	NA	NA	NA	NA
68400	5790	5730	5849	4635.99	4571	4693	5195.72	5131	5261	4166.23	4108	4199	5000.04	4965	5050	5071.85	5037	5134	NA	NA	NA	5288.58	5209	5350	5369.86	5337	5401	NA	NA	NA	NA	NA	NA	NA	NA	NA	NA	NA	NA	NA	NA	NA	NA	NA	NA	NA	NA	NA	NA
68500	5797.27	5738	5856	4641.68	4575	4700	5202.22	5142	5265	4171.42	4117	4212	5007.39	4968	5055	5078.48	5044	5139	NA	NA	NA	5296.11	5218	5361	5376.81	5345	5405	NA	NA	NA	NA	NA	NA	NA	NA	NA	NA	NA	NA	NA	NA	NA	NA	NA	NA	NA	NA	NA	NA
68600	5804.78	5747	5864	4647	4583	4704	5208.14	5146	5273	4176.48	4124	4218	5012.77	4972	5061	5084.67	5049	5146	NA	NA	NA	5301.92	5222	5371	5384.44	5348	5419	NA	NA	NA	NA	NA	NA	NA	NA	NA	NA	NA	NA	NA	NA	NA	NA	NA	NA	NA	NA	NA	NA
68700	5812.41	5752	5867	4653.56	4590	4709	5214.4	5152	5276	4181.39	4133	4222	5019.58	4986	5070	5090.58	5058	5154	NA	NA	NA	5308.03	5228	5378	5390.98	5359	5425	NA	NA	NA	NA	NA	NA	NA	NA	NA	NA	NA	NA	NA	NA	NA	NA	NA	NA	NA	NA	NA	NA
68800	5819.45	5761	5875	4658.96	4595	4716	5220.41	5156	5283	4188.01	4144	4225	5026.26	4993	5077	5097.12	5061	5159	NA	NA	NA	5315.97	5237	5382	5397.88	5367	5437	NA	NA	NA	NA	NA	NA	NA	NA	NA	NA	NA	NA	NA	NA	NA	NA	NA	NA	NA	NA	NA	NA
68900	5826.31	5763	5882	4663.98	4600	4721	5226.63	5163	5288	4193.69	4151	4233	5031.76	4994	5083	5103.3	5068	5164	NA	NA	NA	5322.83	5242	5388	5404.97	5371	5441	NA	NA	NA	NA	NA	NA	NA	NA	NA	NA	NA	NA	NA	NA	NA	NA	NA	NA	NA	NA	NA	NA
69000	5833.17	5773	5890	4670.68	4612	4733	5232.73	5172	5294	4198.91	4157	4235	5038.8	5004	5091	5110.54	5073	5171	NA	NA	NA	5328.47	5250	5391	5411.21	5376	5443	NA	NA	NA	NA	NA	NA	NA	NA	NA	NA	NA	NA	NA	NA	NA	NA	NA	NA	NA	NA	NA	NA
69100	5841.02	5779	5898	4676.33	4618	4739	5238.59	5177	5300	4204.06	4164	4242	5044.8	5013	5095	5116.6	5079	5175	NA	NA	NA	5334.65	5255	5399	5417.9	5378	5449	NA	NA	NA	NA	NA	NA	NA	NA	NA	NA	NA	NA	NA	NA	NA	NA	NA	NA	NA	NA	NA	NA
69200	5848.53	5785	5903	4682.01	4619	4744	5244.64	5182	5306	4209.52	4166	4247	5050.93	5019	5100	5122.73	5084	5182	NA	NA	NA	5341.32	5263	5404	5424.18	5386	5456	NA	NA	NA	NA	NA	NA	NA	NA	NA	NA	NA	NA	NA	NA	NA	NA	NA	NA	NA	NA	NA	NA
69300	5855.31	5791	5910	4687.57	4623	4748	5251.07	5189	5310	4215.57	4171	4251	5056.74	5021	5107	5128.74	5088	5189	NA	NA	NA	5348.46	5272	5409	5430.91	5394	5462	NA	NA	NA	NA	NA	NA	NA	NA	NA	NA	NA	NA	NA	NA	NA	NA	NA	NA	NA	NA	NA	NA
69400	5861.23	5798	5919	4693.7	4630	4753	5258.12	5201	5317	4221.29	4181	4252	5062.88	5032	5114	5134.93	5096	5197	NA	NA	NA	5355.1	5277	5417	5437.01	5399	5465	NA	NA	NA	NA	NA	NA	NA	NA	NA	NA	NA	NA	NA	NA	NA	NA	NA	NA	NA	NA	NA	NA
69500	5869.4	5809	5929	4700	4637	4761	5264.71	5206	5325	4227.2	4186	4259	5068.97	5039	5117	5142.1	5104	5201	NA	NA	NA	5361.73	5286	5422	5443.96	5406	5473	NA	NA	NA	NA	NA	NA	NA	NA	NA	NA	NA	NA	NA	NA	NA	NA	NA	NA	NA	NA	NA	NA
69600	5877.16	5818	5936	4705.41	4644	4768	5271.65	5211	5334	4232.88	4193	4266	5074.03	5044	5120	5148.61	5112	5204	NA	NA	NA	5368.37	5289	5426	5451.36	5408	5476	NA	NA	NA	NA	NA	NA	NA	NA	NA	NA	NA	NA	NA	NA	NA	NA	NA	NA	NA	NA	NA	NA
69700	5884.39	5822	5940	4711.66	4648	4777	5277.7	5217	5342	4237.47	4199	4274	5081.34	5049	5126	5155.38	5120	5211	NA	NA	NA	5375.51	5298	5434	5457.81	5414	5480	NA	NA	NA	NA	NA	NA	NA	NA	NA	NA	NA	NA	NA	NA	NA	NA	NA	NA	NA	NA	NA	NA
69800	5891.66	5836	5947	4717.25	4654	4783	5283.48	5222	5351	4243.38	4207	4280	5087.96	5055	5135	5161.68	5128	5217	NA	NA	NA	5382	5307	5442	5463.31	5418	5489	NA	NA	NA	NA	NA	NA	NA	NA	NA	NA	NA	NA	NA	NA	NA	NA	NA	NA	NA	NA	NA	NA
69900	5899.74	5843	5950	4722.44	4659	4786	5289.58	5227	5356	4249.11	4211	4287	5095.19	5062	5141	5168.26	5134	5221	NA	NA	NA	5388.31	5315	5449	5470.4	5428	5493	NA	NA	NA	NA	NA	NA	NA	NA	NA	NA	NA	NA	NA	NA	NA	NA	NA	NA	NA	NA	NA	NA
70000	5907.7	5854	5960	4728.3	4665	4790	5295.14	5232	5365	4254.7	4218	4295	5101.75	5068	5147	5173.27	5136	5228	NA	NA	NA	5394.81	5322	5453	5475.92	5431	5499	NA	NA	NA	NA	NA	NA	NA	NA	NA	NA	NA	NA	NA	NA	NA	NA	NA	NA	NA	NA	NA	NA
70100	5914.8	5857	5967	4734.17	4669	4795	5301.6	5239	5370	4260.32	4224	4302	5107.57	5071	5150	5180.26	5143	5233	NA	NA	NA	5401.5	5325	5459	5481.91	5434	5509	NA	NA	NA	NA	NA	NA	NA	NA	NA	NA	NA	NA	NA	NA	NA	NA	NA	NA	NA	NA	NA	NA
70200	5921.94	5866	5974	4740.53	4676	4803	5307.56	5244	5373	4265.4	4228	4306	5113.52	5079	5154	5186.45	5153	5238	NA	NA	NA	5408.31	5337	5461	5487.91	5438	5514	NA	NA	NA	NA	NA	NA	NA	NA	NA	NA	NA	NA	NA	NA	NA	NA	NA	NA	NA	NA	NA	NA
70300	5929.53	5876	5986	4746.43	4683	4807	5313.74	5247	5382	4271.11	4236	4312	5119.72	5090	5162	5191.77	5161	5242	NA	NA	NA	5414.72	5345	5468	5494.14	5443	5519	NA	NA	NA	NA	NA	NA	NA	NA	NA	NA	NA	NA	NA	NA	NA	NA	NA	NA	NA	NA	NA	NA
70400	5936.7	5882	5991	4751.75	4686	4813	5320.09	5250	5383	4275.89	4238	4314	5126.47	5098	5173	5198.31	5166	5246	NA	NA	NA	5421.53	5348	5476	5501.41	5447	5529	NA	NA	NA	NA	NA	NA	NA	NA	NA	NA	NA	NA	NA	NA	NA	NA	NA	NA	NA	NA	NA	NA
70500	5944.91	5892	5998	4758.25	4699	4821	5326.89	5257	5391	4281.25	4244	4318	5132.53	5105	5177	5204.94	5173	5251	NA	NA	NA	5428.94	5357	5484	5507.69	5457	5536	NA	NA	NA	NA	NA	NA	NA	NA	NA	NA	NA	NA	NA	NA	NA	NA	NA	NA	NA	NA	NA	NA
70511	5945.96	5893	5999	4758.89	4699	4821	5327.3	5259	5391	4281.89	4245	4320	5133.03	5105	5177	5206.12	5173	5252	NA	NA	NA	5429.54	5357	5485	5508.46	5459	5538	NA	NA	NA	NA	NA	NA	NA	NA	NA	NA	NA	NA	NA	NA	NA	NA	NA	NA	NA	NA	NA	NA
70563	5949.82	5897	6004	4761.89	4701	4825	5330.52	5261	5393	4284.13	4248	4322	5136.8	5109	5183	5209.3	5175	5255	NA	NA	NA	5433.52	5362	5487	5511.73	5463	5542	NA	NA	NA	NA	NA	NA	NA	NA	NA	NA	NA	NA	NA	NA	NA	NA	NA	NA	NA	NA	NA	NA
70600	5952.36	5901	6008	4764.16	4702	4828	5332.65	5264	5395	4286.08	4249	4326	5138.81	5110	5186	5211.62	5178	5257	NA	NA	NA	5435.89	5365	5488	5514.1	5464	5547	NA	NA	NA	NA	NA	NA	NA	NA	NA	NA	NA	NA	NA	NA	NA	NA	NA	NA	NA	NA	NA	NA
70700	5959.67	5909	6012	4768.85	4705	4828	5338.48	5270	5399	4291.89	4258	4332	5144.91	5115	5190	5218.72	5183	5265	NA	NA	NA	5442.76	5374	5495	5521.36	5475	5555	NA	NA	NA	NA	NA	NA	NA	NA	NA	NA	NA	NA	NA	NA	NA	NA	NA	NA	NA	NA	NA	NA
70800	5967.15	5915	6017	4775.77	4716	4837	5344.75	5282	5403	4296.58	4264	4338	5152.09	5123	5194	5224.68	5191	5272	NA	NA	NA	5449.39	5380	5502	5527.27	5482	5562	NA	NA	NA	NA	NA	NA	NA	NA	NA	NA	NA	NA	NA	NA	NA	NA	NA	NA	NA	NA	NA	NA
70900	5973.82	5922	6022	4781.8	4723	4838	5351.61	5289	5410	4301.73	4266	4343	5157.38	5128	5199	5230.74	5194	5282	NA	NA	NA	5455.44	5387	5508	5532.38	5490	5564	NA	NA	NA	NA	NA	NA	NA	NA	NA	NA	NA	NA	NA	NA	NA	NA	NA	NA	NA	NA	NA	NA
71000	5980.59	5930	6028	4786.9	4727	4843	5358.96	5297	5420	4306.56	4272	4346	5163.48	5131	5206	5236.45	5199	5292	NA	NA	NA	5461.89	5393	5510	5538.68	5494	5568	NA	NA	NA	NA	NA	NA	NA	NA	NA	NA	NA	NA	NA	NA	NA	NA	NA	NA	NA	NA	NA	NA
71100	5988.31	5939	6034	4792.27	4734	4843	5364.93	5305	5424	4311.66	4274	4348	5169.65	5136	5210	5242.59	5204	5294	NA	NA	NA	5468.84	5396	5517	5545.37	5499	5575	NA	NA	NA	NA	NA	NA	NA	NA	NA	NA	NA	NA	NA	NA	NA	NA	NA	NA	NA	NA	NA	NA
71200	5995.49	5947	6039	4798.31	4741	4848	5371.84	5311	5431	4317.65	4279	4351	5176.48	5143	5217	5247.97	5206	5300	NA	NA	NA	5475.74	5404	5525	5551.53	5510	5580	NA	NA	NA	NA	NA	NA	NA	NA	NA	NA	NA	NA	NA	NA	NA	NA	NA	NA	NA	NA	NA	NA
71300	6002.3	5952	6044	4804.84	4747	4858	5377.67	5316	5436	4323.01	4284	4355	5182.02	5151	5220	5254.5	5211	5302	NA	NA	NA	5481.92	5411	5530	5558.26	5515	5588	NA	NA	NA	NA	NA	NA	NA	NA	NA	NA	NA	NA	NA	NA	NA	NA	NA	NA	NA	NA	NA	NA
71400	6009.88	5967	6049	4810.17	4756	4860	5383.76	5318	5444	4328.1	4291	4358	5188.56	5155	5230	5260.49	5218	5303	NA	NA	NA	5488.97	5419	5537	5564.19	5527	5592	NA	NA	NA	NA	NA	NA	NA	NA	NA	NA	NA	NA	NA	NA	NA	NA	NA	NA	NA	NA	NA	NA
71500	6017.69	5975	6061	4815.8	4759	4863	5390.17	5323	5454	4333.45	4296	4365	5194.43	5161	5234	5266.32	5227	5311	NA	NA	NA	5496.27	5426	5545	5571.27	5536	5597	NA	NA	NA	NA	NA	NA	NA	NA	NA	NA	NA	NA	NA	NA	NA	NA	NA	NA	NA	NA	NA	NA
71600	6024.14	5979	6066	4821.4	4769	4867	5395.98	5328	5459	4338.46	4303	4371	5201.39	5167	5238	5272.91	5232	5319	NA	NA	NA	5502.8	5434	5547	5577.23	5543	5601	NA	NA	NA	NA	NA	NA	NA	NA	NA	NA	NA	NA	NA	NA	NA	NA	NA	NA	NA	NA	NA	NA
71700	6032.23	5986	6074	4827.62	4775	4875	5402.66	5338	5464	4344.05	4310	4375	5207.94	5176	5248	5278.75	5237	5324	NA	NA	NA	5508.94	5439	5555	5583.32	5547	5610	NA	NA	NA	NA	NA	NA	NA	NA	NA	NA	NA	NA	NA	NA	NA	NA	NA	NA	NA	NA	NA	NA
71800	6038.56	5996	6080	4833.32	4782	4883	5408.94	5346	5471	4349.29	4314	4379	5213.95	5181	5250	5285.66	5242	5331	NA	NA	NA	5515.25	5444	5563	5590.01	5551	5616	NA	NA	NA	NA	NA	NA	NA	NA	NA	NA	NA	NA	NA	NA	NA	NA	NA	NA	NA	NA	NA	NA
71900	6045.19	6001	6085	4838.95	4785	4888	5415.8	5356	5478	4354.6	4321	4381	5219.99	5185	5253	5291.65	5248	5336	NA	NA	NA	5522.42	5453	5570	5596.84	5564	5621	NA	NA	NA	NA	NA	NA	NA	NA	NA	NA	NA	NA	NA	NA	NA	NA	NA	NA	NA	NA	NA	NA
72000	6052.51	6014	6092	4844.75	4791	4897	5422.12	5364	5483	4359.48	4326	4389	5226.86	5192	5261	5297.97	5258	5342	NA	NA	NA	5528.7	5458	5575	5603.69	5568	5632	NA	NA	NA	NA	NA	NA	NA	NA	NA	NA	NA	NA	NA	NA	NA	NA	NA	NA	NA	NA	NA	NA
72100	6059.33	6019	6100	4849.98	4794	4904	5427.36	5371	5486	4364.8	4330	4394	5233.53	5200	5270	5305.02	5268	5344	NA	NA	NA	5536.15	5466	5583	5610.78	5571	5638	NA	NA	NA	NA	NA	NA	NA	NA	NA	NA	NA	NA	NA	NA	NA	NA	NA	NA	NA	NA	NA	NA
72200	6066.56	6026	6105	4855.58	4798	4911	5434.54	5379	5492	4370.34	4333	4404	5239.99	5204	5275	5310.84	5276	5350	NA	NA	NA	5542.42	5473	5593	5618.01	5583	5644	NA	NA	NA	NA	NA	NA	NA	NA	NA	NA	NA	NA	NA	NA	NA	NA	NA	NA	NA	NA	NA	NA
72300	6073.7	6034	6115	4861.44	4804	4916	5441.13	5387	5500	4376.25	4336	4414	5246.86	5212	5279	5317.47	5282	5357	NA	NA	NA	5549.5	5483	5599	5623.98	5591	5648	NA	NA	NA	NA	NA	NA	NA	NA	NA	NA	NA	NA	NA	NA	NA	NA	NA	NA	NA	NA	NA	NA
72400	6081.42	6040	6123	4867.54	4805	4925	5447.98	5392	5505	4381.66	4343	4418	5252.92	5224	5285	5323.69	5287	5368	NA	NA	NA	5555.9	5492	5604	5629.71	5594	5653	NA	NA	NA	NA	NA	NA	NA	NA	NA	NA	NA	NA	NA	NA	NA	NA	NA	NA	NA	NA	NA	NA
72500	6088.24	6046	6131	4873.9	4809	4933	5453.77	5401	5509	4386.84	4346	4425	5259.38	5228	5292	5329.65	5296	5370	NA	NA	NA	5562.22	5499	5612	5637.01	5606	5659	NA	NA	NA	NA	NA	NA	NA	NA	NA	NA	NA	NA	NA	NA	NA	NA	NA	NA	NA	NA	NA	NA
72600	6096.27	6052	6135	4879.4	4815	4941	5460.12	5410	5513	4391.89	4352	4427	5265.56	5240	5295	5335.83	5303	5377	NA	NA	NA	5568.64	5509	5619	5642.21	5609	5664	NA	NA	NA	NA	NA	NA	NA	NA	NA	NA	NA	NA	NA	NA	NA	NA	NA	NA	NA	NA	NA	NA
72700	6103.63	6062	6144	4885.02	4819	4947	5466.18	5414	5519	4397.76	4358	4435	5272.24	5250	5305	5342.02	5312	5386	NA	NA	NA	5576.4	5514	5626	5649.29	5619	5672	NA	NA	NA	NA	NA	NA	NA	NA	NA	NA	NA	NA	NA	NA	NA	NA	NA	NA	NA	NA	NA	NA
72800	6110.72	6072	6152	4889.82	4826	4951	5472.5	5420	5523	4403.4	4364	4439	5279.22	5258	5311	5346.77	5317	5388	NA	NA	NA	5582.7	5517	5632	5655.02	5623	5678	NA	NA	NA	NA	NA	NA	NA	NA	NA	NA	NA	NA	NA	NA	NA	NA	NA	NA	NA	NA	NA	NA
72900	6117.73	6079	6160	4895.5	4834	4959	5478.69	5427	5528	4408.55	4367	4443	5286.27	5262	5314	5352.9	5321	5393	NA	NA	NA	5589.51	5527	5637	5661.56	5630	5682	NA	NA	NA	NA	NA	NA	NA	NA	NA	NA	NA	NA	NA	NA	NA	NA	NA	NA	NA	NA	NA	NA
73000	6125.18	6089	6167	4902.04	4840	4967	5485.26	5433	5533	4413.75	4373	4452	5292.86	5271	5319	5359.64	5326	5402	NA	NA	NA	5596.49	5534	5642	5668.15	5636	5689	NA	NA	NA	NA	NA	NA	NA	NA	NA	NA	NA	NA	NA	NA	NA	NA	NA	NA	NA	NA	NA	NA
73100	6132.81	6094	6172	4908.19	4848	4970	5490.39	5437	5539	4419.61	4381	4457	5298.67	5274	5323	5366.85	5331	5406	NA	NA	NA	5603.06	5542	5654	5674.38	5643	5693	NA	NA	NA	NA	NA	NA	NA	NA	NA	NA	NA	NA	NA	NA	NA	NA	NA	NA	NA	NA	NA	NA
73200	6140.58	6099	6179	4913.61	4856	4975	5497.93	5447	5547	4424.11	4387	4458	5304.37	5280	5327	5372.03	5333	5411	NA	NA	NA	5609.19	5551	5662	5681.21	5652	5699	NA	NA	NA	NA	NA	NA	NA	NA	NA	NA	NA	NA	NA	NA	NA	NA	NA	NA	NA	NA	NA	NA
73300	6148.21	6110	6185	4919.92	4861	4978	5503.97	5455	5555	4429.43	4390	4465	5311.82	5290	5332	5377.36	5336	5413	NA	NA	NA	5615.83	5552	5666	5686.59	5663	5705	NA	NA	NA	NA	NA	NA	NA	NA	NA	NA	NA	NA	NA	NA	NA	NA	NA	NA	NA	NA	NA	NA
73400	6155.16	6115	6192	4925.29	4866	4985	5509.52	5461	5559	4433.09	4393	4471	5318.01	5296	5334	5383.99	5343	5419	NA	NA	NA	5622.73	5558	5676	5692.97	5669	5712	NA	NA	NA	NA	NA	NA	NA	NA	NA	NA	NA	NA	NA	NA	NA	NA	NA	NA	NA	NA	NA	NA
73500	6162.17	6124	6196	4930.81	4873	4990	5515.57	5466	5566	4438.49	4401	4480	5324.32	5304	5344	5390.58	5349	5427	NA	NA	NA	5629.73	5566	5682	5699.61	5677	5719	NA	NA	NA	NA	NA	NA	NA	NA	NA	NA	NA	NA	NA	NA	NA	NA	NA	NA	NA	NA	NA	NA
73600	6169.31	6131	6204	4937.29	4879	4995	5522.74	5471	5574	4443.71	4412	4485	5330.59	5309	5349	5396.6	5354	5433	NA	NA	NA	5636.47	5575	5689	5705.92	5685	5723	NA	NA	NA	NA	NA	NA	NA	NA	NA	NA	NA	NA	NA	NA	NA	NA	NA	NA	NA	NA	NA	NA
73700	6175.01	6139	6216	4943.28	4884	5002	5529.61	5480	5578	4448.62	4417	4491	5336.86	5316	5353	5402.24	5357	5438	NA	NA	NA	5642.75	5584	5693	5712.52	5693	5730	NA	NA	NA	NA	NA	NA	NA	NA	NA	NA	NA	NA	NA	NA	NA	NA	NA	NA	NA	NA	NA	NA
73800	6182.32	6146	6221	4949.28	4888	5008	5535.83	5485	5583	4454.31	4422	4493	5343.35	5325	5357	5408.69	5365	5443	NA	NA	NA	5649.1	5588	5699	5717.98	5700	5735	NA	NA	NA	NA	NA	NA	NA	NA	NA	NA	NA	NA	NA	NA	NA	NA	NA	NA	NA	NA	NA	NA
73900	6189.9	6149	6228	4955.02	4892	5009	5541.86	5489	5586	4459.47	4429	4496	5349.04	5333	5365	5414.6	5369	5446	NA	NA	NA	5655.7	5595	5705	5723.93	5707	5738	NA	NA	NA	NA	NA	NA	NA	NA	NA	NA	NA	NA	NA	NA	NA	NA	NA	NA	NA	NA	NA	NA
74000	6197.88	6153	6241	4961.01	4902	5013	5547.27	5498	5592	4464.66	4434	4503	5354.55	5335	5370	5421.01	5376	5451	NA	NA	NA	5661.74	5602	5709	5730.65	5710	5746	NA	NA	NA	NA	NA	NA	NA	NA	NA	NA	NA	NA	NA	NA	NA	NA	NA	NA	NA	NA	NA	NA
74100	6206.38	6161	6245	4966.24	4906	5017	5553.86	5504	5599	4470.47	4438	4509	5361	5341	5376	5426.69	5384	5457	NA	NA	NA	5668.74	5610	5717	5738.25	5723	5755	NA	NA	NA	NA	NA	NA	NA	NA	NA	NA	NA	NA	NA	NA	NA	NA	NA	NA	NA	NA	NA	NA
74200	6212.97	6167	6254	4972.18	4913	5022	5559.38	5506	5604	4475.03	4445	4511	5366.47	5348	5383	5432.73	5388	5460	NA	NA	NA	5675.15	5619	5723	5744.92	5729	5760	NA	NA	NA	NA	NA	NA	NA	NA	NA	NA	NA	NA	NA	NA	NA	NA	NA	NA	NA	NA	NA	NA
74300	6219.69	6172	6259	4977.87	4918	5028	5564.88	5515	5607	4480.75	4448	4517	5372.47	5356	5385	5438.73	5395	5464	NA	NA	NA	5682.14	5628	5731	5751.88	5744	5767	NA	NA	NA	NA	NA	NA	NA	NA	NA	NA	NA	NA	NA	NA	NA	NA	NA	NA	NA	NA	NA	NA
74400	6226.33	6179	6268	4983.38	4924	5034	5571.6	5524	5610	4485.45	4457	4521	5378.51	5361	5392	5445.37	5404	5473	NA	NA	NA	5687.92	5634	5735	5758.14	5748	5771	NA	NA	NA	NA	NA	NA	NA	NA	NA	NA	NA	NA	NA	NA	NA	NA	NA	NA	NA	NA	NA	NA
74500	6232.94	6183	6276	4989.73	4928	5040	5578.5	5529	5618	4490.27	4459	4527	5383.65	5366	5398	5450.31	5408	5482	NA	NA	NA	5694.78	5640	5735	5764.67	5757	5777	NA	NA	NA	NA	NA	NA	NA	NA	NA	NA	NA	NA	NA	NA	NA	NA	NA	NA	NA	NA	NA	NA
74600	6240.17	6188	6281	4996.46	4936	5042	5584.77	5534	5624	4496.48	4465	4530	5389.31	5374	5405	5457.11	5416	5488	NA	NA	NA	5700.65	5646	5741	5771.53	5763	5785	NA	NA	NA	NA	NA	NA	NA	NA	NA	NA	NA	NA	NA	NA	NA	NA	NA	NA	NA	NA	NA	NA
74700	6247.13	6193	6288	5001.3	4943	5046	5591.45	5538	5632	4501.7	4472	4531	5395.84	5379	5408	5463.34	5427	5495	NA	NA	NA	5706.98	5649	5746	5778.31	5770	5791	NA	NA	NA	NA	NA	NA	NA	NA	NA	NA	NA	NA	NA	NA	NA	NA	NA	NA	NA	NA	NA	NA
74800	6254.44	6197	6297	5007.03	4945	5053	5597.9	5543	5637	4507.65	4480	4538	5400.9	5386	5413	5469.61	5438	5503	NA	NA	NA	5713.3	5659	5751	5784.46	5773	5795	NA	NA	NA	NA	NA	NA	NA	NA	NA	NA	NA	NA	NA	NA	NA	NA	NA	NA	NA	NA	NA	NA
74900	6260.93	6213	6303	5012.56	4948	5056	5604.18	5549	5644	4512.75	4484	4541	5406.05	5392	5418	5476.29	5448	5511	NA	NA	NA	5720.24	5664	5759	5791.36	5784	5801	NA	NA	NA	NA	NA	NA	NA	NA	NA	NA	NA	NA	NA	NA	NA	NA	NA	NA	NA	NA	NA	NA
75000	6267.59	6222	6308	5019.56	4954	5064	5611.44	5560	5652	4518.11	4489	4547	5412.58	5400	5425	5482.48	5457	5516	NA	NA	NA	5726.2	5675	5764	5798.03	5788	5806	NA	NA	NA	NA	NA	NA	NA	NA	NA	NA	NA	NA	NA	NA	NA	NA	NA	NA	NA	NA	NA	NA
75050	6270.77	6226	6311	5022.01	4955	5069	5614.08	5564	5653	4520.8	4490	4548	5415.91	5401	5427	5485.25	5460	5518	NA	NA	NA	5730.32	5685	5769	5801.09	5792	5810	NA	NA	NA	NA	NA	NA	NA	NA	NA	NA	NA	NA	NA	NA	NA	NA	NA	NA	NA	NA	NA	NA
75100	6274.63	6231	6320	5025.42	4958	5074	5617.07	5566	5657	4523.44	4494	4548	5419.31	5406	5433	5488.12	5464	5519	NA	NA	NA	5733.32	5686	5770	5804.31	5793	5817	NA	NA	NA	NA	NA	NA	NA	NA	NA	NA	NA	NA	NA	NA	NA	NA	NA	NA	NA	NA	NA	NA
75200	6281.72	6239	6324	5031.43	4961	5083	5623.07	5574	5666	4528.58	4500	4554	5425.41	5413	5437	5494.39	5472	5525	NA	NA	NA	5739.42	5695	5777	5809.59	5797	5822	NA	NA	NA	NA	NA	NA	NA	NA	NA	NA	NA	NA	NA	NA	NA	NA	NA	NA	NA	NA	NA	NA
75300	6288.44	6243	6328	5036.79	4964	5092	5628.98	5579	5671	4533.76	4503	4560	5431.9	5421	5444	5500.13	5477	5530	NA	NA	NA	5746.68	5706	5785	5815.95	5804	5826	NA	NA	NA	NA	NA	NA	NA	NA	NA	NA	NA	NA	NA	NA	NA	NA	NA	NA	NA	NA	NA	NA
75400	6294.9	6250	6335	5042.19	4972	5095	5635.52	5586	5675	4538.65	4508	4562	5437.63	5427	5451	5505.49	5480	5536	NA	NA	NA	5752.49	5718	5789	5822.22	5808	5831	NA	NA	NA	NA	NA	NA	NA	NA	NA	NA	NA	NA	NA	NA	NA	NA	NA	NA	NA	NA	NA	NA
75500	6301.85	6257	6343	5048.46	4978	5104	5641.43	5594	5683	4543.52	4511	4568	5443.22	5433	5454	5510.77	5482	5541	NA	NA	NA	5759.08	5722	5793	5828.82	5816	5836	NA	NA	NA	NA	NA	NA	NA	NA	NA	NA	NA	NA	NA	NA	NA	NA	NA	NA	NA	NA	NA	NA
75600	6308.46	6266	6348	5055.19	4984	5110	5647.21	5601	5691	4548.61	4513	4573	5449.89	5439	5461	5517.27	5487	5544	NA	NA	NA	5764.9	5732	5801	5835.54	5826	5841	NA	NA	NA	NA	NA	NA	NA	NA	NA	NA	NA	NA	NA	NA	NA	NA	NA	NA	NA	NA	NA	NA
75700	6315.9	6277	6359	5060.21	4989	5114	5652.68	5610	5698	4552.98	4518	4578	5456.17	5447	5465	5522.68	5496	5547	NA	NA	NA	5771.72	5735	5807	5841.46	5836	5846	NA	NA	NA	NA	NA	NA	NA	NA	NA	NA	NA	NA	NA	NA	NA	NA	NA	NA	NA	NA	NA	NA
75800	6323.62	6284	6364	5065.86	5000	5120	5659.54	5615	5706	4559.02	4524	4584	5462.97	5455	5470	5529.31	5502	5553	NA	NA	NA	5778.3	5746	5815	5848.59	5846	5850	NA	NA	NA	NA	NA	NA	NA	NA	NA	NA	NA	NA	NA	NA	NA	NA	NA	NA	NA	NA	NA	NA
75829	6325.26	6285	6365	5067.64	5002	5121	5661.23	5618	5706	4560.43	4525	4585	5464.98	5457	5470	5531.35	5503	5556	NA	NA	NA	5780.3	5750	5818	5850	5850	5850	NA	NA	NA	NA	NA	NA	NA	NA	NA	NA	NA	NA	NA	NA	NA	NA	NA	NA	NA	NA	NA	NA
75900	6330.52	6287	6368	5071.9	5005	5125	5665.47	5621	5709	4564.08	4530	4590	5469.17	5464	5474	5536.07	5511	5562	NA	NA	NA	5785.65	5754	5822	NA	NA	NA	NA	NA	NA	NA	NA	NA	NA	NA	NA	NA	NA	NA	NA	NA	NA	NA	NA	NA	NA	NA	NA	NA
76000	6336.23	6291	6378	5078.48	5012	5132	5671.64	5628	5716	4569.03	4536	4596	5474.86	5473	5477	5543.33	5517	5567	NA	NA	NA	5792.17	5760	5828	NA	NA	NA	NA	NA	NA	NA	NA	NA	NA	NA	NA	NA	NA	NA	NA	NA	NA	NA	NA	NA	NA	NA	NA	NA
76038	6339.44	6293	6379	5081.48	5015	5135	5674.32	5631	5718	4570.94	4537	4597	5477	5477	5477	5546.19	5520	5569	NA	NA	NA	5795.13	5764	5831	NA	NA	NA	NA	NA	NA	NA	NA	NA	NA	NA	NA	NA	NA	NA	NA	NA	NA	NA	NA	NA	NA	NA	NA	NA
76100	6343.27	6297	6386	5084.92	5019	5137	5677.47	5632	5722	4574.22	4541	4599	NA	NA	NA	5550.51	5523	5573	NA	NA	NA	5799.62	5769	5836	NA	NA	NA	NA	NA	NA	NA	NA	NA	NA	NA	NA	NA	NA	NA	NA	NA	NA	NA	NA	NA	NA	NA	NA	NA
76200	6350.79	6302	6391	5090.44	5024	5141	5683.07	5639	5725	4578.99	4550	4601	NA	NA	NA	5556.56	5529	5580	NA	NA	NA	5806.66	5775	5843	NA	NA	NA	NA	NA	NA	NA	NA	NA	NA	NA	NA	NA	NA	NA	NA	NA	NA	NA	NA	NA	NA	NA	NA	NA
76300	6357.57	6314	6398	5096.84	5032	5146	5689.66	5647	5733	4584.85	4558	4607	NA	NA	NA	5562.47	5536	5588	NA	NA	NA	5812.62	5782	5850	NA	NA	NA	NA	NA	NA	NA	NA	NA	NA	NA	NA	NA	NA	NA	NA	NA	NA	NA	NA	NA	NA	NA	NA	NA
76400	6364.52	6321	6404	5102.03	5035	5151	5695.35	5652	5738	4590.13	4564	4614	NA	NA	NA	5568.35	5538	5594	NA	NA	NA	5817.54	5784	5855	NA	NA	NA	NA	NA	NA	NA	NA	NA	NA	NA	NA	NA	NA	NA	NA	NA	NA	NA	NA	NA	NA	NA	NA	NA
76500	6371.72	6326	6413	5107.43	5040	5158	5701.08	5657	5744	4595.94	4568	4617	NA	NA	NA	5574.17	5544	5600	NA	NA	NA	5823.9	5789	5859	NA	NA	NA	NA	NA	NA	NA	NA	NA	NA	NA	NA	NA	NA	NA	NA	NA	NA	NA	NA	NA	NA	NA	NA	NA
76600	6378.85	6332	6415	5113.61	5051	5162	5706.59	5665	5749	4601.39	4574	4620	NA	NA	NA	5580.44	5550	5607	NA	NA	NA	5831.29	5798	5862	NA	NA	NA	NA	NA	NA	NA	NA	NA	NA	NA	NA	NA	NA	NA	NA	NA	NA	NA	NA	NA	NA	NA	NA	NA
76641	6381.77	6334	6419	5116.43	5055	5163	5709.08	5669	5751	4603.52	4577	4622	NA	NA	NA	5583.12	5552	5611	NA	NA	NA	5834.37	5803	5866	NA	NA	NA	NA	NA	NA	NA	NA	NA	NA	NA	NA	NA	NA	NA	NA	NA	NA	NA	NA	NA	NA	NA	NA	NA
76700	6386.3	6337	6422	5120.06	5056	5169	5713.03	5673	5756	4606.79	4578	4625	NA	NA	NA	5587.02	5557	5619	NA	NA	NA	5838.14	5807	5873	NA	NA	NA	NA	NA	NA	NA	NA	NA	NA	NA	NA	NA	NA	NA	NA	NA	NA	NA	NA	NA	NA	NA	NA	NA
76800	6392.4	6342	6428	5125.75	5058	5175	5718.31	5677	5763	4612.33	4582	4631	NA	NA	NA	5593	5564	5626	NA	NA	NA	5845.05	5811	5885	NA	NA	NA	NA	NA	NA	NA	NA	NA	NA	NA	NA	NA	NA	NA	NA	NA	NA	NA	NA	NA	NA	NA	NA	NA
76900	6400.67	6351	6439	5131.27	5062	5179	5723.95	5685	5773	4617.7	4586	4638	NA	NA	NA	5598.95	5567	5630	NA	NA	NA	5851.77	5821	5896	NA	NA	NA	NA	NA	NA	NA	NA	NA	NA	NA	NA	NA	NA	NA	NA	NA	NA	NA	NA	NA	NA	NA	NA	NA
77000	6408.65	6366	6448	5136.6	5067	5184	5730.71	5689	5778	4623.01	4589	4646	NA	NA	NA	5605.58	5575	5637	NA	NA	NA	5857.91	5831	5903	NA	NA	NA	NA	NA	NA	NA	NA	NA	NA	NA	NA	NA	NA	NA	NA	NA	NA	NA	NA	NA	NA	NA	NA	NA
77100	6415.07	6373	6459	5142.06	5073	5190	5736.86	5696	5787	4628.73	4595	4651	NA	NA	NA	5611.45	5579	5638	NA	NA	NA	5863.34	5837	5906	NA	NA	NA	NA	NA	NA	NA	NA	NA	NA	NA	NA	NA	NA	NA	NA	NA	NA	NA	NA	NA	NA	NA	NA	NA
77200	6422.08	6380	6469	5148.32	5078	5196	5743.49	5704	5791	4634.01	4602	4655	NA	NA	NA	5617.22	5588	5641	NA	NA	NA	5869.39	5843	5917	NA	NA	NA	NA	NA	NA	NA	NA	NA	NA	NA	NA	NA	NA	NA	NA	NA	NA	NA	NA	NA	NA	NA	NA	NA
77300	6428.95	6388	6476	5154.4	5082	5200	5749.48	5708	5798	4638.98	4605	4661	NA	NA	NA	5622.64	5591	5645	NA	NA	NA	5875.43	5846	5927	NA	NA	NA	NA	NA	NA	NA	NA	NA	NA	NA	NA	NA	NA	NA	NA	NA	NA	NA	NA	NA	NA	NA	NA	NA
77400	6436.35	6391	6487	5160.71	5089	5206	5755.05	5718	5806	4644.06	4613	4667	NA	NA	NA	5628	5592	5649	NA	NA	NA	5881.93	5849	5931	NA	NA	NA	NA	NA	NA	NA	NA	NA	NA	NA	NA	NA	NA	NA	NA	NA	NA	NA	NA	NA	NA	NA	NA	NA
77500	6443.85	6400	6492	5165.76	5093	5213	5761.19	5723	5809	4648.79	4616	4672	NA	NA	NA	5633.42	5597	5655	NA	NA	NA	5888.03	5856	5937	NA	NA	NA	NA	NA	NA	NA	NA	NA	NA	NA	NA	NA	NA	NA	NA	NA	NA	NA	NA	NA	NA	NA	NA	NA
77600	6450.81	6407	6496	5170.89	5101	5221	5767.46	5728	5816	4653.93	4622	4677	NA	NA	NA	5639.64	5601	5662	NA	NA	NA	5894.12	5864	5945	NA	NA	NA	NA	NA	NA	NA	NA	NA	NA	NA	NA	NA	NA	NA	NA	NA	NA	NA	NA	NA	NA	NA	NA	NA
77646	6453.9	6409	6500	5173.85	5103	5223	5769.88	5731	5818	4655.44	4625	4678	NA	NA	NA	5642.65	5606	5665	NA	NA	NA	5896.89	5867	5948	NA	NA	NA	NA	NA	NA	NA	NA	NA	NA	NA	NA	NA	NA	NA	NA	NA	NA	NA	NA	NA	NA	NA	NA	NA
77682	6456.71	6415	6502	5176.21	5107	5227	5772.06	5734	5820	4657.25	4627	4680	NA	NA	NA	5645.06	5608	5668	NA	NA	NA	5899.12	5868	5949	NA	NA	NA	NA	NA	NA	NA	NA	NA	NA	NA	NA	NA	NA	NA	NA	NA	NA	NA	NA	NA	NA	NA	NA	NA
77700	6458.02	6416	6502	5177.3	5107	5230	5773.15	5734	5820	4658.16	4627	4683	NA	NA	NA	5645.65	5609	5669	NA	NA	NA	5900.35	5869	5951	NA	NA	NA	NA	NA	NA	NA	NA	NA	NA	NA	NA	NA	NA	NA	NA	NA	NA	NA	NA	NA	NA	NA	NA	NA
77800	6465.38	6425	6508	5182.36	5109	5235	5780.27	5744	5830	4663.84	4630	4688	NA	NA	NA	5652.36	5617	5676	NA	NA	NA	5907.2	5879	5960	NA	NA	NA	NA	NA	NA	NA	NA	NA	NA	NA	NA	NA	NA	NA	NA	NA	NA	NA	NA	NA	NA	NA	NA	NA
77900	6472.2	6432	6513	5188.49	5116	5238	5787.44	5753	5837	4668.88	4632	4696	NA	NA	NA	5658.21	5622	5683	NA	NA	NA	5913.21	5886	5964	NA	NA	NA	NA	NA	NA	NA	NA	NA	NA	NA	NA	NA	NA	NA	NA	NA	NA	NA	NA	NA	NA	NA	NA	NA
78000	6478.84	6439	6518	5194.04	5123	5243	5792.72	5755	5844	4673.97	4638	4699	NA	NA	NA	5663.99	5631	5691	NA	NA	NA	5919.89	5893	5969	NA	NA	NA	NA	NA	NA	NA	NA	NA	NA	NA	NA	NA	NA	NA	NA	NA	NA	NA	NA	NA	NA	NA	NA	NA
78100	6485.61	6446	6522	5199.76	5127	5251	5798.9	5759	5850	4679.47	4644	4703	NA	NA	NA	5670.7	5638	5694	NA	NA	NA	5926.61	5900	5975	NA	NA	NA	NA	NA	NA	NA	NA	NA	NA	NA	NA	NA	NA	NA	NA	NA	NA	NA	NA	NA	NA	NA	NA	NA
78200	6492.34	6456	6527	5205.68	5129	5255	5804.73	5763	5857	4684.44	4650	4706	NA	NA	NA	5676.57	5643	5700	NA	NA	NA	5932.79	5912	5982	NA	NA	NA	NA	NA	NA	NA	NA	NA	NA	NA	NA	NA	NA	NA	NA	NA	NA	NA	NA	NA	NA	NA	NA	NA
78300	6499.89	6461	6534	5211.31	5139	5259	5810.6	5771	5863	4689.99	4661	4712	NA	NA	NA	5682.72	5648	5705	NA	NA	NA	5939.57	5917	5987	NA	NA	NA	NA	NA	NA	NA	NA	NA	NA	NA	NA	NA	NA	NA	NA	NA	NA	NA	NA	NA	NA	NA	NA	NA
78314	6500.93	6463	6535	5212.17	5139	5260	5811.29	5771	5864	4690.76	4661	4713	NA	NA	NA	5683.63	5648	5705	NA	NA	NA	5940.34	5917	5987	NA	NA	NA	NA	NA	NA	NA	NA	NA	NA	NA	NA	NA	NA	NA	NA	NA	NA	NA	NA	NA	NA	NA	NA	NA
78400	6507.2	6473	6540	5217.63	5147	5266	5816.7	5781	5870	4695.44	4666	4717	NA	NA	NA	5688.23	5650	5712	NA	NA	NA	5946.73	5922	5994	NA	NA	NA	NA	NA	NA	NA	NA	NA	NA	NA	NA	NA	NA	NA	NA	NA	NA	NA	NA	NA	NA	NA	NA	NA
78500	6514.12	6483	6547	5224.35	5158	5273	5822.88	5787	5875	4701.02	4674	4719	NA	NA	NA	5695.81	5655	5716	NA	NA	NA	5952.87	5927	5999	NA	NA	NA	NA	NA	NA	NA	NA	NA	NA	NA	NA	NA	NA	NA	NA	NA	NA	NA	NA	NA	NA	NA	NA	NA
78600	6520.57	6487	6554	5229.33	5164	5278	5828.65	5791	5882	4706.2	4678	4727	NA	NA	NA	5702.08	5659	5726	NA	NA	NA	5959.28	5929	6007	NA	NA	NA	NA	NA	NA	NA	NA	NA	NA	NA	NA	NA	NA	NA	NA	NA	NA	NA	NA	NA	NA	NA	NA	NA
78700	6528.7	6495	6558	5235.23	5170	5284	5835.28	5797	5886	4711.15	4685	4733	NA	NA	NA	5707.63	5667	5733	NA	NA	NA	5965.24	5939	6013	NA	NA	NA	NA	NA	NA	NA	NA	NA	NA	NA	NA	NA	NA	NA	NA	NA	NA	NA	NA	NA	NA	NA	NA	NA
78800	6536.28	6503	6567	5240.73	5177	5286	5841.28	5804	5890	4717.51	4690	4742	NA	NA	NA	5714.13	5675	5738	NA	NA	NA	5972.65	5948	6019	NA	NA	NA	NA	NA	NA	NA	NA	NA	NA	NA	NA	NA	NA	NA	NA	NA	NA	NA	NA	NA	NA	NA	NA	NA
78900	6543.36	6511	6572	5246.56	5181	5298	5847.06	5807	5893	4722.38	4693	4746	NA	NA	NA	5720.5	5681	5742	NA	NA	NA	5978.57	5956	6024	NA	NA	NA	NA	NA	NA	NA	NA	NA	NA	NA	NA	NA	NA	NA	NA	NA	NA	NA	NA	NA	NA	NA	NA	NA
79000	6550.99	6518	6581	5253.36	5188	5307	5853.29	5811	5897	4726.67	4700	4750	NA	NA	NA	5726.43	5688	5749	NA	NA	NA	5984.77	5960	6030	NA	NA	NA	NA	NA	NA	NA	NA	NA	NA	NA	NA	NA	NA	NA	NA	NA	NA	NA	NA	NA	NA	NA	NA	NA
79097	6556.97	6524	6588	5258.26	5193	5310	5859.74	5818	5904	4731.73	4704	4755	NA	NA	NA	5732.38	5696	5753	NA	NA	NA	5991.58	5967	6034	NA	NA	NA	NA	NA	NA	NA	NA	NA	NA	NA	NA	NA	NA	NA	NA	NA	NA	NA	NA	NA	NA	NA	NA	NA
79100	6557.2	6524	6588	5258.49	5193	5310	5859.88	5818	5904	4731.86	4705	4755	NA	NA	NA	5732.7	5696	5753	NA	NA	NA	5991.81	5967	6034	NA	NA	NA	NA	NA	NA	NA	NA	NA	NA	NA	NA	NA	NA	NA	NA	NA	NA	NA	NA	NA	NA	NA	NA	NA
79200	6564.86	6529	6596	5264.53	5201	5322	5866.37	5823	5908	4737.87	4710	4762	NA	NA	NA	5739.57	5703	5759	NA	NA	NA	5998.72	5974	6044	NA	NA	NA	NA	NA	NA	NA	NA	NA	NA	NA	NA	NA	NA	NA	NA	NA	NA	NA	NA	NA	NA	NA	NA	NA
79300	6571.6	6538	6604	5270.72	5208	5327	5872.23	5830	5912	4742.69	4719	4767	NA	NA	NA	5745.15	5706	5765	NA	NA	NA	6004.37	5978	6054	NA	NA	NA	NA	NA	NA	NA	NA	NA	NA	NA	NA	NA	NA	NA	NA	NA	NA	NA	NA	NA	NA	NA	NA	NA
79400	6579.33	6548	6612	5277.47	5217	5333	5877.61	5835	5915	4747.92	4726	4770	NA	NA	NA	5751.05	5715	5771	NA	NA	NA	6011.15	5985	6057	NA	NA	NA	NA	NA	NA	NA	NA	NA	NA	NA	NA	NA	NA	NA	NA	NA	NA	NA	NA	NA	NA	NA	NA	NA
79500	6586.47	6552	6618	5282.48	5226	5335	5883.85	5838	5925	4753.93	4736	4774	NA	NA	NA	5757.65	5721	5780	NA	NA	NA	6018.19	5995	6062	NA	NA	NA	NA	NA	NA	NA	NA	NA	NA	NA	NA	NA	NA	NA	NA	NA	NA	NA	NA	NA	NA	NA	NA	NA
79600	6592.97	6559	6628	5287.62	5230	5343	5890.57	5844	5927	4758.31	4740	4779	NA	NA	NA	5764.19	5729	5786	NA	NA	NA	6024.5	5999	6071	NA	NA	NA	NA	NA	NA	NA	NA	NA	NA	NA	NA	NA	NA	NA	NA	NA	NA	NA	NA	NA	NA	NA	NA	NA
79700	6600.16	6565	6637	5294.17	5234	5350	5896.12	5849	5933	4763.18	4744	4781	NA	NA	NA	5769.6	5735	5795	NA	NA	NA	6030.84	6006	6077	NA	NA	NA	NA	NA	NA	NA	NA	NA	NA	NA	NA	NA	NA	NA	NA	NA	NA	NA	NA	NA	NA	NA	NA	NA
79800	6606.77	6577	6642	5299.68	5242	5357	5902.26	5859	5940	4768.13	4747	4786	NA	NA	NA	5775.68	5743	5800	NA	NA	NA	6035.85	6012	6082	NA	NA	NA	NA	NA	NA	NA	NA	NA	NA	NA	NA	NA	NA	NA	NA	NA	NA	NA	NA	NA	NA	NA	NA	NA
79900	6614.89	6582	6650	5305.95	5249	5364	5908.61	5865	5944	4773.64	4752	4793	NA	NA	NA	5782.14	5748	5806	NA	NA	NA	6043.56	6018	6088	NA	NA	NA	NA	NA	NA	NA	NA	NA	NA	NA	NA	NA	NA	NA	NA	NA	NA	NA	NA	NA	NA	NA	NA	NA
80000	6621.82	6591	6654	5311.77	5254	5369	5915.32	5878	5952	4779.17	4758	4799	NA	NA	NA	5788.36	5755	5812	NA	NA	NA	6049.45	6023	6091	NA	NA	NA	NA	NA	NA	NA	NA	NA	NA	NA	NA	NA	NA	NA	NA	NA	NA	NA	NA	NA	NA	NA	NA	NA
80100	6628.29	6593	6657	5317.1	5263	5373	5921.1	5885	5959	4784.41	4763	4802	NA	NA	NA	5793.64	5756	5818	NA	NA	NA	6055.99	6028	6096	NA	NA	NA	NA	NA	NA	NA	NA	NA	NA	NA	NA	NA	NA	NA	NA	NA	NA	NA	NA	NA	NA	NA	NA	NA
80200	6635.73	6603	6662	5322.37	5267	5376	5926.92	5895	5964	4789.86	4769	4808	NA	NA	NA	5799.82	5766	5823	NA	NA	NA	6061.94	6033	6101	NA	NA	NA	NA	NA	NA	NA	NA	NA	NA	NA	NA	NA	NA	NA	NA	NA	NA	NA	NA	NA	NA	NA	NA	NA
80253	6639.19	6607	6665	5325.19	5271	5379	5929.79	5897	5969	4792.63	4772	4811	NA	NA	NA	5802.73	5768	5827	NA	NA	NA	6065.27	6042	6102	NA	NA	NA	NA	NA	NA	NA	NA	NA	NA	NA	NA	NA	NA	NA	NA	NA	NA	NA	NA	NA	NA	NA	NA	NA
80300	6642.24	6611	6669	5328.15	5271	5381	5932.93	5902	5974	4795.67	4773	4812	NA	NA	NA	5805.91	5769	5830	NA	NA	NA	6068.44	6043	6107	NA	NA	NA	NA	NA	NA	NA	NA	NA	NA	NA	NA	NA	NA	NA	NA	NA	NA	NA	NA	NA	NA	NA	NA	NA
80340	6644.8	6614	6671	5330.43	5276	5383	5935.47	5905	5978	4797.44	4774	4813	NA	NA	NA	5808.28	5773	5831	NA	NA	NA	6071.2	6048	6110	NA	NA	NA	NA	NA	NA	NA	NA	NA	NA	NA	NA	NA	NA	NA	NA	NA	NA	NA	NA	NA	NA	NA	NA	NA
80400	6648.31	6617	6673	5334.33	5282	5388	5939.34	5908	5982	4801.3	4777	4818	NA	NA	NA	5811.96	5778	5835	NA	NA	NA	6074.76	6052	6115	NA	NA	NA	NA	NA	NA	NA	NA	NA	NA	NA	NA	NA	NA	NA	NA	NA	NA	NA	NA	NA	NA	NA	NA	NA
80409	6649.12	6619	6674	5335.05	5282	5389	5939.75	5908	5982	4801.71	4777	4818	NA	NA	NA	5812.5	5778	5835	NA	NA	NA	6075.25	6053	6115	NA	NA	NA	NA	NA	NA	NA	NA	NA	NA	NA	NA	NA	NA	NA	NA	NA	NA	NA	NA	NA	NA	NA	NA	NA
80500	6655.08	6623	6681	5340.28	5290	5399	5944.53	5914	5986	4806.49	4784	4822	NA	NA	NA	5817.91	5783	5841	NA	NA	NA	6081.93	6061	6118	NA	NA	NA	NA	NA	NA	NA	NA	NA	NA	NA	NA	NA	NA	NA	NA	NA	NA	NA	NA	NA	NA	NA	NA	NA
80600	6662.79	6634	6689	5346.16	5298	5405	5949.73	5919	5993	4811.46	4788	4825	NA	NA	NA	5824.95	5798	5848	NA	NA	NA	6088.6	6066	6124	NA	NA	NA	NA	NA	NA	NA	NA	NA	NA	NA	NA	NA	NA	NA	NA	NA	NA	NA	NA	NA	NA	NA	NA	NA
80700	6670.39	6637	6700	5351.4	5304	5409	5955.91	5926	6000	4816.42	4797	4831	NA	NA	NA	5830.99	5805	5853	NA	NA	NA	6094.83	6072	6134	NA	NA	NA	NA	NA	NA	NA	NA	NA	NA	NA	NA	NA	NA	NA	NA	NA	NA	NA	NA	NA	NA	NA	NA	NA
80800	6677.26	6645	6707	5356.67	5310	5418	5961.37	5931	6009	4821.91	4804	4837	NA	NA	NA	5837.91	5809	5862	NA	NA	NA	6101.33	6075	6138	NA	NA	NA	NA	NA	NA	NA	NA	NA	NA	NA	NA	NA	NA	NA	NA	NA	NA	NA	NA	NA	NA	NA	NA	NA
80900	6683.44	6652	6709	5362.13	5315	5421	5967.97	5938	6011	4827.05	4811	4843	NA	NA	NA	5843.74	5817	5870	NA	NA	NA	6107.84	6082	6144	NA	NA	NA	NA	NA	NA	NA	NA	NA	NA	NA	NA	NA	NA	NA	NA	NA	NA	NA	NA	NA	NA	NA	NA	NA
81000	6690.31	6665	6713	5368.27	5322	5427	5974.19	5947	6014	4832.01	4815	4845	NA	NA	NA	5850.49	5824	5878	NA	NA	NA	6113.75	6086	6154	NA	NA	NA	NA	NA	NA	NA	NA	NA	NA	NA	NA	NA	NA	NA	NA	NA	NA	NA	NA	NA	NA	NA	NA	NA
81100	6696.86	6672	6720	5373.94	5324	5439	5980.82	5952	6023	4837.56	4823	4850	NA	NA	NA	5856.67	5826	5885	NA	NA	NA	6119.99	6093	6160	NA	NA	NA	NA	NA	NA	NA	NA	NA	NA	NA	NA	NA	NA	NA	NA	NA	NA	NA	NA	NA	NA	NA	NA	NA
81200	6703.86	6675	6726	5380.07	5330	5446	5986.15	5959	6027	4842.5	4830	4855	NA	NA	NA	5863	5832	5889	NA	NA	NA	6127.56	6105	6168	NA	NA	NA	NA	NA	NA	NA	NA	NA	NA	NA	NA	NA	NA	NA	NA	NA	NA	NA	NA	NA	NA	NA	NA	NA
81276	6709.26	6683	6732	5384.25	5337	5450	5989.72	5963	6029	4846.28	4835	4858	NA	NA	NA	5868.08	5837	5891	NA	NA	NA	6131.98	6110	6173	NA	NA	NA	NA	NA	NA	NA	NA	NA	NA	NA	NA	NA	NA	NA	NA	NA	NA	NA	NA	NA	NA	NA	NA	NA
81300	6711.08	6684	6734	5385.3	5338	5450	5991.07	5967	6031	4847.23	4836	4858	NA	NA	NA	5869.49	5840	5892	NA	NA	NA	6133.26	6111	6174	NA	NA	NA	NA	NA	NA	NA	NA	NA	NA	NA	NA	NA	NA	NA	NA	NA	NA	NA	NA	NA	NA	NA	NA	NA
81400	6717.81	6690	6740	5390.13	5343	5450	5997.74	5973	6037	4851.92	4842	4862	NA	NA	NA	5875.1	5850	5897	NA	NA	NA	6139.12	6117	6178	NA	NA	NA	NA	NA	NA	NA	NA	NA	NA	NA	NA	NA	NA	NA	NA	NA	NA	NA	NA	NA	NA	NA	NA	NA
81500	6724.68	6695	6747	5395.69	5347	5454	6003.69	5978	6051	4857.14	4848	4867	NA	NA	NA	5880.02	5854	5900	NA	NA	NA	6145.67	6127	6182	NA	NA	NA	NA	NA	NA	NA	NA	NA	NA	NA	NA	NA	NA	NA	NA	NA	NA	NA	NA	NA	NA	NA	NA	NA
81582	6731.13	6703	6754	5400.01	5353	5461	6009.73	5982	6057	4861.82	4852	4871	NA	NA	NA	5885.69	5862	5906	NA	NA	NA	6150.19	6128	6187	NA	NA	NA	NA	NA	NA	NA	NA	NA	NA	NA	NA	NA	NA	NA	NA	NA	NA	NA	NA	NA	NA	NA	NA	NA
81600	6732.31	6704	6755	5400.69	5353	5461	6010.82	5982	6057	4863.05	4852	4872	NA	NA	NA	5887.05	5863	5909	NA	NA	NA	6151.41	6128	6188	NA	NA	NA	NA	NA	NA	NA	NA	NA	NA	NA	NA	NA	NA	NA	NA	NA	NA	NA	NA	NA	NA	NA	NA	NA
81700	6739.72	6711	6763	5406.19	5360	5468	6017.55	5989	6068	4868.1	4856	4874	NA	NA	NA	5893.35	5873	5915	NA	NA	NA	6158.32	6138	6195	NA	NA	NA	NA	NA	NA	NA	NA	NA	NA	NA	NA	NA	NA	NA	NA	NA	NA	NA	NA	NA	NA	NA	NA	NA
81800	6746.44	6717	6774	5411.51	5367	5473	6023.09	5993	6071	4873.42	4867	4878	NA	NA	NA	5900.27	5882	5919	NA	NA	NA	6165.54	6144	6205	NA	NA	NA	NA	NA	NA	NA	NA	NA	NA	NA	NA	NA	NA	NA	NA	NA	NA	NA	NA	NA	NA	NA	NA	NA
81900	6753.3	6722	6783	5416.34	5369	5482	6029.09	5999	6076	4877.94	4875	4882	NA	NA	NA	5905.9	5886	5922	NA	NA	NA	6172.35	6153	6212	NA	NA	NA	NA	NA	NA	NA	NA	NA	NA	NA	NA	NA	NA	NA	NA	NA	NA	NA	NA	NA	NA	NA	NA	NA
82000	6760.21	6729	6790	5422.03	5372	5485	6034.33	6007	6080	4883.22	4881	4884	NA	NA	NA	5912.9	5897	5927	NA	NA	NA	6178.89	6159	6218	NA	NA	NA	NA	NA	NA	NA	NA	NA	NA	NA	NA	NA	NA	NA	NA	NA	NA	NA	NA	NA	NA	NA	NA	NA
82016	6761.48	6731	6791	5422.62	5373	5485	6035.73	6008	6082	4884	4884	4884	NA	NA	NA	5913.81	5899	5929	NA	NA	NA	6179.94	6162	6218	NA	NA	NA	NA	NA	NA	NA	NA	NA	NA	NA	NA	NA	NA	NA	NA	NA	NA	NA	NA	NA	NA	NA	NA	NA
82100	6768.21	6741	6795	5427.69	5377	5489	6041.08	6015	6087	NA	NA	NA	NA	NA	NA	5918.94	5907	5934	NA	NA	NA	6185.26	6167	6226	NA	NA	NA	NA	NA	NA	NA	NA	NA	NA	NA	NA	NA	NA	NA	NA	NA	NA	NA	NA	NA	NA	NA	NA	NA
82200	6776.33	6753	6803	5432.93	5385	5496	6047.04	6024	6091	NA	NA	NA	NA	NA	NA	5925.61	5914	5940	NA	NA	NA	6191.67	6174	6234	NA	NA	NA	NA	NA	NA	NA	NA	NA	NA	NA	NA	NA	NA	NA	NA	NA	NA	NA	NA	NA	NA	NA	NA	NA
82300	6783.96	6761	6810	5439.06	5390	5500	6054.04	6028	6098	NA	NA	NA	NA	NA	NA	5931.22	5918	5943	NA	NA	NA	6197.32	6181	6236	NA	NA	NA	NA	NA	NA	NA	NA	NA	NA	NA	NA	NA	NA	NA	NA	NA	NA	NA	NA	NA	NA	NA	NA	NA
82400	6791.01	6770	6815	5444.96	5395	5509	6060.71	6033	6103	NA	NA	NA	NA	NA	NA	5937.53	5925	5950	NA	NA	NA	6203.36	6187	6240	NA	NA	NA	NA	NA	NA	NA	NA	NA	NA	NA	NA	NA	NA	NA	NA	NA	NA	NA	NA	NA	NA	NA	NA	NA
82500	6798.4	6775	6824	5450.65	5400	5517	6067.52	6039	6107	NA	NA	NA	NA	NA	NA	5943.84	5934	5959	NA	NA	NA	6210.23	6190	6243	NA	NA	NA	NA	NA	NA	NA	NA	NA	NA	NA	NA	NA	NA	NA	NA	NA	NA	NA	NA	NA	NA	NA	NA	NA
82600	6804.68	6785	6828	5456.29	5404	5520	6073.56	6046	6111	NA	NA	NA	NA	NA	NA	5949.84	5938	5964	NA	NA	NA	6216.63	6196	6250	NA	NA	NA	NA	NA	NA	NA	NA	NA	NA	NA	NA	NA	NA	NA	NA	NA	NA	NA	NA	NA	NA	NA	NA	NA
82700	6812	6791	6834	5462.7	5409	5528	6079.66	6048	6119	NA	NA	NA	NA	NA	NA	5956.07	5945	5969	NA	NA	NA	6222.19	6201	6254	NA	NA	NA	NA	NA	NA	NA	NA	NA	NA	NA	NA	NA	NA	NA	NA	NA	NA	NA	NA	NA	NA	NA	NA	NA
82800	6819.09	6799	6845	5467.99	5414	5534	6086.64	6055	6124	NA	NA	NA	NA	NA	NA	5963.69	5950	5979	NA	NA	NA	6228.48	6207	6261	NA	NA	NA	NA	NA	NA	NA	NA	NA	NA	NA	NA	NA	NA	NA	NA	NA	NA	NA	NA	NA	NA	NA	NA	NA
82900	6826	6808	6852	5473.84	5418	5541	6092.91	6060	6128	NA	NA	NA	NA	NA	NA	5969.37	5959	5981	NA	NA	NA	6234.54	6213	6273	NA	NA	NA	NA	NA	NA	NA	NA	NA	NA	NA	NA	NA	NA	NA	NA	NA	NA	NA	NA	NA	NA	NA	NA	NA
83000	6833.49	6815	6858	5478.77	5423	5545	6099.38	6067	6134	NA	NA	NA	NA	NA	NA	5974.61	5967	5986	NA	NA	NA	6240.91	6219	6279	NA	NA	NA	NA	NA	NA	NA	NA	NA	NA	NA	NA	NA	NA	NA	NA	NA	NA	NA	NA	NA	NA	NA	NA	NA
83100	6840.68	6822	6865	5484.64	5427	5552	6105.93	6074	6141	NA	NA	NA	NA	NA	NA	5980.39	5973	5991	NA	NA	NA	6247.56	6223	6283	NA	NA	NA	NA	NA	NA	NA	NA	NA	NA	NA	NA	NA	NA	NA	NA	NA	NA	NA	NA	NA	NA	NA	NA	NA
83200	6847.28	6829	6869	5490.47	5434	5557	6111.67	6081	6149	NA	NA	NA	NA	NA	NA	5986.57	5978	5997	NA	NA	NA	6254.31	6230	6286	NA	NA	NA	NA	NA	NA	NA	NA	NA	NA	NA	NA	NA	NA	NA	NA	NA	NA	NA	NA	NA	NA	NA	NA	NA
83300	6855.18	6837	6877	5496.33	5437	5560	6117.86	6084	6153	NA	NA	NA	NA	NA	NA	5992.13	5985	6001	NA	NA	NA	6260.23	6236	6289	NA	NA	NA	NA	NA	NA	NA	NA	NA	NA	NA	NA	NA	NA	NA	NA	NA	NA	NA	NA	NA	NA	NA	NA	NA
83400	6861.98	6844	6879	5502.1	5446	5563	6123.33	6091	6156	NA	NA	NA	NA	NA	NA	5998.26	5991	6004	NA	NA	NA	6266.06	6245	6290	NA	NA	NA	NA	NA	NA	NA	NA	NA	NA	NA	NA	NA	NA	NA	NA	NA	NA	NA	NA	NA	NA	NA	NA	NA
83500	6868.98	6855	6886	5507.68	5448	5568	6129.39	6099	6161	NA	NA	NA	NA	NA	NA	6003.53	5996	6009	NA	NA	NA	6272.54	6253	6299	NA	NA	NA	NA	NA	NA	NA	NA	NA	NA	NA	NA	NA	NA	NA	NA	NA	NA	NA	NA	NA	NA	NA	NA	NA
83600	6876.52	6862	6894	5513.8	5457	5575	6135.16	6106	6169	NA	NA	NA	NA	NA	NA	6008.99	6003	6014	NA	NA	NA	6280.02	6262	6305	NA	NA	NA	NA	NA	NA	NA	NA	NA	NA	NA	NA	NA	NA	NA	NA	NA	NA	NA	NA	NA	NA	NA	NA	NA
83700	6884.52	6869	6902	5519.88	5465	5580	6141.07	6116	6174	NA	NA	NA	NA	NA	NA	6014.6	6010	6018	NA	NA	NA	6285.77	6269	6312	NA	NA	NA	NA	NA	NA	NA	NA	NA	NA	NA	NA	NA	NA	NA	NA	NA	NA	NA	NA	NA	NA	NA	NA	NA
83800	6891.38	6872	6907	5526.01	5471	5585	6147.12	6122	6181	NA	NA	NA	NA	NA	NA	6021.01	6018	6023	NA	NA	NA	6292.27	6274	6323	NA	NA	NA	NA	NA	NA	NA	NA	NA	NA	NA	NA	NA	NA	NA	NA	NA	NA	NA	NA	NA	NA	NA	NA	NA
83833	6893.98	6877	6911	5527.79	5474	5586	6148.89	6123	6184	NA	NA	NA	NA	NA	NA	6023	6023	6023	NA	NA	NA	6295.27	6280	6326	NA	NA	NA	NA	NA	NA	NA	NA	NA	NA	NA	NA	NA	NA	NA	NA	NA	NA	NA	NA	NA	NA	NA	NA	NA
83851	6895.12	6879	6913	5529.1	5476	5587	6149.8	6123	6185	NA	NA	NA	NA	NA	NA	NA	NA	NA	NA	NA	NA	6296.53	6282	6327	NA	NA	NA	NA	NA	NA	NA	NA	NA	NA	NA	NA	NA	NA	NA	NA	NA	NA	NA	NA	NA	NA	NA	NA	NA
83900	6898.89	6885	6919	5531.66	5478	5590	6153.39	6125	6190	NA	NA	NA	NA	NA	NA	NA	NA	NA	NA	NA	NA	6299.67	6284	6329	NA	NA	NA	NA	NA	NA	NA	NA	NA	NA	NA	NA	NA	NA	NA	NA	NA	NA	NA	NA	NA	NA	NA	NA	NA
84000	6905.74	6891	6922	5537.67	5481	5593	6159.66	6132	6194	NA	NA	NA	NA	NA	NA	NA	NA	NA	NA	NA	NA	6305.24	6289	6333	NA	NA	NA	NA	NA	NA	NA	NA	NA	NA	NA	NA	NA	NA	NA	NA	NA	NA	NA	NA	NA	NA	NA	NA	NA
84100	6911.92	6899	6927	5543.05	5484	5597	6164.93	6137	6199	NA	NA	NA	NA	NA	NA	NA	NA	NA	NA	NA	NA	6311.57	6296	6338	NA	NA	NA	NA	NA	NA	NA	NA	NA	NA	NA	NA	NA	NA	NA	NA	NA	NA	NA	NA	NA	NA	NA	NA	NA
84200	6918.95	6905	6935	5548.14	5489	5604	6171.34	6144	6203	NA	NA	NA	NA	NA	NA	NA	NA	NA	NA	NA	NA	6318.38	6302	6344	NA	NA	NA	NA	NA	NA	NA	NA	NA	NA	NA	NA	NA	NA	NA	NA	NA	NA	NA	NA	NA	NA	NA	NA	NA
84300	6926.17	6913	6937	5554.23	5493	5609	6177.66	6151	6209	NA	NA	NA	NA	NA	NA	NA	NA	NA	NA	NA	NA	6324.48	6307	6350	NA	NA	NA	NA	NA	NA	NA	NA	NA	NA	NA	NA	NA	NA	NA	NA	NA	NA	NA	NA	NA	NA	NA	NA	NA
84400	6932.2	6918	6942	5560.05	5499	5615	6183.21	6159	6216	NA	NA	NA	NA	NA	NA	NA	NA	NA	NA	NA	NA	6330.4	6312	6354	NA	NA	NA	NA	NA	NA	NA	NA	NA	NA	NA	NA	NA	NA	NA	NA	NA	NA	NA	NA	NA	NA	NA	NA	NA
84500	6939.9	6929	6950	5566.14	5510	5622	6189.17	6165	6223	NA	NA	NA	NA	NA	NA	NA	NA	NA	NA	NA	NA	6336.54	6318	6358	NA	NA	NA	NA	NA	NA	NA	NA	NA	NA	NA	NA	NA	NA	NA	NA	NA	NA	NA	NA	NA	NA	NA	NA	NA
84600	6946.86	6936	6954	5571.41	5516	5627	6195.35	6171	6224	NA	NA	NA	NA	NA	NA	NA	NA	NA	NA	NA	NA	6342.28	6324	6361	NA	NA	NA	NA	NA	NA	NA	NA	NA	NA	NA	NA	NA	NA	NA	NA	NA	NA	NA	NA	NA	NA	NA	NA	NA
84700	6953.23	6944	6960	5576.38	5524	5629	6200.68	6178	6226	NA	NA	NA	NA	NA	NA	NA	NA	NA	NA	NA	NA	6348.65	6328	6368	NA	NA	NA	NA	NA	NA	NA	NA	NA	NA	NA	NA	NA	NA	NA	NA	NA	NA	NA	NA	NA	NA	NA	NA	NA
84800	6960.67	6957	6962	5582.51	5527	5637	6206.54	6181	6233	NA	NA	NA	NA	NA	NA	NA	NA	NA	NA	NA	NA	6355.1	6331	6376	NA	NA	NA	NA	NA	NA	NA	NA	NA	NA	NA	NA	NA	NA	NA	NA	NA	NA	NA	NA	NA	NA	NA	NA	NA
84822	6962	6962	6962	5584.1	5531	5639	6207.95	6184	6233	NA	NA	NA	NA	NA	NA	NA	NA	NA	NA	NA	NA	6356.29	6331	6376	NA	NA	NA	NA	NA	NA	NA	NA	NA	NA	NA	NA	NA	NA	NA	NA	NA	NA	NA	NA	NA	NA	NA	NA	NA
84900	NA	NA	NA	5588.14	5532	5644	6212.5	6189	6242	NA	NA	NA	NA	NA	NA	NA	NA	NA	NA	NA	NA	6361.16	6338	6384	NA	NA	NA	NA	NA	NA	NA	NA	NA	NA	NA	NA	NA	NA	NA	NA	NA	NA	NA	NA	NA	NA	NA	NA	NA
85000	NA	NA	NA	5593.01	5535	5650	6218.55	6196	6247	NA	NA	NA	NA	NA	NA	NA	NA	NA	NA	NA	NA	6367.29	6343	6387	NA	NA	NA	NA	NA	NA	NA	NA	NA	NA	NA	NA	NA	NA	NA	NA	NA	NA	NA	NA	NA	NA	NA	NA	NA
85100	NA	NA	NA	5598.87	5543	5658	6224.69	6201	6252	NA	NA	NA	NA	NA	NA	NA	NA	NA	NA	NA	NA	6373.38	6344	6392	NA	NA	NA	NA	NA	NA	NA	NA	NA	NA	NA	NA	NA	NA	NA	NA	NA	NA	NA	NA	NA	NA	NA	NA	NA
85200	NA	NA	NA	5604.19	5545	5661	6230.92	6208	6260	NA	NA	NA	NA	NA	NA	NA	NA	NA	NA	NA	NA	6379.96	6351	6401	NA	NA	NA	NA	NA	NA	NA	NA	NA	NA	NA	NA	NA	NA	NA	NA	NA	NA	NA	NA	NA	NA	NA	NA	NA
85300	NA	NA	NA	5609.87	5552	5669	6237.27	6214	6264	NA	NA	NA	NA	NA	NA	NA	NA	NA	NA	NA	NA	6386.41	6355	6405	NA	NA	NA	NA	NA	NA	NA	NA	NA	NA	NA	NA	NA	NA	NA	NA	NA	NA	NA	NA	NA	NA	NA	NA	NA
85400	NA	NA	NA	5615.55	5555	5676	6242.78	6219	6272	NA	NA	NA	NA	NA	NA	NA	NA	NA	NA	NA	NA	6392.37	6363	6410	NA	NA	NA	NA	NA	NA	NA	NA	NA	NA	NA	NA	NA	NA	NA	NA	NA	NA	NA	NA	NA	NA	NA	NA	NA
85500	NA	NA	NA	5621.78	5562	5681	6248.66	6226	6278	NA	NA	NA	NA	NA	NA	NA	NA	NA	NA	NA	NA	6399.1	6373	6417	NA	NA	NA	NA	NA	NA	NA	NA	NA	NA	NA	NA	NA	NA	NA	NA	NA	NA	NA	NA	NA	NA	NA	NA	NA
85600	NA	NA	NA	5627.06	5570	5684	6254.02	6231	6282	NA	NA	NA	NA	NA	NA	NA	NA	NA	NA	NA	NA	6404.89	6378	6424	NA	NA	NA	NA	NA	NA	NA	NA	NA	NA	NA	NA	NA	NA	NA	NA	NA	NA	NA	NA	NA	NA	NA	NA	NA
85700	NA	NA	NA	5632.96	5575	5689	6260.61	6240	6291	NA	NA	NA	NA	NA	NA	NA	NA	NA	NA	NA	NA	6411.43	6384	6431	NA	NA	NA	NA	NA	NA	NA	NA	NA	NA	NA	NA	NA	NA	NA	NA	NA	NA	NA	NA	NA	NA	NA	NA	NA
85800	NA	NA	NA	5638.36	5579	5692	6266.66	6240	6297	NA	NA	NA	NA	NA	NA	NA	NA	NA	NA	NA	NA	6417.84	6391	6436	NA	NA	NA	NA	NA	NA	NA	NA	NA	NA	NA	NA	NA	NA	NA	NA	NA	NA	NA	NA	NA	NA	NA	NA	NA
85900	NA	NA	NA	5643.95	5581	5700	6273.1	6247	6304	NA	NA	NA	NA	NA	NA	NA	NA	NA	NA	NA	NA	6424.24	6397	6442	NA	NA	NA	NA	NA	NA	NA	NA	NA	NA	NA	NA	NA	NA	NA	NA	NA	NA	NA	NA	NA	NA	NA	NA	NA
86000	NA	NA	NA	5649.4	5587	5707	6279.63	6252	6312	NA	NA	NA	NA	NA	NA	NA	NA	NA	NA	NA	NA	6430.52	6402	6448	NA	NA	NA	NA	NA	NA	NA	NA	NA	NA	NA	NA	NA	NA	NA	NA	NA	NA	NA	NA	NA	NA	NA	NA	NA
86100	NA	NA	NA	5654.51	5595	5713	6286.58	6259	6318	NA	NA	NA	NA	NA	NA	NA	NA	NA	NA	NA	NA	6437.06	6407	6453	NA	NA	NA	NA	NA	NA	NA	NA	NA	NA	NA	NA	NA	NA	NA	NA	NA	NA	NA	NA	NA	NA	NA	NA	NA
86200	NA	NA	NA	5660.28	5600	5716	6291.64	6270	6322	NA	NA	NA	NA	NA	NA	NA	NA	NA	NA	NA	NA	6442.61	6412	6458	NA	NA	NA	NA	NA	NA	NA	NA	NA	NA	NA	NA	NA	NA	NA	NA	NA	NA	NA	NA	NA	NA	NA	NA	NA
86300	NA	NA	NA	5665.77	5605	5722	6298.26	6274	6326	NA	NA	NA	NA	NA	NA	NA	NA	NA	NA	NA	NA	6448.88	6417	6462	NA	NA	NA	NA	NA	NA	NA	NA	NA	NA	NA	NA	NA	NA	NA	NA	NA	NA	NA	NA	NA	NA	NA	NA	NA
86400	NA	NA	NA	5671.49	5611	5726	6306.19	6282	6331	NA	NA	NA	NA	NA	NA	NA	NA	NA	NA	NA	NA	6455.52	6425	6468	NA	NA	NA	NA	NA	NA	NA	NA	NA	NA	NA	NA	NA	NA	NA	NA	NA	NA	NA	NA	NA	NA	NA	NA	NA
86500	NA	NA	NA	5677.39	5617	5730	6312.97	6285	6336	NA	NA	NA	NA	NA	NA	NA	NA	NA	NA	NA	NA	6461.75	6431	6474	NA	NA	NA	NA	NA	NA	NA	NA	NA	NA	NA	NA	NA	NA	NA	NA	NA	NA	NA	NA	NA	NA	NA	NA	NA
86600	NA	NA	NA	5683.7	5621	5734	6320	6291	6341	NA	NA	NA	NA	NA	NA	NA	NA	NA	NA	NA	NA	6468.27	6441	6481	NA	NA	NA	NA	NA	NA	NA	NA	NA	NA	NA	NA	NA	NA	NA	NA	NA	NA	NA	NA	NA	NA	NA	NA	NA
86700	NA	NA	NA	5689.9	5624	5740	6326.63	6300	6348	NA	NA	NA	NA	NA	NA	NA	NA	NA	NA	NA	NA	6475.3	6447	6493	NA	NA	NA	NA	NA	NA	NA	NA	NA	NA	NA	NA	NA	NA	NA	NA	NA	NA	NA	NA	NA	NA	NA	NA	NA
86800	NA	NA	NA	5695.03	5628	5750	6332.31	6311	6354	NA	NA	NA	NA	NA	NA	NA	NA	NA	NA	NA	NA	6480.99	6455	6498	NA	NA	NA	NA	NA	NA	NA	NA	NA	NA	NA	NA	NA	NA	NA	NA	NA	NA	NA	NA	NA	NA	NA	NA	NA
86900	NA	NA	NA	5701.17	5634	5753	6339.22	6316	6359	NA	NA	NA	NA	NA	NA	NA	NA	NA	NA	NA	NA	6487.77	6464	6501	NA	NA	NA	NA	NA	NA	NA	NA	NA	NA	NA	NA	NA	NA	NA	NA	NA	NA	NA	NA	NA	NA	NA	NA	NA
87000	NA	NA	NA	5706.46	5643	5756	6345.58	6326	6361	NA	NA	NA	NA	NA	NA	NA	NA	NA	NA	NA	NA	6494.86	6473	6508	NA	NA	NA	NA	NA	NA	NA	NA	NA	NA	NA	NA	NA	NA	NA	NA	NA	NA	NA	NA	NA	NA	NA	NA	NA
87100	NA	NA	NA	5712.32	5652	5765	6352.61	6332	6369	NA	NA	NA	NA	NA	NA	NA	NA	NA	NA	NA	NA	6500.64	6480	6511	NA	NA	NA	NA	NA	NA	NA	NA	NA	NA	NA	NA	NA	NA	NA	NA	NA	NA	NA	NA	NA	NA	NA	NA	NA
87200	NA	NA	NA	5718.09	5659	5770	6357.7	6338	6376	NA	NA	NA	NA	NA	NA	NA	NA	NA	NA	NA	NA	6507.09	6485	6515	NA	NA	NA	NA	NA	NA	NA	NA	NA	NA	NA	NA	NA	NA	NA	NA	NA	NA	NA	NA	NA	NA	NA	NA	NA
87300	NA	NA	NA	5723.59	5664	5775	6363.99	6344	6383	NA	NA	NA	NA	NA	NA	NA	NA	NA	NA	NA	NA	6513.14	6489	6524	NA	NA	NA	NA	NA	NA	NA	NA	NA	NA	NA	NA	NA	NA	NA	NA	NA	NA	NA	NA	NA	NA	NA	NA	NA
87400	NA	NA	NA	5728.51	5669	5782	6370.57	6354	6389	NA	NA	NA	NA	NA	NA	NA	NA	NA	NA	NA	NA	6519.68	6495	6531	NA	NA	NA	NA	NA	NA	NA	NA	NA	NA	NA	NA	NA	NA	NA	NA	NA	NA	NA	NA	NA	NA	NA	NA	NA
87500	NA	NA	NA	5733.82	5671	5789	6376.89	6359	6393	NA	NA	NA	NA	NA	NA	NA	NA	NA	NA	NA	NA	6525.5	6502	6539	NA	NA	NA	NA	NA	NA	NA	NA	NA	NA	NA	NA	NA	NA	NA	NA	NA	NA	NA	NA	NA	NA	NA	NA	NA
87600	NA	NA	NA	5739.46	5676	5794	6382.15	6363	6395	NA	NA	NA	NA	NA	NA	NA	NA	NA	NA	NA	NA	6531.03	6512	6542	NA	NA	NA	NA	NA	NA	NA	NA	NA	NA	NA	NA	NA	NA	NA	NA	NA	NA	NA	NA	NA	NA	NA	NA	NA
87700	NA	NA	NA	5745.89	5679	5799	6388.56	6372	6402	NA	NA	NA	NA	NA	NA	NA	NA	NA	NA	NA	NA	6537.18	6519	6546	NA	NA	NA	NA	NA	NA	NA	NA	NA	NA	NA	NA	NA	NA	NA	NA	NA	NA	NA	NA	NA	NA	NA	NA	NA
87787	NA	NA	NA	5750.79	5683	5803	6394.01	6379	6408	NA	NA	NA	NA	NA	NA	NA	NA	NA	NA	NA	NA	6542.6	6525	6554	NA	NA	NA	NA	NA	NA	NA	NA	NA	NA	NA	NA	NA	NA	NA	NA	NA	NA	NA	NA	NA	NA	NA	NA	NA
87800	NA	NA	NA	5751.29	5684	5803	6394.79	6380	6409	NA	NA	NA	NA	NA	NA	NA	NA	NA	NA	NA	NA	6543.46	6529	6555	NA	NA	NA	NA	NA	NA	NA	NA	NA	NA	NA	NA	NA	NA	NA	NA	NA	NA	NA	NA	NA	NA	NA	NA	NA
87900	NA	NA	NA	5757.38	5690	5806	6400.3	6386	6420	NA	NA	NA	NA	NA	NA	NA	NA	NA	NA	NA	NA	6549.7	6535	6560	NA	NA	NA	NA	NA	NA	NA	NA	NA	NA	NA	NA	NA	NA	NA	NA	NA	NA	NA	NA	NA	NA	NA	NA	NA
88000	NA	NA	NA	5762.56	5696	5808	6405.76	6390	6424	NA	NA	NA	NA	NA	NA	NA	NA	NA	NA	NA	NA	6556.39	6541	6569	NA	NA	NA	NA	NA	NA	NA	NA	NA	NA	NA	NA	NA	NA	NA	NA	NA	NA	NA	NA	NA	NA	NA	NA	NA
88100	NA	NA	NA	5768.47	5706	5809	6410.85	6395	6430	NA	NA	NA	NA	NA	NA	NA	NA	NA	NA	NA	NA	6563.64	6551	6577	NA	NA	NA	NA	NA	NA	NA	NA	NA	NA	NA	NA	NA	NA	NA	NA	NA	NA	NA	NA	NA	NA	NA	NA	NA
88200	NA	NA	NA	5775.09	5714	5815	6416.31	6402	6435	NA	NA	NA	NA	NA	NA	NA	NA	NA	NA	NA	NA	6569.48	6558	6583	NA	NA	NA	NA	NA	NA	NA	NA	NA	NA	NA	NA	NA	NA	NA	NA	NA	NA	NA	NA	NA	NA	NA	NA	NA
88300	NA	NA	NA	5780.62	5721	5819	6422.57	6404	6439	NA	NA	NA	NA	NA	NA	NA	NA	NA	NA	NA	NA	6576.43	6563	6589	NA	NA	NA	NA	NA	NA	NA	NA	NA	NA	NA	NA	NA	NA	NA	NA	NA	NA	NA	NA	NA	NA	NA	NA	NA
88338	NA	NA	NA	5782.59	5721	5821	6424.89	6407	6442	NA	NA	NA	NA	NA	NA	NA	NA	NA	NA	NA	NA	6578.66	6568	6592	NA	NA	NA	NA	NA	NA	NA	NA	NA	NA	NA	NA	NA	NA	NA	NA	NA	NA	NA	NA	NA	NA	NA	NA	NA
88400	NA	NA	NA	5786.62	5726	5825	6427.95	6413	6445	NA	NA	NA	NA	NA	NA	NA	NA	NA	NA	NA	NA	6582.53	6573	6595	NA	NA	NA	NA	NA	NA	NA	NA	NA	NA	NA	NA	NA	NA	NA	NA	NA	NA	NA	NA	NA	NA	NA	NA	NA
88500	NA	NA	NA	5792.84	5736	5830	6433.72	6416	6449	NA	NA	NA	NA	NA	NA	NA	NA	NA	NA	NA	NA	6588.36	6575	6601	NA	NA	NA	NA	NA	NA	NA	NA	NA	NA	NA	NA	NA	NA	NA	NA	NA	NA	NA	NA	NA	NA	NA	NA	NA
88600	NA	NA	NA	5798.25	5737	5835	6439.95	6421	6455	NA	NA	NA	NA	NA	NA	NA	NA	NA	NA	NA	NA	6594.46	6582	6606	NA	NA	NA	NA	NA	NA	NA	NA	NA	NA	NA	NA	NA	NA	NA	NA	NA	NA	NA	NA	NA	NA	NA	NA	NA
88700	NA	NA	NA	5803.81	5742	5845	6445.77	6431	6458	NA	NA	NA	NA	NA	NA	NA	NA	NA	NA	NA	NA	6600.88	6590	6613	NA	NA	NA	NA	NA	NA	NA	NA	NA	NA	NA	NA	NA	NA	NA	NA	NA	NA	NA	NA	NA	NA	NA	NA	NA
88800	NA	NA	NA	5809.21	5752	5848	6452.08	6438	6463	NA	NA	NA	NA	NA	NA	NA	NA	NA	NA	NA	NA	6607.78	6598	6616	NA	NA	NA	NA	NA	NA	NA	NA	NA	NA	NA	NA	NA	NA	NA	NA	NA	NA	NA	NA	NA	NA	NA	NA	NA
88900	NA	NA	NA	5814.71	5756	5852	6458.63	6445	6472	NA	NA	NA	NA	NA	NA	NA	NA	NA	NA	NA	NA	6615.38	6608	6624	NA	NA	NA	NA	NA	NA	NA	NA	NA	NA	NA	NA	NA	NA	NA	NA	NA	NA	NA	NA	NA	NA	NA	NA	NA
89000	NA	NA	NA	5820.23	5761	5861	6465.35	6452	6476	NA	NA	NA	NA	NA	NA	NA	NA	NA	NA	NA	NA	6621.46	6616	6628	NA	NA	NA	NA	NA	NA	NA	NA	NA	NA	NA	NA	NA	NA	NA	NA	NA	NA	NA	NA	NA	NA	NA	NA	NA
89100	NA	NA	NA	5825.27	5764	5865	6472.34	6461	6485	NA	NA	NA	NA	NA	NA	NA	NA	NA	NA	NA	NA	6628.46	6624	6634	NA	NA	NA	NA	NA	NA	NA	NA	NA	NA	NA	NA	NA	NA	NA	NA	NA	NA	NA	NA	NA	NA	NA	NA	NA
89200	NA	NA	NA	5831.5	5770	5872	6479.15	6469	6488	NA	NA	NA	NA	NA	NA	NA	NA	NA	NA	NA	NA	6635.54	6632	6639	NA	NA	NA	NA	NA	NA	NA	NA	NA	NA	NA	NA	NA	NA	NA	NA	NA	NA	NA	NA	NA	NA	NA	NA	NA
89254	NA	NA	NA	5834.28	5774	5872	6482.56	6474	6491	NA	NA	NA	NA	NA	NA	NA	NA	NA	NA	NA	NA	6639	6639	6639	NA	NA	NA	NA	NA	NA	NA	NA	NA	NA	NA	NA	NA	NA	NA	NA	NA	NA	NA	NA	NA	NA	NA	NA	NA
89300	NA	NA	NA	5836.96	5776	5876	6484.89	6477	6495	NA	NA	NA	NA	NA	NA	NA	NA	NA	NA	NA	NA	NA	NA	NA	NA	NA	NA	NA	NA	NA	NA	NA	NA	NA	NA	NA	NA	NA	NA	NA	NA	NA	NA	NA	NA	NA	NA	NA	NA
89400	NA	NA	NA	5841.83	5785	5880	6491.53	6486	6499	NA	NA	NA	NA	NA	NA	NA	NA	NA	NA	NA	NA	NA	NA	NA	NA	NA	NA	NA	NA	NA	NA	NA	NA	NA	NA	NA	NA	NA	NA	NA	NA	NA	NA	NA	NA	NA	NA	NA	NA
89500	NA	NA	NA	5847.78	5790	5885	6496.76	6491	6502	NA	NA	NA	NA	NA	NA	NA	NA	NA	NA	NA	NA	NA	NA	NA	NA	NA	NA	NA	NA	NA	NA	NA	NA	NA	NA	NA	NA	NA	NA	NA	NA	NA	NA	NA	NA	NA	NA	NA	NA
89600	NA	NA	NA	5853.24	5794	5891	6502.54	6499	6506	NA	NA	NA	NA	NA	NA	NA	NA	NA	NA	NA	NA	NA	NA	NA	NA	NA	NA	NA	NA	NA	NA	NA	NA	NA	NA	NA	NA	NA	NA	NA	NA	NA	NA	NA	NA	NA	NA	NA	NA
89700	NA	NA	NA	5858.59	5798	5899	6507.82	6507	6508	NA	NA	NA	NA	NA	NA	NA	NA	NA	NA	NA	NA	NA	NA	NA	NA	NA	NA	NA	NA	NA	NA	NA	NA	NA	NA	NA	NA	NA	NA	NA	NA	NA	NA	NA	NA	NA	NA	NA	NA
89703	NA	NA	NA	5858.69	5799	5899	6508	6508	6508	NA	NA	NA	NA	NA	NA	NA	NA	NA	NA	NA	NA	NA	NA	NA	NA	NA	NA	NA	NA	NA	NA	NA	NA	NA	NA	NA	NA	NA	NA	NA	NA	NA	NA	NA	NA	NA	NA	NA	NA
89800	NA	NA	NA	5864.37	5805	5905	NA	NA	NA	NA	NA	NA	NA	NA	NA	NA	NA	NA	NA	NA	NA	NA	NA	NA	NA	NA	NA	NA	NA	NA	NA	NA	NA	NA	NA	NA	NA	NA	NA	NA	NA	NA	NA	NA	NA	NA	NA	NA	NA
89900	NA	NA	NA	5870.1	5813	5915	NA	NA	NA	NA	NA	NA	NA	NA	NA	NA	NA	NA	NA	NA	NA	NA	NA	NA	NA	NA	NA	NA	NA	NA	NA	NA	NA	NA	NA	NA	NA	NA	NA	NA	NA	NA	NA	NA	NA	NA	NA	NA	NA
90000	NA	NA	NA	5876.47	5823	5925	NA	NA	NA	NA	NA	NA	NA	NA	NA	NA	NA	NA	NA	NA	NA	NA	NA	NA	NA	NA	NA	NA	NA	NA	NA	NA	NA	NA	NA	NA	NA	NA	NA	NA	NA	NA	NA	NA	NA	NA	NA	NA	NA
90100	NA	NA	NA	5882.19	5830	5926	NA	NA	NA	NA	NA	NA	NA	NA	NA	NA	NA	NA	NA	NA	NA	NA	NA	NA	NA	NA	NA	NA	NA	NA	NA	NA	NA	NA	NA	NA	NA	NA	NA	NA	NA	NA	NA	NA	NA	NA	NA	NA	NA
90200	NA	NA	NA	5887.73	5833	5929	NA	NA	NA	NA	NA	NA	NA	NA	NA	NA	NA	NA	NA	NA	NA	NA	NA	NA	NA	NA	NA	NA	NA	NA	NA	NA	NA	NA	NA	NA	NA	NA	NA	NA	NA	NA	NA	NA	NA	NA	NA	NA	NA
90300	NA	NA	NA	5893.78	5835	5932	NA	NA	NA	NA	NA	NA	NA	NA	NA	NA	NA	NA	NA	NA	NA	NA	NA	NA	NA	NA	NA	NA	NA	NA	NA	NA	NA	NA	NA	NA	NA	NA	NA	NA	NA	NA	NA	NA	NA	NA	NA	NA	NA
90400	NA	NA	NA	5898.33	5842	5936	NA	NA	NA	NA	NA	NA	NA	NA	NA	NA	NA	NA	NA	NA	NA	NA	NA	NA	NA	NA	NA	NA	NA	NA	NA	NA	NA	NA	NA	NA	NA	NA	NA	NA	NA	NA	NA	NA	NA	NA	NA	NA	NA
90500	NA	NA	NA	5904	5847	5943	NA	NA	NA	NA	NA	NA	NA	NA	NA	NA	NA	NA	NA	NA	NA	NA	NA	NA	NA	NA	NA	NA	NA	NA	NA	NA	NA	NA	NA	NA	NA	NA	NA	NA	NA	NA	NA	NA	NA	NA	NA	NA	NA
90600	NA	NA	NA	5908.75	5854	5946	NA	NA	NA	NA	NA	NA	NA	NA	NA	NA	NA	NA	NA	NA	NA	NA	NA	NA	NA	NA	NA	NA	NA	NA	NA	NA	NA	NA	NA	NA	NA	NA	NA	NA	NA	NA	NA	NA	NA	NA	NA	NA	NA
90700	NA	NA	NA	5914.58	5860	5948	NA	NA	NA	NA	NA	NA	NA	NA	NA	NA	NA	NA	NA	NA	NA	NA	NA	NA	NA	NA	NA	NA	NA	NA	NA	NA	NA	NA	NA	NA	NA	NA	NA	NA	NA	NA	NA	NA	NA	NA	NA	NA	NA
90800	NA	NA	NA	5920.57	5867	5953	NA	NA	NA	NA	NA	NA	NA	NA	NA	NA	NA	NA	NA	NA	NA	NA	NA	NA	NA	NA	NA	NA	NA	NA	NA	NA	NA	NA	NA	NA	NA	NA	NA	NA	NA	NA	NA	NA	NA	NA	NA	NA	NA
90900	NA	NA	NA	5926.57	5878	5961	NA	NA	NA	NA	NA	NA	NA	NA	NA	NA	NA	NA	NA	NA	NA	NA	NA	NA	NA	NA	NA	NA	NA	NA	NA	NA	NA	NA	NA	NA	NA	NA	NA	NA	NA	NA	NA	NA	NA	NA	NA	NA	NA
90997	NA	NA	NA	5932.7	5882	5966	NA	NA	NA	NA	NA	NA	NA	NA	NA	NA	NA	NA	NA	NA	NA	NA	NA	NA	NA	NA	NA	NA	NA	NA	NA	NA	NA	NA	NA	NA	NA	NA	NA	NA	NA	NA	NA	NA	NA	NA	NA	NA	NA
91000	NA	NA	NA	5932.75	5882	5966	NA	NA	NA	NA	NA	NA	NA	NA	NA	NA	NA	NA	NA	NA	NA	NA	NA	NA	NA	NA	NA	NA	NA	NA	NA	NA	NA	NA	NA	NA	NA	NA	NA	NA	NA	NA	NA	NA	NA	NA	NA	NA	NA
91100	NA	NA	NA	5938.12	5893	5970	NA	NA	NA	NA	NA	NA	NA	NA	NA	NA	NA	NA	NA	NA	NA	NA	NA	NA	NA	NA	NA	NA	NA	NA	NA	NA	NA	NA	NA	NA	NA	NA	NA	NA	NA	NA	NA	NA	NA	NA	NA	NA	NA
91200	NA	NA	NA	5943.76	5896	5977	NA	NA	NA	NA	NA	NA	NA	NA	NA	NA	NA	NA	NA	NA	NA	NA	NA	NA	NA	NA	NA	NA	NA	NA	NA	NA	NA	NA	NA	NA	NA	NA	NA	NA	NA	NA	NA	NA	NA	NA	NA	NA	NA
91300	NA	NA	NA	5949.39	5902	5985	NA	NA	NA	NA	NA	NA	NA	NA	NA	NA	NA	NA	NA	NA	NA	NA	NA	NA	NA	NA	NA	NA	NA	NA	NA	NA	NA	NA	NA	NA	NA	NA	NA	NA	NA	NA	NA	NA	NA	NA	NA	NA	NA
91400	NA	NA	NA	5955.12	5909	5988	NA	NA	NA	NA	NA	NA	NA	NA	NA	NA	NA	NA	NA	NA	NA	NA	NA	NA	NA	NA	NA	NA	NA	NA	NA	NA	NA	NA	NA	NA	NA	NA	NA	NA	NA	NA	NA	NA	NA	NA	NA	NA	NA
91500	NA	NA	NA	5959.86	5916	5991	NA	NA	NA	NA	NA	NA	NA	NA	NA	NA	NA	NA	NA	NA	NA	NA	NA	NA	NA	NA	NA	NA	NA	NA	NA	NA	NA	NA	NA	NA	NA	NA	NA	NA	NA	NA	NA	NA	NA	NA	NA	NA	NA
91600	NA	NA	NA	5965.41	5923	5993	NA	NA	NA	NA	NA	NA	NA	NA	NA	NA	NA	NA	NA	NA	NA	NA	NA	NA	NA	NA	NA	NA	NA	NA	NA	NA	NA	NA	NA	NA	NA	NA	NA	NA	NA	NA	NA	NA	NA	NA	NA	NA	NA
91700	NA	NA	NA	5971.18	5932	5999	NA	NA	NA	NA	NA	NA	NA	NA	NA	NA	NA	NA	NA	NA	NA	NA	NA	NA	NA	NA	NA	NA	NA	NA	NA	NA	NA	NA	NA	NA	NA	NA	NA	NA	NA	NA	NA	NA	NA	NA	NA	NA	NA
91800	NA	NA	NA	5977.31	5937	6004	NA	NA	NA	NA	NA	NA	NA	NA	NA	NA	NA	NA	NA	NA	NA	NA	NA	NA	NA	NA	NA	NA	NA	NA	NA	NA	NA	NA	NA	NA	NA	NA	NA	NA	NA	NA	NA	NA	NA	NA	NA	NA	NA
91900	NA	NA	NA	5983	5941	6009	NA	NA	NA	NA	NA	NA	NA	NA	NA	NA	NA	NA	NA	NA	NA	NA	NA	NA	NA	NA	NA	NA	NA	NA	NA	NA	NA	NA	NA	NA	NA	NA	NA	NA	NA	NA	NA	NA	NA	NA	NA	NA	NA
92000	NA	NA	NA	5988.06	5944	6017	NA	NA	NA	NA	NA	NA	NA	NA	NA	NA	NA	NA	NA	NA	NA	NA	NA	NA	NA	NA	NA	NA	NA	NA	NA	NA	NA	NA	NA	NA	NA	NA	NA	NA	NA	NA	NA	NA	NA	NA	NA	NA	NA
92100	NA	NA	NA	5993.16	5947	6022	NA	NA	NA	NA	NA	NA	NA	NA	NA	NA	NA	NA	NA	NA	NA	NA	NA	NA	NA	NA	NA	NA	NA	NA	NA	NA	NA	NA	NA	NA	NA	NA	NA	NA	NA	NA	NA	NA	NA	NA	NA	NA	NA
92200	NA	NA	NA	5999.33	5950	6027	NA	NA	NA	NA	NA	NA	NA	NA	NA	NA	NA	NA	NA	NA	NA	NA	NA	NA	NA	NA	NA	NA	NA	NA	NA	NA	NA	NA	NA	NA	NA	NA	NA	NA	NA	NA	NA	NA	NA	NA	NA	NA	NA
92300	NA	NA	NA	6004.69	5953	6035	NA	NA	NA	NA	NA	NA	NA	NA	NA	NA	NA	NA	NA	NA	NA	NA	NA	NA	NA	NA	NA	NA	NA	NA	NA	NA	NA	NA	NA	NA	NA	NA	NA	NA	NA	NA	NA	NA	NA	NA	NA	NA	NA
92400	NA	NA	NA	6010.45	5959	6039	NA	NA	NA	NA	NA	NA	NA	NA	NA	NA	NA	NA	NA	NA	NA	NA	NA	NA	NA	NA	NA	NA	NA	NA	NA	NA	NA	NA	NA	NA	NA	NA	NA	NA	NA	NA	NA	NA	NA	NA	NA	NA	NA
92500	NA	NA	NA	6016.81	5967	6044	NA	NA	NA	NA	NA	NA	NA	NA	NA	NA	NA	NA	NA	NA	NA	NA	NA	NA	NA	NA	NA	NA	NA	NA	NA	NA	NA	NA	NA	NA	NA	NA	NA	NA	NA	NA	NA	NA	NA	NA	NA	NA	NA
92600	NA	NA	NA	6022.62	5980	6052	NA	NA	NA	NA	NA	NA	NA	NA	NA	NA	NA	NA	NA	NA	NA	NA	NA	NA	NA	NA	NA	NA	NA	NA	NA	NA	NA	NA	NA	NA	NA	NA	NA	NA	NA	NA	NA	NA	NA	NA	NA	NA	NA
92700	NA	NA	NA	6028.49	5987	6058	NA	NA	NA	NA	NA	NA	NA	NA	NA	NA	NA	NA	NA	NA	NA	NA	NA	NA	NA	NA	NA	NA	NA	NA	NA	NA	NA	NA	NA	NA	NA	NA	NA	NA	NA	NA	NA	NA	NA	NA	NA	NA	NA
92800	NA	NA	NA	6033.99	5994	6068	NA	NA	NA	NA	NA	NA	NA	NA	NA	NA	NA	NA	NA	NA	NA	NA	NA	NA	NA	NA	NA	NA	NA	NA	NA	NA	NA	NA	NA	NA	NA	NA	NA	NA	NA	NA	NA	NA	NA	NA	NA	NA	NA
92900	NA	NA	NA	6039.9	6000	6073	NA	NA	NA	NA	NA	NA	NA	NA	NA	NA	NA	NA	NA	NA	NA	NA	NA	NA	NA	NA	NA	NA	NA	NA	NA	NA	NA	NA	NA	NA	NA	NA	NA	NA	NA	NA	NA	NA	NA	NA	NA	NA	NA
93000	NA	NA	NA	6045.17	6006	6075	NA	NA	NA	NA	NA	NA	NA	NA	NA	NA	NA	NA	NA	NA	NA	NA	NA	NA	NA	NA	NA	NA	NA	NA	NA	NA	NA	NA	NA	NA	NA	NA	NA	NA	NA	NA	NA	NA	NA	NA	NA	NA	NA
93100	NA	NA	NA	6050.27	6012	6080	NA	NA	NA	NA	NA	NA	NA	NA	NA	NA	NA	NA	NA	NA	NA	NA	NA	NA	NA	NA	NA	NA	NA	NA	NA	NA	NA	NA	NA	NA	NA	NA	NA	NA	NA	NA	NA	NA	NA	NA	NA	NA	NA
93114	NA	NA	NA	6051.08	6013	6082	NA	NA	NA	NA	NA	NA	NA	NA	NA	NA	NA	NA	NA	NA	NA	NA	NA	NA	NA	NA	NA	NA	NA	NA	NA	NA	NA	NA	NA	NA	NA	NA	NA	NA	NA	NA	NA	NA	NA	NA	NA	NA	NA
93200	NA	NA	NA	6056.4	6019	6086	NA	NA	NA	NA	NA	NA	NA	NA	NA	NA	NA	NA	NA	NA	NA	NA	NA	NA	NA	NA	NA	NA	NA	NA	NA	NA	NA	NA	NA	NA	NA	NA	NA	NA	NA	NA	NA	NA	NA	NA	NA	NA	NA
93300	NA	NA	NA	6062.41	6023	6097	NA	NA	NA	NA	NA	NA	NA	NA	NA	NA	NA	NA	NA	NA	NA	NA	NA	NA	NA	NA	NA	NA	NA	NA	NA	NA	NA	NA	NA	NA	NA	NA	NA	NA	NA	NA	NA	NA	NA	NA	NA	NA	NA
93400	NA	NA	NA	6067.82	6026	6106	NA	NA	NA	NA	NA	NA	NA	NA	NA	NA	NA	NA	NA	NA	NA	NA	NA	NA	NA	NA	NA	NA	NA	NA	NA	NA	NA	NA	NA	NA	NA	NA	NA	NA	NA	NA	NA	NA	NA	NA	NA	NA	NA
93500	NA	NA	NA	6073.55	6032	6108	NA	NA	NA	NA	NA	NA	NA	NA	NA	NA	NA	NA	NA	NA	NA	NA	NA	NA	NA	NA	NA	NA	NA	NA	NA	NA	NA	NA	NA	NA	NA	NA	NA	NA	NA	NA	NA	NA	NA	NA	NA	NA	NA
93600	NA	NA	NA	6079.41	6037	6112	NA	NA	NA	NA	NA	NA	NA	NA	NA	NA	NA	NA	NA	NA	NA	NA	NA	NA	NA	NA	NA	NA	NA	NA	NA	NA	NA	NA	NA	NA	NA	NA	NA	NA	NA	NA	NA	NA	NA	NA	NA	NA	NA
93700	NA	NA	NA	6085.81	6040	6120	NA	NA	NA	NA	NA	NA	NA	NA	NA	NA	NA	NA	NA	NA	NA	NA	NA	NA	NA	NA	NA	NA	NA	NA	NA	NA	NA	NA	NA	NA	NA	NA	NA	NA	NA	NA	NA	NA	NA	NA	NA	NA	NA
93800	NA	NA	NA	6091.79	6044	6128	NA	NA	NA	NA	NA	NA	NA	NA	NA	NA	NA	NA	NA	NA	NA	NA	NA	NA	NA	NA	NA	NA	NA	NA	NA	NA	NA	NA	NA	NA	NA	NA	NA	NA	NA	NA	NA	NA	NA	NA	NA	NA	NA
93900	NA	NA	NA	6096.9	6051	6134	NA	NA	NA	NA	NA	NA	NA	NA	NA	NA	NA	NA	NA	NA	NA	NA	NA	NA	NA	NA	NA	NA	NA	NA	NA	NA	NA	NA	NA	NA	NA	NA	NA	NA	NA	NA	NA	NA	NA	NA	NA	NA	NA
94000	NA	NA	NA	6101.85	6056	6138	NA	NA	NA	NA	NA	NA	NA	NA	NA	NA	NA	NA	NA	NA	NA	NA	NA	NA	NA	NA	NA	NA	NA	NA	NA	NA	NA	NA	NA	NA	NA	NA	NA	NA	NA	NA	NA	NA	NA	NA	NA	NA	NA
94100	NA	NA	NA	6107.03	6059	6141	NA	NA	NA	NA	NA	NA	NA	NA	NA	NA	NA	NA	NA	NA	NA	NA	NA	NA	NA	NA	NA	NA	NA	NA	NA	NA	NA	NA	NA	NA	NA	NA	NA	NA	NA	NA	NA	NA	NA	NA	NA	NA	NA
94200	NA	NA	NA	6112.08	6065	6146	NA	NA	NA	NA	NA	NA	NA	NA	NA	NA	NA	NA	NA	NA	NA	NA	NA	NA	NA	NA	NA	NA	NA	NA	NA	NA	NA	NA	NA	NA	NA	NA	NA	NA	NA	NA	NA	NA	NA	NA	NA	NA	NA
94300	NA	NA	NA	6117.66	6072	6149	NA	NA	NA	NA	NA	NA	NA	NA	NA	NA	NA	NA	NA	NA	NA	NA	NA	NA	NA	NA	NA	NA	NA	NA	NA	NA	NA	NA	NA	NA	NA	NA	NA	NA	NA	NA	NA	NA	NA	NA	NA	NA	NA
94400	NA	NA	NA	6123.83	6077	6159	NA	NA	NA	NA	NA	NA	NA	NA	NA	NA	NA	NA	NA	NA	NA	NA	NA	NA	NA	NA	NA	NA	NA	NA	NA	NA	NA	NA	NA	NA	NA	NA	NA	NA	NA	NA	NA	NA	NA	NA	NA	NA	NA
94500	NA	NA	NA	6129.28	6085	6164	NA	NA	NA	NA	NA	NA	NA	NA	NA	NA	NA	NA	NA	NA	NA	NA	NA	NA	NA	NA	NA	NA	NA	NA	NA	NA	NA	NA	NA	NA	NA	NA	NA	NA	NA	NA	NA	NA	NA	NA	NA	NA	NA
94600	NA	NA	NA	6134.96	6092	6170	NA	NA	NA	NA	NA	NA	NA	NA	NA	NA	NA	NA	NA	NA	NA	NA	NA	NA	NA	NA	NA	NA	NA	NA	NA	NA	NA	NA	NA	NA	NA	NA	NA	NA	NA	NA	NA	NA	NA	NA	NA	NA	NA
94700	NA	NA	NA	6140.18	6101	6176	NA	NA	NA	NA	NA	NA	NA	NA	NA	NA	NA	NA	NA	NA	NA	NA	NA	NA	NA	NA	NA	NA	NA	NA	NA	NA	NA	NA	NA	NA	NA	NA	NA	NA	NA	NA	NA	NA	NA	NA	NA	NA	NA
94800	NA	NA	NA	6145.9	6106	6178	NA	NA	NA	NA	NA	NA	NA	NA	NA	NA	NA	NA	NA	NA	NA	NA	NA	NA	NA	NA	NA	NA	NA	NA	NA	NA	NA	NA	NA	NA	NA	NA	NA	NA	NA	NA	NA	NA	NA	NA	NA	NA	NA
94900	NA	NA	NA	6151.72	6112	6185	NA	NA	NA	NA	NA	NA	NA	NA	NA	NA	NA	NA	NA	NA	NA	NA	NA	NA	NA	NA	NA	NA	NA	NA	NA	NA	NA	NA	NA	NA	NA	NA	NA	NA	NA	NA	NA	NA	NA	NA	NA	NA	NA
95000	NA	NA	NA	6157.23	6124	6189	NA	NA	NA	NA	NA	NA	NA	NA	NA	NA	NA	NA	NA	NA	NA	NA	NA	NA	NA	NA	NA	NA	NA	NA	NA	NA	NA	NA	NA	NA	NA	NA	NA	NA	NA	NA	NA	NA	NA	NA	NA	NA	NA
95100	NA	NA	NA	6162.41	6130	6194	NA	NA	NA	NA	NA	NA	NA	NA	NA	NA	NA	NA	NA	NA	NA	NA	NA	NA	NA	NA	NA	NA	NA	NA	NA	NA	NA	NA	NA	NA	NA	NA	NA	NA	NA	NA	NA	NA	NA	NA	NA	NA	NA
95185	NA	NA	NA	6166.23	6137	6199	NA	NA	NA	NA	NA	NA	NA	NA	NA	NA	NA	NA	NA	NA	NA	NA	NA	NA	NA	NA	NA	NA	NA	NA	NA	NA	NA	NA	NA	NA	NA	NA	NA	NA	NA	NA	NA	NA	NA	NA	NA	NA	NA
95200	NA	NA	NA	6167.05	6140	6200	NA	NA	NA	NA	NA	NA	NA	NA	NA	NA	NA	NA	NA	NA	NA	NA	NA	NA	NA	NA	NA	NA	NA	NA	NA	NA	NA	NA	NA	NA	NA	NA	NA	NA	NA	NA	NA	NA	NA	NA	NA	NA	NA
95300	NA	NA	NA	6172.99	6144	6202	NA	NA	NA	NA	NA	NA	NA	NA	NA	NA	NA	NA	NA	NA	NA	NA	NA	NA	NA	NA	NA	NA	NA	NA	NA	NA	NA	NA	NA	NA	NA	NA	NA	NA	NA	NA	NA	NA	NA	NA	NA	NA	NA
95400	NA	NA	NA	6179.01	6154	6208	NA	NA	NA	NA	NA	NA	NA	NA	NA	NA	NA	NA	NA	NA	NA	NA	NA	NA	NA	NA	NA	NA	NA	NA	NA	NA	NA	NA	NA	NA	NA	NA	NA	NA	NA	NA	NA	NA	NA	NA	NA	NA	NA
95500	NA	NA	NA	6185.19	6159	6214	NA	NA	NA	NA	NA	NA	NA	NA	NA	NA	NA	NA	NA	NA	NA	NA	NA	NA	NA	NA	NA	NA	NA	NA	NA	NA	NA	NA	NA	NA	NA	NA	NA	NA	NA	NA	NA	NA	NA	NA	NA	NA	NA
95600	NA	NA	NA	6189.93	6164	6214	NA	NA	NA	NA	NA	NA	NA	NA	NA	NA	NA	NA	NA	NA	NA	NA	NA	NA	NA	NA	NA	NA	NA	NA	NA	NA	NA	NA	NA	NA	NA	NA	NA	NA	NA	NA	NA	NA	NA	NA	NA	NA	NA
95700	NA	NA	NA	6195.89	6175	6217	NA	NA	NA	NA	NA	NA	NA	NA	NA	NA	NA	NA	NA	NA	NA	NA	NA	NA	NA	NA	NA	NA	NA	NA	NA	NA	NA	NA	NA	NA	NA	NA	NA	NA	NA	NA	NA	NA	NA	NA	NA	NA	NA
95800	NA	NA	NA	6201.44	6180	6224	NA	NA	NA	NA	NA	NA	NA	NA	NA	NA	NA	NA	NA	NA	NA	NA	NA	NA	NA	NA	NA	NA	NA	NA	NA	NA	NA	NA	NA	NA	NA	NA	NA	NA	NA	NA	NA	NA	NA	NA	NA	NA	NA
95900	NA	NA	NA	6207.62	6187	6229	NA	NA	NA	NA	NA	NA	NA	NA	NA	NA	NA	NA	NA	NA	NA	NA	NA	NA	NA	NA	NA	NA	NA	NA	NA	NA	NA	NA	NA	NA	NA	NA	NA	NA	NA	NA	NA	NA	NA	NA	NA	NA	NA
96000	NA	NA	NA	6213.92	6195	6234	NA	NA	NA	NA	NA	NA	NA	NA	NA	NA	NA	NA	NA	NA	NA	NA	NA	NA	NA	NA	NA	NA	NA	NA	NA	NA	NA	NA	NA	NA	NA	NA	NA	NA	NA	NA	NA	NA	NA	NA	NA	NA	NA
96100	NA	NA	NA	6218.65	6196	6237	NA	NA	NA	NA	NA	NA	NA	NA	NA	NA	NA	NA	NA	NA	NA	NA	NA	NA	NA	NA	NA	NA	NA	NA	NA	NA	NA	NA	NA	NA	NA	NA	NA	NA	NA	NA	NA	NA	NA	NA	NA	NA	NA
96200	NA	NA	NA	6224.69	6202	6242	NA	NA	NA	NA	NA	NA	NA	NA	NA	NA	NA	NA	NA	NA	NA	NA	NA	NA	NA	NA	NA	NA	NA	NA	NA	NA	NA	NA	NA	NA	NA	NA	NA	NA	NA	NA	NA	NA	NA	NA	NA	NA	NA
96300	NA	NA	NA	6230.02	6208	6250	NA	NA	NA	NA	NA	NA	NA	NA	NA	NA	NA	NA	NA	NA	NA	NA	NA	NA	NA	NA	NA	NA	NA	NA	NA	NA	NA	NA	NA	NA	NA	NA	NA	NA	NA	NA	NA	NA	NA	NA	NA	NA	NA
96400	NA	NA	NA	6235.7	6216	6257	NA	NA	NA	NA	NA	NA	NA	NA	NA	NA	NA	NA	NA	NA	NA	NA	NA	NA	NA	NA	NA	NA	NA	NA	NA	NA	NA	NA	NA	NA	NA	NA	NA	NA	NA	NA	NA	NA	NA	NA	NA	NA	NA
96500	NA	NA	NA	6240.74	6220	6260	NA	NA	NA	NA	NA	NA	NA	NA	NA	NA	NA	NA	NA	NA	NA	NA	NA	NA	NA	NA	NA	NA	NA	NA	NA	NA	NA	NA	NA	NA	NA	NA	NA	NA	NA	NA	NA	NA	NA	NA	NA	NA	NA
96600	NA	NA	NA	6246.39	6226	6267	NA	NA	NA	NA	NA	NA	NA	NA	NA	NA	NA	NA	NA	NA	NA	NA	NA	NA	NA	NA	NA	NA	NA	NA	NA	NA	NA	NA	NA	NA	NA	NA	NA	NA	NA	NA	NA	NA	NA	NA	NA	NA	NA
96700	NA	NA	NA	6251.43	6231	6272	NA	NA	NA	NA	NA	NA	NA	NA	NA	NA	NA	NA	NA	NA	NA	NA	NA	NA	NA	NA	NA	NA	NA	NA	NA	NA	NA	NA	NA	NA	NA	NA	NA	NA	NA	NA	NA	NA	NA	NA	NA	NA	NA
96800	NA	NA	NA	6257.92	6237	6276	NA	NA	NA	NA	NA	NA	NA	NA	NA	NA	NA	NA	NA	NA	NA	NA	NA	NA	NA	NA	NA	NA	NA	NA	NA	NA	NA	NA	NA	NA	NA	NA	NA	NA	NA	NA	NA	NA	NA	NA	NA	NA	NA
96853	NA	NA	NA	6261.33	6239	6279	NA	NA	NA	NA	NA	NA	NA	NA	NA	NA	NA	NA	NA	NA	NA	NA	NA	NA	NA	NA	NA	NA	NA	NA	NA	NA	NA	NA	NA	NA	NA	NA	NA	NA	NA	NA	NA	NA	NA	NA	NA	NA	NA
96900	NA	NA	NA	6263.83	6239	6281	NA	NA	NA	NA	NA	NA	NA	NA	NA	NA	NA	NA	NA	NA	NA	NA	NA	NA	NA	NA	NA	NA	NA	NA	NA	NA	NA	NA	NA	NA	NA	NA	NA	NA	NA	NA	NA	NA	NA	NA	NA	NA	NA
97000	NA	NA	NA	6270.28	6246	6287	NA	NA	NA	NA	NA	NA	NA	NA	NA	NA	NA	NA	NA	NA	NA	NA	NA	NA	NA	NA	NA	NA	NA	NA	NA	NA	NA	NA	NA	NA	NA	NA	NA	NA	NA	NA	NA	NA	NA	NA	NA	NA	NA
97100	NA	NA	NA	6275.28	6252	6297	NA	NA	NA	NA	NA	NA	NA	NA	NA	NA	NA	NA	NA	NA	NA	NA	NA	NA	NA	NA	NA	NA	NA	NA	NA	NA	NA	NA	NA	NA	NA	NA	NA	NA	NA	NA	NA	NA	NA	NA	NA	NA	NA
97200	NA	NA	NA	6280.72	6256	6300	NA	NA	NA	NA	NA	NA	NA	NA	NA	NA	NA	NA	NA	NA	NA	NA	NA	NA	NA	NA	NA	NA	NA	NA	NA	NA	NA	NA	NA	NA	NA	NA	NA	NA	NA	NA	NA	NA	NA	NA	NA	NA	NA
97300	NA	NA	NA	6285.77	6262	6303	NA	NA	NA	NA	NA	NA	NA	NA	NA	NA	NA	NA	NA	NA	NA	NA	NA	NA	NA	NA	NA	NA	NA	NA	NA	NA	NA	NA	NA	NA	NA	NA	NA	NA	NA	NA	NA	NA	NA	NA	NA	NA	NA
97400	NA	NA	NA	6291.9	6270	6308	NA	NA	NA	NA	NA	NA	NA	NA	NA	NA	NA	NA	NA	NA	NA	NA	NA	NA	NA	NA	NA	NA	NA	NA	NA	NA	NA	NA	NA	NA	NA	NA	NA	NA	NA	NA	NA	NA	NA	NA	NA	NA	NA
97500	NA	NA	NA	6297.32	6274	6313	NA	NA	NA	NA	NA	NA	NA	NA	NA	NA	NA	NA	NA	NA	NA	NA	NA	NA	NA	NA	NA	NA	NA	NA	NA	NA	NA	NA	NA	NA	NA	NA	NA	NA	NA	NA	NA	NA	NA	NA	NA	NA	NA
97600	NA	NA	NA	6303.28	6283	6318	NA	NA	NA	NA	NA	NA	NA	NA	NA	NA	NA	NA	NA	NA	NA	NA	NA	NA	NA	NA	NA	NA	NA	NA	NA	NA	NA	NA	NA	NA	NA	NA	NA	NA	NA	NA	NA	NA	NA	NA	NA	NA	NA
97700	NA	NA	NA	6309.28	6285	6325	NA	NA	NA	NA	NA	NA	NA	NA	NA	NA	NA	NA	NA	NA	NA	NA	NA	NA	NA	NA	NA	NA	NA	NA	NA	NA	NA	NA	NA	NA	NA	NA	NA	NA	NA	NA	NA	NA	NA	NA	NA	NA	NA
97800	NA	NA	NA	6315.19	6292	6334	NA	NA	NA	NA	NA	NA	NA	NA	NA	NA	NA	NA	NA	NA	NA	NA	NA	NA	NA	NA	NA	NA	NA	NA	NA	NA	NA	NA	NA	NA	NA	NA	NA	NA	NA	NA	NA	NA	NA	NA	NA	NA	NA
97900	NA	NA	NA	6319.65	6293	6342	NA	NA	NA	NA	NA	NA	NA	NA	NA	NA	NA	NA	NA	NA	NA	NA	NA	NA	NA	NA	NA	NA	NA	NA	NA	NA	NA	NA	NA	NA	NA	NA	NA	NA	NA	NA	NA	NA	NA	NA	NA	NA	NA
98000	NA	NA	NA	6325.24	6299	6346	NA	NA	NA	NA	NA	NA	NA	NA	NA	NA	NA	NA	NA	NA	NA	NA	NA	NA	NA	NA	NA	NA	NA	NA	NA	NA	NA	NA	NA	NA	NA	NA	NA	NA	NA	NA	NA	NA	NA	NA	NA	NA	NA
98100	NA	NA	NA	6330.24	6304	6350	NA	NA	NA	NA	NA	NA	NA	NA	NA	NA	NA	NA	NA	NA	NA	NA	NA	NA	NA	NA	NA	NA	NA	NA	NA	NA	NA	NA	NA	NA	NA	NA	NA	NA	NA	NA	NA	NA	NA	NA	NA	NA	NA
98200	NA	NA	NA	6335.44	6308	6355	NA	NA	NA	NA	NA	NA	NA	NA	NA	NA	NA	NA	NA	NA	NA	NA	NA	NA	NA	NA	NA	NA	NA	NA	NA	NA	NA	NA	NA	NA	NA	NA	NA	NA	NA	NA	NA	NA	NA	NA	NA	NA	NA
98300	NA	NA	NA	6340.94	6315	6360	NA	NA	NA	NA	NA	NA	NA	NA	NA	NA	NA	NA	NA	NA	NA	NA	NA	NA	NA	NA	NA	NA	NA	NA	NA	NA	NA	NA	NA	NA	NA	NA	NA	NA	NA	NA	NA	NA	NA	NA	NA	NA	NA
98400	NA	NA	NA	6345.68	6321	6363	NA	NA	NA	NA	NA	NA	NA	NA	NA	NA	NA	NA	NA	NA	NA	NA	NA	NA	NA	NA	NA	NA	NA	NA	NA	NA	NA	NA	NA	NA	NA	NA	NA	NA	NA	NA	NA	NA	NA	NA	NA	NA	NA
98500	NA	NA	NA	6350.33	6328	6367	NA	NA	NA	NA	NA	NA	NA	NA	NA	NA	NA	NA	NA	NA	NA	NA	NA	NA	NA	NA	NA	NA	NA	NA	NA	NA	NA	NA	NA	NA	NA	NA	NA	NA	NA	NA	NA	NA	NA	NA	NA	NA	NA
98600	NA	NA	NA	6355.38	6330	6373	NA	NA	NA	NA	NA	NA	NA	NA	NA	NA	NA	NA	NA	NA	NA	NA	NA	NA	NA	NA	NA	NA	NA	NA	NA	NA	NA	NA	NA	NA	NA	NA	NA	NA	NA	NA	NA	NA	NA	NA	NA	NA	NA
98700	NA	NA	NA	6360.88	6334	6377	NA	NA	NA	NA	NA	NA	NA	NA	NA	NA	NA	NA	NA	NA	NA	NA	NA	NA	NA	NA	NA	NA	NA	NA	NA	NA	NA	NA	NA	NA	NA	NA	NA	NA	NA	NA	NA	NA	NA	NA	NA	NA	NA
98800	NA	NA	NA	6366.38	6337	6382	NA	NA	NA	NA	NA	NA	NA	NA	NA	NA	NA	NA	NA	NA	NA	NA	NA	NA	NA	NA	NA	NA	NA	NA	NA	NA	NA	NA	NA	NA	NA	NA	NA	NA	NA	NA	NA	NA	NA	NA	NA	NA	NA
98900	NA	NA	NA	6371.73	6339	6386	NA	NA	NA	NA	NA	NA	NA	NA	NA	NA	NA	NA	NA	NA	NA	NA	NA	NA	NA	NA	NA	NA	NA	NA	NA	NA	NA	NA	NA	NA	NA	NA	NA	NA	NA	NA	NA	NA	NA	NA	NA	NA	NA
99000	NA	NA	NA	6376.7	6347	6390	NA	NA	NA	NA	NA	NA	NA	NA	NA	NA	NA	NA	NA	NA	NA	NA	NA	NA	NA	NA	NA	NA	NA	NA	NA	NA	NA	NA	NA	NA	NA	NA	NA	NA	NA	NA	NA	NA	NA	NA	NA	NA	NA
99100	NA	NA	NA	6382.78	6355	6397	NA	NA	NA	NA	NA	NA	NA	NA	NA	NA	NA	NA	NA	NA	NA	NA	NA	NA	NA	NA	NA	NA	NA	NA	NA	NA	NA	NA	NA	NA	NA	NA	NA	NA	NA	NA	NA	NA	NA	NA	NA	NA	NA
99200	NA	NA	NA	6388.46	6364	6406	NA	NA	NA	NA	NA	NA	NA	NA	NA	NA	NA	NA	NA	NA	NA	NA	NA	NA	NA	NA	NA	NA	NA	NA	NA	NA	NA	NA	NA	NA	NA	NA	NA	NA	NA	NA	NA	NA	NA	NA	NA	NA	NA
99300	NA	NA	NA	6394.05	6368	6410	NA	NA	NA	NA	NA	NA	NA	NA	NA	NA	NA	NA	NA	NA	NA	NA	NA	NA	NA	NA	NA	NA	NA	NA	NA	NA	NA	NA	NA	NA	NA	NA	NA	NA	NA	NA	NA	NA	NA	NA	NA	NA	NA
99400	NA	NA	NA	6400.45	6375	6414	NA	NA	NA	NA	NA	NA	NA	NA	NA	NA	NA	NA	NA	NA	NA	NA	NA	NA	NA	NA	NA	NA	NA	NA	NA	NA	NA	NA	NA	NA	NA	NA	NA	NA	NA	NA	NA	NA	NA	NA	NA	NA	NA
99500	NA	NA	NA	6406.22	6379	6423	NA	NA	NA	NA	NA	NA	NA	NA	NA	NA	NA	NA	NA	NA	NA	NA	NA	NA	NA	NA	NA	NA	NA	NA	NA	NA	NA	NA	NA	NA	NA	NA	NA	NA	NA	NA	NA	NA	NA	NA	NA	NA	NA
99600	NA	NA	NA	6411.86	6386	6432	NA	NA	NA	NA	NA	NA	NA	NA	NA	NA	NA	NA	NA	NA	NA	NA	NA	NA	NA	NA	NA	NA	NA	NA	NA	NA	NA	NA	NA	NA	NA	NA	NA	NA	NA	NA	NA	NA	NA	NA	NA	NA	NA
99700	NA	NA	NA	6417.76	6391	6434	NA	NA	NA	NA	NA	NA	NA	NA	NA	NA	NA	NA	NA	NA	NA	NA	NA	NA	NA	NA	NA	NA	NA	NA	NA	NA	NA	NA	NA	NA	NA	NA	NA	NA	NA	NA	NA	NA	NA	NA	NA	NA	NA
99800	NA	NA	NA	6423.22	6394	6441	NA	NA	NA	NA	NA	NA	NA	NA	NA	NA	NA	NA	NA	NA	NA	NA	NA	NA	NA	NA	NA	NA	NA	NA	NA	NA	NA	NA	NA	NA	NA	NA	NA	NA	NA	NA	NA	NA	NA	NA	NA	NA	NA
99900	NA	NA	NA	6428.85	6399	6447	NA	NA	NA	NA	NA	NA	NA	NA	NA	NA	NA	NA	NA	NA	NA	NA	NA	NA	NA	NA	NA	NA	NA	NA	NA	NA	NA	NA	NA	NA	NA	NA	NA	NA	NA	NA	NA	NA	NA	NA	NA	NA	NA
100000	NA	NA	NA	6434.31	6406	6452	NA	NA	NA	NA	NA	NA	NA	NA	NA	NA	NA	NA	NA	NA	NA	NA	NA	NA	NA	NA	NA	NA	NA	NA	NA	NA	NA	NA	NA	NA	NA	NA	NA	NA	NA	NA	NA	NA	NA	NA	NA	NA	NA
100100	NA	NA	NA	6439.17	6415	6454	NA	NA	NA	NA	NA	NA	NA	NA	NA	NA	NA	NA	NA	NA	NA	NA	NA	NA	NA	NA	NA	NA	NA	NA	NA	NA	NA	NA	NA	NA	NA	NA	NA	NA	NA	NA	NA	NA	NA	NA	NA	NA	NA
100200	NA	NA	NA	6445.07	6419	6461	NA	NA	NA	NA	NA	NA	NA	NA	NA	NA	NA	NA	NA	NA	NA	NA	NA	NA	NA	NA	NA	NA	NA	NA	NA	NA	NA	NA	NA	NA	NA	NA	NA	NA	NA	NA	NA	NA	NA	NA	NA	NA	NA
100300	NA	NA	NA	6450.67	6428	6467	NA	NA	NA	NA	NA	NA	NA	NA	NA	NA	NA	NA	NA	NA	NA	NA	NA	NA	NA	NA	NA	NA	NA	NA	NA	NA	NA	NA	NA	NA	NA	NA	NA	NA	NA	NA	NA	NA	NA	NA	NA	NA	NA
100400	NA	NA	NA	6456.8	6432	6476	NA	NA	NA	NA	NA	NA	NA	NA	NA	NA	NA	NA	NA	NA	NA	NA	NA	NA	NA	NA	NA	NA	NA	NA	NA	NA	NA	NA	NA	NA	NA	NA	NA	NA	NA	NA	NA	NA	NA	NA	NA	NA	NA
100500	NA	NA	NA	6462.03	6435	6481	NA	NA	NA	NA	NA	NA	NA	NA	NA	NA	NA	NA	NA	NA	NA	NA	NA	NA	NA	NA	NA	NA	NA	NA	NA	NA	NA	NA	NA	NA	NA	NA	NA	NA	NA	NA	NA	NA	NA	NA	NA	NA	NA
100600	NA	NA	NA	6467.49	6439	6485	NA	NA	NA	NA	NA	NA	NA	NA	NA	NA	NA	NA	NA	NA	NA	NA	NA	NA	NA	NA	NA	NA	NA	NA	NA	NA	NA	NA	NA	NA	NA	NA	NA	NA	NA	NA	NA	NA	NA	NA	NA	NA	NA
100700	NA	NA	NA	6473.57	6447	6489	NA	NA	NA	NA	NA	NA	NA	NA	NA	NA	NA	NA	NA	NA	NA	NA	NA	NA	NA	NA	NA	NA	NA	NA	NA	NA	NA	NA	NA	NA	NA	NA	NA	NA	NA	NA	NA	NA	NA	NA	NA	NA	NA
100800	NA	NA	NA	6479.98	6453	6499	NA	NA	NA	NA	NA	NA	NA	NA	NA	NA	NA	NA	NA	NA	NA	NA	NA	NA	NA	NA	NA	NA	NA	NA	NA	NA	NA	NA	NA	NA	NA	NA	NA	NA	NA	NA	NA	NA	NA	NA	NA	NA	NA
100900	NA	NA	NA	6485.3	6460	6503	NA	NA	NA	NA	NA	NA	NA	NA	NA	NA	NA	NA	NA	NA	NA	NA	NA	NA	NA	NA	NA	NA	NA	NA	NA	NA	NA	NA	NA	NA	NA	NA	NA	NA	NA	NA	NA	NA	NA	NA	NA	NA	NA
101000	NA	NA	NA	6491.12	6468	6506	NA	NA	NA	NA	NA	NA	NA	NA	NA	NA	NA	NA	NA	NA	NA	NA	NA	NA	NA	NA	NA	NA	NA	NA	NA	NA	NA	NA	NA	NA	NA	NA	NA	NA	NA	NA	NA	NA	NA	NA	NA	NA	NA
101100	NA	NA	NA	6497.09	6475	6512	NA	NA	NA	NA	NA	NA	NA	NA	NA	NA	NA	NA	NA	NA	NA	NA	NA	NA	NA	NA	NA	NA	NA	NA	NA	NA	NA	NA	NA	NA	NA	NA	NA	NA	NA	NA	NA	NA	NA	NA	NA	NA	NA
101200	NA	NA	NA	6502.76	6483	6518	NA	NA	NA	NA	NA	NA	NA	NA	NA	NA	NA	NA	NA	NA	NA	NA	NA	NA	NA	NA	NA	NA	NA	NA	NA	NA	NA	NA	NA	NA	NA	NA	NA	NA	NA	NA	NA	NA	NA	NA	NA	NA	NA
101300	NA	NA	NA	6508.31	6490	6524	NA	NA	NA	NA	NA	NA	NA	NA	NA	NA	NA	NA	NA	NA	NA	NA	NA	NA	NA	NA	NA	NA	NA	NA	NA	NA	NA	NA	NA	NA	NA	NA	NA	NA	NA	NA	NA	NA	NA	NA	NA	NA	NA
101400	NA	NA	NA	6514.13	6493	6526	NA	NA	NA	NA	NA	NA	NA	NA	NA	NA	NA	NA	NA	NA	NA	NA	NA	NA	NA	NA	NA	NA	NA	NA	NA	NA	NA	NA	NA	NA	NA	NA	NA	NA	NA	NA	NA	NA	NA	NA	NA	NA	NA
101500	NA	NA	NA	6519.18	6496	6531	NA	NA	NA	NA	NA	NA	NA	NA	NA	NA	NA	NA	NA	NA	NA	NA	NA	NA	NA	NA	NA	NA	NA	NA	NA	NA	NA	NA	NA	NA	NA	NA	NA	NA	NA	NA	NA	NA	NA	NA	NA	NA	NA
101600	NA	NA	NA	6525.08	6507	6538	NA	NA	NA	NA	NA	NA	NA	NA	NA	NA	NA	NA	NA	NA	NA	NA	NA	NA	NA	NA	NA	NA	NA	NA	NA	NA	NA	NA	NA	NA	NA	NA	NA	NA	NA	NA	NA	NA	NA	NA	NA	NA	NA
101700	NA	NA	NA	6530.94	6513	6541	NA	NA	NA	NA	NA	NA	NA	NA	NA	NA	NA	NA	NA	NA	NA	NA	NA	NA	NA	NA	NA	NA	NA	NA	NA	NA	NA	NA	NA	NA	NA	NA	NA	NA	NA	NA	NA	NA	NA	NA	NA	NA	NA
101800	NA	NA	NA	6536.27	6519	6548	NA	NA	NA	NA	NA	NA	NA	NA	NA	NA	NA	NA	NA	NA	NA	NA	NA	NA	NA	NA	NA	NA	NA	NA	NA	NA	NA	NA	NA	NA	NA	NA	NA	NA	NA	NA	NA	NA	NA	NA	NA	NA	NA
101900	NA	NA	NA	6542.8	6531	6553	NA	NA	NA	NA	NA	NA	NA	NA	NA	NA	NA	NA	NA	NA	NA	NA	NA	NA	NA	NA	NA	NA	NA	NA	NA	NA	NA	NA	NA	NA	NA	NA	NA	NA	NA	NA	NA	NA	NA	NA	NA	NA	NA
102000	NA	NA	NA	6548.27	6537	6557	NA	NA	NA	NA	NA	NA	NA	NA	NA	NA	NA	NA	NA	NA	NA	NA	NA	NA	NA	NA	NA	NA	NA	NA	NA	NA	NA	NA	NA	NA	NA	NA	NA	NA	NA	NA	NA	NA	NA	NA	NA	NA	NA
102100	NA	NA	NA	6553.45	6544	6562	NA	NA	NA	NA	NA	NA	NA	NA	NA	NA	NA	NA	NA	NA	NA	NA	NA	NA	NA	NA	NA	NA	NA	NA	NA	NA	NA	NA	NA	NA	NA	NA	NA	NA	NA	NA	NA	NA	NA	NA	NA	NA	NA
102200	NA	NA	NA	6559.35	6549	6568	NA	NA	NA	NA	NA	NA	NA	NA	NA	NA	NA	NA	NA	NA	NA	NA	NA	NA	NA	NA	NA	NA	NA	NA	NA	NA	NA	NA	NA	NA	NA	NA	NA	NA	NA	NA	NA	NA	NA	NA	NA	NA	NA
102300	NA	NA	NA	6565.02	6554	6571	NA	NA	NA	NA	NA	NA	NA	NA	NA	NA	NA	NA	NA	NA	NA	NA	NA	NA	NA	NA	NA	NA	NA	NA	NA	NA	NA	NA	NA	NA	NA	NA	NA	NA	NA	NA	NA	NA	NA	NA	NA	NA	NA
102400	NA	NA	NA	6571.11	6562	6575	NA	NA	NA	NA	NA	NA	NA	NA	NA	NA	NA	NA	NA	NA	NA	NA	NA	NA	NA	NA	NA	NA	NA	NA	NA	NA	NA	NA	NA	NA	NA	NA	NA	NA	NA	NA	NA	NA	NA	NA	NA	NA	NA
102500	NA	NA	NA	6575.84	6570	6581	NA	NA	NA	NA	NA	NA	NA	NA	NA	NA	NA	NA	NA	NA	NA	NA	NA	NA	NA	NA	NA	NA	NA	NA	NA	NA	NA	NA	NA	NA	NA	NA	NA	NA	NA	NA	NA	NA	NA	NA	NA	NA	NA
102600	NA	NA	NA	6581.11	6577	6585	NA	NA	NA	NA	NA	NA	NA	NA	NA	NA	NA	NA	NA	NA	NA	NA	NA	NA	NA	NA	NA	NA	NA	NA	NA	NA	NA	NA	NA	NA	NA	NA	NA	NA	NA	NA	NA	NA	NA	NA	NA	NA	NA
102685	NA	NA	NA	6586	6586	6586	NA	NA	NA	NA	NA	NA	NA	NA	NA	NA	NA	NA	NA	NA	NA	NA	NA	NA	NA	NA	NA	NA	NA	NA	NA	NA	NA	NA	NA	NA	NA	NA	NA	NA	NA	NA	NA	NA	NA	NA	NA	NA	NA
102700	NA	NA	NA	NA	NA	NA	NA	NA	NA	NA	NA	NA	NA	NA	NA	NA	NA	NA	NA	NA	NA	NA	NA	NA	NA	NA	NA	NA	NA	NA	NA	NA	NA	NA	NA	NA	NA	NA	NA	NA	NA	NA	NA	NA	NA	NA	NA	NA	NA
102800	NA	NA	NA	NA	NA	NA	NA	NA	NA	NA	NA	NA	NA	NA	NA	NA	NA	NA	NA	NA	NA	NA	NA	NA	NA	NA	NA	NA	NA	NA	NA	NA	NA	NA	NA	NA	NA	NA	NA	NA	NA	NA	NA	NA	NA	NA	NA	NA	NA
102900	NA	NA	NA	NA	NA	NA	NA	NA	NA	NA	NA	NA	NA	NA	NA	NA	NA	NA	NA	NA	NA	NA	NA	NA	NA	NA	NA	NA	NA	NA	NA	NA	NA	NA	NA	NA	NA	NA	NA	NA	NA	NA	NA	NA	NA	NA	NA	NA	NA
103000	NA	NA	NA	NA	NA	NA	NA	NA	NA	NA	NA	NA	NA	NA	NA	NA	NA	NA	NA	NA	NA	NA	NA	NA	NA	NA	NA	NA	NA	NA	NA	NA	NA	NA	NA	NA	NA	NA	NA	NA	NA	NA	NA	NA	NA	NA	NA	NA	NA
103100	NA	NA	NA	NA	NA	NA	NA	NA	NA	NA	NA	NA	NA	NA	NA	NA	NA	NA	NA	NA	NA	NA	NA	NA	NA	NA	NA	NA	NA	NA	NA	NA	NA	NA	NA	NA	NA	NA	NA	NA	NA	NA	NA	NA	NA	NA	NA	NA	NA
103200	NA	NA	NA	NA	NA	NA	NA	NA	NA	NA	NA	NA	NA	NA	NA	NA	NA	NA	NA	NA	NA	NA	NA	NA	NA	NA	NA	NA	NA	NA	NA	NA	NA	NA	NA	NA	NA	NA	NA	NA	NA	NA	NA	NA	NA	NA	NA	NA	NA
103300	NA	NA	NA	NA	NA	NA	NA	NA	NA	NA	NA	NA	NA	NA	NA	NA	NA	NA	NA	NA	NA	NA	NA	NA	NA	NA	NA	NA	NA	NA	NA	NA	NA	NA	NA	NA	NA	NA	NA	NA	NA	NA	NA	NA	NA	NA	NA	NA	NA
103400	NA	NA	NA	NA	NA	NA	NA	NA	NA	NA	NA	NA	NA	NA	NA	NA	NA	NA	NA	NA	NA	NA	NA	NA	NA	NA	NA	NA	NA	NA	NA	NA	NA	NA	NA	NA	NA	NA	NA	NA	NA	NA	NA	NA	NA	NA	NA	NA	NA
103500	NA	NA	NA	NA	NA	NA	NA	NA	NA	NA	NA	NA	NA	NA	NA	NA	NA	NA	NA	NA	NA	NA	NA	NA	NA	NA	NA	NA	NA	NA	NA	NA	NA	NA	NA	NA	NA	NA	NA	NA	NA	NA	NA	NA	NA	NA	NA	NA	NA
103600	NA	NA	NA	NA	NA	NA	NA	NA	NA	NA	NA	NA	NA	NA	NA	NA	NA	NA	NA	NA	NA	NA	NA	NA	NA	NA	NA	NA	NA	NA	NA	NA	NA	NA	NA	NA	NA	NA	NA	NA	NA	NA	NA	NA	NA	NA	NA	NA	NA
103700	NA	NA	NA	NA	NA	NA	NA	NA	NA	NA	NA	NA	NA	NA	NA	NA	NA	NA	NA	NA	NA	NA	NA	NA	NA	NA	NA	NA	NA	NA	NA	NA	NA	NA	NA	NA	NA	NA	NA	NA	NA	NA	NA	NA	NA	NA	NA	NA	NA
103800	NA	NA	NA	NA	NA	NA	NA	NA	NA	NA	NA	NA	NA	NA	NA	NA	NA	NA	NA	NA	NA	NA	NA	NA	NA	NA	NA	NA	NA	NA	NA	NA	NA	NA	NA	NA	NA	NA	NA	NA	NA	NA	NA	NA	NA	NA	NA	NA	NA
103900	NA	NA	NA	NA	NA	NA	NA	NA	NA	NA	NA	NA	NA	NA	NA	NA	NA	NA	NA	NA	NA	NA	NA	NA	NA	NA	NA	NA	NA	NA	NA	NA	NA	NA	NA	NA	NA	NA	NA	NA	NA	NA	NA	NA	NA	NA	NA	NA	NA
104000	NA	NA	NA	NA	NA	NA	NA	NA	NA	NA	NA	NA	NA	NA	NA	NA	NA	NA	NA	NA	NA	NA	NA	NA	NA	NA	NA	NA	NA	NA	NA	NA	NA	NA	NA	NA	NA	NA	NA	NA	NA	NA	NA	NA	NA	NA	NA	NA	NA
104100	NA	NA	NA	NA	NA	NA	NA	NA	NA	NA	NA	NA	NA	NA	NA	NA	NA	NA	NA	NA	NA	NA	NA	NA	NA	NA	NA	NA	NA	NA	NA	NA	NA	NA	NA	NA	NA	NA	NA	NA	NA	NA	NA	NA	NA	NA	NA	NA	NA
104200	NA	NA	NA	NA	NA	NA	NA	NA	NA	NA	NA	NA	NA	NA	NA	NA	NA	NA	NA	NA	NA	NA	NA	NA	NA	NA	NA	NA	NA	NA	NA	NA	NA	NA	NA	NA	NA	NA	NA	NA	NA	NA	NA	NA	NA	NA	NA	NA	NA
104300	NA	NA	NA	NA	NA	NA	NA	NA	NA	NA	NA	NA	NA	NA	NA	NA	NA	NA	NA	NA	NA	NA	NA	NA	NA	NA	NA	NA	NA	NA	NA	NA	NA	NA	NA	NA	NA	NA	NA	NA	NA	NA	NA	NA	NA	NA	NA	NA	NA
104400	NA	NA	NA	NA	NA	NA	NA	NA	NA	NA	NA	NA	NA	NA	NA	NA	NA	NA	NA	NA	NA	NA	NA	NA	NA	NA	NA	NA	NA	NA	NA	NA	NA	NA	NA	NA	NA	NA	NA	NA	NA	NA	NA	NA	NA	NA	NA	NA	NA
104500	NA	NA	NA	NA	NA	NA	NA	NA	NA	NA	NA	NA	NA	NA	NA	NA	NA	NA	NA	NA	NA	NA	NA	NA	NA	NA	NA	NA	NA	NA	NA	NA	NA	NA	NA	NA	NA	NA	NA	NA	NA	NA	NA	NA	NA	NA	NA	NA	NA
104600	NA	NA	NA	NA	NA	NA	NA	NA	NA	NA	NA	NA	NA	NA	NA	NA	NA	NA	NA	NA	NA	NA	NA	NA	NA	NA	NA	NA	NA	NA	NA	NA	NA	NA	NA	NA	NA	NA	NA	NA	NA	NA	NA	NA	NA	NA	NA	NA	NA
104700	NA	NA	NA	NA	NA	NA	NA	NA	NA	NA	NA	NA	NA	NA	NA	NA	NA	NA	NA	NA	NA	NA	NA	NA	NA	NA	NA	NA	NA	NA	NA	NA	NA	NA	NA	NA	NA	NA	NA	NA	NA	NA	NA	NA	NA	NA	NA	NA	NA
104800	NA	NA	NA	NA	NA	NA	NA	NA	NA	NA	NA	NA	NA	NA	NA	NA	NA	NA	NA	NA	NA	NA	NA	NA	NA	NA	NA	NA	NA	NA	NA	NA	NA	NA	NA	NA	NA	NA	NA	NA	NA	NA	NA	NA	NA	NA	NA	NA	NA
104900	NA	NA	NA	NA	NA	NA	NA	NA	NA	NA	NA	NA	NA	NA	NA	NA	NA	NA	NA	NA	NA	NA	NA	NA	NA	NA	NA	NA	NA	NA	NA	NA	NA	NA	NA	NA	NA	NA	NA	NA	NA	NA	NA	NA	NA	NA	NA	NA	NA
105000	NA	NA	NA	NA	NA	NA	NA	NA	NA	NA	NA	NA	NA	NA	NA	NA	NA	NA	NA	NA	NA	NA	NA	NA	NA	NA	NA	NA	NA	NA	NA	NA	NA	NA	NA	NA	NA	NA	NA	NA	NA	NA	NA	NA	NA	NA	NA	NA	NA
105100	NA	NA	NA	NA	NA	NA	NA	NA	NA	NA	NA	NA	NA	NA	NA	NA	NA	NA	NA	NA	NA	NA	NA	NA	NA	NA	NA	NA	NA	NA	NA	NA	NA	NA	NA	NA	NA	NA	NA	NA	NA	NA	NA	NA	NA	NA	NA	NA	NA
105200	NA	NA	NA	NA	NA	NA	NA	NA	NA	NA	NA	NA	NA	NA	NA	NA	NA	NA	NA	NA	NA	NA	NA	NA	NA	NA	NA	NA	NA	NA	NA	NA	NA	NA	NA	NA	NA	NA	NA	NA	NA	NA	NA	NA	NA	NA	NA	NA	NA
105300	NA	NA	NA	NA	NA	NA	NA	NA	NA	NA	NA	NA	NA	NA	NA	NA	NA	NA	NA	NA	NA	NA	NA	NA	NA	NA	NA	NA	NA	NA	NA	NA	NA	NA	NA	NA	NA	NA	NA	NA	NA	NA	NA	NA	NA	NA	NA	NA	NA
105400	NA	NA	NA	NA	NA	NA	NA	NA	NA	NA	NA	NA	NA	NA	NA	NA	NA	NA	NA	NA	NA	NA	NA	NA	NA	NA	NA	NA	NA	NA	NA	NA	NA	NA	NA	NA	NA	NA	NA	NA	NA	NA	NA	NA	NA	NA	NA	NA	NA
105500	NA	NA	NA	NA	NA	NA	NA	NA	NA	NA	NA	NA	NA	NA	NA	NA	NA	NA	NA	NA	NA	NA	NA	NA	NA	NA	NA	NA	NA	NA	NA	NA	NA	NA	NA	NA	NA	NA	NA	NA	NA	NA	NA	NA	NA	NA	NA	NA	NA
105600	NA	NA	NA	NA	NA	NA	NA	NA	NA	NA	NA	NA	NA	NA	NA	NA	NA	NA	NA	NA	NA	NA	NA	NA	NA	NA	NA	NA	NA	NA	NA	NA	NA	NA	NA	NA	NA	NA	NA	NA	NA	NA	NA	NA	NA	NA	NA	NA	NA
105700	NA	NA	NA	NA	NA	NA	NA	NA	NA	NA	NA	NA	NA	NA	NA	NA	NA	NA	NA	NA	NA	NA	NA	NA	NA	NA	NA	NA	NA	NA	NA	NA	NA	NA	NA	NA	NA	NA	NA	NA	NA	NA	NA	NA	NA	NA	NA	NA	NA
105800	NA	NA	NA	NA	NA	NA	NA	NA	NA	NA	NA	NA	NA	NA	NA	NA	NA	NA	NA	NA	NA	NA	NA	NA	NA	NA	NA	NA	NA	NA	NA	NA	NA	NA	NA	NA	NA	NA	NA	NA	NA	NA	NA	NA	NA	NA	NA	NA	NA
105900	NA	NA	NA	NA	NA	NA	NA	NA	NA	NA	NA	NA	NA	NA	NA	NA	NA	NA	NA	NA	NA	NA	NA	NA	NA	NA	NA	NA	NA	NA	NA	NA	NA	NA	NA	NA	NA	NA	NA	NA	NA	NA	NA	NA	NA	NA	NA	NA	NA
106000	NA	NA	NA	NA	NA	NA	NA	NA	NA	NA	NA	NA	NA	NA	NA	NA	NA	NA	NA	NA	NA	NA	NA	NA	NA	NA	NA	NA	NA	NA	NA	NA	NA	NA	NA	NA	NA	NA	NA	NA	NA	NA	NA	NA	NA	NA	NA	NA	NA
106100	NA	NA	NA	NA	NA	NA	NA	NA	NA	NA	NA	NA	NA	NA	NA	NA	NA	NA	NA	NA	NA	NA	NA	NA	NA	NA	NA	NA	NA	NA	NA	NA	NA	NA	NA	NA	NA	NA	NA	NA	NA	NA	NA	NA	NA	NA	NA	NA	NA
106200	NA	NA	NA	NA	NA	NA	NA	NA	NA	NA	NA	NA	NA	NA	NA	NA	NA	NA	NA	NA	NA	NA	NA	NA	NA	NA	NA	NA	NA	NA	NA	NA	NA	NA	NA	NA	NA	NA	NA	NA	NA	NA	NA	NA	NA	NA	NA	NA	NA
106300	NA	NA	NA	NA	NA	NA	NA	NA	NA	NA	NA	NA	NA	NA	NA	NA	NA	NA	NA	NA	NA	NA	NA	NA	NA	NA	NA	NA	NA	NA	NA	NA	NA	NA	NA	NA	NA	NA	NA	NA	NA	NA	NA	NA	NA	NA	NA	NA	NA
106400	NA	NA	NA	NA	NA	NA	NA	NA	NA	NA	NA	NA	NA	NA	NA	NA	NA	NA	NA	NA	NA	NA	NA	NA	NA	NA	NA	NA	NA	NA	NA	NA	NA	NA	NA	NA	NA	NA	NA	NA	NA	NA	NA	NA	NA	NA	NA	NA	NA
106500	NA	NA	NA	NA	NA	NA	NA	NA	NA	NA	NA	NA	NA	NA	NA	NA	NA	NA	NA	NA	NA	NA	NA	NA	NA	NA	NA	NA	NA	NA	NA	NA	NA	NA	NA	NA	NA	NA	NA	NA	NA	NA	NA	NA	NA	NA	NA	NA	NA
106600	NA	NA	NA	NA	NA	NA	NA	NA	NA	NA	NA	NA	NA	NA	NA	NA	NA	NA	NA	NA	NA	NA	NA	NA	NA	NA	NA	NA	NA	NA	NA	NA	NA	NA	NA	NA	NA	NA	NA	NA	NA	NA	NA	NA	NA	NA	NA	NA	NA
106700	NA	NA	NA	NA	NA	NA	NA	NA	NA	NA	NA	NA	NA	NA	NA	NA	NA	NA	NA	NA	NA	NA	NA	NA	NA	NA	NA	NA	NA	NA	NA	NA	NA	NA	NA	NA	NA	NA	NA	NA	NA	NA	NA	NA	NA	NA	NA	NA	NA
106800	NA	NA	NA	NA	NA	NA	NA	NA	NA	NA	NA	NA	NA	NA	NA	NA	NA	NA	NA	NA	NA	NA	NA	NA	NA	NA	NA	NA	NA	NA	NA	NA	NA	NA	NA	NA	NA	NA	NA	NA	NA	NA	NA	NA	NA	NA	NA	NA	NA
106900	NA	NA	NA	NA	NA	NA	NA	NA	NA	NA	NA	NA	NA	NA	NA	NA	NA	NA	NA	NA	NA	NA	NA	NA	NA	NA	NA	NA	NA	NA	NA	NA	NA	NA	NA	NA	NA	NA	NA	NA	NA	NA	NA	NA	NA	NA	NA	NA	NA
107000	NA	NA	NA	NA	NA	NA	NA	NA	NA	NA	NA	NA	NA	NA	NA	NA	NA	NA	NA	NA	NA	NA	NA	NA	NA	NA	NA	NA	NA	NA	NA	NA	NA	NA	NA	NA	NA	NA	NA	NA	NA	NA	NA	NA	NA	NA	NA	NA	NA
107100	NA	NA	NA	NA	NA	NA	NA	NA	NA	NA	NA	NA	NA	NA	NA	NA	NA	NA	NA	NA	NA	NA	NA	NA	NA	NA	NA	NA	NA	NA	NA	NA	NA	NA	NA	NA	NA	NA	NA	NA	NA	NA	NA	NA	NA	NA	NA	NA	NA
107200	NA	NA	NA	NA	NA	NA	NA	NA	NA	NA	NA	NA	NA	NA	NA	NA	NA	NA	NA	NA	NA	NA	NA	NA	NA	NA	NA	NA	NA	NA	NA	NA	NA	NA	NA	NA	NA	NA	NA	NA	NA	NA	NA	NA	NA	NA	NA	NA	NA
107300	NA	NA	NA	NA	NA	NA	NA	NA	NA	NA	NA	NA	NA	NA	NA	NA	NA	NA	NA	NA	NA	NA	NA	NA	NA	NA	NA	NA	NA	NA	NA	NA	NA	NA	NA	NA	NA	NA	NA	NA	NA	NA	NA	NA	NA	NA	NA	NA	NA
107400	NA	NA	NA	NA	NA	NA	NA	NA	NA	NA	NA	NA	NA	NA	NA	NA	NA	NA	NA	NA	NA	NA	NA	NA	NA	NA	NA	NA	NA	NA	NA	NA	NA	NA	NA	NA	NA	NA	NA	NA	NA	NA	NA	NA	NA	NA	NA	NA	NA
107500	NA	NA	NA	NA	NA	NA	NA	NA	NA	NA	NA	NA	NA	NA	NA	NA	NA	NA	NA	NA	NA	NA	NA	NA	NA	NA	NA	NA	NA	NA	NA	NA	NA	NA	NA	NA	NA	NA	NA	NA	NA	NA	NA	NA	NA	NA	NA	NA	NA
107600	NA	NA	NA	NA	NA	NA	NA	NA	NA	NA	NA	NA	NA	NA	NA	NA	NA	NA	NA	NA	NA	NA	NA	NA	NA	NA	NA	NA	NA	NA	NA	NA	NA	NA	NA	NA	NA	NA	NA	NA	NA	NA	NA	NA	NA	NA	NA	NA	NA
107700	NA	NA	NA	NA	NA	NA	NA	NA	NA	NA	NA	NA	NA	NA	NA	NA	NA	NA	NA	NA	NA	NA	NA	NA	NA	NA	NA	NA	NA	NA	NA	NA	NA	NA	NA	NA	NA	NA	NA	NA	NA	NA	NA	NA	NA	NA	NA	NA	NA
107800	NA	NA	NA	NA	NA	NA	NA	NA	NA	NA	NA	NA	NA	NA	NA	NA	NA	NA	NA	NA	NA	NA	NA	NA	NA	NA	NA	NA	NA	NA	NA	NA	NA	NA	NA	NA	NA	NA	NA	NA	NA	NA	NA	NA	NA	NA	NA	NA	NA
107900	NA	NA	NA	NA	NA	NA	NA	NA	NA	NA	NA	NA	NA	NA	NA	NA	NA	NA	NA	NA	NA	NA	NA	NA	NA	NA	NA	NA	NA	NA	NA	NA	NA	NA	NA	NA	NA	NA	NA	NA	NA	NA	NA	NA	NA	NA	NA	NA	NA
108000	NA	NA	NA	NA	NA	NA	NA	NA	NA	NA	NA	NA	NA	NA	NA	NA	NA	NA	NA	NA	NA	NA	NA	NA	NA	NA	NA	NA	NA	NA	NA	NA	NA	NA	NA	NA	NA	NA	NA	NA	NA	NA	NA	NA	NA	NA	NA	NA	NA
108100	NA	NA	NA	NA	NA	NA	NA	NA	NA	NA	NA	NA	NA	NA	NA	NA	NA	NA	NA	NA	NA	NA	NA	NA	NA	NA	NA	NA	NA	NA	NA	NA	NA	NA	NA	NA	NA	NA	NA	NA	NA	NA	NA	NA	NA	NA	NA	NA	NA
108200	NA	NA	NA	NA	NA	NA	NA	NA	NA	NA	NA	NA	NA	NA	NA	NA	NA	NA	NA	NA	NA	NA	NA	NA	NA	NA	NA	NA	NA	NA	NA	NA	NA	NA	NA	NA	NA	NA	NA	NA	NA	NA	NA	NA	NA	NA	NA	NA	NA
108300	NA	NA	NA	NA	NA	NA	NA	NA	NA	NA	NA	NA	NA	NA	NA	NA	NA	NA	NA	NA	NA	NA	NA	NA	NA	NA	NA	NA	NA	NA	NA	NA	NA	NA	NA	NA	NA	NA	NA	NA	NA	NA	NA	NA	NA	NA	NA	NA	NA
108400	NA	NA	NA	NA	NA	NA	NA	NA	NA	NA	NA	NA	NA	NA	NA	NA	NA	NA	NA	NA	NA	NA	NA	NA	NA	NA	NA	NA	NA	NA	NA	NA	NA	NA	NA	NA	NA	NA	NA	NA	NA	NA	NA	NA	NA	NA	NA	NA	NA
108500	NA	NA	NA	NA	NA	NA	NA	NA	NA	NA	NA	NA	NA	NA	NA	NA	NA	NA	NA	NA	NA	NA	NA	NA	NA	NA	NA	NA	NA	NA	NA	NA	NA	NA	NA	NA	NA	NA	NA	NA	NA	NA	NA	NA	NA	NA	NA	NA	NA
108600	NA	NA	NA	NA	NA	NA	NA	NA	NA	NA	NA	NA	NA	NA	NA	NA	NA	NA	NA	NA	NA	NA	NA	NA	NA	NA	NA	NA	NA	NA	NA	NA	NA	NA	NA	NA	NA	NA	NA	NA	NA	NA	NA	NA	NA	NA	NA	NA	NA
108700	NA	NA	NA	NA	NA	NA	NA	NA	NA	NA	NA	NA	NA	NA	NA	NA	NA	NA	NA	NA	NA	NA	NA	NA	NA	NA	NA	NA	NA	NA	NA	NA	NA	NA	NA	NA	NA	NA	NA	NA	NA	NA	NA	NA	NA	NA	NA	NA	NA
108800	NA	NA	NA	NA	NA	NA	NA	NA	NA	NA	NA	NA	NA	NA	NA	NA	NA	NA	NA	NA	NA	NA	NA	NA	NA	NA	NA	NA	NA	NA	NA	NA	NA	NA	NA	NA	NA	NA	NA	NA	NA	NA	NA	NA	NA	NA	NA	NA	NA
108900	NA	NA	NA	NA	NA	NA	NA	NA	NA	NA	NA	NA	NA	NA	NA	NA	NA	NA	NA	NA	NA	NA	NA	NA	NA	NA	NA	NA	NA	NA	NA	NA	NA	NA	NA	NA	NA	NA	NA	NA	NA	NA	NA	NA	NA	NA	NA	NA	NA
109000	NA	NA	NA	NA	NA	NA	NA	NA	NA	NA	NA	NA	NA	NA	NA	NA	NA	NA	NA	NA	NA	NA	NA	NA	NA	NA	NA	NA	NA	NA	NA	NA	NA	NA	NA	NA	NA	NA	NA	NA	NA	NA	NA	NA	NA	NA	NA	NA	NA
109100	NA	NA	NA	NA	NA	NA	NA	NA	NA	NA	NA	NA	NA	NA	NA	NA	NA	NA	NA	NA	NA	NA	NA	NA	NA	NA	NA	NA	NA	NA	NA	NA	NA	NA	NA	NA	NA	NA	NA	NA	NA	NA	NA	NA	NA	NA	NA	NA	NA
109200	NA	NA	NA	NA	NA	NA	NA	NA	NA	NA	NA	NA	NA	NA	NA	NA	NA	NA	NA	NA	NA	NA	NA	NA	NA	NA	NA	NA	NA	NA	NA	NA	NA	NA	NA	NA	NA	NA	NA	NA	NA	NA	NA	NA	NA	NA	NA	NA	NA
109300	NA	NA	NA	NA	NA	NA	NA	NA	NA	NA	NA	NA	NA	NA	NA	NA	NA	NA	NA	NA	NA	NA	NA	NA	NA	NA	NA	NA	NA	NA	NA	NA	NA	NA	NA	NA	NA	NA	NA	NA	NA	NA	NA	NA	NA	NA	NA	NA	NA
109400	NA	NA	NA	NA	NA	NA	NA	NA	NA	NA	NA	NA	NA	NA	NA	NA	NA	NA	NA	NA	NA	NA	NA	NA	NA	NA	NA	NA	NA	NA	NA	NA	NA	NA	NA	NA	NA	NA	NA	NA	NA	NA	NA	NA	NA	NA	NA	NA	NA
109500	NA	NA	NA	NA	NA	NA	NA	NA	NA	NA	NA	NA	NA	NA	NA	NA	NA	NA	NA	NA	NA	NA	NA	NA	NA	NA	NA	NA	NA	NA	NA	NA	NA	NA	NA	NA	NA	NA	NA	NA	NA	NA	NA	NA	NA	NA	NA	NA	NA
109600	NA	NA	NA	NA	NA	NA	NA	NA	NA	NA	NA	NA	NA	NA	NA	NA	NA	NA	NA	NA	NA	NA	NA	NA	NA	NA	NA	NA	NA	NA	NA	NA	NA	NA	NA	NA	NA	NA	NA	NA	NA	NA	NA	NA	NA	NA	NA	NA	NA
109700	NA	NA	NA	NA	NA	NA	NA	NA	NA	NA	NA	NA	NA	NA	NA	NA	NA	NA	NA	NA	NA	NA	NA	NA	NA	NA	NA	NA	NA	NA	NA	NA	NA	NA	NA	NA	NA	NA	NA	NA	NA	NA	NA	NA	NA	NA	NA	NA	NA
109800	NA	NA	NA	NA	NA	NA	NA	NA	NA	NA	NA	NA	NA	NA	NA	NA	NA	NA	NA	NA	NA	NA	NA	NA	NA	NA	NA	NA	NA	NA	NA	NA	NA	NA	NA	NA	NA	NA	NA	NA	NA	NA	NA	NA	NA	NA	NA	NA	NA
109900	NA	NA	NA	NA	NA	NA	NA	NA	NA	NA	NA	NA	NA	NA	NA	NA	NA	NA	NA	NA	NA	NA	NA	NA	NA	NA	NA	NA	NA	NA	NA	NA	NA	NA	NA	NA	NA	NA	NA	NA	NA	NA	NA	NA	NA	NA	NA	NA	NA
110000	NA	NA	NA	NA	NA	NA	NA	NA	NA	NA	NA	NA	NA	NA	NA	NA	NA	NA	NA	NA	NA	NA	NA	NA	NA	NA	NA	NA	NA	NA	NA	NA	NA	NA	NA	NA	NA	NA	NA	NA	NA	NA	NA	NA	NA	NA	NA	NA	NA
110100	NA	NA	NA	NA	NA	NA	NA	NA	NA	NA	NA	NA	NA	NA	NA	NA	NA	NA	NA	NA	NA	NA	NA	NA	NA	NA	NA	NA	NA	NA	NA	NA	NA	NA	NA	NA	NA	NA	NA	NA	NA	NA	NA	NA	NA	NA	NA	NA	NA
110200	NA	NA	NA	NA	NA	NA	NA	NA	NA	NA	NA	NA	NA	NA	NA	NA	NA	NA	NA	NA	NA	NA	NA	NA	NA	NA	NA	NA	NA	NA	NA	NA	NA	NA	NA	NA	NA	NA	NA	NA	NA	NA	NA	NA	NA	NA	NA	NA	NA
110300	NA	NA	NA	NA	NA	NA	NA	NA	NA	NA	NA	NA	NA	NA	NA	NA	NA	NA	NA	NA	NA	NA	NA	NA	NA	NA	NA	NA	NA	NA	NA	NA	NA	NA	NA	NA	NA	NA	NA	NA	NA	NA	NA	NA	NA	NA	NA	NA	NA
110400	NA	NA	NA	NA	NA	NA	NA	NA	NA	NA	NA	NA	NA	NA	NA	NA	NA	NA	NA	NA	NA	NA	NA	NA	NA	NA	NA	NA	NA	NA	NA	NA	NA	NA	NA	NA	NA	NA	NA	NA	NA	NA	NA	NA	NA	NA	NA	NA	NA
110500	NA	NA	NA	NA	NA	NA	NA	NA	NA	NA	NA	NA	NA	NA	NA	NA	NA	NA	NA	NA	NA	NA	NA	NA	NA	NA	NA	NA	NA	NA	NA	NA	NA	NA	NA	NA	NA	NA	NA	NA	NA	NA	NA	NA	NA	NA	NA	NA	NA
110600	NA	NA	NA	NA	NA	NA	NA	NA	NA	NA	NA	NA	NA	NA	NA	NA	NA	NA	NA	NA	NA	NA	NA	NA	NA	NA	NA	NA	NA	NA	NA	NA	NA	NA	NA	NA	NA	NA	NA	NA	NA	NA	NA	NA	NA	NA	NA	NA	NA
110700	NA	NA	NA	NA	NA	NA	NA	NA	NA	NA	NA	NA	NA	NA	NA	NA	NA	NA	NA	NA	NA	NA	NA	NA	NA	NA	NA	NA	NA	NA	NA	NA	NA	NA	NA	NA	NA	NA	NA	NA	NA	NA	NA	NA	NA	NA	NA	NA	NA
110800	NA	NA	NA	NA	NA	NA	NA	NA	NA	NA	NA	NA	NA	NA	NA	NA	NA	NA	NA	NA	NA	NA	NA	NA	NA	NA	NA	NA	NA	NA	NA	NA	NA	NA	NA	NA	NA	NA	NA	NA	NA	NA	NA	NA	NA	NA	NA	NA	NA
110900	NA	NA	NA	NA	NA	NA	NA	NA	NA	NA	NA	NA	NA	NA	NA	NA	NA	NA	NA	NA	NA	NA	NA	NA	NA	NA	NA	NA	NA	NA	NA	NA	NA	NA	NA	NA	NA	NA	NA	NA	NA	NA	NA	NA	NA	NA	NA	NA	NA
111000	NA	NA	NA	NA	NA	NA	NA	NA	NA	NA	NA	NA	NA	NA	NA	NA	NA	NA	NA	NA	NA	NA	NA	NA	NA	NA	NA	NA	NA	NA	NA	NA	NA	NA	NA	NA	NA	NA	NA	NA	NA	NA	NA	NA	NA	NA	NA	NA	NA
111100	NA	NA	NA	NA	NA	NA	NA	NA	NA	NA	NA	NA	NA	NA	NA	NA	NA	NA	NA	NA	NA	NA	NA	NA	NA	NA	NA	NA	NA	NA	NA	NA	NA	NA	NA	NA	NA	NA	NA	NA	NA	NA	NA	NA	NA	NA	NA	NA	NA
111200	NA	NA	NA	NA	NA	NA	NA	NA	NA	NA	NA	NA	NA	NA	NA	NA	NA	NA	NA	NA	NA	NA	NA	NA	NA	NA	NA	NA	NA	NA	NA	NA	NA	NA	NA	NA	NA	NA	NA	NA	NA	NA	NA	NA	NA	NA	NA	NA	NA
111300	NA	NA	NA	NA	NA	NA	NA	NA	NA	NA	NA	NA	NA	NA	NA	NA	NA	NA	NA	NA	NA	NA	NA	NA	NA	NA	NA	NA	NA	NA	NA	NA	NA	NA	NA	NA	NA	NA	NA	NA	NA	NA	NA	NA	NA	NA	NA	NA	NA
111400	NA	NA	NA	NA	NA	NA	NA	NA	NA	NA	NA	NA	NA	NA	NA	NA	NA	NA	NA	NA	NA	NA	NA	NA	NA	NA	NA	NA	NA	NA	NA	NA	NA	NA	NA	NA	NA	NA	NA	NA	NA	NA	NA	NA	NA	NA	NA	NA	NA
111500	NA	NA	NA	NA	NA	NA	NA	NA	NA	NA	NA	NA	NA	NA	NA	NA	NA	NA	NA	NA	NA	NA	NA	NA	NA	NA	NA	NA	NA	NA	NA	NA	NA	NA	NA	NA	NA	NA	NA	NA	NA	NA	NA	NA	NA	NA	NA	NA	NA
111600	NA	NA	NA	NA	NA	NA	NA	NA	NA	NA	NA	NA	NA	NA	NA	NA	NA	NA	NA	NA	NA	NA	NA	NA	NA	NA	NA	NA	NA	NA	NA	NA	NA	NA	NA	NA	NA	NA	NA	NA	NA	NA	NA	NA	NA	NA	NA	NA	NA
111700	NA	NA	NA	NA	NA	NA	NA	NA	NA	NA	NA	NA	NA	NA	NA	NA	NA	NA	NA	NA	NA	NA	NA	NA	NA	NA	NA	NA	NA	NA	NA	NA	NA	NA	NA	NA	NA	NA	NA	NA	NA	NA	NA	NA	NA	NA	NA	NA	NA
111800	NA	NA	NA	NA	NA	NA	NA	NA	NA	NA	NA	NA	NA	NA	NA	NA	NA	NA	NA	NA	NA	NA	NA	NA	NA	NA	NA	NA	NA	NA	NA	NA	NA	NA	NA	NA	NA	NA	NA	NA	NA	NA	NA	NA	NA	NA	NA	NA	NA
111900	NA	NA	NA	NA	NA	NA	NA	NA	NA	NA	NA	NA	NA	NA	NA	NA	NA	NA	NA	NA	NA	NA	NA	NA	NA	NA	NA	NA	NA	NA	NA	NA	NA	NA	NA	NA	NA	NA	NA	NA	NA	NA	NA	NA	NA	NA	NA	NA	NA
112000	NA	NA	NA	NA	NA	NA	NA	NA	NA	NA	NA	NA	NA	NA	NA	NA	NA	NA	NA	NA	NA	NA	NA	NA	NA	NA	NA	NA	NA	NA	NA	NA	NA	NA	NA	NA	NA	NA	NA	NA	NA	NA	NA	NA	NA	NA	NA	NA	NA
112100	NA	NA	NA	NA	NA	NA	NA	NA	NA	NA	NA	NA	NA	NA	NA	NA	NA	NA	NA	NA	NA	NA	NA	NA	NA	NA	NA	NA	NA	NA	NA	NA	NA	NA	NA	NA	NA	NA	NA	NA	NA	NA	NA	NA	NA	NA	NA	NA	NA
112200	NA	NA	NA	NA	NA	NA	NA	NA	NA	NA	NA	NA	NA	NA	NA	NA	NA	NA	NA	NA	NA	NA	NA	NA	NA	NA	NA	NA	NA	NA	NA	NA	NA	NA	NA	NA	NA	NA	NA	NA	NA	NA	NA	NA	NA	NA	NA	NA	NA
112300	NA	NA	NA	NA	NA	NA	NA	NA	NA	NA	NA	NA	NA	NA	NA	NA	NA	NA	NA	NA	NA	NA	NA	NA	NA	NA	NA	NA	NA	NA	NA	NA	NA	NA	NA	NA	NA	NA	NA	NA	NA	NA	NA	NA	NA	NA	NA	NA	NA
112400	NA	NA	NA	NA	NA	NA	NA	NA	NA	NA	NA	NA	NA	NA	NA	NA	NA	NA	NA	NA	NA	NA	NA	NA	NA	NA	NA	NA	NA	NA	NA	NA	NA	NA	NA	NA	NA	NA	NA	NA	NA	NA	NA	NA	NA	NA	NA	NA	NA
112500	NA	NA	NA	NA	NA	NA	NA	NA	NA	NA	NA	NA	NA	NA	NA	NA	NA	NA	NA	NA	NA	NA	NA	NA	NA	NA	NA	NA	NA	NA	NA	NA	NA	NA	NA	NA	NA	NA	NA	NA	NA	NA	NA	NA	NA	NA	NA	NA	NA
112600	NA	NA	NA	NA	NA	NA	NA	NA	NA	NA	NA	NA	NA	NA	NA	NA	NA	NA	NA	NA	NA	NA	NA	NA	NA	NA	NA	NA	NA	NA	NA	NA	NA	NA	NA	NA	NA	NA	NA	NA	NA	NA	NA	NA	NA	NA	NA	NA	NA
112700	NA	NA	NA	NA	NA	NA	NA	NA	NA	NA	NA	NA	NA	NA	NA	NA	NA	NA	NA	NA	NA	NA	NA	NA	NA	NA	NA	NA	NA	NA	NA	NA	NA	NA	NA	NA	NA	NA	NA	NA	NA	NA	NA	NA	NA	NA	NA	NA	NA
112800	NA	NA	NA	NA	NA	NA	NA	NA	NA	NA	NA	NA	NA	NA	NA	NA	NA	NA	NA	NA	NA	NA	NA	NA	NA	NA	NA	NA	NA	NA	NA	NA	NA	NA	NA	NA	NA	NA	NA	NA	NA	NA	NA	NA	NA	NA	NA	NA	NA
112900	NA	NA	NA	NA	NA	NA	NA	NA	NA	NA	NA	NA	NA	NA	NA	NA	NA	NA	NA	NA	NA	NA	NA	NA	NA	NA	NA	NA	NA	NA	NA	NA	NA	NA	NA	NA	NA	NA	NA	NA	NA	NA	NA	NA	NA	NA	NA	NA	NA
113000	NA	NA	NA	NA	NA	NA	NA	NA	NA	NA	NA	NA	NA	NA	NA	NA	NA	NA	NA	NA	NA	NA	NA	NA	NA	NA	NA	NA	NA	NA	NA	NA	NA	NA	NA	NA	NA	NA	NA	NA	NA	NA	NA	NA	NA	NA	NA	NA	NA
113100	NA	NA	NA	NA	NA	NA	NA	NA	NA	NA	NA	NA	NA	NA	NA	NA	NA	NA	NA	NA	NA	NA	NA	NA	NA	NA	NA	NA	NA	NA	NA	NA	NA	NA	NA	NA	NA	NA	NA	NA	NA	NA	NA	NA	NA	NA	NA	NA	NA
113200	NA	NA	NA	NA	NA	NA	NA	NA	NA	NA	NA	NA	NA	NA	NA	NA	NA	NA	NA	NA	NA	NA	NA	NA	NA	NA	NA	NA	NA	NA	NA	NA	NA	NA	NA	NA	NA	NA	NA	NA	NA	NA	NA	NA	NA	NA	NA	NA	NA
113300	NA	NA	NA	NA	NA	NA	NA	NA	NA	NA	NA	NA	NA	NA	NA	NA	NA	NA	NA	NA	NA	NA	NA	NA	NA	NA	NA	NA	NA	NA	NA	NA	NA	NA	NA	NA	NA	NA	NA	NA	NA	NA	NA	NA	NA	NA	NA	NA	NA
113400	NA	NA	NA	NA	NA	NA	NA	NA	NA	NA	NA	NA	NA	NA	NA	NA	NA	NA	NA	NA	NA	NA	NA	NA	NA	NA	NA	NA	NA	NA	NA	NA	NA	NA	NA	NA	NA	NA	NA	NA	NA	NA	NA	NA	NA	NA	NA	NA	NA
113500	NA	NA	NA	NA	NA	NA	NA	NA	NA	NA	NA	NA	NA	NA	NA	NA	NA	NA	NA	NA	NA	NA	NA	NA	NA	NA	NA	NA	NA	NA	NA	NA	NA	NA	NA	NA	NA	NA	NA	NA	NA	NA	NA	NA	NA	NA	NA	NA	NA
113600	NA	NA	NA	NA	NA	NA	NA	NA	NA	NA	NA	NA	NA	NA	NA	NA	NA	NA	NA	NA	NA	NA	NA	NA	NA	NA	NA	NA	NA	NA	NA	NA	NA	NA	NA	NA	NA	NA	NA	NA	NA	NA	NA	NA	NA	NA	NA	NA	NA
113700	NA	NA	NA	NA	NA	NA	NA	NA	NA	NA	NA	NA	NA	NA	NA	NA	NA	NA	NA	NA	NA	NA	NA	NA	NA	NA	NA	NA	NA	NA	NA	NA	NA	NA	NA	NA	NA	NA	NA	NA	NA	NA	NA	NA	NA	NA	NA	NA	NA
113800	NA	NA	NA	NA	NA	NA	NA	NA	NA	NA	NA	NA	NA	NA	NA	NA	NA	NA	NA	NA	NA	NA	NA	NA	NA	NA	NA	NA	NA	NA	NA	NA	NA	NA	NA	NA	NA	NA	NA	NA	NA	NA	NA	NA	NA	NA	NA	NA	NA
113900	NA	NA	NA	NA	NA	NA	NA	NA	NA	NA	NA	NA	NA	NA	NA	NA	NA	NA	NA	NA	NA	NA	NA	NA	NA	NA	NA	NA	NA	NA	NA	NA	NA	NA	NA	NA	NA	NA	NA	NA	NA	NA	NA	NA	NA	NA	NA	NA	NA
114000	NA	NA	NA	NA	NA	NA	NA	NA	NA	NA	NA	NA	NA	NA	NA	NA	NA	NA	NA	NA	NA	NA	NA	NA	NA	NA	NA	NA	NA	NA	NA	NA	NA	NA	NA	NA	NA	NA	NA	NA	NA	NA	NA	NA	NA	NA	NA	NA	NA
114100	NA	NA	NA	NA	NA	NA	NA	NA	NA	NA	NA	NA	NA	NA	NA	NA	NA	NA	NA	NA	NA	NA	NA	NA	NA	NA	NA	NA	NA	NA	NA	NA	NA	NA	NA	NA	NA	NA	NA	NA	NA	NA	NA	NA	NA	NA	NA	NA	NA
114200	NA	NA	NA	NA	NA	NA	NA	NA	NA	NA	NA	NA	NA	NA	NA	NA	NA	NA	NA	NA	NA	NA	NA	NA	NA	NA	NA	NA	NA	NA	NA	NA	NA	NA	NA	NA	NA	NA	NA	NA	NA	NA	NA	NA	NA	NA	NA	NA	NA
114300	NA	NA	NA	NA	NA	NA	NA	NA	NA	NA	NA	NA	NA	NA	NA	NA	NA	NA	NA	NA	NA	NA	NA	NA	NA	NA	NA	NA	NA	NA	NA	NA	NA	NA	NA	NA	NA	NA	NA	NA	NA	NA	NA	NA	NA	NA	NA	NA	NA
114400	NA	NA	NA	NA	NA	NA	NA	NA	NA	NA	NA	NA	NA	NA	NA	NA	NA	NA	NA	NA	NA	NA	NA	NA	NA	NA	NA	NA	NA	NA	NA	NA	NA	NA	NA	NA	NA	NA	NA	NA	NA	NA	NA	NA	NA	NA	NA	NA	NA
114500	NA	NA	NA	NA	NA	NA	NA	NA	NA	NA	NA	NA	NA	NA	NA	NA	NA	NA	NA	NA	NA	NA	NA	NA	NA	NA	NA	NA	NA	NA	NA	NA	NA	NA	NA	NA	NA	NA	NA	NA	NA	NA	NA	NA	NA	NA	NA	NA	NA
114600	NA	NA	NA	NA	NA	NA	NA	NA	NA	NA	NA	NA	NA	NA	NA	NA	NA	NA	NA	NA	NA	NA	NA	NA	NA	NA	NA	NA	NA	NA	NA	NA	NA	NA	NA	NA	NA	NA	NA	NA	NA	NA	NA	NA	NA	NA	NA	NA	NA
114700	NA	NA	NA	NA	NA	NA	NA	NA	NA	NA	NA	NA	NA	NA	NA	NA	NA	NA	NA	NA	NA	NA	NA	NA	NA	NA	NA	NA	NA	NA	NA	NA	NA	NA	NA	NA	NA	NA	NA	NA	NA	NA	NA	NA	NA	NA	NA	NA	NA
114800	NA	NA	NA	NA	NA	NA	NA	NA	NA	NA	NA	NA	NA	NA	NA	NA	NA	NA	NA	NA	NA	NA	NA	NA	NA	NA	NA	NA	NA	NA	NA	NA	NA	NA	NA	NA	NA	NA	NA	NA	NA	NA	NA	NA	NA	NA	NA	NA	NA
114900	NA	NA	NA	NA	NA	NA	NA	NA	NA	NA	NA	NA	NA	NA	NA	NA	NA	NA	NA	NA	NA	NA	NA	NA	NA	NA	NA	NA	NA	NA	NA	NA	NA	NA	NA	NA	NA	NA	NA	NA	NA	NA	NA	NA	NA	NA	NA	NA	NA
115000	NA	NA	NA	NA	NA	NA	NA	NA	NA	NA	NA	NA	NA	NA	NA	NA	NA	NA	NA	NA	NA	NA	NA	NA	NA	NA	NA	NA	NA	NA	NA	NA	NA	NA	NA	NA	NA	NA	NA	NA	NA	NA	NA	NA	NA	NA	NA	NA	NA
115100	NA	NA	NA	NA	NA	NA	NA	NA	NA	NA	NA	NA	NA	NA	NA	NA	NA	NA	NA	NA	NA	NA	NA	NA	NA	NA	NA	NA	NA	NA	NA	NA	NA	NA	NA	NA	NA	NA	NA	NA	NA	NA	NA	NA	NA	NA	NA	NA	NA
115200	NA	NA	NA	NA	NA	NA	NA	NA	NA	NA	NA	NA	NA	NA	NA	NA	NA	NA	NA	NA	NA	NA	NA	NA	NA	NA	NA	NA	NA	NA	NA	NA	NA	NA	NA	NA	NA	NA	NA	NA	NA	NA	NA	NA	NA	NA	NA	NA	NA
115300	NA	NA	NA	NA	NA	NA	NA	NA	NA	NA	NA	NA	NA	NA	NA	NA	NA	NA	NA	NA	NA	NA	NA	NA	NA	NA	NA	NA	NA	NA	NA	NA	NA	NA	NA	NA	NA	NA	NA	NA	NA	NA	NA	NA	NA	NA	NA	NA	NA
115400	NA	NA	NA	NA	NA	NA	NA	NA	NA	NA	NA	NA	NA	NA	NA	NA	NA	NA	NA	NA	NA	NA	NA	NA	NA	NA	NA	NA	NA	NA	NA	NA	NA	NA	NA	NA	NA	NA	NA	NA	NA	NA	NA	NA	NA	NA	NA	NA	NA
115500	NA	NA	NA	NA	NA	NA	NA	NA	NA	NA	NA	NA	NA	NA	NA	NA	NA	NA	NA	NA	NA	NA	NA	NA	NA	NA	NA	NA	NA	NA	NA	NA	NA	NA	NA	NA	NA	NA	NA	NA	NA	NA	NA	NA	NA	NA	NA	NA	NA
115600	NA	NA	NA	NA	NA	NA	NA	NA	NA	NA	NA	NA	NA	NA	NA	NA	NA	NA	NA	NA	NA	NA	NA	NA	NA	NA	NA	NA	NA	NA	NA	NA	NA	NA	NA	NA	NA	NA	NA	NA	NA	NA	NA	NA	NA	NA	NA	NA	NA
115700	NA	NA	NA	NA	NA	NA	NA	NA	NA	NA	NA	NA	NA	NA	NA	NA	NA	NA	NA	NA	NA	NA	NA	NA	NA	NA	NA	NA	NA	NA	NA	NA	NA	NA	NA	NA	NA	NA	NA	NA	NA	NA	NA	NA	NA	NA	NA	NA	NA
115800	NA	NA	NA	NA	NA	NA	NA	NA	NA	NA	NA	NA	NA	NA	NA	NA	NA	NA	NA	NA	NA	NA	NA	NA	NA	NA	NA	NA	NA	NA	NA	NA	NA	NA	NA	NA	NA	NA	NA	NA	NA	NA	NA	NA	NA	NA	NA	NA	NA
115900	NA	NA	NA	NA	NA	NA	NA	NA	NA	NA	NA	NA	NA	NA	NA	NA	NA	NA	NA	NA	NA	NA	NA	NA	NA	NA	NA	NA	NA	NA	NA	NA	NA	NA	NA	NA	NA	NA	NA	NA	NA	NA	NA	NA	NA	NA	NA	NA	NA
116000	NA	NA	NA	NA	NA	NA	NA	NA	NA	NA	NA	NA	NA	NA	NA	NA	NA	NA	NA	NA	NA	NA	NA	NA	NA	NA	NA	NA	NA	NA	NA	NA	NA	NA	NA	NA	NA	NA	NA	NA	NA	NA	NA	NA	NA	NA	NA	NA	NA
116100	NA	NA	NA	NA	NA	NA	NA	NA	NA	NA	NA	NA	NA	NA	NA	NA	NA	NA	NA	NA	NA	NA	NA	NA	NA	NA	NA	NA	NA	NA	NA	NA	NA	NA	NA	NA	NA	NA	NA	NA	NA	NA	NA	NA	NA	NA	NA	NA	NA
116200	NA	NA	NA	NA	NA	NA	NA	NA	NA	NA	NA	NA	NA	NA	NA	NA	NA	NA	NA	NA	NA	NA	NA	NA	NA	NA	NA	NA	NA	NA	NA	NA	NA	NA	NA	NA	NA	NA	NA	NA	NA	NA	NA	NA	NA	NA	NA	NA	NA
116300	NA	NA	NA	NA	NA	NA	NA	NA	NA	NA	NA	NA	NA	NA	NA	NA	NA	NA	NA	NA	NA	NA	NA	NA	NA	NA	NA	NA	NA	NA	NA	NA	NA	NA	NA	NA	NA	NA	NA	NA	NA	NA	NA	NA	NA	NA	NA	NA	NA
116400	NA	NA	NA	NA	NA	NA	NA	NA	NA	NA	NA	NA	NA	NA	NA	NA	NA	NA	NA	NA	NA	NA	NA	NA	NA	NA	NA	NA	NA	NA	NA	NA	NA	NA	NA	NA	NA	NA	NA	NA	NA	NA	NA	NA	NA	NA	NA	NA	NA
116500	NA	NA	NA	NA	NA	NA	NA	NA	NA	NA	NA	NA	NA	NA	NA	NA	NA	NA	NA	NA	NA	NA	NA	NA	NA	NA	NA	NA	NA	NA	NA	NA	NA	NA	NA	NA	NA	NA	NA	NA	NA	NA	NA	NA	NA	NA	NA	NA	NA
116600	NA	NA	NA	NA	NA	NA	NA	NA	NA	NA	NA	NA	NA	NA	NA	NA	NA	NA	NA	NA	NA	NA	NA	NA	NA	NA	NA	NA	NA	NA	NA	NA	NA	NA	NA	NA	NA	NA	NA	NA	NA	NA	NA	NA	NA	NA	NA	NA	NA
116700	NA	NA	NA	NA	NA	NA	NA	NA	NA	NA	NA	NA	NA	NA	NA	NA	NA	NA	NA	NA	NA	NA	NA	NA	NA	NA	NA	NA	NA	NA	NA	NA	NA	NA	NA	NA	NA	NA	NA	NA	NA	NA	NA	NA	NA	NA	NA	NA	NA
116800	NA	NA	NA	NA	NA	NA	NA	NA	NA	NA	NA	NA	NA	NA	NA	NA	NA	NA	NA	NA	NA	NA	NA	NA	NA	NA	NA	NA	NA	NA	NA	NA	NA	NA	NA	NA	NA	NA	NA	NA	NA	NA	NA	NA	NA	NA	NA	NA	NA
116900	NA	NA	NA	NA	NA	NA	NA	NA	NA	NA	NA	NA	NA	NA	NA	NA	NA	NA	NA	NA	NA	NA	NA	NA	NA	NA	NA	NA	NA	NA	NA	NA	NA	NA	NA	NA	NA	NA	NA	NA	NA	NA	NA	NA	NA	NA	NA	NA	NA
117000	NA	NA	NA	NA	NA	NA	NA	NA	NA	NA	NA	NA	NA	NA	NA	NA	NA	NA	NA	NA	NA	NA	NA	NA	NA	NA	NA	NA	NA	NA	NA	NA	NA	NA	NA	NA	NA	NA	NA	NA	NA	NA	NA	NA	NA	NA	NA	NA	NA
117100	NA	NA	NA	NA	NA	NA	NA	NA	NA	NA	NA	NA	NA	NA	NA	NA	NA	NA	NA	NA	NA	NA	NA	NA	NA	NA	NA	NA	NA	NA	NA	NA	NA	NA	NA	NA	NA	NA	NA	NA	NA	NA	NA	NA	NA	NA	NA	NA	NA
117200	NA	NA	NA	NA	NA	NA	NA	NA	NA	NA	NA	NA	NA	NA	NA	NA	NA	NA	NA	NA	NA	NA	NA	NA	NA	NA	NA	NA	NA	NA	NA	NA	NA	NA	NA	NA	NA	NA	NA	NA	NA	NA	NA	NA	NA	NA	NA	NA	NA
117300	NA	NA	NA	NA	NA	NA	NA	NA	NA	NA	NA	NA	NA	NA	NA	NA	NA	NA	NA	NA	NA	NA	NA	NA	NA	NA	NA	NA	NA	NA	NA	NA	NA	NA	NA	NA	NA	NA	NA	NA	NA	NA	NA	NA	NA	NA	NA	NA	NA
117400	NA	NA	NA	NA	NA	NA	NA	NA	NA	NA	NA	NA	NA	NA	NA	NA	NA	NA	NA	NA	NA	NA	NA	NA	NA	NA	NA	NA	NA	NA	NA	NA	NA	NA	NA	NA	NA	NA	NA	NA	NA	NA	NA	NA	NA	NA	NA	NA	NA
117500	NA	NA	NA	NA	NA	NA	NA	NA	NA	NA	NA	NA	NA	NA	NA	NA	NA	NA	NA	NA	NA	NA	NA	NA	NA	NA	NA	NA	NA	NA	NA	NA	NA	NA	NA	NA	NA	NA	NA	NA	NA	NA	NA	NA	NA	NA	NA	NA	NA
117600	NA	NA	NA	NA	NA	NA	NA	NA	NA	NA	NA	NA	NA	NA	NA	NA	NA	NA	NA	NA	NA	NA	NA	NA	NA	NA	NA	NA	NA	NA	NA	NA	NA	NA	NA	NA	NA	NA	NA	NA	NA	NA	NA	NA	NA	NA	NA	NA	NA
117700	NA	NA	NA	NA	NA	NA	NA	NA	NA	NA	NA	NA	NA	NA	NA	NA	NA	NA	NA	NA	NA	NA	NA	NA	NA	NA	NA	NA	NA	NA	NA	NA	NA	NA	NA	NA	NA	NA	NA	NA	NA	NA	NA	NA	NA	NA	NA	NA	NA
117800	NA	NA	NA	NA	NA	NA	NA	NA	NA	NA	NA	NA	NA	NA	NA	NA	NA	NA	NA	NA	NA	NA	NA	NA	NA	NA	NA	NA	NA	NA	NA	NA	NA	NA	NA	NA	NA	NA	NA	NA	NA	NA	NA	NA	NA	NA	NA	NA	NA
117900	NA	NA	NA	NA	NA	NA	NA	NA	NA	NA	NA	NA	NA	NA	NA	NA	NA	NA	NA	NA	NA	NA	NA	NA	NA	NA	NA	NA	NA	NA	NA	NA	NA	NA	NA	NA	NA	NA	NA	NA	NA	NA	NA	NA	NA	NA	NA	NA	NA
118000	NA	NA	NA	NA	NA	NA	NA	NA	NA	NA	NA	NA	NA	NA	NA	NA	NA	NA	NA	NA	NA	NA	NA	NA	NA	NA	NA	NA	NA	NA	NA	NA	NA	NA	NA	NA	NA	NA	NA	NA	NA	NA	NA	NA	NA	NA	NA	NA	NA
118100	NA	NA	NA	NA	NA	NA	NA	NA	NA	NA	NA	NA	NA	NA	NA	NA	NA	NA	NA	NA	NA	NA	NA	NA	NA	NA	NA	NA	NA	NA	NA	NA	NA	NA	NA	NA	NA	NA	NA	NA	NA	NA	NA	NA	NA	NA	NA	NA	NA
118200	NA	NA	NA	NA	NA	NA	NA	NA	NA	NA	NA	NA	NA	NA	NA	NA	NA	NA	NA	NA	NA	NA	NA	NA	NA	NA	NA	NA	NA	NA	NA	NA	NA	NA	NA	NA	NA	NA	NA	NA	NA	NA	NA	NA	NA	NA	NA	NA	NA
118300	NA	NA	NA	NA	NA	NA	NA	NA	NA	NA	NA	NA	NA	NA	NA	NA	NA	NA	NA	NA	NA	NA	NA	NA	NA	NA	NA	NA	NA	NA	NA	NA	NA	NA	NA	NA	NA	NA	NA	NA	NA	NA	NA	NA	NA	NA	NA	NA	NA
118400	NA	NA	NA	NA	NA	NA	NA	NA	NA	NA	NA	NA	NA	NA	NA	NA	NA	NA	NA	NA	NA	NA	NA	NA	NA	NA	NA	NA	NA	NA	NA	NA	NA	NA	NA	NA	NA	NA	NA	NA	NA	NA	NA	NA	NA	NA	NA	NA	NA
118500	NA	NA	NA	NA	NA	NA	NA	NA	NA	NA	NA	NA	NA	NA	NA	NA	NA	NA	NA	NA	NA	NA	NA	NA	NA	NA	NA	NA	NA	NA	NA	NA	NA	NA	NA	NA	NA	NA	NA	NA	NA	NA	NA	NA	NA	NA	NA	NA	NA
118600	NA	NA	NA	NA	NA	NA	NA	NA	NA	NA	NA	NA	NA	NA	NA	NA	NA	NA	NA	NA	NA	NA	NA	NA	NA	NA	NA	NA	NA	NA	NA	NA	NA	NA	NA	NA	NA	NA	NA	NA	NA	NA	NA	NA	NA	NA	NA	NA	NA
118700	NA	NA	NA	NA	NA	NA	NA	NA	NA	NA	NA	NA	NA	NA	NA	NA	NA	NA	NA	NA	NA	NA	NA	NA	NA	NA	NA	NA	NA	NA	NA	NA	NA	NA	NA	NA	NA	NA	NA	NA	NA	NA	NA	NA	NA	NA	NA	NA	NA
118800	NA	NA	NA	NA	NA	NA	NA	NA	NA	NA	NA	NA	NA	NA	NA	NA	NA	NA	NA	NA	NA	NA	NA	NA	NA	NA	NA	NA	NA	NA	NA	NA	NA	NA	NA	NA	NA	NA	NA	NA	NA	NA	NA	NA	NA	NA	NA	NA	NA
118900	NA	NA	NA	NA	NA	NA	NA	NA	NA	NA	NA	NA	NA	NA	NA	NA	NA	NA	NA	NA	NA	NA	NA	NA	NA	NA	NA	NA	NA	NA	NA	NA	NA	NA	NA	NA	NA	NA	NA	NA	NA	NA	NA	NA	NA	NA	NA	NA	NA
119000	NA	NA	NA	NA	NA	NA	NA	NA	NA	NA	NA	NA	NA	NA	NA	NA	NA	NA	NA	NA	NA	NA	NA	NA	NA	NA	NA	NA	NA	NA	NA	NA	NA	NA	NA	NA	NA	NA	NA	NA	NA	NA	NA	NA	NA	NA	NA	NA	NA
119100	NA	NA	NA	NA	NA	NA	NA	NA	NA	NA	NA	NA	NA	NA	NA	NA	NA	NA	NA	NA	NA	NA	NA	NA	NA	NA	NA	NA	NA	NA	NA	NA	NA	NA	NA	NA	NA	NA	NA	NA	NA	NA	NA	NA	NA	NA	NA	NA	NA
119200	NA	NA	NA	NA	NA	NA	NA	NA	NA	NA	NA	NA	NA	NA	NA	NA	NA	NA	NA	NA	NA	NA	NA	NA	NA	NA	NA	NA	NA	NA	NA	NA	NA	NA	NA	NA	NA	NA	NA	NA	NA	NA	NA	NA	NA	NA	NA	NA	NA
119300	NA	NA	NA	NA	NA	NA	NA	NA	NA	NA	NA	NA	NA	NA	NA	NA	NA	NA	NA	NA	NA	NA	NA	NA	NA	NA	NA	NA	NA	NA	NA	NA	NA	NA	NA	NA	NA	NA	NA	NA	NA	NA	NA	NA	NA	NA	NA	NA	NA
119400	NA	NA	NA	NA	NA	NA	NA	NA	NA	NA	NA	NA	NA	NA	NA	NA	NA	NA	NA	NA	NA	NA	NA	NA	NA	NA	NA	NA	NA	NA	NA	NA	NA	NA	NA	NA	NA	NA	NA	NA	NA	NA	NA	NA	NA	NA	NA	NA	NA
119500	NA	NA	NA	NA	NA	NA	NA	NA	NA	NA	NA	NA	NA	NA	NA	NA	NA	NA	NA	NA	NA	NA	NA	NA	NA	NA	NA	NA	NA	NA	NA	NA	NA	NA	NA	NA	NA	NA	NA	NA	NA	NA	NA	NA	NA	NA	NA	NA	NA
119600	NA	NA	NA	NA	NA	NA	NA	NA	NA	NA	NA	NA	NA	NA	NA	NA	NA	NA	NA	NA	NA	NA	NA	NA	NA	NA	NA	NA	NA	NA	NA	NA	NA	NA	NA	NA	NA	NA	NA	NA	NA	NA	NA	NA	NA	NA	NA	NA	NA
119700	NA	NA	NA	NA	NA	NA	NA	NA	NA	NA	NA	NA	NA	NA	NA	NA	NA	NA	NA	NA	NA	NA	NA	NA	NA	NA	NA	NA	NA	NA	NA	NA	NA	NA	NA	NA	NA	NA	NA	NA	NA	NA	NA	NA	NA	NA	NA	NA	NA
119800	NA	NA	NA	NA	NA	NA	NA	NA	NA	NA	NA	NA	NA	NA	NA	NA	NA	NA	NA	NA	NA	NA	NA	NA	NA	NA	NA	NA	NA	NA	NA	NA	NA	NA	NA	NA	NA	NA	NA	NA	NA	NA	NA	NA	NA	NA	NA	NA	NA
119900	NA	NA	NA	NA	NA	NA	NA	NA	NA	NA	NA	NA	NA	NA	NA	NA	NA	NA	NA	NA	NA	NA	NA	NA	NA	NA	NA	NA	NA	NA	NA	NA	NA	NA	NA	NA	NA	NA	NA	NA	NA	NA	NA	NA	NA	NA	NA	NA	NA
120000	NA	NA	NA	NA	NA	NA	NA	NA	NA	NA	NA	NA	NA	NA	NA	NA	NA	NA	NA	NA	NA	NA	NA	NA	NA	NA	NA	NA	NA	NA	NA	NA	NA	NA	NA	NA	NA	NA	NA	NA	NA	NA	NA	NA	NA	NA	NA	NA	NA
120100	NA	NA	NA	NA	NA	NA	NA	NA	NA	NA	NA	NA	NA	NA	NA	NA	NA	NA	NA	NA	NA	NA	NA	NA	NA	NA	NA	NA	NA	NA	NA	NA	NA	NA	NA	NA	NA	NA	NA	NA	NA	NA	NA	NA	NA	NA	NA	NA	NA
120200	NA	NA	NA	NA	NA	NA	NA	NA	NA	NA	NA	NA	NA	NA	NA	NA	NA	NA	NA	NA	NA	NA	NA	NA	NA	NA	NA	NA	NA	NA	NA	NA	NA	NA	NA	NA	NA	NA	NA	NA	NA	NA	NA	NA	NA	NA	NA	NA	NA
120300	NA	NA	NA	NA	NA	NA	NA	NA	NA	NA	NA	NA	NA	NA	NA	NA	NA	NA	NA	NA	NA	NA	NA	NA	NA	NA	NA	NA	NA	NA	NA	NA	NA	NA	NA	NA	NA	NA	NA	NA	NA	NA	NA	NA	NA	NA	NA	NA	NA
120400	NA	NA	NA	NA	NA	NA	NA	NA	NA	NA	NA	NA	NA	NA	NA	NA	NA	NA	NA	NA	NA	NA	NA	NA	NA	NA	NA	NA	NA	NA	NA	NA	NA	NA	NA	NA	NA	NA	NA	NA	NA	NA	NA	NA	NA	NA	NA	NA	NA
120500	NA	NA	NA	NA	NA	NA	NA	NA	NA	NA	NA	NA	NA	NA	NA	NA	NA	NA	NA	NA	NA	NA	NA	NA	NA	NA	NA	NA	NA	NA	NA	NA	NA	NA	NA	NA	NA	NA	NA	NA	NA	NA	NA	NA	NA	NA	NA	NA	NA
120600	NA	NA	NA	NA	NA	NA	NA	NA	NA	NA	NA	NA	NA	NA	NA	NA	NA	NA	NA	NA	NA	NA	NA	NA	NA	NA	NA	NA	NA	NA	NA	NA	NA	NA	NA	NA	NA	NA	NA	NA	NA	NA	NA	NA	NA	NA	NA	NA	NA
120700	NA	NA	NA	NA	NA	NA	NA	NA	NA	NA	NA	NA	NA	NA	NA	NA	NA	NA	NA	NA	NA	NA	NA	NA	NA	NA	NA	NA	NA	NA	NA	NA	NA	NA	NA	NA	NA	NA	NA	NA	NA	NA	NA	NA	NA	NA	NA	NA	NA
120800	NA	NA	NA	NA	NA	NA	NA	NA	NA	NA	NA	NA	NA	NA	NA	NA	NA	NA	NA	NA	NA	NA	NA	NA	NA	NA	NA	NA	NA	NA	NA	NA	NA	NA	NA	NA	NA	NA	NA	NA	NA	NA	NA	NA	NA	NA	NA	NA	NA
120900	NA	NA	NA	NA	NA	NA	NA	NA	NA	NA	NA	NA	NA	NA	NA	NA	NA	NA	NA	NA	NA	NA	NA	NA	NA	NA	NA	NA	NA	NA	NA	NA	NA	NA	NA	NA	NA	NA	NA	NA	NA	NA	NA	NA	NA	NA	NA	NA	NA
121000	NA	NA	NA	NA	NA	NA	NA	NA	NA	NA	NA	NA	NA	NA	NA	NA	NA	NA	NA	NA	NA	NA	NA	NA	NA	NA	NA	NA	NA	NA	NA	NA	NA	NA	NA	NA	NA	NA	NA	NA	NA	NA	NA	NA	NA	NA	NA	NA	NA
121100	NA	NA	NA	NA	NA	NA	NA	NA	NA	NA	NA	NA	NA	NA	NA	NA	NA	NA	NA	NA	NA	NA	NA	NA	NA	NA	NA	NA	NA	NA	NA	NA	NA	NA	NA	NA	NA	NA	NA	NA	NA	NA	NA	NA	NA	NA	NA	NA	NA
121200	NA	NA	NA	NA	NA	NA	NA	NA	NA	NA	NA	NA	NA	NA	NA	NA	NA	NA	NA	NA	NA	NA	NA	NA	NA	NA	NA	NA	NA	NA	NA	NA	NA	NA	NA	NA	NA	NA	NA	NA	NA	NA	NA	NA	NA	NA	NA	NA	NA
121300	NA	NA	NA	NA	NA	NA	NA	NA	NA	NA	NA	NA	NA	NA	NA	NA	NA	NA	NA	NA	NA	NA	NA	NA	NA	NA	NA	NA	NA	NA	NA	NA	NA	NA	NA	NA	NA	NA	NA	NA	NA	NA	NA	NA	NA	NA	NA	NA	NA
121400	NA	NA	NA	NA	NA	NA	NA	NA	NA	NA	NA	NA	NA	NA	NA	NA	NA	NA	NA	NA	NA	NA	NA	NA	NA	NA	NA	NA	NA	NA	NA	NA	NA	NA	NA	NA	NA	NA	NA	NA	NA	NA	NA	NA	NA	NA	NA	NA	NA
121500	NA	NA	NA	NA	NA	NA	NA	NA	NA	NA	NA	NA	NA	NA	NA	NA	NA	NA	NA	NA	NA	NA	NA	NA	NA	NA	NA	NA	NA	NA	NA	NA	NA	NA	NA	NA	NA	NA	NA	NA	NA	NA	NA	NA	NA	NA	NA	NA	NA
121600	NA	NA	NA	NA	NA	NA	NA	NA	NA	NA	NA	NA	NA	NA	NA	NA	NA	NA	NA	NA	NA	NA	NA	NA	NA	NA	NA	NA	NA	NA	NA	NA	NA	NA	NA	NA	NA	NA	NA	NA	NA	NA	NA	NA	NA	NA	NA	NA	NA
121700	NA	NA	NA	NA	NA	NA	NA	NA	NA	NA	NA	NA	NA	NA	NA	NA	NA	NA	NA	NA	NA	NA	NA	NA	NA	NA	NA	NA	NA	NA	NA	NA	NA	NA	NA	NA	NA	NA	NA	NA	NA	NA	NA	NA	NA	NA	NA	NA	NA
121800	NA	NA	NA	NA	NA	NA	NA	NA	NA	NA	NA	NA	NA	NA	NA	NA	NA	NA	NA	NA	NA	NA	NA	NA	NA	NA	NA	NA	NA	NA	NA	NA	NA	NA	NA	NA	NA	NA	NA	NA	NA	NA	NA	NA	NA	NA	NA	NA	NA
121900	NA	NA	NA	NA	NA	NA	NA	NA	NA	NA	NA	NA	NA	NA	NA	NA	NA	NA	NA	NA	NA	NA	NA	NA	NA	NA	NA	NA	NA	NA	NA	NA	NA	NA	NA	NA	NA	NA	NA	NA	NA	NA	NA	NA	NA	NA	NA	NA	NA
122000	NA	NA	NA	NA	NA	NA	NA	NA	NA	NA	NA	NA	NA	NA	NA	NA	NA	NA	NA	NA	NA	NA	NA	NA	NA	NA	NA	NA	NA	NA	NA	NA	NA	NA	NA	NA	NA	NA	NA	NA	NA	NA	NA	NA	NA	NA	NA	NA	NA
122045	NA	NA	NA	NA	NA	NA	NA	NA	NA	NA	NA	NA	NA	NA	NA	NA	NA	NA	NA	NA	NA	NA	NA	NA	NA	NA	NA	NA	NA	NA	NA	NA	NA	NA	NA	NA	NA	NA	NA	NA	NA	NA	NA	NA	NA	NA	NA	NA	NA
[truncated: 206 more columns]

## Sheet: Supplemental Table 2
taxlevel	rankID	taxon	daughterlevels	total	UC_Embryo_1	UC_Embryo_2	UC_Embryo_3	UC_Embryo_4	UC_Embryo_5	UC_Embryo_6	UC_Embryo_7	UC_Embryo_8	UC_Embryo_9	UC_Mother_1	UC_Mother_2	UC_Mother_3	UC_Mother_4	UC_Mother_5	UC_Mother_6	UC_Mother_7	UC_Mother_8	UC_Mother_9	OSU_Embryo_1	OSU_Embryo_10	OSU_Embryo_11	OSU_Embryo_12	OSU_Embryo_2	OSU_Embryo_3	OSU_Embryo_4	OSU_Embryo_5	OSU_Embryo_6	OSU_Embryo_7	OSU_Embryo_8	OSU_Embryo_9	OSU_Mother_1	OSU_Mother_10	OSU_Mother_11	OSU_Mother_12	OSU_Mother_2	OSU_Mother_3	OSU_Mother_4	OSU_Mother_5	OSU_Mother_6	OSU_Mother_7	OSU_Mother_8	OSU_Mother_9
0	0	Root	3	1759259	5218	7002	3519	10142	88342	48925	40983	122060	93136	12763	23652	21003	33651	51201	3718	78011	95764	21627	40421	19607	22516	35035	47621	38560	30801	45943	35216	26740	15709	33365	34936	68273	15411	82759	25041	26043	21103	44290	64423	78037	65972	80720
1	0.1	Archaea	6	8320	0	0	0	1	0	1	4	6	1	103	143	139	325	347	29	325	564	24	0	0	0	0	0	0	0	1	1	0	0	0	288	787	51	1074	112	474	147	238	479	1381	963	312
2	0.1.1	Archaea_unclassified	1	12	0	0	0	0	0	0	0	0	0	0	0	0	2	0	6	0	0	0	0	0	0	0	0	0	0	1	0	0	0	0	0	0	0	1	0	0	0	0	1	1	0	0
3	0.1.1.1	Archaea_unclassified	1	12	0	0	0	0	0	0	0	0	0	0	0	0	2	0	6	0	0	0	0	0	0	0	0	0	0	1	0	0	0	0	0	0	0	1	0	0	0	0	1	1	0	0
4	0.1.1.1.1	Archaea_unclassified	1	12	0	0	0	0	0	0	0	0	0	0	0	0	2	0	6	0	0	0	0	0	0	0	0	0	0	1	0	0	0	0	0	0	0	1	0	0	0	0	1	1	0	0
5	0.1.1.1.1.1	Archaea_unclassified	1	12	0	0	0	0	0	0	0	0	0	0	0	0	2	0	6	0	0	0	0	0	0	0	0	0	0	1	0	0	0	0	0	0	0	1	0	0	0	0	1	1	0	0
6	0.1.1.1.1.1.1	Archaea_unclassified	0	12	0	0	0	0	0	0	0	0	0	0	0	0	2	0	6	0	0	0	0	0	0	0	0	0	0	1	0	0	0	0	0	0	0	1	0	0	0	0	1	1	0	0
2	0.1.2	Crenarchaeota	1	7	0	0	0	0	0	0	1	0	0	0	1	0	0	5	0	0	0	0	0	0	0	0	0	0	0	0	0	0	0	0	0	0	0	0	0	0	0	0	0	0	0	0
3	0.1.2.1	Thermoprotei	2	7	0	0	0	0	0	0	1	0	0	0	1	0	0	5	0	0	0	0	0	0	0	0	0	0	0	0	0	0	0	0	0	0	0	0	0	0	0	0	0	0	0	0
4	0.1.2.1.1	Acidilobales	1	1	0	0	0	0	0	0	1	0	0	0	0	0	0	0	0	0	0	0	0	0	0	0	0	0	0	0	0	0	0	0	0	0	0	0	0	0	0	0	0	0	0	0
5	0.1.2.1.1.1	SK190	1	1	0	0	0	0	0	0	1	0	0	0	0	0	0	0	0	0	0	0	0	0	0	0	0	0	0	0	0	0	0	0	0	0	0	0	0	0	0	0	0	0	0	0
6	0.1.2.1.1.1.1	SK190_unclassified	0	1	0	0	0	0	0	0	1	0	0	0	0	0	0	0	0	0	0	0	0	0	0	0	0	0	0	0	0	0	0	0	0	0	0	0	0	0	0	0	0	0	0	0
4	0.1.2.1.2	Thermoproteales	1	6	0	0	0	0	0	0	0	0	0	0	1	0	0	5	0	0	0	0	0	0	0	0	0	0	0	0	0	0	0	0	0	0	0	0	0	0	0	0	0	0	0	0
5	0.1.2.1.2.1	Thermoproteaceae	1	6	0	0	0	0	0	0	0	0	0	0	1	0	0	5	0	0	0	0	0	0	0	0	0	0	0	0	0	0	0	0	0	0	0	0	0	0	0	0	0	0	0	0
6	0.1.2.1.2.1.1	Pyrobaculum	0	6	0	0	0	0	0	0	0	0	0	0	1	0	0	5	0	0	0	0	0	0	0	0	0	0	0	0	0	0	0	0	0	0	0	0	0	0	0	0	0	0	0	0
2	0.1.3	Euryarchaeota	4	8259	0	0	0	1	0	1	2	6	1	103	142	138	321	342	23	305	564	13	0	0	0	0	0	0	0	0	1	0	0	0	288	787	50	1072	110	471	147	238	478	1380	963	312
3	0.1.3.1	Euryarchaeota_unclassified	1	2	0	0	0	0	0	0	0	0	0	0	0	0	0	0	0	0	1	0	0	0	0	0	0	0	0	0	0	0	0	0	0	0	0	0	0	1	0	0	0	0	0	0
4	0.1.3.1.1	Euryarchaeota_unclassified	1	2	0	0	0	0	0	0	0	0	0	0	0	0	0	0	0	0	1	0	0	0	0	0	0	0	0	0	0	0	0	0	0	0	0	0	0	1	0	0	0	0	0	0
5	0.1.3.1.1.1	Euryarchaeota_unclassified	1	2	0	0	0	0	0	0	0	0	0	0	0	0	0	0	0	0	1	0	0	0	0	0	0	0	0	0	0	0	0	0	0	0	0	0	0	1	0	0	0	0	0	0
6	0.1.3.1.1.1.1	Euryarchaeota_unclassified	0	2	0	0	0	0	0	0	0	0	0	0	0	0	0	0	0	0	1	0	0	0	0	0	0	0	0	0	0	0	0	0	0	0	0	0	0	1	0	0	0	0	0	0
3	0.1.3.2	Methanobacteria	1	4344	0	0	0	0	0	0	0	0	1	46	65	122	314	339	0	285	472	2	0	0	0	0	0	0	0	0	0	0	0	0	284	221	18	534	86	310	9	84	196	386	356	214
4	0.1.3.2.1	Methanobacteriales	1	4344	0	0	0	0	0	0	0	0	1	46	65	122	314	339	0	285	472	2	0	0	0	0	0	0	0	0	0	0	0	0	284	221	18	534	86	310	9	84	196	386	356	214
5	0.1.3.2.1.1	Methanobacteriaceae	3	4344	0	0	0	0	0	0	0	0	1	46	65	122	314	339	0	285	472	2	0	0	0	0	0	0	0	0	0	0	0	0	284	221	18	534	86	310	9	84	196	386	356	214
6	0.1.3.2.1.1.1	Methanobacteriaceae_unclassified	0	22	0	0	0	0	0	0	0	0	0	0	1	0	0	1	0	2	3	0	0	0	0	0	0	0	0	0	0	0	0	0	0	0	0	2	0	2	0	2	0	5	1	3
6	0.1.3.2.1.1.2	Methanobacterium	0	1	0	0	0	0	0	0	0	0	1	0	0	0	0	0	0	0	0	0	0	0	0	0	0	0	0	0	0	0	0	0	0	0	0	0	0	0	0	0	0	0	0	0
6	0.1.3.2.1.1.3	Methanobrevibacter	0	4321	0	0	0	0	0	0	0	0	0	46	64	122	314	338	0	283	469	2	0	0	0	0	0	0	0	0	0	0	0	0	284	221	18	532	86	308	9	82	196	381	355	211
3	0.1.3.3	Methanomicrobia	3	3507	0	0	0	1	0	0	0	3	0	54	61	15	0	0	0	8	44	11	0	0	0	0	0	0	0	0	1	0	0	0	4	538	32	475	22	137	135	136	234	969	529	98
4	0.1.3.3.1	Methanomicrobia_unclassified	1	1	0	0	0	0	0	0	0	0	0	0	0	0	0	0	0	0	0	0	0	0	0	0	0	0	0	0	0	0	0	0	0	0	0	1	0	0	0	0	0	0	0	0
5	0.1.3.3.1.1	Methanomicrobia_unclassified	1	1	0	0	0	0	0	0	0	0	0	0	0	0	0	0	0	0	0	0	0	0	0	0	0	0	0	0	0	0	0	0	0	0	0	1	0	0	0	0	0	0	0	0
6	0.1.3.3.1.1.1	Methanomicrobia_unclassified	0	1	0	0	0	0	0	0	0	0	0	0	0	0	0	0	0	0	0	0	0	0	0	0	0	0	0	0	0	0	0	0	0	0	0	1	0	0	0	0	0	0	0	0
4	0.1.3.3.2	Methanomicrobiales	3	9	0	0	0	0	0	0	0	3	0	0	1	1	0	0	0	0	1	2	0	0	0	0	0	0	0	0	0	0	0	0	0	0	0	1	0	0	0	0	0	0	0	0
5	0.1.3.3.2.1	MHLsu47-B8A	1	1	0	0	0	0	0	0	0	0	0	0	0	0	0	0	0	0	0	0	0	0	0	0	0	0	0	0	0	0	0	0	0	0	0	1	0	0	0	0	0	0	0	0
6	0.1.3.3.2.1.1	MHLsu47-B8A_unclassified	0	1	0	0	0	0	0	0	0	0	0	0	0	0	0	0	0	0	0	0	0	0	0	0	0	0	0	0	0	0	0	0	0	0	0	1	0	0	0	0	0	0	0	0
5	0.1.3.3.2.2	Methanomicrobiales_unclassified	1	1	0	0	0	0	0	0	0	0	0	0	0	1	0	0	0	0	0	0	0	0	0	0	0	0	0	0	0	0	0	0	0	0	0	0	0	0	0	0	0	0	0	0
6	0.1.3.3.2.2.1	Methanomicrobiales_unclassified	0	1	0	0	0	0	0	0	0	0	0	0	0	1	0	0	0	0	0	0	0	0	0	0	0	0	0	0	0	0	0	0	0	0	0	0	0	0	0	0	0	0	0	0
5	0.1.3.3.2.3	Methanoregulaceae	2	7	0	0	0	0	0	0	0	3	0	0	1	0	0	0	0	0	1	2	0	0	0	0	0	0	0	0	0	0	0	0	0	0	0	0	0	0	0	0	0	0	0	0
6	0.1.3.3.2.3.1	Methanolinea	0	1	0	0	0	0	0	0	0	0	0	0	0	0	0	0	0	0	1	0	0	0	0	0	0	0	0	0	0	0	0	0	0	0	0	0	0	0	0	0	0	0	0	0
6	0.1.3.3.2.3.2	Methanoregula	0	6	0	0	0	0	0	0	0	3	0	0	1	0	0	0	0	0	0	2	0	0	0	0	0	0	0	0	0	0	0	0	0	0	0	0	0	0	0	0	0	0	0	0
4	0.1.3.3.3	Methanosarcinales	3	3497	0	0	0	1	0	0	0	0	0	54	60	14	0	0	0	8	43	9	0	0	0	0	0	0	0	0	1	0	0	0	4	538	32	473	22	137	135	136	234	969	529	98
5	0.1.3.3.3.1	GOM_Arc_I	1	1	0	0	0	0	0	0	0	0	0	0	0	0	0	0	0	0	0	0	0	0	0	0	0	0	0	0	0	0	0	0	0	0	0	0	1	0	0	0	0	0	0	0
6	0.1.3.3.3.1.1	Candidatus_Methanoperedens	0	1	0	0	0	0	0	0	0	0	0	0	0	0	0	0	0	0	0	0	0	0	0	0	0	0	0	0	0	0	0	0	0	0	0	0	1	0	0	0	0	0	0	0
5	0.1.3.3.3.2	Methanosaetaceae	1	7	0	0	0	1	0	0	0	0	0	0	0	0	0	0	0	4	0	0	0	0	0	0	0	0	0	0	0	0	0	0	0	0	1	1	0	0	0	0	0	0	0	0
6	0.1.3.3.3.2.1	Methanosaeta	0	7	0	0	0	1	0	0	0	0	0	0	0	0	0	0	0	4	0	0	0	0	0	0	0	0	0	0	0	0	0	0	0	0	1	1	0	0	0	0	0	0	0	0
5	0.1.3.3.3.3	Methanosarcinaceae	2	3489	0	0	0	0	0	0	0	0	0	54	60	14	0	0	0	4	43	9	0	0	0	0	0	0	0	0	1	0	0	0	4	538	31	472	21	137	135	136	234	969	529	98
6	0.1.3.3.3.3.1	Methanimicrococcus	0	3488	0	0	0	0	0	0	0	0	0	54	60	14	0	0	0	4	43	9	0	0	0	0	0	0	0	0	1	0	0	0	4	538	31	472	21	137	135	136	234	968	529	98
6	0.1.3.3.3.3.2	Methanosarcinaceae_unclassified	0	1	0	0	0	0	0	0	0	0	0	0	0	0	0	0	0	0	0	0	0	0	0	0	0	0	0	0	0	0	0	0	0	0	0	0	0	0	0	0	0	1	0	0
3	0.1.3.4	Thermoplasmata	1	406	0	0	0	0	0	1	2	3	0	3	16	1	7	3	23	12	47	0	0	0	0	0	0	0	0	0	0	0	0	0	0	28	0	63	2	23	3	18	48	25	78	0
4	0.1.3.4.1	Thermoplasmatales	5	406	0	0	0	0	0	1	2	3	0	3	16	1	7	3	23	12	47	0	0	0	0	0	0	0	0	0	0	0	0	0	0	28	0	63	2	23	3	18	48	25	78	0
5	0.1.3.4.1.1	ASC21	1	5	0	0	0	0	0	0	0	2	0	0	0	0	0	3	0	0	0	0	0	0	0	0	0	0	0	0	0	0	0	0	0	0	0	0	0	0	0	0	0	0	0	0
6	0.1.3.4.1.1.1	ASC21_unclassified	0	5	0	0	0	0	0	0	0	2	0	0	0	0	0	3	0	0	0	0	0	0	0	0	0	0	0	0	0	0	0	0	0	0	0	0	0	0	0	0	0	0	0	0
5	0.1.3.4.1.2	Marine_Benthic_Group_D_and_DHVEG-1	1	32	0	0	0	0	0	1	0	1	0	0	0	0	7	0	23	0	0	0	0	0	0	0	0	0	0	0	0	0	0	0	0	0	0	0	0	0	0	0	0	0	0	0
6	0.1.3.4.1.2.1	Marine_Benthic_Group_D_and_DHVEG-1_unclassified	0	32	0	0	0	0	0	1	0	1	0	0	0	0	7	0	23	0	0	0	0	0	0	0	0	0	0	0	0	0	0	0	0	0	0	0	0	0	0	0	0	0	0	0
5	0.1.3.4.1.3	Terrestrial_Miscellaneous_Gp(TMEG)	1	2	0	0	0	0	0	0	2	0	0	0	0	0	0	0	0	0	0	0	0	0	0	0	0	0	0	0	0	0	0	0	0	0	0	0	0	0	0	0	0	0	0	0
6	0.1.3.4.1.3.1	Terrestrial_Miscellaneous_Gp(TMEG)_unclassified	0	2	0	0	0	0	0	0	2	0	0	0	0	0	0	0	0	0	0	0	0	0	0	0	0	0	0	0	0	0	0	0	0	0	0	0	0	0	0	0	0	0	0	0
5	0.1.3.4.1.4	Thermoplasmatales_Incertae_Sedis	2	366	0	0	0	0	0	0	0	0	0	3	16	1	0	0	0	12	47	0	0	0	0	0	0	0	0	0	0	0	0	0	0	28	0	63	2	23	3	18	48	25	77	0
6	0.1.3.4.1.4.1	Candidatus_Methanogranum	0	15	0	0	0	0	0	0	0	0	0	0	0	0	0	0	0	0	3	0	0	0	0	0	0	0	0	0	0	0	0	0	0	1	0	2	1	2	0	0	2	1	3	0
6	0.1.3.4.1.4.2	Thermoplasmatales_Incertae_Sedis_unclassified	0	351	0	0	0	0	0	0	0	0	0	3	16	1	0	0	0	12	44	0	0	0	0	0	0	0	0	0	0	0	0	0	0	27	0	61	1	21	3	18	46	24	74	0
5	0.1.3.4.1.5	Thermoplasmatales_unclassified	1	1	0	0	0	0	0	0	0	0	0	0	0	0	0	0	0	0	0	0	0	0	0	0	0	0	0	0	0	0	0	0	0	0	0	0	0	0	0	0	0	0	1	0
6	0.1.3.4.1.5.1	Thermoplasmatales_unclassified	0	1	0	0	0	0	0	0	0	0	0	0	0	0	0	0	0	0	0	0	0	0	0	0	0	0	0	0	0	0	0	0	0	0	0	0	0	0	0	0	0	0	1	0
2	0.1.4	Miscellaneous_Crenarchaeotic_Group	1	7	0	0	0	0	0	0	0	0	0	0	0	1	0	0	0	5	0	0	0	0	0	0	0	0	0	0	0	0	0	0	0	0	1	0	0	0	0	0	0	0	0	0
3	0.1.4.1	Miscellaneous_Crenarchaeotic_Group_unclassified	1	7	0	0	0	0	0	0	0	0	0	0	0	1	0	0	0	5	0	0	0	0	0	0	0	0	0	0	0	0	0	0	0	0	1	0	0	0	0	0	0	0	0	0
4	0.1.4.1.1	Miscellaneous_Crenarchaeotic_Group_unclassified	1	7	0	0	0	0	0	0	0	0	0	0	0	1	0	0	0	5	0	0	0	0	0	0	0	0	0	0	0	0	0	0	0	0	1	0	0	0	0	0	0	0	0	0
5	0.1.4.1.1.1	Miscellaneous_Crenarchaeotic_Group_unclassified	1	7	0	0	0	0	0	0	0	0	0	0	0	1	0	0	0	5	0	0	0	0	0	0	0	0	0	0	0	0	0	0	0	0	1	0	0	0	0	0	0	0	0	0
6	0.1.4.1.1.1.1	Miscellaneous_Crenarchaeotic_Group_unclassified	0	7	0	0	0	0	0	0	0	0	0	0	0	1	0	0	0	5	0	0	0	0	0	0	0	0	0	0	0	0	0	0	0	0	1	0	0	0	0	0	0	0	0	0
2	0.1.5	Thaumarchaeota	2	23	0	0	0	0	0	0	1	0	0	0	0	0	2	0	0	15	0	0	0	0	0	0	0	0	0	0	0	0	0	0	0	0	0	0	2	3	0	0	0	0	0	0
3	0.1.5.1	Soil_Crenarchaeotic_Group(SCG)	2	22	0	0	0	0	0	0	1	0	0	0	0	0	2	0	0	15	0	0	0	0	0	0	0	0	0	0	0	0	0	0	0	0	0	0	2	2	0	0	0	0	0	0
4	0.1.5.1.1	Soil_Crenarchaeotic_Group(SCG)_unclassified	1	20	0	0	0	0	0	0	1	0	0	0	0	0	2	0	0	15	0	0	0	0	0	0	0	0	0	0	0	0	0	0	0	0	0	0	1	1	0	0	0	0	0	0
5	0.1.5.1.1.1	Soil_Crenarchaeotic_Group(SCG)_unclassified	1	20	0	0	0	0	0	0	1	0	0	0	0	0	2	0	0	15	0	0	0	0	0	0	0	0	0	0	0	0	0	0	0	0	0	0	1	1	0	0	0	0	0	0
6	0.1.5.1.1.1.1	Soil_Crenarchaeotic_Group(SCG)_unclassified	0	20	0	0	0	0	0	0	1	0	0	0	0	0	2	0	0	15	0	0	0	0	0	0	0	0	0	0	0	0	0	0	0	0	0	0	1	1	0	0	0	0	0	0
4	0.1.5.1.2	Unknown_Order	1	2	0	0	0	0	0	0	0	0	0	0	0	0	0	0	0	0	0	0	0	0	0	0	0	0	0	0	0	0	0	0	0	0	0	0	1	1	0	0	0	0	0	0
5	0.1.5.1.2.1	Unknown_Family	1	2	0	0	0	0	0	0	0	0	0	0	0	0	0	0	0	0	0	0	0	0	0	0	0	0	0	0	0	0	0	0	0	0	0	0	1	1	0	0	0	0	0	0
6	0.1.5.1.2.1.1	Candidatus_Nitrososphaera	0	2	0	0	0	0	0	0	0	0	0	0	0	0	0	0	0	0	0	0	0	0	0	0	0	0	0	0	0	0	0	0	0	0	0	0	1	1	0	0	0	0	0	0
3	0.1.5.2	Thaumarchaeota_unclassified	1	1	0	0	0	0	0	0	0	0	0	0	0	0	0	0	0	0	0	0	0	0	0	0	0	0	0	0	0	0	0	0	0	0	0	0	0	1	0	0	0	0	0	0
4	0.1.5.2.1	Thaumarchaeota_unclassified	1	1	0	0	0	0	0	0	0	0	0	0	0	0	0	0	0	0	0	0	0	0	0	0	0	0	0	0	0	0	0	0	0	0	0	0	0	1	0	0	0	0	0	0
5	0.1.5.2.1.1	Thaumarchaeota_unclassified	1	1	0	0	0	0	0	0	0	0	0	0	0	0	0	0	0	0	0	0	0	0	0	0	0	0	0	0	0	0	0	0	0	0	0	0	0	1	0	0	0	0	0	0
6	0.1.5.2.1.1.1	Thaumarchaeota_unclassified	0	1	0	0	0	0	0	0	0	0	0	0	0	0	0	0	0	0	0	0	0	0	0	0	0	0	0	0	0	0	0	0	0	0	0	0	0	1	0	0	0	0	0	0
2	0.1.6	Woesearchaeota_(DHVEG-6)	1	12	0	0	0	0	0	0	0	0	0	0	0	0	0	0	0	0	0	11	0	0	0	0	0	0	0	0	0	0	0	0	0	0	0	1	0	0	0	0	0	0	0	0
3	0.1.6.1	Woesearchaeota_(DHVEG-6)_unclassified	1	12	0	0	0	0	0	0	0	0	0	0	0	0	0	0	0	0	0	11	0	0	0	0	0	0	0	0	0	0	0	0	0	0	0	1	0	0	0	0	0	0	0	0
4	0.1.6.1.1	Woesearchaeota_(DHVEG-6)_unclassified	1	12	0	0	0	0	0	0	0	0	0	0	0	0	0	0	0	0	0	11	0	0	0	0	0	0	0	0	0	0	0	0	0	0	0	1	0	0	0	0	0	0	0	0
5	0.1.6.1.1.1	Woesearchaeota_(DHVEG-6)_unclassified	1	12	0	0	0	0	0	0	0	0	0	0	0	0	0	0	0	0	0	11	0	0	0	0	0	0	0	0	0	0	0	0	0	0	0	1	0	0	0	0	0	0	0	0
6	0.1.6.1.1.1.1	Woesearchaeota_(DHVEG-6)_unclassified	0	12	0	0	0	0	0	0	0	0	0	0	0	0	0	0	0	0	0	11	0	0	0	0	0	0	0	0	0	0	0	0	0	0	0	1	0	0	0	0	0	0	0	0
1	0.2	Bacteria	44	1750772	5218	7001	3518	10141	88342	48924	40979	122052	93124	12660	23508	20859	33308	50852	3684	77677	95195	21591	40417	19606	22516	35034	47619	38559	30797	45942	35215	26739	15707	33365	34646	67476	15357	81669	24926	25559	20950	44050	63942	76646	65003	80399
2	0.2.1	Acidobacteria	2	196	0	0	0	0	5	1	1	14	12	2	1	1	47	7	25	38	0	18	0	1	0	0	3	0	0	0	0	1	0	1	2	0	2	3	5	4	0	1	0	1	0	0
3	0.2.1.1	Acidobacteria	9	163	0	0	0	0	2	1	1	9	4	2	1	1	31	7	25	38	0	18	0	1	0	0	3	0	0	0	0	1	0	1	2	0	1	3	5	4	0	1	0	1	0	0
4	0.2.1.1.1	Acidobacteriales	1	20	0	0	0	0	0	0	0	0	0	0	0	0	0	0	19	0	0	0	0	0	0	0	0	0	0	0	0	0	0	0	0	0	0	0	1	0	0	0	0	0	0	0
5	0.2.1.1.1.1	Acidobacteriaceae_(Subgroup_1)	3	20	0	0	0	0	0	0	0	0	0	0	0	0	0	0	19	0	0	0	0	0	0	0	0	0	0	0	0	0	0	0	0	0	0	0	1	0	0	0	0	0	0	0
6	0.2.1.1.1.1.1	Acidobacteriaceae_(Subgroup_1)_unclassified	0	5	0	0	0	0	0	0	0	0	0	0	0	0	0	0	5	0	0	0	0	0	0	0	0	0	0	0	0	0	0	0	0	0	0	0	0	0	0	0	0	0	0	0
6	0.2.1.1.1.1.2	Edaphobacter	0	14	0	0	0	0	0	0	0	0	0	0	0	0	0	0	14	0	0	0	0	0	0	0	0	0	0	0	0	0	0	0	0	0	0	0	0	0	0	0	0	0	0	0
6	0.2.1.1.1.1.3	Granulicella	0	1	0	0	0	0	0	0	0	0	0	0	0	0	0	0	0	0	0	0	0	0	0	0	0	0	0	0	0	0	0	0	0	0	0	0	1	0	0	0	0	0	0	0
4	0.2.1.1.2	Subgroup_11	1	5	0	0	0	0	0	0	0	0	0	0	0	0	0	0	0	0	0	5	0	0	0	0	0	0	0	0	0	0	0	0	0	0	0	0	0	0	0	0	0	0	0	0
5	0.2.1.1.2.1	Subgroup_11_unclassified	1	5	0	0	0	0	0	0	0	0	0	0	0	0	0	0	0	0	0	5	0	0	0	0	0	0	0	0	0	0	0	0	0	0	0	0	0	0	0	0	0	0	0	0
6	0.2.1.1.2.1.1	Subgroup_11_unclassified	0	5	0	0	0	0	0	0	0	0	0	0	0	0	0	0	0	0	0	5	0	0	0	0	0	0	0	0	0	0	0	0	0	0	0	0	0	0	0	0	0	0	0	0
4	0.2.1.1.3	Subgroup_12	1	1	0	0	0	0	0	0	0	0	0	0	1	0	0	0	0	0	0	0	0	0	0	0	0	0	0	0	0	0	0	0	0	0	0	0	0	0	0	0	0	0	0	0
5	0.2.1.1.3.1	Subgroup_12_unclassified	1	1	0	0	0	0	0	0	0	0	0	0	1	0	0	0	0	0	0	0	0	0	0	0	0	0	0	0	0	0	0	0	0	0	0	0	0	0	0	0	0	0	0	0
6	0.2.1.1.3.1.1	Subgroup_12_unclassified	0	1	0	0	0	0	0	0	0	0	0	0	1	0	0	0	0	0	0	0	0	0	0	0	0	0	0	0	0	0	0	0	0	0	0	0	0	0	0	0	0	0	0	0
4	0.2.1.1.4	Subgroup_17	1	7	0	0	0	0	0	0	0	0	0	0	0	0	0	0	0	1	0	6	0	0	0	0	0	0	0	0	0	0	0	0	0	0	0	0	0	0	0	0	0	0	0	0
5	0.2.1.1.4.1	Subgroup_17_unclassified	1	7	0	0	0	0	0	0	0	0	0	0	0	0	0	0	0	1	0	6	0	0	0	0	0	0	0	0	0	0	0	0	0	0	0	0	0	0	0	0	0	0	0	0
6	0.2.1.1.4.1.1	Subgroup_17_unclassified	0	7	0	0	0	0	0	0	0	0	0	0	0	0	0	0	0	1	0	6	0	0	0	0	0	0	0	0	0	0	0	0	0	0	0	0	0	0	0	0	0	0	0	0
4	0.2.1.1.5	Subgroup_18	1	11	0	0	0	0	0	0	0	0	0	0	0	1	0	0	0	10	0	0	0	0	0	0	0	0	0	0	0	0	0	0	0	0	0	0	0	0	0	0	0	0	0	0
5	0.2.1.1.5.1	Subgroup_18_unclassified	1	11	0	0	0	0	0	0	0	0	0	0	0	1	0	0	0	10	0	0	0	0	0	0	0	0	0	0	0	0	0	0	0	0	0	0	0	0	0	0	0	0	0	0
6	0.2.1.1.5.1.1	Subgroup_18_unclassified	0	11	0	0	0	0	0	0	0	0	0	0	0	1	0	0	0	10	0	0	0	0	0	0	0	0	0	0	0	0	0	0	0	0	0	0	0	0	0	0	0	0	0	0
4	0.2.1.1.6	Subgroup_21	1	7	0	0	0	0	0	0	0	7	0	0	0	0	0	0	0	0	0	0	0	0	0	0	0	0	0	0	0	0	0	0	0	0	0	0	0	0	0	0	0	0	0	0
5	0.2.1.1.6.1	Subgroup_21_unclassified	1	7	0	0	0	0	0	0	0	7	0	0	0	0	0	0	0	0	0	0	0	0	0	0	0	0	0	0	0	0	0	0	0	0	0	0	0	0	0	0	0	0	0	0
6	0.2.1.1.6.1.1	Subgroup_21_unclassified	0	7	0	0	0	0	0	0	0	7	0	0	0	0	0	0	0	0	0	0	0	0	0	0	0	0	0	0	0	0	0	0	0	0	0	0	0	0	0	0	0	0	0	0
4	0.2.1.1.7	Subgroup_3	4	33	0	0	0	0	0	1	0	1	1	1	0	0	7	0	4	13	0	1	0	0	0	0	0	0	0	0	0	0	0	0	0	0	1	2	0	0	0	1	0	0	0	0
5	0.2.1.1.7.1	GOUTB8	1	1	0	0	0	0	0	0	0	0	0	0	0	0	0	0	0	0	0	0	0	0	0	0	0	0	0	0	0	0	0	0	0	0	0	1	0	0	0	0	0	0	0	0
6	0.2.1.1.7.1.1	GOUTB8_unclassified	0	1	0	0	0	0	0	0	0	0	0	0	0	0	0	0	0	0	0	0	0	0	0	0	0	0	0	0	0	0	0	0	0	0	0	1	0	0	0	0	0	0	0	0
5	0.2.1.1.7.2	SJA-149	1	5	0	0	0	0	0	0	0	0	0	0	0	0	0	0	4	0	0	0	0	0	0	0	0	0	0	0	0	0	0	0	0	0	0	0	0	0	0	1	0	0	0	0
6	0.2.1.1.7.2.1	SJA-149_unclassified	0	5	0	0	0	0	0	0	0	0	0	0	0	0	0	0	4	0	0	0	0	0	0	0	0	0	0	0	0	0	0	0	0	0	0	0	0	0	0	1	0	0	0	0
5	0.2.1.1.7.3	Subgroup_3_unclassified	1	2	0	0	0	0	0	1	0	1	0	0	0	0	0	0	0	0	0	0	0	0	0	0	0	0	0	0	0	0	0	0	0	0	0	0	0	0	0	0	0	0	0	0
6	0.2.1.1.7.3.1	Subgroup_3_unclassified	0	2	0	0	0	0	0	1	0	1	0	0	0	0	0	0	0	0	0	0	0	0	0	0	0	0	0	0	0	0	0	0	0	0	0	0	0	0	0	0	0	0	0	0
5	0.2.1.1.7.4	Unknown_Family	2	25	0	0	0	0	0	0	0	0	1	1	0	0	7	0	0	13	0	1	0	0	0	0	0	0	0	0	0	0	0	0	0	0	1	1	0	0	0	0	0	0	0	0
6	0.2.1.1.7.4.1	Bryobacter	0	3	0	0	0	0	0	0	0	0	0	1	0	0	0	0	0	0	0	1	0	0	0	0	0	0	0	0	0	0	0	0	0	0	1	0	0	0	0	0	0	0	0	0
6	0.2.1.1.7.4.2	Candidatus_Solibacter	0	22	0	0	0	0	0	0	0	0	1	0	0	0	7	0	0	13	0	0	0	0	0	0	0	0	0	0	0	0	0	0	0	0	0	1	0	0	0	0	0	0	0	0
4	0.2.1.1.8	Subgroup_4	3	39	0	0	0	0	0	0	0	0	0	0	0	0	11	7	2	7	0	0	0	1	0	0	1	0	0	0	0	1	0	0	1	0	0	1	3	4	0	0	0	0	0	0
5	0.2.1.1.8.1	RB41	1	9	0	0	0	0	0	0	0	0	0	0	0	0	0	0	0	6	0	0	0	0	0	0	0	0	0	0	0	0	0	0	1	0	0	0	0	2	0	0	0	0	0	0
6	0.2.1.1.8.1.1	RB41_unclassified	0	9	0	0	0	0	0	0	0	0	0	0	0	0	0	0	0	6	0	0	0	0	0	0	0	0	0	0	0	0	0	0	1	0	0	0	0	2	0	0	0	0	0	0
5	0.2.1.1.8.2	Subgroup_4_unclassified	1	1	0	0	0	0	0	0	0	0	0	0	0	0	0	0	0	0	0	0	0	0	0	0	0	0	0	0	0	1	0	0	0	0	0	0	0	0	0	0	0	0	0	0
6	0.2.1.1.8.2.1	Subgroup_4_unclassified	0	1	0	0	0	0	0	0	0	0	0	0	0	0	0	0	0	0	0	0	0	0	0	0	0	0	0	0	0	1	0	0	0	0	0	0	0	0	0	0	0	0	0	0
5	0.2.1.1.8.3	Unknown_Family	2	29	0	0	0	0	0	0	0	0	0	0	0	0	11	7	2	1	0	0	0	1	0	0	1	0	0	0	0	0	0	0	0	0	0	1	3	2	0	0	0	0	0	0
6	0.2.1.1.8.3.1	Blastocatella	0	28	0	0	0	0	0	0	0	0	0	0	0	0	11	7	2	1	0	0	0	1	0	0	1	0	0	0	0	0	0	0	0	0	0	1	3	1	0	0	0	0	0	0
6	0.2.1.1.8.3.2	Candidatus_Chloracidobacterium	0	1	0	0	0	0	0	0	0	0	0	0	0	0	0	0	0	0	0	0	0	0	0	0	0	0	0	0	0	0	0	0	0	0	0	0	0	1	0	0	0	0	0	0
4	0.2.1.1.9	Subgroup_6	1	40	0	0	0	0	2	0	1	1	3	1	0	0	13	0	0	7	0	6	0	0	0	0	2	0	0	0	0	0	0	1	1	0	0	0	1	0	0	0	0	1	0	0
5	0.2.1.1.9.1	Subgroup_6_unclassified	1	40	0	0	0	0	2	0	1	1	3	1	0	0	13	0	0	7	0	6	0	0	0	0	2	0	0	0	0	0	0	1	1	0	0	0	1	0	0	0	0	1	0	0
6	0.2.1.1.9.1.1	Subgroup_6_unclassified	0	40	0	0	0	0	2	0	1	1	3	1	0	0	13	0	0	7	0	6	0	0	0	0	2	0	0	0	0	0	0	1	1	0	0	0	1	0	0	0	0	1	0	0
3	0.2.1.2	Holophagae	3	33	0	0	0	0	3	0	0	5	8	0	0	0	16	0	0	0	0	0	0	0	0	0	0	0	0	0	0	0	0	0	0	0	1	0	0	0	0	0	0	0	0	0
4	0.2.1.2.1	Holophagales	1	1	0	0	0	0	0	0	0	0	1	0	0	0	0	0	0	0	0	0	0	0	0	0	0	0	0	0	0	0	0	0	0	0	0	0	0	0	0	0	0	0	0	0
5	0.2.1.2.1.1	Holophagaceae	1	1	0	0	0	0	0	0	0	0	1	0	0	0	0	0	0	0	0	0	0	0	0	0	0	0	0	0	0	0	0	0	0	0	0	0	0	0	0	0	0	0	0	0
6	0.2.1.2.1.1.1	Holophaga	0	1	0	0	0	0	0	0	0	0	1	0	0	0	0	0	0	0	0	0	0	0	0	0	0	0	0	0	0	0	0	0	0	0	0	0	0	0	0	0	0	0	0	0
4	0.2.1.2.2	Subgroup_10	1	3	0	0	0	0	3	0	0	0	0	0	0	0	0	0	0	0	0	0	0	0	0	0	0	0	0	0	0	0	0	0	0	0	0	0	0	0	0	0	0	0	0	0
5	0.2.1.2.2.1	ABS-19	1	3	0	0	0	0	3	0	0	0	0	0	0	0	0	0	0	0	0	0	0	0	0	0	0	0	0	0	0	0	0	0	0	0	0	0	0	0	0	0	0	0	0	0
6	0.2.1.2.2.1.1	ABS-19_unclassified	0	3	0	0	0	0	3	0	0	0	0	0	0	0	0	0	0	0	0	0	0	0	0	0	0	0	0	0	0	0	0	0	0	0	0	0	0	0	0	0	0	0	0	0
4	0.2.1.2.3	Subgroup_7	1	29	0	0	0	0	0	0	0	5	7	0	0	0	16	0	0	0	0	0	0	0	0	0	0	0	0	0	0	0	0	0	0	0	1	0	0	0	0	0	0	0	0	0
5	0.2.1.2.3.1	Subgroup_7_unclassified	1	29	0	0	0	0	0	0	0	5	7	0	0	0	16	0	0	0	0	0	0	0	0	0	0	0	0	0	0	0	0	0	0	0	1	0	0	0	0	0	0	0	0	0
6	0.2.1.2.3.1.1	Subgroup_7_unclassified	0	29	0	0	0	0	0	0	0	5	7	0	0	0	16	0	0	0	0	0	0	0	0	0	0	0	0	0	0	0	0	0	0	0	1	0	0	0	0	0	0	0	0	0
2	0.2.2	Actinobacteria	8	7377	2	0	0	1	20	6	19	18	20	125	44	106	541	729	100	442	727	235	16	9	16	19	25	20	10	19	18	17	19	11	132	469	51	751	68	652	358	156	297	421	294	394
3	0.2.2.1	Acidimicrobiia	1	54	0	0	0	0	3	0	0	4	3	0	0	0	0	9	0	2	0	13	0	0	0	0	1	2	0	8	0	0	1	0	0	1	0	3	1	1	0	0	0	2	0	0
4	0.2.2.1.1	Acidimicrobiales	5	54	0	0	0	0	3	0	0	4	3	0	0	0	0	9	0	2	0	13	0	0	0	0	1	2	0	8	0	0	1	0	0	1	0	3	1	1	0	0	0	2	0	0
5	0.2.2.1.1.1	Acidimicrobiaceae	3	30	0	0	0	0	0	0	0	2	0	0	0	0	0	3	0	0	0	12	0	0	0	0	0	0	0	8	0	0	1	0	0	1	0	2	0	0	0	0	0	1	0	0
6	0.2.2.1.1.1.1	Acidimicrobiaceae_unclassified	0	8	0	0	0	0	0	0	0	0	0	0	0	0	0	0	0	0	0	0	0	0	0	0	0	0	0	8	0	0	0	0	0	0	0	0	0	0	0	0	0	0	0	0
6	0.2.2.1.1.1.2	CL500-29_marine_group	0	19	0	0	0	0	0	0	0	0	0	0	0	0	0	3	0	0	0	12	0	0	0	0	0	0	0	0	0	0	1	0	0	0	0	2	0	0	0	0	0	1	0	0
6	0.2.2.1.1.1.3	Illumatobacter	0	3	0	0	0	0	0	0	0	2	0	0	0	0	0	0	0	0	0	0	0	0	0	0	0	0	0	0	0	0	0	0	0	1	0	0	0	0	0	0	0	0	0	0
5	0.2.2.1.1.2	Acidimicrobiales_Incertae_Sedis	1	7	0	0	0	0	0	0	0	0	3	0	0	0	0	0	0	2	0	0	0	0	0	0	0	0	0	0	0	0	0	0	0	0	0	1	0	1	0	0	0	0	0	0
6	0.2.2.1.1.2.1	Candidatus_Microthrix	0	7	0	0	0	0	0	0	0	0	3	0	0	0	0	0	0	2	0	0	0	0	0	0	0	0	0	0	0	0	0	0	0	0	0	1	0	1	0	0	0	0	0	0
5	0.2.2.1.1.3	Acidimicrobiales_unclassified	1	4	0	0	0	0	0	0	0	0	0	0	0	0	0	0	0	0	0	0	0	0	0	0	1	1	0	0	0	0	0	0	0	0	0	0	1	0	0	0	0	1	0	0
6	0.2.2.1.1.3.1	Acidimicrobiales_unclassified	0	4	0	0	0	0	0	0	0	0	0	0	0	0	0	0	0	0	0	0	0	0	0	0	1	1	0	0	0	0	0	0	0	0	0	0	1	0	0	0	0	1	0	0
5	0.2.2.1.1.4	Iamiaceae	1	4	0	0	0	0	1	0	0	2	0	0	0	0	0	0	0	0	0	0	0	0	0	0	0	1	0	0	0	0	0	0	0	0	0	0	0	0	0	0	0	0	0	0
6	0.2.2.1.1.4.1	Iamia	0	4	0	0	0	0	1	0	0	2	0	0	0	0	0	0	0	0	0	0	0	0	0	0	0	1	0	0	0	0	0	0	0	0	0	0	0	0	0	0	0	0	0	0
5	0.2.2.1.1.5	OM1_clade	2	9	0	0	0	0	2	0	0	0	0	0	0	0	0	6	0	0	0	1	0	0	0	0	0	0	0	0	0	0	0	0	0	0	0	0	0	0	0	0	0	0	0	0
6	0.2.2.1.1.5.1	Candidatus_Actinomarina	0	1	0	0	0	0	0	0	0	0	0	0	0	0	0	0	0	0	0	1	0	0	0	0	0	0	0	0	0	0	0	0	0	0	0	0	0	0	0	0	0	0	0	0
6	0.2.2.1.1.5.2	OM1_clade_unclassified	0	8	0	0	0	0	2	0	0	0	0	0	0	0	0	6	0	0	0	0	0	0	0	0	0	0	0	0	0	0	0	0	0	0	0	0	0	0	0	0	0	0	0	0
3	0.2.2.2	Actinobacteria	12	5836	2	0	0	1	16	5	19	12	16	88	19	29	400	565	69	264	557	154	14	9	15	19	20	14	10	10	17	16	18	11	82	425	36	641	47	626	340	107	228	330	247	338
4	0.2.2.2.1	Actinobacteria_unclassified	1	204	0	0	0	0	0	0	1	0	0	1	0	1	6	15	0	1	4	3	1	0	0	1	2	0	0	0	0	0	0	0	3	34	1	16	5	26	3	5	4	57	12	2
5	0.2.2.2.1.1	Actinobacteria_unclassified	1	204	0	0	0	0	0	0	1	0	0	1	0	1	6	15	0	1	4	3	1	0	0	1	2	0	0	0	0	0	0	0	3	34	1	16	5	26	3	5	4	57	12	2
6	0.2.2.2.1.1.1	Actinobacteria_unclassified	0	204	0	0	0	0	0	0	1	0	0	1	0	1	6	15	0	1	4	3	1	0	0	1	2	0	0	0	0	0	0	0	3	34	1	16	5	26	3	5	4	57	12	2
4	0.2.2.2.2	Actinomycetales	1	20	0	0	0	0	0	0	0	0	0	0	0	0	0	0	0	0	2	0	0	0	0	0	0	0	0	0	0	0	0	0	0	0	0	0	0	1	10	1	0	2	4	0
5	0.2.2.2.2.1	Actinomycetaceae	1	20	0	0	0	0	0	0	0	0	0	0	0	0	0	0	0	0	2	0	0	0	0	0	0	0	0	0	0	0	0	0	0	0	0	0	0	1	10	1	0	2	4	0
6	0.2.2.2.2.1.1	Actinomyces	0	20	0	0	0	0	0	0	0	0	0	0	0	0	0	0	0	0	2	0	0	0	0	0	0	0	0	0	0	0	0	0	0	0	0	0	0	1	10	1	0	2	4	0
4	0.2.2.2.3	Bifidobacteriales	1	740	0	0	0	0	1	1	9	6	0	2	0	0	29	68	18	6	121	13	0	0	0	0	2	4	0	0	0	0	0	0	0	23	18	15	0	263	1	0	1	64	4	71
5	0.2.2.2.3.1	Bifidobacteriaceae	2	740	0	0	0	0	1	1	9	6	0	2	0	0	29	68	18	6	121	13	0	0	0	0	2	4	0	0	0	0	0	0	0	23	18	15	0	263	1	0	1	64	4	71
6	0.2.2.2.3.1.1	Bifidobacteriaceae_unclassified	0	609	0	0	0	0	0	0	0	0	0	2	0	0	1	44	0	0	112	13	0	0	0	0	0	4	0	0	0	0	0	0	0	19	18	14	0	260	1	0	0	46	4	71
6	0.2.2.2.3.1.2	Bifidobacterium	0	131	0	0	0	0	1	1	9	6	0	0	0	0	28	24	18	6	9	0	0	0	0	0	2	0	0	0	0	0	0	0	0	4	0	1	0	3	0	0	1	18	0	0
4	0.2.2.2.4	Corynebacteriales	7	3473	1	0	0	0	2	1	2	3	2	49	19	27	305	323	19	233	380	89	9	6	5	13	7	3	0	3	0	0	1	7	23	238	12	476	17	96	312	63	161	155	176	235
5	0.2.2.2.4.1	Corynebacteriaceae	3	2316	0	0	0	0	0	0	0	1	0	24	10	21	188	256	0	144	304	35	8	3	5	12	2	2	0	3	0	0	1	6	20	146	9	395	8	65	258	37	89	98	86	80
6	0.2.2.2.4.1.1	Corynebacteriaceae_unclassified	0	564	0	0	0	0	0	0	0	1	0	21	10	5	53	75	0	38	56	12	0	0	0	0	0	2	0	0	0	0	0	0	2	15	2	73	1	18	36	9	19	59	36	21
6	0.2.2.2.4.1.2	Corynebacterium	0	14	0	0	0	0	0	0	0	0	0	0	0	0	0	0	0	0	0	0	0	0	0	11	0	0	0	0	0	0	0	0	0	1	0	1	0	0	0	1	0	0	0	0
6	0.2.2.2.4.1.3	Corynebacterium_1	0	1738	0	0	0	0	0	0	0	0	0	3	0	16	135	181	0	106	248	23	8	3	5	1	2	0	0	3	0	0	1	6	18	130	7	321	7	47	222	27	70	39	50	59
5	0.2.2.2.4.2	Corynebacteriales_Incertae_Sedis	1	7	0	0	0	0	0	0	0	1	1	0	0	0	0	0	0	0	2	0	0	0	0	0	0	0	0	0	0	0	0	0	0	0	0	0	3	0	0	0	0	0	0	0
6	0.2.2.2.4.2.1	Tomitella	0	7	0	0	0	0	0	0	0	1	1	0	0	0	0	0	0	0	2	0	0	0	0	0	0	0	0	0	0	0	0	0	0	0	0	0	3	0	0	0	0	0	0	0
5	0.2.2.2.4.3	Corynebacteriales_unclassified	1	880	0	0	0	0	0	0	0	1	0	17	9	6	47	48	0	78	70	22	0	3	0	0	1	0	0	0	0	0	0	1	0	81	3	79	6	21	51	20	63	49	66	138
6	0.2.2.2.4.3.1	Corynebacteriales_unclassified	0	880	0	0	0	0	0	0	0	1	0	17	9	6	47	48	0	78	70	22	0	3	0	0	1	0	0	0	0	0	0	1	0	81	3	79	6	21	51	20	63	49	66	138
5	0.2.2.2.4.4	Dietziaceae	1	2	1	0	0	0	0	0	0	0	0	1	0	0	0	0	0	0	0	0	0	0	0	0	0	0	0	0	0	0	0	0	0	0	0	0	0	0	0	0	0	0	0	0
6	0.2.2.2.4.4.1	Dietzia	0	2	1	0	0	0	0	0	0	0	0	1	0	0	0	0	0	0	0	0	0	0	0	0	0	0	0	0	0	0	0	0	0	0	0	0	0	0	0	0	0	0	0	0
5	0.2.2.2.4.5	Mycobacteriaceae	1	7	0	0	0	0	0	0	1	0	0	0	0	0	0	0	0	0	0	0	0	0	0	0	3	1	0	0	0	0	0	0	0	0	0	1	0	1	0	0	0	0	0	0
6	0.2.2.2.4.5.1	Mycobacterium	0	7	0	0	0	0	0	0	1	0	0	0	0	0	0	0	0	0	0	0	0	0	0	0	3	1	0	0	0	0	0	0	0	0	0	1	0	1	0	0	0	0	0	0
5	0.2.2.2.4.6	Nocardiaceae	3	44	0	0	0	0	2	1	1	0	1	2	0	0	0	10	19	1	0	0	1	0	0	1	1	0	0	0	0	0	0	0	3	0	0	1	0	0	0	0	0	0	0	0
6	0.2.2.2.4.6.1	Gordonia	0	3	0	0	0	0	0	0	0	0	0	2	0	0	0	0	0	0	0	0	0	0	0	0	0	0	0	0	0	0	0	0	0	0	0	1	0	0	0	0	0	0	0	0
6	0.2.2.2.4.6.2	Nocardiaceae_unclassified	0	2	0	0	0	0	0	0	0	0	0	0	0	0	0	1	0	0	0	0	0	0	0	0	0	0	0	0	0	0	0	0	1	0	0	0	0	0	0	0	0	0	0	0
6	0.2.2.2.4.6.3	Rhodococcus	0	39	0	0	0	0	2	1	1	0	1	0	0	0	0	9	19	1	0	0	1	0	0	1	1	0	0	0	0	0	0	0	2	0	0	0	0	0	0	0	0	0	0	0
5	0.2.2.2.4.7	Segniliparaceae	1	217	0	0	0	0	0	0	0	0	0	5	0	0	70	9	0	10	4	32	0	0	0	0	0	0	0	0	0	0	0	0	0	11	0	0	0	9	3	6	9	8	24	17
6	0.2.2.2.4.7.1	Segniliparus	0	217	0	0	0	0	0	0	0	0	0	5	0	0	70	9	0	10	4	32	0	0	0	0	0	0	0	0	0	0	0	0	0	11	0	0	0	9	3	6	9	8	24	17
4	0.2.2.2.5	Frankiales	7	47	1	0	0	0	0	0	0	0	0	0	0	0	0	24	9	6	1	0	1	0	0	0	0	0	0	0	0	3	0	0	0	0	0	1	1	0	0	0	0	0	0	0
5	0.2.2.2.5.1	Acidothermaceae	1	1	0	0	0	0	0	0	0	0	0	0	0	0	0	0	0	1	0	0	0	0	0	0	0	0	0	0	0	0	0	0	0	0	0	0	0	0	0	0	0	0	0	0
6	0.2.2.2.5.1.1	Acidothermus	0	1	0	0	0	0	0	0	0	0	0	0	0	0	0	0	0	1	0	0	0	0	0	0	0	0	0	0	0	0	0	0	0	0	0	0	0	0	0	0	0	0	0	0
5	0.2.2.2.5.2	Cryptosporangiaceae	1	2	0	0	0	0	0	0	0	0	0	0	0	0	0	0	0	2	0	0	0	0	0	0	0	0	0	0	0	0	0	0	0	0	0	0	0	0	0	0	0	0	0	0
6	0.2.2.2.5.2.1	Fodinicola	0	2	0	0	0	0	0	0	0	0	0	0	0	0	0	0	0	2	0	0	0	0	0	0	0	0	0	0	0	0	0	0	0	0	0	0	0	0	0	0	0	0	0	0
5	0.2.2.2.5.3	Frankiaceae	1	1	0	0	0	0	0	0	0	0	0	0	0	0	0	0	0	0	1	0	0	0	0	0	0	0	0	0	0	0	0	0	0	0	0	0	0	0	0	0	0	0	0	0
6	0.2.2.2.5.3.1	Jatrophihabitans	0	1	0	0	0	0	0	0	0	0	0	0	0	0	0	0	0	0	1	0	0	0	0	0	0	0	0	0	0	0	0	0	0	0	0	0	0	0	0	0	0	0	0	0
5	0.2.2.2.5.4	Frankiales_unclassified	1	3	0	0	0	0	0	0	0	0	0	0	0	0	0	2	0	0	0	0	0	0	0	0	0	0	0	0	0	0	0	0	0	0	0	0	1	0	0	0	0	0	0	0
6	0.2.2.2.5.4.1	Frankiales_unclassified	0	3	0	0	0	0	0	0	0	0	0	0	0	0	0	2	0	0	0	0	0	0	0	0	0	0	0	0	0	0	0	0	0	0	0	0	1	0	0	0	0	0	0	0
5	0.2.2.2.5.5	Geodermatophilaceae	2	7	0	0	0	0	0	0	0	0	0	0	0	0	0	2	0	0	0	0	1	0	0	0	0	0	0	0	0	3	0	0	0	0	0	1	0	0	0	0	0	0	0	0
6	0.2.2.2.5.5.1	Blastococcus	0	6	0	0	0	0	0	0	0	0	0	0	0	0	0	2	0	0	0	0	1	0	0	0	0	0	0	0	0	3	0	0	0	0	0	0	0	0	0	0	0	0	0	0
6	0.2.2.2.5.5.2	Modestobacter	0	1	0	0	0	0	0	0	0	0	0	0	0	0	0	0	0	0	0	0	0	0	0	0	0	0	0	0	0	0	0	0	0	0	0	1	0	0	0	0	0	0	0	0
5	0.2.2.2.5.6	Nakamurellaceae	1	23	1	0	0	0	0	0	0	0	0	0	0	0	0	10	9	3	0	0	0	0	0	0	0	0	0	0	0	0	0	0	0	0	0	0	0	0	0	0	0	0	0	0
6	0.2.2.2.5.6.1	Nakamurella	0	23	1	0	0	0	0	0	0	0	0	0	0	0	0	10	9	3	0	0	0	0	0	0	0	0	0	0	0	0	0	0	0	0	0	0	0	0	0	0	0	0	0	0
5	0.2.2.2.5.7	Sporichthyaceae	1	10	0	0	0	0	0	0	0	0	0	0	0	0	0	10	0	0	0	0	0	0	0	0	0	0	0	0	0	0	0	0	0	0	0	0	0	0	0	0	0	0	0	0
6	0.2.2.2.5.7.1	Sporichthya	0	10	0	0	0	0	0	0	0	0	0	0	0	0	0	10	0	0	0	0	0	0	0	0	0	0	0	0	0	0	0	0	0	0	0	0	0	0	0	0	0	0	0	0
4	0.2.2.2.6	Kineosporiales	1	1	0	0	0	0	0	0	0	0	0	0	0	0	0	0	0	0	0	0	0	0	0	0	0	0	0	0	0	0	0	0	0	0	0	0	0	1	0	0	0	0	0	0
5	0.2.2.2.6.1	Kineosporiaceae	1	1	0	0	0	0	0	0	0	0	0	0	0	0	0	0	0	0	0	0	0	0	0	0	0	0	0	0	0	0	0	0	0	0	0	0	0	1	0	0	0	0	0	0
6	0.2.2.2.6.1.1	Kineosporiaceae_unclassified	0	1	0	0	0	0	0	0	0	0	0	0	0	0	0	0	0	0	0	0	0	0	0	0	0	0	0	0	0	0	0	0	0	0	0	0	0	1	0	0	0	0	0	0
4	0.2.2.2.7	Micrococcales	9	538	0	0	0	0	13	3	3	3	12	36	0	0	52	109	23	16	44	47	3	2	6	3	5	1	9	7	16	9	9	2	40	10	0	17	6	6	7	3	4	3	3	6
5	0.2.2.2.7.1	Brevibacteriaceae	1	15	0	0	0	0	0	0	0	0	0	0	0	0	0	0	0	0	0	0	0	0	0	0	0	0	0	0	0	0	0	0	14	0	0	0	0	0	0	0	0	0	1	0
6	0.2.2.2.7.1.1	Brevibacterium	0	15	0	0	0	0	0	0	0	0	0	0	0	0	0	0	0	0	0	0	0	0	0	0	0	0	0	0	0	0	0	0	14	0	0	0	0	0	0	0	0	0	1	0
5	0.2.2.2.7.2	Cellulomonadaceae	2	4	0	0	0	0	0	0	0	0	1	0	0	0	0	0	0	0	0	0	0	0	0	0	0	0	1	0	0	0	0	0	0	0	0	0	0	2	0	0	0	0	0	0
6	0.2.2.2.7.2.1	Actinotalea	0	2	0	0	0	0	0	0	0	0	1	0	0	0	0	0	0	0	0	0	0	0	0	0	0	0	1	0	0	0	0	0	0	0	0	0	0	0	0	0	0	0	0	0
6	0.2.2.2.7.2.2	Cellulomonas	0	2	0	0	0	0	0	0	0	0	0	0	0	0	0	0	0	0	0	0	0	0	0	0	0	0	0	0	0	0	0	0	0	0	0	0	0	2	0	0	0	0	0	0
5	0.2.2.2.7.3	Dermabacteraceae	2	144	0	0	0	0	0	0	2	0	0	10	0	0	0	76	0	0	32	0	2	1	0	0	0	0	0	0	0	0	0	0	18	0	0	0	0	0	0	0	0	1	0	2
6	0.2.2.2.7.3.1	Brachybacterium	0	141	0	0	0	0	0	0	2	0	0	10	0	0	0	74	0	0	32	0	2	1	0	0	0	0	0	0	0	0	0	0	17	0	0	0	0	0	0	0	0	1	0	2
6	0.2.2.2.7.3.2	Dermabacteraceae_unclassified	0	3	0	0	0	0	0	0	0	0	0	0	0	0	0	2	0	0	0	0	0	0	0	0	0	0	0	0	0	0	0	0	1	0	0	0	0	0	0	0	0	0	0	0
5	0.2.2.2.7.4	Dermacoccaceae	3	5	0	0	0	0	0	0	0	0	0	3	0	0	0	1	0	0	0	0	0	0	0	0	0	0	0	0	0	0	0	0	0	0	0	0	1	0	0	0	0	0	0	0
6	0.2.2.2.7.4.1	Demetria	0	1	0	0	0	0	0	0	0	0	0	0	0	0	0	1	0	0	0	0	0	0	0	0	0	0	0	0	0	0	0	0	0	0	0	0	0	0	0	0	0	0	0	0
6	0.2.2.2.7.4.2	Dermacoccaceae_unclassified	0	1	0	0	0	0	0	0	0	0	0	0	0	0	0	0	0	0	0	0	0	0	0	0	0	0	0	0	0	0	0	0	0	0	0	0	1	0	0	0	0	0	0	0
6	0.2.2.2.7.4.3	Kytococcus	0	3	0	0	0	0	0	0	0	0	0	3	0	0	0	0	0	0	0	0	0	0	0	0	0	0	0	0	0	0	0	0	0	0	0	0	0	0	0	0	0	0	0	0
5	0.2.2.2.7.5	Dermatophilaceae	1	2	0	0	0	0	0	0	0	0	0	0	0	0	0	0	0	0	0	0	0	0	0	2	0	0	0	0	0	0	0	0	0	0	0	0	0	0	0	0	0	0	0	0
6	0.2.2.2.7.5.1	Kineosphaera	0	2	0	0	0	0	0	0	0	0	0	0	0	0	0	0	0	0	0	0	0	0	0	2	0	0	0	0	0	0	0	0	0	0	0	0	0	0	0	0	0	0	0	0
5	0.2.2.2.7.6	Intrasporangiaceae	5	97	0	0	0	0	2	1	0	1	0	0	0	0	5	25	0	10	3	31	0	0	0	1	0	0	0	1	1	4	0	0	1	0	0	6	1	2	2	0	0	0	0	0
6	0.2.2.2.7.6.1	Intrasporangiaceae_unclassified	0	84	0	0	0	0	1	1	0	0	0	0	0	0	5	25	0	9	2	31	0	0	0	1	0	0	0	1	1	0	0	0	1	0	0	2	1	1	2	0	0	0	0	0
6	0.2.2.2.7.6.2	Intrasporangium	0	2	0	0	0	0	0	0	0	1	0	0	0	0	0	0	0	0	1	0	0	0	0	0	0	0	0	0	0	0	0	0	0	0	0	0	0	0	0	0	0	0	0	0
6	0.2.2.2.7.6.3	Janibacter	0	5	0	0	0	0	0	0	0	0	0	0	0	0	0	0	0	1	0	0	0	0	0	0	0	0	0	0	0	4	0	0	0	0	0	0	0	0	0	0	0	0	0	0
6	0.2.2.2.7.6.4	Ornithinimicrobium	0	2	0	0	0	0	1	0	0	0	0	0	0	0	0	0	0	0	0	0	0	0	0	0	0	0	0	0	0	0	0	0	0	0	0	0	0	1	0	0	0	0	0	0
6	0.2.2.2.7.6.5	Oryzihumus	0	4	0	0	0	0	0	0	0	0	0	0	0	0	0	0	0	0	0	0	0	0	0	0	0	0	0	0	0	0	0	0	0	0	0	4	0	0	0	0	0	0	0	0
5	0.2.2.2.7.7	Microbacteriaceae	3	48	0	0	0	0	0	0	0	0	3	0	0	0	7	1	23	0	0	1	0	0	0	0	0	0	0	1	0	0	0	0	1	0	0	7	0	0	0	0	2	0	0	2
6	0.2.2.2.7.7.1	Candidatus_Aquiluna	0	1	0	0	0	0	0	0	0	0	0	0	0	0	0	0	0	0	0	1	0	0	0	0	0	0	0	0	0	0	0	0	0	0	0	0	0	0	0	0	0	0	0	0
6	0.2.2.2.7.7.2	Microbacteriaceae_unclassified	0	30	0	0	0	0	0	0	0	0	3	0	0	0	1	1	23	0	0	0	0	0	0	0	0	0	0	0	0	0	0	0	0	0	0	0	0	0	0	0	2	0	0	0
6	0.2.2.2.7.7.3	Microbacterium	0	17	0	0	0	0	0	0	0	0	0	0	0	0	6	0	0	0	0	0	0	0	0	0	0	0	0	1	0	0	0	0	1	0	0	7	0	0	0	0	0	0	0	2
5	0.2.2.2.7.8	Micrococcaceae	6	145	0	0	0	0	2	0	0	0	1	22	0	0	38	1	0	3	1	14	0	1	6	0	5	0	8	5	15	5	7	0	4	3	0	1	1	0	1	1	0	0	0	0
6	0.2.2.2.7.8.1	Arthrobacter	0	76	0	0	0	0	0	0	0	0	1	0	0	0	38	0	0	1	1	0	0	0	0	0	5	0	6	2	14	2	3	0	3	0	0	0	0	0	0	0	0	0	0	0
6	0.2.2.2.7.8.2	Kocuria	0	8	0	0	0	0	0	0	0	0	0	0	0	0	0	0	0	0	0	0	0	1	3	0	0	0	0	0	0	0	0	0	0	3	0	1	0	0	0	0	0	0	0	0
6	0.2.2.2.7.8.3	Micrococcaceae_unclassified	0	37	0	0	0	0	1	0	0	0	0	21	0	0	0	0	0	0	0	0	0	0	0	0	0	0	2	2	1	3	3	0	1	0	0	0	1	0	1	1	0	0	0	0
6	0.2.2.2.7.8.4	Micrococcus	0	4	0	0	0	0	0	0	0	0	0	1	0	0	0	0	0	0	0	0	0	0	3	0	0	0	0	0	0	0	0	0	0	0	0	0	0	0	0	0	0	0	0	0
6	0.2.2.2.7.8.5	Rothia	0	16	0	0	0	0	0	0	0	0	0	0	0	0	0	0	0	0	0	14	0	0	0	0	0	0	0	1	0	0	1	0	0	0	0	0	0	0	0	0	0	0	0	0
6	0.2.2.2.7.8.6	Yaniella	0	4	0	0	0	0	1	0	0	0	0	0	0	0	0	1	0	2	0	0	0	0	0	0	0	0	0	0	0	0	0	0	0	0	0	0	0	0	0	0	0	0	0	0
5	0.2.2.2.7.9	Micrococcales_unclassified	1	78	0	0	0	0	9	2	1	2	7	1	0	0	2	5	0	3	8	1	1	0	0	0	0	1	0	0	0	0	2	2	2	7	0	3	3	2	4	2	2	2	2	2
6	0.2.2.2.7.9.1	Micrococcales_unclassified	0	78	0	0	0	0	9	2	1	2	7	1	0	0	2	5	0	3	8	1	1	0	0	0	0	1	0	0	0	0	2	2	2	7	0	3	3	2	4	2	2	2	2	2
4	0.2.2.2.8	Micromonosporales	1	2	0	0	0	0	0	0	0	0	0	0	0	0	1	0	0	0	0	0	0	0	0	0	0	0	0	0	0	0	0	0	0	0	0	0	0	1	0	0	0	0	0	0
5	0.2.2.2.8.1	Micromonosporaceae	2	2	0	0	0	0	0	0	0	0	0	0	0	0	1	0	0	0	0	0	0	0	0	0	0	0	0	0	0	0	0	0	0	0	0	0	0	1	0	0	0	0	0	0
6	0.2.2.2.8.1.1	Luedemannella	0	1	0	0	0	0	0	0	0	0	0	0	0	0	1	0	0	0	0	0	0	0	0	0	0	0	0	0	0	0	0	0	0	0	0	0	0	0	0	0	0	0	0	0
6	0.2.2.2.8.1.2	Micromonosporaceae_unclassified	0	1	0	0	0	0	0	0	0	0	0	0	0	0	0	0	0	0	0	0	0	0	0	0	0	0	0	0	0	0	0	0	0	0	0	0	0	1	0	0	0	0	0	0
4	0.2.2.2.9	PeM15	1	1	0	0	0	1	0	0	0	0	0	0	0	0	0	0	0	0	0	0	0	0	0	0	0	0	0	0	0	0	0	0	0	0	0	0	0	0	0	0	0	0	0	0
5	0.2.2.2.9.1	PeM15_unclassified	1	1	0	0	0	1	0	0	0	0	0	0	0	0	0	0	0	0	0	0	0	0	0	0	0	0	0	0	0	0	0	0	0	0	0	0	0	0	0	0	0	0	0	0
6	0.2.2.2.9.1.1	PeM15_unclassified	0	1	0	0	0	1	0	0	0	0	0	0	0	0	0	0	0	0	0	0	0	0	0	0	0	0	0	0	0	0	0	0	0	0	0	0	0	0	0	0	0	0	0	0
4	0.2.2.2.10	Propionibacteriales	3	781	0	0	0	0	0	0	4	0	0	0	0	1	7	7	0	2	5	2	0	1	4	2	3	4	1	0	1	4	8	2	14	120	5	116	15	232	7	35	58	49	48	24
5	0.2.2.2.10.1	Nocardioidaceae	3	11	0	0	0	0	0	0	4	0	0	0	0	0	1	1	0	0	1	0	0	1	0	0	0	0	1	0	1	0	0	0	1	0	0	0	0	0	0	0	0	0	0	0
6	0.2.2.2.10.1.1	Marmoricola	0	1	0	0	0	0	0	0	0	0	0	0	0	0	0	0	0	0	0	0	0	0	0	0	0	0	0	0	0	0	0	0	1	0	0	0	0	0	0	0	0	0	0	0
6	0.2.2.2.10.1.2	Nocardioidaceae_unclassified	0	3	0	0	0	0	0	0	0	0	0	0	0	0	0	1	0	0	0	0	0	0	0	0	0	0	1	0	1	0	0	0	0	0	0	0	0	0	0	0	0	0	0	0
6	0.2.2.2.10.1.3	Nocardioides	0	7	0	0	0	0	0	0	4	0	0	0	0	0	1	0	0	0	1	0	0	1	0	0	0	0	0	0	0	0	0	0	0	0	0	0	0	0	0	0	0	0	0	0
5	0.2.2.2.10.2	Propionibacteriaceae	3	769	0	0	0	0	0	0	0	0	0	0	0	1	6	5	0	2	4	2	0	0	4	2	3	4	0	0	0	4	8	2	13	120	5	116	15	232	7	35	58	49	48	24
6	0.2.2.2.10.2.1	Aestuariimicrobium	0	27	0	0	0	0	0	0	0	0	0	0	0	0	0	0	0	0	0	0	0	0	0	0	0	0	0	0	0	0	0	0	4	11	0	7	0	0	0	1	3	0	1	0
6	0.2.2.2.10.2.2	Propionibacteriaceae_unclassified	0	414	0	0	0	0	0	0	0	0	0	0	0	1	1	2	0	2	4	0	0	0	1	0	0	0	0	0	0	0	0	0	9	82	4	101	15	34	5	31	55	10	45	12
6	0.2.2.2.10.2.3	Propionibacterium	0	328	0	0	0	0	0	0	0	0	0	0	0	0	5	3	0	0	0	2	0	0	3	2	3	4	0	0	0	4	8	2	0	27	1	8	0	198	2	3	0	39	2	12
5	0.2.2.2.10.3	Propionibacteriales_unclassified	1	1	0	0	0	0	0	0	0	0	0	0	0	0	0	1	0	0	0	0	0	0	0	0	0	0	0	0	0	0	0	0	0	0	0	0	0	0	0	0	0	0	0	0
6	0.2.2.2.10.3.1	Propionibacteriales_unclassified	0	1	0	0	0	0	0	0	0	0	0	0	0	0	0	1	0	0	0	0	0	0	0	0	0	0	0	0	0	0	0	0	0	0	0	0	0	0	0	0	0	0	0	0
4	0.2.2.2.11	Streptomycetales	1	26	0	0	0	0	0	0	0	0	2	0	0	0	0	16	0	0	0	0	0	0	0	0	1	2	0	0	0	0	0	0	2	0	0	0	3	0	0	0	0	0	0	0
5	0.2.2.2.11.1	Streptomycetaceae	2	26	0	0	0	0	0	0	0	0	2	0	0	0	0	16	0	0	0	0	0	0	0	0	1	2	0	0	0	0	0	0	2	0	0	0	3	0	0	0	0	0	0	0
6	0.2.2.2.11.1.1	Streptomyces	0	9	0	0	0	0	0	0	0	0	2	0	0	0	0	0	0	0	0	0	0	0	0	0	1	2	0	0	0	0	0	0	1	0	0	0	3	0	0	0	0	0	0	0
6	0.2.2.2.11.1.2	Streptomycetaceae_unclassified	0	17	0	0	0	0	0	0	0	0	0	0	0	0	0	16	0	0	0	0	0	0	0	0	0	0	0	0	0	0	0	0	1	0	0	0	0	0	0	0	0	0	0	0
4	0.2.2.2.12	Streptosporangiales	1	3	0	0	0	0	0	0	0	0	0	0	0	0	0	3	0	0	0	0	0	0	0	0	0	0	0	0	0	0	0	0	0	0	0	0	0	0	0	0	0	0	0	0
5	0.2.2.2.12.1	Streptosporangiaceae	1	3	0	0	0	0	0	0	0	0	0	0	0	0	0	3	0	0	0	0	0	0	0	0	0	0	0	0	0	0	0	0	0	0	0	0	0	0	0	0	0	0	0	0
6	0.2.2.2.12.1.1	Streptosporangiaceae_unclassified	0	3	0	0	0	0	0	0	0	0	0	0	0	0	0	3	0	0	0	0	0	0	0	0	0	0	0	0	0	0	0	0	0	0	0	0	0	0	0	0	0	0	0	0
3	0.2.2.3	Actinobacteria_unclassified	1	224	0	0	0	0	0	0	0	0	1	2	2	2	30	19	0	13	22	15	0	0	0	0	0	2	0	0	0	0	0	0	5	2	2	7	7	17	1	5	4	57	2	7
4	0.2.2.3.1	Actinobacteria_unclassified	1	224	0	0	0	0	0	0	0	0	1	2	2	2	30	19	0	13	22	15	0	0	0	0	0	2	0	0	0	0	0	0	5	2	2	7	7	17	1	5	4	57	2	7
5	0.2.2.3.1.1	Actinobacteria_unclassified	1	224	0	0	0	0	0	0	0	0	1	2	2	2	30	19	0	13	22	15	0	0	0	0	0	2	0	0	0	0	0	0	5	2	2	7	7	17	1	5	4	57	2	7
6	0.2.2.3.1.1.1	Actinobacteria_unclassified	0	224	0	0	0	0	0	0	0	0	1	2	2	2	30	19	0	13	22	15	0	0	0	0	0	2	0	0	0	0	0	0	5	2	2	7	7	17	1	5	4	57	2	7
3	0.2.2.4	Coriobacteriia	1	1145	0	0	0	0	0	0	0	0	0	35	23	75	111	120	0	151	148	15	0	0	1	0	0	0	0	0	0	0	0	0	44	41	12	98	11	8	17	44	65	32	45	49
4	0.2.2.4.1	Coriobacteriales	1	1145	0	0	0	0	0	0	0	0	0	35	23	75	111	120	0	151	148	15	0	0	1	0	0	0	0	0	0	0	0	0	44	41	12	98	11	8	17	44	65	32	45	49
5	0.2.2.4.1.1	Coriobacteriaceae	3	1145	0	0	0	0	0	0	0	0	0	35	23	75	111	120	0	151	148	15	0	0	1	0	0	0	0	0	0	0	0	0	44	41	12	98	11	8	17	44	65	32	45	49
6	0.2.2.4.1.1.1	Coriobacteriaceae_unclassified	0	429	0	0	0	0	0	0	0	0	0	7	7	10	47	55	0	58	66	1	0	0	0	0	0	0	0	0	0	0	0	0	17	12	4	13	4	5	3	16	27	19	32	26
6	0.2.2.4.1.1.2	Enterorhabdus	0	1	0	0	0	0	0	0	0	0	0	0	0	0	0	0	0	0	0	0	0	0	1	0	0	0	0	0	0	0	0	0	0	0	0	0	0	0	0	0	0	0	0	0
6	0.2.2.4.1.1.3	Gordonibacter	0	715	0	0	0	0	0	0	0	0	0	28	16	65	64	65	0	93	82	14	0	0	0	0	0	0	0	0	0	0	0	0	27	29	8	85	7	3	14	28	38	13	13	23
3	0.2.2.5	MB-A2-108	1	2	0	0	0	0	0	0	0	0	0	0	0	0	0	0	0	0	0	0	0	0	0	0	0	1	0	0	0	0	0	0	0	0	1	0	0	0	0	0	0	0	0	0
4	0.2.2.5.1	MB-A2-108_unclassified	1	2	0	0	0	0	0	0	0	0	0	0	0	0	0	0	0	0	0	0	0	0	0	0	0	1	0	0	0	0	0	0	0	0	1	0	0	0	0	0	0	0	0	0
5	0.2.2.5.1.1	MB-A2-108_unclassified	1	2	0	0	0	0	0	0	0	0	0	0	0	0	0	0	0	0	0	0	0	0	0	0	0	1	0	0	0	0	0	0	0	0	1	0	0	0	0	0	0	0	0	0
6	0.2.2.5.1.1.1	MB-A2-108_unclassified	0	2	0	0	0	0	0	0	0	0	0	0	0	0	0	0	0	0	0	0	0	0	0	0	0	1	0	0	0	0	0	0	0	0	1	0	0	0	0	0	0	0	0	0
3	0.2.2.6	OPB41	1	1	0	0	0	0	0	0	0	0	0	0	0	0	0	0	0	0	0	0	0	0	0	0	0	0	0	0	0	0	0	0	0	0	0	1	0	0	0	0	0	0	0	0
4	0.2.2.6.1	OPB41_unclassified	1	1	0	0	0	0	0	0	0	0	0	0	0	0	0	0	0	0	0	0	0	0	0	0	0	0	0	0	0	0	0	0	0	0	0	1	0	0	0	0	0	0	0	0
5	0.2.2.6.1.1	OPB41_unclassified	1	1	0	0	0	0	0	0	0	0	0	0	0	0	0	0	0	0	0	0	0	0	0	0	0	0	0	0	0	0	0	0	0	0	0	1	0	0	0	0	0	0	0	0
6	0.2.2.6.1.1.1	OPB41_unclassified	0	1	0	0	0	0	0	0	0	0	0	0	0	0	0	0	0	0	0	0	0	0	0	0	0	0	0	0	0	0	0	0	0	0	0	1	0	0	0	0	0	0	0	0
3	0.2.2.7	Rubrobacteria	1	21	0	0	0	0	0	0	0	0	0	0	0	0	0	3	13	0	0	5	0	0	0	0	0	0	0	0	0	0	0	0	0	0	0	0	0	0	0	0	0	0	0	0
4	0.2.2.7.1	Rubrobacterales	1	21	0	0	0	0	0	0	0	0	0	0	0	0	0	3	13	0	0	5	0	0	0	0	0	0	0	0	0	0	0	0	0	0	0	0	0	0	0	0	0	0	0	0
5	0.2.2.7.1.1	Rubrobacteriaceae	1	21	0	0	0	0	0	0	0	0	0	0	0	0	0	3	13	0	0	5	0	0	0	0	0	0	0	0	0	0	0	0	0	0	0	0	0	0	0	0	0	0	0	0
6	0.2.2.7.1.1.1	Rubrobacter	0	21	0	0	0	0	0	0	0	0	0	0	0	0	0	3	13	0	0	5	0	0	0	0	0	0	0	0	0	0	0	0	0	0	0	0	0	0	0	0	0	0	0	0
3	0.2.2.8	Thermoleophilia	3	94	0	0	0	0	1	1	0	2	0	0	0	0	0	13	18	12	0	33	2	0	0	0	4	1	0	1	1	1	0	0	1	0	0	1	2	0	0	0	0	0	0	0
4	0.2.2.8.1	Gaiellales	2	39	0	0	0	0	0	0	0	0	0	0	0	0	0	5	3	12	0	15	0	0	0	0	2	0	0	0	1	0	0	0	0	0	0	0	1	0	0	0	0	0	0	0
5	0.2.2.8.1.1	Gaiellaceae	1	33	0	0	0	0	0	0	0	0	0	0	0	0	0	0	3	12	0	15	0	0	0	0	2	0	0	0	1	0	0	0	0	0	0	0	0	0	0	0	0	0	0	0
6	0.2.2.8.1.1.1	Gaiella	0	33	0	0	0	0	0	0	0	0	0	0	0	0	0	0	3	12	0	15	0	0	0	0	2	0	0	0	1	0	0	0	0	0	0	0	0	0	0	0	0	0	0	0
5	0.2.2.8.1.2	Gaiellales_unclassified	1	6	0	0	0	0	0	0	0	0	0	0	0	0	0	5	0	0	0	0	0	0	0	0	0	0	0	0	0	0	0	0	0	0	0	0	1	0	0	0	0	0	0	0
6	0.2.2.8.1.2.1	Gaiellales_unclassified	0	6	0	0	0	0	0	0	0	0	0	0	0	0	0	5	0	0	0	0	0	0	0	0	0	0	0	0	0	0	0	0	0	0	0	0	1	0	0	0	0	0	0	0
4	0.2.2.8.2	Solirubrobacterales	6	54	0	0	0	0	1	1	0	2	0	0	0	0	0	8	15	0	0	18	2	0	0	0	2	1	0	1	0	0	0	0	1	0	0	1	1	0	0	0	0	0	0	0
5	0.2.2.8.2.1	288-2	1	1	0	0	0	0	0	0	0	0	0	0	0	0	0	0	0	0	0	0	1	0	0	0	0	0	0	0	0	0	0	0	0	0	0	0	0	0	0	0	0	0	0	0
6	0.2.2.8.2.1.1	288-2_unclassified	0	1	0	0	0	0	0	0	0	0	0	0	0	0	0	0	0	0	0	0	1	0	0	0	0	0	0	0	0	0	0	0	0	0	0	0	0	0	0	0	0	0	0	0
5	0.2.2.8.2.2	480-2	1	12	0	0	0	0	1	1	0	1	0	0	0	0	0	8	0	0	0	0	0	0	0	0	0	0	0	0	0	0	0	0	1	0	0	0	0	0	0	0	0	0	0	0
6	0.2.2.8.2.2.1	480-2_unclassified	0	12	0	0	0	0	1	1	0	1	0	0	0	0	0	8	0	0	0	0	0	0	0	0	0	0	0	0	0	0	0	0	1	0	0	0	0	0	0	0	0	0	0	0
5	0.2.2.8.2.3	Elev-16S-1332	1	18	0	0	0	0	0	0	0	0	0	0	0	0	0	0	0	0	0	18	0	0	0	0	0	0	0	0	0	0	0	0	0	0	0	0	0	0	0	0	0	0	0	0
6	0.2.2.8.2.3.1	Elev-16S-1332_unclassified	0	18	0	0	0	0	0	0	0	0	0	0	0	0	0	0	0	0	0	18	0	0	0	0	0	0	0	0	0	0	0	0	0	0	0	0	0	0	0	0	0	0	0	0
5	0.2.2.8.2.4	Solirubrobacteraceae	1	16	0	0	0	0	0	0	0	0	0	0	0	0	0	0	15	0	0	0	0	0	0	0	0	1	0	0	0	0	0	0	0	0	0	0	0	0	0	0	0	0	0	0
6	0.2.2.8.2.4.1	Solirubrobacter	0	16	0	0	0	0	0	0	0	0	0	0	0	0	0	0	15	0	0	0	0	0	0	0	0	1	0	0	0	0	0	0	0	0	0	0	0	0	0	0	0	0	0	0
5	0.2.2.8.2.5	Solirubrobacterales_unclassified	1	5	0	0	0	0	0	0	0	1	0	0	0	0	0	0	0	0	0	0	0	0	0	0	2	0	0	1	0	0	0	0	0	0	0	0	1	0	0	0	0	0	0	0
6	0.2.2.8.2.5.1	Solirubrobacterales_unclassified	0	5	0	0	0	0	0	0	0	1	0	0	0	0	0	0	0	0	0	0	0	0	0	0	2	0	0	1	0	0	0	0	0	0	0	0	1	0	0	0	0	0	0	0
5	0.2.2.8.2.6	TM146	1	2	0	0	0	0	0	0	0	0	0	0	0	0	0	0	0	0	0	0	1	0	0	0	0	0	0	0	0	0	0	0	0	0	0	1	0	0	0	0	0	0	0	0
6	0.2.2.8.2.6.1	TM146_unclassified	0	2	0	0	0	0	0	0	0	0	0	0	0	0	0	0	0	0	0	0	1	0	0	0	0	0	0	0	0	0	0	0	0	0	0	1	0	0	0	0	0	0	0	0
4	0.2.2.8.3	Thermoleophilia_unclassified	1	1	0	0	0	0	0	0	0	0	0	0	0	0	0	0	0	0	0	0	0	0	0	0	0	0	0	0	0	1	0	0	0	0	0	0	0	0	0	0	0	0	0	0
5	0.2.2.8.3.1	Thermoleophilia_unclassified	1	1	0	0	0	0	0	0	0	0	0	0	0	0	0	0	0	0	0	0	0	0	0	0	0	0	0	0	0	1	0	0	0	0	0	0	0	0	0	0	0	0	0	0
6	0.2.2.8.3.1.1	Thermoleophilia_unclassified	0	1	0	0	0	0	0	0	0	0	0	0	0	0	0	0	0	0	0	0	0	0	0	0	0	0	0	0	0	1	0	0	0	0	0	0	0	0	0	0	0	0	0	0
2	0.2.3	Aminicenantes	1	12	0	0	0	0	0	0	0	0	0	0	0	1	9	0	2	0	0	0	0	0	0	0	0	0	0	0	0	0	0	0	0	0	0	0	0	0	0	0	0	0	0	0
3	0.2.3.1	Aminicenantes_unclassified	1	12	0	0	0	0	0	0	0	0	0	0	0	1	9	0	2	0	0	0	0	0	0	0	0	0	0	0	0	0	0	0	0	0	0	0	0	0	0	0	0	0	0	0
4	0.2.3.1.1	Aminicenantes_unclassified	1	12	0	0	0	0	0	0	0	0	0	0	0	1	9	0	2	0	0	0	0	0	0	0	0	0	0	0	0	0	0	0	0	0	0	0	0	0	0	0	0	0	0	0
5	0.2.3.1.1.1	Aminicenantes_unclassified	1	12	0	0	0	0	0	0	0	0	0	0	0	1	9	0	2	0	0	0	0	0	0	0	0	0	0	0	0	0	0	0	0	0	0	0	0	0	0	0	0	0	0	0
6	0.2.3.1.1.1.1	Aminicenantes_unclassified	0	12	0	0	0	0	0	0	0	0	0	0	0	1	9	0	2	0	0	0	0	0	0	0	0	0	0	0	0	0	0	0	0	0	0	0	0	0	0	0	0	0	0	0
2	0.2.4	Aquificae	1	77	1	0	0	0	2	0	1	0	0	0	1	0	7	21	32	0	0	6	0	0	0	0	0	2	0	0	0	0	0	0	3	0	0	0	1	0	0	0	0	0	0	0
3	0.2.4.1	Aquificae	1	77	1	0	0	0	2	0	1	0	0	0	1	0	7	21	32	0	0	6	0	0	0	0	0	2	0	0	0	0	0	0	3	0	0	0	1	0	0	0	0	0	0	0
4	0.2.4.1.1	Aquificales	2	77	1	0	0	0	2	0	1	0	0	0	1	0	7	21	32	0	0	6	0	0	0	0	0	2	0	0	0	0	0	0	3	0	0	0	1	0	0	0	0	0	0	0
5	0.2.4.1.1.1	Aquificaceae	3	30	0	0	0	0	0	0	0	0	0	0	0	0	0	12	12	0	0	0	0	0	0	0	0	2	0	0	0	0	0	0	3	0	0	0	1	0	0	0	0	0	0	0
6	0.2.4.1.1.1.1	Aquificaceae_unclassified	0	2	0	0	0	0	0	0	0	0	0	0	0	0	0	0	0	0	0	0	0	0	0	0	0	0	0	0	0	0	0	0	1	0	0	0	1	0	0	0	0	0	0	0
6	0.2.4.1.1.1.2	Hydrogenobaculum	0	13	0	0	0	0	0	0	0	0	0	0	0	0	0	12	0	0	0	0	0	0	0	0	0	1	0	0	0	0	0	0	0	0	0	0	0	0	0	0	0	0	0	0
6	0.2.4.1.1.1.3	Thermocrinis	0	15	0	0	0	0	0	0	0	0	0	0	0	0	0	0	12	0	0	0	0	0	0	0	0	1	0	0	0	0	0	0	2	0	0	0	0	0	0	0	0	0	0	0
5	0.2.4.1.1.2	Hydrogenothermaceae	2	47	1	0	0	0	2	0	1	0	0	0	1	0	7	9	20	0	0	6	0	0	0	0	0	0	0	0	0	0	0	0	0	0	0	0	0	0	0	0	0	0	0	0
6	0.2.4.1.1.2.1	Hydrogenothermaceae_unclassified	0	4	0	0	0	0	0	0	0	0	0	0	0	0	0	1	3	0	0	0	0	0	0	0	0	0	0	0	0	0	0	0	0	0	0	0	0	0	0	0	0	0	0	0
6	0.2.4.1.1.2.2	Sulfurihydrogenibium	0	43	1	0	0	0	2	0	1	0	0	0	1	0	7	8	17	0	0	6	0	0	0	0	0	0	0	0	0	0	0	0	0	0	0	0	0	0	0	0	0	0	0	0
2	0.2.5	Armatimonadetes	3	31	0	1	0	0	1	0	0	1	0	0	0	0	0	0	11	0	1	9	0	0	0	0	0	0	0	0	0	0	0	0	0	0	0	1	0	0	0	0	2	3	0	1
3	0.2.5.1	Armatimonadetes_unclassified	1	17	0	0	0	0	0	0	0	1	0	0	0	0	0	0	11	0	0	0	0	0	0	0	0	0	0	0	0	0	0	0	0	0	0	0	0	0	0	0	2	3	0	0
4	0.2.5.1.1	Armatimonadetes_unclassified	1	17	0	0	0	0	0	0	0	1	0	0	0	0	0	0	11	0	0	0	0	0	0	0	0	0	0	0	0	0	0	0	0	0	0	0	0	0	0	0	2	3	0	0
5	0.2.5.1.1.1	Armatimonadetes_unclassified	1	17	0	0	0	0	0	0	0	1	0	0	0	0	0	0	11	0	0	0	0	0	0	0	0	0	0	0	0	0	0	0	0	0	0	0	0	0	0	0	2	3	0	0
6	0.2.5.1.1.1.1	Armatimonadetes_unclassified	0	17	0	0	0	0	0	0	0	1	0	0	0	0	0	0	11	0	0	0	0	0	0	0	0	0	0	0	0	0	0	0	0	0	0	0	0	0	0	0	2	3	0	0
3	0.2.5.2	Armatimonadia	1	1	0	0	0	0	0	0	0	0	0	0	0	0	0	0	0	0	1	0	0	0	0	0	0	0	0	0	0	0	0	0	0	0	0	0	0	0	0	0	0	0	0	0
4	0.2.5.2.1	Armatimonadales	1	1	0	0	0	0	0	0	0	0	0	0	0	0	0	0	0	0	1	0	0	0	0	0	0	0	0	0	0	0	0	0	0	0	0	0	0	0	0	0	0	0	0	0
5	0.2.5.2.1.1	Armatimonadales_unclassified	1	1	0	0	0	0	0	0	0	0	0	0	0	0	0	0	0	0	1	0	0	0	0	0	0	0	0	0	0	0	0	0	0	0	0	0	0	0	0	0	0	0	0	0
6	0.2.5.2.1.1.1	Armatimonadales_unclassified	0	1	0	0	0	0	0	0	0	0	0	0	0	0	0	0	0	0	1	0	0	0	0	0	0	0	0	0	0	0	0	0	0	0	0	0	0	0	0	0	0	0	0	0
3	0.2.5.3	Chthonomonadetes	1	13	0	1	0	0	1	0	0	0	0	0	0	0	0	0	0	0	0	9	0	0	0	0	0	0	0	0	0	0	0	0	0	0	0	1	0	0	0	0	0	0	0	1
4	0.2.5.3.1	Chthonomonadales	2	13	0	1	0	0	1	0	0	0	0	0	0	0	0	0	0	0	0	9	0	0	0	0	0	0	0	0	0	0	0	0	0	0	0	1	0	0	0	0	0	0	0	1
5	0.2.5.3.1.1	Chthonomonadaceae	1	2	0	0	0	0	1	0	0	0	0	0	0	0	0	0	0	0	0	0	0	0	0	0	0	0	0	0	0	0	0	0	0	0	0	0	0	0	0	0	0	0	0	1
6	0.2.5.3.1.1.1	Chthonomonas	0	2	0	0	0	0	1	0	0	0	0	0	0	0	0	0	0	0	0	0	0	0	0	0	0	0	0	0	0	0	0	0	0	0	0	0	0	0	0	0	0	0	0	1
5	0.2.5.3.1.2	Chthonomonadales_unclassified	1	11	0	1	0	0	0	0	0	0	0	0	0	0	0	0	0	0	0	9	0	0	0	0	0	0	0	0	0	0	0	0	0	0	0	1	0	0	0	0	0	0	0	0
6	0.2.5.3.1.2.1	Chthonomonadales_unclassified	0	11	0	1	0	0	0	0	0	0	0	0	0	0	0	0	0	0	0	9	0	0	0	0	0	0	0	0	0	0	0	0	0	0	0	1	0	0	0	0	0	0	0	0
2	0.2.6	Bacteria_unclassified	1	27505	0	1	0	3	25	9	10	12	14	368	908	489	1121	1806	101	1903	2788	383	8	17	28	18	13	14	13	9	8	10	16	14	296	2065	450	2932	399	1067	593	1227	2911	2499	1646	1311
3	0.2.6.1	Bacteria_unclassified	1	27505	0	1	0	3	25	9	10	12	14	368	908	489	1121	1806	101	1903	2788	383	8	17	28	18	13	14	13	9	8	10	16	14	296	2065	450	2932	399	1067	593	1227	2911	2499	1646	1311
4	0.2.6.1.1	Bacteria_unclassified	1	27505	0	1	0	3	25	9	10	12	14	368	908	489	1121	1806	101	1903	2788	383	8	17	28	18	13	14	13	9	8	10	16	14	296	2065	450	2932	399	1067	593	1227	2911	2499	1646	1311
5	0.2.6.1.1.1	Bacteria_unclassified	1	27505	0	1	0	3	25	9	10	12	14	368	908	489	1121	1806	101	1903	2788	383	8	17	28	18	13	14	13	9	8	10	16	14	296	2065	450	2932	399	1067	593	1227	2911	2499	1646	1311
6	0.2.6.1.1.1.1	Bacteria_unclassified	0	27505	0	1	0	3	25	9	10	12	14	368	908	489	1121	1806	101	1903	2788	383	8	17	28	18	13	14	13	9	8	10	16	14	296	2065	450	2932	399	1067	593	1227	2911	2499	1646	1311
2	0.2.7	Bacteroidetes	10	1207491	5206	6982	3500	10126	88082	48762	40570	121618	92326	7265	12882	11719	2605	3736	438	23676	23703	9520	40323	19428	22270	34883	47472	38468	30711	45849	35121	26662	15594	33230	26270	30125	7934	35848	17983	10223	9023	24368	33734	36978	34824	37454
3	0.2.7.1	BSV13	1	11	0	0	0	0	0	0	0	0	0	0	0	0	0	0	10	0	1	0	0	0	0	0	0	0	0	0	0	0	0	0	0	0	0	0	0	0	0	0	0	0	0	0
4	0.2.7.1.1	BSV13_unclassified	1	11	0	0	0	0	0	0	0	0	0	0	0	0	0	0	10	0	1	0	0	0	0	0	0	0	0	0	0	0	0	0	0	0	0	0	0	0	0	0	0	0	0	0
5	0.2.7.1.1.1	BSV13_unclassified	1	11	0	0	0	0	0	0	0	0	0	0	0	0	0	0	10	0	1	0	0	0	0	0	0	0	0	0	0	0	0	0	0	0	0	0	0	0	0	0	0	0	0	0
6	0.2.7.1.1.1.1	BSV13_unclassified	0	11	0	0	0	0	0	0	0	0	0	0	0	0	0	0	10	0	1	0	0	0	0	0	0	0	0	0	0	0	0	0	0	0	0	0	0	0	0	0	0	0	0	0
3	0.2.7.2	Bacteroidetes_BD2-2	1	44	0	0	0	0	0	0	0	0	0	0	0	0	11	0	32	0	0	0	0	0	0	0	0	0	0	0	0	0	0	0	0	0	0	0	0	0	0	1	0	0	0	0
4	0.2.7.2.1	Bacteroidetes_BD2-2_unclassified	1	44	0	0	0	0	0	0	0	0	0	0	0	0	11	0	32	0	0	0	0	0	0	0	0	0	0	0	0	0	0	0	0	0	0	0	0	0	0	1	0	0	0	0
5	0.2.7.2.1.1	Bacteroidetes_BD2-2_unclassified	1	44	0	0	0	0	0	0	0	0	0	0	0	0	11	0	32	0	0	0	0	0	0	0	0	0	0	0	0	0	0	0	0	0	0	0	0	0	0	1	0	0	0	0
6	0.2.7.2.1.1.1	Bacteroidetes_BD2-2_unclassified	0	44	0	0	0	0	0	0	0	0	0	0	0	0	11	0	32	0	0	0	0	0	0	0	0	0	0	0	0	0	0	0	0	0	0	0	0	0	0	1	0	0	0	0
3	0.2.7.3	Bacteroidetes_unclassified	1	29140	1	1	1	1	3	3	0	0	7	516	2059	1410	123	246	19	1866	2224	558	5	15	13	22	6	8	8	7	9	5	3	22	784	3064	1127	3422	463	1318	662	855	1804	3101	1532	1847
4	0.2.7.3.1	Bacteroidetes_unclassified	1	29140	1	1	1	1	3	3	0	0	7	516	2059	1410	123	246	19	1866	2224	558	5	15	13	22	6	8	8	7	9	5	3	22	784	3064	1127	3422	463	1318	662	855	1804	3101	1532	1847
5	0.2.7.3.1.1	Bacteroidetes_unclassified	1	29140	1	1	1	1	3	3	0	0	7	516	2059	1410	123	246	19	1866	2224	558	5	15	13	22	6	8	8	7	9	5	3	22	784	3064	1127	3422	463	1318	662	855	1804	3101	1532	1847
6	0.2.7.3.1.1.1	Bacteroidetes_unclassified	0	29140	1	1	1	1	3	3	0	0	7	516	2059	1410	123	246	19	1866	2224	558	5	15	13	22	6	8	8	7	9	5	3	22	784	3064	1127	3422	463	1318	662	855	1804	3101	1532	1847
3	0.2.7.4	Bacteroidetes_vadinHA17	1	171	0	0	1	0	2	0	0	3	2	1	1	2	6	35	38	38	14	21	0	0	0	0	0	0	0	0	0	0	0	0	0	0	2	2	0	0	0	1	1	1	0	0
4	0.2.7.4.1	Bacteroidetes_vadinHA17_unclassified	1	171	0	0	1	0	2	0	0	3	2	1	1	2	6	35	38	38	14	21	0	0	0	0	0	0	0	0	0	0	0	0	0	0	2	2	0	0	0	1	1	1	0	0
5	0.2.7.4.1.1	Bacteroidetes_vadinHA17_unclassified	1	171	0	0	1	0	2	0	0	3	2	1	1	2	6	35	38	38	14	21	0	0	0	0	0	0	0	0	0	0	0	0	0	0	2	2	0	0	0	1	1	1	0	0
6	0.2.7.4.1.1.1	Bacteroidetes_vadinHA17_unclassified	0	171	0	0	1	0	2	0	0	3	2	1	1	2	6	35	38	38	14	21	0	0	0	0	0	0	0	0	0	0	0	0	0	0	2	2	0	0	0	1	1	1	0	0
3	0.2.7.5	Bacteroidia	3	136864	0	0	2	0	8	2	12	9	17	2624	4097	4596	2160	3206	84	15202	15882	3290	1	16	27	4	4	0	1	0	0	0	4	4	3918	10101	1824	10518	2319	3600	3918	7147	9831	12667	11939	7830
4	0.2.7.5.1	Bacteroidales	13	135409	0	0	2	0	8	2	5	6	17	2618	4090	4586	2120	3198	84	14975	15727	3259	1	16	26	4	4	0	1	0	0	0	4	4	3909	10085	1805	10485	2310	3590	3890	7066	9691	12459	11622	7740
5	0.2.7.5.1.1	3M1PL1-52_termite_group	1	5	0	0	0	0	0	0	0	0	0	0	4	0	0	0	0	0	0	0	0	0	0	0	0	0	0	0	0	0	0	0	0	0	0	0	0	1	0	0	0	0	0	0
6	0.2.7.5.1.1.1	3M1PL1-52_termite_group_unclassified	0	5	0	0	0	0	0	0	0	0	0	0	4	0	0	0	0	0	0	0	0	0	0	0	0	0	0	0	0	0	0	0	0	0	0	0	0	1	0	0	0	0	0	0
5	0.2.7.5.1.2	Bacteroidaceae	1	4595	0	0	0	0	0	0	0	0	0	73	169	207	9	82	49	192	406	9	0	0	1	0	2	0	0	0	0	0	4	0	168	415	62	581	66	30	86	526	542	271	475	170
6	0.2.7.5.1.2.1	Bacteroides	0	4595	0	0	0	0	0	0	0	0	0	73	169	207	9	82	49	192	406	9	0	0	1	0	2	0	0	0	0	0	4	0	168	415	62	581	66	30	86	526	542	271	475	170
5	0.2.7.5.1.3	Bacteroidales_S24-7_group	1	46	0	0	0	0	0	0	0	0	0	0	0	0	0	0	0	0	0	0	0	4	4	0	0	0	0	0	0	0	0	0	0	0	5	13	0	0	0	0	0	0	0	20
6	0.2.7.5.1.3.1	Bacteroidales_S24-7_group_unclassified	0	46	0	0	0	0	0	0	0	0	0	0	0	0	0	0	0	0	0	0	0	4	4	0	0	0	0	0	0	0	0	0	0	0	5	13	0	0	0	0	0	0	0	20
5	0.2.7.5.1.4	Bacteroidales_unclassified	1	9971	0	0	0	0	0	0	3	0	1	397	262	250	67	138	1	644	736	84	1	1	2	1	0	0	1	0	0	0	0	1	297	749	131	740	255	149	545	548	859	986	1003	1119
6	0.2.7.5.1.4.1	Bacteroidales_unclassified	0	9971	0	0	0	0	0	0	3	0	1	397	262	250	67	138	1	644	736	84	1	1	2	1	0	0	1	0	0	0	0	1	297	749	131	740	255	149	545	548	859	986	1003	1119
5	0.2.7.5.1.5	COB_P4-1_termite_group	1	978	0	0	0	0	0	0	0	0	0	20	66	23	0	0	0	25	6	14	0	0	0	0	0	0	0	0	0	0	0	0	12	101	13	61	30	34	13	130	88	138	164	40
6	0.2.7.5.1.5.1	COB_P4-1_termite_group_unclassified	0	978	0	0	0	0	0	0	0	0	0	20	66	23	0	0	0	25	6	14	0	0	0	0	0	0	0	0	0	0	0	0	12	101	13	61	30	34	13	130	88	138	164	40
5	0.2.7.5.1.6	CR-115	1	266	0	0	0	0	0	0	0	0	0	7	8	10	0	0	0	26	14	0	0	0	0	0	0	0	0	0	0	0	0	0	9	8	4	22	14	1	22	53	47	12	9	0
6	0.2.7.5.1.6.1	CR-115_unclassified	0	266	0	0	0	0	0	0	0	0	0	7	8	10	0	0	0	26	14	0	0	0	0	0	0	0	0	0	0	0	0	0	9	8	4	22	14	1	22	53	47	12	9	0
5	0.2.7.5.1.7	M2PB4-65_termite_group	1	2545	0	0	0	0	0	0	0	0	0	36	47	39	0	0	0	300	110	54	0	0	1	0	0	0	0	0	0	0	0	0	4	362	65	132	20	81	109	118	159	512	242	154
6	0.2.7.5.1.7.1	M2PB4-65_termite_group_unclassified	0	2545	0	0	0	0	0	0	0	0	0	36	47	39	0	0	0	300	110	54	0	0	1	0	0	0	0	0	0	0	0	0	4	362	65	132	20	81	109	118	159	512	242	154
5	0.2.7.5.1.8	Marinilabiaceae	1	1	0	0	0	0	0	0	0	0	0	0	0	0	0	0	0	0	0	0	0	0	0	0	0	0	0	0	0	0	0	0	0	0	0	0	0	0	1	0	0	0	0	0
6	0.2.7.5.1.8.1	Marinilabiaceae_unclassified	0	1	0	0	0	0	0	0	0	0	0	0	0	0	0	0	0	0	0	0	0	0	0	0	0	0	0	0	0	0	0	0	0	0	0	0	0	0	1	0	0	0	0	0
5	0.2.7.5.1.9	PeH15	1	9	0	0	0	0	0	0	0	0	0	0	0	1	0	0	0	0	0	0	0	1	0	0	0	0	0	0	0	0	0	0	1	0	2	1	0	1	0	0	1	0	1	0
6	0.2.7.5.1.9.1	PeH15_unclassified	0	9	0	0	0	0	0	0	0	0	0	0	0	1	0	0	0	0	0	0	0	1	0	0	0	0	0	0	0	0	0	0	1	0	2	1	0	1	0	0	1	0	1	0
5	0.2.7.5.1.10	Porphyromonadaceae	11	78562	0	0	2	0	7	2	1	6	5	1039	2199	2661	1338	2181	18	8117	8745	1924	0	10	6	3	2	0	0	0	0	0	0	3	2742	6577	1127	6555	1275	1885	2145	4093	5538	7143	6487	4726
6	0.2.7.5.1.10.1	Candidatus_Armantifilum	0	2802	0	0	0	0	0	0	0	0	0	1	0	1	151	347	0	627	951	46	0	0	0	0	0	0	0	0	0	0	0	0	1	194	2	1	75	115	177	18	5	73	11	6
6	0.2.7.5.1.10.2	Candidatus_Azobacteroides	0	150	0	0	0	0	0	0	0	0	0	0	7	5	1	1	0	22	11	7	0	0	0	0	0	0	0	0	0	0	0	0	8	12	5	13	1	1	3	7	7	15	16	8
6	0.2.7.5.1.10.3	Candidatus_Symbiothrix	0	7429	0	0	0	0	0	0	0	0	0	43	354	244	164	163	0	786	864	153	0	1	0	0	0	0	0	0	0	0	0	0	356	770	116	534	59	219	131	361	404	926	380	401
6	0.2.7.5.1.10.4	Dysgonomonas	0	6357	0	0	0	0	0	0	0	0	0	80	127	200	211	343	0	869	804	176	0	0	2	0	0	0	0	0	0	0	0	0	207	292	71	688	43	40	56	167	437	186	1145	213
6	0.2.7.5.1.10.5	Microbacter	0	220	0	0	0	0	0	0	0	0	0	0	3	0	0	0	0	0	31	0	0	0	0	0	0	0	0	0	0	0	0	0	0	22	1	8	0	30	8	14	16	62	19	6
6	0.2.7.5.1.10.6	Odoribacter	0	3	0	0	0	0	0	0	0	0	0	0	0	0	0	0	0	0	0	0	0	0	0	0	0	0	0	0	0	0	0	0	0	0	0	3	0	0	0	0	0	0	0	0
6	0.2.7.5.1.10.7	Paludibacter	0	42	0	0	0	0	0	0	0	0	0	0	1	7	0	3	0	3	5	0	0	0	0	0	0	0	0	0	0	0	0	0	0	1	2	1	1	3	1	3	0	1	8	2
6	0.2.7.5.1.10.8	Parabacteroides	0	7502	0	0	0	0	1	0	1	3	0	90	263	127	61	95	15	652	611	109	0	1	0	0	0	0	0	0	0	0	0	0	206	473	120	616	193	442	196	738	999	592	605	293
6	0.2.7.5.1.10.9	Porphyromonadaceae_unclassified	0	46632	0	0	2	0	6	1	0	3	5	644	1098	1778	670	1111	3	4799	4787	1363	0	6	4	1	2	0	0	0	0	0	0	3	1861	3464	608	3704	728	973	1381	2324	3285	4874	3817	3327
6	0.2.7.5.1.10.10	Proteiniphilum	0	2	0	0	0	0	0	0	0	0	0	0	0	0	0	1	0	0	1	0	0	0	0	0	0	0	0	0	0	0	0	0	0	0	0	0	0	0	0	0	0	0	0	0
6	0.2.7.5.1.10.11	Tannerella	0	7423	0	0	0	0	0	1	0	0	0	181	346	299	80	117	0	359	680	70	0	2	0	2	0	0	0	0	0	0	0	0	103	1349	202	987	175	62	192	461	385	414	486	470
5	0.2.7.5.1.11	Prevotellaceae	2	4	0	0	0	0	0	0	0	0	0	0	0	0	0	0	0	0	0	0	0	0	1	0	0	0	0	0	0	0	0	0	1	0	0	0	0	0	0	0	0	0	0	2
6	0.2.7.5.1.11.1	Prevotella	0	1	0	0	0	0	0	0	0	0	0	0	0	0	0	0	0	0	0	0	0	0	0	0	0	0	0	0	0	0	0	0	1	0	0	0	0	0	0	0	0	0	0	0
6	0.2.7.5.1.11.2	Prevotellaceae_unclassified	0	3	0	0	0	0	0	0	0	0	0	0	0	0	0	0	0	0	0	0	0	0	1	0	0	0	0	0	0	0	0	0	0	0	0	0	0	0	0	0	0	0	0	2
5	0.2.7.5.1.12	Rikenellaceae	5	29100	0	0	0	0	1	0	1	0	11	920	1335	1395	206	632	16	2638	3511	786	0	0	10	0	0	0	0	0	0	0	0	0	674	1744	396	2380	439	909	933	1591	1986	2368	2709	1509
6	0.2.7.5.1.12.1	Alistipes	0	22770	0	0	0	0	1	0	0	0	11	770	1038	1042	196	450	16	2445	2596	623	0	0	6	0	0	0	0	0	0	0	0	0	500	1242	272	1730	268	755	793	1256	1444	1914	2116	1286
6	0.2.7.5.1.12.2	Rikenella	0	377	0	0	0	0	0	0	0	0	0	6	27	7	0	1	0	0	34	1	0	0	0	0	0	0	0	0	0	0	0	0	12	17	2	50	22	8	26	39	76	16	30	3
6	0.2.7.5.1.12.3	Rikenellaceae_RC9_gut_group	0	2	0	0	0	0	0	0	0	0	0	0	0	0	0	0	0	0	0	0	0	0	1	0	0	0	0	0	0	0	0	0	0	0	0	0	0	0	0	0	0	0	0	1
6	0.2.7.5.1.12.4	Rikenellaceae_unclassified	0	5940	0	0	0	0	0	0	1	0	0	144	270	344	10	181	0	193	878	160	0	0	3	0	0	0	0	0	0	0	0	0	162	485	122	600	149	146	114	295	465	438	561	219
6	0.2.7.5.1.12.5	Rs-D38_termite_group	0	11	0	0	0	0	0	0	0	0	0	0	0	2	0	0	0	0	3	2	0	0	0	0	0	0	0	0	0	0	0	0	0	0	0	0	0	0	0	1	1	0	2	0
5	0.2.7.5.1.13	vadinHA21	1	9327	0	0	0	0	0	0	0	0	0	126	0	0	500	165	0	3033	2199	388	0	0	1	0	0	0	0	0	0	0	0	0	1	129	0	0	211	499	36	7	471	1029	532	0
6	0.2.7.5.1.13.1	vadinHA21_unclassified	0	9327	0	0	0	0	0	0	0	0	0	126	0	0	500	165	0	3033	2199	388	0	0	1	0	0	0	0	0	0	0	0	0	1	129	0	0	211	499	36	7	471	1029	532	0
4	0.2.7.5.2	Bacteroidia_Incertae_Sedis	1	24	0	0	0	0	0	0	6	3	0	0	0	0	14	0	0	0	1	0	0	0	0	0	0	0	0	0	0	0	0	0	0	0	0	0	0	0	0	0	0	0	0	0
5	0.2.7.5.2.1	Draconibacteriaceae	1	24	0	0	0	0	0	0	6	3	0	0	0	0	14	0	0	0	1	0	0	0	0	0	0	0	0	0	0	0	0	0	0	0	0	0	0	0	0	0	0	0	0	0
6	0.2.7.5.2.1.1	Draconibacteriaceae_unclassified	0	24	0	0	0	0	0	0	6	3	0	0	0	0	14	0	0	0	1	0	0	0	0	0	0	0	0	0	0	0	0	0	0	0	0	0	0	0	0	0	0	0	0	0
4	0.2.7.5.3	Bacteroidia_unclassified	1	1431	0	0	0	0	0	0	1	0	0	6	7	10	26	8	0	227	154	31	0	0	1	0	0	0	0	0	0	0	0	0	9	16	19	33	9	10	28	81	140	208	317	90
5	0.2.7.5.3.1	Bacteroidia_unclassified	1	1431	0	0	0	0	0	0	1	0	0	6	7	10	26	8	0	227	154	31	0	0	1	0	0	0	0	0	0	0	0	0	9	16	19	33	9	10	28	81	140	208	317	90
6	0.2.7.5.3.1.1	Bacteroidia_unclassified	0	1431	0	0	0	0	0	0	1	0	0	6	7	10	26	8	0	227	154	31	0	0	1	0	0	0	0	0	0	0	0	0	9	16	19	33	9	10	28	81	140	208	317	90
3	0.2.7.6	Cytophagia	1	132	0	0	0	0	7	0	7	1	22	1	1	1	2	9	17	22	0	6	1	0	1	0	0	1	2	2	3	0	4	0	1	1	1	1	1	10	0	2	1	3	0	1
4	0.2.7.6.1	Cytophagales	4	132	0	0	0	0	7	0	7	1	22	1	1	1	2	9	17	22	0	6	1	0	1	0	0	1	2	2	3	0	4	0	1	1	1	1	1	10	0	2	1	3	0	1
5	0.2.7.6.1.1	Cyclobacteriaceae	1	8	0	0	0	0	0	0	0	0	0	0	0	0	0	0	0	5	0	0	0	0	0	0	0	0	0	1	1	0	1	0	0	0	0	0	0	0	0	0	0	0	0	0
6	0.2.7.6.1.1.1	Algoriphagus	0	8	0	0	0	0	0	0	0	0	0	0	0	0	0	0	0	5	0	0	0	0	0	0	0	0	0	1	1	0	1	0	0	0	0	0	0	0	0	0	0	0	0	0
5	0.2.7.6.1.2	Cytophagaceae	14	117	0	0	0	0	7	0	5	1	21	1	1	1	2	9	17	16	0	6	1	0	1	0	0	1	2	1	2	0	2	0	0	1	1	1	1	9	0	2	1	3	0	1
6	0.2.7.6.1.2.1	Arcicella	0	2	0	0	0	0	0	0	0	0	0	0	1	0	0	0	0	0	0	0	0	0	0	0	0	0	1	0	0	0	0	0	0	0	0	0	0	0	0	0	0	0	0	0
6	0.2.7.6.1.2.2	Chryseolinea	0	11	0	0	0	0	0	0	0	0	0	1	0	0	0	9	0	0	0	0	0	0	0	0	0	0	0	0	0	0	0	0	0	0	0	0	0	0	0	0	0	1	0	0
6	0.2.7.6.1.2.3	Cytophaga	0	1	0	0	0	0	0	0	0	1	0	0	0	0	0	0	0	0	0	0	0	0	0	0	0	0	0	0	0	0	0	0	0	0	0	0	0	0	0	0	0	0	0	0
6	0.2.7.6.1.2.4	Cytophagaceae_unclassified	0	38	0	0	0	0	4	0	2	0	3	0	0	0	0	0	17	7	0	0	1	0	0	0	0	1	0	0	0	0	1	0	0	1	0	0	0	0	0	0	0	0	0	1
6	0.2.7.6.1.2.5	Dyadobacter	0	1	0	0	0	0	0	0	0	0	0	0	0	0	0	0	0	0	0	0	0	0	0	0	0	0	0	0	1	0	0	0	0	0	0	0	0	0	0	0	0	0	0	0
6	0.2.7.6.1.2.6	Flectobacillus	0	3	0	0	0	0	0	0	0	0	0	0	0	0	0	0	0	0	0	0	0	0	1	0	0	0	0	0	0	0	0	0	0	0	0	0	0	0	0	0	0	2	0	0
6	0.2.7.6.1.2.7	Hymenobacter	0	12	0	0	0	0	3	0	0	0	5	0	0	1	1	0	0	1	0	0	0	0	0	0	0	0	0	0	0	0	0	0	0	0	1	0	0	0	0	0	0	0	0	0
6	0.2.7.6.1.2.8	Leadbetterella	0	1	0	0	0	0	0	0	0	0	0	0	0	0	0	0	0	0	0	0	0	0	0	0	0	0	0	0	0	0	1	0	0	0	0	0	0	0	0	0	0	0	0	0
6	0.2.7.6.1.2.9	Ohtaekwangia	0	11	0	0	0	0	0	0	0	0	4	0	0	0	0	0	0	7	0	0	0	0	0	0	0	0	0	0	0	0	0	0	0	0	0	0	0	0	0	0	0	0	0	0
6	0.2.7.6.1.2.10	Persicitalea	0	2	0	0	0	0	0	0	0	0	0	0	0	0	1	0	0	0	0	0	0	0	0	0	0	0	0	0	0	0	0	0	0	0	0	0	1	0	0	0	0	0	0	0
6	0.2.7.6.1.2.11	Pontibacter	0	3	0	0	0	0	0	0	0	0	0	0	0	0	0	0	0	0	0	0	0	0	0	0	0	0	0	1	1	0	0	0	0	0	0	1	0	0	0	0	0	0	0	0
6	0.2.7.6.1.2.12	Pseudarcicella	0	1	0	0	0	0	0	0	0	0	0	0	0	0	0	0	0	0	0	0	0	0	0	0	0	0	1	0	0	0	0	0	0	0	0	0	0	0	0	0	0	0	0	0
6	0.2.7.6.1.2.13	Siphonobacter	0	16	0	0	0	0	0	0	0	0	0	0	0	0	0	0	0	0	0	5	0	0	0	0	0	0	0	0	0	0	0	0	0	0	0	0	0	8	0	2	1	0	0	0
6	0.2.7.6.1.2.14	Spirosoma	0	15	0	0	0	0	0	0	3	0	9	0	0	0	0	0	0	1	0	1	0	0	0	0	0	0	0	0	0	0	0	0	0	0	0	0	0	1	0	0	0	0	0	0
5	0.2.7.6.1.3	Cytophagales_unclassified	1	6	0	0	0	0	0	0	2	0	1	0	0	0	0	0	0	0	0	0	0	0	0	0	0	0	0	0	0	0	1	0	1	0	0	0	0	1	0	0	0	0	0	0
6	0.2.7.6.1.3.1	Cytophagales_unclassified	0	6	0	0	0	0	0	0	2	0	1	0	0	0	0	0	0	0	0	0	0	0	0	0	0	0	0	0	0	0	1	0	1	0	0	0	0	1	0	0	0	0	0	0
5	0.2.7.6.1.4	Flammeovirgaceae	1	1	0	0	0	0	0	0	0	0	0	0	0	0	0	0	0	1	0	0	0	0	0	0	0	0	0	0	0	0	0	0	0	0	0	0	0	0	0	0	0	0	0	0
6	0.2.7.6.1.4.1	Candidatus_Cardinium	0	1	0	0	0	0	0	0	0	0	0	0	0	0	0	0	0	1	0	0	0	0	0	0	0	0	0	0	0	0	0	0	0	0	0	0	0	0	0	0	0	0	0	0
3	0.2.7.7	Flavobacteriia	1	1040231	5205	6981	3496	10125	88050	48745	40500	121589	92256	4122	6722	5709	171	112	78	6446	5548	5535	40316	19394	22229	34857	47462	38459	30697	45840	35105	26657	15582	33204	21566	16955	4979	21902	15198	5294	4443	16359	22074	21195	21299	27775
4	0.2.7.7.1	Flavobacteriales	5	1040231	5205	6981	3496	10125	88050	48745	40500	121589	92256	4122	6722	5709	171	112	78	6446	5548	5535	40316	19394	22229	34857	47462	38459	30697	45840	35105	26657	15582	33204	21566	16955	4979	21902	15198	5294	4443	16359	22074	21195	21299	27775
5	0.2.7.7.1.1	Blattabacteriaceae	3	1038785	5205	6980	3496	10123	88041	48742	40480	121578	92252	4094	6721	5681	105	60	7	6266	5420	5322	40313	19390	22222	34850	47458	38453	30672	45824	35065	26640	15554	33189	21544	16917	4974	21893	15192	5280	4406	16339	21989	21126	21231	27691
6	0.2.7.7.1.1.1	Blattabacteriaceae_unclassified	0	3138	13	12	7	17	88	59	59	111	102	5	10	5	0	2	0	8	4	10	114	109	197	205	130	113	169	146	130	138	166	177	70	81	34	106	54	12	35	71	91	85	72	121
6	0.2.7.7.1.1.2	Blattabacterium	0	1035638	5192	6968	3489	10106	87953	48683	40421	121467	92150	4089	6711	5676	105	58	7	6258	5416	5312	40199	19281	22025	34644	47328	38340	30502	45677	34934	26501	15387	33012	21473	16835	4940	21787	15138	5268	4371	16267	21898	21041	21159	27570
6	0.2.7.7.1.1.3	Candidatus_Brownia	0	9	0	0	0	0	0	0	0	0	0	0	0	0	0	0	0	0	0	0	0	0	0	1	0	0	1	1	1	1	1	0	1	1	0	0	0	0	0	1	0	0	0	0
5	0.2.7.7.1.2	Cryomorphaceae	3	3	0	0	0	0	0	2	0	0	0	0	0	0	0	0	0	0	1	0	0	0	0	0	0	0	0	0	0	0	0	0	0	0	0	0	0	0	0	0	0	0	0	0
6	0.2.7.7.1.2.1	Cryomorpha	0	1	0	0	0	0	0	0	0	0	0	0	0	0	0	0	0	0	1	0	0	0	0	0	0	0	0	0	0	0	0	0	0	0	0	0	0	0	0	0	0	0	0	0
6	0.2.7.7.1.2.2	Cryomorphaceae_unclassified	0	1	0	0	0	0	0	1	0	0	0	0	0	0	0	0	0	0	0	0	0	0	0	0	0	0	0	0	0	0	0	0	0	0	0	0	0	0	0	0	0	0	0	0
6	0.2.7.7.1.2.3	Fluviicola	0	1	0	0	0	0	0	1	0	0	0	0	0	0	0	0	0	0	0	0	0	0	0	0	0	0	0	0	0	0	0	0	0	0	0	0	0	0	0	0	0	0	0	0
5	0.2.7.7.1.3	Flavobacteriaceae	8	1369	0	1	0	0	9	1	20	10	4	28	1	28	66	52	71	179	127	213	2	1	4	3	1	3	24	13	32	16	20	6	21	34	3	8	5	14	36	17	81	67	67	81
6	0.2.7.7.1.3.1	Bergeyella	0	6	0	0	0	0	0	0	0	3	0	0	0	0	0	0	0	0	0	2	0	0	0	0	0	0	0	0	0	0	0	0	1	0	0	0	0	0	0	0	0	0	0	0
6	0.2.7.7.1.3.2	Chryseobacterium	0	94	0	0	0	0	1	1	0	1	3	0	0	0	0	0	24	3	5	0	0	0	0	0	0	0	0	0	1	1	0	1	0	6	1	2	1	0	0	0	2	3	22	16
6	0.2.7.7.1.3.3	Citreitalea	0	2	0	0	0	0	0	0	0	0	0	0	0	0	0	0	0	0	0	0	0	0	0	1	0	0	0	0	0	0	1	0	0	0	0	0	0	0	0	0	0	0	0	0
6	0.2.7.7.1.3.4	Cloacibacterium	0	2	0	0	0	0	0	0	0	0	0	0	0	0	0	0	0	0	0	0	0	0	0	1	0	1	0	0	0	0	0	0	0	0	0	0	0	0	0	0	0	0	0	0
6	0.2.7.7.1.3.5	Elizabethkingia	0	53	0	0	0	0	0	0	0	0	0	0	0	0	0	25	9	17	0	0	0	0	0	0	0	2	0	0	0	0	0	0	0	0	0	0	0	0	0	0	0	0	0	0
6	0.2.7.7.1.3.6	Empedobacter	0	8	0	0	0	0	0	0	0	0	0	0	0	0	0	0	0	0	0	0	0	0	0	0	0	0	0	0	0	0	0	0	0	0	0	2	0	0	0	0	0	0	3	3
6	0.2.7.7.1.3.7	Flavobacteriaceae_unclassified	0	1031	0	1	0	0	4	0	4	3	1	28	1	28	57	27	9	159	122	200	0	1	2	1	0	0	5	2	3	6	6	3	19	27	1	3	4	14	34	16	76	62	40	62
6	0.2.7.7.1.3.8	Flavobacterium	0	173	0	0	0	0	4	0	16	3	0	0	0	0	9	0	29	0	0	11	2	0	2	0	1	0	19	11	28	9	13	2	1	1	1	1	0	0	2	1	3	2	2	0
5	0.2.7.7.1.4	Flavobacteriales_unclassified	1	72	0	0	0	0	0	0	0	1	0	0	0	0	0	0	0	1	0	0	1	3	3	4	3	3	1	3	8	1	8	9	1	4	2	1	1	0	1	3	4	2	1	3
6	0.2.7.7.1.4.1	Flavobacteriales_unclassified	0	72	0	0	0	0	0	0	0	1	0	0	0	0	0	0	0	1	0	0	1	3	3	4	3	3	1	3	8	1	8	9	1	4	2	1	1	0	1	3	4	2	1	3
5	0.2.7.7.1.5	NS9_marine_group	1	2	0	0	0	2	0	0	0	0	0	0	0	0	0	0	0	0	0	0	0	0	0	0	0	0	0	0	0	0	0	0	0	0	0	0	0	0	0	0	0	0	0	0
6	0.2.7.7.1.5.1	NS9_marine_group_unclassified	0	2	0	0	0	2	0	0	0	0	0	0	0	0	0	0	0	0	0	0	0	0	0	0	0	0	0	0	0	0	0	0	0	0	0	0	0	0	0	0	0	0	0	0
3	0.2.7.8	SB-5	1	13	0	0	0	0	0	2	0	0	0	0	0	0	0	11	0	0	0	0	0	0	0	0	0	0	0	0	0	0	0	0	0	0	0	0	0	0	0	0	0	0	0	0
4	0.2.7.8.1	SB-5_unclassified	1	13	0	0	0	0	0	2	0	0	0	0	0	0	0	11	0	0	0	0	0	0	0	0	0	0	0	0	0	0	0	0	0	0	0	0	0	0	0	0	0	0	0	0
5	0.2.7.8.1.1	SB-5_unclassified	1	13	0	0	0	0	0	2	0	0	0	0	0	0	0	11	0	0	0	0	0	0	0	0	0	0	0	0	0	0	0	0	0	0	0	0	0	0	0	0	0	0	0	0
6	0.2.7.8.1.1.1	SB-5_unclassified	0	13	0	0	0	0	0	2	0	0	0	0	0	0	0	11	0	0	0	0	0	0	0	0	0	0	0	0	0	0	0	0	0	0	0	0	0	0	0	0	0	0	0	0
3	0.2.7.9	Sphingobacteriia	1	884	0	0	0	0	12	10	51	16	22	0	2	1	132	117	160	102	34	110	0	3	0	0	0	0	3	0	4	0	1	0	1	4	1	3	2	1	0	3	23	11	54	1
4	0.2.7.9.1	Sphingobacteriales	9	884	0	0	0	0	12	10	51	16	22	0	2	1	132	117	160	102	34	110	0	3	0	0	0	0	3	0	4	0	1	0	1	4	1	3	2	1	0	3	23	11	54	1
5	0.2.7.9.1.1	AKYH767	1	1	0	0	0	0	0	0	0	0	0	0	0	0	0	0	0	0	0	0	0	0	0	0	0	0	0	0	0	0	0	0	0	0	0	1	0	0	0	0	0	0	0	0
6	0.2.7.9.1.1.1	AKYH767_unclassified	0	1	0	0	0	0	0	0	0	0	0	0	0	0	0	0	0	0	0	0	0	0	0	0	0	0	0	0	0	0	0	0	0	0	0	1	0	0	0	0	0	0	0	0
5	0.2.7.9.1.2	Chitinophagaceae	11	383	0	0	0	0	5	6	35	9	5	0	0	0	66	57	80	47	8	57	0	2	0	0	0	0	0	0	2	0	0	0	0	1	0	1	0	1	0	0	0	0	0	1
6	0.2.7.9.1.2.1	Chitinophaga	0	6	0	0	0	0	0	0	0	0	0	0	0	0	0	0	0	0	0	6	0	0	0	0	0	0	0	0	0	0	0	0	0	0	0	0	0	0	0	0	0	0	0	0
6	0.2.7.9.1.2.2	Chitinophagaceae_unclassified	0	248	0	0	0	0	4	2	35	2	3	0	0	0	29	49	46	31	4	41	0	1	0	0	0	0	0	0	0	0	0	0	0	0	0	0	0	0	0	0	0	0	0	1
6	0.2.7.9.1.2.3	Ferruginibacter	0	14	0	0	0	0	1	0	0	2	1	0	0	0	0	6	0	1	0	0	0	1	0	0	0	0	0	0	0	0	0	0	0	1	0	0	0	1	0	0	0	0	0	0
6	0.2.7.9.1.2.4	Flavihumibacter	0	27	0	0	0	0	0	0	0	0	0	0	0	0	26	0	0	0	0	0	0	0	0	0	0	0	0	0	1	0	0	0	0	0	0	0	0	0	0	0	0	0	0	0
6	0.2.7.9.1.2.5	Flavisolibacter	0	9	0	0	0	0	0	0	0	1	0	0	0	0	7	0	0	0	0	0	0	0	0	0	0	0	0	0	1	0	0	0	0	0	0	0	0	0	0	0	0	0	0	0
6	0.2.7.9.1.2.6	Flavitalea	0	4	0	0	0	0	0	0	0	0	0	0	0	0	4	0	0	0	0	0	0	0	0	0	0	0	0	0	0	0	0	0	0	0	0	0	0	0	0	0	0	0	0	0
6	0.2.7.9.1.2.7	Hydrotalea	0	8	0	0	0	0	0	4	0	0	1	0	0	0	0	1	0	0	2	0	0	0	0	0	0	0	0	0	0	0	0	0	0	0	0	0	0	0	0	0	0	0	0	0
6	0.2.7.9.1.2.8	Sediminibacterium	0	29	0	0	0	0	0	0	0	4	0	0	0	0	0	0	9	15	1	0	0	0	0	0	0	0	0	0	0	0	0	0	0	0	0	0	0	0	0	0	0	0	0	0
6	0.2.7.9.1.2.9	Segetibacter	0	10	0	0	0	0	0	0	0	0	0	0	0	0	0	0	0	0	0	10	0	0	0	0	0	0	0	0	0	0	0	0	0	0	0	0	0	0	0	0	0	0	0	0
6	0.2.7.9.1.2.10	Taibaiella	0	2	0	0	0	0	0	0	0	0	0	0	0	0	0	1	0	0	1	0	0	0	0	0	0	0	0	0	0	0	0	0	0	0	0	0	0	0	0	0	0	0	0	0
6	0.2.7.9.1.2.11	Terrimonas	0	26	0	0	0	0	0	0	0	0	0	0	0	0	0	0	25	0	0	0	0	0	0	0	0	0	0	0	0	0	0	0	0	0	0	1	0	0	0	0	0	0	0	0
5	0.2.7.9.1.3	NS11-12_marine_group	1	5	0	0	0	0	0	0	0	0	0	0	0	0	0	0	0	0	3	0	0	0	0	0	0	0	1	0	0	0	0	0	1	0	0	0	0	0	0	0	0	0	0	0
6	0.2.7.9.1.3.1	NS11-12_marine_group_unclassified	0	5	0	0	0	0	0	0	0	0	0	0	0	0	0	0	0	0	3	0	0	0	0	0	0	0	1	0	0	0	0	0	1	0	0	0	0	0	0	0	0	0	0	0
5	0.2.7.9.1.4	PHOS-HE51	1	29	0	0	0	0	0	0	0	0	0	0	0	0	0	0	0	0	0	27	0	0	0	0	0	0	1	0	1	0	0	0	0	0	0	0	0	0	0	0	0	0	0	0
6	0.2.7.9.1.4.1	PHOS-HE51_unclassified	0	29	0	0	0	0	0	0	0	0	0	0	0	0	0	0	0	0	0	27	0	0	0	0	0	0	1	0	1	0	0	0	0	0	0	0	0	0	0	0	0	0	0	0
5	0.2.7.9.1.5	Saprospiraceae	3	47	0	0	0	0	0	1	0	3	6	0	2	0	1	12	0	14	5	0	0	0	0	0	0	0	0	0	0	0	0	0	0	0	1	0	1	0	0	1	0	0	0	0
6	0.2.7.9.1.5.1	Haliscomenobacter	0	14	0	0	0	0	0	0	0	0	0	0	0	0	0	0	0	14	0	0	0	0	0	0	0	0	0	0	0	0	0	0	0	0	0	0	0	0	0	0	0	0	0	0
6	0.2.7.9.1.5.2	Phaeodactylibacter	0	1	0	0	0	0	0	0	0	0	0	0	0	0	0	0	0	0	0	0	0	0	0	0	0	0	0	0	0	0	0	0	0	0	0	0	0	0	0	1	0	0	0	0
6	0.2.7.9.1.5.3	Saprospiraceae_unclassified	0	32	0	0	0	0	0	1	0	3	6	0	2	0	1	12	0	0	5	0	0	0	0	0	0	0	0	0	0	0	0	0	0	0	1	0	1	0	0	0	0	0	0	0
5	0.2.7.9.1.6	Sphingobacteriaceae	6	274	0	0	0	0	4	2	9	3	1	0	0	0	31	22	42	34	17	14	0	0	0	0	0	0	0	0	0	0	1	0	0	2	0	1	1	0	0	2	23	11	54	0
6	0.2.7.9.1.6.1	Mucilaginibacter	0	11	0	0	0	0	0	0	0	0	0	0	0	0	0	0	0	10	0	0	0	0	0	0	0	0	0	0	0	0	0	0	0	0	0	0	0	0	0	0	0	1	0	0
6	0.2.7.9.1.6.2	Nubsella	0	13	0	0	0	0	0	1	0	1	0	0	0	0	0	1	0	0	4	0	0	0	0	0	0	0	0	0	0	0	0	0	0	0	0	0	0	0	0	0	6	0	0	0
6	0.2.7.9.1.6.3	Pedobacter	0	72	0	0	0	0	1	0	0	0	0	0	0	0	9	4	25	10	4	14	0	0	0	0	0	0	0	0	0	0	0	0	0	0	0	0	0	0	0	0	0	3	2	0
6	0.2.7.9.1.6.4	Solitalea	0	53	0	0	0	0	2	0	9	2	0	0	0	0	6	10	14	5	5	0	0	0	0	0	0	0	0	0	0	0	0	0	0	0	0	0	0	0	0	0	0	0	0	0
6	0.2.7.9.1.6.5	Sphingobacteriaceae_unclassified	0	33	0	0	0	0	1	1	0	0	1	0	0	0	16	0	3	8	0	0	0	0	0	0	0	0	0	0	0	0	1	0	0	0	0	0	1	0	0	0	0	1	0	0
6	0.2.7.9.1.6.6	Sphingobacterium	0	92	0	0	0	0	0	0	0	0	0	0	0	0	0	7	0	1	4	0	0	0	0	0	0	0	0	0	0	0	0	0	0	2	0	1	0	0	0	2	17	6	52	0
5	0.2.7.9.1.7	Sphingobacteriales_unclassified	1	17	0	0	0	0	1	0	1	0	4	0	0	0	2	4	0	1	1	0	0	0	0	0	0	0	1	0	1	0	0	0	0	1	0	0	0	0	0	0	0	0	0	0
6	0.2.7.9.1.7.1	Sphingobacteriales_unclassified	0	17	0	0	0	0	1	0	1	0	4	0	0	0	2	4	0	1	1	0	0	0	0	0	0	0	1	0	1	0	0	0	0	1	0	0	0	0	0	0	0	0	0	0
5	0.2.7.9.1.8	WCHB1-69	1	83	0	0	0	0	2	0	2	1	0	0	0	0	0	22	38	6	0	12	0	0	0	0	0	0	0	0	0	0	0	0	0	0	0	0	0	0	0	0	0	0	0	0
6	0.2.7.9.1.8.1	WCHB1-69_unclassified	0	83	0	0	0	0	2	0	2	1	0	0	0	0	0	22	38	6	0	12	0	0	0	0	0	0	0	0	0	0	0	0	0	0	0	0	0	0	0	0	0	0	0	0
5	0.2.7.9.1.9	env.OPS_17	1	45	0	0	0	0	0	1	4	0	6	0	0	1	32	0	0	0	0	0	0	1	0	0	0	0	0	0	0	0	0	0	0	0	0	0	0	0	0	0	0	0	0	0
6	0.2.7.9.1.9.1	env.OPS_17_unclassified	0	45	0	0	0	0	0	1	4	0	6	0	0	1	32	0	0	0	0	0	0	1	0	0	0	0	0	0	0	0	0	0	0	0	0	0	0	0	0	0	0	0	0	0
3	0.2.7.10	WCHB1-32	1	1	0	0	0	0	0	0	0	0	0	1	0	0	0	0	0	0	0	0	0	0	0	0	0	0	0	0	0	0	0	0	0	0	0	0	0	0	0	0	0	0	0	0
4	0.2.7.10.1	WCHB1-32_unclassified	1	1	0	0	0	0	0	0	0	0	0	1	0	0	0	0	0	0	0	0	0	0	0	0	0	0	0	0	0	0	0	0	0	0	0	0	0	0	0	0	0	0	0	0
5	0.2.7.10.1.1	WCHB1-32_unclassified	1	1	0	0	0	0	0	0	0	0	0	1	0	0	0	0	0	0	0	0	0	0	0	0	0	0	0	0	0	0	0	0	0	0	0	0	0	0	0	0	0	0	0	0
6	0.2.7.10.1.1.1	WCHB1-32_unclassified	0	1	0	0	0	0	0	0	0	0	0	1	0	0	0	0	0	0	0	0	0	0	0	0	0	0	0	0	0	0	0	0	0	0	0	0	0	0	0	0	0	0	0	0
2	0.2.8	CKC4	1	296	0	0	0	0	0	0	0	0	0	0	0	13	0	0	0	9	0	0	0	0	0	0	0	0	0	0	0	0	0	0	30	0	1	13	1	0	1	0	1	0	201	26
3	0.2.8.1	CKC4_unclassified	1	296	0	0	0	0	0	0	0	0	0	0	0	13	0	0	0	9	0	0	0	0	0	0	0	0	0	0	0	0	0	0	30	0	1	13	1	0	1	0	1	0	201	26
4	0.2.8.1.1	CKC4_unclassified	1	296	0	0	0	0	0	0	0	0	0	0	0	13	0	0	0	9	0	0	0	0	0	0	0	0	0	0	0	0	0	0	30	0	1	13	1	0	1	0	1	0	201	26
5	0.2.8.1.1.1	CKC4_unclassified	1	296	0	0	0	0	0	0	0	0	0	0	0	13	0	0	0	9	0	0	0	0	0	0	0	0	0	0	0	0	0	0	30	0	1	13	1	0	1	0	1	0	201	26
6	0.2.8.1.1.1.1	CKC4_unclassified	0	296	0	0	0	0	0	0	0	0	0	0	0	13	0	0	0	9	0	0	0	0	0	0	0	0	0	0	0	0	0	0	30	0	1	13	1	0	1	0	1	0	201	26
2	0.2.9	Caldiserica	1	1	0	0	0	0	0	0	0	0	1	0	0	0	0	0	0	0	0	0	0	0	0	0	0	0	0	0	0	0	0	0	0	0	0	0	0	0	0	0	0	0	0	0
3	0.2.9.1	Caldisericia	1	1	0	0	0	0	0	0	0	0	1	0	0	0	0	0	0	0	0	0	0	0	0	0	0	0	0	0	0	0	0	0	0	0	0	0	0	0	0	0	0	0	0	0
4	0.2.9.1.1	Caldisericales	1	1	0	0	0	0	0	0	0	0	1	0	0	0	0	0	0	0	0	0	0	0	0	0	0	0	0	0	0	0	0	0	0	0	0	0	0	0	0	0	0	0	0	0
5	0.2.9.1.1.1	WCHB1-02	1	1	0	0	0	0	0	0	0	0	1	0	0	0	0	0	0	0	0	0	0	0	0	0	0	0	0	0	0	0	0	0	0	0	0	0	0	0	0	0	0	0	0	0
6	0.2.9.1.1.1.1	WCHB1-02_unclassified	0	1	0	0	0	0	0	0	0	0	1	0	0	0	0	0	0	0	0	0	0	0	0	0	0	0	0	0	0	0	0	0	0	0	0	0	0	0	0	0	0	0	0	0
2	0.2.10	Candidate_division_OP3	1	47	0	0	0	0	0	3	0	0	6	0	0	0	0	5	23	0	0	9	0	0	0	0	0	0	0	0	0	0	0	0	0	0	0	1	0	0	0	0	0	0	0	0
3	0.2.10.1	Candidate_division_OP3_unclassified	1	47	0	0	0	0	0	3	0	0	6	0	0	0	0	5	23	0	0	9	0	0	0	0	0	0	0	0	0	0	0	0	0	0	0	1	0	0	0	0	0	0	0	0
4	0.2.10.1.1	Candidate_division_OP3_unclassified	1	47	0	0	0	0	0	3	0	0	6	0	0	0	0	5	23	0	0	9	0	0	0	0	0	0	0	0	0	0	0	0	0	0	0	1	0	0	0	0	0	0	0	0
5	0.2.10.1.1.1	Candidate_division_OP3_unclassified	1	47	0	0	0	0	0	3	0	0	6	0	0	0	0	5	23	0	0	9	0	0	0	0	0	0	0	0	0	0	0	0	0	0	0	1	0	0	0	0	0	0	0	0
6	0.2.10.1.1.1.1	Candidate_division_OP3_unclassified	0	47	0	0	0	0	0	3	0	0	6	0	0	0	0	5	23	0	0	9	0	0	0	0	0	0	0	0	0	0	0	0	0	0	0	1	0	0	0	0	0	0	0	0
2	0.2.11	Candidate_division_SR1	1	991	0	0	0	0	0	0	0	0	0	0	2	0	0	9	0	14	0	8	0	0	0	0	0	0	0	0	0	0	0	0	0	951	1	0	0	2	0	0	0	4	0	0
3	0.2.11.1	Candidate_division_SR1_unclassified	1	991	0	0	0	0	0	0	0	0	0	0	2	0	0	9	0	14	0	8	0	0	0	0	0	0	0	0	0	0	0	0	0	951	1	0	0	2	0	0	0	4	0	0
4	0.2.11.1.1	Candidate_division_SR1_unclassified	1	991	0	0	0	0	0	0	0	0	0	0	2	0	0	9	0	14	0	8	0	0	0	0	0	0	0	0	0	0	0	0	0	951	1	0	0	2	0	0	0	4	0	0
5	0.2.11.1.1.1	Candidate_division_SR1_unclassified	1	991	0	0	0	0	0	0	0	0	0	0	2	0	0	9	0	14	0	8	0	0	0	0	0	0	0	0	0	0	0	0	0	951	1	0	0	2	0	0	0	4	0	0
6	0.2.11.1.1.1.1	Candidate_division_SR1_unclassified	0	991	0	0	0	0	0	0	0	0	0	0	2	0	0	9	0	14	0	8	0	0	0	0	0	0	0	0	0	0	0	0	0	951	1	0	0	2	0	0	0	4	0	0
2	0.2.12	Chlamydiae	1	55	0	0	0	0	0	0	0	6	9	0	0	0	25	7	8	0	0	0	0	0	0	0	0	0	0	0	0	0	0	0	0	0	0	0	0	0	0	0	0	0	0	0
3	0.2.12.1	Chlamydiae	1	55	0	0	0	0	0	0	0	6	9	0	0	0	25	7	8	0	0	0	0	0	0	0	0	0	0	0	0	0	0	0	0	0	0	0	0	0	0	0	0	0	0	0
4	0.2.12.1.1	Chlamydiales	2	55	0	0	0	0	0	0	0	6	9	0	0	0	25	7	8	0	0	0	0	0	0	0	0	0	0	0	0	0	0	0	0	0	0	0	0	0	0	0	0	0	0	0
5	0.2.12.1.1.1	Chlamydiales_unclassified	1	40	0	0	0	0	0	0	0	6	9	0	0	0	17	0	8	0	0	0	0	0	0	0	0	0	0	0	0	0	0	0	0	0	0	0	0	0	0	0	0	0	0	0
6	0.2.12.1.1.1.1	Chlamydiales_unclassified	0	40	0	0	0	0	0	0	0	6	9	0	0	0	17	0	8	0	0	0	0	0	0	0	0	0	0	0	0	0	0	0	0	0	0	0	0	0	0	0	0	0	0	0
5	0.2.12.1.1.2	Parachlamydiaceae	1	15	0	0	0	0	0	0	0	0	0	0	0	0	8	7	0	0	0	0	0	0	0	0	0	0	0	0	0	0	0	0	0	0	0	0	0	0	0	0	0	0	0	0
6	0.2.12.1.1.2.1	Parachlamydiaceae_unclassified	0	15	0	0	0	0	0	0	0	0	0	0	0	0	8	7	0	0	0	0	0	0	0	0	0	0	0	0	0	0	0	0	0	0	0	0	0	0	0	0	0	0	0	0
2	0.2.13	Chlorobi	2	98	0	0	1	0	2	3	0	1	4	0	0	1	0	2	35	21	0	20	0	0	0	0	0	0	0	0	0	0	0	0	3	0	3	0	1	1	0	0	0	0	0	0
3	0.2.13.1	Chlorobia	1	28	0	0	0	0	0	3	0	0	0	0	0	0	0	0	19	0	0	0	0	0	0	0	0	0	0	0	0	0	0	0	3	0	2	0	0	1	0	0	0	0	0	0
4	0.2.13.1.1	Chlorobiales	3	28	0	0	0	0	0	3	0	0	0	0	0	0	0	0	19	0	0	0	0	0	0	0	0	0	0	0	0	0	0	0	3	0	2	0	0	1	0	0	0	0	0	0
5	0.2.13.1.1.1	Chlorobiaceae	1	2	0	0	0	0	0	0	0	0	0	0	0	0	0	0	0	0	0	0	0	0	0	0	0	0	0	0	0	0	0	0	1	0	0	0	0	1	0	0	0	0	0	0
6	0.2.13.1.1.1.1	Chlorobiaceae_unclassified	0	2	0	0	0	0	0	0	0	0	0	0	0	0	0	0	0	0	0	0	0	0	0	0	0	0	0	0	0	0	0	0	1	0	0	0	0	1	0	0	0	0	0	0
5	0.2.13.1.1.2	OPB56	1	17	0	0	0	0	0	3	0	0	0	0	0	0	0	0	11	0	0	0	0	0	0	0	0	0	0	0	0	0	0	0	2	0	1	0	0	0	0	0	0	0	0	0
6	0.2.13.1.1.2.1	OPB56_unclassified	0	17	0	0	0	0	0	3	0	0	0	0	0	0	0	0	11	0	0	0	0	0	0	0	0	0	0	0	0	0	0	0	2	0	1	0	0	0	0	0	0	0	0	0
5	0.2.13.1.1.3	SJA-28	1	9	0	0	0	0	0	0	0	0	0	0	0	0	0	0	8	0	0	0	0	0	0	0	0	0	0	0	0	0	0	0	0	0	1	0	0	0	0	0	0	0	0	0
6	0.2.13.1.1.3.1	SJA-28_unclassified	0	9	0	0	0	0	0	0	0	0	0	0	0	0	0	0	8	0	0	0	0	0	0	0	0	0	0	0	0	0	0	0	0	0	1	0	0	0	0	0	0	0	0	0
3	0.2.13.2	Ignavibacteria	1	70	0	0	1	0	2	0	0	1	4	0	0	1	0	2	16	21	0	20	0	0	0	0	0	0	0	0	0	0	0	0	0	0	1	0	1	0	0	0	0	0	0	0
4	0.2.13.2.1	Ignavibacteriales	5	70	0	0	1	0	2	0	0	1	4	0	0	1	0	2	16	21	0	20	0	0	0	0	0	0	0	0	0	0	0	0	0	0	1	0	1	0	0	0	0	0	0	0
5	0.2.13.2.1.1	BSV26	1	38	0	0	1	0	1	0	0	1	0	0	0	0	0	2	16	10	0	6	0	0	0	0	0	0	0	0	0	0	0	0	0	0	0	0	1	0	0	0	0	0	0	0
6	0.2.13.2.1.1.1	BSV26_unclassified	0	38	0	0	1	0	1	0	0	1	0	0	0	0	0	2	16	10	0	6	0	0	0	0	0	0	0	0	0	0	0	0	0	0	0	0	1	0	0	0	0	0	0	0
5	0.2.13.2.1.2	Ignavibacteriaceae	1	15	0	0	0	0	0	0	0	0	0	0	0	1	0	0	0	0	0	14	0	0	0	0	0	0	0	0	0	0	0	0	0	0	0	0	0	0	0	0	0	0	0	0
6	0.2.13.2.1.2.1	Ignavibacterium	0	15	0	0	0	0	0	0	0	0	0	0	0	1	0	0	0	0	0	14	0	0	0	0	0	0	0	0	0	0	0	0	0	0	0	0	0	0	0	0	0	0	0	0
5	0.2.13.2.1.3	Ignavibacteriales_unclassified	1	1	0	0	0	0	1	0	0	0	0	0	0	0	0	0	0	0	0	0	0	0	0	0	0	0	0	0	0	0	0	0	0	0	0	0	0	0	0	0	0	0	0	0
6	0.2.13.2.1.3.1	Ignavibacteriales_unclassified	0	1	0	0	0	0	1	0	0	0	0	0	0	0	0	0	0	0	0	0	0	0	0	0	0	0	0	0	0	0	0	0	0	0	0	0	0	0	0	0	0	0	0	0
5	0.2.13.2.1.4	IheB3-7	1	4	0	0	0	0	0	0	0	0	4	0	0	0	0	0	0	0	0	0	0	0	0	0	0	0	0	0	0	0	0	0	0	0	0	0	0	0	0	0	0	0	0	0
6	0.2.13.2.1.4.1	IheB3-7_unclassified	0	4	0	0	0	0	0	0	0	0	4	0	0	0	0	0	0	0	0	0	0	0	0	0	0	0	0	0	0	0	0	0	0	0	0	0	0	0	0	0	0	0	0	0
5	0.2.13.2.1.5	PHOS-HE36	1	12	0	0	0	0	0	0	0	0	0	0	0	0	0	0	0	11	0	0	0	0	0	0	0	0	0	0	0	0	0	0	0	0	1	0	0	0	0	0	0	0	0	0
6	0.2.13.2.1.5.1	PHOS-HE36_unclassified	0	12	0	0	0	0	0	0	0	0	0	0	0	0	0	0	0	11	0	0	0	0	0	0	0	0	0	0	0	0	0	0	0	0	1	0	0	0	0	0	0	0	0	0
2	0.2.14	Chloroflexi	12	292	0	0	0	0	4	3	18	5	10	0	1	0	47	22	69	11	2	66	2	0	0	1	1	0	2	0	2	1	0	1	3	1	3	8	3	3	0	0	0	2	0	1
3	0.2.14.1	Anaerolineae	1	205	0	0	0	0	3	1	12	3	1	0	0	0	39	21	51	10	2	50	0	0	0	1	0	0	0	0	2	0	0	0	1	0	0	5	1	0	0	0	0	2	0	0
4	0.2.14.1.1	Anaerolineales	1	205	0	0	0	0	3	1	12	3	1	0	0	0	39	21	51	10	2	50	0	0	0	1	0	0	0	0	2	0	0	0	1	0	0	5	1	0	0	0	0	2	0	0
5	0.2.14.1.1.1	Anaerolineaceae	4	205	0	0	0	0	3	1	12	3	1	0	0	0	39	21	51	10	2	50	0	0	0	1	0	0	0	0	2	0	0	0	1	0	0	5	1	0	0	0	0	2	0	0
6	0.2.14.1.1.1.1	Anaerolinea	0	23	0	0	0	0	1	0	5	0	0	0	0	0	0	4	0	4	0	6	0	0	0	0	0	0	0	0	0	0	0	0	0	0	0	2	0	0	0	0	0	1	0	0
6	0.2.14.1.1.1.2	Anaerolineaceae_unclassified	0	176	0	0	0	0	2	1	5	0	0	0	0	0	39	17	51	6	2	44	0	0	0	1	0	0	0	0	2	0	0	0	1	0	0	3	1	0	0	0	0	1	0	0
6	0.2.14.1.1.1.3	Leptolinea	0	3	0	0	0	0	0	0	2	0	1	0	0	0	0	0	0	0	0	0	0	0	0	0	0	0	0	0	0	0	0	0	0	0	0	0	0	0	0	0	0	0	0	0
6	0.2.14.1.1.1.4	Levilinea	0	3	0	0	0	0	0	0	0	3	0	0	0	0	0	0	0	0	0	0	0	0	0	0	0	0	0	0	0	0	0	0	0	0	0	0	0	0	0	0	0	0	0	0
3	0.2.14.2	Caldilineae	1	2	0	0	0	0	0	0	0	0	0	0	0	0	0	0	0	0	0	0	0	0	0	0	1	0	1	0	0	0	0	0	0	0	0	0	0	0	0	0	0	0	0	0
4	0.2.14.2.1	Caldilineales	1	2	0	0	0	0	0	0	0	0	0	0	0	0	0	0	0	0	0	0	0	0	0	0	1	0	1	0	0	0	0	0	0	0	0	0	0	0	0	0	0	0	0	0
5	0.2.14.2.1.1	Caldilineaceae	1	2	0	0	0	0	0	0	0	0	0	0	0	0	0	0	0	0	0	0	0	0	0	0	1	0	1	0	0	0	0	0	0	0	0	0	0	0	0	0	0	0	0	0
6	0.2.14.2.1.1.1	Caldilineaceae_unclassified	0	2	0	0	0	0	0	0	0	0	0	0	0	0	0	0	0	0	0	0	0	0	0	0	1	0	1	0	0	0	0	0	0	0	0	0	0	0	0	0	0	0	0	0
3	0.2.14.3	Chloroflexi_unclassified	1	13	0	0	0	0	1	1	6	0	0	0	0	0	3	0	1	0	0	0	0	0	0	0	0	0	0	0	0	0	0	0	0	0	1	0	0	0	0	0	0	0	0	0
4	0.2.14.3.1	Chloroflexi_unclassified	1	13	0	0	0	0	1	1	6	0	0	0	0	0	3	0	1	0	0	0	0	0	0	0	0	0	0	0	0	0	0	0	0	0	1	0	0	0	0	0	0	0	0	0
5	0.2.14.3.1.1	Chloroflexi_unclassified	1	13	0	0	0	0	1	1	6	0	0	0	0	0	3	0	1	0	0	0	0	0	0	0	0	0	0	0	0	0	0	0	0	0	1	0	0	0	0	0	0	0	0	0
6	0.2.14.3.1.1.1	Chloroflexi_unclassified	0	13	0	0	0	0	1	1	6	0	0	0	0	0	3	0	1	0	0	0	0	0	0	0	0	0	0	0	0	0	0	0	0	0	1	0	0	0	0	0	0	0	0	0
3	0.2.14.4	Chloroflexia	2	9	0	0	0	0	0	0	0	1	4	0	0	0	0	0	0	0	0	0	1	0	0	0	0	0	0	0	0	1	0	0	1	0	0	0	0	1	0	0	0	0	0	0
4	0.2.14.4.1	Chloroflexales	2	8	0	0	0	0	0	0	0	1	4	0	0	0	0	0	0	0	0	0	0	0	0	0	0	0	0	0	0	1	0	0	1	0	0	0	0	1	0	0	0	0	0	0
5	0.2.14.4.1.1	Chloroflexaceae	1	1	0	0	0	0	0	0	0	1	0	0	0	0	0	0	0	0	0	0	0	0	0	0	0	0	0	0	0	0	0	0	0	0	0	0	0	0	0	0	0	0	0	0
6	0.2.14.4.1.1.1	Chloronema	0	1	0	0	0	0	0	0	0	1	0	0	0	0	0	0	0	0	0	0	0	0	0	0	0	0	0	0	0	0	0	0	0	0	0	0	0	0	0	0	0	0	0	0
5	0.2.14.4.1.2	Roseiflexaceae	1	7	0	0	0	0	0	0	0	0	4	0	0	0	0	0	0	0	0	0	0	0	0	0	0	0	0	0	0	1	0	0	1	0	0	0	0	1	0	0	0	0	0	0
6	0.2.14.4.1.2.1	Roseiflexus	0	7	0	0	0	0	0	0	0	0	4	0	0	0	0	0	0	0	0	0	0	0	0	0	0	0	0	0	0	1	0	0	1	0	0	0	0	1	0	0	0	0	0	0
4	0.2.14.4.2	Kallotenuales	1	1	0	0	0	0	0	0	0	0	0	0	0	0	0	0	0	0	0	0	1	0	0	0	0	0	0	0	0	0	0	0	0	0	0	0	0	0	0	0	0	0	0	0
5	0.2.14.4.2.1	AKIW781	1	1	0	0	0	0	0	0	0	0	0	0	0	0	0	0	0	0	0	0	1	0	0	0	0	0	0	0	0	0	0	0	0	0	0	0	0	0	0	0	0	0	0	0
6	0.2.14.4.2.1.1	AKIW781_unclassified	0	1	0	0	0	0	0	0	0	0	0	0	0	0	0	0	0	0	0	0	1	0	0	0	0	0	0	0	0	0	0	0	0	0	0	0	0	0	0	0	0	0	0	0
3	0.2.14.5	Dehalococcoidia	1	5	0	0	0	0	0	0	0	0	0	0	0	0	5	0	0	0	0	0	0	0	0	0	0	0	0	0	0	0	0	0	0	0	0	0	0	0	0	0	0	0	0	0
4	0.2.14.5.1	Dehalococcoidia_unclassified	1	5	0	0	0	0	0	0	0	0	0	0	0	0	5	0	0	0	0	0	0	0	0	0	0	0	0	0	0	0	0	0	0	0	0	0	0	0	0	0	0	0	0	0
5	0.2.14.5.1.1	Dehalococcoidia_unclassified	1	5	0	0	0	0	0	0	0	0	0	0	0	0	5	0	0	0	0	0	0	0	0	0	0	0	0	0	0	0	0	0	0	0	0	0	0	0	0	0	0	0	0	0
6	0.2.14.5.1.1.1	Dehalococcoidia_unclassified	0	5	0	0	0	0	0	0	0	0	0	0	0	0	5	0	0	0	0	0	0	0	0	0	0	0	0	0	0	0	0	0	0	0	0	0	0	0	0	0	0	0	0	0
3	0.2.14.6	Gitt-GS-136	1	1	0	0	0	0	0	0	0	0	0	0	0	0	0	0	0	0	0	0	0	0	0	0	0	0	0	0	0	0	0	0	0	0	0	0	0	1	0	0	0	0	0	0
4	0.2.14.6.1	Gitt-GS-136_unclassified	1	1	0	0	0	0	0	0	0	0	0	0	0	0	0	0	0	0	0	0	0	0	0	0	0	0	0	0	0	0	0	0	0	0	0	0	0	1	0	0	0	0	0	0
5	0.2.14.6.1.1	Gitt-GS-136_unclassified	1	1	0	0	0	0	0	0	0	0	0	0	0	0	0	0	0	0	0	0	0	0	0	0	0	0	0	0	0	0	0	0	0	0	0	0	0	1	0	0	0	0	0	0
6	0.2.14.6.1.1.1	Gitt-GS-136_unclassified	0	1	0	0	0	0	0	0	0	0	0	0	0	0	0	0	0	0	0	0	0	0	0	0	0	0	0	0	0	0	0	0	0	0	0	0	0	1	0	0	0	0	0	0
3	0.2.14.7	KD4-96	1	8	0	0	0	0	0	1	0	0	3	0	1	0	0	0	0	0	0	0	0	0	0	0	0	0	0	0	0	0	0	0	0	0	0	2	1	0	0	0	0	0	0	0
4	0.2.14.7.1	KD4-96_unclassified	1	8	0	0	0	0	0	1	0	0	3	0	1	0	0	0	0	0	0	0	0	0	0	0	0	0	0	0	0	0	0	0	0	0	0	2	1	0	0	0	0	0	0	0
5	0.2.14.7.1.1	KD4-96_unclassified	1	8	0	0	0	0	0	1	0	0	3	0	1	0	0	0	0	0	0	0	0	0	0	0	0	0	0	0	0	0	0	0	0	0	0	2	1	0	0	0	0	0	0	0
6	0.2.14.7.1.1.1	KD4-96_unclassified	0	8	0	0	0	0	0	1	0	0	3	0	1	0	0	0	0	0	0	0	0	0	0	0	0	0	0	0	0	0	0	0	0	0	0	2	1	0	0	0	0	0	0	0
3	0.2.14.8	Ktedonobacteria	1	2	0	0	0	0	0	0	0	0	0	0	0	0	0	0	1	1	0	0	0	0	0	0	0	0	0	0	0	0	0	0	0	0	0	0	0	0	0	0	0	0	0	0
4	0.2.14.8.1	C0119	1	2	0	0	0	0	0	0	0	0	0	0	0	0	0	0	1	1	0	0	0	0	0	0	0	0	0	0	0	0	0	0	0	0	0	0	0	0	0	0	0	0	0	0
5	0.2.14.8.1.1	C0119_unclassified	1	2	0	0	0	0	0	0	0	0	0	0	0	0	0	0	1	1	0	0	0	0	0	0	0	0	0	0	0	0	0	0	0	0	0	0	0	0	0	0	0	0	0	0
6	0.2.14.8.1.1.1	C0119_unclassified	0	2	0	0	0	0	0	0	0	0	0	0	0	0	0	0	1	1	0	0	0	0	0	0	0	0	0	0	0	0	0	0	0	0	0	0	0	0	0	0	0	0	0	0
3	0.2.14.9	P2-11E	1	2	0	0	0	0	0	0	0	0	0	0	0	0	0	0	0	0	0	0	0	0	0	0	0	0	0	0	0	0	0	1	0	0	0	0	1	0	0	0	0	0	0	0
4	0.2.14.9.1	P2-11E_unclassified	1	2	0	0	0	0	0	0	0	0	0	0	0	0	0	0	0	0	0	0	0	0	0	0	0	0	0	0	0	0	0	1	0	0	0	0	1	0	0	0	0	0	0	0
5	0.2.14.9.1.1	P2-11E_unclassified	1	2	0	0	0	0	0	0	0	0	0	0	0	0	0	0	0	0	0	0	0	0	0	0	0	0	0	0	0	0	0	1	0	0	0	0	1	0	0	0	0	0	0	0
6	0.2.14.9.1.1.1	P2-11E_unclassified	0	2	0	0	0	0	0	0	0	0	0	0	0	0	0	0	0	0	0	0	0	0	0	0	0	0	0	0	0	0	0	1	0	0	0	0	1	0	0	0	0	0	0	0
3	0.2.14.10	S085	1	4	0	0	0	0	0	0	0	0	0	0	0	0	0	0	0	0	0	2	1	0	0	0	0	0	0	0	0	0	0	0	1	0	0	0	0	0	0	0	0	0	0	0
4	0.2.14.10.1	S085_unclassified	1	4	0	0	0	0	0	0	0	0	0	0	0	0	0	0	0	0	0	2	1	0	0	0	0	0	0	0	0	0	0	0	1	0	0	0	0	0	0	0	0	0	0	0
5	0.2.14.10.1.1	S085_unclassified	1	4	0	0	0	0	0	0	0	0	0	0	0	0	0	0	0	0	0	2	1	0	0	0	0	0	0	0	0	0	0	0	1	0	0	0	0	0	0	0	0	0	0	0
6	0.2.14.10.1.1.1	S085_unclassified	0	4	0	0	0	0	0	0	0	0	0	0	0	0	0	0	0	0	0	2	1	0	0	0	0	0	0	0	0	0	0	0	1	0	0	0	0	0	0	0	0	0	0	0
3	0.2.14.11	TK10	1	16	0	0	0	0	0	0	0	0	0	0	0	0	0	0	16	0	0	0	0	0	0	0	0	0	0	0	0	0	0	0	0	0	0	0	0	0	0	0	0	0	0	0
4	0.2.14.11.1	TK10_unclassified	1	16	0	0	0	0	0	0	0	0	0	0	0	0	0	0	16	0	0	0	0	0	0	0	0	0	0	0	0	0	0	0	0	0	0	0	0	0	0	0	0	0	0	0
5	0.2.14.11.1.1	TK10_unclassified	1	16	0	0	0	0	0	0	0	0	0	0	0	0	0	0	16	0	0	0	0	0	0	0	0	0	0	0	0	0	0	0	0	0	0	0	0	0	0	0	0	0	0	0
6	0.2.14.11.1.1.1	TK10_unclassified	0	16	0	0	0	0	0	0	0	0	0	0	0	0	0	0	16	0	0	0	0	0	0	0	0	0	0	0	0	0	0	0	0	0	0	0	0	0	0	0	0	0	0	0
3	0.2.14.12	Thermomicrobia	1	25	0	0	0	0	0	0	0	1	2	0	0	0	0	1	0	0	0	14	0	0	0	0	0	0	1	0	0	0	0	0	0	1	2	1	0	1	0	0	0	0	0	1
4	0.2.14.12.1	JG30-KF-CM45	1	25	0	0	0	0	0	0	0	1	2	0	0	0	0	1	0	0	0	14	0	0	0	0	0	0	1	0	0	0	0	0	0	1	2	1	0	1	0	0	0	0	0	1
5	0.2.14.12.1.1	JG30-KF-CM45_unclassified	1	25	0	0	0	0	0	0	0	1	2	0	0	0	0	1	0	0	0	14	0	0	0	0	0	0	1	0	0	0	0	0	0	1	2	1	0	1	0	0	0	0	0	1
6	0.2.14.12.1.1.1	JG30-KF-CM45_unclassified	0	25	0	0	0	0	0	0	0	1	2	0	0	0	0	1	0	0	0	14	0	0	0	0	0	0	1	0	0	0	0	0	0	1	2	1	0	1	0	0	0	0	0	1
2	0.2.15	Cyanobacteria	5	1121	2	0	0	0	6	1	10	12	16	4	43	4	105	141	181	33	32	91	5	6	4	2	1	5	10	0	3	2	1	1	6	85	20	80	11	5	1	72	5	2	50	63
3	0.2.15.1	Chloroplast	1	686	2	0	0	0	4	0	10	7	10	0	40	2	84	65	28	24	8	60	1	4	1	1	0	2	5	0	2	2	0	1	5	80	14	74	8	1	0	70	0	0	18	53
4	0.2.15.1.1	Chloroplast_unclassified	1	686	2	0	0	0	4	0	10	7	10	0	40	2	84	65	28	24	8	60	1	4	1	1	0	2	5	0	2	2	0	1	5	80	14	74	8	1	0	70	0	0	18	53
5	0.2.15.1.1.1	Chloroplast_unclassified	1	686	2	0	0	0	4	0	10	7	10	0	40	2	84	65	28	24	8	60	1	4	1	1	0	2	5	0	2	2	0	1	5	80	14	74	8	1	0	70	0	0	18	53
6	0.2.15.1.1.1.1	Chloroplast_unclassified	0	686	2	0	0	0	4	0	10	7	10	0	40	2	84	65	28	24	8	60	1	4	1	1	0	2	5	0	2	2	0	1	5	80	14	74	8	1	0	70	0	0	18	53
3	0.2.15.2	Cyanobacteria	5	267	0	0	0	0	2	1	0	2	1	1	2	2	21	53	111	5	4	17	2	2	2	1	1	3	5	0	1	0	1	0	1	1	6	4	2	2	1	2	4	0	3	1
4	0.2.15.2.1	Cyanobacteria_unclassified	1	76	0	0	0	0	0	0	0	0	0	0	0	0	0	13	44	0	0	6	1	0	0	0	1	0	2	0	1	0	1	0	0	0	1	0	2	0	1	0	1	0	2	0
5	0.2.15.2.1.1	Cyanobacteria_unclassified	1	76	0	0	0	0	0	0	0	0	0	0	0	0	0	13	44	0	0	6	1	0	0	0	1	0	2	0	1	0	1	0	0	0	1	0	2	0	1	0	1	0	2	0
6	0.2.15.2.1.1.1	Cyanobacteria_unclassified	0	76	0	0	0	0	0	0	0	0	0	0	0	0	0	13	44	0	0	6	1	0	0	0	1	0	2	0	1	0	1	0	0	0	1	0	2	0	1	0	1	0	2	0
4	0.2.15.2.2	SubsectionI	1	66	0	0	0	0	0	0	0	0	1	0	2	0	21	16	13	0	2	11	0	0	0	0	0	0	0	0	0	0	0	0	0	0	0	0	0	0	0	0	0	0	0	0
5	0.2.15.2.2.1	FamilyI	6	66	0	0	0	0	0	0	0	0	1	0	2	0	21	16	13	0	2	11	0	0	0	0	0	0	0	0	0	0	0	0	0	0	0	0	0	0	0	0	0	0	0	0
6	0.2.15.2.2.1.1	Chroogloeocystis	0	1	0	0	0	0	0	0	0	0	0	0	1	0	0	0	0	0	0	0	0	0	0	0	0	0	0	0	0	0	0	0	0	0	0	0	0	0	0	0	0	0	0	0
6	0.2.15.2.2.1.2	Cyanobium	0	2	0	0	0	0	0	0	0	0	0	0	0	0	0	0	0	0	0	2	0	0	0	0	0	0	0	0	0	0	0	0	0	0	0	0	0	0	0	0	0	0	0	0
6	0.2.15.2.2.1.3	FamilyI_unclassified	0	20	0	0	0	0	0	0	0	0	0	0	0	0	3	1	7	0	0	9	0	0	0	0	0	0	0	0	0	0	0	0	0	0	0	0	0	0	0	0	0	0	0	0
6	0.2.15.2.2.1.4	Microcystis	0	1	0	0	0	0	0	0	0	0	0	0	1	0	0	0	0	0	0	0	0	0	0	0	0	0	0	0	0	0	0	0	0	0	0	0	0	0	0	0	0	0	0	0
6	0.2.15.2.2.1.5	Synechococcus	0	36	0	0	0	0	0	0	0	0	1	0	0	0	18	15	0	0	2	0	0	0	0	0	0	0	0	0	0	0	0	0	0	0	0	0	0	0	0	0	0	0	0	0
6	0.2.15.2.2.1.6	Thermosynechococcus	0	6	0	0	0	0	0	0	0	0	0	0	0	0	0	0	6	0	0	0	0	0	0	0	0	0	0	0	0	0	0	0	0	0	0	0	0	0	0	0	0	0	0	0
4	0.2.15.2.3	SubsectionII	1	3	0	0	0	0	0	0	0	0	0	0	0	0	0	0	0	3	0	0	0	0	0	0	0	0	0	0	0	0	0	0	0	0	0	0	0	0	0	0	0	0	0	0
5	0.2.15.2.3.1	FamilyII	1	3	0	0	0	0	0	0	0	0	0	0	0	0	0	0	0	3	0	0	0	0	0	0	0	0	0	0	0	0	0	0	0	0	0	0	0	0	0	0	0	0	0	0
6	0.2.15.2.3.1.1	Pleurocapsa	0	3	0	0	0	0	0	0	0	0	0	0	0	0	0	0	0	3	0	0	0	0	0	0	0	0	0	0	0	0	0	0	0	0	0	0	0	0	0	0	0	0	0	0
4	0.2.15.2.4	SubsectionIII	1	52	0	0	0	0	2	1	0	2	0	0	0	0	0	2	12	2	0	0	1	2	2	1	0	3	3	0	0	0	0	0	1	1	5	4	0	1	0	2	3	0	1	1
5	0.2.15.2.4.1	FamilyI	7	52	0	0	0	0	2	1	0	2	0	0	0	0	0	2	12	2	0	0	1	2	2	1	0	3	3	0	0	0	0	0	1	1	5	4	0	1	0	2	3	0	1	1
6	0.2.15.2.4.1.1	Chamaesiphon	0	10	0	0	0	0	0	0	0	0	0	0	0	0	0	2	0	0	0	0	0	1	1	1	0	0	1	0	0	0	0	0	0	0	0	2	0	0	0	1	1	0	0	0
6	0.2.15.2.4.1.2	FamilyI_unclassified	0	16	0	0	0	0	2	0	0	0	0	0	0	0	0	0	0	2	0	0	1	0	1	0	0	0	1	0	0	0	0	0	1	0	4	1	0	1	0	1	0	0	1	0
6	0.2.15.2.4.1.3	Leptolyngbya	0	3	0	0	0	0	0	0	0	2	0	0	0	0	0	0	0	0	0	0	0	0	0	0	0	0	0	0	0	0	0	0	0	0	1	0	0	0	0	0	0	0	0	0
6	0.2.15.2.4.1.4	Oscillatoria	0	1	0	0	0	0	0	1	0	0	0	0	0	0	0	0	0	0	0	0	0	0	0	0	0	0	0	0	0	0	0	0	0	0	0	0	0	0	0	0	0	0	0	0
6	0.2.15.2.4.1.5	Phormidium	0	4	0	0	0	0	0	0	0	0	0	0	0	0	0	0	0	0	0	0	0	0	0	0	0	3	0	0	0	0	0	0	0	0	0	0	0	0	0	0	1	0	0	0
6	0.2.15.2.4.1.6	Planktothrix	0	13	0	0	0	0	0	0	0	0	0	0	0	0	0	0	12	0	0	0	0	0	0	0	0	0	0	0	0	0	0	0	0	0	0	1	0	0	0	0	0	0	0	0
6	0.2.15.2.4.1.7	Tychonema	0	5	0	0	0	0	0	0	0	0	0	0	0	0	0	0	0	0	0	0	0	1	0	0	0	0	1	0	0	0	0	0	0	1	0	0	0	0	0	0	1	0	0	1
4	0.2.15.2.5	SubsectionIV	1	70	0	0	0	0	0	0	0	0	0	1	0	2	0	22	42	0	2	0	0	0	0	0	0	0	0	0	0	0	0	0	0	0	0	0	0	1	0	0	0	0	0	0
5	0.2.15.2.5.1	FamilyI	4	70	0	0	0	0	0	0	0	0	0	1	0	2	0	22	42	0	2	0	0	0	0	0	0	0	0	0	0	0	0	0	0	0	0	0	0	1	0	0	0	0	0	0
6	0.2.15.2.5.1.1	Anabaena	0	64	0	0	0	0	0	0	0	0	0	0	0	1	0	21	42	0	0	0	0	0	0	0	0	0	0	0	0	0	0	0	0	0	0	0	0	0	0	0	0	0	0	0
6	0.2.15.2.5.1.2	Cylindrospermosis	0	2	0	0	0	0	0	0	0	0	0	1	0	1	0	0	0	0	0	0	0	0	0	0	0	0	0	0	0	0	0	0	0	0	0	0	0	0	0	0	0	0	0	0
6	0.2.15.2.5.1.3	FamilyI_unclassified	0	3	0	0	0	0	0	0	0	0	0	0	0	0	0	1	0	0	2	0	0	0	0	0	0	0	0	0	0	0	0	0	0	0	0	0	0	0	0	0	0	0	0	0
6	0.2.15.2.5.1.4	Nodularia	0	1	0	0	0	0	0	0	0	0	0	0	0	0	0	0	0	0	0	0	0	0	0	0	0	0	0	0	0	0	0	0	0	0	0	0	0	1	0	0	0	0	0	0
3	0.2.15.3	Cyanobacteria_unclassified	1	18	0	0	0	0	0	0	0	0	5	0	0	0	0	0	9	0	0	0	0	0	1	0	0	0	0	0	0	0	0	0	0	0	0	0	1	1	0	0	0	0	1	0
4	0.2.15.3.1	Cyanobacteria_unclassified	1	18	0	0	0	0	0	0	0	0	5	0	0	0	0	0	9	0	0	0	0	0	1	0	0	0	0	0	0	0	0	0	0	0	0	0	1	1	0	0	0	0	1	0
5	0.2.15.3.1.1	Cyanobacteria_unclassified	1	18	0	0	0	0	0	0	0	0	5	0	0	0	0	0	9	0	0	0	0	0	1	0	0	0	0	0	0	0	0	0	0	0	0	0	1	1	0	0	0	0	1	0
6	0.2.15.3.1.1.1	Cyanobacteria_unclassified	0	18	0	0	0	0	0	0	0	0	5	0	0	0	0	0	9	0	0	0	0	0	1	0	0	0	0	0	0	0	0	0	0	0	0	0	1	1	0	0	0	0	1	0
3	0.2.15.4	ML635J-21	1	67	0	0	0	0	0	0	0	3	0	0	0	0	0	13	33	4	0	14	0	0	0	0	0	0	0	0	0	0	0	0	0	0	0	0	0	0	0	0	0	0	0	0
4	0.2.15.4.1	ML635J-21_unclassified	1	67	0	0	0	0	0	0	0	3	0	0	0	0	0	13	33	4	0	14	0	0	0	0	0	0	0	0	0	0	0	0	0	0	0	0	0	0	0	0	0	0	0	0
5	0.2.15.4.1.1	ML635J-21_unclassified	1	67	0	0	0	0	0	0	0	3	0	0	0	0	0	13	33	4	0	14	0	0	0	0	0	0	0	0	0	0	0	0	0	0	0	0	0	0	0	0	0	0	0	0
6	0.2.15.4.1.1.1	ML635J-21_unclassified	0	67	0	0	0	0	0	0	0	3	0	0	0	0	0	13	33	4	0	14	0	0	0	0	0	0	0	0	0	0	0	0	0	0	0	0	0	0	0	0	0	0	0	0
3	0.2.15.5	Melainabacteria	1	83	0	0	0	0	0	0	0	0	0	3	1	0	0	10	0	0	20	0	2	0	0	0	0	0	0	0	0	0	0	0	0	4	0	2	0	1	0	0	1	2	28	9
4	0.2.15.5.1	Gastranaerophilales	1	83	0	0	0	0	0	0	0	0	0	3	1	0	0	10	0	0	20	0	2	0	0	0	0	0	0	0	0	0	0	0	0	4	0	2	0	1	0	0	1	2	28	9
5	0.2.15.5.1.1	Gastranaerophilales_unclassified	1	83	0	0	0	0	0	0	0	0	0	3	1	0	0	10	0	0	20	0	2	0	0	0	0	0	0	0	0	0	0	0	0	4	0	2	0	1	0	0	1	2	28	9
6	0.2.15.5.1.1.1	Gastranaerophilales_unclassified	0	83	0	0	0	0	0	0	0	0	0	3	1	0	0	10	0	0	20	0	2	0	0	0	0	0	0	0	0	0	0	0	0	4	0	2	0	1	0	0	1	2	28	9
2	0.2.16	Deferribacteres	2	70	0	0	0	0	0	0	7	3	0	2	2	3	4	0	0	3	11	0	0	0	0	0	0	0	0	0	0	0	0	0	0	5	0	2	1	1	3	3	2	10	7	1
3	0.2.16.1	Deferribacteres	1	63	0	0	0	0	0	0	0	3	0	2	2	3	4	0	0	3	11	0	0	0	0	0	0	0	0	0	0	0	0	0	0	5	0	2	1	1	3	3	2	10	7	1
4	0.2.16.1.1	Deferribacterales	1	63	0	0	0	0	0	0	0	3	0	2	2	3	4	0	0	3	11	0	0	0	0	0	0	0	0	0	0	0	0	0	0	5	0	2	1	1	3	3	2	10	7	1
5	0.2.16.1.1.1	Deferribacteraceae	2	63	0	0	0	0	0	0	0	3	0	2	2	3	4	0	0	3	11	0	0	0	0	0	0	0	0	0	0	0	0	0	0	5	0	2	1	1	3	3	2	10	7	1
6	0.2.16.1.1.1.1	Deferribacteraceae_unclassified	0	9	0	0	0	0	0	0	0	3	0	0	0	0	3	0	0	0	0	0	0	0	0	0	0	0	0	0	0	0	0	0	0	0	0	1	0	0	0	0	2	0	0	0
6	0.2.16.1.1.1.2	Mucispirillum	0	54	0	0	0	0	0	0	0	0	0	2	2	3	1	0	0	3	11	0	0	0	0	0	0	0	0	0	0	0	0	0	0	5	0	1	1	1	3	3	0	10	7	1
3	0.2.16.2	Deferribacteres_Incertae_Sedis	1	7	0	0	0	0	0	0	7	0	0	0	0	0	0	0	0	0	0	0	0	0	0	0	0	0	0	0	0	0	0	0	0	0	0	0	0	0	0	0	0	0	0	0
4	0.2.16.2.1	Unknown_Order	1	7	0	0	0	0	0	0	7	0	0	0	0	0	0	0	0	0	0	0	0	0	0	0	0	0	0	0	0	0	0	0	0	0	0	0	0	0	0	0	0	0	0	0
5	0.2.16.2.1.1	Unknown_Family	1	7	0	0	0	0	0	0	7	0	0	0	0	0	0	0	0	0	0	0	0	0	0	0	0	0	0	0	0	0	0	0	0	0	0	0	0	0	0	0	0	0	0	0
6	0.2.16.2.1.1.1	Caldithrix	0	7	0	0	0	0	0	0	7	0	0	0	0	0	0	0	0	0	0	0	0	0	0	0	0	0	0	0	0	0	0	0	0	0	0	0	0	0	0	0	0	0	0	0
2	0.2.17	Deinococcus-Thermus	1	85	0	0	0	0	1	1	2	1	2	0	0	1	4	6	30	0	2	24	0	0	0	0	0	4	0	0	0	0	0	0	2	0	0	1	3	1	0	0	0	0	0	0
3	0.2.17.1	Deinococci	3	85	0	0	0	0	1	1	2	1	2	0	0	1	4	6	30	0	2	24	0	0	0	0	0	4	0	0	0	0	0	0	2	0	0	1	3	1	0	0	0	0	0	0
4	0.2.17.1.1	Deinococcales	2	21	0	0	0	0	1	1	2	1	2	0	0	1	2	2	0	0	1	0	0	0	0	0	0	4	0	0	0	0	0	0	1	0	0	1	2	0	0	0	0	0	0	0
5	0.2.17.1.1.1	Deinococcaceae	1	20	0	0	0	0	1	1	2	1	2	0	0	1	2	2	0	0	1	0	0	0	0	0	0	4	0	0	0	0	0	0	1	0	0	1	1	0	0	0	0	0	0	0
6	0.2.17.1.1.1.1	Deinococcus	0	20	0	0	0	0	1	1	2	1	2	0	0	1	2	2	0	0	1	0	0	0	0	0	0	4	0	0	0	0	0	0	1	0	0	1	1	0	0	0	0	0	0	0
5	0.2.17.1.1.2	Trueperaceae	1	1	0	0	0	0	0	0	0	0	0	0	0	0	0	0	0	0	0	0	0	0	0	0	0	0	0	0	0	0	0	0	0	0	0	0	1	0	0	0	0	0	0	0
6	0.2.17.1.1.2.1	Truepera	0	1	0	0	0	0	0	0	0	0	0	0	0	0	0	0	0	0	0	0	0	0	0	0	0	0	0	0	0	0	0	0	0	0	0	0	1	0	0	0	0	0	0	0
4	0.2.17.1.2	KD3-62	1	15	0	0	0	0	0	0	0	0	0	0	0	0	0	0	15	0	0	0	0	0	0	0	0	0	0	0	0	0	0	0	0	0	0	0	0	0	0	0	0	0	0	0
5	0.2.17.1.2.1	KD3-62_unclassified	1	15	0	0	0	0	0	0	0	0	0	0	0	0	0	0	15	0	0	0	0	0	0	0	0	0	0	0	0	0	0	0	0	0	0	0	0	0	0	0	0	0	0	0
6	0.2.17.1.2.1.1	KD3-62_unclassified	0	15	0	0	0	0	0	0	0	0	0	0	0	0	0	0	15	0	0	0	0	0	0	0	0	0	0	0	0	0	0	0	0	0	0	0	0	0	0	0	0	0	0	0
4	0.2.17.1.3	Thermales	1	49	0	0	0	0	0	0	0	0	0	0	0	0	2	4	15	0	1	24	0	0	0	0	0	0	0	0	0	0	0	0	1	0	0	0	1	1	0	0	0	0	0	0
5	0.2.17.1.3.1	Thermaceae	2	49	0	0	0	0	0	0	0	0	0	0	0	0	2	4	15	0	1	24	0	0	0	0	0	0	0	0	0	0	0	0	1	0	0	0	1	1	0	0	0	0	0	0
6	0.2.17.1.3.1.1	Meiothermus	0	3	0	0	0	0	0	0	0	0	0	0	0	0	0	0	0	0	0	2	0	0	0	0	0	0	0	0	0	0	0	0	0	0	0	0	0	1	0	0	0	0	0	0
6	0.2.17.1.3.1.2	Thermus	0	46	0	0	0	0	0	0	0	0	0	0	0	0	2	4	15	0	1	22	0	0	0	0	0	0	0	0	0	0	0	0	1	0	0	0	1	0	0	0	0	0	0	0
2	0.2.18	Elusimicrobia	1	1738	0	0	0	0	0	0	7	0	0	3	24	1	9	56	0	62	185	16	0	0	0	0	0	0	0	0	0	0	0	0	18	110	62	703	6	19	2	8	76	90	47	234
3	0.2.18.1	Elusimicrobia	5	1738	0	0	0	0	0	0	7	0	0	3	24	1	9	56	0	62	185	16	0	0	0	0	0	0	0	0	0	0	0	0	18	110	62	703	6	19	2	8	76	90	47	234
4	0.2.18.1.1	Elusimicrobiales	1	807	0	0	0	0	0	0	0	0	0	2	24	1	7	38	0	41	137	0	0	0	0	0	0	0	0	0	0	0	0	0	16	81	15	166	6	19	2	7	65	64	47	69
5	0.2.18.1.1.1	Elusimicrobiaceae	1	807	0	0	0	0	0	0	0	0	0	2	24	1	7	38	0	41	137	0	0	0	0	0	0	0	0	0	0	0	0	0	16	81	15	166	6	19	2	7	65	64	47	69
6	0.2.18.1.1.1.1	Elusimicrobium	0	807	0	0	0	0	0	0	0	0	0	2	24	1	7	38	0	41	137	0	0	0	0	0	0	0	0	0	0	0	0	0	16	81	15	166	6	19	2	7	65	64	47	69
4	0.2.18.1.2	Lineage_IIa	1	1	0	0	0	0	0	0	0	0	0	0	0	0	0	0	0	0	0	0	0	0	0	0	0	0	0	0	0	0	0	0	1	0	0	0	0	0	0	0	0	0	0	0
5	0.2.18.1.2.1	Lineage_IIa_unclassified	1	1	0	0	0	0	0	0	0	0	0	0	0	0	0	0	0	0	0	0	0	0	0	0	0	0	0	0	0	0	0	0	1	0	0	0	0	0	0	0	0	0	0	0
6	0.2.18.1.2.1.1	Lineage_IIa_unclassified	0	1	0	0	0	0	0	0	0	0	0	0	0	0	0	0	0	0	0	0	0	0	0	0	0	0	0	0	0	0	0	0	1	0	0	0	0	0	0	0	0	0	0	0
4	0.2.18.1.3	Lineage_IIc	1	33	0	0	0	0	0	0	0	0	0	0	0	0	0	0	0	17	0	16	0	0	0	0	0	0	0	0	0	0	0	0	0	0	0	0	0	0	0	0	0	0	0	0
5	0.2.18.1.3.1	Lineage_IIc_unclassified	1	33	0	0	0	0	0	0	0	0	0	0	0	0	0	0	0	17	0	16	0	0	0	0	0	0	0	0	0	0	0	0	0	0	0	0	0	0	0	0	0	0	0	0
6	0.2.18.1.3.1.1	Lineage_IIc_unclassified	0	33	0	0	0	0	0	0	0	0	0	0	0	0	0	0	0	17	0	16	0	0	0	0	0	0	0	0	0	0	0	0	0	0	0	0	0	0	0	0	0	0	0	0
4	0.2.18.1.4	Lineage_IV	1	7	0	0	0	0	0	0	7	0	0	0	0	0	0	0	0	0	0	0	0	0	0	0	0	0	0	0	0	0	0	0	0	0	0	0	0	0	0	0	0	0	0	0
5	0.2.18.1.4.1	Lineage_IV_unclassified	1	7	0	0	0	0	0	0	7	0	0	0	0	0	0	0	0	0	0	0	0	0	0	0	0	0	0	0	0	0	0	0	0	0	0	0	0	0	0	0	0	0	0	0
6	0.2.18.1.4.1.1	Lineage_IV_unclassified	0	7	0	0	0	0	0	0	7	0	0	0	0	0	0	0	0	0	0	0	0	0	0	0	0	0	0	0	0	0	0	0	0	0	0	0	0	0	0	0	0	0	0	0
4	0.2.18.1.5	Lineage_I_(Endomicrobia)	1	890	0	0	0	0	0	0	0	0	0	1	0	0	2	18	0	4	48	0	0	0	0	0	0	0	0	0	0	0	0	0	1	29	47	537	0	0	0	1	11	26	0	165
5	0.2.18.1.5.1	Lineage_I_(Endomicrobia)_unclassified	1	890	0	0	0	0	0	0	0	0	0	1	0	0	2	18	0	4	48	0	0	0	0	0	0	0	0	0	0	0	0	0	1	29	47	537	0	0	0	1	11	26	0	165
6	0.2.18.1.5.1.1	Lineage_I_(Endomicrobia)_unclassified	0	890	0	0	0	0	0	0	0	0	0	1	0	0	2	18	0	4	48	0	0	0	0	0	0	0	0	0	0	0	0	0	1	29	47	537	0	0	0	1	11	26	0	165
2	0.2.19	Fibrobacteres	1	1	0	0	0	0	0	0	0	0	0	0	0	1	0	0	0	0	0	0	0	0	0	0	0	0	0	0	0	0	0	0	0	0	0	0	0	0	0	0	0	0	0	0
3	0.2.19.1	Fibrobacteria	1	1	0	0	0	0	0	0	0	0	0	0	0	1	0	0	0	0	0	0	0	0	0	0	0	0	0	0	0	0	0	0	0	0	0	0	0	0	0	0	0	0	0	0
4	0.2.19.1.1	Fibrobacterales	1	1	0	0	0	0	0	0	0	0	0	0	0	1	0	0	0	0	0	0	0	0	0	0	0	0	0	0	0	0	0	0	0	0	0	0	0	0	0	0	0	0	0	0
5	0.2.19.1.1.1	Fibrobacterales_unclassified	1	1	0	0	0	0	0	0	0	0	0	0	0	1	0	0	0	0	0	0	0	0	0	0	0	0	0	0	0	0	0	0	0	0	0	0	0	0	0	0	0	0	0	0
6	0.2.19.1.1.1.1	Fibrobacterales_unclassified	0	1	0	0	0	0	0	0	0	0	0	0	0	1	0	0	0	0	0	0	0	0	0	0	0	0	0	0	0	0	0	0	0	0	0	0	0	0	0	0	0	0	0	0
2	0.2.20	Firmicutes	5	212402	0	3	10	0	41	32	48	85	145	2463	4444	4761	11820	17494	460	17784	24025	3766	12	71	92	20	8	11	7	9	4	9	33	9	3738	12821	3931	20418	3918	7268	6141	10051	15046	15453	13357	12594
3	0.2.20.1	Bacilli	3	35794	0	3	4	0	36	20	34	69	106	141	156	195	2002	6026	420	2012	5138	1335	9	32	37	4	4	9	4	8	3	8	30	2	191	1694	877	4022	879	2203	185	234	842	2047	1352	3421
4	0.2.20.1.1	Bacillales	9	2656	0	2	4	0	33	16	34	50	99	12	10	34	239	526	353	215	122	408	3	3	3	0	2	5	4	8	2	7	11	0	14	9	15	142	5	8	8	27	62	34	65	62
5	0.2.20.1.1.1	Bacillaceae	6	1137	0	0	0	0	25	10	29	27	76	0	0	0	138	188	231	150	15	245	0	0	0	0	0	1	0	2	0	0	0	0	0	0	0	0	0	0	0	0	0	0	0	0
6	0.2.20.1.1.1.1	Aeribacillus	0	1	0	0	0	0	1	0	0	0	0	0	0	0	0	0	0	0	0	0	0	0	0	0	0	0	0	0	0	0	0	0	0	0	0	0	0	0	0	0	0	0	0	0
6	0.2.20.1.1.1.2	Anoxybacillus	0	717	0	0	0	0	23	9	22	13	62	0	0	0	100	115	118	100	11	144	0	0	0	0	0	0	0	0	0	0	0	0	0	0	0	0	0	0	0	0	0	0	0	0
6	0.2.20.1.1.1.3	Bacillaceae_unclassified	0	196	0	0	0	0	0	1	7	0	8	0	0	0	15	37	67	13	3	42	0	0	0	0	0	1	0	2	0	0	0	0	0	0	0	0	0	0	0	0	0	0	0	0
6	0.2.20.1.1.1.4	Bacillus	0	57	0	0	0	0	0	0	0	6	5	0	0	0	2	24	14	6	0	0	0	0	0	0	0	0	0	0	0	0	0	0	0	0	0	0	0	0	0	0	0	0	0	0
6	0.2.20.1.1.1.5	Geobacillus	0	164	0	0	0	0	1	0	0	8	1	0	0	0	21	12	32	29	1	59	0	0	0	0	0	0	0	0	0	0	0	0	0	0	0	0	0	0	0	0	0	0	0	0
6	0.2.20.1.1.1.6	Terribacillus	0	2	0	0	0	0	0	0	0	0	0	0	0	0	0	0	0	2	0	0	0	0	0	0	0	0	0	0	0	0	0	0	0	0	0	0	0	0	0	0	0	0	0	0
5	0.2.20.1.1.2	Bacillales_unclassified	1	361	0	0	0	0	7	2	2	18	18	0	0	0	39	78	59	35	4	76	0	2	0	0	1	0	1	1	0	0	0	0	0	1	1	3	3	2	1	0	2	1	2	2
6	0.2.20.1.1.2.1	Bacillales_unclassified	0	361	0	0	0	0	7	2	2	18	18	0	0	0	39	78	59	35	4	76	0	2	0	0	1	0	1	1	0	0	0	0	0	1	1	3	3	2	1	0	2	1	2	2
5	0.2.20.1.1.3	Family_XI	1	3	0	0	0	0	0	2	0	0	0	0	0	0	0	0	0	0	0	0	0	0	0	0	0	0	0	0	0	1	0	0	0	0	0	0	0	0	0	0	0	0	0	0
6	0.2.20.1.1.3.1	Gemella	0	3	0	0	0	0	0	2	0	0	0	0	0	0	0	0	0	0	0	0	0	0	0	0	0	0	0	0	0	1	0	0	0	0	0	0	0	0	0	0	0	0	0	0
5	0.2.20.1.1.4	Family_XII	2	16	0	0	0	0	0	0	0	3	0	0	1	0	0	9	0	0	0	0	0	0	0	0	0	0	2	0	1	0	0	0	0	0	0	0	0	0	0	0	0	0	0	0
6	0.2.20.1.1.4.1	Exiguobacterium	0	6	0	0	0	0	0	0	0	0	0	0	1	0	0	2	0	0	0	0	0	0	0	0	0	0	2	0	1	0	0	0	0	0	0	0	0	0	0	0	0	0	0	0
6	0.2.20.1.1.4.2	Family_XII_unclassified	0	10	0	0	0	0	0	0	0	3	0	0	0	0	0	7	0	0	0	0	0	0	0	0	0	0	0	0	0	0	0	0	0	0	0	0	0	0	0	0	0	0	0	0
5	0.2.20.1.1.5	Listeriaceae	1	2	0	0	0	0	0	0	0	0	0	0	0	0	0	0	2	0	0	0	0	0	0	0	0	0	0	0	0	0	0	0	0	0	0	0	0	0	0	0	0	0	0	0
6	0.2.20.1.1.5.1	Brochothrix	0	2	0	0	0	0	0	0	0	0	0	0	0	0	0	0	2	0	0	0	0	0	0	0	0	0	0	0	0	0	0	0	0	0	0	0	0	0	0	0	0	0	0	0
5	0.2.20.1.1.6	Paenibacillaceae	4	65	0	0	0	0	0	1	0	0	0	0	0	0	1	2	5	3	0	48	0	0	0	0	0	0	1	0	0	0	0	0	0	0	0	1	1	2	0	0	0	0	0	0
6	0.2.20.1.1.6.1	Aneurinibacillus	0	10	0	0	0	0	0	0	0	0	0	0	0	0	0	0	0	0	0	10	0	0	0	0	0	0	0	0	0	0	0	0	0	0	0	0	0	0	0	0	0	0	0	0
6	0.2.20.1.1.6.2	Brevibacillus	0	8	0	0	0	0	0	0	0	0	0	0	0	0	0	0	0	0	0	8	0	0	0	0	0	0	0	0	0	0	0	0	0	0	0	0	0	0	0	0	0	0	0	0
6	0.2.20.1.1.6.3	Paenibacillaceae_unclassified	0	5	0	0	0	0	0	1	0	0	0	0	0	0	0	0	0	3	0	0	0	0	0	0	0	0	0	0	0	0	0	0	0	0	0	1	0	0	0	0	0	0	0	0
6	0.2.20.1.1.6.4	Paenibacillus	0	42	0	0	0	0	0	0	0	0	0	0	0	0	1	2	5	0	0	30	0	0	0	0	0	0	1	0	0	0	0	0	0	0	0	0	1	2	0	0	0	0	0	0
5	0.2.20.1.1.7	Planococcaceae	4	133	0	0	0	0	1	1	2	1	3	0	0	0	25	62	15	0	2	6	3	0	0	0	1	4	0	0	1	3	0	0	2	1	0	0	0	0	0	0	0	0	0	0
6	0.2.20.1.1.7.1	Planococcaceae_unclassified	0	83	0	0	0	0	1	1	2	1	2	0	0	0	24	22	15	0	0	3	3	0	0	0	1	4	0	0	1	0	0	0	2	1	0	0	0	0	0	0	0	0	0	0
6	0.2.20.1.1.7.2	Planomicrobium	0	3	0	0	0	0	0	0	0	0	0	0	0	0	0	0	0	0	0	0	0	0	0	0	0	0	0	0	0	3	0	0	0	0	0	0	0	0	0	0	0	0	0	0
6	0.2.20.1.1.7.3	Psychrobacillus	0	4	0	0	0	0	0	0	0	0	0	0	0	0	1	3	0	0	0	0	0	0	0	0	0	0	0	0	0	0	0	0	0	0	0	0	0	0	0	0	0	0	0	0
6	0.2.20.1.1.7.4	Sporosarcina	0	43	0	0	0	0	0	0	0	0	1	0	0	0	0	37	0	0	2	3	0	0	0	0	0	0	0	0	0	0	0	0	0	0	0	0	0	0	0	0	0	0	0	0
5	0.2.20.1.1.8	Sporolactobacillaceae	1	1	0	0	0	0	0	0	1	0	0	0	0	0	0	0	0	0	0	0	0	0	0	0	0	0	0	0	0	0	0	0	0	0	0	0	0	0	0	0	0	0	0	0
6	0.2.20.1.1.8.1	Sporolactobacillus	0	1	0	0	0	0	0	0	1	0	0	0	0	0	0	0	0	0	0	0	0	0	0	0	0	0	0	0	0	0	0	0	0	0	0	0	0	0	0	0	0	0	0	0
5	0.2.20.1.1.9	Staphylococcaceae	2	938	0	2	4	0	0	0	0	1	2	12	9	34	36	187	41	27	101	33	0	1	3	0	0	0	0	5	0	3	11	0	12	7	14	138	1	4	7	27	60	33	63	60
6	0.2.20.1.1.9.1	Staphylococcaceae_unclassified	0	10	0	0	0	0	0	0	0	0	0	0	0	0	0	2	0	0	0	0	0	0	1	0	0	0	0	0	0	0	0	0	0	0	1	1	0	0	0	1	1	1	1	1
6	0.2.20.1.1.9.2	Staphylococcus	0	928	0	2	4	0	0	0	0	1	2	12	9	34	36	185	41	27	101	33	0	1	2	0	0	0	0	5	0	3	11	0	12	7	13	137	1	4	7	26	59	32	62	59
4	0.2.20.1.2	Bacilli_unclassified	1	162	0	0	0	0	1	0	0	2	5	0	0	3	4	10	13	4	8	14	0	0	1	1	0	0	0	0	1	0	0	0	1	20	4	21	3	9	1	6	3	5	6	16
5	0.2.20.1.2.1	Bacilli_unclassified	1	162	0	0	0	0	1	0	0	2	5	0	0	3	4	10	13	4	8	14	0	0	1	1	0	0	0	0	1	0	0	0	1	20	4	21	3	9	1	6	3	5	6	16
6	0.2.20.1.2.1.1	Bacilli_unclassified	0	162	0	0	0	0	1	0	0	2	5	0	0	3	4	10	13	4	8	14	0	0	1	1	0	0	0	0	1	0	0	0	1	20	4	21	3	9	1	6	3	5	6	16
4	0.2.20.1.3	Lactobacillales	8	32976	0	1	0	0	2	4	0	17	2	129	146	158	1759	5490	54	1793	5008	913	6	29	33	3	2	4	0	0	0	1	19	2	176	1665	858	3859	871	2186	176	201	777	2008	1281	3343
5	0.2.20.1.3.1	Aerococcaceae	1	2	0	0	0	0	0	0	0	0	0	0	0	0	0	0	0	0	0	0	0	0	0	0	0	0	0	0	0	0	0	2	0	0	0	0	0	0	0	0	0	0	0	0
6	0.2.20.1.3.1.1	Aerococcus	0	2	0	0	0	0	0	0	0	0	0	0	0	0	0	0	0	0	0	0	0	0	0	0	0	0	0	0	0	0	0	2	0	0	0	0	0	0	0	0	0	0	0	0
5	0.2.20.1.3.2	Carnobacteriaceae	3	11	0	0	0	0	0	0	0	0	0	0	0	0	0	2	0	4	1	1	0	0	0	1	0	1	0	0	0	0	0	0	0	0	0	0	0	0	0	0	0	0	0	1
6	0.2.20.1.3.2.1	Carnobacteriaceae_unclassified	0	5	0	0	0	0	0	0	0	0	0	0	0	0	0	2	0	0	1	1	0	0	0	0	0	0	0	0	0	0	0	0	0	0	0	0	0	0	0	0	0	0	0	1
6	0.2.20.1.3.2.2	Granulicatella	0	5	0	0	0	0	0	0	0	0	0	0	0	0	0	0	0	4	0	0	0	0	0	1	0	0	0	0	0	0	0	0	0	0	0	0	0	0	0	0	0	0	0	0
6	0.2.20.1.3.2.3	Trichococcus	0	1	0	0	0	0	0	0	0	0	0	0	0	0	0	0	0	0	0	0	0	0	0	0	0	1	0	0	0	0	0	0	0	0	0	0	0	0	0	0	0	0	0	0
5	0.2.20.1.3.3	Enterococcaceae	3	13594	0	0	0	0	0	1	0	2	1	36	79	100	1125	1609	3	1334	1624	305	2	19	7	1	0	0	0	0	0	0	1	0	108	273	364	1627	597	535	58	120	444	1082	589	1548
6	0.2.20.1.3.3.1	Enterococcaceae_unclassified	0	1043	0	0	0	0	0	0	0	0	0	2	6	1	30	106	0	16	94	43	0	0	0	0	0	0	0	0	0	0	1	0	0	89	50	126	30	35	5	9	122	65	23	190
6	0.2.20.1.3.3.2	Enterococcus	0	12550	0	0	0	0	0	1	0	2	1	34	73	99	1095	1503	3	1318	1530	262	2	19	7	1	0	0	0	0	0	0	0	0	108	183	314	1501	567	500	53	111	322	1017	566	1358
6	0.2.20.1.3.3.3	Melissococcus	0	1	0	0	0	0	0	0	0	0	0	0	0	0	0	0	0	0	0	0	0	0	0	0	0	0	0	0	0	0	0	0	0	1	0	0	0	0	0	0	0	0	0	0
5	0.2.20.1.3.4	Lactobacillaceae	3	14509	0	0	0	0	1	1	0	0	1	16	56	24	511	3422	15	332	2827	256	0	6	4	0	0	2	0	0	0	0	1	0	41	309	229	1937	246	1484	20	29	257	665	648	1169
6	0.2.20.1.3.4.1	Lactobacillaceae_unclassified	0	8603	0	0	0	0	1	1	0	0	1	7	19	3	57	2987	15	101	2501	227	0	1	0	0	0	0	0	0	0	0	0	0	1	30	124	167	214	1304	15	0	15	36	51	725
6	0.2.20.1.3.4.2	Lactobacillus	0	5578	0	0	0	0	0	0	0	0	0	9	37	20	253	434	0	177	315	29	0	5	4	0	0	2	0	0	0	0	1	0	40	279	105	1744	28	176	5	26	240	627	594	428
6	0.2.20.1.3.4.3	Pediococcus	0	328	0	0	0	0	0	0	0	0	0	0	0	1	201	1	0	54	11	0	0	0	0	0	0	0	0	0	0	0	0	0	0	0	0	26	4	4	0	3	2	2	3	16
5	0.2.20.1.3.5	Lactobacillales_unclassified	1	2423	0	0	0	0	0	0	0	0	0	8	7	21	78	257	0	61	241	27	0	2	0	0	2	0	0	0	0	0	3	0	11	100	162	263	24	164	25	25	57	232	37	616
6	0.2.20.1.3.5.1	Lactobacillales_unclassified	0	2423	0	0	0	0	0	0	0	0	0	8	7	21	78	257	0	61	241	27	0	2	0	0	2	0	0	0	0	0	3	0	11	100	162	263	24	164	25	25	57	232	37	616
5	0.2.20.1.3.6	Leuconostocaceae	1	252	0	0	0	0	0	0	0	0	0	5	2	4	38	24	0	59	28	9	0	0	0	0	0	0	0	0	0	0	0	0	3	10	1	15	1	0	18	9	10	11	1	4
6	0.2.20.1.3.6.1	Leuconostocaceae_unclassified	0	252	0	0	0	0	0	0	0	0	0	5	2	4	38	24	0	59	28	9	0	0	0	0	0	0	0	0	0	0	0	0	3	10	1	15	1	0	18	9	10	11	1	4
5	0.2.20.1.3.7	PeH08	1	1	0	0	0	0	0	0	0	0	0	0	0	0	0	1	0	0	0	0	0	0	0	0	0	0	0	0	0	0	0	0	0	0	0	0	0	0	0	0	0	0	0	0
6	0.2.20.1.3.7.1	PeH08_unclassified	0	1	0	0	0	0	0	0	0	0	0	0	0	0	0	1	0	0	0	0	0	0	0	0	0	0	0	0	0	0	0	0	0	0	0	0	0	0	0	0	0	0	0	0
5	0.2.20.1.3.8	Streptococcaceae	2	2184	0	1	0	0	1	2	0	15	0	64	2	9	7	175	36	3	287	315	4	2	22	1	0	1	0	0	0	1	14	0	13	973	102	17	3	3	55	18	9	18	6	5
6	0.2.20.1.3.8.1	Lactococcus	0	2157	0	1	0	0	1	2	0	11	0	64	2	9	7	175	34	3	287	315	0	2	22	1	0	0	0	0	0	0	0	0	13	973	102	17	3	3	55	18	9	18	5	5
6	0.2.20.1.3.8.2	Streptococcus	0	27	0	0	0	0	0	0	0	4	0	0	0	0	0	0	2	0	0	0	4	0	0	0	0	1	0	0	0	1	14	0	0	0	0	0	0	0	0	0	0	0	1	0
3	0.2.20.2	Clostridia	3	164871	0	0	5	0	5	12	9	14	27	2171	4089	4353	9637	11147	40	15275	18316	2246	3	35	52	12	4	2	2	0	1	1	1	6	2806	9676	2707	14990	2945	4918	5430	9490	13555	11538	11369	7982
4	0.2.20.2.1	Clostridia_unclassified	1	2388	0	0	0	0	0	0	0	0	1	9	21	38	79	491	0	223	443	61	0	1	0	0	0	0	0	0	0	0	0	0	14	184	17	109	38	149	101	65	92	79	110	63
5	0.2.20.2.1.1	Clostridia_unclassified	1	2388	0	0	0	0	0	0	0	0	1	9	21	38	79	491	0	223	443	61	0	1	0	0	0	0	0	0	0	0	0	0	14	184	17	109	38	149	101	65	92	79	110	63
6	0.2.20.2.1.1.1	Clostridia_unclassified	0	2388	0	0	0	0	0	0	0	0	1	9	21	38	79	491	0	223	443	61	0	1	0	0	0	0	0	0	0	0	0	0	14	184	17	109	38	149	101	65	92	79	110	63
4	0.2.20.2.2	Clostridiales	14	162453	0	0	5	0	5	12	8	11	26	2162	4067	4315	9558	10656	38	15048	17873	2166	3	34	52	12	4	2	2	0	1	1	1	6	2792	9492	2690	14881	2907	4769	5329	9425	13463	11459	11259	7919
5	0.2.20.2.2.1	Christensenellaceae	4	22283	0	0	0	0	0	0	0	0	2	413	435	421	2523	2054	3	2809	2443	228	0	7	7	0	1	0	0	0	0	0	0	1	439	984	305	1376	203	793	276	953	1510	1781	933	1383
6	0.2.20.2.2.1.1	Catabacter	0	4	0	0	0	0	0	0	0	0	0	0	0	0	0	0	0	0	2	0	0	0	0	0	0	0	0	0	0	0	0	0	0	0	0	0	0	0	0	1	1	0	0	0
6	0.2.20.2.2.1.2	Christensenella	0	12	0	0	0	0	0	0	0	0	0	0	0	0	0	0	0	0	0	0	0	0	0	0	0	0	0	0	0	0	0	0	0	0	1	2	0	1	0	0	4	2	0	2
6	0.2.20.2.2.1.3	Christensenellaceae_R-7_group	0	21861	0	0	0	0	0	0	0	0	2	407	431	414	2498	2048	3	2786	2342	208	0	7	7	0	1	0	0	0	0	0	0	1	407	942	304	1373	187	790	274	896	1461	1776	917	1379
6	0.2.20.2.2.1.4	Christensenellaceae_unclassified	0	406	0	0	0	0	0	0	0	0	0	6	4	7	25	6	0	23	99	20	0	0	0	0	0	0	0	0	0	0	0	0	32	42	0	1	16	2	2	56	44	3	16	2
5	0.2.20.2.2.2	Clostridiaceae_1	6	212	0	0	1	0	2	0	1	7	0	2	0	0	7	1	0	38	4	15	0	0	1	0	1	0	0	0	0	0	0	0	41	9	1	0	0	3	8	21	0	2	0	47
6	0.2.20.2.2.2.1	Clostridiaceae_1_unclassified	0	160	0	0	0	0	0	0	1	7	0	2	0	0	7	0	0	2	1	8	0	0	0	0	0	0	0	0	0	0	0	0	41	9	1	0	0	3	8	21	0	2	0	47
6	0.2.20.2.2.2.2	Clostridium_sensu_stricto_1	0	1	0	0	0	0	0	0	0	0	0	0	0	0	0	0	0	0	0	0	0	0	1	0	0	0	0	0	0	0	0	0	0	0	0	0	0	0	0	0	0	0	0	0
6	0.2.20.2.2.2.3	Clostridium_sensu_stricto_12	0	1	0	0	0	0	0	0	0	0	0	0	0	0	0	0	0	0	0	0	0	0	0	0	1	0	0	0	0	0	0	0	0	0	0	0	0	0	0	0	0	0	0	0
6	0.2.20.2.2.2.4	Clostridium_sensu_stricto_3	0	1	0	0	1	0	0	0	0	0	0	0	0	0	0	0	0	0	0	0	0	0	0	0	0	0	0	0	0	0	0	0	0	0	0	0	0	0	0	0	0	0	0	0
6	0.2.20.2.2.2.5	Clostridium_sensu_stricto_5	0	3	0	0	0	0	0	0	0	0	0	0	0	0	0	0	0	0	3	0	0	0	0	0	0	0	0	0	0	0	0	0	0	0	0	0	0	0	0	0	0	0	0	0
6	0.2.20.2.2.2.6	Clostridium_sensu_stricto_7	0	46	0	0	0	0	2	0	0	0	0	0	0	0	0	1	0	36	0	7	0	0	0	0	0	0	0	0	0	0	0	0	0	0	0	0	0	0	0	0	0	0	0	0
5	0.2.20.2.2.3	Clostridiales_unclassified	1	26769	0	0	0	0	0	0	0	0	9	370	596	784	1595	2495	11	2159	3443	350	0	2	8	2	0	0	0	0	0	0	0	1	417	1418	468	2544	423	797	558	1255	1942	1726	1776	1620
6	0.2.20.2.2.3.1	Clostridiales_unclassified	0	26769	0	0	0	0	0	0	0	0	9	370	596	784	1595	2495	11	2159	3443	350	0	2	8	2	0	0	0	0	0	0	0	1	417	1418	468	2544	423	797	558	1255	1942	1726	1776	1620
5	0.2.20.2.2.4	Clostridiales_vadinBB60_group	1	435	0	0	0	0	0	0	0	0	0	2	21	1	0	7	0	14	67	0	0	0	0	0	0	0	0	0	0	0	0	0	5	38	16	55	4	44	9	48	52	2	48	2
6	0.2.20.2.2.4.1	Clostridiales_vadinBB60_group_unclassified	0	435	0	0	0	0	0	0	0	0	0	2	21	1	0	7	0	14	67	0	0	0	0	0	0	0	0	0	0	0	0	0	5	38	16	55	4	44	9	48	52	2	48	2
5	0.2.20.2.2.5	Eubacteriaceae	3	503	0	0	0	0	0	0	1	0	0	4	5	1	63	50	0	39	83	20	0	0	0	0	0	0	0	0	0	0	0	0	11	21	12	65	8	14	9	13	20	36	16	12
6	0.2.20.2.2.5.1	Acetobacterium	0	2	0	0	0	0	0	0	1	0	0	0	0	0	0	0	0	1	0	0	0	0	0	0	0	0	0	0	0	0	0	0	0	0	0	0	0	0	0	0	0	0	0	0
6	0.2.20.2.2.5.2	Anaerofustis	0	375	0	0	0	0	0	0	0	0	0	4	5	0	55	36	0	37	55	20	0	0	0	0	0	0	0	0	0	0	0	0	6	21	2	42	6	9	3	9	16	34	8	7
6	0.2.20.2.2.5.3	Eubacterium	0	126	0	0	0	0	0	0	0	0	0	0	0	1	8	14	0	1	28	0	0	0	0	0	0	0	0	0	0	0	0	0	5	0	10	23	2	5	6	4	4	2	8	5
5	0.2.20.2.2.6	Family_XI	6	21	0	0	0	0	0	2	0	0	1	0	0	0	1	10	0	3	0	0	0	0	0	0	0	0	0	0	0	0	0	0	0	0	1	0	1	1	0	0	0	1	0	0
6	0.2.20.2.2.6.1	Anaerococcus	0	1	0	0	0	0	0	0	0	0	0	0	0	0	0	0	0	0	0	0	0	0	0	0	0	0	0	0	0	0	0	0	0	0	1	0	0	0	0	0	0	0	0	0
6	0.2.20.2.2.6.2	Family_XI_unclassified	0	1	0	0	0	0	0	0	0	0	0	0	0	0	0	0	0	0	0	0	0	0	0	0	0	0	0	0	0	0	0	0	0	0	0	0	1	0	0	0	0	0	0	0
6	0.2.20.2.2.6.3	Finegoldia	0	1	0	0	0	0	0	0	0	0	0	0	0	0	0	0	0	0	0	0	0	0	0	0	0	0	0	0	0	0	0	0	0	0	0	0	0	1	0	0	0	0	0	0
6	0.2.20.2.2.6.4	Gottschalkia	0	8	0	0	0	0	0	2	0	0	1	0	0	0	0	3	0	2	0	0	0	0	0	0	0	0	0	0	0	0	0	0	0	0	0	0	0	0	0	0	0	0	0	0
6	0.2.20.2.2.6.5	Peptoniphilus	0	1	0	0	0	0	0	0	0	0	0	0	0	0	0	0	0	0	0	0	0	0	0	0	0	0	0	0	0	0	0	0	0	0	0	0	0	0	0	0	0	1	0	0
6	0.2.20.2.2.6.6	Tissierella	0	9	0	0	0	0	0	0	0	0	0	0	0	0	1	7	0	1	0	0	0	0	0	0	0	0	0	0	0	0	0	0	0	0	0	0	0	0	0	0	0	0	0	0
[truncated: 822 more rows]

## Sheet: Supplemental Table 3
taxlevel	rankID	taxon	daughterlevels	total	UC_Embryo_1	UC_Embryo_2	UC_Embryo_3	UC_Embryo_4	UC_Embryo_5	UC_Embryo_6	UC_Embryo_7	UC_Embryo_8	UC_Embryo_9	UC_Mother_1	UC_Mother_2	UC_Mother_3	UC_Mother_4	UC_Mother_5	UC_Mother_6	UC_Mother_7	UC_Mother_8	UC_Mother_9	OSU_Embryo_1	OSU_Embryo_10	OSU_Embryo_11	OSU_Embryo_12	OSU_Embryo_2	OSU_Embryo_3	OSU_Embryo_4	OSU_Embryo_5	OSU_Embryo_6	OSU_Embryo_7	OSU_Embryo_8	OSU_Embryo_9	OSU_Mother_1	OSU_Mother_10	OSU_Mother_11	OSU_Mother_12	OSU_Mother_2	OSU_Mother_3	OSU_Mother_4	OSU_Mother_5	OSU_Mother_6	OSU_Mother_7	OSU_Mother_8	OSU_Mother_9
[truncated: 1,455 more rows]

[truncated: 6 more sheets: Supplemental Table 4, Supplemental Table 5, Supplemental Table 6, Supplemental Table 7, Supplemental Table 8, Supplemental Table 9]
