# Supplementary material for: Matrotrophic viviparity constrains microbiome acquisition during gestation in a live‐bearing cockroach, Diploptera punctata
Source: Ecol Evol. 2019 Aug 22;9(18):10601–14. doi: 10.1002/ece3.5580 (PMC6787804; doi:10.1002/ece3.5580)
Supplement: Supplementary file 3 [file ECE3-9-10601-s003.zip › Supplemental data files 1/arare_max/compare_chao1/TreatmentGroup_stats.txt]

Group1	Group2	Group1 mean	Group1 std	Group2 mean	Group2 std	t stat	p-value
UCEmbryo	OSUMother	371.00835518345343	179.4232740798242	1709.6031687458853	189.55812605189797	-13.5527450962	0.006
UCEmbryo	UCMother	371.00835518345343	179.4232740798242	1181.0477495115063	169.3001567256887	-7.99396620888	0.006
UCMother	OSUMother	1181.0477495115063	169.3001567256887	1709.6031687458853	189.55812605189797	-6.04526050094	0.006
OSUEmbryo	UCMother	1173.0964449181988	178.21458490508056	1181.0477495115063	169.3001567256887	-0.0945973326775	1.0
OSUEmbryo	OSUMother	1173.0964449181988	178.21458490508056	1709.6031687458853	189.55812605189797	-6.83912473472	0.006
UCEmbryo	OSUEmbryo	371.00835518345343	179.4232740798242	1173.0964449181988	178.21458490508056	-8.46739132288	0.012
