# Supplementary material for: Matrotrophic viviparity constrains microbiome acquisition during gestation in a live‐bearing cockroach, Diploptera punctata
Source: Ecol Evol. 2019 Aug 22;9(18):10601–14. doi: 10.1002/ece3.5580 (PMC6787804; doi:10.1002/ece3.5580)
Supplement: Supplementary file 3 [file ECE3-9-10601-s003.zip › Supplemental data files 1/arare_max/compare_PD_whole_tree/TreatmentGroup_stats.txt]

Group1	Group2	Group1 mean	Group1 std	Group2 mean	Group2 std	t stat	p-value
UCEmbryo	OSUMother	9.072866001466677	2.152645917703945	54.948662221982666	4.812378122045457	-20.9902685288	0.006
UCEmbryo	UCMother	9.072866001466677	2.152645917703945	52.013737992562035	2.1757493127073393	-33.9875663515	0.006
UCMother	OSUMother	52.013737992562035	2.1757493127073393	54.948662221982666	4.812378122045457	-1.53519032803	0.84
OSUEmbryo	UCMother	12.946902993283425	3.5836303617377507	52.013737992562035	2.1757493127073393	-26.2081974336	0.006
OSUEmbryo	OSUMother	12.946902993283425	3.5836303617377507	54.948662221982666	4.812378122045457	-23.2168978496	0.006
UCEmbryo	OSUEmbryo	9.072866001466677	2.152645917703945	12.946902993283425	3.5836303617377507	-2.29785623976	0.192
