# Supplementary material for: Matrotrophic viviparity constrains microbiome acquisition during gestation in a live‐bearing cockroach, Diploptera punctata
Source: Ecol Evol. 2019 Aug 22;9(18):10601–14. doi: 10.1002/ece3.5580 (PMC6787804; doi:10.1002/ece3.5580)
Supplement: Supplementary file 3 [file ECE3-9-10601-s003.zip › Supplemental data files 1/arare_max/compare_observed_species/TreatmentGroup_stats.txt]

Group1	Group2	Group1 mean	Group1 std	Group2 mean	Group2 std	t stat	p-value
UCEmbryo	OSUMother	126.88333333333333	31.2820191519381	954.0583333333334	106.26182646599335	-17.5998230393	0.006
UCEmbryo	UCMother	126.88333333333333	31.2820191519381	831.1875	61.97062686265163	-23.615710387	0.018
UCMother	OSUMother	831.1875	61.97062686265163	954.0583333333334	106.26182646599335	-2.80131349457	0.096
OSUEmbryo	UCMother	290.44166666666666	39.2464320742097	831.1875	61.97062686265163	-22.6589553494	0.006
OSUEmbryo	OSUMother	290.44166666666666	39.2464320742097	954.0583333333334	106.26182646599335	-19.4298233235	0.006
UCEmbryo	OSUEmbryo	126.88333333333333	31.2820191519381	290.44166666666666	39.2464320742097	-8.38437279745	0.006
