# Supplementary material for: Matrotrophic viviparity constrains microbiome acquisition during gestation in a live‐bearing cockroach, Diploptera punctata
Source: Ecol Evol. 2019 Aug 22;9(18):10601–14. doi: 10.1002/ece3.5580 (PMC6787804; doi:10.1002/ece3.5580)
Supplement: Supplementary file 3 [file ECE3-9-10601-s003.zip › Supplemental data files 1/arare_max/compare_observed_species/Group_stats.txt]

Group1	Group2	Group1 mean	Group1 std	Group2 mean	Group2 std	t stat	p-value
Embryo	Mother	235.92222222222225	85.42706151744991	904.9100000000001	109.24480262236733	-20.3095118969	0.001
