# Supplementary material for: Matrotrophic viviparity constrains microbiome acquisition during gestation in a live‐bearing cockroach, Diploptera punctata
Source: Ecol Evol. 2019 Aug 22;9(18):10601–14. doi: 10.1002/ece3.5580 (PMC6787804; doi:10.1002/ece3.5580)
Supplement: Supplementary file 3 [file ECE3-9-10601-s003.zip › Supplemental data files 1/arare_max/compare_shannon/TreatmentGroup_stats.txt]

Group1	Group2	Group1 mean	Group1 std	Group2 mean	Group2 std	t stat	p-value
UCEmbryo	OSUMother	0.4181026695137457	0.1150484430147243	6.1677575672795975	0.9565922388982807	-13.830868827	0.006
UCEmbryo	UCMother	0.4181026695137457	0.1150484430147243	6.651170199475741	0.266330722279687	-49.7095057363	0.006
UCMother	OSUMother	6.651170199475741	0.266330722279687	6.1677575672795975	0.9565922388982807	1.32225797572	1.0
OSUEmbryo	UCMother	0.6910334880128371	0.0807690098697692	6.651170199475741	0.266330722279687	-68.9420574291	0.006
OSUEmbryo	OSUMother	0.6910334880128371	0.0807690098697692	6.1677575672795975	0.9565922388982807	-18.9211607238	0.006
UCEmbryo	OSUEmbryo	0.4181026695137457	0.1150484430147243	0.6910334880128371	0.0807690098697692	-5.49827026143	0.006
