# Supplementary material for: Matrotrophic viviparity constrains microbiome acquisition during gestation in a live‐bearing cockroach, Diploptera punctata
Source: Ecol Evol. 2019 Aug 22;9(18):10601–14. doi: 10.1002/ece3.5580 (PMC6787804; doi:10.1002/ece3.5580)
Supplement: Supplementary file 3 [file ECE3-9-10601-s003.zip › Supplemental data files 1/arare_max/alpha-diversity-collated/PD_whole_tree.txt]

	sequences per sample	iteration	LLM1	LLM4	LLM5	LLM2	LLM7	LLM8	LLM9	OE11	OM1	OM2	OM3	OM6	OM7	OM8	OM9	OM10	OM12	OM4	OE10	OE1	OM5	LLE4	LLE5	LLE6	LLE7	LLE8	LLE9	LLM3	OE2	OE3	OE4	OE5	OE6	OE7	OE8	OE9	OE12	OM11
alpha_rarefaction_10_0.txt	10	0	2.170437057	3.2371172809999997	2.976985153	1.621406251	2.5327758289999993	2.162457684	2.582899585	0.008252082	1.8405272839999998	1.5554562429999998	2.092764376	2.6237077809999994	2.8603658830000005	1.9537092909999996	1.6364730709999997	2.4202921249999996	3.0878241109999993	3.3087258229999987	0.008252082	0.008252082	4.088599827000002	0.015774641	0.008252082	0.008252082	0.008252082	0.008252082	0.008252082	3.2264450249999994	0.008252082	0.008252082	0.008252082	0.8477536429999998	0.008252082	0.031290634000000005	0.008252082	0.015774641	0.008252082	2.135511594
alpha_rarefaction_10_1.txt	10	1	1.7683057110000002	2.829120364	1.9997397060000002	1.6297029729999997	3.2930242119999993	4.232314345000001	2.966004112	0.008252082	1.2990763529999998	1.837394766	2.3721431279999994	2.5267610599999992	2.6270586759999994	2.1290931329999996	2.551266557999999	2.7264981559999995	2.7228776719999987	2.831227378999999	0.03196794200000001	0.037400389	1.4910983350000002	0.008252082	0.008252082	0.008252082	0.031290634000000005	0.035584177999999994	0.031290634000000005	2.5950124459999997	0.008252082	0.008252082	0.008252082	0.008252082	0.03843565	0.008252082	0.051524277	0.073995791	0.008252082	2.455896520999999
alpha_rarefaction_10_2.txt	10	2	2.0155407189999996	3.273142111000001	3.0086601510000004	2.1625664409999996	2.708421855	2.5864910549999998	2.523439791	0.046030664	1.5613650489999997	2.642159014	1.9325146509999998	2.7218846659999993	2.708549558000001	2.7147860599999993	2.478528331	2.586437488	3.015240396	2.7923477339999994	0.008252082	0.008252082	2.5634520809999994	0.008252082	0.008252082	0.6808147169999998	0.008252082	0.008252082	0.008252082	2.695259447	0.023369567000000004	0.008252082	0.042246869	0.008252082	0.035584177999999994	0.038827662000000006	0.047374369	0.064855137	0.008252082	1.4130651109999997
alpha_rarefaction_10_3.txt	10	3	2.8906041600000005	3.3322172930000007	3.4770451220000003	2.5416015880000007	3.580782560000001	1.783311378	2.406297416	0.06261308499999999	1.7037057189999998	2.5023410200000002	2.340440263	2.5809386390000006	2.9033587440000006	2.647358928	1.8539073049999997	2.6711456840000003	2.482150664	3.3918567190000006	0.008252082	0.008252082	1.5526521199999999	0.038813193	0.008252082	0.008252082	0.008252082	0.008252082	0.008252082	1.7573143209999997	0.008252082	0.008252082	0.008252082	0.008252082	0.008252082	0.008252082	0.008252082	0.031953189	0.008252082	2.243879666
alpha_rarefaction_10_4.txt	10	4	2.3272596819999998	2.8684335960000005	2.6102834290000003	3.002877227	3.291408202	2.737522857	3.1553624220000005	0.008252082	0.7533099439999998	1.8766713889999995	2.804251017	3.0826728120000007	2.9438427579999993	3.849223839	3.03013398	3.3709477800000003	3.185055102	2.9803808889999996	0.008252082	0.7406567399999998	2.5206265549999998	0.048617567000000014	0.008252082	0.008252082	0.6890653889999999	0.015774641000000002	0.008252082	3.537001683	0.060166368000000005	0.008252082	0.031290634000000005	0.008252082	0.008252082	0.008252082	0.008252082	0.008252082	0.038592292	2.0669419019999995
alpha_rarefaction_10_5.txt	10	5	2.146975986	3.5865809279999996	2.668447157	1.7043830930000003	2.6406229839999993	1.9456807369999995	2.6393008900000003	0.07899772799999999	1.6880625299999998	0.8520713879999999	2.314384244	1.9918826759999997	3.0419036869999996	2.9021101659999995	1.5062713360000002	2.960062366	4.110897705000002	3.45968307	0.008252082	0.008252082	2.2877048800000006	0.008252082	0.008252082	0.008252082	0.008252082	0.008252082	0.008252082	2.312839666	0.04714795200000001	0.008252082	0.008252082	0.008252082	0.008252082	0.008252082	0.019509203	0.038544523	0.038827662000000006	2.890348340000001
alpha_rarefaction_10_6.txt	10	6	1.8033377419999994	3.0126725810000003	1.641154131	2.300159343	3.607106305	2.7032655779999994	2.424721768	0.9687584489999997	1.4944008919999998	1.76894918	1.693008314	1.864000123	2.5911122570000003	2.80602504	2.4448522489999998	3.5996454599999996	2.6038600009999997	3.562050295	0.008252082	0.008252082	2.392169964	0.008252082	0.008252082	0.008252082	0.008252082	0.031290634000000005	0.008252082	2.0868803	0.008252082	0.027199357	0.008252082	0.05121256799999999	0.008252082	0.008252082	0.008252082	0.008252082	0.008252082	2.4181982079999997
alpha_rarefaction_10_7.txt	10	7	2.32798874	2.9010505710000003	2.8471883530000004	2.795460937	2.890555699	2.356657437	2.881715504	0.07988044000000001	1.9670475109999999	1.758862328	3.341710062000001	1.6862079939999997	3.5428091279999996	2.7503989820000005	2.5354607820000004	2.9071709080000003	3.043376589	3.10990503	0.03195318900000001	0.008252082	3.3668558829999995	0.008252082	0.008252082	0.008252082	0.008252082	0.008252082	0.008252082	2.1573466109999995	0.038660387000000004	0.073024181	0.008252082	0.008252082	0.027139965000000002	0.03843565	0.025193447	0.08469362400000002	0.008252082	2.6308297680000003
alpha_rarefaction_10_8.txt	10	8	3.052606719	2.4854610750000004	3.0549259290000004	3.0985525520000006	2.3097166160000002	1.9675534790000004	2.342823941	0.008252082	1.732855033	1.831265006	2.421351807	2.766669834000001	2.4288607979999997	2.477974205	1.5045349919999997	2.685366634	3.0720674580000003	3.011056657	0.07712576099999999	0.008252082	2.133417345	0.038660387000000004	0.008252082	0.038681673	0.031290634000000005	0.008252082	0.008252082	2.9589335610000007	0.008252082	0.008252082	0.008252082	0.008252082	0.05843614300000001	0.008252082	0.008252082	0.008252082	0.065939411	2.9551929380000006
alpha_rarefaction_10_9.txt	10	9	1.93404215	3.3785164130000003	1.9079955160000004	2.2740985950000003	2.4093131370000003	2.155431616	2.769165435	0.008252082	0.6402915610000001	1.443187686	3.8858325939999996	3.126105575	2.5613933060000003	2.6531358350000005	3.290860451000001	3.033113463	2.6789699470000006	2.2961183289999996	0.008252082	0.050266909	1.45218112	0.008252082	0.008252082	0.008252082	0.008252082	0.023369567	0.008252082	2.162352294	0.008252082	0.031290634000000005	0.027303464	0.008252082	0.008252082	0.008252082	0.06252876899999998	0.008252082	0.008252082	2.93839321
alpha_rarefaction_1255_0.txt	1255	0	26.25939171700008	30.409569510000026	29.295615043000055	28.80728114500004	27.763264135000057	29.324763506000053	30.76039682600008	4.912502400000004	21.201755152000068	22.45764504600006	28.011429002000042	30.647115079000056	30.31829048000004	30.064353556000057	25.398467499000066	28.634260987000076	31.727713338000065	28.914046051000053	4.383096783000002	1.253688131999998	28.680355270000053	1.6189174279999994	2.425112149	2.658344720999999	4.285400033000005	3.451553296000001	3.271489354999999	27.432039560000014	3.7681415939999976	1.457225134999998	2.654639854999997	2.0781658289999982	2.5057106859999982	2.393556194999997	4.293692441000001	2.441442939999998	2.7078127319999967	30.098434158000057
alpha_rarefaction_1255_1.txt	1255	1	27.400677072000093	28.404488111000067	27.694501504000087	27.477407216000064	29.199294653000067	29.338988967000066	31.581932183000074	4.500476607000005	20.474362273000047	24.33678301000005	27.821860525000076	31.11743651500007	29.487980963000084	30.14340987400007	25.79376859600007	29.88454812200006	30.569707355000062	29.307326843000066	5.629111196000005	1.195319791999999	27.500611847000073	1.5233313129999992	3.181454208	1.1079266580000005	5.516601877000004	2.6258552260000005	3.8454870059999995	27.031429578000033	2.145958669999999	3.7783971259999998	2.6329417389999987	1.981898562	2.0400239629999994	2.5990217389999986	4.467273982000003	2.319722555999999	2.8914356429999994	28.212118822000104
alpha_rarefaction_1255_2.txt	1255	2	26.521952227000025	28.239350279000053	27.776718090000006	27.388883916000037	28.477972934000046	29.27200639100004	29.470086137000056	5.493674078999999	21.15086279100007	23.57428298500002	28.472769270000022	29.879475718000055	29.288278554000016	30.970045530000018	24.59788605000003	30.171516915000062	29.72509813900006	28.122505245000035	5.332159484999998	2.2728634269999977	29.480715232000023	2.816945460999999	2.350673754999999	2.5707644399999987	4.651658582000001	1.5834234530000006	3.036516815000001	27.99475743400005	2.9851421339999984	2.7901699889999976	1.7310431409999996	1.159571149999999	3.305582161999999	3.6771335059999974	4.277215982	2.3486504189999966	3.5203511549999993	30.290926212000073
alpha_rarefaction_1255_3.txt	1255	3	28.856971414000068	30.19720705200005	30.901899237000045	29.01797797100005	28.554449747000046	29.788621504000066	30.385026146000016	3.439625429999998	21.390725091000053	23.188476838000053	29.48796502500006	31.281062757000075	30.147537965000065	29.63111253800006	26.47057933300008	29.83967082400008	30.947112925000038	29.928540259000066	5.427554934999998	2.9546683459999987	28.779562112000065	1.7080824299999993	2.551142167	1.4528810020000007	4.609958968000004	1.6787426950000004	2.805755711999999	26.585016596000052	2.627742033999998	1.3663851919999974	1.9878139709999996	2.125649164	2.3714750219999994	2.9325209619999972	4.516563962000003	2.228337926999998	3.099959499	28.506832819000067
alpha_rarefaction_1255_4.txt	1255	4	27.67613634600007	30.197374709000055	28.365371968000037	29.263824478000064	28.654826356000083	28.62691370200007	31.238347456000056	3.4966647439999976	21.806520817000074	23.098425328000044	28.165578211000057	30.200305024000077	29.119718450000054	30.230067395000077	25.143202740000056	29.09896489400009	28.730388029000068	28.397629038000087	4.253318486000005	2.802443127999997	27.669756430000053	1.0999070479999988	2.4057054049999986	1.4229199639999999	3.7503060919999993	2.7693629549999987	2.840628689999998	27.048782306000092	2.1138919859999996	1.065609418999999	2.1519290659999992	2.0234493949999983	2.246104069999999	2.932236211999997	4.232348814000005	2.447841251999999	2.9869214599999974	27.883691026000076
alpha_rarefaction_1255_5.txt	1255	5	28.436894596000098	28.69921905100008	29.871982805000073	28.989659957000075	29.282685364000077	29.275616976000077	31.18301764400004	3.705308180999999	22.384148378000063	24.04086501700007	28.979412953000075	32.159084902000046	29.93458162200004	29.020316796000053	24.96271692400007	30.30927858500007	30.955064223000058	28.86981765900007	4.434373911000002	2.608196753999997	26.759996809000043	1.821290028999999	1.258324596	2.4920968109999992	4.0687091380000036	2.5491760179999976	1.9474200270000006	24.84716334400008	2.139137620999998	2.237227129999999	2.6157095299999984	2.330758565999999	2.2736622949999994	2.1641768299999993	3.973673918999997	2.08401729	2.9186369929999967	30.622919184000093
alpha_rarefaction_1255_6.txt	1255	6	28.38527746900009	27.910842499000076	28.94907777400006	29.83765495300009	29.494105724000068	29.781745005000086	30.76129885300007	6.002113210000008	21.581015820000076	24.800093482000086	28.839238251000065	30.546336146000076	28.901553708000083	28.396269558000103	25.64589085500008	30.61337527000009	31.345138125000084	26.66522993200008	5.302550321000008	1.897178763999999	27.652156926000067	1.618755116999999	2.176624789999998	2.7108552889999995	3.785332528000001	3.8275397369999995	2.933957834999999	26.43971481400008	3.0648744529999985	2.9044037479999973	1.935590596	2.617732276999998	2.555915567	2.7954226059999976	3.7309052369999987	2.0925904699999984	2.8395790639999996	29.2599169960001
alpha_rarefaction_1255_7.txt	1255	7	28.71893879300007	30.15981047600007	27.42507974600005	29.65878266600009	29.067209946000087	30.217885372000058	31.672689381000044	6.059589315000003	22.53698849400008	23.883554228000055	29.000600390000066	30.063066075000055	30.28197297600005	30.163778081000064	27.355418772000075	30.48439687400006	30.661528351000065	27.746520520000043	5.010541958	2.2048522959999977	29.437210480000072	1.2141825029999995	2.6187507019999994	1.8866809629999999	4.337706838000003	1.7261234129999998	2.838323886	27.057257254000056	2.0421050569999974	3.5450427749999975	1.5781787039999995	2.1379023309999994	1.8497727079999997	2.639917858999999	2.3986753469999966	3.1158712590000004	3.4243739759999987	28.871555777000076
alpha_rarefaction_1255_8.txt	1255	8	28.210885433000108	29.458956069000084	29.092461072000084	28.02556375300007	27.508829533000075	28.638253718000087	30.435536271000057	3.9205406709999977	20.99318690500007	21.309201591000047	27.980416673000096	30.66412802100007	28.458185542000052	30.76486162200007	27.189532044000075	32.83636578000005	30.73427671400008	28.13739934700009	4.923359412000002	3.173060947999998	29.054911611000087	1.236391419999999	2.2705547889999997	0.32163454700000016	5.042650098000005	2.0701475890000003	2.9692375559999995	27.457671588000085	2.4747003449999974	3.2106223799999967	1.8303190449999989	1.7189838879999997	2.243567292999998	3.385491144999998	4.5493540610000025	2.4347804149999988	3.282019924999999	29.439310457000094
alpha_rarefaction_1255_9.txt	1255	9	27.859789175000056	27.02226886500008	30.094242499000092	28.974245000000078	28.30757020800008	29.353986420000066	29.232924882000056	4.3916856350000035	20.962190419000077	23.807796449000065	30.224532700000065	29.655640333000076	29.197163892000056	29.767944092000064	25.469330779000053	30.439068673000072	31.692049885000085	27.946881581000078	4.753445206	3.122352069999997	27.00129137800006	0.7314717710000005	2.66629423	0.6760864110000001	3.9216029519999993	1.1137409869999997	2.933736954999999	25.205115509000066	3.399621416999998	1.8702168309999987	2.750294853999997	2.2800667109999986	2.0538786789999994	2.569225094999999	3.5289408939999993	3.3859181719999993	2.7178038339999984	29.82670565200008
alpha_rarefaction_2500_0.txt	2500	0	33.447516300000025	33.0212454870001	37.41214092800002	34.296404357000064	35.69646606200008	36.82304725500001	37.291404285000034	8.339927850000008	29.32922331300006	30.84821349700008	34.68830617000005	38.527054918000005	36.162375521	37.17361426899994	33.46045051800008	37.708976155000016	38.37567675200002	33.89576385200007	7.729240244000003	3.0926648969999957	35.08658218500004	2.310124295999998	2.0078139950000002	2.5771605309999988	6.176485625000003	1.857155854000001	5.357132783000003	33.69661814000004	3.6173962609999952	4.793944606999998	4.663202103999998	4.192800087000002	3.0456687619999974	4.5804525489999985	5.601647145999999	4.057240756	4.169142389000003	35.147377980000044
alpha_rarefaction_2500_1.txt	2500	1	32.688135450000104	36.239153757	35.90791211400005	34.623115183	34.87301991399996	37.52711717199997	38.3837217339999	5.356730016000005	27.333109580000073	30.344744006000123	34.370335085000036	37.314044652999904	36.02617947399992	36.493696314999994	32.411248024000066	38.4084037219999	38.31458120499992	33.59737772400003	7.750386491999998	3.0839696969999966	36.158426879999965	2.874565953999998	3.1857762160000007	4.361339973000003	5.8980807219999996	3.770483183999999	5.360351684000006	33.42683113300003	4.950212598000001	2.953168599999997	4.771829259	3.6899881439999977	3.389554768999997	4.109484286999998	6.1827096520000016	4.4665958480000025	3.534429110999998	35.62211015300001
alpha_rarefaction_2500_2.txt	2500	2	34.43173604400003	36.72695729200005	38.235160148	35.601302624000006	33.05152554900007	36.87810490699999	38.532563120999974	6.728719544000001	26.848785392000092	30.877821287000096	34.347548144000044	36.82069918900001	36.945584266999994	37.99574703799996	31.61069049000013	39.33020342999996	38.144456638999976	34.69231864000004	8.521547696999997	4.760935268999999	35.70710413300007	1.7239599029999984	3.3298546400000006	3.245966037	8.463387626000006	3.460077066000001	4.812032402000004	31.473681794000118	3.276223474999997	4.429522761999999	3.916908935999997	3.8331248809999985	4.039754288999999	2.954592836999997	5.673096456999999	4.333462992999998	4.901442328000002	36.80777506800006
alpha_rarefaction_2500_3.txt	2500	3	33.86114185400009	36.90206142200008	37.45873214300007	34.222003252000086	33.791080958000116	36.57466774500004	36.828316601000076	7.886815824000005	26.525563789000085	28.981173268000113	34.36041660300009	38.08971155599999	38.277543783999974	36.833661189000026	33.30243462400007	37.837049903	38.63342726399996	34.32842224600006	7.457466264	3.125488537999997	38.018814561000035	2.750431045999998	3.4043684450000002	2.1034195229999995	6.649750275999999	3.210570273999998	5.403258382000004	32.46640168300009	4.170726246000001	4.372951910999998	3.8201414039999966	3.116631621999997	4.1128203580000005	3.406919356999997	5.637942909	5.072311257000001	3.5571602779999973	36.72667912900006
alpha_rarefaction_2500_4.txt	2500	4	35.132792802000075	36.635335059000056	36.26084737400008	34.14121938600005	35.724889364000106	36.626572658000036	37.05406881400008	8.209859627000004	27.899507600000092	31.021364417000125	33.860329581000094	38.62357333199997	36.74636828500007	37.29141834400002	32.62513429200011	37.033498758000064	37.838074818000045	33.42464547800011	8.005913269999999	4.141738513999998	34.9493080670001	3.1283510879999987	2.0925887380000003	3.175657725999998	6.574178000000007	2.871860125000001	4.5932289020000026	30.981832261000125	5.1413086350000015	3.8859508289999947	4.047130484999998	4.021797595999999	3.2528677149999954	2.9825543879999965	4.673143358999998	3.419527777999997	3.9441037929999965	34.86779505100007
alpha_rarefaction_2500_5.txt	2500	5	32.10720883700012	35.14259118899998	39.79536878000002	32.68624601900008	35.83447627599998	36.18759198200005	36.964505774999914	6.531531392999998	28.105671110000056	29.228579066000098	34.281302073000035	37.48053200699997	38.66767925100002	36.35801724099998	31.978266787000123	37.467462345000044	38.352350722999965	35.455927327999994	7.620566180999995	4.132459604000001	36.55583336600002	3.841511470999998	3.0889480240000005	3.4472075099999993	6.1367778450000054	2.457535691000001	6.1926852160000045	31.120964105000105	4.779044871000001	4.591142919	3.8455273109999957	3.9130450769999987	3.2715975259999968	3.6702593109999957	5.500134531000003	3.4221509569999964	3.7779411869999993	38.357098201999975
alpha_rarefaction_2500_6.txt	2500	6	35.50066068200005	36.890118449000056	37.587737173999976	34.87926315700004	35.82940874999999	34.99101583400003	37.67003153600005	8.209958665	26.802495112000084	30.792373751000113	35.51539567300008	38.99589954099996	36.361378969	36.95657193100001	32.689289936000065	38.29746459699999	40.05380750599997	34.890155320000105	8.742648383	2.2938618069999968	37.80477928799999	3.4031662169999977	3.0500945819999994	3.047515654999999	5.014067702	2.810444514999998	4.217650218000002	31.16813762400014	3.4109127989999957	3.8278127809999973	4.127686108000001	2.9739227419999974	3.2411176359999962	2.8356199979999976	5.781396990000003	3.345002296999996	5.424877493000003	35.73592073200009
alpha_rarefaction_2500_7.txt	2500	7	33.78378982200004	35.27640963100005	36.139250625000045	34.558611172000056	33.53679870300009	34.87037213300009	37.249362306000016	6.468041156000001	27.572152422000087	30.731105787000093	33.51622342600006	37.189279623000026	37.22696570199999	36.85897846899998	33.46149132400006	36.903637999999994	39.69452549799992	34.95148676100006	6.738196019000001	3.8904627319999947	35.798492648999996	2.2021853159999973	4.112462886000003	1.9703485159999994	4.550848412000004	2.8678471229999984	3.8002837139999994	32.42121250900004	4.229638173000001	5.015458908	3.484906052999996	3.7347545769999986	3.7956085019999977	4.217430869000004	6.709318366	5.252855005000001	4.287421008000001	36.128689465
alpha_rarefaction_2500_8.txt	2500	8	33.26794342300008	36.200782122000135	37.81810886400013	33.52172842400006	34.6835419170001	37.09614086200012	38.12653566800009	5.938797699000003	26.085722213000057	30.97722659500008	33.77066002200007	38.542966103000026	35.6379665850001	37.93510242400009	30.57344582700009	35.84376598500006	37.9257928660001	35.367856466000084	7.707059809000006	4.323824734000002	36.463196216000064	3.689923588999998	2.1790591430000004	3.53683789	6.3874670740000035	2.7299854409999997	4.815564314000003	32.008577276000096	3.166630260999997	4.008070812000001	4.541024356000002	2.5863885499999957	2.500570668999998	3.688622102999997	5.766660616000003	5.476289858	4.300148745000002	37.13585032700011
alpha_rarefaction_2500_9.txt	2500	9	33.71640018000008	36.97117935200009	38.62077164100007	34.972709999000095	36.45226995500007	36.12463606100007	37.9889162510001	7.297406973000005	28.12628124800008	31.358843715000102	34.78479164300009	38.15479003700003	37.04323218100008	36.00926661000004	31.921903196000123	37.057142042000066	38.30723182200002	33.8318715250001	8.262070622000012	3.646720071999995	34.21834832600011	2.4148844099999973	1.8312063540000005	4.284878044000003	5.4371024199999995	3.464293120999999	3.392431070999997	31.16235017400012	4.278805799999999	3.7093536549999975	3.4739247209999964	3.4469530699999966	4.9442113800000005	4.312536033	6.097711731000001	4.7765113129999985	4.597409727	36.01203408400007
alpha_rarefaction_3745_0.txt	3745	0	38.00225327300001	39.261008270999994	42.138082381999986	38.37595202599998	38.094337119	41.68824043100004	42.54482057300001	11.327010772000014	31.770756972000104	33.89636415800007	39.20278666700003	42.98961188099994	42.67447951499996	40.82235469399999	35.76394671700005	42.72612506300002	43.284195233999995	39.551260801	10.40862029900002	4.179790441999997	41.973994309999995	3.5192118389999973	4.072438013000003	4.7153764050000015	8.514820975000006	3.926355629999999	6.218899450000002	34.91579525600007	4.082119187999998	4.625950182999999	5.519757966000003	4.878585185999999	5.670926220999999	5.465825729	7.5467546130000045	5.419850147999999	5.9121190530000005	40.73567164700004
alpha_rarefaction_3745_1.txt	3745	1	36.618741701000005	38.69455681700003	41.57327457400002	38.53143814599997	41.21201552199998	39.21036841399997	42.14039494	10.462021620000023	30.654916908000093	34.349877152000076	36.891170358	41.298821850999964	44.267767592999945	41.202126350999954	34.52545727900006	40.860003474999964	42.232983877999956	37.447504464999994	10.46029454900001	5.589661838000001	39.216536142999985	2.3739876589999964	4.507706843000005	3.5079876289999974	7.270796836999999	3.314939511	6.038877441000004	35.699840213000044	4.5012165989999975	5.484418136999999	5.201839260999999	4.744125646999998	4.346153744000001	4.788506629000002	8.552855355000004	5.900024535000002	5.813655735000003	42.88601998399998
alpha_rarefaction_3745_2.txt	3745	2	40.38660351499994	38.75002146799994	40.292979442999865	38.89937704299998	39.96160182299993	39.3579674709999	42.02788925499989	9.420507309000003	31.79356140200008	34.691888186000014	36.54333243700002	41.83901813499994	40.51788475699993	42.40196082199991	36.375831543	40.55127294399995	43.12515218599987	38.88958379700003	10.891873171000007	5.016751463999995	39.33440847900002	3.576004985999998	4.340741422000004	3.6602819819999994	6.601542924	3.9203648419999992	6.811592114000003	34.67117092100004	4.888306482999997	4.923123305999997	5.564127767	5.965636123999999	4.085578883999999	5.4942846250000015	7.398892473000001	6.113707916999999	5.280398182999998	41.19580201999994
alpha_rarefaction_3745_3.txt	3745	3	38.015853031999974	39.512510104000036	42.23923660900002	39.499548077000014	38.260109798999956	40.85870087600005	41.70055473599986	9.282004129000004	30.617791843000095	36.89819277100004	37.340494639000035	40.94942508399994	41.37406938099999	41.71463901299992	36.510098294000045	41.56074323999997	41.58250358900001	39.13670685199999	10.045686049000013	5.535516544	40.673510306	2.441452982999998	4.430148287000004	3.350077914999997	7.481297651000004	3.203497533999998	6.426723482000009	35.05816745900007	5.880117162000001	4.891970284000001	5.162333645999999	4.29482959	5.367214441000003	5.350981988999998	7.509045112000003	5.791947235000002	5.109920429999997	42.35989704099994
alpha_rarefaction_3745_4.txt	3745	4	37.17809133100007	39.918955780000026	43.03266026300003	38.65936718300003	39.352629746000034	39.28476573100002	43.429992240999994	9.679436449000002	30.07128153600012	34.5223566380001	37.218519250000035	43.016444975000034	42.60565663700004	41.79715408400005	35.870063011000084	43.45733402300003	44.273760056000015	38.61012994300009	8.59211178300001	4.284532377	40.30288783500005	3.6364589979999984	3.3371827819999993	4.049923777000006	6.943453998000001	4.701392053000001	7.547324731000004	35.62195400800012	5.051787863000001	4.044881219999999	4.877727368	4.075288516999998	3.731071076999995	5.881837332000001	7.246733382000002	5.685569676000001	6.150836586000003	40.87833453100004
alpha_rarefaction_3745_5.txt	3745	5	37.872873210999984	39.07062225499998	40.651441475999945	38.41667013199999	40.58862410999998	40.009086066	41.34561726399992	9.84201013200001	31.38681902400011	34.378028572000034	37.265861020000024	42.11829628799987	41.7608318549999	42.690479223999915	35.762380447000055	41.09366179499995	43.77105970899991	39.538640797999996	11.130935739000012	4.386174344999998	40.93914086399994	2.535899968999999	4.427206633000003	4.3358677000000005	6.558503119000003	5.337597798000003	5.539800025000003	35.593254717	5.386354899999994	4.701405397999997	4.728524312999997	5.045848506999994	4.549402340999998	5.110472053999997	8.464207991000004	5.782721135999995	6.780219472000001	41.17532411199995
alpha_rarefaction_3745_6.txt	3745	6	38.00476464699997	40.943472361999994	43.158297280999925	38.890129407999964	38.738240190999974	41.976135377999846	42.77942648999991	10.489299150000017	30.249945183000126	35.41693849900009	38.74142535699998	42.27342550699991	42.64091722499986	41.41038213999987	37.66763130500006	42.34631445199989	44.439176018999824	39.45484321299994	10.666654671000005	5.213154393	41.066102786999885	2.969476769999997	6.478976579000003	3.2496255829999994	7.244962631000003	2.995650648000001	6.141449728000002	36.55111425700006	6.438625603000002	5.806902534	5.341195814999997	5.837404094999995	4.4661848740000005	5.229006876999999	6.823843637000005	4.116047348999999	5.950381236999999	39.93543503399993
alpha_rarefaction_3745_7.txt	3745	7	38.74839238799995	40.52931350999998	40.95963442899993	38.727875472999926	39.49986545599994	42.06506564599986	42.3497933489999	8.827759114000012	29.023653385000095	34.75942202299996	36.846220208999995	41.148470792999824	40.949495944999846	41.837316304999874	35.94584754100001	41.431168835999884	43.51585245799984	38.663817118999916	9.289257021000012	4.845474411000001	39.82060897699991	3.989893530999998	3.669649110999999	3.2447030000000012	6.644716077000007	3.718323115	6.054392143000003	35.59878195199998	4.5259085259999985	4.32952714	5.166861544000004	4.090941291000001	4.4970893840000015	4.506092577000005	7.389241075000008	5.103565768000006	5.953473341000009	40.05557157099987
alpha_rarefaction_3745_8.txt	3745	8	37.46247630800002	39.91655795100001	42.468830736000044	38.771261913999965	40.43188616200006	41.568480656999995	41.87579749300001	9.895765814000006	32.73748958800006	34.509746498000055	37.89351304900003	41.900466103999996	41.42997600199999	42.41814094899999	35.302674249000056	42.173449173	43.36176333300001	38.293363814999964	10.888825740000014	5.7238431469999975	39.27693793900002	2.798424908999998	3.8157000339999976	4.462440499	7.645007157	4.146250302999999	5.867761492000005	34.935829136000066	6.101653542999999	4.577103035999994	5.240149782	5.225923722999998	5.476869420999996	4.8547816449999965	7.5117586890000005	5.133679699999998	6.538714459999998	42.39783990599997
alpha_rarefaction_3745_9.txt	3745	9	37.90681481500003	39.56120771600007	40.220469835000074	38.85879867700003	39.98721220600004	40.383050473000026	42.41094371000007	10.578634719000021	32.77535605900011	33.59121082500012	37.75944159500007	43.36114042600002	41.60706773200003	43.44693315899998	35.944042574000065	41.38094020800003	43.45916186300001	39.42361885600001	10.837049653000015	4.620462107999997	39.88329950899999	2.755486603999997	4.456289503999999	4.731906780000004	7.420693307	4.264100599000002	5.9938455280000005	36.235499545000096	4.890007761999998	4.425061033999996	5.452685026	4.844672506	6.140284879999999	4.265188014	7.869218487999999	6.297875029	5.131593172999999	42.24983780700003
alpha_rarefaction_4990_0.txt	4990	0	41.00556473399998	43.802108927	44.25565527300004	40.951102178999996	42.57509570700003	44.92218754400001	43.892612858000035	11.858221528000017	34.38134183100004	36.780244026000055	40.719838218000056	45.288535941999925	46.57036149899994	45.006736691	40.15113732299999	45.328287978999946	46.248979624999905	42.464186327	13.566956211000031	6.020303273999997	42.860636605	3.0046040539999965	5.872027935999999	4.567407300000002	8.611601417000005	5.469758625000005	7.469601040000003	40.18804661399995	6.0418481439999985	5.8998617489999905	6.263502392999999	5.927414099999998	6.260781119999998	7.085903392999997	9.462246704000012	6.639821469999993	7.755103614	43.801995948000055
alpha_rarefaction_4990_1.txt	4990	1	40.051804937999975	41.97256247600002	45.69382177300003	41.50760871700001	40.56543408200004	43.570112109999975	43.54316443300006	13.418939971000025	32.98829401000008	38.04146588400003	40.12899175300006	45.937959436000014	46.55439811599999	44.32369175899995	40.20231400300001	45.32181975799994	47.561778488999934	42.34858617199999	13.089380868000033	6.411449676000001	43.520745150999964	3.9736390139999984	5.025592821000004	4.870048298000003	9.782133159000015	4.404187993000005	6.0210949810000045	39.13442648099994	7.174408148000002	5.373073295999997	5.876925996999998	6.083435837999999	5.221864645000001	5.424788682999999	8.821634352000013	6.191059212999998	6.037592338000002	45.316253495
alpha_rarefaction_4990_2.txt	4990	2	39.77051112199996	42.30373367399995	47.157784631999824	41.61859331499996	42.43864424399988	43.051248080999926	45.37474234899978	11.393760077000023	35.13210764000007	36.67137625599999	41.569195911000044	45.40002493899983	46.11035391599981	44.290989355999805	40.03185332999998	45.07400885499987	47.12917258099986	43.349421036999914	13.981317063000034	6.970306557000001	44.61721510299985	4.480040385000006	5.9762374150000035	4.584664380000007	6.907462485000001	4.512121888000004	6.774300002000003	38.77621777499996	6.628126702000001	7.354847390999998	6.303058216999995	5.3381784309999984	6.607265128000001	6.2810880309999995	8.960193328000008	9.15347254800001	7.082604485000004	44.061220082999924
alpha_rarefaction_4990_3.txt	4990	3	41.76869706499994	42.78325075099996	46.36344507199994	41.899489014999986	42.801102244999896	43.158872236999954	43.57958799499976	10.023453706000018	32.610003918000054	38.140532196999985	40.69202700200008	44.74380304699989	44.78706339099991	43.978806240999866	39.99902540599999	44.55790637999989	46.91066397399984	42.469271151999834	12.54382712600003	5.792443463000006	45.21973437899981	3.7014364429999973	6.397460070000007	5.595171871000005	8.510050673000016	4.171968786000004	7.6934940490000105	36.77135208799998	6.8327287620000074	5.490981274000003	5.6898731820000075	5.202847212000003	5.546206742000003	6.397717669999999	9.334844074000017	6.897787961000011	6.198235351000001	45.489091704999886
alpha_rarefaction_4990_4.txt	4990	4	40.77547140299995	42.042996726000005	46.036786657999954	39.84193189600002	42.77979828000001	43.04448532999998	43.418400972	10.597345009000003	33.02936310300009	37.542631208000046	40.86374801000002	45.57839985499997	44.55413924699998	45.72844418699998	40.203979208999954	45.28476686399996	46.95966379299991	41.79040536499994	13.08939154100002	5.235535711999992	42.676651697999986	3.6950937159999953	4.109140316000003	4.863673996000007	9.628068814000004	4.548499621000004	6.751187641000011	37.816580109999975	7.593605609999999	5.919745959999996	5.9407940399999974	6.222761294000001	5.904786357999997	5.885041269999996	8.697491070000003	6.655555435999997	6.090626567000003	45.22211434599997
alpha_rarefaction_4990_5.txt	4990	5	42.08828959899996	43.238155464	45.64051574300001	40.69649499000001	42.55090624300001	43.713753553999965	44.77194351400004	11.54062301700002	33.58760027800009	37.17756371600004	39.91797019599999	45.423126380000035	45.52090149500001	43.981279232999974	40.15462750600002	45.845448970999996	47.268949152999916	41.727469860000035	13.643642268000036	6.445129119999999	44.17935952799995	3.7725850339999987	3.928836764000001	4.149548290000001	9.736768969000003	5.334561875000006	7.905998943000001	37.118614030000025	5.119641485000001	5.354473515999997	5.873924833	6.1674466249999975	5.342518223999997	5.980903467999998	10.02065158500001	6.713883241999998	6.374670958000004	45.45144201799999
alpha_rarefaction_4990_6.txt	4990	6	40.76568370599996	40.359661228999954	44.09832028399991	42.01589629199996	43.83215580399998	43.535617928999955	44.41252936599991	12.409549582000022	34.44657362600009	37.735725718000026	40.10258088099999	44.7190336719999	46.242452200999914	46.01287062099984	41.524117531	44.66968747399998	45.9898815009998	42.26121099999999	12.739727038000018	6.6101238519999965	43.38656282499986	3.9737115809999977	4.195159963000005	4.6958146290000045	8.027759343000001	6.410066071000008	7.490000750000007	39.48872409899996	7.7679633799999985	6.327785019999998	6.705932191000002	4.877113021999996	7.2808303290000005	5.630084494000001	8.825237343000001	5.567148859000004	7.073153153000006	44.88026380299991
alpha_rarefaction_4990_7.txt	4990	7	41.04838078799994	42.773047792999975	45.66492699899991	42.279118502999935	41.31693630499999	43.69117744299999	44.30174819599986	12.222122012000023	32.8515649310001	36.06227593800001	41.12182992599999	46.9738876939999	45.520652709999865	45.03034994799991	40.84335069299997	44.78751444499987	44.9209024009999	43.279085107999926	12.981933632000034	6.075515740000002	44.40933922299991	4.000723153999997	4.260394263000002	4.808670840000002	9.625432026000006	4.8262450510000034	7.0246328200000026	38.762119835999954	7.0430495770000014	4.921324664999995	6.077346261999997	6.1328331749999965	6.762191406000002	5.941783783999997	9.507581503000006	6.634306699999999	6.126271374999998	44.299808291999874
alpha_rarefaction_4990_8.txt	4990	8	41.48090960099985	41.4120223029998	44.93859048399983	40.16982142699986	43.098631441999814	44.37469374799977	43.83827807399971	11.723333651000004	33.597974359000034	37.702780957	42.52092317699987	44.96250182599976	45.28573862399987	44.769412366999745	39.503182085999875	46.1420776869998	46.49867100699978	41.997172257999814	11.924972350000008	6.412678347999995	43.631754838999804	3.4837593129999966	6.212883907999998	4.405807004000003	8.637994688000006	4.740354007000004	6.735896482000005	39.224575976999944	6.195709974999999	4.752922263999995	5.473997316000001	5.772025643	5.662762914	5.951661196999998	9.366423388000007	6.744402086000002	7.640149293000007	45.84236077799979
alpha_rarefaction_4990_9.txt	4990	9	42.24086351	43.093670572	44.605456166000074	41.222437184000015	43.25702691900001	44.51450231500003	44.70574024300005	11.94320865500002	33.203015965000105	37.581817481000044	42.00111017900005	45.85418862600002	46.32663387600005	44.62655636800001	40.58271865900004	45.91119745600004	46.56243927000003	42.511887705000056	11.62118809300004	5.495287552999999	43.66506022700002	4.054314407000003	4.349371669000004	4.881794657000004	8.126262187999997	4.660395243000003	6.8942214870000065	38.66953658799998	5.496847742999998	5.407069035999997	5.885394627999999	4.647049400000001	5.400652035000001	5.983514275	8.432043525	6.298698998999999	7.823239819000001	45.01425846700004
alpha_rarefaction_6235_0.txt	6235	0	43.068831650999925	45.524830904999895	47.82505591399983	42.58429589799994	45.21617131299986	45.784108318999856	46.121747358999976	12.624577637000021	35.183346951000026	40.19372929699991	43.33000515499995	48.63826670299976	48.578647800999846	48.75511852899972	42.89921956599995	48.582867403999714	49.323618114999675	44.62363612199987	14.473832909000059	6.763476398000011	46.46890703999981	4.6284873570000045	5.028062333000002	6.065901407000004	9.510052699000004	5.784477911000004	7.824215887000001	39.844448512999875	7.482420423000021	6.944185363000026	7.141165214	5.517631704000004	5.713581300000007	6.907796530999997	10.727322211000027	6.638117521	7.913284947000008	47.12075301199984
alpha_rarefaction_6235_1.txt	6235	1	43.93132383999985	43.95037219999991	47.332177709999876	45.122286929999795	45.20999570299988	45.05283840899979	45.85007188399994	13.557545773000044	35.613759321000096	41.136139344999954	43.55166336699992	48.41888500799968	48.34587415199976	47.05130706399967	42.52456599999993	48.70890902599973	49.69734810999966	44.2677862989998	13.155799547000054	6.924490521	45.27906389699978	4.8992406079999995	4.681042638000002	5.976296659999999	9.589779258000014	4.889005792	6.398195435000004	40.43389503600003	7.260452395	6.426864611999998	6.081729896999999	6.9801707949999985	6.277890380000002	7.074423424000001	9.92463986600002	8.46243674400001	8.33142232300002	46.12000492899981
alpha_rarefaction_6235_2.txt	6235	2	43.8853587009998	45.26861686399977	48.39118144199975	42.7001037319998	48.33222008199972	45.80317307799978	45.41824110499967	14.553285933000057	37.940357347	38.75568613599995	44.26857668699981	48.69185112199969	48.34843926999973	48.510162854999685	42.26368188699981	48.8811753389997	52.11562851699965	46.417674876999726	14.575883929000058	6.272533607000001	46.191646045999754	3.777057014999996	3.3881023409999993	5.028984426000006	10.587737015000013	5.111697007000007	6.899255334000012	40.96832800699996	7.236531053000005	7.458598620000019	7.197044187000007	6.449916496000003	7.677619097000002	7.0879249400000015	9.61729245900002	7.888735436000013	7.6383937710000085	46.560715917999794
alpha_rarefaction_6235_3.txt	6235	3	42.78609738699985	43.52648902299983	49.59135523099975	43.44597115799985	45.23835848299982	45.88183577199985	46.57473837399981	13.587317276000038	36.71870052099999	41.11092443399995	43.97420067599983	48.445488282999726	48.78871472799971	47.885793164999754	43.67488193099982	49.592067517999716	50.24074520099969	44.6678489339998	13.441661106000067	7.03500453600002	47.501179240999775	4.123258954	5.028320922000003	5.065195224000003	8.631186491000003	5.0964415050000005	7.672521279000007	39.397600095999906	6.7361467369999986	6.994002278000004	6.895778274000003	6.834913458999996	6.311780119999995	6.657152104000006	10.550183809000034	7.560780289000008	7.561118553000002	47.15991999899975
alpha_rarefaction_6235_4.txt	6235	4	44.3994047109999	45.225106212999854	45.7001499569998	43.53530839299988	46.21388653099975	44.236711331999864	45.724830428999795	12.254275872000031	35.98200454700001	41.240927587	41.694378585999914	48.42293261199977	48.75329724799981	47.954559992999734	42.419332737999916	49.261763834999826	50.16397684099967	43.96524975799979	14.659470652000062	7.689698064999997	45.76625094299974	4.280385990000003	5.8633465739999995	6.179741920000003	9.363691011000002	5.2911092410000045	7.777907610000001	40.62602428299993	7.266239755000006	7.98278360300002	7.354894540999997	6.2746950209999985	6.815474516	7.445575198000001	9.039377955000015	6.396271831999998	7.900948985000005	46.799680241999816
alpha_rarefaction_6235_5.txt	6235	5	42.97359922899993	43.625467630999985	48.3602938269999	44.371632753999975	44.16604935799998	46.073451548999955	46.01889216599998	11.540522016000022	35.44854743600001	40.13390468199994	42.90149639799996	48.52208460299987	48.245226150999926	47.2834476939998	43.62034841199994	47.66769880099991	51.44051808599981	45.77634062499992	14.335694525000061	6.236986538	47.20399120699985	3.4636614699999964	5.585843546000002	5.473961635000005	10.537073761000002	5.419130694000003	7.790706397000005	38.89326692999994	7.573668515000001	9.020647703000018	6.739915131000004	7.182604993000008	5.776252925999999	6.531487339999998	10.809959705000036	7.459536312000013	8.547366718000008	48.49284476199992
alpha_rarefaction_6235_6.txt	6235	6	43.509598746999934	44.84831094799995	47.021431367999966	42.15667791399989	46.22302750999989	46.74374779599988	46.23280739199995	13.21628168400003	36.71491163299998	39.586697466999965	44.49813111399997	48.371618333999876	49.072721893999855	48.91601804199989	42.37816973099997	47.75163207199983	51.139262736999775	45.39275990199997	14.928649771000071	7.288359030000002	47.4128112849999	4.448489178999998	4.707672157000002	3.648135542999999	8.326423587	6.288842193000002	7.200144655000008	42.002196736999906	7.471519124	6.5807200470000025	7.148458835000001	6.166391235999993	6.301043151	5.887381683999999	10.251215854000028	8.90682846400001	8.297906673000009	45.538633203999936
alpha_rarefaction_6235_7.txt	6235	7	44.02198906199997	44.67572044499989	47.72604818299983	44.15706512399989	45.43742304399987	46.31166453899987	46.27538237599982	12.772297281000032	35.548739925000106	40.53071497400001	44.32561150599991	48.142634818999845	47.69262874699986	48.64643857499978	43.203953626999834	49.64594809699979	50.22148518099972	44.36342598999989	13.03763025900004	7.476480279000012	46.05247441799987	5.229979442000003	6.492259039000002	5.261021573000002	11.395689538000006	5.860436588000003	8.752747231000006	40.44008267799993	7.718823715000014	5.833031997999995	7.0156095590000085	7.072949362999994	5.251607770999999	7.065118529000002	10.30189859700002	8.382443666000004	8.26473997300002	47.250820438999824
alpha_rarefaction_6235_8.txt	6235	8	43.98006051499994	44.418509988999986	47.810493034999915	44.48203762900001	44.698797529000025	46.555143486999974	46.763843686999955	13.429701122000056	36.651388805	39.67632549099998	45.035166498999985	48.1555566209998	47.53882500399991	48.25493312899985	42.96083140199998	48.0150753699999	49.67663845599977	45.85981722399997	13.96803250100005	6.544543757000003	47.841777128999915	3.8110045989999946	5.679946066	5.462821068000001	9.029504036000004	6.686816527000006	7.371541588000006	39.80181001999995	7.9972117880000155	6.685017368000018	7.159242454000005	6.725283496999999	6.012358092999998	7.134637833999999	9.963910634000023	7.6164452190000045	8.59681292100002	47.77077297199996
alpha_rarefaction_6235_9.txt	6235	9	44.02571710299994	46.13303741100003	47.58359608100002	43.06891504499998	44.381251032000044	46.288594687	46.86136629600005	13.245726795000037	36.63594948800006	39.959373598000035	42.401012684000044	48.5038874719998	50.174921146999814	46.40857737899993	42.52110759699997	46.89552218799992	49.290450083999815	45.09925204899997	14.549972953000038	6.3581150519999925	46.22686067399996	4.354969385999999	6.010639788	4.288610997000004	10.479288354	5.595928263000003	6.712699850000001	42.08805047399999	8.769275309000017	7.664298188000003	6.962286076999995	5.958487584999993	5.531074009999999	6.780710321999997	10.044927488000015	6.898200261000013	8.018107064000004	47.417281791999976
alpha_rarefaction_7480_0.txt	7480	0	45.68372441799991	46.848911907999984	51.65296049099979	45.89765474999996	47.37210956699991	48.100766508999925	47.328578545999754	13.86268771500005	38.94307242199998	41.748418867999945	44.59296069299997	50.95843739099975	53.534324168999746	49.65836232299981	45.04002591099993	49.97592636999974	52.78070102299971	48.61932341099981	15.365524392000086	7.474019045000022	49.193363039999724	5.605060920000001	6.512328873000001	5.526984629000004	11.244658272000018	7.692754623000008	9.502376951000006	42.25737031399996	8.735403023000044	8.98983614700003	8.001058652999998	7.855259303000006	7.452101379000001	7.723133522000023	11.333850143000033	9.244203506000032	9.393617433000022	49.815985473999895
alpha_rarefaction_7480_1.txt	7480	1	47.03037338299966	47.18369780999981	49.49018990899979	45.99816720699972	46.64177446499986	49.58613170699957	48.09139431399984	13.784327097000068	36.54327596500005	41.671217273999865	46.01157559399983	51.04843403199952	51.5086343119997	51.41802498799952	43.73650372399991	51.62398212699967	51.37060902199953	47.67344246799966	13.724723275000079	7.610537795000024	48.79291321999956	5.3350271350000025	5.852776724	6.251031985	11.74840706100002	6.030172145000001	8.592962715000006	42.26177008299985	7.732911608000028	7.591052494000038	7.125002244000012	6.678475368000001	7.469787620000013	8.004560758000013	10.593021823000043	8.506104391000019	9.04310059400003	49.606381434999626
alpha_rarefaction_7480_2.txt	7480	2	45.90626494499973	46.38148931399981	50.31001394299982	46.08780327399967	48.021528693999656	47.05460274899962	47.59131130899976	15.45953647100007	38.144320989999926	41.422196970999906	45.6618302369998	52.71936970599939	52.02770168899957	50.41496616799952	45.90660400499974	52.24777457299959	53.46742351599942	48.088999956999665	14.821222158000081	7.559647552000022	49.32330189999943	4.891229763999999	6.630467693000006	5.4198978400000035	10.951729649000027	6.851481593000007	8.804355550000015	42.45157661599979	8.98160200400004	9.130218966000038	7.2002987990000165	8.010005292000027	7.627929396000013	7.293005648000001	10.664999674000038	7.567824890000015	8.867294905000033	49.25104930699956
alpha_rarefaction_7480_3.txt	7480	3	46.19361906599976	46.24210049499988	50.89654492699981	44.24023727699983	46.12146761499984	46.55186082999971	47.08013196399983	15.010539855000081	37.74772180300004	42.40528092799989	44.93807931599985	51.072447854999545	51.39273213699967	49.59764060399969	43.83432606999975	49.34474696299968	52.76735497899954	47.11779968199971	14.876410185000095	8.45656431900004	48.29702865299971	5.159401833000002	6.629103623999999	4.401489362000003	10.883861277000006	6.280796109000005	9.807732186	43.12994409299984	7.951732164000028	8.188851727000035	7.7987966240000155	7.700389675000016	6.529871596000005	7.078179532	11.269850272000044	9.472591813000026	10.656917271000044	48.6791344939997
alpha_rarefaction_7480_4.txt	7480	4	45.43092900699995	47.32963291100005	51.67166746999977	46.164738569999926	48.13895795299979	50.278473732999764	47.84214683499976	15.115997139000068	37.03055081499995	42.09107852800002	45.511812733	51.1417994389998	51.20863843799989	51.04443872999981	44.634156634999975	50.61911730199983	51.36563443699973	47.585311721999894	16.38329163800009	6.965729153000029	47.35930458399991	4.717139137999999	5.441096356000001	5.670285975000002	11.047370848000009	5.1606297600000035	8.252990436000003	41.761692192000005	8.668800377000023	8.66354821000003	9.000964630000022	7.046131312000011	7.020933979000006	7.266334813000013	10.660127707000033	9.884593573000025	7.902730896000009	50.33018138799977
alpha_rarefaction_7480_5.txt	7480	5	45.40155594899974	47.16951835999988	49.34442474799982	46.19142446799971	46.71556781899981	47.74196942599963	48.4493871569999	14.501618781000058	37.226960737000034	41.59594592499993	44.25866498499989	49.34540922599953	50.81823892999962	50.30694559699962	44.289822106999864	49.409147410999594	53.80322501199954	46.74327789499961	15.917534107000087	7.301287139000014	49.753519378999606	5.195905926000001	6.326803534000004	6.424318231999998	12.814106669000015	6.317029086000003	10.048947260000011	41.713567870999825	8.484471419000041	9.006128158000038	8.399857768000016	7.444793868000013	7.0115477620000055	8.047595014000006	12.138862250000042	10.414419698000048	8.865230534000036	50.048946080999606
alpha_rarefaction_7480_6.txt	7480	6	45.26878357599971	46.301546422999785	49.84371931599977	45.979217151999656	47.26668301299975	47.276552314999655	47.21345829299979	15.365231083000081	36.96880629200005	41.59539566299989	44.485444340999855	50.386107356999624	52.25194194499961	49.06108922299961	43.88127297199983	51.30983502899961	53.61279514999943	48.85798939899962	16.33216489200011	7.319295180000023	49.6096848509996	5.385318071000003	5.092219431000002	7.204807695000003	10.336213977000014	5.638850631000003	8.551164511000014	42.50262644799981	8.309471593000032	7.9935234430000275	8.339923042000038	6.645607389000006	7.79167391200001	8.502567924000026	11.659780758000041	8.62841707100003	9.576695879000031	48.3648246949996
alpha_rarefaction_7480_7.txt	7480	7	45.81022465099974	46.62872342599984	50.353028199999784	44.38621736199971	45.85688049799984	47.00957147299964	48.79807480399981	14.459929853000045	37.74058691600007	40.530350793999915	45.63979607399972	50.321759294999495	52.06306837699957	51.04706955099955	44.510351402999845	49.73368666199959	53.30383686799948	47.82829213499962	14.197828317000077	8.60857101800005	49.33721092799965	5.520831610999999	6.4930479020000025	6.096139844	10.658244063000016	7.513709724000006	9.71458936400002	42.176456533999854	9.361074370000047	8.823696757000043	8.093567104000023	7.604067825000007	7.460564527000008	7.718457555000006	11.097077688000036	7.454172147000015	10.525821658000027	50.60740875799958
alpha_rarefaction_7480_8.txt	7480	8	44.64981708799973	47.35301046799985	49.68196318099991	45.13521642199974	47.55499674199979	48.29322521299967	48.20254004399983	14.885248998000064	38.38164926099999	42.91499490599977	45.4072711539999	50.65932929099956	51.97779895199965	49.81008073799967	45.1476164029998	50.72151093799965	53.051291204999465	46.56383473199966	15.425864824000106	7.907664254000027	48.45493004999966	4.915987461	6.158633678000002	6.8863681869999995	10.272828620000004	6.213832464	8.06251257300001	43.03488583099988	7.1739783100000105	7.6184666550000335	6.637271573000019	7.726149137000004	6.972999118	7.157981308000007	10.162439915000041	8.498194084000021	9.286380217000028	50.406444041999606
alpha_rarefaction_7480_9.txt	7480	9	45.35578365599983	46.176124961999875	50.48987042999989	46.06949798199984	47.12756686099984	48.83068624599982	47.95307973699982	16.062869360000068	37.93967864299994	42.40602317799995	46.96061345099994	51.91304692899972	52.17073475899983	51.45201213899978	45.76817760099987	50.3387349699998	53.641370785999676	47.605938167999774	15.627549675000084	6.823139580000016	48.35950860199974	5.348046256000002	6.967955415000006	6.008948798000009	11.176624666000022	8.030149851000012	8.69387740700001	42.42649219699993	9.022114908000017	8.337675346000024	8.11736554100002	7.669493794000025	8.343840777000011	7.164716753000011	11.609577856000035	7.040412210000012	10.604621385000055	50.650508897999764
alpha_rarefaction_8725_0.txt	8725	0	46.80605155299984	48.37761974199988	49.818291265999825	48.119194339999886	52.18240255999973	50.56234460599968	48.35496501499975	15.532414157000073	39.64806210699993	44.31792062599992	47.30994892799993	55.441842677999624	53.65423103799968	52.03105593199971	46.78802757099981	51.20559973999973	57.85174743499954	50.38368206299973	17.170684498000117	9.614465639000056	51.3163362829997	6.010527938	5.2422141070000015	6.739968083000006	11.52825303200002	7.464465503000008	10.005114627000008	45.37087883499986	8.661465106000062	8.82223845800005	8.664420332000041	8.366772243000018	8.74806145900002	7.190281601000018	11.824692373000055	10.397449413000036	9.185109793000041	52.690453589999755
alpha_rarefaction_8725_1.txt	8725	1	47.0354945469997	48.80486398799986	53.12678999999983	47.83136298799964	49.14471668799975	50.09290455899956	48.78455118699985	16.071213674000084	40.505174698000005	44.47725813499978	47.8464870679996	53.3316141349994	54.18202878799944	52.26640964099943	46.92749463899965	51.94044597699953	55.13470428499939	50.67152992699948	16.64600961700011	8.189486487000043	50.998915326999466	5.894680035000002	6.294760643000001	6.3776096760000005	12.232604249000016	7.113226193000003	9.884214745000007	44.60115505599966	8.972265900000048	8.651828000000048	7.9797446580000555	8.910134112000026	9.248989306000018	8.392711046000027	12.267051954000047	9.00739822200003	9.555770519000045	51.827758823999524
alpha_rarefaction_8725_2.txt	8725	2	46.543814544999655	47.77172392899964	52.259264219999714	46.242224362999686	48.74022894699959	49.819860287999575	48.31496501099959	15.873465274000083	40.43452438499993	44.58661088199977	47.025745790999714	52.80704884899944	52.7118408299995	52.323392175999516	45.75982687599971	53.84330632399954	54.38481452199939	49.25283850599946	15.31054910400012	8.787453464000048	50.72988859299955	5.775215214000001	5.596609309000006	6.499748033000007	11.279062692000014	7.365761747000008	9.461886623000026	43.1042206939998	8.795268070000047	7.60463336700005	7.827441714000028	8.822964714000044	8.345723077000036	9.347320623000043	12.561384642000073	8.011098258000045	11.774623685000067	51.96156613699951
alpha_rarefaction_8725_3.txt	8725	3	47.07933875299977	48.35161031799978	51.05657060099972	48.19491263499962	50.22743842399959	50.965553003999545	48.23804844699978	15.66256821300009	39.99493726799993	44.20609829099976	47.92809990399956	53.10084556499949	52.401050410999574	53.03279223799953	46.74367652399966	54.17136725299956	54.49813353599952	49.679134915999605	17.067511310000114	7.970407673000029	50.479389858999575	5.82908245	6.915350120000006	5.507575372000001	11.392409140000018	6.829463421000002	9.50005104300001	44.45204771299984	8.80825409800005	9.37296083900005	10.026952659000042	8.217436537000024	8.129039647000031	8.775191732000039	12.250612353000042	9.337372616000032	9.430264797000033	52.40996017699951
alpha_rarefaction_8725_4.txt	8725	4	47.65183229199989	46.757704268000005	52.17546788199974	48.19258137699991	49.01605893799979	48.69403899099985	49.88501688799978	16.850425010000098	39.37706715799999	44.624067016999966	46.27844017600002	54.05666970399967	53.66976006599975	52.125389533999744	46.966912313999835	53.01810247199971	56.12887575399963	49.46532441299985	17.533670710000123	9.149753650000045	49.985198462999804	6.080760165999999	6.784212038000001	6.858444891	11.389333623000015	7.327875376000005	9.837331537000013	43.87807962499993	9.207515773000042	6.975688219000025	8.171602708000012	7.794580459000028	8.000519239000003	9.008041607000033	11.518798537000052	11.057288858000051	10.322141424000042	51.72535511599976
alpha_rarefaction_8725_5.txt	8725	5	47.89795024199973	47.57031190699988	51.1695563089997	47.659404130999704	47.71197513599973	49.9219382849996	48.46657576099981	16.169835511000084	39.80988610399999	44.06855374599975	46.66471146299968	52.63643274899939	55.08571396399958	52.07706410999954	47.25359433299961	54.42092696699945	55.486734935999415	49.68448440499963	16.77317211500012	8.714820308000052	51.70127946699954	4.746454080999998	8.29523183100001	6.988803913000001	11.019963360000018	6.511786893000008	9.806248562000016	43.713619837999886	9.219697806000054	7.5634702730000365	9.527464346000043	8.780621691000027	8.293893301000008	8.111146504000029	11.221349259000062	10.269533031000043	9.899435077000039	51.354555191999566
alpha_rarefaction_8725_6.txt	8725	6	46.63988436699968	48.49344543399978	50.836627380999836	46.1674079979998	49.74066551199967	49.403256861999616	48.827666667999836	17.1785839770001	41.301605770999934	43.085875776999764	47.39505519499965	53.83158550399948	53.33872975599957	51.93886050899954	46.7840552359997	53.01698383499952	55.97253708599947	48.490320250999574	17.294762086000123	9.125142894000044	51.110670226999574	6.176865962999995	6.340559500999999	7.043259483999998	10.355984301000017	6.648194280000005	11.074581770000021	44.05968983899977	9.719092487000056	7.920782135000033	8.624597949000036	8.13906732200003	10.394799798000031	8.544680455000039	12.51826890600006	10.048258525000056	11.16998069700005	52.515750240999594
alpha_rarefaction_8725_7.txt	8725	7	48.313026098999686	48.516065406999836	51.04959849599982	46.93648765499968	47.9017394449997	50.09933597799953	49.79038744899985	15.889216576000102	40.90674190000001	44.12711059199978	47.56840592399958	52.127051436999494	53.403008915999536	52.11405965799951	46.990423053999635	52.9450149499995	53.91633657999942	48.81271500099953	16.50947708100009	7.873017549000034	49.41150788199953	5.965889947999999	7.2711884450000035	5.625019770000005	10.500052177000011	7.216027421000009	10.058977947000017	44.60082371299977	9.071025607000044	7.855515155000037	8.569384250000027	8.467824965000032	7.471576538000012	8.002292856000027	12.20619531200005	10.210536013000041	9.550092456000039	51.06614556399961
alpha_rarefaction_8725_8.txt	8725	8	46.03851272799975	47.63247470299981	52.23405982499977	46.63509040799975	48.18450986999961	50.82031288299953	47.23456262399983	15.861965828000084	39.95285682099993	45.340637848999734	47.964107034999635	52.673115223999496	55.36524580899952	52.7342708279996	46.6156539899997	53.64911689999962	55.12101279499945	50.574871239999545	16.367089890000106	7.8905988060000425	49.59081175299962	5.053219944999999	5.951626901999999	5.981045206	12.73157226500002	5.478946605000002	9.269083965000009	44.30358679499979	9.660287824000058	7.543881860000041	9.159125329000046	8.700106941000035	7.576880022000021	8.94378785700003	11.883109570000055	9.90949284500005	8.413802052000028	52.00994692899953
alpha_rarefaction_8725_9.txt	8725	9	46.49691884099967	48.10907980099976	51.90715093199978	47.322295013999614	47.337187141999785	50.671188607999504	49.143481824999796	14.385101100000076	39.48388088099995	45.15806220299974	46.6242069839997	51.84062841099949	52.43870149499954	50.6999167129995	46.67949355799966	53.17563583599956	57.274076025999435	49.50489522099962	16.103849297000114	8.328918934000047	52.31543463899953	5.844837850000002	5.746667646000004	7.0411778980000035	10.187603562000016	5.819851428000006	9.536135499000016	44.35388756099976	9.004675535000047	8.053013049000048	8.383757377000032	8.071439060000023	8.183714550000024	8.518792319000019	11.652898371000049	8.798944375000042	9.52206571500003	51.27035809799951
alpha_rarefaction_9970_0.txt	9970	0	49.117543982999635	48.10660810699981	53.15871355899963	48.17756603299967	50.88644514199961	50.77134320099958	49.75044107199984	17.73297497100011	41.093456386999975	46.72401077799969	47.68671292799963	53.77297462799947	54.85604105499949	52.73259931499947	47.3726703559997	54.725862232999475	58.880886085999286	52.518458152999486	17.308968146000122	9.697675809000067	52.35981105899956	6.0403195529999945	7.501371593000001	6.792253432000002	11.924528387000022	6.093834187000002	8.674198251000018	46.05860957299968	10.505519185000074	11.075016915000072	9.237276764000057	9.640896933000063	8.699469780000042	9.27338190700004	13.229120535000078	11.763334858000098	12.335721479000066	54.10803831199947
alpha_rarefaction_9970_1.txt	9970	1	48.58687772899983	50.198151121999715	53.851022259999695	48.08599466899989	51.45670655899979	52.69838756799972	49.21658218099976	17.222954775000126	40.22608686499994	46.19450183299993	47.38087508499984	55.14354681199962	56.1830786509996	55.09221189399962	49.47824737099963	54.95377845399965	55.95426581799958	51.86494251599972	16.053030529000132	10.116181195000058	52.76992765299973	6.130749278999995	6.856082345000003	6.720006941000002	12.841873128000017	6.377164435000008	9.49365257500001	45.616593037999834	8.945801972000048	9.481845764000052	9.623495638000042	8.305729948000023	8.81658966600003	9.01352843700004	13.153141571000084	10.011830047000066	12.320731077000056	54.40667055799973
alpha_rarefaction_9970_2.txt	9970	2	48.317974629999675	49.153040657999846	53.759415903999596	48.040197291999654	52.380854146999525	49.893395026999485	50.456046077999765	17.248088679000105	39.84069861499997	46.15535557899961	49.27646340899947	55.405142127999305	56.94276100699931	54.35802271799956	48.92407571099955	55.62694758699938	56.82306718799934	51.37429632699954	17.640443533000123	9.047946124000056	51.835215799999546	6.207609687999999	7.418902535000001	7.159339480999999	11.672421794000021	6.503476174000001	10.512431142000018	46.183188563999686	9.512780050000044	9.371946903000056	10.041685906000072	9.250591938000051	9.029766644000038	8.536797650000038	13.177258316000062	10.298099057000057	11.740263722000057	53.034852913999465
alpha_rarefaction_9970_3.txt	9970	3	48.668903140999625	49.37763718699982	53.57737308499972	49.74745656399964	50.96473342999961	52.41594088499947	50.20765170499982	17.972628869000133	41.696793996	45.26288826299967	49.14356873999957	54.172163045999426	55.038830771999336	52.87196387499957	48.55660319099955	55.62381082699945	57.185224623999375	52.537888881999415	18.900613472000146	9.356017845000048	52.86122048099942	6.208589440999999	6.860050005000006	7.591588077000002	11.354161205000015	7.175208385000005	9.837557056000014	45.67477487399975	9.681143458000072	9.669476104000065	10.207149922000044	8.212739811000018	7.705302341000022	9.074090039000044	13.786278543000087	9.758214022000054	12.233243616000072	54.0328478809994
alpha_rarefaction_9970_4.txt	9970	4	48.71698119799957	49.47895338499974	52.48830661299969	49.0764670199996	49.84802684999963	53.22965258699944	48.80435620199984	18.241887351000106	41.295797538	46.179174390999684	47.73452471199966	57.1417816709993	53.56581156599944	52.76684464599935	48.65457792799948	54.13859348099945	57.02067386999934	52.66233676699941	18.540466400000124	10.698498157000072	51.29204080199952	5.234875411999996	7.588189335000004	6.317824814000002	13.021562306000027	7.702040137000004	10.29680594600002	45.73210095399969	9.215749269000067	11.072389829000075	10.362716418000065	8.654463253000024	8.747852469000037	8.69357282000004	12.675351973000073	10.197908675000056	10.803753097000058	53.946031679999365
alpha_rarefaction_9970_5.txt	9970	5	48.63914619199966	48.96022449399981	51.481051032999765	48.65835873299969	49.62624923399961	52.35260771499955	49.43963627899985	17.740646724000094	42.78985541999998	46.749340411999725	48.03633289299962	55.23437492699944	55.11944048099954	52.9065759909995	49.05499694199953	53.16069513899955	58.758826151999365	50.908819360999566	18.247393899000127	9.326883624000054	51.54200879499962	5.586019281999999	7.282914540000004	7.076583372000001	11.616286656000021	5.7901698960000045	9.676102610000019	45.856801400999764	10.362473945000065	9.752659397000055	9.843888256000069	9.384940528000064	9.889429555000042	8.854116561000048	13.577420543000088	10.080120401000073	10.539025585000056	53.851631130999465
alpha_rarefaction_9970_6.txt	9970	6	48.0171074909996	49.38407031599981	53.7976919859997	47.92392837499958	50.35133205799964	51.48088890899952	50.37392744499976	17.343668222000098	41.97716375299991	46.11017047999966	47.039767064999694	56.26884280999923	55.8113146129995	54.91317070899928	48.418170398999514	56.14790939399935	56.794460411999204	50.5009660599995	18.390584470000114	10.312876133000067	52.24007084199942	6.099853053999998	6.523686635000008	5.744695108000004	11.532243440000023	7.893019213000009	9.40582158300001	46.15924079299965	9.599283039000053	10.478783132000075	10.495603006000064	8.564668682000036	8.501155479000033	8.100870668000022	12.476648016000066	9.924265309000058	10.443928808000065	54.65319520499939
alpha_rarefaction_9970_7.txt	9970	7	49.08196708799964	49.97941000099979	52.026000852999836	48.11394072299963	48.85562820199957	51.66676152999952	49.54315631899981	16.73919633400013	42.05378419599995	45.30592207399971	47.90776300499953	55.352857143999415	55.46183891499941	53.2479089349995	47.21838057999953	56.104121907999456	57.07074725599929	52.99624312099947	19.695679643000133	9.131227723000064	52.25068910599948	5.502860024	7.117063583999999	6.973377146000002	11.603670821000021	6.803514757000009	10.514007288000023	44.80361434399969	9.387902826000058	9.456932284000061	9.51986641500005	8.687801279000045	8.406344062000024	8.903048006000033	12.883897093000067	10.838782934000056	11.526422389000071	54.241782678999414
alpha_rarefaction_9970_8.txt	9970	8	48.38209252799963	48.97093074599974	53.1230479859996	48.96932411999954	50.497831990999536	51.56327610799951	49.736429371999826	16.122530821000105	40.946665778999964	46.7095451569996	47.63380816199959	54.17081988799945	57.116005806999304	53.04547660699943	48.509647827999565	53.26008990699945	58.48543019299933	51.50640436699947	18.356817078000127	9.200371026000052	53.31534880499946	6.432620699999998	7.731458539000008	5.934245872999997	12.455414672000012	7.027638783000006	10.530157479000016	46.65372943299966	10.563272850000079	8.75582249800006	8.974763743000043	9.545698022000046	10.023979392000033	8.722861996000038	12.917547029000072	11.30292127900006	11.09414402900008	53.46279348499945
alpha_rarefaction_9970_9.txt	9970	9	48.74185311499961	49.80503161999973	53.90198450999958	50.02447529499958	53.42090254599947	52.102880114999365	50.31803651299974	17.914621710000134	38.860467938999925	47.656015498999636	47.73545339199952	55.44916303999923	56.039158877999284	53.62252381699929	49.16422448499938	54.99416904199943	57.69474422499924	52.033914993999424	18.584290284000144	9.682592475000071	52.047742403999415	6.209865979000001	8.286057158000009	6.597066634000003	12.074558825000029	7.500051851000008	9.994608199000018	45.651776696999605	10.412527415000069	8.267126693000062	9.042677201000055	8.59033125400003	9.844893997000035	8.71700706600004	12.772717737000082	11.447395764000076	9.433023027000063	53.78219343599937
alpha_rarefaction_11215_0.txt	11215	0	51.03958693699944	49.35038048799975	54.40148490499952	49.6719302109995	53.67537330199934	53.15655634399931	49.85951605099974	18.63637564100012	42.71126004799994	46.740893678999605	49.41736726499947	58.81683260799927	58.81200893299917	55.42322894899934	50.75237900399943	58.07616016999928	60.25587296199907	53.76760183299932	20.31158296600014	9.770928741000057	53.09008567499936	6.627390081999999	6.967802524000004	6.737270121000003	12.972963707000034	7.483934895000005	11.291839445000019	47.487398213999555	10.569274354000079	11.044258236000083	10.142674931000062	9.130706683000053	9.853013394000046	10.006100752000066	14.602948757000087	10.511436696000073	12.992482287000106	55.35463215599929
alpha_rarefaction_11215_1.txt	11215	1	49.494143185999604	50.0756988529997	53.576005841999574	48.88069326699965	53.189744649999376	53.72696868299937	49.68220192199974	17.859459253000132	42.367580231999945	48.04465260199956	49.522156662999414	57.201743171999226	57.600227182999255	54.95631859199937	50.45928077399942	55.99855150699936	59.323509866999146	53.04562014299932	19.158071743000132	9.751096628000074	52.809073228999445	6.634976918999994	9.251089446000002	7.274618334000005	13.534109907000017	6.917572860000006	10.679038771000018	45.69861170599972	11.95464685200009	10.539081837000067	10.803010561000068	9.239548756000053	10.556527226000057	9.67532946200006	14.10495101900009	12.61189766500011	11.651468073000071	56.10792396199925
alpha_rarefaction_11215_2.txt	11215	2	49.45041608999971	49.88927397399965	54.7921410319997	51.399866721999636	52.03426294699966	53.499632056999666	50.44308968399972	18.90334918200015	41.65695566899993	47.68849085299977	50.31577348099971	56.9920118679995	56.92026405199955	56.624409008999585	51.04797229399962	56.466385084999494	60.25651295899947	53.836917142999624	18.99099979100017	9.972462152000075	54.35336077399956	6.588738844999995	7.159065262000009	7.912650158000005	12.010574233000018	7.9263081390000005	9.968491922000018	47.183095877999776	9.944891417000072	10.659825694000078	10.480711700000063	10.878478163000077	9.190626509000035	9.868337348000058	13.126405805000084	11.856325329000079	13.437120504000085	56.44616903199956
alpha_rarefaction_11215_3.txt	11215	3	50.035186595999704	49.68628443999965	54.26751930199966	48.33774092299983	53.289932067999715	53.47256001399959	50.64178583699973	18.68320831200013	43.27873735399987	48.30534656399969	49.562164368999674	58.17652331299948	57.368492944999474	55.646404886999534	50.33823169699962	57.77948623399959	57.91544998399952	53.80383274499959	17.80325455700016	10.288370003000065	55.661326134999484	6.761188165999994	7.459345783000003	7.087690654	13.216605765000024	7.8501717470000045	11.146275200000028	46.5557279969998	10.32195620400007	9.440731980000065	10.170971192000062	9.083334533000045	9.663741300000048	9.772443903000049	13.470344083000086	10.605978194000063	11.453639842000086	56.04380787699961
alpha_rarefaction_11215_4.txt	11215	4	49.905249450999605	50.17567081899978	54.2153011759996	50.54075819099953	53.384217773999396	54.36338656399947	49.53729777199979	18.24475937300011	42.825830921999916	48.434517823999634	48.991224714999554	56.879736749999296	57.73021043499932	55.62787327199932	50.85150177299943	57.11558245699935	58.872955834999175	53.921838611999355	19.757625488000127	9.367031640000063	53.930115912999376	6.6641911759999966	7.522930459000003	7.961240302000006	13.164871874000028	6.907224377000002	12.183376975000023	47.03797979799967	9.79505772400008	9.697745237000063	10.138032672000069	8.809408647000046	9.635033185000035	10.079129881000068	14.07910345600008	11.080807286000077	12.69653780100009	55.94305093899934
alpha_rarefaction_11215_5.txt	11215	5	50.07144531999959	49.71798909899975	54.383050849999506	51.24035268799961	51.495270519999494	53.29274947199945	51.4554534559998	18.934127039000117	43.051227060999864	47.79629259099966	51.2525602549995	57.21775170699931	58.190862236999266	56.29711676999931	50.64094764299943	56.32479255899937	59.66657287399922	53.72807895499932	19.32994048700014	9.931081875000062	53.400406301999475	6.725485316999997	7.464298413000004	8.580358638000007	11.491733403000019	8.646940348000003	10.167732471000015	45.488164432999696	10.932704076000071	9.996465117000072	10.905428692000077	9.547412924000055	9.526773556000023	9.020722479000044	13.655002923000076	12.164109607000086	10.772965283000072	56.37082590399934
alpha_rarefaction_11215_6.txt	11215	6	50.16882330399944	49.61327554599974	54.12269980399949	50.647003034999514	51.47699179799942	54.309774185999274	51.029773975999774	19.66425912200015	42.832949758999916	47.52947033499959	49.726836536999436	57.24487820699916	55.992093500999225	55.51069513699928	51.60858091799927	56.5829449799992	57.988449368999156	53.23575971699932	19.04422269100016	9.20574171200005	54.332235280999285	6.554950060999997	7.824288749000003	6.058875856000001	13.550081515000016	7.5816116800000035	9.234855801000014	47.57305508799962	9.32271629800006	9.332549497000057	10.026211375000049	10.23971844800006	10.817183438000031	9.923176071000059	13.852991129000078	11.015679491000068	13.557652440000084	56.445250511999234
alpha_rarefaction_11215_7.txt	11215	7	50.02233833799959	49.94644632799976	55.54562969099956	50.742183235999576	52.230383055999525	53.4339884529994	50.50789169099975	18.498396368000112	42.72440824999991	48.03687512499966	49.09087403299959	57.34239440499924	57.285488296999354	56.40190918699939	50.17714869799955	56.86456456499942	59.88973685599927	53.39395457999946	19.956501585000133	9.585915242000063	54.80978750299945	5.893971572000002	8.452875873000004	6.770954150000003	14.17492330800003	8.767640960000012	9.966944498000013	46.300149774999696	12.537940232000075	9.476646231000064	9.65665468000006	9.986309657000051	8.783669876000038	9.396722839000045	14.434696444000089	11.802261117000082	13.480444743000088	56.964433138999375
alpha_rarefaction_11215_8.txt	11215	8	50.19988010899956	49.75948532199973	53.7453876149996	50.47560941899952	52.39036094099955	53.65528105499934	51.32062689299976	18.343471346000108	42.80266136399989	48.09654547199958	50.55073501699947	56.73913078599917	57.92702945299926	55.06762140399933	51.523858031999374	57.46857354099926	58.08805587799928	53.49798254299929	18.91124456900014	10.293579818000072	56.85633040599922	6.650808275999996	6.842936580000005	7.158934850000001	13.61675035700002	7.735553997000008	10.99643283300002	47.484633748999634	11.389774070000064	10.823306963000071	9.81430462700007	8.418058815000034	8.938552160000048	10.076393698000075	13.768045963000082	12.339780240000087	13.805239810000096	56.0705577669993
alpha_rarefaction_11215_9.txt	11215	9	50.4821621809996	49.92033965199971	54.0419985039996	49.551452554999614	51.38774128599954	51.58058588999951	51.01222026899982	19.221643727000135	41.9332254249999	47.236078938999704	49.065853014999554	56.68345011399929	57.743465714999324	55.8460122909994	50.22674475299955	55.78486432999936	58.30537317199926	52.57167101799945	18.917400162000135	9.844045035000068	53.147660663999446	6.373104638999997	7.190421452000002	7.728387305000001	13.10601198900003	7.891798699000004	11.470482006000017	45.86329058999972	12.468302037000067	11.039981128000058	10.343249582000057	9.42522223100004	9.762687504000038	9.281261213000048	14.335297930000085	12.047226051000079	12.305775305000086	55.437647593999344
alpha_rarefaction_12460_0.txt	12460	0	51.10713329799942	51.1435283479997	55.04110608799941	51.37716500199941	54.11164276599933	54.40952507899922	50.3914254539997	20.244848062000166	44.03666797699976	49.40231290199946	50.14443672799943	59.68148892599913	59.440900020999116	57.596797889999266	52.348472453999314	58.986056587999194	61.52777234699902	54.69284939699926	21.179498550000176	11.315196864000097	56.51322359299925	7.009732017000003	7.045394080000003	8.08252783500001	13.49626073400002	8.424228039000013	8.542571068000013	48.99537951699953	10.52356766500009	11.46955586700009	11.149286071000084	9.506954312000063	9.921438953000067	9.374801279000064	14.57211237300009	10.879639578000086	12.896785737000101	58.3804693649991
alpha_rarefaction_12460_1.txt	12460	1	52.29941390399944	50.78842662499969	54.86362448899958	50.6999638569995	54.413848388999384	54.12350503799938	51.241064844999805	19.55277218300016	43.434569695999905	50.76070228299949	51.1296114929994	58.57790956899923	59.29232625599928	55.573127642999346	52.104613482999426	57.95201287399929	60.35216738299914	55.61376436899932	21.974844822000165	12.596135657000085	56.02138044299934	7.009732017000005	8.661791921000004	7.479956614000001	13.364600773000024	7.667173589000014	10.467702998000018	48.680148510999544	12.18388338400008	10.874259113000075	11.444575167000087	10.09168239200006	9.934176754000049	10.70649965400006	14.614655629000099	11.139478984000084	15.00633676800011	57.60209157299922
alpha_rarefaction_12460_2.txt	12460	2	50.56198907299953	50.07216768699974	55.598458033999556	51.069492114999484	52.3999063439995	55.97082575999927	50.5586025569998	21.39627575800013	43.610329999999934	49.26218076399953	50.19958833899943	58.62643495399912	57.82932803799929	58.28918748999918	52.43618573599943	58.463354481999254	60.98804970699909	54.152185378999356	21.09559170000014	11.113890255000067	54.98663649999935	7.009732016999999	8.243302639000003	6.2147203540000024	13.372997034000031	8.758360184000013	10.098742501000022	49.559711408999554	12.040502232000083	10.18926313400007	11.810007977000087	10.128072265000068	9.168843556000047	10.618012498000086	14.9100209930001	12.444601279000114	13.507163359000105	56.893751466999205
alpha_rarefaction_12460_3.txt	12460	3	51.373592069999496	51.312886857999686	56.430042980999474	50.90876862499953	54.1785694149994	55.043655239999424	51.84238849599975	18.507281859000134	45.27367570599977	49.00135765399957	50.537823781999485	60.09648511599918	60.843134321999194	57.710401321999214	51.90919736899934	58.58442090699926	60.51733153199909	55.315712589999286	20.11389414700014	11.57097665500008	56.203395763999254	7.009732017000005	7.625558869000008	6.600356080000004	13.352328462000028	6.855209970000007	11.229766362000023	48.681155272999575	11.122682961000077	10.206649872000074	11.453381815000093	9.831818178000074	10.984686569000065	9.913893699000083	14.438553422000098	10.628414973000094	13.002526228000104	57.93970134799926
alpha_rarefaction_12460_4.txt	12460	4	50.65443831299948	52.38514209599966	55.22395414999947	51.62854308899951	53.39370069999939	52.73022758099938	50.902877021999764	20.12085334900014	44.10925196499979	50.01820351499956	50.47288043899949	60.59663448199912	59.10574881599915	55.42547283899914	51.1637731889994	59.32836621999928	60.641875168999064	55.68899606899928	20.504006131000168	11.49915484400008	56.09672805599923	7.009732017000002	8.720711030000002	8.153586045000004	14.004353914000028	7.721620563000006	12.136384175000014	47.957888306999614	11.285319884000081	11.146585821000073	11.397585480000071	10.776826094000075	8.77938456200006	10.434297785000064	14.701135769000091	12.957184307000093	12.548230988000078	58.18579977499915
alpha_rarefaction_12460_5.txt	12460	5	51.039255641999546	51.73824689699969	56.19801237999938	51.660171686999554	52.26552538599941	55.48999688199933	50.696829238999776	19.253934383000132	44.7311345319998	49.964459943999564	50.36228748499939	58.383284366999156	58.515202714999134	57.321520700999265	50.329813766999486	58.968957408999266	61.58602706299903	55.94401207699935	20.003329487000155	10.237314290000075	57.2180609539993	7.009732017000002	7.4957749740000015	8.022896097	12.128233069000023	7.910862869000007	11.945072700000022	48.161026130999616	12.33831928600009	12.1620058590001	11.360541809000079	10.134819624000077	10.308460332000037	9.811510574000058	14.429706829000102	12.216339693000092	14.183251421000099	57.23273646099928
alpha_rarefaction_12460_6.txt	12460	6	51.246656653999516	49.57232159899975	55.87350943099949	50.99279892599955	52.42175659499942	54.42475297799939	50.92142270299974	21.028099577000148	42.23044930899995	48.965346641999645	51.48992868399942	58.36067034299926	58.49777451799928	57.45255459999928	52.45649812699942	58.70761668999929	59.82709907999914	53.848407072999315	21.238212787000144	10.211212113000077	55.61551655399931	7.009732017000006	7.773720292000003	7.774741488000009	12.754189719000026	7.660077547000008	10.521376020000027	48.825967913999584	11.12764187800009	9.840475877000063	10.360322049000072	9.396893174000052	10.690733018000065	9.77575789000007	14.604704330000093	11.33928726100009	11.260413576000072	56.525415148999315
alpha_rarefaction_12460_7.txt	12460	7	51.15526128299956	51.47225571099965	57.39411411499957	50.545391630999525	52.89291311899939	53.45531868299945	51.79923985299972	20.271737737000155	43.233169282999924	48.52282553899967	51.00783794199945	59.0084459689992	60.569461394999024	58.55942950099917	51.015353029999424	58.20087550299914	61.6366791929991	56.06611792799924	21.16594452700015	10.131712423000067	56.215459587999234	7.009732016999999	7.250413271000001	8.327111076000008	13.469655273000024	8.714657169000011	9.215874871000018	48.935238855999614	13.831391448000096	11.295732138000092	10.545438871000078	9.959105647000063	10.154838813000053	10.447001578000068	14.479854078000095	11.67496396900009	11.311649000000084	56.89215565799925
alpha_rarefaction_12460_8.txt	12460	8	51.42373230399944	50.77728571499963	55.95760580999941	51.4411958769995	53.23140572499942	53.87974060499927	50.78315282799978	20.270248684000144	44.727299668999805	48.54063870099955	51.46276529399937	58.40791022799919	59.26017265699921	58.28128349699925	51.18760779999932	59.05817416999924	60.73827831099911	54.5238580529993	20.916872637000175	11.536139049000095	56.65604108299926	7.009732017000002	9.190713952000008	7.572723974000012	13.241309526000023	7.934371109000013	11.284225613000018	45.542501747999616	10.256067116000079	11.693235399000088	10.45072893900008	9.787750093000064	10.999473481000065	10.817303311000073	14.621442274000097	11.445048970000093	13.830784986000104	57.892285526999224
alpha_rarefaction_12460_9.txt	12460	9	51.3593230399995	50.011445730999725	55.4921025729995	51.18734717599951	53.73340066299941	53.59794279099935	50.447193051999726	20.34415210600014	43.560235991999946	49.36913164799952	50.704379729999516	57.6756924649992	57.726389545999346	57.991166203999235	50.96297725799947	58.57651971699936	60.65884478399921	56.26314184499929	19.642997116000135	10.976684640000077	55.26143300899931	7.009732017000003	7.353492452000005	9.093723369000006	12.162319715000027	7.611100974000003	11.545796966000019	48.92979506699952	11.090303910000076	10.181832826000074	11.072663014000083	9.700601984000057	9.930763694000047	10.848526404000076	14.890554292000116	12.464998326000096	13.77597238100012	57.221348621999184
