# Supplementary material for: Matrotrophic viviparity constrains microbiome acquisition during gestation in a live‐bearing cockroach, Diploptera punctata
Source: Ecol Evol. 2019 Aug 22;9(18):10601–14. doi: 10.1002/ece3.5580 (PMC6787804; doi:10.1002/ece3.5580)
Supplement: Supplementary file 3 [file ECE3-9-10601-s003.zip › Supplemental data files 1/arare_max/alpha-diversity-collated/shannon.txt]

	sequences per sample	iteration	LLM1	LLM4	LLM5	LLM2	LLM7	LLM8	LLM9	OE11	OM1	OM2	OM3	OM6	OM7	OM8	OM9	OM10	OM12	OM4	OE10	OE1	OM5	LLE4	LLE5	LLE6	LLE7	LLE8	LLE9	LLM3	OE2	OE3	OE4	OE5	OE6	OE7	OE8	OE9	OE12	OM11
alpha_rarefaction_10_0.txt	10	0	2.9219280948873627	3.121928094887363	3.121928094887363	2.160964047443681	3.121928094887363	2.521928094887362	2.321928094887362	-0.0	1.7709505944546686	1.3567796494470394	2.4464393446710155	3.121928094887363	3.121928094887363	2.160964047443681	2.4464393446710155	2.8464393446710154	3.121928094887363	3.321928094887362	-0.0	-0.0	3.321928094887362	0.46899559358928117	-0.0	-0.0	-0.0	-0.0	-0.0	3.321928094887362	-0.0	-0.0	-0.0	0.46899559358928117	-0.0	0.46899559358928117	-0.0	0.46899559358928117	-0.0	2.9219280948873627
alpha_rarefaction_10_1.txt	10	1	1.7709505944546686	3.321928094887362	1.7709505944546686	1.7709505944546686	3.121928094887363	3.321928094887362	3.121928094887363	-0.0	2.1219280948873624	2.160964047443681	3.321928094887362	2.160964047443681	2.8464393446710154	2.8464393446710154	2.8464393446710154	3.121928094887363	2.8464393446710154	2.8464393446710154	0.46899559358928117	0.46899559358928117	2.521928094887362	-0.0	-0.0	-0.0	0.46899559358928117	0.46899559358928117	0.46899559358928117	2.8464393446710154	-0.0	-0.0	-0.0	-0.0	0.46899559358928117	-0.0	0.9219280948873624	1.3567796494470394	-0.0	2.521928094887362
alpha_rarefaction_10_2.txt	10	2	2.3709505944546683	3.121928094887363	2.521928094887362	2.321928094887362	2.9219280948873627	2.8464393446710154	3.121928094887363	0.46899559358928117	1.3567796494470394	2.521928094887362	2.160964047443681	3.121928094887363	2.9219280948873627	3.121928094887363	2.6464393446710153	3.121928094887363	3.121928094887363	3.321928094887362	-0.0	-0.0	2.8464393446710154	-0.0	-0.0	0.46899559358928117	-0.0	-0.0	-0.0	2.8464393446710154	0.46899559358928117	-0.0	0.46899559358928117	-0.0	0.46899559358928117	0.46899559358928117	0.9219280948873624	0.9219280948873624	-0.0	2.160964047443681
alpha_rarefaction_10_3.txt	10	3	2.8464393446710154	3.121928094887363	2.521928094887362	2.9219280948873627	3.321928094887362	2.321928094887362	2.9219280948873627	0.46899559358928117	1.3567796494470394	2.521928094887362	2.521928094887362	2.9219280948873627	3.121928094887363	3.121928094887363	2.4464393446710155	3.121928094887363	2.521928094887362	3.321928094887362	-0.0	-0.0	2.160964047443681	0.9219280948873624	-0.0	-0.0	-0.0	-0.0	-0.0	2.160964047443681	-0.0	-0.0	-0.0	-0.0	-0.0	-0.0	-0.0	0.46899559358928117	-0.0	2.8464393446710154
alpha_rarefaction_10_4.txt	10	4	2.8464393446710154	3.321928094887362	2.6464393446710153	3.121928094887363	3.121928094887363	3.121928094887363	3.321928094887362	-0.0	1.3567796494470394	2.160964047443681	3.121928094887363	2.8464393446710154	2.321928094887362	3.321928094887362	2.8464393446710154	2.8464393446710154	2.8464393446710154	2.6464393446710153	-0.0	0.46899559358928117	2.521928094887362	0.9219280948873624	-0.0	-0.0	0.46899559358928117	0.46899559358928117	-0.0	3.121928094887363	1.3567796494470394	-0.0	0.46899559358928117	-0.0	-0.0	-0.0	-0.0	-0.0	0.46899559358928117	2.8464393446710154
alpha_rarefaction_10_5.txt	10	5	2.9219280948873627	3.321928094887362	2.8464393446710154	2.6464393446710153	3.321928094887362	2.321928094887362	2.8464393446710154	0.46899559358928117	2.160964047443681	0.46899559358928117	3.121928094887363	2.321928094887362	2.521928094887362	3.321928094887362	1.6854752972273344	2.8464393446710154	3.121928094887363	3.321928094887362	-0.0	-0.0	2.8464393446710154	-0.0	-0.0	-0.0	-0.0	-0.0	-0.0	2.521928094887362	0.46899559358928117	-0.0	-0.0	-0.0	-0.0	-0.0	0.46899559358928117	0.46899559358928117	0.46899559358928117	3.121928094887363
alpha_rarefaction_10_6.txt	10	6	1.9609640474436811	3.321928094887362	2.1609640474436813	2.8464393446710154	3.321928094887362	3.121928094887363	2.8464393446710154	0.46899559358928117	1.7709505944546686	1.7709505944546686	2.8464393446710154	2.8464393446710154	2.321928094887362	2.8464393446710154	2.9219280948873627	3.321928094887362	2.521928094887362	3.121928094887363	-0.0	-0.0	2.6464393446710153	-0.0	-0.0	-0.0	-0.0	0.46899559358928117	-0.0	1.7709505944546686	-0.0	0.46899559358928117	-0.0	0.46899559358928117	-0.0	-0.0	-0.0	-0.0	-0.0	2.160964047443681
alpha_rarefaction_10_7.txt	10	7	2.521928094887362	3.321928094887362	2.521928094887362	3.121928094887363	3.121928094887363	2.1609640474436813	3.321928094887362	0.9219280948873624	1.7709505944546686	1.7709505944546686	3.121928094887363	1.7709505944546686	3.121928094887363	3.121928094887363	2.321928094887362	3.121928094887363	2.8464393446710154	3.321928094887362	0.46899559358928117	-0.0	3.321928094887362	-0.0	-0.0	-0.0	-0.0	-0.0	-0.0	3.121928094887363	0.46899559358928117	0.9219280948873624	-0.0	-0.0	0.46899559358928117	0.46899559358928117	0.46899559358928117	0.9219280948873624	-0.0	3.321928094887362
alpha_rarefaction_10_8.txt	10	8	3.321928094887362	2.4464393446710155	3.321928094887362	2.8464393446710154	3.321928094887362	2.521928094887362	3.321928094887362	-0.0	2.160964047443681	2.160964047443681	3.121928094887363	2.8464393446710154	2.521928094887362	2.721928094887362	2.0464393446710156	2.8464393446710154	3.321928094887362	2.8464393446710154	1.3567796494470394	-0.0	2.160964047443681	0.46899559358928117	-0.0	0.46899559358928117	0.46899559358928117	-0.0	-0.0	3.321928094887362	-0.0	-0.0	-0.0	-0.0	0.46899559358928117	-0.0	-0.0	-0.0	0.9219280948873624	3.321928094887362
alpha_rarefaction_10_9.txt	10	9	2.521928094887362	3.321928094887362	1.7709505944546686	2.9219280948873627	2.521928094887362	2.8464393446710154	3.121928094887363	-0.0	0.9219280948873624	1.7709505944546686	2.8464393446710154	3.121928094887363	2.8464393446710154	3.321928094887362	3.121928094887363	2.8464393446710154	2.9219280948873627	2.521928094887362	-0.0	0.46899559358928117	2.521928094887362	-0.0	-0.0	-0.0	-0.0	0.46899559358928117	-0.0	2.160964047443681	-0.0	0.46899559358928117	0.46899559358928117	-0.0	-0.0	-0.0	0.9219280948873624	-0.0	-0.0	3.121928094887363
alpha_rarefaction_1255_0.txt	1255	0	5.981528110620581	6.892575992015364	6.104889626253264	6.116049775703229	6.753360143261533	6.279823876169074	6.174084288935791	0.639790211024651	3.659461685844343	4.06388138766761	6.3930956350867385	6.319373433654967	6.199873841167661	6.398672020479783	5.354394738093984	6.274713246360053	6.553234917331716	6.538682463854686	0.6469967165248381	0.5135670230836638	5.962314062445024	0.6444812360668492	0.32255860598681674	0.32866772279313283	0.35880146518525724	0.35412868237979533	0.4266224487380764	6.391929669660419	0.6829437240314313	0.6817157090569088	0.543790732980103	0.4492766054112799	0.4885503909416048	0.5291370600513675	0.6782099962841888	0.6203365808065455	0.6701518931111046	6.003607792807762
alpha_rarefaction_1255_1.txt	1255	1	6.0500523209260635	6.752844716972901	5.953047658455168	6.152959549027323	6.553088075460234	6.277908720903256	5.991226186475716	0.6512744591780565	3.6639753926327057	4.206095839197877	6.5239489211445685	5.98554828780747	6.035514946426481	6.288288688414625	5.122931391540325	6.235798695735215	6.525035939135525	6.868454048193507	0.7690870010699039	0.503542387929984	5.800534281097509	0.5383356112103078	0.2534222461252424	0.2585731572381589	0.4789886379535571	0.3113388930176623	0.4066599173990377	6.243697098858728	0.59524296563509	0.678047795461579	0.6842737982016005	0.5703984247222819	0.5275434345533595	0.531254613456888	0.76491956591356	0.5484633399430078	0.4776264818224443	5.982384435194858
alpha_rarefaction_1255_2.txt	1255	2	5.78409347401389	6.845023939430285	5.989884348214145	6.214308257635438	6.552434664442474	6.269148769674775	6.0201885800426735	0.6323321855176953	3.6202470228329067	4.192057831087105	6.491967832393169	5.990424223302031	6.019008258599361	6.379367755546747	5.177603184185145	6.271689612988497	6.588650279305305	6.765452694390155	0.8195142451433213	0.5658884271894169	5.9095069890779115	0.5760261123060103	0.1728147813740656	0.33496265070539594	0.5416002498616633	0.30133927388177534	0.34382274272034713	6.3913211111834665	0.6436297344617443	0.6737656289533748	0.5615569482702228	0.46910818504949064	0.5073574639605474	0.6156870186891316	0.6860764267878907	0.6144182099110028	0.5144813068451886	6.048394292643133
alpha_rarefaction_1255_3.txt	1255	3	6.112246426275696	6.8455024568757485	6.054518930946368	6.168306564030057	6.778404531716101	6.340569623024866	6.144177143118223	0.7217201171181034	3.747986158110981	4.221452554394833	6.576633771501621	6.25857398164416	6.196067529493183	6.278901189251152	5.3518526741632355	6.268727914463025	6.531761106639325	6.79577627183246	0.7552307182125372	0.6108855592875676	5.907151720930644	0.5550232981186531	0.36204045448109046	0.26663179837136536	0.4064702738483034	0.35855068724851163	0.4235147718218293	6.281968824786428	0.6245297720386492	0.569345344693185	0.529673014015507	0.5333164325596038	0.4729267338616824	0.6387692838879516	0.6993473606779733	0.6166596151114891	0.5530758022377182	5.900691377703773
alpha_rarefaction_1255_4.txt	1255	4	6.066050657626884	6.703955839656251	5.923023285500483	6.301184253805157	6.605694459307619	6.184786731285414	6.113095517704091	0.610397985562304	3.615304478783802	3.9821924466347784	6.345260254142014	6.045144166873381	5.945726215731794	6.270748990515224	5.148710292041602	6.236617670146275	6.474878014967428	6.764937523276365	0.6976773869033455	0.6682772921935296	6.0082478416902045	0.6060411118650477	0.2722347086546741	0.32865277745953747	0.38554093579728005	0.3591826070214469	0.36431515804465486	6.214165177808766	0.5700470056662814	0.5651473566220565	0.48282872763823437	0.5267417227399397	0.5307413641810983	0.48682836907939303	0.6361402652601212	0.5276435915406685	0.6116297167598121	6.004506145092053
alpha_rarefaction_1255_5.txt	1255	5	6.089886844543796	6.9397814981182435	5.9366847720503735	6.363873433389445	6.693436931652281	6.497494505505402	6.169404476646919	0.5664103570954356	3.848699318518964	4.162910325432452	6.461266999055341	6.313953990605571	5.934027291814513	6.193559054889275	5.1291019291404405	6.166356857631592	6.5117539579262385	6.741773395004925	0.70696466567382	0.6031803900631832	5.720652089745197	0.5402080257034536	0.2840408627705827	0.26701074435381195	0.48529808756963344	0.3542314751505882	0.35263784965258027	6.204094745212908	0.5350767102553979	0.5102542544174395	0.49429725939438657	0.5523454292433216	0.4058484198417962	0.5887034944732547	0.7180807028454076	0.5287817823431348	0.5500188300427176	6.061859646182822
alpha_rarefaction_1255_6.txt	1255	6	6.140016403216228	6.7542555886726845	6.119258817144696	6.293905198035087	6.5775181671201794	6.589368936372244	6.19381197166347	0.7475299300375924	3.7207295537432112	4.067143903790638	6.428217291249658	6.200281137924286	6.059123151200055	6.204127029793414	5.23376051552135	6.258981615377931	6.572147440821539	6.601421346880707	0.7536680139514412	0.5918111713895017	5.826197289243608	0.6586439344860455	0.22030630241224466	0.3250463824341653	0.36884525660193324	0.3189164029812694	0.3653158067669763	6.21805095774743	0.5687252251445051	0.7609438478512469	0.5091308205256331	0.5496205819807315	0.4723252298758948	0.5784233994181129	0.6583880510228196	0.5740704044520594	0.6402315970063736	6.023944091744339
alpha_rarefaction_1255_7.txt	1255	7	6.099730619074239	6.833729471495468	5.937786832073119	6.291159722256707	6.538119322562968	6.296969963342241	6.165750570482535	0.7566609778843963	3.9609808540570475	4.008480281721782	6.443930680079201	5.987658585406761	6.215733886082865	6.340364981359806	5.400314337274471	6.313759235850988	6.463463721592383	6.58881422498122	0.7438045848995921	0.5987076032875526	6.000122463258327	0.6518918443781984	0.23570353004139452	0.20703189009176462	0.4165022184425527	0.3135213369170587	0.4132119640337181	6.223205753444823	0.6420665765729359	0.7141395988587064	0.49548985201665824	0.46056934828718227	0.4235530730557767	0.5496812932481784	0.7072315443876346	0.5496882050180887	0.6104267087882369	6.079283832159954
alpha_rarefaction_1255_8.txt	1255	8	5.976895921862973	6.887499406392587	5.950085724350967	6.297093700635259	6.551790289851295	6.42654275484259	6.098102706066584	0.6510214275185673	3.8470528817718095	3.969882547312987	6.515254879301212	6.2346916333033935	5.819897860618615	6.298153065874987	5.228399029814371	6.347565909369691	6.562875455973246	6.4565937477111435	0.7021989582505227	0.6249377282305153	6.027155589809666	0.5722842889778073	0.3580202301323918	0.198349342719462	0.5212463664632518	0.3090641894540979	0.35074894140753543	6.318428042058418	0.5756010741350156	0.5956176234638783	0.5591823349687792	0.47125353428390565	0.49713454412124564	0.47120279686721905	0.7607817562760283	0.5379616700717675	0.6384149688236855	6.009531583181343
alpha_rarefaction_1255_9.txt	1255	9	5.986900014136336	6.63853174439691	5.877307032302132	6.314279909148152	6.593371817929741	6.391624718406817	6.025907568319707	0.7419204988624605	3.774763676873972	3.9525673741996483	6.6248448164287135	6.230407957879593	5.878924749167498	6.050855455350186	5.222152665246015	6.280636023368376	6.5219097070946015	6.736771485617759	0.7775578404255777	0.632723534042617	5.861339003802883	0.6382737531393678	0.3506858328016914	0.28064446670972215	0.3468508455568254	0.24446903607532053	0.328655406348891	6.202815915282172	0.6644864010323726	0.648339259592938	0.6338462369359346	0.4716733491521787	0.47788870298467284	0.4823918119931845	0.6474178016604705	0.5607328862810942	0.5385544217905377	6.101177687540259
alpha_rarefaction_2500_0.txt	2500	0	6.152984442864396	6.90320600894155	6.2162422775086545	6.4239544006152585	6.761314157931845	6.380299741784913	6.294513892108418	0.7218416912703219	3.9233083335885035	4.274621952347785	6.636692994615687	6.388269673978821	6.1742715764878975	6.413210581566705	5.381775741399605	6.491687975955523	6.688788145948288	6.808270456426092	0.7586052033429074	0.6119310228434068	6.043772891065386	0.6066610773307578	0.30627287008048654	0.26552874709001906	0.4368007560537107	0.28760961331136237	0.4169570308184435	6.4155356948242845	0.5282193574288899	0.7404366268240142	0.6112459301416446	0.5552779146696207	0.4971913964543349	0.5706513164249333	0.7257875265452315	0.6754136715161086	0.5184135932642109	6.1759742128955075
alpha_rarefaction_2500_1.txt	2500	1	6.125796871265681	6.937628277427792	6.284760605344194	6.418936125584714	6.719299522641273	6.506497967822864	6.29160021735707	0.672372798199598	3.8123108945278115	4.2489253629569355	6.73795523745899	6.370441245662714	6.1854186155857995	6.250498852105708	5.419765549897086	6.506598223236855	6.6031468279348156	6.896668060787714	0.7702690594385799	0.5413945364784691	6.036932855954736	0.6531050999686602	0.27085221622070405	0.28491105619914053	0.5425439312671138	0.28815812154981485	0.3937501714694031	6.5798632964208315	0.6368504463063412	0.652521959152032	0.6857669676187607	0.5861503892114265	0.5375741843069395	0.6517607830483918	0.6864188472293943	0.7185119021214749	0.5537214600364747	6.2104987890104235
alpha_rarefaction_2500_2.txt	2500	2	6.132030273664054	7.015051715004713	6.174264438534473	6.380721360538138	6.704886019011956	6.527365483130038	6.264950028612098	0.6714489191121024	3.774991471657961	4.304833364914305	6.736722683541576	6.252843872304012	6.192594056453238	6.453877087431892	5.318257395001328	6.476312615949683	6.757907241031864	6.926855419128893	0.7941086543566386	0.6691108425884463	6.184028649439995	0.5623688138829369	0.3122724369670936	0.3038368720902491	0.5350662293931863	0.28126743838797297	0.40454020334758656	6.446125515093406	0.5832152142069507	0.7001130016894845	0.6276842159333075	0.6324501288603447	0.6132740392628326	0.5138500685824122	0.7195506994088945	0.6330518625698667	0.5702965702342536	6.171628106236182
alpha_rarefaction_2500_3.txt	2500	3	6.113765983870867	6.980380439121998	6.13536795162063	6.383667821590606	6.788419713952002	6.493812623909107	6.174893261420708	0.7306922533448091	3.8567284498249714	4.176259637039761	6.610347070198969	6.319150240427875	6.21582222903955	6.3494453871791965	5.345018484553331	6.482265297595084	6.726558015930823	6.929257501818531	0.83156310917042	0.573303359002113	6.040889795843203	0.5523345356215382	0.3127595763073683	0.2637221907001063	0.5517580597255612	0.26236033126417696	0.40872379484751753	6.64192627985814	0.5860861889945136	0.7650779871732329	0.5999267654784151	0.5945349245086007	0.5468851227840925	0.5036543079890824	0.7141094680736664	0.6540409444842599	0.6608318572402292	6.140237291873596
alpha_rarefaction_2500_4.txt	2500	4	6.286293384231111	7.013697886608697	6.167833669643735	6.309478988162865	6.847082450072924	6.423125201578415	6.17463513602739	0.7683939951277515	3.887644722878827	4.287757571933782	6.6746112477213595	6.453894705220944	6.262758573574461	6.386821358410918	5.419969441926287	6.562302889873015	6.709045742117065	6.921830491072526	0.7199141129414757	0.6343903712566322	6.077849357876559	0.5550066938713213	0.26162390973243954	0.32087158146275174	0.42222267687718484	0.2699396971636317	0.3516936051488848	6.490309508240325	0.6107902852712304	0.6432657901282158	0.6356852641680815	0.5454449852441682	0.4662713113515558	0.5398761200818516	0.6569245010350377	0.6389660843875876	0.6679377706290417	6.123527036890771
alpha_rarefaction_2500_5.txt	2500	5	6.004805294902202	7.0896429976030575	6.180310111348604	6.368907846725307	6.875314112044154	6.524233916027952	6.256430981389482	0.6525158055799584	3.8624563870462403	4.078188443913532	6.5817272452911695	6.370991706801413	6.3201278772762794	6.427848311949326	5.356385233554503	6.4803576522997	6.822888679885123	6.902399489609711	0.8353040690640374	0.6172086663056009	6.041811285289299	0.5748755838064219	0.2863441235516259	0.2795196461406537	0.43994362881688553	0.2275092502297767	0.4686679361090775	6.4586751133036575	0.6584395954848692	0.6620693152914925	0.5940960457776857	0.4968791748655537	0.5387342188929424	0.5400642178068255	0.6389333462702698	0.47993413917364564	0.5760344951558243	6.269220908379936
alpha_rarefaction_2500_6.txt	2500	6	6.096205808892774	7.065903052417712	6.143204999238826	6.436037130053003	6.778984853423342	6.4589816294505065	6.295589932462665	0.7248775639991405	3.733073773860743	4.308762014853638	6.688476336889954	6.431307467528252	6.168453375406647	6.431627779261914	5.432037539955121	6.466433527759526	6.755186118208092	6.87309414221461	0.6616168102282488	0.5956973494266748	6.190695832204235	0.5848258579701298	0.2785688605672379	0.31905407302636574	0.42773287344002475	0.28512114276194894	0.34706823777654233	6.456030438295372	0.555804370424494	0.6927356980863172	0.6548575908735865	0.5422335485763918	0.5496634198968394	0.5294961663268355	0.8035014999326452	0.6146693040387301	0.6363657616997828	6.239364930150816
alpha_rarefaction_2500_7.txt	2500	7	6.164150484603701	6.876394245231171	6.193598016729801	6.386616662853597	6.716078404578813	6.438623450767384	6.184987166116776	0.6938582670228044	3.8891025607640564	4.181996277127031	6.630642733961016	6.38517178353992	6.259127351858117	6.412198514919287	5.376822694120064	6.379331737927389	6.613445362910107	6.842243080330032	0.6682143714621296	0.6933954528613926	6.059611527350227	0.5607068290371923	0.328206452120872	0.26684391872384394	0.45478379748316605	0.29335542450200247	0.3744677749837708	6.456962455577166	0.6159831356958776	0.6769623103731726	0.6310387163011489	0.5721555066479252	0.5164791801145521	0.5128384957123253	0.7691223733552461	0.6530465787658125	0.6274266724346436	6.212927295797216
alpha_rarefaction_2500_8.txt	2500	8	6.149994554823862	7.017070823710287	6.230209975049152	6.316874704681541	6.771946637722114	6.506668976369995	6.237559866560116	0.6895283402844948	3.8006773701413907	4.0827964385594	6.522511192670206	6.454657453581223	6.054641491994749	6.444893414005904	5.213277123466692	6.436974165619532	6.652150085349772	6.981823648824316	0.7266380175373751	0.6097594112960923	6.008285896231705	0.685580746186054	0.3120687426507607	0.27883590979450434	0.44660434860944487	0.30348103710962193	0.3633021579345975	6.49508339555836	0.5983177574109796	0.6405638351273504	0.6325996600321002	0.5266957069619118	0.4921696598028202	0.5631770636266631	0.7389578066497771	0.5700503059376459	0.6269610994546331	6.305798356485735
alpha_rarefaction_2500_9.txt	2500	9	6.104216490839194	6.983755507348965	6.354626857771516	6.365254140470528	6.836950940811066	6.428188476338429	6.256790888464243	0.7310592340973558	3.9049899446159393	4.091244497928	6.671514100489958	6.399066619511172	6.2780556841590975	6.364294959123751	5.407749425663866	6.522416630395634	6.784889689519228	6.835132984693184	0.7891514808985433	0.6344914182200023	6.1175001246857255	0.5697831191402382	0.2770915291934901	0.36230076054899046	0.47878222745148247	0.345643692138166	0.42209360327853135	6.507087927870844	0.661861469560094	0.6442776145228111	0.5874979922102698	0.5615169461502761	0.5364823704298721	0.575582794948394	0.6954271820826349	0.6663505603651665	0.5979744279053145	6.196743588116788
alpha_rarefaction_3745_0.txt	3745	0	6.247755912261607	7.075491883684858	6.271442824918236	6.489017452283938	6.812590015375686	6.5167636455948905	6.32957214921787	0.7760884153141696	3.9972387282717157	4.280931905879312	6.764452693829008	6.4982222308481825	6.433209121538473	6.437719957448431	5.370536440846959	6.585787873948615	6.924519414918376	6.996345575079462	0.7960725686908798	0.647820612791317	6.274034455278307	0.5603565607341694	0.26638731456302495	0.3290408154298456	0.4876908336017061	0.27299070205127235	0.4156518790962353	6.533003734552126	0.6318026578469884	0.6477025654344871	0.6239391428753911	0.6003297975123285	0.5440276085877231	0.6339446793042274	0.773554788885185	0.5987256391180105	0.614960186150147	6.2076645522672855
alpha_rarefaction_3745_1.txt	3745	1	6.108643678078405	7.0783177013303575	6.3092232748548644	6.492502916500265	6.86680754686903	6.559667015963928	6.326016288093484	0.7468508907690681	3.966158510558304	4.273170914922633	6.680793026858782	6.44978645899694	6.320702745427217	6.5136200178702985	5.329716151663273	6.463974307326528	6.7695100537315644	6.871581122909182	0.8033741913851855	0.694797911569635	6.072916805360722	0.5548511564789601	0.30960425150706833	0.2789204499307292	0.5065708111075524	0.27436073757140533	0.4072980435088378	6.428612020082405	0.6136332609626657	0.7393051230722858	0.613630054062211	0.494980279735539	0.45695690070786193	0.5223552470817052	0.797004686253242	0.6442889215596465	0.6792400331148439	6.375901291266196
alpha_rarefaction_3745_2.txt	3745	2	6.288928639931861	7.053768577906506	6.138129776301324	6.448832146646049	6.7694031220937205	6.541521966897248	6.3032833157707415	0.698449358715958	4.00924999149363	4.312069361115231	6.604838947220907	6.556504422952847	6.381390538208386	6.55564833659722	5.533977942002673	6.4724966693377475	6.802442851087082	6.945547463620038	0.7737259399572192	0.6538216500084099	6.087556360366173	0.6692691806803407	0.30036544735394144	0.3083052529868069	0.4527917265360487	0.31142367776304264	0.5020213960308396	6.4983284357070294	0.5835436122393716	0.6273407327133574	0.6517144925728835	0.5844105954680086	0.5188160676958888	0.6432002243450843	0.7714247863678503	0.6822223534806582	0.6815791898344289	6.268040494066042
alpha_rarefaction_3745_3.txt	3745	3	6.277840769744854	7.026532827816141	6.3492612000572715	6.505084839793456	6.805521467469962	6.501050830029887	6.420830032814164	0.6949132282740971	3.845915162207286	4.295740431416364	6.702252638877214	6.373152866874748	6.3029708666135225	6.4653201565801774	5.410016931571292	6.489628340165951	6.784867938064719	6.9356122600025225	0.7540599568747941	0.6039407080848122	6.0984052275664995	0.6227216888421074	0.3607337472345451	0.25060973727555336	0.4241872248483453	0.3291792539297212	0.4026876048650328	6.49595524232211	0.7377146905382	0.6829274876347499	0.6046575508165387	0.5781608089374323	0.5603294841721922	0.5440021062400574	0.6926721148599247	0.6418067785933442	0.5425021318388377	6.315125052064013
alpha_rarefaction_3745_4.txt	3745	4	6.260000794747721	6.954800027198026	6.345956839004943	6.502065237572791	6.882559424187772	6.4731104751817945	6.351282429939597	0.7240318412721896	3.9352665087054812	4.255350716666651	6.6598058183733695	6.435890510257023	6.318585054292144	6.560421089968314	5.367842668638752	6.531048725992622	6.78042430814679	6.917694661297075	0.7632087091019172	0.6414830258788626	6.213732816158012	0.5835203519295048	0.2752399319425599	0.325314920401099	0.5149475496024162	0.27823698081621057	0.43832153488365116	6.5523630748674035	0.6184375498142907	0.6694991977243315	0.5745711463285224	0.5524731763741573	0.5127648960783955	0.6006954773003895	0.7697299490230421	0.6899282843685397	0.5989967356159419	6.207810546217869
alpha_rarefaction_3745_5.txt	3745	5	6.215055188877706	7.069498135646554	6.296189071877266	6.49737940937083	6.885234717499247	6.579649530507689	6.2265214639677104	0.7015608261039386	3.8829577543558274	4.3092279767461354	6.6990022221453405	6.424862857790752	6.244564170590167	6.564647255294456	5.313914831581513	6.57682221648429	6.725646792361072	7.008514989715698	0.8955506425253094	0.6110794063515615	6.177997046089438	0.5710130439572193	0.295520237916779	0.29666412435012607	0.4552832486384585	0.3157594922183015	0.3878730868661895	6.53614322856511	0.6878267361616035	0.72930419807365	0.6151640091006709	0.5959293494897558	0.5506517510684279	0.592689440384598	0.8001293944452645	0.7188481606165557	0.6666064976716802	6.230735448791759
alpha_rarefaction_3745_6.txt	3745	6	6.118812832731405	7.094691228921546	6.326409163072015	6.491740621752044	6.815284042681625	6.5398761723182	6.3893697954244955	0.7611644833032489	3.7892034207370306	4.259369621180493	6.804819416547858	6.441306402002589	6.3601817624200665	6.593617874420027	5.316752961262733	6.538437611693931	6.863095409897063	6.964615736611726	0.7812159016063165	0.5895311962165243	6.234630498907759	0.6056576766264602	0.305425892465923	0.29513466047789566	0.48256114210938317	0.2628401283106499	0.40737281743614334	6.540899856228264	0.7347385136833371	0.6721459377552709	0.5839470854493161	0.6163331679041577	0.508272069963832	0.5396655288536865	0.7776773731475922	0.5546337354899963	0.6092856609335421	6.293698613514314
alpha_rarefaction_3745_7.txt	3745	7	6.272288719010011	7.091787650778247	6.152787121128331	6.435704065412489	6.858536899985343	6.5259278689962725	6.392856573479563	0.7054938405085696	3.7617399982923634	4.28106071594366	6.679902894397677	6.426722227205757	6.2267605505533306	6.533764956457356	5.45009928971441	6.553634409396827	6.765748805423711	6.970918132388771	0.7797371033688806	0.640889284366453	6.192101332540855	0.600025490612183	0.2765095301972658	0.2773209797563988	0.4574840410695289	0.26442279285866005	0.3645073051522876	6.533600119602967	0.6495334356533291	0.6856654833730996	0.6213947268416408	0.5634205272234761	0.5495760316814333	0.5094953563468444	0.7676553696380681	0.6218489129251765	0.6494260903776149	6.256091679668162
alpha_rarefaction_3745_8.txt	3745	8	6.222685245411721	7.0861104477588155	6.272600298584793	6.542397329624409	6.86739789308865	6.547903803665367	6.282800232285275	0.7676840223308594	4.05252305689128	4.2495466769331065	6.77056747026363	6.43089430529887	6.36244663110437	6.578652652456662	5.385622027295844	6.52283664344488	6.786741498172399	6.944071931293793	0.8267084125934043	0.6726800386146773	6.096028633724147	0.544736497489964	0.3319729278254823	0.28196043219862776	0.48190664238267306	0.3386016356572131	0.420795129108549	6.493887985470877	0.6381857163778072	0.6881782946870855	0.6731984549835875	0.6134220299124786	0.5209132284844639	0.568234436255996	0.7390733013204804	0.5964597714797159	0.7238559477781004	6.265019010952215
alpha_rarefaction_3745_9.txt	3745	9	6.261502315640609	7.060335890188571	6.153103803636244	6.4008219302747005	6.868273791635191	6.471716194850899	6.305923119263762	0.8442505306562521	4.013543004855737	4.186902374093473	6.671483462608086	6.550932373263648	6.351155394161673	6.539943706738625	5.318546892495341	6.594327832531213	6.8852271505150675	6.939337513554364	0.8232033691768351	0.6239248063473535	6.126755822499301	0.5919279048011369	0.3108192490276393	0.361872567831415	0.4719173145028491	0.3460634483548415	0.4710927825604329	6.626914603818881	0.6642298732838078	0.6709468652624849	0.6142485479005968	0.591388172822196	0.5534415908243155	0.562353806713702	0.7220786273876045	0.645165983292182	0.6528556677566155	6.3822592218052785
alpha_rarefaction_4990_0.txt	4990	0	6.244871270213236	7.116772007932241	6.2572908304454655	6.528305399279104	6.846046363542847	6.565964095162267	6.272774984004329	0.755927632673455	3.944113351355299	4.2463430634496016	6.791512759499677	6.472398757091035	6.3614972620082995	6.4989013200200505	5.449622658928051	6.537975753736958	6.794351278467456	7.012859375338524	0.8268704522267893	0.6290929318041918	6.248812388959349	0.5719802741019581	0.2885543977564607	0.280317067974587	0.4930185356858281	0.29488229252584663	0.40511453681429876	6.566224738379926	0.6231838644891439	0.6620735031760202	0.5851786789306728	0.594514526338606	0.5319515809932179	0.5500625376564016	0.8108185164768857	0.7008864378294175	0.6631774426600475	6.239981956789444
alpha_rarefaction_4990_1.txt	4990	1	6.263415696810687	7.075107319589115	6.300754337987475	6.4610822279792846	6.897770230697745	6.5881420149846734	6.319146022423342	0.7277152911370768	3.8845283735685507	4.392243026577978	6.728486024657667	6.549001217382808	6.411182038818093	6.543732347230246	5.489014790352337	6.607566164518542	6.804857925473449	6.982246948317999	0.7807972372500962	0.6781486281962716	6.198984214879995	0.6332918042873712	0.3143496294051134	0.2824858192480724	0.5192541632678235	0.3010538435917071	0.414510516774709	6.571045847053768	0.725003015042077	0.6460321582280926	0.6094025183527811	0.5542296638768104	0.5262790810959483	0.5466349017137967	0.753071648991187	0.6402356916279742	0.6187040632321188	6.261809189260753
alpha_rarefaction_4990_2.txt	4990	2	6.265099518590099	7.087335962730856	6.256860838516755	6.4921731433123755	6.902097453725055	6.495319608887938	6.350708005882466	0.6802120206525922	4.067652170477011	4.3044420334640305	6.782910373047311	6.407505344364133	6.4834256242344015	6.495260211632701	5.537978673829356	6.588544519468701	6.8767125306317975	6.959009172256634	0.8273106871674165	0.6701467039331046	6.180397950181254	0.5490066192247718	0.35497592221347946	0.296583234505358	0.4758183980718376	0.2745589506794825	0.38872123238437833	6.61066148478963	0.6810524333700926	0.6778188474033267	0.6216358070903735	0.6020731224820582	0.5549246833896391	0.5903105228436264	0.7067055586112864	0.6618761591731364	0.6880079118384658	6.245817499411115
alpha_rarefaction_4990_3.txt	4990	3	6.2964231030916515	7.104513586550945	6.315962851490387	6.504725771333094	6.941268513271376	6.591364566546691	6.3619588675524	0.6962263558420896	3.8765509012319543	4.312399476545939	6.713743179916602	6.550464844306465	6.361426016380825	6.518095586844612	5.476123446539919	6.605177893711621	6.767292185331124	6.948580302555427	0.822050923799202	0.6487270336411413	6.249955340254745	0.608803757983471	0.3433257345490431	0.36123214741634285	0.5404213617751471	0.30269405056997845	0.4380182218710443	6.496720398028326	0.623577502392304	0.6661403996704979	0.61036615080182	0.5287332208232262	0.507627058444994	0.6574607384551757	0.7404760923534377	0.6239577750780757	0.7251614993109579	6.41245515889594
alpha_rarefaction_4990_4.txt	4990	4	6.225812317153269	7.080038810995988	6.289667343447812	6.494262094722655	6.90547305867541	6.538754837783106	6.338699117879873	0.7502091426474395	3.825134334844124	4.23952930623411	6.722284764051732	6.588066121219839	6.3712350956978385	6.542482873974656	5.349178922688974	6.502134138868887	6.937796832252967	7.005247328432095	0.7600295765472891	0.663053918523204	6.129050412831007	0.6827203690177595	0.29966685146387173	0.29300585726574313	0.48843707936614705	0.33669911638645106	0.3844939080079522	6.550719912065908	0.7311609714610735	0.6375376356751179	0.5688455070846348	0.6361418314746021	0.5811509322067914	0.5616506441417052	0.7474750727969999	0.6102277682570557	0.6399305689335215	6.3340901490360215
alpha_rarefaction_4990_5.txt	4990	5	6.375110437248345	7.061475260979307	6.333643989746937	6.505031175253897	6.896250248414378	6.592796259189169	6.336204718836898	0.7641708720657807	3.9245324352957067	4.41007859873744	6.775737938668468	6.461785482777121	6.39647605364291	6.489432806541491	5.519147477849224	6.585356125776383	6.894987850032624	7.020897971316732	0.796543316508321	0.6223699744620147	6.1464838434638684	0.6217129776642388	0.23180773802744992	0.32449562455343245	0.5104696929981652	0.3138384194960687	0.400332697588748	6.496611866695525	0.575434550589832	0.6598162021579147	0.6107803898955949	0.5743377359619308	0.4994533824209933	0.5718105321799791	0.7750920028569456	0.6517618498137498	0.6543234079756921	6.251483424124593
alpha_rarefaction_4990_6.txt	4990	6	6.308528275819786	7.078086506141747	6.226656643640066	6.4576232764061	6.919292081163772	6.61346783455681	6.347577212859614	0.76809514215791	3.9864157451981437	4.327919705754365	6.7062560838051235	6.495896691453707	6.358034882292136	6.554356089784403	5.382716793118526	6.564877228958996	6.848871537184867	7.01515661027018	0.792159406354248	0.6987051029697994	6.187314098934044	0.6180422137650509	0.28401949085187866	0.31615032022747264	0.4980864343969659	0.29287255631535813	0.4294837155920494	6.5683676412225305	0.7539432473438415	0.6780885818044798	0.5988391167636262	0.5950888130410137	0.5152258036420008	0.5600995116042687	0.7739790638932603	0.6224079172211625	0.6363447512902637	6.361491420771218
alpha_rarefaction_4990_7.txt	4990	7	6.258833215621522	7.11002662416605	6.360427803752045	6.577888639619106	6.842270118164388	6.583272367456255	6.30233774381167	0.7614640912050682	3.973530426049064	4.224173238790207	6.767406526540468	6.564797179137315	6.3699251918715225	6.504719310527477	5.444853191589427	6.595450245379591	6.844707975460024	6.987469425636455	0.8459179993978911	0.6377013110069474	6.286232182762858	0.6515708440419221	0.25997942526478734	0.2986400156840625	0.4839191906265474	0.289616346229524	0.37424593332758077	6.611742204705746	0.7218676590664206	0.6550894354287445	0.6239507812968376	0.5929178659839868	0.5323505946125155	0.6453774705411474	0.7895570767663178	0.6827289976316122	0.5879910718194409	6.365865970482871
alpha_rarefaction_4990_8.txt	4990	8	6.250831468187446	7.028111369715689	6.338723734719031	6.53464427987815	6.845717810224205	6.646055017605217	6.345721234733964	0.7312131650162812	3.943228564650458	4.309024577895052	6.842002774871154	6.453208347286995	6.372216670522739	6.648216362579709	5.494086721831869	6.650093455070108	6.898767203851977	7.072727232948947	0.7637637653464886	0.7004876056926326	6.1637145847703145	0.6527098409062747	0.34084326437450885	0.29001400305916547	0.5024067185104297	0.3161072784096508	0.44442875811387567	6.609887124856055	0.6422265733034461	0.6420116386443604	0.57955521408578	0.5857353161818403	0.5475015477301953	0.5593926891134847	0.7910874762296161	0.597018917059273	0.6490835588074648	6.334759827867032
alpha_rarefaction_4990_9.txt	4990	9	6.395608279080843	7.085537568772207	6.387284902738435	6.584801843962402	6.909060885751242	6.656714703176199	6.267032469797545	0.7272675432597159	3.9386413200716417	4.309643893469544	6.715791429255522	6.520615242502541	6.397730307228537	6.49801347147314	5.468316135459609	6.533173944438505	6.798560382203382	6.981298372352075	0.8033762632489791	0.5752795673679303	6.20167305655978	0.5811558755518568	0.29614505773197075	0.2724715294664699	0.4514943486251684	0.3129313172711866	0.43331513092755936	6.54833643669346	0.5990299196078289	0.6583201536001415	0.5971460727783438	0.5274260313844021	0.5234747933574073	0.565837592485132	0.7450875208081711	0.6878878794793989	0.6256509651365423	6.302561369185863
alpha_rarefaction_6235_0.txt	6235	0	6.316748826066807	7.123261095121481	6.255106470122244	6.550980253743756	6.925067656895201	6.645079169020364	6.3277309956487136	0.7426917796470087	3.967000449376397	4.347112060155413	6.787338576140607	6.573945095128609	6.357607243694539	6.518904700422697	5.45521582051796	6.689567851815763	6.873811954563346	7.038016598992462	0.7914468469631871	0.6438562266552016	6.231677419845368	0.5809077628183985	0.28750181968144817	0.31002662536546716	0.4500112000264097	0.31148788094871854	0.3831391023824166	6.572614331637914	0.725315102204866	0.6852015451591014	0.6412805815965982	0.5350800619995068	0.5071938572127694	0.6112931855239775	0.7372348938922921	0.6210329465676765	0.6556499249310546	6.320384146357715
alpha_rarefaction_6235_1.txt	6235	1	6.336071370250288	7.060227420375662	6.262616729781812	6.588972136876624	6.853537840035986	6.6112062226656345	6.319008444593068	0.7384845062645349	3.9785942783149073	4.328735421139393	6.804161921821432	6.48499535762278	6.352047351341233	6.6581230757849195	5.454770394611059	6.6779680208804715	6.85970860324178	6.96161337505694	0.789849648696233	0.6977954488021341	6.207667521160702	0.6024110007563535	0.2601155933646251	0.3036954471061297	0.5331949776789178	0.2843637498641781	0.36719136475786784	6.600633073006524	0.6866348898725055	0.6598568801473327	0.6164964532378668	0.6043605682723262	0.5348846223258722	0.6061661927898726	0.8095444153683458	0.6196923693627164	0.6627971698732245	6.2695378684010015
alpha_rarefaction_6235_2.txt	6235	2	6.3652954822493975	7.108202474878405	6.342794793167639	6.42776172984292	6.9489867154857805	6.624753189274926	6.34489484497593	0.7896603011719758	4.069800393575316	4.323927662172613	6.810950914958845	6.585704247385365	6.3927644354450095	6.557637292607765	5.444704150025039	6.629603551845603	6.927751853437518	7.062545283104628	0.838172616867771	0.6341241749383326	6.289783604829139	0.6061645078102345	0.2515695314565943	0.3194625701738154	0.5005940518444698	0.3003409322634716	0.3892078096877726	6.594448232975668	0.6605081411313396	0.6693934651328534	0.6341744709860371	0.6147713261040476	0.5775740906360245	0.5759955083190014	0.793561210485357	0.6680647594826687	0.6187284942740304	6.32710821333518
alpha_rarefaction_6235_3.txt	6235	3	6.33827931852037	7.0792708365792	6.376195189928496	6.561886248224443	6.894347932036182	6.620336651094928	6.381894782744345	0.7266256145344673	4.016337895967725	4.27607345036807	6.802594993084466	6.6010267791317805	6.378229223280064	6.633536401653821	5.470953098367334	6.645363205847689	6.818281331504407	7.011410284758301	0.805509825949429	0.6749379808157102	6.255258422987162	0.6234120911698813	0.29963382541408484	0.3188295343129575	0.5159007354736799	0.2988617674500042	0.3900383578394714	6.592752252375218	0.6147611281816041	0.6431527666703669	0.5776882238307585	0.5976142519073194	0.5504922609174578	0.629407575956898	0.8098130124507009	0.6608991457788957	0.6268116223460272	6.3321262618624505
alpha_rarefaction_6235_4.txt	6235	4	6.291519799661544	7.092163117041057	6.259796133711275	6.530908699341922	6.895502352664507	6.57383501899514	6.418305801192681	0.7614094433271144	3.919025164769228	4.359727196181888	6.720873260603257	6.606710805416277	6.454495967670646	6.627565513969884	5.469173665686164	6.642368284982	6.970131466292477	7.006057970762125	0.8255676241435327	0.6854582346710858	6.2123847830853824	0.6207112284798949	0.30111321005439	0.32791549623322497	0.4928379730837797	0.25940897194799506	0.42355513329932354	6.486273174533149	0.6449321389107074	0.7083232089259598	0.6531752900693698	0.5286317237476788	0.518680157294676	0.5986157001063517	0.7477762086088954	0.6089890657220529	0.6626626847669034	6.331824815682498
alpha_rarefaction_6235_5.txt	6235	5	6.320585843781962	7.026038395825238	6.346612761284061	6.517948232233441	6.927026346155604	6.603560549671025	6.359294613258506	0.6726037461124639	3.97989417816292	4.364587581899893	6.785093810259194	6.5556100424739725	6.441765825949432	6.594298154107574	5.473616473641661	6.642936258373668	6.884176555061267	7.067473245007745	0.8077424489248668	0.6034856501929549	6.261595320671737	0.5691408428789234	0.31426920942821984	0.30168591482786866	0.5011429890469743	0.27608778359905084	0.3918611962281924	6.518649771086397	0.6251561968654824	0.7225580942925879	0.6369306177640452	0.6107025055309693	0.5113323956840797	0.5711237250680417	0.7744505284317345	0.6474627165408247	0.6482889181658087	6.366103060140547
alpha_rarefaction_6235_6.txt	6235	6	6.264470841555278	7.115192937579652	6.361898553351664	6.472918508338579	6.951227001452537	6.5663249168464874	6.402460373594695	0.7670589346267475	3.9707855877400475	4.350153476641316	6.822581837969239	6.521503635924798	6.2727419344099795	6.555708835295253	5.527589525658773	6.598629830429487	6.948949930205725	7.046992239833989	0.8111098209012325	0.6682018571342103	6.306782671232858	0.6489465441800324	0.2788700602938402	0.2947753931555002	0.4381723817932806	0.32149666094802976	0.3896081550717644	6.555598306095117	0.6934010741577566	0.6612981782390661	0.6112926450453968	0.587603044048904	0.5462247066787554	0.5999716757834547	0.8363660315430581	0.6266845962603206	0.6529951489351665	6.279348225760255
alpha_rarefaction_6235_7.txt	6235	7	6.321485208739604	7.105105361298347	6.3722945018358725	6.544083272470933	6.966860716208429	6.589413596901964	6.374398451756432	0.7063605062727867	4.042984333703502	4.317185604595934	6.756494164612928	6.580023719998855	6.318302996705333	6.537595690732312	5.430400634187202	6.745636184721785	6.952589936662111	6.989617515229534	0.7319554271418999	0.6497614331735371	6.203854198710086	0.6169024135441554	0.33815056793480863	0.3022860487186005	0.5080294492119048	0.3096877520592191	0.39825069374047933	6.606096773705366	0.6849189281902935	0.6254749037968936	0.611522246321313	0.6390799060592529	0.5377863885158954	0.5733746251971078	0.7588255622356914	0.6471334769173417	0.6659776419818663	6.323502062699191
alpha_rarefaction_6235_8.txt	6235	8	6.309136817955856	7.070377053136535	6.388116416611276	6.50798145439124	6.909305075494853	6.647897508188291	6.3718431320561715	0.8000834536876245	3.902426291145585	4.336202599931153	6.832099475655732	6.484796100968021	6.417701694272492	6.540070483130662	5.451794326541319	6.572999868484095	6.784871453889308	7.038104273439616	0.7949733587184278	0.6501218238928355	6.201791961225036	0.6078407021206963	0.29402051438767984	0.32965124469892787	0.47644716670938014	0.38289069286480865	0.4236773844267791	6.637352775720546	0.6877559259347913	0.6741679386238779	0.6236993763575275	0.5814550179801052	0.511214278407187	0.6404298105435143	0.759180677645808	0.6482073008104521	0.7076835386921455	6.273977018596585
alpha_rarefaction_6235_9.txt	6235	9	6.318962466049908	7.13726857682779	6.330339695429424	6.549230294283652	6.962545485332195	6.603970689961674	6.299833514144272	0.745741353478456	3.975380183947298	4.365654355139625	6.742182340756255	6.5728551571144775	6.411000619845914	6.534355453369251	5.452927663786149	6.5497001059675775	6.921785237362471	7.031073064593023	0.7922833690908326	0.6220831734167266	6.206897898971339	0.6337300516188619	0.3420533270045622	0.2919114569805515	0.4980566175034278	0.38202303244078123	0.39088199011460634	6.6181010139744325	0.6814831486265013	0.6557512612807507	0.5757847811278001	0.566062429064575	0.5458302329481391	0.5549222059280986	0.7507450405297349	0.6389286785595706	0.6347701783915684	6.427090885630762
alpha_rarefaction_7480_0.txt	7480	0	6.332396599072776	7.161792745883845	6.329140115068799	6.512835328502379	6.931025479603677	6.705904657347133	6.3811635534649795	0.7678572361405965	3.9451396224282216	4.4071204313702745	6.797983189783833	6.5163767358749904	6.457737128411669	6.532726406103056	5.464927211636599	6.64561955351038	6.8484092631159115	7.099750215318452	0.8405689022775501	0.6401566301320017	6.202559180096905	0.6408920439265501	0.3090592051219031	0.30181375938012	0.49320195752022317	0.3327946357640412	0.4398279855610548	6.640261700144804	0.7101233077524908	0.712913269816328	0.5880610800573192	0.6008687519717644	0.55298853134962	0.6208383426968007	0.8065561571714256	0.6570897512544279	0.6974526991163065	6.3432553780094745
alpha_rarefaction_7480_1.txt	7480	1	6.3276721549154775	7.12281106866659	6.411697095068923	6.57460987661259	6.870756201201186	6.648604094720759	6.392992884691612	0.7379049255657707	3.92461703144891	4.311345912678628	6.862114498373074	6.579361881406764	6.412335031976817	6.668846211025782	5.463807515121991	6.649161659660428	6.881410800748888	7.0891963717829185	0.8296356579486945	0.6500302574567414	6.289924648618659	0.581988463591846	0.30636832979000367	0.2933639379876171	0.5010875593989487	0.30805447286482274	0.37554675231413415	6.543473564810726	0.6433063799574947	0.7089213727816889	0.6514188878954448	0.5664433458225132	0.5435879412838406	0.585817735107005	0.7754297449269398	0.6447989689216813	0.6652897995601205	6.408285227772069
alpha_rarefaction_7480_2.txt	7480	2	6.289082163542566	7.0749103257555435	6.360547176779872	6.589756085682616	6.882012317405013	6.595890124844725	6.398837429970507	0.7418617652627385	3.890881527963931	4.261483203733464	6.80132785600473	6.697341214603839	6.477501876108462	6.59880827739878	5.513748341188992	6.645082832232658	6.990728476435646	7.074112985262931	0.7948096305856612	0.6442979103111843	6.222626966477653	0.607994467260304	0.3268996134042012	0.3105671515298465	0.4614129977980129	0.3178864322254468	0.4495028829853517	6.648841340437787	0.6746429633345713	0.6819692534651405	0.6327486318491583	0.6463089555774588	0.5868595838637698	0.5559994774558358	0.7963982380991801	0.656994035871538	0.6599248163504619	6.353689801303248
alpha_rarefaction_7480_3.txt	7480	3	6.308991724141137	7.131165700836937	6.374373239029853	6.506130519956491	6.888136827049551	6.6372663937383125	6.418560677591384	0.7946519097418054	3.9422944270638283	4.352320387742489	6.785571358188598	6.538613320739452	6.419618314913968	6.613438189644151	5.45845166767996	6.5866908757863865	6.991084407250642	7.0556136818309865	0.8704585381696555	0.7237128020432019	6.19348069770457	0.6309804003162968	0.3043830288519327	0.2917953777561746	0.5019230403779368	0.3402037012781928	0.4351535502191067	6.6987040689266095	0.6748898629341981	0.635012747259996	0.6033219162873087	0.6287884652429746	0.555448290023299	0.5374994791000978	0.7873411445786249	0.6787481132362649	0.6698200188379717	6.34184538512387
alpha_rarefaction_7480_4.txt	7480	4	6.259857906502054	7.136181256763705	6.357580863399913	6.528302880806174	6.951649721753122	6.774384061962226	6.388127296680569	0.7608762043517139	3.89865638951668	4.32888292805242	6.786757493013029	6.582878283592335	6.467651891620324	6.594269974038445	5.454958142570429	6.674580923996937	6.835317918111429	7.042544109513156	0.8055755443945237	0.6475736914054667	6.189137620451556	0.6144209610819654	0.2815478307552795	0.3077985264009603	0.4802260072308662	0.32119143484239393	0.4204876574172616	6.614245613047354	0.7025179946547416	0.7408113956750182	0.6327854467040998	0.6063760848121096	0.5555180375236718	0.6050842913822605	0.7600045731484331	0.6889480891867765	0.6541473129835504	6.396224668139602
alpha_rarefaction_7480_5.txt	7480	5	6.2746510228011285	7.1068956693178755	6.361658865189554	6.485191831438196	6.917040431680489	6.573331512621234	6.4327552208148155	0.8173721319262137	4.00053836127747	4.406358652254069	6.777934247362714	6.475699162467708	6.3908537256445	6.5198336562936285	5.486198823191253	6.588321251454012	6.925751727185	7.0891065237199795	0.8201319475915952	0.6598119067361122	6.213044163102382	0.5974847661173326	0.3088253545414364	0.3376879597116019	0.517022602726661	0.3462147263448929	0.4699544462841443	6.669043645547837	0.696526383094831	0.7122580038171253	0.6290421901810531	0.5952364474690551	0.5374928607987702	0.5815524174121881	0.8248705971066184	0.7208596333984031	0.6660743246639403	6.378362318820256
alpha_rarefaction_7480_6.txt	7480	6	6.335530768472125	7.077845851944239	6.404855413028845	6.55781263613133	6.911602929907452	6.616475742622958	6.434384305318211	0.7761255474690568	4.019328309277032	4.363119810547711	6.746366644577386	6.544938044012621	6.376563175821831	6.551847101132169	5.452119159981683	6.649670970287969	6.940715748752477	7.042842995945281	0.8474711302835445	0.6540379314629783	6.373862041032791	0.5869183481612313	0.3020795445045483	0.29808691632975287	0.47934815591484903	0.3192515285200998	0.44228132105598905	6.637480912174954	0.6920374994467802	0.6529342763342286	0.6557446112112335	0.5477608849330735	0.5896297558572413	0.6341521443726257	0.7681474053743	0.6395881314700893	0.6123015148619554	6.353143421366004
alpha_rarefaction_7480_7.txt	7480	7	6.329531860847924	7.127704517824104	6.3387853238347605	6.474189019879464	6.907985275566524	6.601455857163681	6.336742350388846	0.797291367416427	3.991120267587313	4.335636817471424	6.804960654215984	6.569371695522197	6.450559775984147	6.623138692542487	5.520732394543176	6.640151364370482	6.918191206856608	6.996161959522919	0.8005705113002747	0.7239684717838009	6.243640882830104	0.6118747131652695	0.2859834671999851	0.31800323286979487	0.4874642430268658	0.3279645178968334	0.40901141278868425	6.570420521043687	0.7195735463513205	0.7214302766304561	0.6458044483520599	0.5983583625321156	0.584846805551273	0.5747124413244605	0.7593361655208072	0.6419580491576551	0.6536431198640811	6.333071307583031
alpha_rarefaction_7480_8.txt	7480	8	6.275093633247245	7.1346379942530875	6.344889614589804	6.551005470351197	6.899459575710732	6.639242701925103	6.422952596221508	0.7922458487034045	3.9076808581707914	4.327166305177428	6.801714457057976	6.538069112234129	6.423103368950458	6.598613760925472	5.442576581892346	6.667381965045106	6.816839133276581	7.002968490497913	0.8319674170053926	0.6547324998616435	6.2277599933061	0.6103083894311744	0.32867467883144724	0.31739271100485217	0.5170925920915931	0.30824521666935467	0.4076223977518422	6.642116477526763	0.6085891005739054	0.6701731122047787	0.631827393765835	0.508847703503997	0.5445779911687708	0.5953540623110184	0.7784946136665896	0.6345254051739048	0.6037167410370833	6.390019290746998
alpha_rarefaction_7480_9.txt	7480	9	6.296307856981584	7.140637964479265	6.343945057443947	6.5775104619297755	6.903573118674765	6.653788515977652	6.378834638324578	0.8186398128968414	3.9097171426845563	4.425082634615119	6.823266514364901	6.623996713334285	6.434073672429976	6.611907206592664	5.479140764072969	6.662035028671432	6.884675336936076	7.072432415475927	0.8062808853733582	0.6408751938140955	6.220309450929483	0.6200820392451907	0.3045164485146339	0.3186359947267569	0.5055508525879379	0.342123779856061	0.4639703271565732	6.556165630679315	0.6476585468485346	0.6535783854158118	0.6496887623046476	0.599144525626676	0.5547724394796855	0.5942276933518499	0.7948390281549392	0.6326247533442138	0.7133097774597583	6.326512030133322
alpha_rarefaction_8725_0.txt	8725	0	6.309176751005674	7.096357949859381	6.375913503714777	6.542591004721536	6.9855847700130855	6.6199085577764745	6.377454756651542	0.7959663985305602	4.015211722616113	4.393878138642964	6.825922882142815	6.572137614892749	6.501830371964977	6.612654463438371	5.452180757388719	6.641205837929252	6.986058516210021	7.001275193082649	0.8198961551922662	0.7009103961336857	6.17045352363677	0.6219217009556397	0.28733748469865017	0.2828679127518502	0.46705089251113885	0.31070504183465225	0.45111757693370996	6.626507192033172	0.6924943496343704	0.7060278033209632	0.6244301347683512	0.5795860709113287	0.5217066118040561	0.5913631821771971	0.8058833842405833	0.6574532636200587	0.6447234155719251	6.3881583558971
alpha_rarefaction_8725_1.txt	8725	1	6.37214165844778	7.115393439645681	6.449502670799059	6.521417391847938	6.93878088537816	6.669277891472168	6.399480214970331	0.746784919041784	4.041674039063303	4.447823050501021	6.834299828770003	6.608570871601659	6.462643609060385	6.533997465939598	5.492066338890074	6.64498565752254	6.970783733892611	7.097749237365176	0.8145267280457196	0.6784743624727287	6.237329069173547	0.6227670744240447	0.30531465197710805	0.29180159562804403	0.517532698040536	0.355846466627834	0.3838502757396155	6.61716720200857	0.6780967275384729	0.6861433062802611	0.6270902224881534	0.5971560239715664	0.5481629377856919	0.5784597977975877	0.7566051131825511	0.6815220319978086	0.6399170956332648	6.368480690499016
alpha_rarefaction_8725_2.txt	8725	2	6.320481118144369	7.111230089257135	6.359057169733105	6.524642501377673	6.987569400176328	6.626900436216401	6.37951866522689	0.7552339126732464	3.9709136812776666	4.400762507875039	6.801954359357507	6.672663949771517	6.460486820011279	6.585421938788893	5.48255242771287	6.660560226519407	6.899566419928225	7.108278313182532	0.8259842712068984	0.6647683066193307	6.268882275088396	0.6366892921806886	0.28906492713359455	0.32170220003678934	0.48178767577393283	0.3331873614783891	0.4422666990372533	6.595816934603208	0.6613116776949335	0.6604212692152073	0.6025682923281536	0.6475570469901213	0.5991447695421448	0.6287802187472897	0.7982023125876715	0.633837038449221	0.6698503905322966	6.366246824688026
alpha_rarefaction_8725_3.txt	8725	3	6.313979568496152	7.100780671613256	6.3583801116636	6.564263804689625	6.960792568227849	6.645092528407184	6.347299707362307	0.7835952409984914	4.054912435652904	4.368585991000795	6.804772317968938	6.563124076950466	6.461981172355518	6.64460782329736	5.455514030126661	6.6921373983507735	6.906061915150376	7.083287041564294	0.8446428260155654	0.666321133960791	6.247044236929993	0.6096098790801674	0.3168055784746665	0.3297026627144125	0.4853808709273	0.3124521207254239	0.43814148285968135	6.628502007762479	0.6568827885002723	0.7213179050302683	0.6468359034271788	0.5929958104425294	0.5762843465528193	0.633457052544218	0.7743953920200706	0.66713979134456	0.6305003667332477	6.329671090610379
alpha_rarefaction_8725_4.txt	8725	4	6.399122887417831	7.105365286551602	6.3792085894060415	6.563765815522028	6.98883346295366	6.650292099475005	6.41640155375297	0.7809937510139815	4.048094938072924	4.3880737073141365	6.8290506734645735	6.5909295761478	6.475609420440358	6.559236575888064	5.535775102828455	6.6444096464690885	6.930590588999583	7.033802145710267	0.8190261697544713	0.6344910825356035	6.292365314753226	0.6198543409474252	0.2840883945210661	0.316830566373951	0.5227000479912393	0.3083802310194299	0.4236132192703862	6.596417733254348	0.6285728008207794	0.6321959364438023	0.6061346456795751	0.6054469198749066	0.5518403197195021	0.6122373825455079	0.7928103993512887	0.6697747599375995	0.6847643556962231	6.355038498388486
alpha_rarefaction_8725_5.txt	8725	5	6.3679553589727975	7.151474148478849	6.3639188420549875	6.523362818100645	6.928512007535993	6.652858097335292	6.406153901143514	0.7909301844720975	4.064182237674348	4.3326700871037644	6.770106780991058	6.583979322981037	6.519314517372537	6.630323585665323	5.496319837688349	6.676403379969584	6.967264518878433	7.107207935965605	0.7950220382040177	0.6894866014158679	6.307625291097137	0.6236150317767809	0.35025324124483825	0.3038453971641305	0.49901267350886735	0.31118248444852065	0.4364600361699493	6.610000692183004	0.677379083501492	0.6632958909784966	0.6526385096632452	0.5924960881105834	0.5656523514559554	0.5814562263336469	0.7915526219592905	0.6974198569298738	0.6560800125591943	6.366978215844543
alpha_rarefaction_8725_6.txt	8725	6	6.256177403760291	7.153494346959435	6.415602440009298	6.55698483180542	6.920463913413346	6.611452439348196	6.366506477483668	0.8100752103285874	3.993728128604352	4.333101138506936	6.83061844379381	6.588745901482302	6.4167575876082745	6.55382401884188	5.468505374390981	6.661899962752592	6.891438598799333	7.039411760350827	0.7746938563931466	0.6414203727383835	6.230759015191361	0.6236452331938553	0.32271910187722375	0.29590486031592766	0.4704708342644292	0.31571045972404405	0.45672567020787486	6.600306514342486	0.6760580628169814	0.6853920395342421	0.6085708586118901	0.5809811938879662	0.5454357124851186	0.6013668288789029	0.7909960338114936	0.683805856642626	0.6764831132565629	6.400840742945619
alpha_rarefaction_8725_7.txt	8725	7	6.297502202843286	7.1452038179579445	6.371594583239367	6.562246471900877	6.9304825885597765	6.652420639661045	6.385524656651321	0.7670012563461452	4.034115247851569	4.359953205466667	6.772830293934557	6.536193389007697	6.453146292461992	6.637574954385275	5.483663413957575	6.687985418392842	6.897279400948806	7.029735256856524	0.8190315083218837	0.6538016260995818	6.246259642855334	0.6259865702881211	0.349671660843485	0.2916528094838055	0.4817202633780062	0.33615642113415345	0.4412418214070998	6.586904010734608	0.6965230804271177	0.6708247516642902	0.6614362104560794	0.6253683362778358	0.543467553634092	0.6096052291800341	0.8124485323474103	0.7099737004279189	0.6322074355615552	6.364113747974499
alpha_rarefaction_8725_8.txt	8725	8	6.382674820992805	7.151298051082248	6.286333869038321	6.53420303192828	6.950018312411074	6.614474485018483	6.409780741310104	0.7738333188525274	4.00034326397249	4.322280603047987	6.859191552233979	6.533037897839784	6.444510596808985	6.528886363729602	5.530772742956289	6.664238725329775	6.96301416143422	7.118040055924053	0.8195689356908306	0.6931285484222256	6.191125399076157	0.6156875327572169	0.27155117732524386	0.313040887395306	0.5055441978461235	0.29368241931528477	0.4028633475644278	6.67161980754639	0.6869760359870967	0.6502006532222128	0.6324478404838589	0.6547768974221954	0.5971533927972013	0.6108311470393352	0.7973985893804894	0.6841341500672543	0.6444248690794907	6.351002610043634
alpha_rarefaction_8725_9.txt	8725	9	6.333807518581471	7.171917112836104	6.377100346819486	6.608544035595604	6.935678780743657	6.77358845598908	6.397286711797635	0.7396142384081719	4.0191877218204946	4.385763264079965	6.817010199889149	6.547241964774046	6.482447546910567	6.52324598801666	5.474064311730685	6.682808201550013	6.940711491736684	7.044674353990937	0.8166132048395136	0.6302911121849014	6.2431369674467865	0.6167007614425327	0.32188359171624786	0.33988867682176516	0.4684178040336639	0.31444995122170777	0.41515168735129887	6.583482759945256	0.7041596583507732	0.6793118087519566	0.6398946955876522	0.612740226342467	0.5322376635575675	0.6137650966560152	0.8195231003784008	0.6174354431121604	0.6205257301608331	6.3276710752433845
alpha_rarefaction_9970_0.txt	9970	0	6.335558853667835	7.153005158747887	6.425379381799679	6.5544496959478105	6.980673225767621	6.635378792873219	6.443698208976879	0.7609972548078352	4.034660785150059	4.350589672237166	6.860889007053169	6.619927895326833	6.44500269558534	6.593996746562945	5.518163501266183	6.729012529262315	6.949995918587299	7.072370420461206	0.8335765050449435	0.6233258549139398	6.260759350356608	0.6385874604298757	0.3202349912991384	0.31976388425871083	0.5112770085764663	0.3229925006968528	0.4234223950039338	6.647340854803852	0.7203402821217739	0.7218899024829243	0.638034339704717	0.6519815219838735	0.5637546922082363	0.5948378944126761	0.8383586519318651	0.7656335389253185	0.6877677846583254	6.425009845935682
alpha_rarefaction_9970_1.txt	9970	1	6.333554272607539	7.113538027400396	6.458820508912373	6.542211508754154	7.012344297273604	6.667376475995922	6.416643639551876	0.7638746926651897	3.964709226919213	4.320446647202766	6.800028988951864	6.653589610452238	6.514930296764074	6.655877948420417	5.527610511458444	6.651933265899855	6.910586131933573	7.096416422097718	0.8217592681033984	0.6705207042556861	6.325948678381529	0.6386246909471891	0.3016467795476188	0.29080013394474935	0.48299799171916497	0.3298843841844716	0.3927751373893678	6.667421388484667	0.655462897870994	0.6728296771093588	0.6176971198669042	0.6091185077477071	0.5824439005245112	0.5971864619667059	0.8138608495399735	0.7139366225350363	0.6852727227102824	6.388715079552148
alpha_rarefaction_9970_2.txt	9970	2	6.40968380192513	7.082988967230343	6.4165257088535865	6.566512173391861	6.966374522418304	6.677059690624112	6.4012049143597185	0.7639801337385189	3.9296028727081436	4.34144866335987	6.818027229094706	6.655008850030166	6.470669903985535	6.657592783022324	5.514884055131217	6.680287091214752	6.93661221886484	7.0739880154362895	0.8045542357187676	0.6825734067256483	6.169813372719918	0.6255446639933734	0.34374222391183895	0.316461391125905	0.47475087628252266	0.3165341254425211	0.42572686543213695	6.628551484554127	0.6587679024391078	0.6819383589038268	0.6698384113771374	0.6715798309221389	0.5795225245900031	0.599842134086153	0.8127565660308198	0.6430001613298496	0.6540107946543207	6.391407557460839
alpha_rarefaction_9970_3.txt	9970	3	6.368415337238841	7.10230937786164	6.396643305406879	6.5848160277714864	6.992981791662959	6.676789482308472	6.400533521011827	0.7730347742185596	4.056790837292076	4.332458073503065	6.880192948284347	6.55428631886555	6.500108514405747	6.629505096861994	5.489522794901257	6.664719316500766	6.9946519148645265	7.117884882718505	0.8331292680980943	0.6752080490403396	6.3062253124828285	0.6153434637259025	0.2976617848811878	0.32647872183807336	0.4703469361346678	0.3269228213921763	0.4270287703532273	6.580516201809388	0.6911952802457739	0.6924302866366435	0.6393512018041061	0.5737602655529234	0.550116404434858	0.6182132306482326	0.8112739464523826	0.67486504504087	0.6430600761937915	6.389688270036084
alpha_rarefaction_9970_4.txt	9970	4	6.335716452413923	7.131082546912008	6.345622667348161	6.609831939394455	6.974565751371065	6.71362346884687	6.409320167704685	0.7663327659823571	4.054644540832862	4.409803552838891	6.835995635907004	6.646963678866066	6.408452051598209	6.648247784099122	5.497970739641476	6.666320282322109	7.005742233568951	7.100151796362242	0.8617066087546482	0.7028453032043419	6.271001815986412	0.621188101325718	0.31270074748659715	0.28360297551240937	0.5003998421373832	0.3366318376943377	0.4150371166555974	6.66821363751439	0.69045695387023	0.7223267531017673	0.6567540650377914	0.5529836698933807	0.5309166058921918	0.6075710504777891	0.8221551875726845	0.6611093408253663	0.6570341000930837	6.345604879657977
alpha_rarefaction_9970_5.txt	9970	5	6.361987247520325	7.124705398216403	6.344914133385681	6.579628380237522	7.026659271172266	6.7240406692868495	6.441837573540885	0.7664795381411053	3.9863928749519193	4.3061158778924895	6.828504099700587	6.609001333653658	6.472193668217412	6.58928369482792	5.494797243502599	6.627241274450998	6.93985363114115	7.07243581820246	0.8186267365012556	0.6475555009584089	6.211191226867498	0.6112264672448308	0.3024219176815177	0.32018825502846704	0.5024485075386842	0.3153186560778627	0.42257627053039243	6.641632287152792	0.6952029880295584	0.6965616148217398	0.6496570587487975	0.6148242697655324	0.5713560278063896	0.6290383324624128	0.8397731264307846	0.718414914413287	0.6406583713086722	6.371144733783901
alpha_rarefaction_9970_6.txt	9970	6	6.3537524441521	7.1157629022863	6.368370193749524	6.579679968630295	6.959345812272701	6.668954215579027	6.462262827226791	0.7698800875224869	3.9744845614101894	4.323901576644283	6.780818359976119	6.567851141192913	6.458936342278576	6.677464986136879	5.494904563288676	6.7058654951965755	6.910437558274481	7.061742506705347	0.850113232740596	0.6761608592905635	6.254052399951681	0.6292890869872394	0.3280766712077888	0.29912384742192466	0.48463489817154637	0.32630861160465885	0.4273674870787837	6.687413235792836	0.6737862063337386	0.7374935923808928	0.6514516124193926	0.5798832917335813	0.5608575531165012	0.5610790115593688	0.7849446450099407	0.6699627362464915	0.6441975065727676	6.371756358839109
alpha_rarefaction_9970_7.txt	9970	7	6.378052269193122	7.158883818574079	6.339421998158463	6.602599024859324	6.9221373689093415	6.643458419995215	6.411254692751243	0.7590279643127084	4.063681529811412	4.310911387788673	6.826230493285556	6.566623248899485	6.456526732985125	6.641412285171049	5.541647518583075	6.710026295655005	6.918938355227215	7.038374932593552	0.8177073360752731	0.6525303695506268	6.316008103860961	0.6134577557555096	0.30171721794933726	0.34604184274466454	0.4767838287347151	0.3129960373799698	0.4265526891766553	6.628784718929405	0.6814486622457464	0.6785024957676435	0.6352633793406912	0.6399714798006669	0.5538811147241445	0.577869358008112	0.7998911204084739	0.6845515146893743	0.6826254690625395	6.408355226290486
alpha_rarefaction_9970_8.txt	9970	8	6.355482183844278	7.172425710970036	6.368973971806598	6.571633084594483	6.922611649591811	6.706251078303218	6.4212490570390255	0.7883956079934448	3.9708326710451476	4.3563890748208225	6.810295774458173	6.652870152153754	6.453460547501304	6.612175715473854	5.543908846704557	6.642129127920059	6.98137728285913	7.103166477211005	0.7969964433634068	0.6511126002106569	6.315654817916019	0.6308444950321366	0.3311408316035627	0.3277595040793355	0.5108027092875155	0.29303430234313005	0.44789136017218284	6.654504171403364	0.6923817770915126	0.6956174582072173	0.6250435528448269	0.6086304435111348	0.558608093812137	0.5929086692975313	0.7910339859007671	0.7167599926309645	0.6793834518919487	6.393931092315085
alpha_rarefaction_9970_9.txt	9970	9	6.411512713411666	7.118475825435964	6.4579667421908615	6.568722931794746	6.974592283148375	6.6387037595736915	6.426316100189068	0.776307608043654	4.0718288544641945	4.417412816762722	6.819230999360269	6.5835496425121836	6.455239485107208	6.6241520945887915	5.549698572302162	6.678863075764126	6.961650822028422	7.053911845763077	0.8038597436424246	0.6990920849369338	6.30448183195395	0.6234175751265645	0.3329032437601131	0.34468053855433656	0.49402824884678126	0.32178755996747743	0.4227705361200156	6.645691209991195	0.7041796499529216	0.6857441791104572	0.6282652826923267	0.6163179218128693	0.5771930555579863	0.6059644942710302	0.812454498771568	0.6758928778907309	0.6342508030910802	6.352907050336156
alpha_rarefaction_11215_0.txt	11215	0	6.367751518141008	7.123863743483238	6.447700675644079	6.591212110133769	6.986349406930858	6.681475279855267	6.429971235162916	0.757977716288642	4.0234706219528045	4.3169772571062435	6.841331742425035	6.594644775519493	6.4359279545195704	6.6773344731189175	5.550668459723231	6.716046991987102	7.029026672181418	7.11696046253996	0.8217653873475534	0.6867823886039398	6.210446588693906	0.6222817139094857	0.2834701390913505	0.31944492443031625	0.5120575409241239	0.31945886235690096	0.42923348464023797	6.66123319714744	0.6821507436945001	0.6859713552547255	0.6099446196413181	0.605881048707558	0.5567574407239136	0.6227414109353668	0.8190171123419147	0.6703951043093221	0.6859508437237747	6.417559692643118
alpha_rarefaction_11215_1.txt	11215	1	6.386052187974749	7.121858450097705	6.405015212577963	6.565142459620628	6.985387837661422	6.724381518769812	6.408293656364635	0.7455307344814754	4.096808007259771	4.386640459336358	6.8393077232500366	6.6268458570582975	6.463980219258366	6.597194958561047	5.519207259698367	6.715391465301865	6.944640846422823	7.0685915053121295	0.8075517249745887	0.6605222387473633	6.2558424577333716	0.6114222436868649	0.3202846395578683	0.33511549134890456	0.4833738010842466	0.32272502975569944	0.428896451424678	6.663900770260894	0.6700137626522368	0.6874574146659214	0.65354728686421	0.5855120366689504	0.5623461966168825	0.6399113855294124	0.8099876250878354	0.7040053650406627	0.67962038870328	6.388374737030876
alpha_rarefaction_11215_2.txt	11215	2	6.3711760331955505	7.200524961428917	6.388499508645981	6.609667197532946	6.9713241419557495	6.691053495649861	6.412070072292196	0.8211918838032907	3.9954155979013906	4.344231649662207	6.869308100695458	6.660383319401411	6.46747955314995	6.652654687097527	5.521266481974058	6.666913494919063	6.964161889233889	7.104453441418473	0.8240007120522407	0.6685325559655875	6.316795315526402	0.6269294376248579	0.3151466761214828	0.3088664058207975	0.4755336721958024	0.3174900926713513	0.4285283710222758	6.646035899872149	0.6865180513315873	0.6777953787213554	0.6698533378429483	0.6544050321757132	0.5506679003116016	0.5920171264188284	0.8006697314126482	0.6944482959236465	0.7073392354940555	6.396083995618593
alpha_rarefaction_11215_3.txt	11215	3	6.356923518076375	7.158950752770715	6.389483628967226	6.532490338137518	6.941376818685277	6.60605250820537	6.426148609487142	0.7683736741918424	4.054108283962608	4.44931735036575	6.831148774338062	6.718597627521443	6.452282487354467	6.643498842222062	5.480267292001755	6.701920324908629	6.958700754542068	7.112845716645544	0.8028979644586793	0.6498959452361102	6.3299459541547085	0.6303337004523853	0.3189243574877361	0.2991751871865055	0.5029006643993258	0.3270140974859602	0.43785870814864547	6.641074472915191	0.6935325946327359	0.6561660424735539	0.6286717780120495	0.5699090652577997	0.5614177138038119	0.5908527280328926	0.8174411972588773	0.6601290396526903	0.6804493270280405	6.380423198378808
alpha_rarefaction_11215_4.txt	11215	4	6.3616526320571785	7.141312637865002	6.387152696545534	6.5727087608625485	6.983164660671024	6.6860439394772	6.432468367259419	0.786933974320404	4.043200313723765	4.31899222402966	6.84423660516281	6.611128539081592	6.497368186013452	6.677484302499871	5.561182125573903	6.681995900798364	6.952168732696258	7.11936198533213	0.8318107378368568	0.630615469967203	6.281692950715374	0.6080345942030575	0.31985899199685913	0.35981279411255035	0.5108144153002762	0.32177205068685394	0.45678940870900486	6.632565733197694	0.6990752417907945	0.7055028061340491	0.6222634663191685	0.604509991080611	0.5821122708722387	0.6303209232469144	0.8012581133263058	0.664475025993995	0.6903909951552332	6.419576375565279
alpha_rarefaction_11215_5.txt	11215	5	6.3920773063904175	7.169854601565158	6.362151275912685	6.610694023108986	6.957484787601551	6.668091714234153	6.397807022672106	0.7655648314507623	4.045882578743683	4.400987523867279	6.838158910551701	6.6505869206270205	6.4768682602565795	6.656887299800587	5.530836127393717	6.7162019634055685	6.928350377593695	7.072093383033996	0.8305029510470348	0.6645698605302365	6.231534013530957	0.6182352435599259	0.3181785187832775	0.29814774728259763	0.5071093999340596	0.34134962047849854	0.41023168212741307	6.6324275399221175	0.6884383889056843	0.7117526522407915	0.6819248339775666	0.6197821653245799	0.5658662370790826	0.6109150914857283	0.7916659531965108	0.6966340955854561	0.6824451126052093	6.388220715007147
alpha_rarefaction_11215_6.txt	11215	6	6.388881530265446	7.153891370017079	6.364310931237859	6.567654741528408	6.964893742400461	6.719686692076198	6.39543538804864	0.78027614807653	4.058905108752855	4.357907216638155	6.83621090287932	6.617644819049904	6.428671894228832	6.627113877206485	5.509267891281989	6.635557610813763	6.984705936435445	7.088852920871116	0.809836757741241	0.6412561867765604	6.306935685688441	0.6174298010572172	0.30485624973926473	0.30083357126065713	0.515287297180932	0.3252871641682105	0.4190881545497828	6.67302319166202	0.6835676616759336	0.6356538810767621	0.6389789606064765	0.6439622045584816	0.578511258565434	0.64221047679018	0.7998416107148589	0.6480041218207145	0.7007641393603695	6.422431964979658
alpha_rarefaction_11215_7.txt	11215	7	6.38737996129858	7.135662280496433	6.438255131950664	6.575772476590697	6.954354365031537	6.703122134753255	6.3949771595528855	0.7900939744813557	3.9751131954639956	4.331479873379204	6.829038379622256	6.591170846178488	6.463096532022881	6.608435233372207	5.526378475153131	6.6658907087426655	6.979294029485019	7.114521051529489	0.8231741873305221	0.6730842433813297	6.3558299864717975	0.6121067054800824	0.3286523676317092	0.31909794010340337	0.5025324697789394	0.3135190052577241	0.44465824086307043	6.663150471288201	0.7218151342727583	0.6918365606507745	0.5911708701227271	0.5929745521496943	0.5593399597783052	0.6342857730981386	0.8102784820406322	0.6684073256247344	0.7035803230987426	6.430948185343939
alpha_rarefaction_11215_8.txt	11215	8	6.335754050165823	7.153582721451997	6.3700902122988765	6.5949681402059666	6.943740828373612	6.6663185191254275	6.42073461058518	0.7824963640960164	4.016718933935912	4.4580540561419175	6.840338321993845	6.675769698451891	6.466724932011222	6.645911063651207	5.464818987742189	6.701412093068827	6.940107688963576	7.099665415154034	0.810994179189323	0.6534824226591555	6.320645447250593	0.6138388127802856	0.29155946607896066	0.29319585638858975	0.48308271044970574	0.3425621992884975	0.44285856080349295	6.669214130531747	0.6449560260442054	0.6779904635662137	0.6769042835294462	0.5662578461157183	0.5597329169657326	0.621909609890926	0.7850578429857797	0.7105952748154064	0.6692412466013246	6.415185603708982
alpha_rarefaction_11215_9.txt	11215	9	6.3918378621914025	7.147610931604897	6.408907496002218	6.581860793507909	6.925653882895552	6.634934295673711	6.389208754272441	0.8165545557149582	4.024237689847447	4.396097423635837	6.820033454954924	6.606202605554434	6.487664550058721	6.614955796606804	5.552879605545529	6.639853264893755	6.9599965774068595	7.087985761239981	0.8428014405769116	0.6374479124523984	6.251739666963961	0.6135708580028685	0.2969977409819516	0.31315684121137916	0.5192351884335865	0.33410815644585334	0.4284688514986544	6.647376118408739	0.7013427015953559	0.6968584044735442	0.6420417488896372	0.5926068865990524	0.5570205375000696	0.6077195743291639	0.8345008702901459	0.6888403712807998	0.6765955268233924	6.399896160769148
alpha_rarefaction_12460_0.txt	12460	0	6.379802784978732	7.148154277908772	6.408152170582713	6.577232648731508	7.0305698707914335	6.63247885276526	6.406453000933818	0.8130166125447459	4.021881359050368	4.358825372659104	6.82033406861928	6.654012683341315	6.52507916179555	6.616731427024435	5.4962415946177785	6.74510118636439	6.9277960153630715	7.083366157209386	0.8496716390958606	0.7029389904787136	6.322622312348414	0.6244886040152722	0.31854837700480987	0.31992031356321116	0.4851905264963501	0.3347153935054588	0.409044523126716	6.628601206791667	0.6936765012381227	0.7171154160520997	0.6464858707555078	0.6049064605631597	0.6009199656084376	0.5841141717772391	0.8190153085638336	0.6807461203000117	0.694902465811026	6.40850837541758
alpha_rarefaction_12460_1.txt	12460	1	6.385188536745073	7.153080650352141	6.38631755019347	6.596195791574081	6.990151340331851	6.6546384941653836	6.454363488983629	0.802302327886149	4.0503341696501005	4.382045046639114	6.8453857040232196	6.629274973438914	6.521787856930133	6.617743051768191	5.528863430263426	6.699263682534076	6.972330298022544	7.06840615301299	0.85874100238495	0.6551470869732589	6.335949646246622	0.6237637726538475	0.31648802036889406	0.3327185327931961	0.47605856195628543	0.31522764109396717	0.41546086907818147	6.649814039131583	0.6895718869631681	0.6619095419954822	0.6666143268774005	0.5869711664833029	0.5507823101444742	0.5977785676090626	0.8128895180217751	0.6815513607249097	0.7055528675741191	6.400438683317623
alpha_rarefaction_12460_2.txt	12460	2	6.356626643279411	7.1354255739853985	6.404222082660671	6.551021483637291	6.972168373936345	6.6998070521373885	6.429279744293214	0.7760745808282621	4.0471153150303465	4.402449185537789	6.832843645188647	6.5949469878872895	6.480931435705957	6.693796454569892	5.558308825765567	6.6796441525690655	6.957893237850791	7.066839695759296	0.8384332353948696	0.7015551917217462	6.272667830977833	0.6244886040152722	0.3276309035901322	0.3193685185199915	0.5060684886856984	0.3158914224791251	0.4351663774528272	6.660315916085088	0.6871374213305106	0.6704903334866217	0.6606489241033768	0.6250474378469424	0.5581810024112404	0.5675462413758156	0.7980203659865421	0.6950597315654421	0.6897972945660809	6.4164980876980415
alpha_rarefaction_12460_3.txt	12460	3	6.336436180269533	7.160403990478888	6.40578891455608	6.623335059036002	6.944568715228442	6.663905933676989	6.405210083386823	0.7917445178174438	4.025363517085394	4.3887864989244285	6.8557728303636845	6.657221476184085	6.510705244885003	6.662439020224016	5.485156538681224	6.709959711558602	6.930258244096789	7.090475022262852	0.854859359238241	0.664369058729525	6.29035562011841	0.6244886040152722	0.2974345719561575	0.29716982277248843	0.4955053904901416	0.3083619571893706	0.442422037371736	6.686888137365431	0.6744524526638778	0.6876181039029104	0.6193601295823483	0.6249657537818178	0.5644143339945729	0.606224912078292	0.7955070673911868	0.6748641701339106	0.6817411273803812	6.4277018498713
alpha_rarefaction_12460_4.txt	12460	4	6.35965809501421	7.214781629601864	6.339217187460753	6.551854574159719	7.00176756342308	6.691630004949692	6.418890796731548	0.7840774512663999	4.061683727479909	4.462272827373294	6.83700191342815	6.677959080701115	6.492775604337467	6.638952224680218	5.521717889560816	6.693580570997057	6.942382820678667	7.1036943080896755	0.8421086285590705	0.668698156297962	6.333572817137418	0.6230778949405793	0.3139568257213856	0.31766236021479677	0.5145203745820794	0.3134541159906745	0.4538947769073032	6.696191197350359	0.6642231131440582	0.7445840878974063	0.6622533024142356	0.6333747595369544	0.5753670473961384	0.6195524108799677	0.8216923532124859	0.6850812061314481	0.6769506057961631	6.426204938909433
alpha_rarefaction_12460_5.txt	12460	5	6.3495092289019865	7.13616164578127	6.417645450727677	6.58523825022991	6.995390815896492	6.693590699464743	6.391280650901513	0.7987748062670952	4.029596345192688	4.409187823464074	6.852870807433185	6.595981345043474	6.465412788741973	6.632890232409396	5.4655422672264296	6.69607913362392	6.966379456177189	7.118522669646298	0.8261790082485402	0.6288690462602744	6.3092766040228865	0.6244886040152722	0.2968423221027899	0.32329591262153257	0.5197660638283389	0.3270273944284615	0.46273461620112344	6.679498968794627	0.7257668877501529	0.7295720445228477	0.6693090577573443	0.6208980136622706	0.5482400424035917	0.5787593503661166	0.8152694111776255	0.6915233743639285	0.6889819161659226	6.402272216289046
alpha_rarefaction_12460_6.txt	12460	6	6.344246888741637	7.1319812487417265	6.3774068227102285	6.558551609862963	6.960655741606396	6.628918305199983	6.405531792474602	0.8153091112529967	3.9674604902393384	4.3421688925520785	6.851210776221842	6.612418500834358	6.4737900146225575	6.675546429251993	5.574827407567886	6.709658896235372	6.949889069658292	7.104467392824494	0.830449181413559	0.716959381733259	6.306175775340214	0.6244886040152722	0.3225051006777093	0.3260003214560523	0.49677792955856015	0.33345075870310864	0.4003628966699357	6.659190672776975	0.7161661253158828	0.699330460928237	0.6468410314228494	0.5917395726021598	0.5723798739705305	0.5926274844631283	0.7975725922442273	0.6719644700709118	0.6380027423197739	6.416662674433993
alpha_rarefaction_12460_7.txt	12460	7	6.350541379983184	7.138163912090623	6.357996817210938	6.582809249812924	6.970471439817284	6.717232741104218	6.402594949837181	0.7739789639414925	3.989419381480932	4.343194968435398	6.866923459210391	6.631422363392658	6.478105736090788	6.619626660430704	5.439924992181341	6.698308758617227	7.003994813315918	7.138028312657403	0.8382838718173945	0.6573482722544577	6.320239650396331	0.6244886040152722	0.3163594224846126	0.31633329154353734	0.5003162681786204	0.3427865586694935	0.4069305911646784	6.670815538425616	0.7225762096220625	0.7297038462865358	0.6150782072581095	0.6106431921952697	0.5588771679494073	0.6189483908754492	0.8231056578215661	0.6596353551778054	0.6563041932729545	6.4001129205980085
alpha_rarefaction_12460_8.txt	12460	8	6.351829270435094	7.123852707277896	6.387283729952206	6.564512834093646	6.950445377853351	6.677956233489154	6.420338924328916	0.7703847026301369	4.092059061148036	4.411997669112038	6.826981611662311	6.622300625886995	6.492010056239327	6.6725353719772516	5.537226133626889	6.666787881903864	6.913961468660556	7.079908320386065	0.8345014183194842	0.6978036937136889	6.266254748447532	0.6239249367155746	0.3103864326499281	0.30805098530211344	0.5097088444156362	0.3187209783668567	0.4401246957133194	6.649947695173714	0.673638951923538	0.7073729156061996	0.6471339657553062	0.6026248117885742	0.5971443824077591	0.6151418340045354	0.8063983164154729	0.6461275394878422	0.6472716336886112	6.399562737968577
alpha_rarefaction_12460_9.txt	12460	9	6.376364377289646	7.1203435846311995	6.4292891193506065	6.63357696298032	6.984471043332989	6.676292985936992	6.41177175604661	0.8172091060441495	4.058425150500873	4.409708037057236	6.839914167830945	6.61708468957827	6.503402626705633	6.671736097692777	5.531073791063935	6.663009220953518	6.95433178487923	7.131397793121404	0.8022023028415377	0.6801878441709647	6.239671473893402	0.6244886040152722	0.30157869098173573	0.3320598761175693	0.49882808683306823	0.31986108244463235	0.43128351438344353	6.639324897127	0.6401562591158269	0.6786694586087776	0.6375552016307743	0.614950380406857	0.5599465928632787	0.6337314211681508	0.8108084573484442	0.6671060048730946	0.6965856953006554	6.409725965567809
