# Supplementary material for: Matrotrophic viviparity constrains microbiome acquisition during gestation in a live‐bearing cockroach, Diploptera punctata
Source: Ecol Evol. 2019 Aug 22;9(18):10601–14. doi: 10.1002/ece3.5580 (PMC6787804; doi:10.1002/ece3.5580)
Supplement: Supplementary file 3 [file ECE3-9-10601-s003.zip › Supplemental data files 1/arare_max/alpha-diversity-collated/chao1.txt]

	sequences per sample	iteration	LLM1	LLM4	LLM5	LLM2	LLM7	LLM8	LLM9	OE11	OM1	OM2	OM3	OM6	OM7	OM8	OM9	OM10	OM12	OM4	OE10	OE1	OM5	LLE4	LLE5	LLE6	LLE7	LLE8	LLE9	LLM3	OE2	OE3	OE4	OE5	OE6	OE7	OE8	OE9	OE12	OM11
alpha_rarefaction_10_0.txt	10	0	13.0	23.0	23.0	16.0	23.0	22.0	9.0	1.0	11.0	7.0	7.0	23.0	23.0	16.0	7.0	29.0	23.0	55.0	1.0	1.0	55.0	2.0	1.0	1.0	1.0	1.0	1.0	55.0	1.0	1.0	1.0	2.0	1.0	2.0	1.0	2.0	1.0	13.0
alpha_rarefaction_10_1.txt	10	1	11.0	55.0	11.0	11.0	23.0	55.0	23.0	1.0	5.333333333333333	16.0	55.0	16.0	29.0	29.0	29.0	23.0	29.0	29.0	2.0	2.0	22.0	1.0	1.0	1.0	2.0	2.0	2.0	29.0	1.0	1.0	1.0	1.0	2.0	1.0	4.0	7.0	1.0	22.0
alpha_rarefaction_10_2.txt	10	2	12.0	23.0	22.0	9.0	13.0	29.0	23.0	2.0	7.0	22.0	16.0	23.0	13.0	23.0	12.0	23.0	23.0	55.0	1.0	1.0	29.0	1.0	1.0	2.0	1.0	1.0	1.0	29.0	2.0	1.0	2.0	1.0	2.0	2.0	4.0	4.0	1.0	16.0
alpha_rarefaction_10_3.txt	10	3	29.0	23.0	22.0	13.0	55.0	9.0	13.0	2.0	7.0	22.0	22.0	13.0	23.0	23.0	7.0	23.0	22.0	55.0	1.0	1.0	16.0	4.0	1.0	1.0	1.0	1.0	1.0	16.0	1.0	1.0	1.0	1.0	1.0	1.0	1.0	2.0	1.0	29.0
alpha_rarefaction_10_4.txt	10	4	29.0	55.0	12.0	23.0	23.0	23.0	55.0	1.0	7.0	16.0	23.0	29.0	9.0	55.0	29.0	29.0	29.0	12.0	1.0	2.0	22.0	4.0	1.0	1.0	2.0	2.0	1.0	23.0	7.0	1.0	2.0	1.0	1.0	1.0	1.0	1.0	2.0	29.0
alpha_rarefaction_10_5.txt	10	5	13.0	55.0	29.0	12.0	55.0	9.0	29.0	2.0	16.0	2.0	23.0	9.0	22.0	55.0	5.0	29.0	23.0	55.0	1.0	1.0	29.0	1.0	1.0	1.0	1.0	1.0	1.0	22.0	2.0	1.0	1.0	1.0	1.0	1.0	2.0	2.0	2.0	23.0
alpha_rarefaction_10_6.txt	10	6	6.5	55.0	16.0	29.0	55.0	23.0	29.0	2.0	11.0	11.0	29.0	29.0	9.0	29.0	13.0	55.0	22.0	23.0	1.0	1.0	12.0	1.0	1.0	1.0	1.0	2.0	1.0	11.0	1.0	2.0	1.0	2.0	1.0	1.0	1.0	1.0	1.0	16.0
alpha_rarefaction_10_7.txt	10	7	22.0	55.0	22.0	23.0	23.0	16.0	55.0	4.0	11.0	11.0	23.0	11.0	23.0	23.0	9.0	23.0	29.0	55.0	2.0	1.0	55.0	1.0	1.0	1.0	1.0	1.0	1.0	23.0	2.0	4.0	1.0	1.0	2.0	2.0	2.0	4.0	1.0	55.0
alpha_rarefaction_10_8.txt	10	8	55.0	7.0	55.0	29.0	55.0	22.0	55.0	1.0	16.0	16.0	23.0	29.0	22.0	8.5	8.0	29.0	55.0	29.0	7.0	1.0	16.0	2.0	1.0	2.0	2.0	1.0	1.0	55.0	1.0	1.0	1.0	1.0	2.0	1.0	1.0	1.0	4.0	55.0
alpha_rarefaction_10_9.txt	10	9	22.0	55.0	11.0	13.0	22.0	29.0	23.0	1.0	4.0	11.0	29.0	23.0	29.0	55.0	23.0	29.0	13.0	22.0	1.0	2.0	22.0	1.0	1.0	1.0	1.0	2.0	1.0	16.0	1.0	2.0	2.0	1.0	1.0	1.0	4.0	1.0	1.0	23.0
alpha_rarefaction_1255_0.txt	1255	0	539.0545454545454	587.560606060606	542.7213114754098	604.7894736842105	548.4925373134329	580.6153846153846	438.55384615384617	215.0	482.0	530.516129032258	594.5348837209302	623.1549295774648	787.0425531914893	831.2708333333333	513.7826086956522	575.7678571428571	632.7971014492754	674.56	133.27272727272725	191.75	798.5	90.0	142.0	74.5	42.2	75.5	168.0	515.8490566037735	255.0	113.0	269.2	111.85714285714286	240.33333333333334	134.875	152.42857142857144	105.66666666666666	124.9090909090909	755.45
alpha_rarefaction_1255_1.txt	1255	1	540.967213114754	513.0483870967741	494.8	490.9811320754717	567.8181818181818	577.8888888888889	590.2641509433962	203.85714285714286	393.21621621621625	481.44680851063833	531.7	596.9375	618.741935483871	668.4918032786885	444.57142857142856	606.6326530612246	726.1818181818182	721.0576923076924	480.25	201.5	608.2264150943397	105.0	44.0	25.5	107.2	64.0	98.0	666.0227272727273	132.0	291.66666666666663	303.0	159.0	116.0	90.14285714285714	185.5	114.125	105.66666666666667	576.0
alpha_rarefaction_1255_2.txt	1255	2	601.6326530612246	654.625	461.56716417910445	557.1224489795918	540.4925373134329	661.438596491228	520.5555555555555	103.5	395.84375	558.1818181818182	516.8928571428571	668.3584905660377	615.7818181818182	632.844827586207	469.6756756756757	702.3	767.0	686.2127659574469	230.6	217.0	565.1343283582089	155.0	23.0	55.6	123.66666666666667	49.25	90.33333333333334	625.2222222222222	243.2	141.66666666666669	79.8	225.0	92.6	126.1	175.5	202.5	135.5	727.1176470588235
alpha_rarefaction_1255_3.txt	1255	3	645.7826086956522	568.9677419354839	555.5178571428571	566.3870967741935	677.5555555555555	560.9677419354839	460.0	178.0	455.1578947368421	494.195652173913	493.83333333333337	669.6923076923076	707.9444444444445	742.1627906976744	632.0	557.5	627.6666666666667	782.72	721.0	175.0	640.2	90.14285714285714	42.5	23.0	169.0	48.0	54.2	501.51612903225805	161.0	164.16666666666669	173.0	142.14285714285714	141.16666666666669	111.54545454545455	238.16666666666666	197.2	147.6	683.340909090909
alpha_rarefaction_1255_4.txt	1255	4	542.7142857142858	587.0	558.6851851851852	606.0	540.6379310344828	589.0169491525423	477.484375	153.0	523.12	443.1333333333333	623.6363636363636	580.6666666666667	642.6603773584906	692.0172413793103	520.6428571428571	613.6428571428571	587.8730158730159	649.4117647058824	213.42857142857142	170.14285714285714	670.8199999999999	151.75	43.0	57.0	105.0	80.5	60.0	504.7758620689655	121.5	107.0	140.2	88.25	124.14285714285714	305.0	313.0	186.6	149.42857142857144	581.0
alpha_rarefaction_1255_5.txt	1255	5	609.8928571428571	547.4	683.0	614.8928571428571	667.7735849056603	594.741935483871	597.6545454545454	149.42857142857144	463.7631578947369	447.7692307692308	451.0	818.0576923076924	842.2222222222222	614.4444444444445	507.1842105263158	707.12	684.1147540983607	672.0185185185185	220.14285714285714	148.5	594.4181818181819	84.42857142857143	45.0	40.0	70.5	60.2	47.66666666666667	466.91803278688525	96.375	201.5	227.0	132.0	179.25	188.6	203.66666666666666	141.5	114.125	555.4166666666666
alpha_rarefaction_1255_6.txt	1255	6	547.7142857142858	494.1090909090909	541.6785714285714	681.5849056603773	575.344262295082	703.3571428571429	485.0	211.33333333333334	533.3333333333333	523.609756097561	540.6785714285714	656.0338983050847	666.7017543859649	581.344262295082	590.2162162162163	827.75	592.5522388059701	508.6842105263158	237.0	197.2	604.8867924528302	49.14285714285714	95.0	75.0	90.33333333333334	105.0	56.6	406.0833333333333	165.16666666666669	252.625	131.0	130.25	199.5	222.75	196.5	202.5	178.75	634.8181818181818
alpha_rarefaction_1255_7.txt	1255	7	635.6842105263158	571.3559322033898	439.4179104477612	623.2459016393443	533.8448275862069	646.5689655172414	563.4489795918367	503.0	564.2	605.4102564102564	534.195652173913	617.75	601.516129032258	679.1	466.4727272727273	771.8936170212767	748.7540983606557	670.0222222222222	181.11111111111111	232.6	573.2205882352941	96.0	33.5	31.0	144.75	141.5	103.5	540.3684210526316	167.16666666666669	127.33333333333333	97.0	95.5	180.25	131.0	137.0	263.25	309.0	704.4666666666667
alpha_rarefaction_1255_8.txt	1255	8	589.9444444444445	611.9444444444445	614.1632653061224	664.8571428571429	616.6511627906978	615.4444444444445	472.5147058823529	198.2	429.2941176470588	566.037037037037	500.5	616.4166666666667	590.3333333333333	652.1851851851852	675.5	679.0847457627119	753.5185185185185	621.5625	468.3333333333333	245.0	682.6153846153846	166.0	42.2	59.0	70.5	41.2	105.0	593.2857142857142	142.625	145.16666666666669	641.0	96.5	95.375	265.0	207.85714285714286	90.14285714285714	226.0	695.0625
alpha_rarefaction_1255_9.txt	1255	9	534.1206896551724	425.3387096774194	622.4166666666667	588.2	538.2272727272727	623.0	549.8260869565217	257.0	544.6	542.081081081081	615.1538461538462	667.7666666666667	581.9811320754717	565.9038461538462	445.66666666666663	600.2542372881355	752.948275862069	667.4545454545455	175.8	501.5	623.844827586207	49.0	139.33333333333331	109.5	59.66666666666667	19.2	82.0	559.4186046511628	221.0	440.0	219.0	117.25	199.5	96.0	196.5	91.33333333333334	171.0	697.1666666666667
alpha_rarefaction_2500_0.txt	2500	0	719.5070422535211	685.0441176470588	688.1914893617021	732.5844155844156	809.8923076923077	911.4444444444445	564.4623655913979	426.0	698.7169811320755	784.8035714285714	727.1923076923076	839.2631578947369	768.0799999999999	860.037037037037	838.2586206896551	872.7941176470588	885.8354430379748	825.038961038961	269.4	243.3	772.4675324675325	136.66666666666669	90.75	76.16666666666666	114.54545454545455	40.0	147.16666666666669	669.2253521126761	202.0909090909091	558.5	551.5	180.0	287.0	632.75	317.2307692307692	209.15384615384616	273.42857142857144	837.6417910447761
alpha_rarefaction_2500_1.txt	2500	1	708.8961038961039	747.4	757.2	729.304347826087	609.0113636363636	752.2441860465117	639.3815789473684	233.0	700.8139534883721	835.3888888888889	749.0625	849.34375	933.0153846153846	873.5584415584416	752.1612903225807	890.2857142857142	928.0384615384615	804.4512195121952	322.0	175.9090909090909	814.8783783783783	229.0	57.14285714285714	80.2	148.1	74.42857142857143	128.75	729.0	265.75	317.375	319.08333333333337	363.1666666666667	182.8	279.3	504.0	299.0909090909091	441.25	781.5135135135135
alpha_rarefaction_2500_2.txt	2500	2	744.8518518518518	638.1666666666666	777.7692307692307	725.7	739.6515151515151	788.6962025316456	616.1111111111111	317.9090909090909	606.5849056603773	685.5538461538462	709.0675675675675	831.8414634146341	957.5138888888889	915.5844155844156	732.1666666666667	765.2429906542056	891.035294117647	888.6666666666667	478.375	371.75	938.4415584415584	105.375	71.14285714285714	113.6	201.6	136.0	111.42857142857143	629.5142857142857	398.85714285714283	298.0909090909091	421.14285714285717	232.27272727272728	321.33333333333337	244.16666666666666	796.2	314.9090909090909	203.0909090909091	817.5384615384615
alpha_rarefaction_2500_3.txt	2500	3	811.6901408450703	704.1481481481482	817.9583333333333	728.5394736842105	641.2352941176471	814.7951807228916	569.3111111111111	332.8666666666667	687.5714285714286	753.3125	767.9850746268658	843.037037037037	1000.9295774647887	832.8333333333333	850.4897959183673	881.0428571428572	927.5326086956522	832.2432432432432	385.61538461538464	238.0	868.7560975609756	263.0	55.66666666666667	156.5	191.5	77.5	183.2	812.7586206896551	343.0	496.0	373.0	178.1	246.1	179.36363636363637	407.1	319.375	429.6666666666667	877.25
alpha_rarefaction_2500_4.txt	2500	4	835.5540540540541	643.0	735.1408450704225	657.828947368421	674.1785714285714	787.0602409638554	540.3	350.25	618.0	793.4925373134329	736.047619047619	925.7435897435897	910.2727272727273	861.887323943662	842.9047619047619	862.5119047619048	835.8953488372093	850.1388888888889	451.1111111111111	344.0	732.1707317073171	165.25	357.0	127.0	135.25	65.2	120.5	662.6666666666666	444.0	409.5	553.5	248.1	307.1428571428571	369.0	277.7692307692308	280.42857142857144	272.1	861.7391304347826
alpha_rarefaction_2500_5.txt	2500	5	680.6296296296296	765.2238805970148	846.7083333333333	787.9615384615385	753.9240506329114	750.1923076923076	551.4235294117648	323.33333333333337	594.1851851851852	591.53125	706.25	831.5666666666666	973.8333333333333	794.7619047619048	788.5090909090909	878.8125	928.032967032967	865.85	448.75	318.375	917.6301369863013	180.5	94.33333333333334	95.25	120.6	83.0	129.0	724.0	540.6	399.625	280.0	253.625	257.625	175.0	407.5	232.75	215.75	856.7415730337079
alpha_rarefaction_2500_6.txt	2500	6	752.448275862069	693.2954545454545	820.8507462686567	758.835294117647	655.7848101265822	788.6315789473684	693.7763157894738	381.09090909090907	523.7	785.5	776.7868852459017	836.0412371134021	814.5769230769231	970.5616438356165	744.6034482758621	917.5405405405405	1073.0144927536232	850.918918918919	266.2307692307692	384.0	856.0	132.0	83.5	153.0	114.0	67.0	255.0	658.3239436619718	249.875	340.5454545454545	580.6666666666667	169.5	175.9090909090909	280.5	391.27272727272725	455.2	259.0	778.3636363636364
alpha_rarefaction_2500_7.txt	2500	7	714.7741935483871	679.5633802816901	704.3424657534247	727.6438356164383	614.109756097561	713.1764705882354	662.7910447761194	256.0	590.0169491525423	782.0566037735849	698.3134328358209	804.735632183908	1041.0845070422536	795.6595744680851	773.1967213114754	986.4117647058823	932.6625	821.7586206896551	320.08333333333337	489.42857142857144	856.6027397260274	288.33333333333337	120.5	62.66666666666667	119.125	152.0	81.625	658.2894736842105	287.61538461538464	393.42857142857144	336.0	388.42857142857144	279.625	246.1	279.125	308.1	315.8	807.5128205128206
alpha_rarefaction_2500_8.txt	2500	8	636.5	733.0985915492957	676.7875	737.5454545454545	714.9259259259259	744.9130434782609	581.1685393258426	355.09090909090907	523.5	823.7755102040817	711.1587301587301	881.6185567010309	853.4657534246576	843.1395348837209	658.6842105263158	866.0384615384615	946.8815789473684	837.8684210526316	513.1111111111111	275.66666666666663	842.8630136986301	139.54545454545456	60.5	45.5	149.11111111111111	55.5	100.11111111111111	632.0	224.0909090909091	392.42857142857144	293.0	200.125	141.15384615384616	153.66666666666669	443.3	274.66666666666663	265.0	902.6800000000001
alpha_rarefaction_2500_9.txt	2500	9	690.2875	732.5675675675675	728.5903614457832	767.3291139240507	697.6363636363636	780.5416666666667	623.7415730337078	309.0	557.2542372881355	682.0	680.0138888888889	948.3461538461538	825.8333333333333	772.1294117647059	816.1923076923076	944.25	902.1875	912.3802816901409	440.3333333333333	275.5	751.5142857142857	174.0	38.111111111111114	120.42857142857143	99.76923076923077	153.0	80.23076923076923	668.4428571428572	286.5	231.5	274.5	238.9090909090909	415.2	244.75	331.0	301.5	276.3	747.6785714285714
alpha_rarefaction_3745_0.txt	3745	0	854.7525773195875	682.3829787234042	877.4431818181818	829.9230769230769	809.8181818181818	848.03	661.8041237113403	478.05555555555554	759.8125	825.9428571428571	812.8390804597701	1035.0645161290322	1039.7978723404256	1056.2021276595744	977.2272727272727	1055.0099009900991	1084.5	1022.4455445544554	751.1538461538462	386.61538461538464	1102.4615384615386	223.66666666666666	98.5	119.5	246.3	111.2	121.0	746.0240963855422	349.5454545454545	401.54545454545456	565.875	296.92857142857144	383.09090909090907	455.25	517.0666666666666	529.375	337.0	962.4137931034483
alpha_rarefaction_3745_1.txt	3745	1	875.9285714285714	831.6375	817.3258426966293	907.5	817.6666666666667	928.6428571428571	700.4415584415584	399.65	784.1886792452831	820.1807228915663	889.8630136986301	916.2385321100917	1110.9	941.697247706422	830.0123456790124	976.5	1150.45	925.0927835051546	558.0588235294117	289.6470588235294	842.0392156862745	198.375	125.2	71.0	292.875	213.5	250.14285714285714	777.918918918919	388.42857142857144	493.7142857142857	440.3333333333333	286.0	294.0	256.0	635.0	500.0	344.5	1021.7176470588236
alpha_rarefaction_3745_2.txt	3745	2	897.5247524752475	768.40625	848.012987012987	931.5	870.8863636363636	909.295918367347	665.8269230769231	1115.0	769.0847457627119	762.0294117647059	867.1081081081081	1027.4854368932038	972.032967032967	1153.2409638554218	923.9859154929577	895.34375	1174.4	1080.4186046511627	770.4615384615385	520.0833333333333	916.5940594059406	298.1111111111111	109.0	133.0	237.0	166.0	136.46153846153845	853.6818181818182	432.54545454545456	536.6	488.1111111111111	349.0769230769231	350.0	380.15384615384613	592.090909090909	516.5	443.0	1073.0
alpha_rarefaction_3745_3.txt	3745	3	1000.6142857142856	832.5416666666667	900.0123456790124	845.0689655172414	819.4074074074074	914.3529411764706	700.289156626506	575.3333333333333	753.5384615384615	944.7536231884058	965.1617647058824	1046.9259259259259	1008.1515151515151	973.4479166666667	845.6190476190476	944.5769230769231	1154.6097560975609	1093.6666666666667	493.4375	372.7692307692308	959.5666666666666	251.0	145.5	218.0	171.625	149.16666666666669	135.66666666666669	780.3793103448276	529.909090909091	382.0	391.27272727272725	379.5	494.3333333333333	358.8	688.1111111111111	312.5	409.1	1083.4482758620688
alpha_rarefaction_3745_4.txt	3745	4	834.0	782.5384615384615	726.7948717948718	876.1190476190476	932.8767123287671	1006.7894736842105	716.3595505617977	452.4	635.3333333333333	954.9850746268658	764.8108108108108	1095.5555555555557	1051.6530612244899	1318.4705882352941	866.7808219178082	967.2258064516129	1095.4	980.4137931034483	434.55555555555554	439.3333333333333	1036.8783783783783	194.75	87.6	206.5	161.05882352941177	109.0	248.875	851.5070422535211	313.5	607.0	444.3333333333333	415.5	322.375	488.27272727272725	410.5882352941176	553.1111111111111	373.07142857142856	1041.404761904762
alpha_rarefaction_3745_5.txt	3745	5	903.037037037037	653.6	869.0487804878048	828.8915662650602	831.8461538461538	1134.1475409836066	669.6385542168675	513.5714285714286	754.6818181818182	894.304347826087	799.3875	1088.6666666666667	965.4736842105262	1159.7441860465115	922.4	932.3191489361702	1049.1485148514853	1165.6144578313254	766.7692307692307	256.3125	1007.5652173913044	197.54545454545456	94.75	165.0	96.05555555555556	153.75	122.6	863.4428571428571	325.05882352941177	592.6	454.6	383.09090909090907	322.07142857142856	369.3333333333333	510.875	520.3636363636364	372.2	914.4845360824743
alpha_rarefaction_3745_6.txt	3745	6	858.9418604651163	776.1086956521739	850.8787878787879	821.3956043956043	699.8584905660377	934.6969696969697	774.6219512195122	841.875	778.1702127659574	1009.4375	830.2604166666667	1218.0128205128206	1190.913043478261	950.3846153846154	1037.5081967213114	1128.1744186046512	1082.981308411215	1198.9295774647887	814.0	421.75	1024.0392156862745	217.5	292.5	128.66666666666669	374.0	69.0	167.625	790.3793103448276	667.0	404.7692307692308	314.0	356.66666666666663	664.0	431.6666666666667	536.25	436.0	485.27272727272725	964.1585365853659
alpha_rarefaction_3745_7.txt	3745	7	780.2291666666666	782.3655913978495	862.8414634146341	900.5294117647059	835.3092783505155	955.7878787878788	683.2435897435897	408.07142857142856	722.5185185185185	1025.4307692307693	730.6136363636364	980.0851063829787	1094.4698795180723	977.5	957.0	1142.0410958904108	1089.5096153846152	1049.030303030303	579.0714285714286	423.0769230769231	970.1098901098901	306.66666666666663	99.0	67.0	218.33333333333334	73.5	134.11111111111111	749.2705882352941	370.0	389.61538461538464	564.5	342.0	442.875	260.57142857142856	899.125	618.0	459.6	972.7764705882353
alpha_rarefaction_3745_8.txt	3745	8	928.5584415584416	861.1234567901234	812.2978723404256	855.2962962962963	817.0101010101009	952.7878787878788	650.0340909090909	657.0769230769231	784.016129032258	857.2647058823529	876.0357142857142	1142.7640449438202	918.3921568627451	1100.5730337078653	782.5730337078652	1059.6516853932585	1052.2272727272727	1147.2837837837837	835.3333333333334	356.07142857142856	983.9285714285714	223.42857142857142	147.14285714285714	144.2	153.4	116.0	228.0	809.0422535211268	309.5	389.61538461538464	500.54545454545456	297.0	395.1111111111111	687.0	593.0	345.8125	528.2307692307693	1021.6666666666667
alpha_rarefaction_3745_9.txt	3745	9	795.65	754.6111111111111	845.8	749.3333333333334	830.9156626506024	831.4615384615385	686.289156626506	739.6153846153846	748.3188405797101	794.2	739.5111111111112	1137.127659574468	1158.111111111111	1036.3564356435643	836.0361445783133	958.0612244897959	1147.5294117647059	1007.0459770114942	464.14285714285717	317.46153846153845	1021.9418604651163	178.11111111111111	123.2	137.0	168.0	92.25	163.6	788.7252747252747	418.1	412.5	331.0769230769231	355.6666666666667	463.0	235.5	505.0	472.0	280.46153846153845	1186.13698630137
alpha_rarefaction_4990_0.txt	4990	0	992.5113636363636	797.09900990099	885.4411764705883	896.8736842105263	873.3956043956043	955.1333333333333	746.0	689.0	754.7027027027027	915.1764705882354	841.0105263157895	1088.1891891891892	1246.90625	1204.9787234042553	1172.0389610389611	1308.0	1180.2522522522522	1348.1829268292681	1533.3333333333333	435.55555555555554	1023.6826923076924	425.0	121.125	127.0	169.0	190.25	143.76923076923077	919.183908045977	681.0	694.5	797.5	457.75	402.06666666666666	531.25	623.55	847.2727272727273	552.7142857142858	1095.6947368421052
alpha_rarefaction_4990_1.txt	4990	1	914.8	769.059405940594	851.5545454545454	926.5955056179776	904.8876404494382	952.4954128440368	736.7415730337078	764.0666666666667	808.0434782608695	960.0	872.5	1233.6862745098038	1321.6237623762377	1243.7764705882353	988.5106382978723	1179.6944444444443	1271.8673469387754	1319.1190476190477	694.1052631578947	858.6666666666666	1051.7	401.1111111111111	131.0	186.2	206.5	132.14285714285714	163.0	965.7386363636364	633.0	550.0	593.7692307692307	520.0833333333333	508.6666666666667	569.5	699.1666666666666	647.1	538.5454545454545	1149.3655913978496
alpha_rarefaction_4990_2.txt	4990	2	838.8095238095239	745.4711538461538	908.4285714285714	953.7191011235955	825.4205607476636	938.2857142857142	707.0654205607477	738.5714285714286	774.25	1090.1470588235293	969.9387755102041	1169.0550458715597	1189.5535714285716	1300.5357142857142	989.6630434782609	1352.0	1125.061403508772	1323.75	1161.0	516.7692307692307	1113.578947368421	293.625	228.14285714285714	111.0	213.33333333333334	143.0	166.0	952.2658227848101	777.5454545454545	406.7894736842105	579.0714285714286	451.92857142857144	601.3	515.0666666666666	471.4	482.05263157894734	608.75	1133.4315789473685
alpha_rarefaction_4990_3.txt	4990	3	921.3603603603603	866.0105263157895	935.0	986.6162790697674	1035.295918367347	968.9603960396039	737.8170731707316	685.2142857142857	803.1298701298701	1228.943661971831	867.03	1130.9642857142858	1057.5575221238937	1153.5773195876288	981.7857142857142	1178.578947368421	1219.3584905660377	1102.8791208791208	799.0	859.25	1215.970297029703	287.83333333333337	147.66666666666669	139.11111111111111	159.83333333333331	165.0	193.11111111111111	844.2826086956522	1118.0	580.2307692307693	541.5454545454545	618.0	547.8	627.0	602.3	580.0	656.5	1136.6666666666667
alpha_rarefaction_4990_4.txt	4990	4	965.804347826087	835.3163265306123	984.126213592233	900.475	899.7333333333333	933.1098901098901	647.1428571428571	743.5714285714286	801.0454545454545	928.0	932.4	1249.3333333333335	1324.857142857143	1117.9642857142858	966.1190476190476	1030.3333333333333	1198.25	1303.8	904.2142857142857	431.0625	1080.9411764705883	302.25	133.75	137.27272727272725	197.0	252.0	203.14285714285714	895.9397590361446	627.1538461538462	611.6153846153846	675.0	357.5	714.8	382.06666666666666	842.3333333333334	600.2727272727273	556.0	1294.2209302325582
alpha_rarefaction_4990_5.txt	4990	5	1019.578947368421	887.448275862069	841.1111111111111	953.9677419354839	905.141304347826	962.8787878787879	724.0625	653.0666666666666	829.7101449275362	1060.5070422535211	922.8571428571429	1254.7608695652175	1262.0294117647059	1106.4905660377358	1069.4375	1330.1176470588234	1219.5	1211.1460674157304	1121.0	436.0	1173.1881188118812	474.6666666666667	106.14285714285714	124.6	323.8	157.0	142.3529411764706	939.1142857142856	364.66666666666663	510.0	533.5	432.0	795.5	417.4	643.0	467.3529411764706	554.7142857142858	1053.1650485436894
alpha_rarefaction_4990_6.txt	4990	6	953.6470588235294	800.25	868.1623931623932	925.26	959.9375	1015.8571428571429	677.9052631578948	757.5882352941177	874.1780821917808	975.5135135135135	927.2530120481928	1221.75	1186.5140186915887	1177.55	1153.388888888889	1185.5578947368422	1222.0109890109889	1141.7058823529412	927.4615384615385	452.10526315789474	1199.9655172413793	287.66666666666663	84.1	233.5	162.5263157894737	277.2	212.8	898.4457831325301	651.375	486.1666666666667	513.909090909091	462.2307692307692	451.0769230769231	388.0	645.1176470588235	486.15384615384613	674.0909090909091	1109.2
alpha_rarefaction_4990_7.txt	4990	7	894.3939393939394	803.1485148514852	875.5	1065.8	902.1237113402062	903.9017857142858	682.3218390804598	721.625	742.5925925925926	970.0416666666667	937.5280898876405	1248.2058823529412	1151.55	1061.5327102803737	1190.1898734177216	1200.6666666666665	1140.4285714285716	1284.3978494623657	927.7894736842105	544.5	1142.2631578947369	454.0	119.6	187.2	210.1875	91.15384615384616	267.5	932.1204819277109	388.5	432.05882352941177	574.2307692307693	428.0625	491.27272727272725	741.6666666666666	584.8	877.0	452.75	1053.1546391752577
alpha_rarefaction_4990_8.txt	4990	8	931.4444444444445	804.1686746987951	932.3663366336634	935.4	965.6451612903226	1024.019801980198	733.1630434782609	516.1666666666667	842.5714285714286	1086.578947368421	961.5392156862745	1158.4455445544554	1268.4505494505495	1223.938775510204	1021.5125	1299.0123456790125	1105.2295081967213	1330.074074074074	1322.0	706.1	1092.2173913043478	431.14285714285717	170.5	194.6	193.33333333333331	82.5	203.66666666666666	885.421052631579	413.0625	466.3529411764706	383.06666666666666	371.0	966.6666666666666	453.0769230769231	583.7142857142858	764.1111111111111	393.0	1132.0095238095237
alpha_rarefaction_4990_9.txt	4990	9	931.4310344827586	823.7722772277227	873.858407079646	952.8659793814434	873.353982300885	1098.1346153846152	715.45	746.4	908.051724137931	961.4117647058824	992.1098901098901	1179.057142857143	1276.9411764705883	1133.3364485981308	963.0232558139535	1356.1807228915663	1176.7	1157.0275229357799	1027.0833333333335	500.3333333333333	1047.0925925925926	342.0	97.14285714285714	116.0	208.21428571428572	146.5	171.23076923076923	1060.6818181818182	493.06666666666666	486.5	532.2307692307693	305.2142857142857	639.3333333333334	415.5	588.1052631578948	658.1111111111111	687.25	1095.8918918918919
alpha_rarefaction_6235_0.txt	6235	0	948.8157894736842	859.1875	1016.1028037383178	936.6576576576576	930.0	1164.56	781.5632183908046	580.875	867.6	1215.0759493670885	954.5555555555555	1236.25	1340.570093457944	1276.8536585365855	1262.2530120481929	1322.8541666666665	1298.5254237288136	1405.7938144329896	1502.3333333333333	924.2727272727273	1126.1525423728813	214.76923076923077	200.75	176.1	236.0	176.14285714285714	255.1	943.4615384615385	732.9375	973.0	874.5833333333334	407.15384615384613	572.75	717.5	791.0526315789474	440.89473684210526	726.9375	1230.8333333333333
alpha_rarefaction_6235_1.txt	6235	1	1030.9038461538462	913.7238095238095	939.1	994.5420560747664	970.4375	1064.8155339805826	752.0645161290322	904.6666666666666	943.1234567901234	1166.139534883721	1100.7252747252746	1565.1686746987953	1271.496062992126	1355.878787878788	1249.070588235294	1311.532110091743	1366.1379310344828	1531.9213483146068	929.4761904761905	1429.0	1234.03	296.5	240.25	245.0	200.55	122.11111111111111	233.0	889.1460674157304	570.6875	575.875	599.25	949.3333333333334	343.7894736842105	388.2857142857143	1126.0	914.5454545454545	767.8125	1227.4905660377358
alpha_rarefaction_6235_2.txt	6235	2	936.168	987.3793103448276	989.008547008547	973.1212121212121	1056.970297029703	1094.9326923076924	703.5544554455446	784.1818181818181	893.8354430379748	1233.0125	987.03125	1372.918918918919	1374.2	1165.025	1277.1785714285716	1320.5625	1444.2413793103449	1470.5773195876288	663.375	761.0	1266.8095238095239	436.14285714285717	94.14285714285714	172.11111111111111	301.6875	191.0	235.27272727272728	969.6666666666667	808.8333333333334	779.2352941176471	718.625	565.0588235294117	553.1764705882354	1073.625	651.25	785.6470588235294	713.4615384615385	1138.8761061946902
alpha_rarefaction_6235_3.txt	6235	3	1046.5773195876288	833.6666666666666	1012.175	1069.5652173913045	969.6160714285714	1068.3333333333333	846.7613636363636	843.4285714285714	993.0	1322.134328358209	946.2	1494.2178217821784	1403.3076923076924	1270.135135135135	1115.6631578947367	1251.7520661157025	1402.3193277310925	1273.5517241379312	1024.3157894736842	597.5555555555555	1316.8947368421054	312.0909090909091	148.5	164.0909090909091	297.7142857142857	115.1	193.0769230769231	890.3428571428572	447.4736842105263	587.0588235294117	622.1538461538462	820.0	650.75	736.6666666666666	827.9130434782609	902.9090909090909	563.3333333333333	1156.4205607476636
alpha_rarefaction_6235_4.txt	6235	4	1040.5	881.8627450980392	922.6666666666667	1013.1470588235294	1129.8863636363635	1051.0	791.304347826087	861.6875	965.7536231884058	1134.142857142857	996.5348837209302	1424.0566037735848	1413.3055555555557	1282.9326923076924	1362.0	1220.48	1276.1654135338345	1225.5148514851485	966.9	435.44	1175.2079207920792	354.83333333333337	93.6	162.66666666666669	176.95652173913044	110.1	222.0	910.563829787234	736.5	653.0	727.0	582.0	775.8	526.0666666666666	611.7142857142858	609.0714285714286	783.0	1204.6339285714284
alpha_rarefaction_6235_5.txt	6235	5	1019.6428571428571	856.0396039603961	964.8990825688073	1078.0645161290322	954.6725663716813	1037.5092592592591	757.063829787234	588.6666666666667	823.2650602409639	1199.1923076923076	987.1134020618556	1235.488	1196.578947368421	1337.5576923076924	1227.265060240964	1164.542372881356	1360.7589285714284	1496.4639175257732	1057.1666666666665	514.875	1310.960396039604	386.0	155.3	473.3333333333333	272.25	145.66666666666669	249.3	879.6451612903226	851.1111111111111	503.125	650.6470588235294	648.0714285714286	590.0	605.1538461538462	888.0	695.1764705882352	1076.3333333333335	1351.4536082474228
alpha_rarefaction_6235_6.txt	6235	6	1064.0792079207922	871.8811881188119	925.6446280991736	945.5092592592592	1019.4485981308411	1167.1875	750.0714285714286	1024.5714285714284	879.5348837209302	1220.5487804878048	1074.2886597938145	1266.1926605504586	1294.0504201680674	1408.4285714285716	1153.8969072164948	1223.0188679245284	1397.0540540540542	1323.0	901.047619047619	511.05	1139.8495575221239	529.0	123.5	197.66666666666666	215.33333333333334	207.5	200.375	1005.2903225806451	719.5714285714286	820.25	672.5714285714286	866.25	658.5454545454545	556.0	855.6363636363636	836.4285714285714	934.0	1153.71
alpha_rarefaction_6235_7.txt	6235	7	968.219298245614	865.3846153846154	940.36	1047.611111111111	1012.0101010101009	1121.1588785046729	757.1041666666666	1042.0	996.7391304347826	1380.635135135135	945.7358490566038	1532.193181818182	1123.124031007752	1239.8879310344828	1101.4615384615386	1495.010752688172	1404.2272727272727	1297.4285714285716	730.1428571428571	818.25	1132.5882352941176	528.125	161.66666666666669	239.5	207.78947368421052	126.4	252.92857142857142	990.7441860465117	867.75	538.2307692307693	775.2142857142857	667.0	449.0	575.0	619.1304347826087	938.0909090909091	669.8823529411765	1322.96875
alpha_rarefaction_6235_8.txt	6235	8	1036.0825688073394	933.344827586207	1059.7244897959183	1005.1188118811881	1003.9677419354839	1209.28125	825.4574468085107	1087.75	945.4117647058824	1352.142857142857	1183.8453608247423	1263.0900900900901	1317.6063829787236	1382.8411214953271	1165.413043478261	1290.1599999999999	1344.182608695652	1373.35	769.9166666666666	818.0	1248.2427184466019	442.6666666666667	250.2	259.0	190.0	193.9090909090909	171.125	900.3673469387754	881.0	658.6470588235294	764.7692307692307	1340.0	534.25	977.1111111111111	588.625	792.2727272727273	718.3684210526316	1297.7227722772277
alpha_rarefaction_6235_9.txt	6235	9	1081.764705882353	832.2035398230089	1047.9787234042553	981.6774193548388	1004.8785046728972	981.8782608695652	773.0105263157894	999.8823529411765	929.6136363636364	1150.1234567901233	1044.158536585366	1278.6285714285714	1498.71	1161.0487804878048	1119.2282608695652	1336.0192307692307	1327.1860465116279	1207.8053097345132	1003.6666666666666	452.10526315789474	1256.0	847.0	208.5	115.5	290.57142857142856	192.0769230769231	161.25	1063.909090909091	845.4	659.1875	619.3125	457.7142857142857	630.0	520.0	633.12	797.0	715.4615384615385	1290.6826923076924
alpha_rarefaction_7480_0.txt	7480	0	982.6190476190476	867.1417322834645	1103.0092592592591	1025.8429752066115	1039.0085470085469	1130.0603448275863	735.560975609756	948.5263157894736	1041.0389610389611	1211.6666666666665	1091.875	1470.6666666666665	1468.4375	1196.9370078740158	1272.7247706422017	1326.6810344827586	1621.2272727272727	1572.6521739130435	1090.391304347826	725.4	1338.066037735849	481.0	208.6	385.0	265.0	200.33333333333331	295.0	1085.158536585366	891.5	819.3	699.1764705882352	580.4	690.0	977.0	823.4444444444445	964.375	882.3333333333334	1331.3783783783783
alpha_rarefaction_7480_1.txt	7480	1	1154.5083333333332	899.7572815533981	1099.508474576271	1128.061224489796	1034.8942307692307	1266.0900900900901	892.6235294117647	1035.0	1004.1298701298701	1242.4482758620688	1159.7978723404256	1442.3893805309735	1461.0943396226417	1411.2276422764228	1144.5773195876288	1549.2427184466019	1416.4615384615386	1605.7096774193549	1034.913043478261	748.1764705882352	1283.5140186915887	668.8571428571429	136.0	199.5	313.5882352941177	163.6	194.4	985.7428571428571	601.0	796.0526315789474	805.5555555555555	467.05555555555554	876.9090909090909	1148.0	682.0	976.0	940.9375	1357.375
alpha_rarefaction_7480_2.txt	7480	2	1100.590909090909	877.6666666666666	1072.4905660377358	1207.75	1112.5588235294117	1136.066037735849	827.0	967.7142857142857	1086.0	1200.0481927710844	1125.8600000000001	1593.0654205607475	1628.0980392156862	1450.3873873873874	1337.494623655914	1483.3425925925926	1741.0092592592591	1469.2241379310344	1223.15	764.5882352941177	1357.353982300885	377.46153846153845	162.11111111111111	209.11111111111111	195.04761904761904	231.11111111111111	264.0	1080.5666666666666	813.3	874.0588235294117	781.4375	750.1764705882352	705.1666666666666	763.0	975.4545454545455	881.0	761.0	1192.2540983606557
alpha_rarefaction_7480_3.txt	7480	3	999.340909090909	881.6782608695652	1070.3783783783783	957.9816513761468	1064.5454545454545	1103.2586206896551	740.4144144144144	808.3571428571429	1027.7272727272727	1474.0	1059.4466019417475	1675.4574468085107	1461.6666666666665	1364.1260504201682	1248.303370786517	1422.5575221238937	1446.9925373134329	1502.2523364485983	1132.913043478261	739.9	1364.182608695652	553.75	167.33333333333331	176.0	241.10526315789474	263.625	252.58333333333334	1119.3793103448274	755.75	771.3157894736842	1045.6153846153848	1179.0	670.4	517.875	776.5	735.2857142857143	1084.2	1215.6929824561403
alpha_rarefaction_7480_4.txt	7480	4	1069.2372881355932	975.6530612244899	1075.046511627907	1134.2	1056.2589285714284	1293.81	786.25	966.9	1060.9166666666665	1149.381443298969	1054.1909090909091	1523.4285714285716	1466.6363636363635	1458.791304347826	1266.75	1343.1794871794873	1441.6725663716816	1377.162162162162	1152.2	556.9130434782609	1349.25	388.15384615384613	146.33333333333331	166.6	218.24	208.42857142857142	223.6153846153846	1034.5111111111112	744.4736842105264	873.1052631578947	857.1764705882352	621.75	574.0	700.1764705882352	696.3571428571429	704.9545454545455	655.375	1403.2796610169491
alpha_rarefaction_7480_5.txt	7480	5	1051.6974789915967	975.5106382978723	1005.4545454545455	1061.913043478261	1104.4411764705883	1224.701923076923	752.4144144144144	994.1304347826087	1192.4117647058824	1022.9824561403509	1083.0824742268042	1375.9661016949153	1394.9508196721313	1381.8	1345.8764044943819	1273.027027027027	1550.8813559322034	1492.888888888889	1131.2857142857142	524.0	1412.8411214953271	577.8571428571429	146.27272727272725	249.3	236.6153846153846	279.5	256.8666666666667	1008.4444444444445	980.0555555555555	1275.2307692307693	1188.5833333333335	808.0909090909091	606.3529411764706	757.7142857142857	873.3703703703703	1076.4	1155.7142857142858	1328.2434782608696
alpha_rarefaction_7480_6.txt	7480	6	1094.4434782608696	910.0927835051547	1105.2242990654206	1095.3428571428572	1018.209090909091	1264.923076923077	779.3737373737374	1019.6521739130435	1091.7272727272727	1130.6914893617022	977.0105263157895	1516.4038461538462	1484.8035714285716	1213.218045112782	1217.78	1395.7798165137615	1487.878048780488	1533.162162162162	1322.391304347826	463.25	1239.7033898305085	426.6666666666667	127.9090909090909	294.875	186.55	256.875	178.77272727272725	1021.9411764705883	682.7727272727273	839.5882352941177	876.0	596.8125	914.5833333333334	849.5	905.2727272727273	1059.1538461538462	687.0	1267.5
alpha_rarefaction_7480_7.txt	7480	7	1121.2272727272727	861.5092592592592	1064.0487804878048	1026.940594059406	1007.3611111111111	1182.7692307692307	753.53125	975.0	1045.3333333333333	1207.1294117647058	1175.7954545454545	1387.8813559322034	1515.3193277310925	1385.5491803278687	1218.6862745098038	1251.488	1387.5461538461539	1342.3846153846152	1100.9545454545455	878.3	1267.925	427.5833333333333	271.8571428571429	217.0	302.0	183.1	257.3636363636364	1002.495145631068	951.9375	1172.0	734.3333333333334	505.0	663.2	595.7894736842105	830.625	1000.9285714285714	790.0526315789474	1364.6724137931035
alpha_rarefaction_7480_8.txt	7480	8	990.0746268656717	927.0087719298245	1014.3553719008264	1171.4891304347825	999.9745762711864	1164.791304347826	739.1981132075472	1019.3333333333334	1023.6493506493507	1506.0684931506848	1042.2589285714284	1419.1315789473683	1668.774193548387	1355.8867924528302	1241.0109890109889	1333.1964285714284	1458.731092436975	1434.2745098039215	1250.0	618.9	1380.3529411764707	601.1428571428571	135.0	253.1	254.375	239.0	199.0	1005.0980392156863	610.25	748.1764705882352	848.5625	724.2727272727273	543.1052631578948	848.2307692307693	823.12	568.1428571428571	711.8333333333334	1338.1794871794873
alpha_rarefaction_7480_9.txt	7480	9	1072.5	942.4782608695652	990.409090909091	1113.875	1108.6037735849056	1172.1588785046729	783.3010752688172	1068.7727272727273	1141.04	1360.5421686746988	1283.111111111111	1501.578947368421	1562.2857142857142	1402.3076923076924	1191.8396226415093	1466.9611650485435	1458.421052631579	1393.0409836065573	1056.4166666666665	644.7692307692307	1339.2376237623762	505.8	281.25	211.11111111111111	281.6818181818182	167.0	205.9375	1085.2359550561798	627.8823529411765	760.2	686.1428571428571	789.0	701.4	730.0	787.4444444444445	1063.5454545454545	861.2727272727273	1380.0095238095237
alpha_rarefaction_8725_0.txt	8725	0	993.9	1001.6530612244899	1014.801724137931	1172.1037735849056	1113.142857142857	1303.5	798.5612244897959	896.0	1088.875	1245.4077669902913	1117.4434782608696	1488.2608695652175	1596.9826086956523	1614.4587155963304	1240.0530973451328	1458.0517241379312	1750.8333333333335	1607.8	1098.6206896551726	1199.5	1504.3589743589744	677.0	206.5	271.5	577.5	214.11111111111111	334.9090909090909	1099.6947368421052	859.9565217391304	1017.0	999.6666666666666	776.8823529411765	615.9	1022.7692307692307	914.1	923.1052631578947	933.7894736842105	1459.8
alpha_rarefaction_8725_1.txt	8725	1	1068.1971830985915	998.4848484848485	1153.024	1153.0654205607477	1131.7981651376147	1227.345132743363	797.0	986.0	1134.8969072164948	1383.857142857143	1149.142857142857	1523.6194690265488	1747.2545454545455	1885.5632183908046	1391.1844660194174	1564.8878504672898	1479.910447761194	1579.876811594203	1805.5	1278.7142857142858	1549.2545454545455	663.1111111111111	177.11111111111111	183.9090909090909	276.3913043478261	330.33333333333337	271.0769230769231	1160.3010752688172	797.05	835.1578947368421	1027.3529411764707	589.0454545454545	1079.25	711.8947368421053	1065.9565217391305	1064.0	982.0555555555555	1449.378640776699
alpha_rarefaction_8725_2.txt	8725	2	1203.3333333333333	962.2434782608696	1115.9586776859505	1209.3425925925926	1189.5306122448978	1219.235294117647	813.2803738317757	692.0526315789473	1213.26582278481	1384.6043956043954	1225.0326086956522	1378.4604316546763	1713.45	1486.0263157894738	1200.0	1494.0085470085469	1707.9491525423728	1536.5	1108.2857142857142	837.5	1622.1052631578946	732.125	127.11111111111111	260.33333333333337	278.15	181.54545454545456	233.1764705882353	1099.378947368421	1137.125	765.6363636363636	1020.0625	1675.0	1361.0833333333333	823.9130434782609	880.1714285714286	825.0526315789474	877.0	1526.6842105263158
alpha_rarefaction_8725_3.txt	8725	3	1223.8333333333333	922.1981132075472	997.0077519379845	1122.560975609756	1055.1860465116279	1257.782258064516	816.010752688172	1122.75	1036.7093023255813	1335.5108695652175	1168.1470588235293	1522.3846153846152	1545.25	1575.328	1242.8348623853212	1617.3333333333335	1521.2109375	1635.9545454545455	1391.0	733.5454545454545	1143.3941605839416	769.25	193.6	206.5	254.4	177.5	199.63636363636363	1114.4736842105262	1073.0	873.6666666666666	1243.6666666666667	787.2352941176471	1537.3333333333333	830.0	757.1612903225807	1134.125	878.4736842105264	1425.1101694915255
alpha_rarefaction_8725_4.txt	8725	4	1123.28	896.2592592592592	1139.4038461538462	1308.4905660377358	1088.5	1269.608695652174	802.53	1140.5	1080.8387096774193	1270.126213592233	1180.71	1462.6808510638298	1639.897435897436	1449.578947368421	1365.425	1604.1379310344828	1535.7	1550.913043478261	1101.9032258064517	923.5555555555555	1385.8053097345132	549.5454545454545	197.33333333333331	319.1428571428571	259.24	261.875	221.1875	1110.1553398058252	804.875	678.5	988.2142857142857	758.75	715.375	779.7142857142857	729.7777777777778	814.5	906.1363636363636	1332.139344262295
alpha_rarefaction_8725_5.txt	8725	5	1162.0076923076922	852.0603448275863	1060.877049180328	1210.51	1063.3425925925926	1205.5079365079364	835.7674418604652	900.6153846153846	1055.3186813186812	1279.6288659793813	1124.3301886792453	1411.7054263565892	1779.6285714285714	1415.9635036496352	1459.2233009708739	1700.0566037735848	1614.1484375	1500.782608695652	1977.25	784.9545454545455	1564.0825688073396	547.5454545454545	252.75	179.4	226.0	289.625	275.66666666666663	1100.6744186046512	1161.4	479.16129032258067	872.9545454545455	721.0	690.0	775.3157894736842	763.5	903.75	849.0	1298.9055118110236
alpha_rarefaction_8725_6.txt	8725	6	1096.4434782608696	924.3984375	1000.0232558139535	1104.695238095238	1103.3333333333333	1138.1315789473683	782.25	1112.0	1159.938775510204	1254.3125	1177.4545454545455	1613.890756302521	1362.4087591240875	1485.6666666666665	1354.3076923076924	1542.0526315789475	1539.4615384615386	1916.679012345679	940.7	837.05	1331.6147540983607	424.0	196.0	347.0	251.125	349.0	264.3529411764706	1148.2333333333333	1011.8823529411765	828.0526315789474	1723.6666666666667	934.3125	779.4	1029.0	848.030303030303	741.5555555555555	1083.0	1497.1842105263158
alpha_rarefaction_8725_7.txt	8725	7	1173.8823529411766	951.605504587156	1145.2272727272727	1188.8529411764707	1135.0337078651685	1228.5929203539822	843.2282608695652	1234.4347826086955	1260.2133333333334	1301.10989010989	1082.391304347826	1483.731092436975	1643.2654867256638	1552.2241379310344	1305.0654205607475	1681.2828282828282	1491.0	1577.25	1131.037037037037	920.2	1251.4117647058824	627.909090909091	195.11764705882354	264.42857142857144	216.14285714285714	183.08333333333331	379.7692307692308	1166.9746835443038	967.1578947368421	1093.4615384615386	839.7142857142857	767.5263157894736	700.1764705882352	692.391304347826	870.1612903225806	825.5454545454545	883.3333333333334	1412.875
alpha_rarefaction_8725_8.txt	8725	8	1021.733870967742	969.5840707964602	1106.3392857142858	1155.6285714285714	979.6808510638298	1286.5094339622642	761.9677419354839	1122.75	1227.4084507042253	1344.80198019802	1161.9646017699115	1536.7966101694915	1573.535433070866	1543.5882352941176	1303.4700854700855	1624.467889908257	1558.6	1779.1010101010102	1011.5	704.9565217391305	1395.0	387.2	266.0	267.625	300.05	244.5	325.9090909090909	1116.723404255319	1025.55	856.3529411764706	846.125	908.8125	540.5	1075.3125	816.6	780.12	1055.625	1523.25
alpha_rarefaction_8725_9.txt	8725	9	1050.640625	877.175	1035.090909090909	1077.6422018348624	1053.5566037735848	1252.7033898305085	832.0105263157894	1379.8333333333333	1275.5675675675675	1424.7021276595744	1089.561224489796	1497.7567567567567	1430.077519379845	1434.6517857142858	1434.5851063829787	1506.1860465116279	1664.775	1636.4224137931035	1535.3684210526317	686.2857142857142	1410.1239669421489	480.8333333333333	250.0	451.0	290.4375	176.5	229.2	1172.875	817.1363636363636	1033.8666666666668	850.5263157894736	922.5833333333334	788.0526315789474	892.0	722.0	1308.5	818.8333333333334	1381.2201834862385
alpha_rarefaction_9970_0.txt	9970	0	1102.5611510791366	943.0272727272727	1091.5390625	1272.4285714285716	1138.677966101695	1253.1785714285716	858.9397590361446	1120.111111111111	1131.0392156862745	1440.057142857143	1211.3495145631068	1491.6861313868612	1604.1484375	1675.8521739130433	1474.0	1596.4173228346458	1764.2571428571428	1591.892857142857	1238.0	1300.3529411764705	1479.7540983606557	895.1111111111111	150.76923076923077	274.0	270.03703703703707	259.875	254.5	1127.3333333333333	943.5	1520.3333333333333	1602.0	956.0	946.8823529411765	1109.0555555555557	945.1621621621622	1263.3703703703704	1081.047619047619	1449.546875
alpha_rarefaction_9970_1.txt	9970	1	1049.84	904.4961240310078	1079.0425531914893	1129.7589285714284	1142.244094488189	1350.764705882353	838.0689655172414	993.6774193548387	1104.7011494252874	1637.875	1227.09900990099	1554.045112781955	1877.9633027522937	1709.9370078740158	1578.1304347826087	1575.5149253731342	1610.6030534351144	1629.90625	1496.84	1132.0	1573.2260869565216	615.1538461538462	237.375	388.14285714285717	302.16666666666663	176.0	215.88235294117646	1231.9468085106382	1191.235294117647	1031.0	980.6818181818181	722.0	691.0384615384615	727.7916666666666	1147.625	996.0370370370371	925.3076923076923	1495.3902439024391
alpha_rarefaction_9970_2.txt	9970	2	1164.8333333333333	971.8269230769231	1061.3515625	1239.51	1225.7830188679245	1221.828125	923.561797752809	1351.1363636363637	1272.2133333333334	1432.7596153846152	1369.2828282828282	1670.452380952381	1724.4310344827586	1658.0654205607475	1322.0689655172414	1783.0545454545454	1579.5072463768115	1530.6953125	1137.896551724138	803.2307692307693	1333.2	527.0666666666666	406.625	223.75	277.0	376.75	213.5	1224.4545454545455	887.6818181818181	881.5	1134.6521739130435	734.8	875.4736842105264	867.0555555555555	1128.2758620689656	1000.1428571428571	950.0454545454545	1582.076923076923
alpha_rarefaction_9970_3.txt	9970	3	1075.3103448275863	1023.639175257732	1071.2393162393162	1161.6935483870968	1189.8333333333333	1235.688	859.0105263157894	1138.5517241379312	1159.2391304347825	1616.5172413793102	1247.09900990099	1688.5	1655.5254237288136	1535.542372881356	1356.3719008264463	1676.3739837398375	1708.3208955223881	1917.8918918918919	1492.3333333333333	904.3684210526316	1557.1284403669724	547.5	260.875	301.0	224.4	609.0	193.14285714285714	1083.3193277310925	1015.0	904.7307692307693	974.4545454545455	624.3157894736842	975.1875	1081.5555555555557	1321.75	1263.1052631578946	1352.6470588235295	1514.642276422764
alpha_rarefaction_9970_4.txt	9970	4	1220.1666666666667	1045.6288659793813	1008.0633802816901	1197.758064516129	1095.5526315789473	1359.5862068965516	793.125	946.75	1015.6037735849056	1328.6521739130435	1124.2083333333333	1570.5072463768115	1682.5288461538462	1461.0472440944882	1545.7943925233644	1700.735849056604	1550.7651006711408	1657.9574468085107	1522.25	1120.6363636363635	1544.578947368421	703.5	334.125	211.6	366.5	227.75	416.90909090909093	1093.1842105263158	837.75	1243.05	1154.0	628.1428571428571	1258.4615384615386	729.2	1027.4285714285716	1141.5263157894738	845.7307692307693	1635.4854368932038
alpha_rarefaction_9970_5.txt	9970	5	1116.875	916.2	1058.4793388429753	1213.5280898876404	1135.4864864864865	1410.1304347826087	848.0	1069.4333333333334	1328.409090909091	1569.0652173913045	1160.6379310344828	1551.5	1738.959349593496	1807.75	1423.611650485437	1486.1056910569105	1646.5611510791368	1682.6190476190477	1520.7307692307693	820.7142857142857	1491.5086206896551	529.5714285714286	336.6666666666667	199.83333333333331	256.7142857142857	171.0909090909091	469.0	1153.71875	1046.0	853.0	1067.7727272727273	920.4	1024.5	880.6818181818181	1057.4411764705883	1195.75	1035.7142857142858	1556.2393162393164
alpha_rarefaction_9970_6.txt	9970	6	1127.203125	947.0091743119266	1139.878260869565	1187.5106382978724	1101.3157894736842	1366.7830188679245	815.4466019417475	899.0285714285715	1204.7764705882353	1650.3456790123457	1139.7238095238095	1762.2578125	1627.92	1570.6535433070867	1438.5689655172414	1755.2142857142858	1611.1333333333332	1803.7428571428572	1539.2068965517242	967.2727272727273	1354.9647887323945	729.2727272727273	268.625	205.375	210.8	222.0	283.2307692307692	1303.0666666666666	982.1428571428571	997.483870967742	1107.5652173913045	925.3529411764706	824.9130434782609	819.0526315789474	996.6774193548387	802.3703703703703	1038.7142857142858	1506.7142857142858
alpha_rarefaction_9970_7.txt	9970	7	1214.520325203252	1035.41	1043.3435114503818	1231.142857142857	1077.4310344827586	1437.9611650485435	837.0340909090909	1169.6399999999999	1228.2470588235294	1502.9655172413793	1155.3333333333333	1496.9731543624162	1853.0535714285716	1761.2592592592591	1483.578947368421	1827.897435897436	1888.0892857142858	1885.081081081081	1318.5	847.0	1486.0925925925926	537.0	180.0769230769231	327.1111111111111	251.04000000000002	209.375	358.83333333333337	1159.0	948.2608695652174	890.9565217391304	1075.8947368421054	882.0588235294117	700.1818181818182	848.5263157894736	944.8235294117648	1097.25	1427.3529411764705	1433.875
alpha_rarefaction_9970_8.txt	9970	8	1152.579365079365	974.3364485981308	1155.678899082569	1281.7745098039215	1117.6315789473683	1305.4745762711864	901.1363636363636	1239.8400000000001	1113.5121951219512	1449.7425742574258	1426.4615384615386	1664.0625	1662.6666666666665	1548.3333333333335	1489.7592592592591	1482.9756097560976	1643.1048951048951	1536.0416666666665	1429.1	702.9655172413793	1569.9173553719008	835.6	238.5	326.375	305.04761904761904	190.36363636363637	308.5625	1224.6442307692307	1444.5	773.5357142857143	937.7894736842105	1621.0	924.8	811.1428571428571	859.0	1404.3333333333333	1608.0	1289.0
alpha_rarefaction_9970_9.txt	9970	9	1179.0071428571428	949.1339285714286	1107.4285714285716	1254.9459459459458	1257.8660714285716	1271.217741935484	850.0315789473684	1412.1304347826087	1028.0813953488373	1352.0820895522388	1264.2038834951456	1764.75	1944.5607476635514	1503.6171875	1633.1485148514853	1747.0	1832.5983606557377	1727.235294117647	1305.0	1054.5652173913045	1673.2745098039215	545.5	271.66666666666663	176.1764705882353	289.0	363.125	211.9375	1142.388888888889	1159.3157894736842	974.0	1591.0714285714287	1097.4615384615386	1031.3529411764707	845.0	915.4473684210526	848.8571428571429	1082.0	1609.1100917431193
alpha_rarefaction_11215_0.txt	11215	0	1170.2222222222222	924.6666666666666	1125.4888888888888	1223.9711538461538	1228.3720930232557	1384.7545454545455	853.0	1404.0	1386.2333333333333	1418.8785046728972	1313.2666666666667	1789.5319148936169	1723.0	1706.4479999999999	1609.1891891891892	1768.2578125	1818.9	1899.1239669421489	1782.3333333333333	1178.3333333333335	1636.9411764705883	770.0	201.54545454545456	249.625	311.6521739130435	170.0	255.56521739130434	1286.057142857143	1134.913043478261	1397.9	1096.9545454545455	752.12	856.04	1149.7142857142858	1047.0	988.0	1253.0	1601.6610169491526
alpha_rarefaction_11215_1.txt	11215	1	1169.1739130434783	1049.7764705882353	1139.659420289855	1125.3389830508474	1172.7575757575758	1463.5277777777778	865.5421686746988	1305.8846153846152	1418.113924050633	1550.0545454545454	1385.9578947368423	1787.0409836065573	1780.4452554744526	1813.2545454545455	1591.0092592592591	1807.486956521739	1741.1294964028777	1662.5454545454545	1243.8	1478.0	1486.046511627907	775.9090909090909	226.1764705882353	327.8	248.54166666666669	249.6	221.5	1129.8050847457628	1077.04	999.0370370370371	1594.1176470588234	1586.5	1016.65	931.1111111111111	1161.0857142857144	1614.3333333333333	1137.44	1555.7089552238806
alpha_rarefaction_11215_2.txt	11215	2	1109.6114649681529	966.4090909090909	1153.624	1430.0654205607475	1168.677966101695	1315.6821705426357	868.0	1280.5	1257.45	1445.5545454545454	1310.1842105263158	1709.7042253521126	1604.1691176470588	1620.5	1631.375	1690.5245901639346	1866.0503597122301	1640.0068965517241	1682.75	955.1666666666666	1627.8392857142858	790.25	251.58333333333334	282.1111111111111	314.2608695652174	401.875	320.2	1227.561224489796	944.2222222222222	1197.142857142857	918.9655172413793	942.2222222222222	877.6666666666666	835.8846153846154	965.65	1143.7916666666665	916.8484848484849	1677.9756097560976
alpha_rarefaction_11215_3.txt	11215	3	1213.909090909091	988.1649484536083	1129.8373983739837	1166.6410256410256	1173.3565891472867	1395.3333333333333	921.48	1166.3870967741937	1257.8155339805826	1588.7272727272727	1263.764150943396	1864.7154471544716	1690.9756097560976	1776.9370078740158	1519.9826086956523	1697.768	1860.595041322314	1597.2094594594596	1383.030303030303	1102.0	1720.878048780488	781.0833333333334	405.2	224.0	326.41666666666663	262.9090909090909	361.2142857142857	1121.878260869565	1011.1153846153846	922.9130434782609	1078.8695652173913	837.0	1176.6666666666665	1191.8333333333335	1126.1612903225805	1145.75	980.0	1681.8306451612902
alpha_rarefaction_11215_4.txt	11215	4	1184.1751824817518	1067.6969696969697	1094.219298245614	1263.0854700854702	1280.7826086956522	1406.5508474576272	890.1234567901234	1574.0	1212.3829787234042	1485.4144144144143	1217.342105263158	1685.2575757575758	1689.8716216216217	1707.4461538461537	1493.4615384615386	1716.3902439024391	1619.5194805194806	1685.5306122448978	1585.6	685.2758620689656	1614.4173228346458	705.25	166.25	263.3125	262.7142857142857	235.0909090909091	224.33333333333331	1272.95	1234.15	1002.5384615384615	1247.7142857142858	735.0769230769231	968.1578947368421	1044.04	1090.8857142857141	955.2307692307693	1193.0	1600.76
alpha_rarefaction_11215_5.txt	11215	5	1274.217741935484	967.0094339622642	1073.1153846153848	1263.409090909091	1105.1239669421489	1386.2727272727273	880.3111111111111	1165.21875	1312.7674418604652	1552.2803738317757	1292.375	1975.7272727272727	1956.7	1830.877049180328	1594.475806451613	1820.25	1828.514705882353	1820.157894736842	1959.6153846153845	780.1034482758621	1501.910447761194	737.25	242.0	263.0	264.5454545454545	241.5	228.58823529411765	1121.4285714285716	1213.5	1186.375	965.1818181818181	968.2727272727273	731.2222222222222	1110.047619047619	985.4166666666666	1004.5384615384615	966.0	1585.0390625
alpha_rarefaction_11215_6.txt	11215	6	1145.557142857143	992.2616822429907	1027.5071428571428	1299.3272727272727	1216.7943925233644	1429.5833333333335	851.0714285714286	1315.25	1305.2530120481929	1434.2592592592591	1330.0550458715597	1733.1127819548872	1751.5238095238096	1612.84375	1696.1376146788991	1881.0087719298244	1777.0074074074073	1598.6917808219177	1485.516129032258	913.1363636363636	1608.1157024793388	605.6666666666667	151.0	276.1111111111111	287.79166666666663	206.625	247.0625	1288.6534653465346	1096.391304347826	1015.4347826086956	1455.625	1145.75	960.3157894736842	1357.6470588235295	1079.2432432432433	1156.2608695652175	1072.2307692307693	1616.125
alpha_rarefaction_11215_7.txt	11215	7	1188.4545454545455	1013.8181818181818	1147.65	1195.3793103448274	1189.5263157894738	1501.0925925925926	840.0116279069767	1122.1612903225805	1259.1530612244896	1610.3428571428572	1368.4545454545455	1727.1127819548872	1941.0252100840335	1693.3941605839416	1567.0545454545454	1748.2459016393443	1868.3777777777777	1864.75	1523.7	1247.5	1640.5526315789475	693.0	250.86666666666667	198.4	277.95652173913044	190.05555555555554	271.0	1121.9338842975208	1181.0	1339.1052631578948	1066.7727272727273	1335.5714285714287	1325.8333333333333	967.0434782608696	1286.875	881.6896551724138	1322.6666666666667	1831.1858407079646
alpha_rarefaction_11215_8.txt	11215	8	1128.5611510791366	1018.1009174311927	1062.0229007633588	1255.608	1258.7058823529412	1364.703125	881.3636363636364	1052.3333333333335	1300.032258064516	1704.061224489796	1356.632075471698	1843.2903225806451	1705.4609375	1521.304964539007	1701.8125	1631.3191489361702	1657.1985815602839	1723.0074074074073	1245.0	1450.1764705882354	1758.25	675.0769230769231	203.33333333333331	208.5	264.1612903225806	173.5	333.5625	1235.5238095238096	1266.6666666666665	1117.8400000000001	1353.2857142857142	700.0	1054.0588235294117	1382.8333333333333	854.8260869565217	1233.8400000000001	1263.5	1549.8461538461538
alpha_rarefaction_11215_9.txt	11215	9	1190.9701492537313	990.1810344827586	1174.4921875	1324.5339805825242	1228.9711538461538	1215.9007633587787	870.2886597938144	1497.0	1183.4205607476636	1434.6929824561403	1292.4455445544554	1672.0444444444445	1871.3565891472867	1501.103448275862	1509.7777777777778	1707.1280000000002	1739.9105691056911	1859.6666666666665	1431.0	969.625	1452.2794117647059	591.0714285714286	438.6666666666667	334.3636363636364	275.2068965517241	344.66666666666663	322.36842105263156	1113.2393162393162	928.0370370370371	1033.24	1001.84	834.15	984.25	1050.4761904761904	1114.3333333333335	1270.217391304348	1104.875	1538.8461538461538
alpha_rarefaction_12460_0.txt	12460	0	1204.9251700680272	1003.0277777777778	1093.1555555555556	1320.0243902439024	1236.1404958677685	1408.6810344827586	838.3333333333334	1161.657894736842	1395.627659574468	1693.1376146788991	1281.6168224299065	1863.3414634146343	1930.5	1865.009090909091	1642.7711864406779	2078.1679999999997	1969.7103448275861	1683.0	1207.56	1329.12	1852.7948717948718	765.7142857142857	212.75	306.2142857142857	393.0	313.08333333333337	278.66666666666663	1236.878260869565	1659.1666666666667	1027.6666666666665	1274.625	863.6153846153846	832.1935483870968	1411.8666666666666	1007.6666666666666	1196.125	1376.12	1615.0
alpha_rarefaction_12460_1.txt	12460	1	1203.24	989.1724137931035	1097.0625	1298.0	1320.858407079646	1413.5839416058393	832.9611650485436	1572.1935483870968	1372.5056179775281	1683.6814159292035	1295.4583333333333	1816.1860465116279	1919.2105263157896	1664.6046511627906	1604.123076923077	1734.6691176470588	1868.94	1813.2575757575758	1925.3636363636363	1470.3333333333333	1637.7954545454545	765.7142857142857	254.21428571428572	264.0	235.3235294117647	320.5454545454545	217.6206896551724	1285.4128440366972	1220.0	1067.3846153846152	1236.0384615384614	634.53125	755.7777777777778	966.6153846153846	1281.8857142857141	1273.625	1096.9411764705883	1710.88
alpha_rarefaction_12460_2.txt	12460	2	1201.0479452054794	1067.3333333333333	1171.2260869565216	1353.2844827586207	1193.8839285714284	1471.939393939394	889.5384615384615	1673.7	1282.9099999999999	1672.2745098039215	1292.1864406779662	1870.0074626865671	1796.593103448276	1806.4964028776978	1788.6285714285714	1878.8809523809523	1900.7941176470588	1709.7142857142858	1518.4054054054054	1136.12	1546.7692307692307	765.7142857142857	445.0	296.0	334.7307692307692	273.66666666666663	328.89473684210526	1277.7155963302753	1045.857142857143	908.0357142857143	1780.3684210526317	1060.5652173913045	971.1578947368421	1050.0	1074.4883720930234	1674.142857142857	1120.4516129032259	1602.5071428571428
alpha_rarefaction_12460_3.txt	12460	3	1224.840909090909	1003.0267857142858	1178.04	1223.054794520548	1261.5217391304348	1377.2265625	914.5454545454545	1202.1176470588234	1436.4038461538462	1644.7272727272727	1256.1315789473683	1822.074074074074	2143.0458015267177	1802.5319148936169	1565.560975609756	1949.2434782608696	1842.6788321167883	1895.0217391304348	1500.7567567567567	1190.375	1858.1339285714284	765.7142857142857	250.0	248.23076923076923	301.2068965517241	224.42857142857144	343.0	1215.9756097560976	1184.0434782608695	921.3870967741935	1503.4761904761904	728.7575757575758	1452.625	934.5357142857143	1008.1627906976744	1323.391304347826	992.8857142857142	1641.9022556390978
alpha_rarefaction_12460_4.txt	12460	4	1167.248275862069	1012.0	1171.0615384615385	1314.0079365079364	1218.172131147541	1340.90756302521	841.0576923076924	1472.5357142857142	1378.061224489796	1513.674074074074	1353.0	1860.75	2011.3025210084033	1835.8125	1568.4070796460178	1936.848	1796.2094594594596	1866.6277372262775	1537.0	948.516129032258	2005.1944444444443	765.7142857142857	193.66666666666669	248.05555555555554	455.4761904761905	169.6875	476.2307692307692	1340.221052631579	1106.3703703703704	1177.076923076923	960.6176470588235	985.3333333333334	977.8	1501.4736842105262	1039.0	1326.6666666666667	910.6363636363636	1793.170731707317
alpha_rarefaction_12460_5.txt	12460	5	1204.0479452054794	1070.311320754717	1184.56	1302.9745762711864	1247.4094488188975	1459.0495867768595	812.2631578947369	1366.25	1250.5945945945946	1779.1293103448274	1305.2079207920792	1803.7557251908397	1929.1278195488721	1660.3237410071943	1516.2711864406779	1861.4961240310076	2041.8970588235293	1904.6744186046512	1476.4166666666667	1468.4	1709.8818897637796	765.7142857142857	204.625	435.5	284.5	247.23076923076923	326.05555555555554	1379.2	1410.857142857143	1097.090909090909	1119.0384615384614	802.0322580645161	999.3333333333334	1151.5	1115.0714285714284	1039.090909090909	970.0285714285715	1645.1167883211679
alpha_rarefaction_12460_6.txt	12460	6	1246.855072463768	970.1826086956521	1152.0074074074073	1326.5	1149.976377952756	1568.0392156862745	823.9906542056075	1241.8947368421054	1373.3373493975905	1686.0	1298.1680672268908	1743.0075187969924	1722.3970588235293	1848.3893129770993	1571.9253731343283	1902.086956521739	1892.2142857142858	1789.941605839416	1478.3846153846155	1194.0434782608695	1649.076923076923	765.7142857142857	273.5454545454545	185.0	375.3157894736842	345.9090909090909	324.57142857142856	1226.4782608695652	1191.3703703703704	931.3636363636364	1361.2173913043478	994.0555555555555	1032.55	922.6071428571429	1072.5384615384614	885.0	956.5555555555555	1567.5223880597014
alpha_rarefaction_12460_7.txt	12460	7	1230.2198581560283	998.1981132075472	1135.0	1338.5094339622642	1260.0840336134454	1458.4782608695652	886.0	940.4117647058823	1485.181818181818	1650.2	1358.5	1768.1666666666665	1972.2794117647059	1917.8306451612902	1704.0961538461538	1895.3076923076924	2076.2388059701493	1856.1654676258993	1519.1842105263158	1447.5	1676.3636363636365	765.7142857142857	210.46153846153845	215.89473684210526	343.125	421.6666666666667	302.3	1264.8918918918919	1108.7941176470588	1051.090909090909	1015.8888888888889	847.8846153846154	819.4444444444445	1067.0	969.9347826086956	1433.0	1591.5263157894738	1700.0232558139535
alpha_rarefaction_12460_8.txt	12460	8	1204.304964539007	948.8333333333334	1167.1472868217054	1242.758064516129	1182.483606557377	1473.4700854700855	905.7674418604652	1386.1875	1329.0092592592591	1609.1588785046729	1455.2429906542056	1655.3108108108108	1910.0704225352113	1910.7328244274809	1452.5	1945.34375	1881.4551724137932	1776.4206896551723	1700.030303030303	1223.3333333333335	1641.1176470588234	765.7142857142857	327.8	263.0	397.0	139.75	315.10526315789474	1258.0291262135922	1100.24	962.7575757575758	1270.12	1224.5555555555557	814.6176470588235	1052.217391304348	1015.1333333333333	1213.75	945.516129032258	1745.624
alpha_rarefaction_12460_9.txt	12460	9	1269.578947368421	951.2477064220184	1118.2769230769231	1197.8333333333333	1146.0204081632653	1425.6315789473683	824.6276595744681	1526.1612903225807	1325.108695652174	1737.5188679245284	1280.6910569105692	1768.3777777777777	1692.5067567567567	1955.1056910569105	1645.5833333333335	1764.340909090909	1754.6382978723404	1961.4253731343283	1723.111111111111	990.44	1729.4609375	765.7142857142857	195.0	188.55	317.2	244.5	336.05882352941177	1262.2477064220184	1542.4375	833.3333333333334	1265.5416666666665	994.0	801.8888888888889	954.4333333333333	1175.560975609756	1201.1153846153848	1019.8333333333334	1797.4745762711864
