# Supplementary material for: Matrotrophic viviparity constrains microbiome acquisition during gestation in a live‐bearing cockroach, Diploptera punctata
Source: Ecol Evol. 2019 Aug 22;9(18):10601–14. doi: 10.1002/ece3.5580 (PMC6787804; doi:10.1002/ece3.5580)
Supplement: Supplementary file 3 [file ECE3-9-10601-s003.zip › Supplemental data files 1/arare_max/alpha-diversity-collated/observed_species.txt]

	sequences per sample	iteration	LLM1	LLM4	LLM5	LLM2	LLM7	LLM8	LLM9	OE11	OM1	OM2	OM3	OM6	OM7	OM8	OM9	OM10	OM12	OM4	OE10	OE1	OM5	LLE4	LLE5	LLE6	LLE7	LLE8	LLE9	LLM3	OE2	OE3	OE4	OE5	OE6	OE7	OE8	OE9	OE12	OM11
alpha_rarefaction_10_0.txt	10	0	8.0	9.0	9.0	6.0	9.0	7.0	6.0	1.0	5.0	4.0	6.0	9.0	9.0	6.0	6.0	8.0	9.0	10.0	1.0	1.0	10.0	2.0	1.0	1.0	1.0	1.0	1.0	10.0	1.0	1.0	1.0	2.0	1.0	2.0	1.0	2.0	1.0	8.0
alpha_rarefaction_10_1.txt	10	1	5.0	10.0	5.0	5.0	9.0	10.0	9.0	1.0	5.0	6.0	10.0	6.0	8.0	8.0	8.0	9.0	8.0	8.0	2.0	2.0	7.0	1.0	1.0	1.0	2.0	2.0	2.0	8.0	1.0	1.0	1.0	1.0	2.0	1.0	3.0	4.0	1.0	7.0
alpha_rarefaction_10_2.txt	10	2	6.0	9.0	7.0	6.0	8.0	8.0	9.0	2.0	4.0	7.0	6.0	9.0	8.0	9.0	7.0	9.0	9.0	10.0	1.0	1.0	8.0	1.0	1.0	2.0	1.0	1.0	1.0	8.0	2.0	1.0	2.0	1.0	2.0	2.0	3.0	3.0	1.0	6.0
alpha_rarefaction_10_3.txt	10	3	8.0	9.0	7.0	8.0	10.0	6.0	8.0	2.0	4.0	7.0	7.0	8.0	9.0	9.0	6.0	9.0	7.0	10.0	1.0	1.0	6.0	3.0	1.0	1.0	1.0	1.0	1.0	6.0	1.0	1.0	1.0	1.0	1.0	1.0	1.0	2.0	1.0	8.0
alpha_rarefaction_10_4.txt	10	4	8.0	10.0	7.0	9.0	9.0	9.0	10.0	1.0	4.0	6.0	9.0	8.0	6.0	10.0	8.0	8.0	8.0	7.0	1.0	2.0	7.0	3.0	1.0	1.0	2.0	2.0	1.0	9.0	4.0	1.0	2.0	1.0	1.0	1.0	1.0	1.0	2.0	8.0
alpha_rarefaction_10_5.txt	10	5	8.0	10.0	8.0	7.0	10.0	6.0	8.0	2.0	6.0	2.0	9.0	6.0	7.0	10.0	4.0	8.0	9.0	10.0	1.0	1.0	8.0	1.0	1.0	1.0	1.0	1.0	1.0	7.0	2.0	1.0	1.0	1.0	1.0	1.0	2.0	2.0	2.0	9.0
alpha_rarefaction_10_6.txt	10	6	5.0	10.0	6.0	8.0	10.0	9.0	8.0	2.0	5.0	5.0	8.0	8.0	6.0	8.0	8.0	10.0	7.0	9.0	1.0	1.0	7.0	1.0	1.0	1.0	1.0	2.0	1.0	5.0	1.0	2.0	1.0	2.0	1.0	1.0	1.0	1.0	1.0	6.0
alpha_rarefaction_10_7.txt	10	7	7.0	10.0	7.0	9.0	9.0	6.0	10.0	3.0	5.0	5.0	9.0	5.0	9.0	9.0	6.0	9.0	8.0	10.0	2.0	1.0	10.0	1.0	1.0	1.0	1.0	1.0	1.0	9.0	2.0	3.0	1.0	1.0	2.0	2.0	2.0	3.0	1.0	10.0
alpha_rarefaction_10_8.txt	10	8	10.0	6.0	10.0	8.0	10.0	7.0	10.0	1.0	6.0	6.0	9.0	8.0	7.0	7.0	5.0	8.0	10.0	8.0	4.0	1.0	6.0	2.0	1.0	2.0	2.0	1.0	1.0	10.0	1.0	1.0	1.0	1.0	2.0	1.0	1.0	1.0	3.0	10.0
alpha_rarefaction_10_9.txt	10	9	7.0	10.0	5.0	8.0	7.0	8.0	9.0	1.0	3.0	5.0	8.0	9.0	8.0	10.0	9.0	8.0	8.0	7.0	1.0	2.0	7.0	1.0	1.0	1.0	1.0	2.0	1.0	6.0	1.0	2.0	2.0	1.0	1.0	1.0	3.0	1.0	1.0	9.0
alpha_rarefaction_1255_0.txt	1255	0	299.0	338.0	310.0	319.0	329.0	330.0	291.0	51.0	208.0	230.0	295.0	354.0	329.0	352.0	261.0	307.0	353.0	323.0	55.0	43.0	335.0	40.0	22.0	22.0	24.0	28.0	30.0	305.0	59.0	50.0	53.0	41.0	42.0	47.0	52.0	47.0	54.0	316.0
alpha_rarefaction_1255_1.txt	1255	1	311.0	313.0	286.0	294.0	321.0	315.0	303.0	56.0	197.0	250.0	293.0	331.0	323.0	352.0	246.0	303.0	346.0	346.0	67.0	44.0	311.0	36.0	18.0	18.0	37.0	24.0	28.0	308.0	44.0	62.0	58.0	48.0	46.0	40.0	63.0	44.0	38.0	303.0
alpha_rarefaction_1255_2.txt	1255	2	298.0	334.0	297.0	304.0	321.0	333.0	285.0	51.0	191.0	233.0	301.0	326.0	313.0	333.0	236.0	324.0	353.0	328.0	71.0	52.0	322.0	38.0	14.0	25.0	41.0	23.0	27.0	306.0	54.0	55.0	42.0	36.0	43.0	52.0	52.0	52.0	42.0	333.0
alpha_rarefaction_1255_3.txt	1255	3	311.0	329.0	308.0	318.0	338.0	321.0	286.0	55.0	210.0	248.0	313.0	348.0	332.0	329.0	268.0	304.0	344.0	348.0	70.0	52.0	318.0	40.0	25.0	16.0	31.0	24.0	27.0	304.0	50.0	47.0	41.0	47.0	42.0	51.0	58.0	49.0	42.0	309.0
alpha_rarefaction_1255_4.txt	1255	4	312.0	323.0	302.0	321.0	313.0	319.0	291.0	48.0	198.0	230.0	301.0	324.0	311.0	342.0	251.0	313.0	335.0	330.0	59.0	53.0	323.0	43.0	23.0	22.0	28.0	28.0	26.0	299.0	44.0	45.0	41.0	41.0	44.0	45.0	58.0	46.0	49.0	314.0
alpha_rarefaction_1255_5.txt	1255	5	319.0	329.0	309.0	324.0	329.0	332.0	308.0	49.0	215.0	247.0	295.0	359.0	331.0	326.0	240.0	321.0	348.0	336.0	59.0	51.0	308.0	38.0	19.0	18.0	36.0	26.0	25.0	291.0	42.0	44.0	40.0	44.0	39.0	48.0	62.0	40.0	44.0	316.0
alpha_rarefaction_1255_6.txt	1255	6	317.0	299.0	303.0	332.0	320.0	348.0	298.0	64.0	209.0	240.0	302.0	342.0	328.0	326.0	255.0	329.0	344.0	302.0	62.0	49.0	311.0	32.0	17.0	24.0	27.0	28.0	26.0	286.0	48.0	67.0	43.0	47.0	42.0	47.0	53.0	45.0	55.0	322.0
alpha_rarefaction_1255_7.txt	1255	7	324.0	325.0	290.0	332.0	309.0	337.0	294.0	61.0	221.0	250.0	288.0	331.0	327.0	335.0	266.0	327.0	361.0	316.0	61.0	52.0	331.0	42.0	17.0	16.0	36.0	26.0	27.0	303.0	50.0	59.0	39.0	37.0	40.0	43.0	55.0	48.0	49.0	318.0
alpha_rarefaction_1255_8.txt	1255	8	308.0	330.0	307.0	325.0	302.0	327.0	297.0	50.0	205.0	221.0	299.0	351.0	286.0	337.0	267.0	335.0	351.0	308.0	60.0	57.0	330.0	42.0	24.0	14.0	36.0	23.0	28.0	307.0	50.0	46.0	53.0	38.0	41.0	43.0	60.0	40.0	58.0	321.0
alpha_rarefaction_1255_9.txt	1255	9	298.0	288.0	320.0	332.0	318.0	338.0	287.0	61.0	204.0	236.0	319.0	346.0	298.0	312.0	255.0	318.0	360.0	341.0	63.0	50.0	324.0	32.0	31.0	24.0	28.0	15.0	25.0	289.0	56.0	50.0	54.0	36.0	42.0	38.0	53.0	43.0	45.0	336.0
alpha_rarefaction_2500_0.txt	2500	0	425.0	421.0	448.0	453.0	446.0	460.0	410.0	102.0	327.0	374.0	435.0	509.0	441.0	488.0	396.0	465.0	495.0	471.0	99.0	78.0	451.0	54.0	33.0	34.0	54.0	27.0	48.0	419.0	72.0	96.0	89.0	74.0	66.0	80.0	98.0	82.0	69.0	448.0
alpha_rarefaction_2500_1.txt	2500	1	432.0	452.0	426.0	438.0	430.0	467.0	413.0	79.0	305.0	377.0	435.0	512.0	458.0	479.0	388.0	473.0	503.0	472.0	106.0	69.0	459.0	64.0	30.0	34.0	62.0	35.0	50.0	435.0	87.0	81.0	94.0	78.0	70.0	84.0	99.0	92.0	70.0	453.0
alpha_rarefaction_2500_2.txt	2500	2	442.0	447.0	446.0	454.0	429.0	464.0	415.0	92.0	306.0	367.0	432.0	485.0	479.0	495.0	371.0	479.0	501.0	467.0	103.0	87.0	491.0	51.0	35.0	38.0	69.0	36.0	45.0	407.0	83.0	91.0	86.0	82.0	83.0	64.0	99.0	89.0	73.0	459.0
alpha_rarefaction_2500_3.txt	2500	3	444.0	456.0	449.0	448.0	430.0	475.0	404.0	106.0	304.0	347.0	431.0	486.0	478.0	477.0	381.0	461.0	521.0	467.0	111.0	73.0	480.0	53.0	33.0	30.0	69.0	30.0	50.0	438.0	83.0	101.0	78.0	70.0	75.0	68.0	99.0	83.0	83.0	459.0
alpha_rarefaction_2500_4.txt	2500	4	464.0	450.0	429.0	429.0	442.0	467.0	405.0	100.0	310.0	397.0	417.0	504.0	473.0	468.0	399.0	480.0	494.0	465.0	100.0	84.0	449.0	49.0	32.0	35.0	52.0	31.0	43.0	416.0	78.0	90.0	91.0	77.0	71.0	72.0	92.0	76.0	83.0	453.0
alpha_rarefaction_2500_5.txt	2500	5	425.0	447.0	455.0	462.0	460.0	458.0	398.0	85.0	309.0	337.0	407.0	494.0	488.0	473.0	378.0	474.0	526.0	483.0	115.0	82.0	474.0	57.0	31.0	32.0	54.0	26.0	55.0	409.0	85.0	89.0	85.0	68.0	72.0	73.0	82.0	67.0	78.0	490.0
alpha_rarefaction_2500_6.txt	2500	6	455.0	458.0	438.0	465.0	438.0	460.0	424.0	101.0	285.0	384.0	434.0	510.0	453.0	495.0	377.0	473.0	515.0	473.0	91.0	76.0	481.0	58.0	31.0	36.0	48.0	34.0	45.0	416.0	71.0	95.0	93.0	66.0	69.0	68.0	104.0	77.0	82.0	454.0
alpha_rarefaction_2500_7.txt	2500	7	451.0	424.0	429.0	444.0	422.0	455.0	406.0	88.0	320.0	368.0	416.0	486.0	487.0	488.0	389.0	472.0	502.0	481.0	95.0	93.0	467.0	54.0	43.0	31.0	49.0	35.0	41.0	427.0	91.0	87.0	84.0	82.0	73.0	75.0	101.0	87.0	88.0	461.0
alpha_rarefaction_2500_8.txt	2500	8	423.0	450.0	433.0	433.0	444.0	471.0	414.0	96.0	288.0	363.0	414.0	521.0	454.0	487.0	347.0	467.0	497.0	473.0	107.0	79.0	463.0	65.0	32.0	28.0	58.0	30.0	45.0	412.0	79.0	86.0	85.0	65.0	65.0	72.0	103.0	78.0	82.0	481.0
alpha_rarefaction_2500_9.txt	2500	9	434.0	450.0	454.0	454.0	453.0	449.0	422.0	96.0	308.0	370.0	420.0	510.0	470.0	465.0	382.0	468.0	510.0	474.0	114.0	76.0	441.0	64.0	28.0	45.0	54.0	36.0	49.0	420.0	91.0	84.0	75.0	78.0	73.0	82.0	100.0	87.0	81.0	453.0
alpha_rarefaction_3745_0.txt	3745	0	539.0	511.0	535.0	538.0	526.0	554.0	492.0	145.0	397.0	453.0	518.0	606.0	594.0	598.0	471.0	596.0	636.0	596.0	155.0	112.0	603.0	66.0	40.0	47.0	81.0	41.0	61.0	499.0	104.0	107.0	109.0	104.0	103.0	114.0	139.0	104.0	106.0	545.0
alpha_rarefaction_3745_1.txt	3745	1	523.0	525.0	524.0	540.0	547.0	569.0	477.0	137.0	378.0	463.0	510.0	588.0	589.0	591.0	470.0	561.0	601.0	559.0	152.0	113.0	549.0	69.0	44.0	41.0	79.0	38.0	68.0	487.0	115.0	133.0	114.0	91.0	86.0	88.0	151.0	105.0	122.0	572.0
alpha_rarefaction_3745_2.txt	3745	2	559.0	531.0	506.0	542.0	534.0	571.0	495.0	125.0	390.0	430.0	505.0	615.0	570.0	602.0	475.0	550.0	627.0	583.0	155.0	124.0	565.0	88.0	46.0	46.0	72.0	47.0	67.0	492.0	108.0	118.0	110.0	106.0	90.0	112.0	133.0	116.0	121.0	569.0
alpha_rarefaction_3745_3.txt	3745	3	527.0	516.0	540.0	545.0	522.0	574.0	493.0	129.0	367.0	468.0	522.0	575.0	579.0	581.0	481.0	569.0	604.0	592.0	139.0	111.0	565.0	76.0	52.0	42.0	64.0	50.0	53.0	511.0	124.0	112.0	104.0	102.0	107.0	96.0	127.0	110.0	101.0	585.0
alpha_rarefaction_3745_4.txt	3745	4	519.0	525.0	532.0	546.0	540.0	550.0	495.0	129.0	369.0	464.0	485.0	618.0	594.0	605.0	464.0	568.0	607.0	563.0	137.0	113.0	557.0	71.0	37.0	49.0	80.0	47.0	70.0	506.0	111.0	109.0	102.0	96.0	86.0	116.0	131.0	118.0	112.0	563.0
alpha_rarefaction_3745_5.txt	3745	5	531.0	512.0	528.0	536.0	523.0	552.0	469.0	131.0	393.0	454.0	501.0	607.0	566.0	610.0	467.0	563.0	611.0	596.0	161.0	101.0	583.0	77.0	44.0	46.0	63.0	45.0	56.0	513.0	120.0	127.0	106.0	103.0	102.0	106.0	143.0	123.0	117.0	562.0
alpha_rarefaction_3745_6.txt	3745	6	531.0	533.0	544.0	542.0	514.0	576.0	507.0	133.0	359.0	467.0	534.0	600.0	608.0	596.0	477.0	582.0	644.0	584.0	159.0	110.0	596.0	67.0	56.0	46.0	79.0	36.0	60.0	516.0	128.0	117.0	105.0	113.0	94.0	98.0	132.0	91.0	113.0	544.0
alpha_rarefaction_3745_7.txt	3745	7	527.0	535.0	516.0	546.0	547.0	578.0	479.0	122.0	365.0	475.0	493.0	588.0	572.0	580.0	477.0	568.0	626.0	596.0	143.0	115.0	574.0	77.0	39.0	37.0	71.0	39.0	56.0	496.0	115.0	115.0	118.0	90.0	96.0	93.0	136.0	108.0	111.0	555.0
alpha_rarefaction_3745_8.txt	3745	8	534.0	536.0	537.0	533.0	544.0	575.0	469.0	144.0	399.0	446.0	526.0	615.0	565.0	600.0	471.0	579.0	628.0	581.0	158.0	113.0	558.0	69.0	52.0	45.0	75.0	53.0	63.0	497.0	112.0	115.0	120.0	107.0	95.0	106.0	141.0	112.0	132.0	572.0
alpha_rarefaction_3745_9.txt	3745	9	530.0	520.0	514.0	517.0	530.0	537.0	479.0	153.0	396.0	440.0	498.0	621.0	582.0	607.0	470.0	568.0	644.0	574.0	152.0	104.0	571.0	73.0	42.0	52.0	70.0	45.0	69.0	524.0	110.0	115.0	106.0	95.0	103.0	88.0	125.0	116.0	100.0	584.0
alpha_rarefaction_4990_0.txt	4990	0	601.0	586.0	590.0	600.0	584.0	648.0	516.0	164.0	438.0	516.0	571.0	676.0	678.0	662.0	566.0	650.0	703.0	670.0	190.0	138.0	640.0	89.0	51.0	53.0	93.0	50.0	71.0	584.0	135.0	138.0	128.0	124.0	123.0	127.0	178.0	154.0	140.0	633.0
alpha_rarefaction_4990_1.txt	4990	1	595.0	574.0	593.0	588.0	588.0	634.0	535.0	170.0	433.0	525.0	568.0	695.0	703.0	673.0	561.0	674.0	701.0	665.0	182.0	143.0	647.0	101.0	57.0	53.0	98.0	52.0	73.0	589.0	157.0	143.0	141.0	124.0	112.0	123.0	174.0	132.0	124.0	641.0
alpha_rarefaction_4990_2.txt	4990	2	588.0	571.0	617.0	604.0	592.0	613.0	548.0	158.0	458.0	528.0	613.0	689.0	696.0	666.0	559.0	674.0	694.0	675.0	192.0	136.0	654.0	87.0	67.0	49.0	85.0	53.0	72.0	577.0	150.0	141.0	143.0	133.0	126.0	137.0	155.0	149.0	155.0	639.0
alpha_rarefaction_4990_3.txt	4990	3	625.0	596.0	617.0	613.0	631.0	620.0	528.0	158.0	443.0	550.0	573.0	695.0	658.0	663.0	563.0	658.0	701.0	636.0	195.0	137.0	685.0	98.0	61.0	61.0	89.0	54.0	73.0	563.0	137.0	144.0	127.0	108.0	120.0	132.0	170.0	130.0	155.0	656.0
alpha_rarefaction_4990_4.txt	4990	4	597.0	585.0	613.0	577.0	589.0	610.0	526.0	163.0	426.0	529.0	581.0	701.0	662.0	682.0	537.0	637.0	728.0	690.0	179.0	134.0	650.0	101.0	55.0	59.0	87.0	57.0	68.0	559.0	149.0	142.0	125.0	130.0	137.0	121.0	165.0	132.0	136.0	663.0
alpha_rarefaction_4990_5.txt	4990	5	623.0	590.0	593.0	603.0	596.0	628.0	539.0	161.0	438.0	526.0	589.0	686.0	687.0	672.0	560.0	668.0	714.0	659.0	191.0	132.0	671.0	95.0	44.0	58.0	96.0	52.0	76.0	553.0	121.0	139.0	136.0	128.0	126.0	126.0	174.0	140.0	142.0	635.0
alpha_rarefaction_4990_6.txt	4990	6	621.0	576.0	600.0	609.0	626.0	637.0	532.0	177.0	458.0	517.0	573.0	692.0	673.0	683.0	547.0	655.0	682.0	663.0	179.0	148.0	653.0	91.0	49.0	61.0	90.0	61.0	75.0	570.0	167.0	147.0	125.0	126.0	122.0	121.0	167.0	128.0	139.0	656.0
alpha_rarefaction_4990_7.txt	4990	7	590.0	590.0	601.0	629.0	599.0	626.0	523.0	173.0	437.0	506.0	585.0	703.0	657.0	659.0	580.0	669.0	696.0	672.0	207.0	132.0	667.0	99.0	44.0	54.0	92.0	53.0	75.0	572.0	141.0	135.0	138.0	131.0	119.0	135.0	172.0	151.0	119.0	633.0
alpha_rarefaction_4990_8.txt	4990	8	610.0	562.0	599.0	606.0	598.0	651.0	538.0	152.0	439.0	539.0	616.0	675.0	661.0	690.0	554.0	657.0	705.0	668.0	178.0	139.0	643.0	96.0	67.0	54.0	95.0	51.0	73.0	581.0	134.0	139.0	122.0	122.0	125.0	124.0	172.0	134.0	126.0	664.0
alpha_rarefaction_4990_9.txt	4990	9	623.0	596.0	605.0	619.0	611.0	664.0	534.0	170.0	434.0	531.0	596.0	696.0	685.0	677.0	547.0	670.0	679.0	674.0	181.0	113.0	651.0	90.0	47.0	50.0	86.0	53.0	77.0	570.0	136.0	130.0	136.0	107.0	122.0	123.0	167.0	130.0	141.0	656.0
alpha_rarefaction_6235_0.txt	6235	0	658.0	624.0	664.0	654.0	673.0	704.0	573.0	187.0	482.0	597.0	630.0	766.0	740.0	766.0	624.0	719.0	775.0	747.0	219.0	162.0	715.0	92.0	52.0	68.0	102.0	59.0	84.0	615.0	176.0	181.0	165.0	126.0	135.0	152.0	195.0	148.0	170.0	719.0
alpha_rarefaction_6235_1.txt	6235	1	666.0	636.0	647.0	675.0	641.0	691.0	573.0	198.0	508.0	602.0	656.0	756.0	757.0	746.0	622.0	748.0	784.0	744.0	221.0	158.0	714.0	101.0	55.0	70.0	106.0	56.0	79.0	606.0	161.0	159.0	153.0	156.0	133.0	143.0	206.0	164.0	177.0	706.0
alpha_rarefaction_6235_2.txt	6235	2	673.0	641.0	674.0	646.0	673.0	692.0	563.0	206.0	503.0	599.0	639.0	781.0	745.0	745.0	627.0	750.0	807.0	763.0	225.0	156.0	734.0	101.0	44.0	67.0	114.0	62.0	85.0	627.0	163.0	182.0	170.0	159.0	154.0	151.0	198.0	180.0	155.0	704.0
alpha_rarefaction_6235_3.txt	6235	3	661.0	612.0	682.0	666.0	662.0	685.0	595.0	178.0	517.0	584.0	645.0	785.0	754.0	754.0	618.0	747.0	794.0	741.0	223.0	167.0	728.0	105.0	55.0	70.0	110.0	59.0	83.0	624.0	149.0	160.0	144.0	153.0	142.0	169.0	218.0	164.0	160.0	703.0
alpha_rarefaction_6235_4.txt	6235	4	683.0	637.0	638.0	665.0	670.0	679.0	592.0	191.0	489.0	601.0	617.0	787.0	764.0	745.0	613.0	743.0	793.0	717.0	223.0	164.0	701.0	111.0	53.0	67.0	100.0	54.0	82.0	608.0	165.0	183.0	168.0	132.0	143.0	148.0	181.0	149.0	171.0	717.0
alpha_rarefaction_6235_5.txt	6235	5	660.0	624.0	656.0	670.0	659.0	681.0	576.0	165.0	492.0	597.0	640.0	769.0	753.0	757.0	620.0	732.0	787.0	758.0	221.0	147.0	737.0	102.0	65.0	65.0	108.0	59.0	84.0	594.0	148.0	175.0	165.0	155.0	135.0	144.0	212.0	171.0	159.0	729.0
alpha_rarefaction_6235_6.txt	6235	6	669.0	629.0	658.0	655.0	675.0	700.0	582.0	194.0	500.0	602.0	660.0	756.0	748.0	760.0	631.0	714.0	792.0	753.0	217.0	160.0	716.0	111.0	51.0	67.0	87.0	64.0	71.0	632.0	166.0	164.0	154.0	144.0	143.0	149.0	218.0	171.0	169.0	684.0
alpha_rarefaction_6235_7.txt	6235	7	666.0	650.0	671.0	656.0	664.0	702.0	574.0	184.0	505.0	611.0	645.0	769.0	720.0	746.0	602.0	757.0	797.0	729.0	198.0	162.0	717.0	113.0	66.0	67.0	105.0	69.0	95.0	623.0	169.0	142.0	167.0	149.0	127.0	155.0	190.0	164.0	169.0	712.0
alpha_rarefaction_6235_8.txt	6235	8	670.0	628.0	664.0	664.0	653.0	720.0	592.0	211.0	515.0	600.0	674.0	750.0	726.0	762.0	621.0	724.0	776.0	745.0	213.0	158.0	718.0	109.0	61.0	71.0	106.0	78.0	85.0	615.0	176.0	173.0	159.0	150.0	130.0	157.0	189.0	154.0	184.0	717.0
alpha_rarefaction_6235_9.txt	6235	9	685.0	638.0	653.0	655.0	673.0	680.0	580.0	204.0	520.0	589.0	624.0	749.0	771.0	733.0	612.0	725.0	798.0	739.0	215.0	148.0	746.0	116.0	65.0	56.0	108.0	82.0	75.0	630.0	178.0	167.0	158.0	132.0	135.0	132.0	198.0	170.0	157.0	730.0
alpha_rarefaction_7480_0.txt	7480	0	705.0	686.0	723.0	719.0	717.0	746.0	616.0	219.0	541.0	660.0	685.0	817.0	845.0	790.0	693.0	785.0	859.0	840.0	251.0	175.0	775.0	125.0	76.0	80.0	122.0	75.0	100.0	665.0	215.0	207.0	175.0	174.0	165.0	185.0	240.0	199.0	202.0	778.0
alpha_rarefaction_7480_1.txt	7480	1	745.0	668.0	727.0	718.0	696.0	780.0	627.0	218.0	536.0	641.0	714.0	835.0	796.0	835.0	654.0	809.0	833.0	815.0	246.0	184.0	770.0	122.0	62.0	72.0	123.0	69.0	88.0	670.0	183.0	200.0	193.0	152.0	161.0	175.0	222.0	184.0	195.0	790.0
alpha_rarefaction_7480_2.txt	7480	2	717.0	656.0	704.0	728.0	713.0	738.0	628.0	226.0	536.0	623.0	701.0	851.0	830.0	822.0	692.0	806.0	883.0	822.0	248.0	184.0	795.0	122.0	71.0	73.0	105.0	78.0	99.0	665.0	201.0	199.0	182.0	186.0	180.0	158.0	235.0	185.0	200.0	766.0
alpha_rarefaction_7480_3.txt	7480	3	716.0	676.0	721.0	686.0	695.0	737.0	611.0	233.0	542.0	655.0	691.0	835.0	810.0	812.0	664.0	792.0	878.0	815.0	259.0	196.0	796.0	118.0	67.0	66.0	114.0	78.0	95.0	680.0	182.0	191.0	186.0	174.0	162.0	150.0	224.0	196.0	204.0	751.0
alpha_rarefaction_7480_4.txt	7480	4	719.0	683.0	732.0	724.0	710.0	777.0	605.0	223.0	530.0	646.0	694.0	834.0	812.0	826.0	677.0	797.0	831.0	795.0	266.0	181.0	763.0	120.0	64.0	72.0	116.0	67.0	92.0	669.0	195.0	212.0	191.0	168.0	161.0	176.0	219.0	197.0	171.0	809.0
alpha_rarefaction_7480_5.txt	7480	5	714.0	678.0	697.0	710.0	716.0	737.0	623.0	238.0	546.0	640.0	689.0	813.0	814.0	816.0	683.0	766.0	861.0	812.0	249.0	167.0	792.0	115.0	68.0	84.0	127.0	80.0	105.0	687.0	210.0	209.0	194.0	159.0	165.0	168.0	243.0	207.0	201.0	788.0
alpha_rarefaction_7480_6.txt	7480	6	725.0	664.0	727.0	718.0	705.0	742.0	613.0	239.0	555.0	631.0	652.0	824.0	811.0	785.0	665.0	793.0	868.0	825.0	275.0	182.0	788.0	110.0	64.0	81.0	101.0	78.0	101.0	679.0	195.0	191.0	192.0	158.0	172.0	195.0	229.0	188.0	177.0	762.0
alpha_rarefaction_7480_7.txt	7480	7	727.0	666.0	721.0	691.0	698.0	737.0	622.0	235.0	543.0	629.0	693.0	828.0	838.0	826.0	680.0	785.0	851.0	787.0	250.0	210.0	782.0	123.0	75.0	82.0	117.0	75.0	91.0	668.0	206.0	203.0	186.0	160.0	163.0	168.0	225.0	192.0	194.0	792.0
alpha_rarefaction_7480_8.txt	7480	8	713.0	696.0	712.0	716.0	708.0	751.0	610.0	235.0	545.0	655.0	696.0	830.0	815.0	783.0	666.0	791.0	844.0	783.0	262.0	180.0	785.0	115.0	70.0	82.0	112.0	80.0	89.0	675.0	164.0	184.0	187.0	149.0	161.0	173.0	228.0	175.0	179.0	792.0
alpha_rarefaction_7480_9.txt	7480	9	715.0	671.0	696.0	707.0	716.0	753.0	612.0	244.0	551.0	658.0	716.0	843.0	808.0	822.0	689.0	797.0	840.0	809.0	252.0	158.0	772.0	123.0	66.0	75.0	127.0	83.0	99.0	665.0	172.0	175.0	189.0	177.0	168.0	171.0	230.0	179.0	216.0	768.0
alpha_rarefaction_8725_0.txt	8725	0	750.0	709.0	729.0	763.0	761.0	801.0	636.0	259.0	583.0	699.0	748.0	910.0	875.0	875.0	721.0	834.0	946.0	853.0	283.0	226.0	846.0	138.0	63.0	79.0	131.0	78.0	109.0	706.0	228.0	212.0	211.0	188.0	177.0	186.0	264.0	211.0	213.0	847.0
alpha_rarefaction_8725_1.txt	8725	1	769.0	716.0	787.0	756.0	750.0	798.0	628.0	251.0	612.0	705.0	757.0	883.0	897.0	879.0	732.0	845.0	908.0	899.0	291.0	216.0	849.0	135.0	72.0	77.0	132.0	92.0	101.0	719.0	208.0	207.0	212.0	184.0	185.0	185.0	252.0	219.0	212.0	815.0
alpha_rarefaction_8725_2.txt	8725	2	778.0	717.0	760.0	763.0	756.0	801.0	649.0	249.0	607.0	698.0	731.0	890.0	875.0	861.0	708.0	849.0	919.0	884.0	279.0	215.0	844.0	138.0	61.0	83.0	128.0	79.0	107.0	697.0	218.0	209.0	205.0	208.0	206.0	214.0	271.0	205.0	228.0	851.0
alpha_rarefaction_8725_3.txt	8725	3	763.0	697.0	736.0	770.0	761.0	820.0	627.0	260.0	589.0	683.0	743.0	884.0	861.0	898.0	711.0	876.0	904.0	870.0	286.0	205.0	805.0	138.0	76.0	79.0	123.0	74.0	108.0	715.0	218.0	232.0	217.0	190.0	194.0	209.0	249.0	215.0	209.0	834.0
alpha_rarefaction_8725_4.txt	8725	4	774.0	695.0	753.0	787.0	746.0	769.0	645.0	254.0	605.0	704.0	750.0	908.0	895.0	854.0	759.0	860.0	928.0	857.0	289.0	208.0	836.0	135.0	72.0	83.0	136.0	83.0	103.0	720.0	188.0	192.0	190.0	185.0	175.0	204.0	257.0	223.0	222.0	820.0
alpha_rarefaction_8725_5.txt	8725	5	784.0	689.0	743.0	756.0	737.0	808.0	640.0	246.0	598.0	682.0	729.0	871.0	893.0	882.0	749.0	866.0	930.0	858.0	288.0	214.0	861.0	133.0	90.0	84.0	121.0	83.0	110.0	697.0	215.0	196.0	220.0	181.0	180.0	195.0	252.0	219.0	205.0	818.0
alpha_rarefaction_8725_6.txt	8725	6	747.0	724.0	747.0	738.0	755.0	768.0	630.0	275.0	626.0	709.0	756.0	892.0	856.0	854.0	706.0	856.0	930.0	851.0	264.0	209.0	831.0	139.0	67.0	87.0	126.0	83.0	114.0	708.0	216.0	208.0	202.0	198.0	198.0	212.0	263.0	222.0	232.0	842.0
alpha_rarefaction_8725_7.txt	8725	7	774.0	710.0	751.0	755.0	727.0	802.0	646.0	262.0	605.0	690.0	728.0	869.0	872.0	878.0	731.0	859.0	894.0	865.0	279.0	195.0	798.0	141.0	91.0	75.0	114.0	81.0	118.0	697.0	220.0	199.0	211.0	195.0	176.0	200.0	260.0	218.0	203.0	823.0
alpha_rarefaction_8725_8.txt	8725	8	746.0	720.0	745.0	751.0	750.0	805.0	620.0	260.0	583.0	705.0	749.0	874.0	884.0	873.0	745.0	859.0	917.0	869.0	272.0	206.0	810.0	132.0	70.0	82.0	134.0	72.0	100.0	713.0	229.0	199.0	219.0	201.0	193.0	209.0	265.0	219.0	210.0	839.0
alpha_rarefaction_8725_9.txt	8725	9	752.0	708.0	746.0	742.0	731.0	812.0	645.0	252.0	603.0	718.0	719.0	866.0	863.0	835.0	724.0	872.0	921.0	867.0	279.0	196.0	849.0	132.0	75.0	96.0	117.0	73.0	99.0	715.0	217.0	207.0	206.0	180.0	192.0	199.0	257.0	191.0	198.0	808.0
alpha_rarefaction_9970_0.txt	9970	0	799.0	728.0	782.0	790.0	786.0	820.0	667.0	276.0	640.0	747.0	773.0	938.0	920.0	918.0	752.0	920.0	997.0	930.0	306.0	233.0	877.0	154.0	78.0	91.0	144.0	81.0	102.0	744.0	242.0	266.0	237.0	231.0	208.0	224.0	300.0	288.0	244.0	884.0
alpha_rarefaction_9970_1.txt	9970	1	795.0	736.0	804.0	776.0	810.0	855.0	657.0	279.0	613.0	733.0	759.0	945.0	947.0	946.0	813.0	922.0	958.0	926.0	311.0	227.0	900.0	154.0	78.0	91.0	131.0	82.0	101.0	758.0	233.0	238.0	232.0	204.0	214.0	211.0	303.0	259.0	242.0	885.0
alpha_rarefaction_9970_2.txt	9970	2	801.0	723.0	786.0	785.0	797.0	833.0	684.0	276.0	617.0	744.0	794.0	952.0	933.0	916.0	765.0	917.0	954.0	901.0	292.0	231.0	858.0	149.0	96.0	86.0	127.0	92.0	113.0	772.0	227.0	241.0	252.0	226.0	206.0	204.0	290.0	233.0	234.0	875.0
alpha_rarefaction_9970_3.txt	9970	3	804.0	745.0	770.0	800.0	779.0	835.0	672.0	285.0	642.0	758.0	779.0	943.0	924.0	896.0	783.0	923.0	981.0	946.0	321.0	218.0	886.0	150.0	82.0	93.0	125.0	89.0	106.0	748.0	251.0	243.0	234.0	183.0	200.0	226.0	306.0	247.0	240.0	882.0
alpha_rarefaction_9970_4.txt	9970	4	810.0	745.0	780.0	814.0	777.0	851.0	655.0	274.0	623.0	751.0	775.0	954.0	892.0	900.0	800.0	902.0	977.0	951.0	329.0	252.0	886.0	147.0	90.0	79.0	144.0	90.0	115.0	753.0	243.0	258.0	244.0	191.0	205.0	214.0	301.0	236.0	233.0	880.0
alpha_rarefaction_9970_5.txt	9970	5	794.0	719.0	765.0	762.0	776.0	876.0	665.0	281.0	658.0	753.0	774.0	941.0	943.0	925.0	768.0	882.0	983.0	930.0	314.0	215.0	874.0	147.0	80.0	85.0	141.0	77.0	121.0	741.0	247.0	237.0	243.0	219.0	217.0	220.0	303.0	250.0	234.0	881.0
alpha_rarefaction_9970_6.txt	9970	6	793.0	732.0	778.0	769.0	766.0	839.0	671.0	278.0	634.0	733.0	757.0	973.0	924.0	936.0	788.0	924.0	950.0	913.0	333.0	235.0	882.0	154.0	83.0	76.0	125.0	89.0	108.0	764.0	232.0	276.0	251.0	205.0	215.0	199.0	282.0	232.0	237.0	886.0
alpha_rarefaction_9970_7.txt	9970	7	815.0	751.0	762.0	804.0	769.0	845.0	656.0	275.0	639.0	731.0	770.0	937.0	943.0	927.0	765.0	949.0	974.0	934.0	314.0	231.0	871.0	147.0	82.0	96.0	134.0	95.0	115.0	730.0	240.0	229.0	228.0	207.0	199.0	204.0	287.0	237.0	245.0	865.0
alpha_rarefaction_9970_8.txt	9970	8	799.0	743.0	787.0	800.0	775.0	851.0	675.0	285.0	606.0	748.0	768.0	930.0	944.0	900.0	791.0	882.0	983.0	925.0	324.0	225.0	917.0	157.0	91.0	90.0	143.0	79.0	116.0	773.0	260.0	236.0	217.0	221.0	215.0	213.0	287.0	254.0	243.0	859.0
alpha_rarefaction_9970_9.txt	9970	9	828.0	736.0	801.0	798.0	805.0	844.0	665.0	287.0	590.0	786.0	781.0	951.0	945.0	911.0	803.0	928.0	986.0	934.0	317.0	249.0	887.0	148.0	88.0	92.0	135.0	95.0	105.0	749.0	244.0	242.0	240.0	203.0	216.0	209.0	293.0	241.0	236.0	877.0
alpha_rarefaction_11215_0.txt	11215	0	838.0	753.0	832.0	807.0	845.0	867.0	680.0	306.0	692.0	767.0	818.0	1031.0	982.0	972.0	839.0	979.0	1035.0	996.0	346.0	243.0	922.0	165.0	81.0	103.0	149.0	93.0	125.0	803.0	261.0	269.0	246.0	224.0	233.0	249.0	324.0	253.0	265.0	922.0
alpha_rarefaction_11215_1.txt	11215	1	842.0	748.0	836.0	813.0	842.0	885.0	680.0	293.0	680.0	810.0	818.0	999.0	993.0	963.0	826.0	960.0	1024.0	954.0	333.0	260.0	916.0	159.0	100.0	100.0	136.0	90.0	113.0	782.0	265.0	262.0	266.0	229.0	229.0	252.0	321.0	276.0	268.0	930.0
alpha_rarefaction_11215_2.txt	11215	2	839.0	765.0	823.0	856.0	816.0	882.0	681.0	328.0	651.0	784.0	834.0	1014.0	951.0	983.0	842.0	952.0	1039.0	983.0	347.0	246.0	926.0	165.0	94.0	92.0	144.0	100.0	120.0	776.0	258.0	259.0	260.0	256.0	206.0	230.0	313.0	264.0	277.0	942.0
alpha_rarefaction_11215_3.txt	11215	3	844.0	751.0	810.0	806.0	828.0	891.0	677.0	302.0	695.0	830.0	809.0	1025.0	955.0	985.0	833.0	953.0	1007.0	974.0	339.0	247.0	964.0	166.0	86.0	98.0	152.0	91.0	124.0	765.0	261.0	238.0	248.0	216.0	219.0	236.0	306.0	248.0	266.0	938.0
alpha_rarefaction_11215_4.txt	11215	4	848.0	778.0	792.0	835.0	848.0	886.0	680.0	319.0	666.0	795.0	808.0	993.0	992.0	988.0	825.0	956.0	1015.0	986.0	348.0	230.0	938.0	159.0	80.0	108.0	147.0	90.0	127.0	794.0	259.0	260.0	252.0	221.0	221.0	256.0	312.0	250.0	266.0	930.0
alpha_rarefaction_11215_5.txt	11215	5	847.0	758.0	802.0	828.0	805.0	894.0	685.0	306.0	670.0	799.0	840.0	1016.0	1020.0	988.0	861.0	954.0	1025.0	995.0	359.0	243.0	930.0	162.0	88.0	95.0	135.0	94.0	110.0	760.0	258.0	272.0	281.0	236.0	224.0	246.0	304.0	262.0	269.0	930.0
alpha_rarefaction_11215_6.txt	11215	6	840.0	763.0	798.0	844.0	817.0	903.0	676.0	308.0	667.0	778.0	829.0	997.0	971.0	961.0	846.0	963.0	1022.0	964.0	340.0	229.0	932.0	161.0	85.0	86.0	146.0	96.0	113.0	799.0	257.0	243.0	249.0	248.0	222.0	245.0	317.0	256.0	268.0	931.0
alpha_rarefaction_11215_7.txt	11215	7	847.0	757.0	840.0	819.0	827.0	886.0	671.0	302.0	678.0	804.0	829.0	991.0	999.0	982.0	827.0	953.0	1045.0	985.0	340.0	250.0	930.0	162.0	99.0	92.0	144.0	95.0	128.0	778.0	289.0	260.0	242.0	223.0	212.0	243.0	322.0	256.0	282.0	953.0
alpha_rarefaction_11215_8.txt	11215	8	825.0	768.0	805.0	837.0	819.0	893.0	700.0	308.0	684.0	819.0	832.0	1003.0	968.0	961.0	859.0	968.0	1000.0	978.0	335.0	256.0	976.0	162.0	78.0	81.0	149.0	94.0	126.0	794.0	248.0	265.0	268.0	190.0	219.0	255.0	307.0	279.0	266.0	936.0
alpha_rarefaction_11215_9.txt	11215	9	845.0	771.0	838.0	829.0	812.0	855.0	691.0	319.0	673.0	793.0	809.0	992.0	995.0	948.0	858.0	945.0	997.0	973.0	347.0	245.0	920.0	155.0	92.0	102.0	155.0	99.0	130.0	777.0	256.0	261.0	253.0	214.0	223.0	240.0	329.0	270.0	259.0	925.0
alpha_rarefaction_12460_0.txt	12460	0	877.0	782.0	836.0	876.0	863.0	906.0	700.0	336.0	712.0	843.0	834.0	1031.0	1045.0	991.0	872.0	1052.0	1099.0	1014.0	381.0	294.0	997.0	176.0	89.0	108.0	158.0	106.0	113.0	815.0	284.0	291.0	280.0	244.0	253.0	240.0	338.0	273.0	295.0	979.0
alpha_rarefaction_12460_1.txt	12460	1	886.0	789.0	843.0	858.0	872.0	934.0	700.0	348.0	698.0	856.0	854.0	1040.0	1044.0	989.0	888.0	1005.0	1080.0	1010.0	398.0	281.0	987.0	176.0	101.0	103.0	147.0	101.0	127.0	823.0	285.0	271.0	284.0	227.0	230.0	254.0	342.0	279.0	302.0	973.0
alpha_rarefaction_12460_2.txt	12460	2	873.0	770.0	834.0	871.0	830.0	935.0	701.0	353.0	710.0	826.0	846.0	1044.0	1030.0	1047.0	873.0	1019.0	1080.0	1004.0	378.0	275.0	969.0	176.0	100.0	101.0	163.0	108.0	132.0	824.0	277.0	260.0	296.0	255.0	224.0	254.0	339.0	297.0	293.0	968.0
alpha_rarefaction_12460_3.txt	12460	3	862.0	784.0	852.0	880.0	880.0	919.0	704.0	323.0	744.0	841.0	836.0	1057.0	1081.0	1044.0	857.0	999.0	1062.0	1041.0	376.0	276.0	984.0	176.0	85.0	98.0	160.0	98.0	127.0	819.0	266.0	273.0	282.0	246.0	246.0	259.0	330.0	276.0	292.0	974.0
alpha_rarefaction_12460_4.txt	12460	4	860.0	791.0	842.0	870.0	853.0	893.0	698.0	325.0	715.0	865.0	846.0	1054.0	1025.0	993.0	848.0	1021.0	1061.0	1031.0	387.0	274.0	1002.0	176.0	91.0	110.0	170.0	90.0	140.0	813.0	278.0	284.0	284.0	263.0	252.0	268.0	346.0	286.0	277.0	990.0
alpha_rarefaction_12460_5.txt	12460	5	876.0	802.0	847.0	865.0	858.0	925.0	685.0	350.0	716.0	873.0	831.0	1036.0	1043.0	1006.0	840.0	1018.0	1095.0	1032.0	368.0	246.0	987.0	176.0	94.0	107.0	157.0	97.0	137.0	840.0	317.0	306.0	275.0	253.0	220.0	256.0	344.0	289.0	288.0	975.0
alpha_rarefaction_12460_6.txt	12460	6	877.0	772.0	848.0	851.0	838.0	906.0	696.0	349.0	679.0	836.0	853.0	1030.0	996.0	1039.0	890.0	1000.0	1058.0	1016.0	374.0	276.0	969.0	176.0	96.0	98.0	155.0	107.0	121.0	810.0	291.0	279.0	285.0	224.0	236.0	254.0	331.0	276.0	256.0	957.0
alpha_rarefaction_12460_7.txt	12460	7	875.0	773.0	850.0	866.0	855.0	909.0	705.0	335.0	692.0	836.0	864.0	1019.0	1055.0	1029.0	854.0	1011.0	1100.0	1036.0	378.0	263.0	997.0	176.0	92.0	103.0	161.0	105.0	128.0	825.0	307.0	301.0	264.0	242.0	236.0	263.0	336.0	272.0	277.0	975.0
alpha_rarefaction_12460_8.txt	12460	8	869.0	773.0	849.0	859.0	839.0	915.0	710.0	334.0	734.0	837.0	868.0	1035.0	1056.0	1055.0	860.0	1017.0	1082.0	1026.0	377.0	290.0	1007.0	176.0	100.0	102.0	166.0	88.0	136.0	802.0	272.0	285.0	280.0	248.0	264.0	255.0	340.0	273.0	271.0	980.0
alpha_rarefaction_12460_9.txt	12460	9	881.0	765.0	841.0	856.0	857.0	896.0	691.0	346.0	695.0	847.0	850.0	1030.0	1022.0	1036.0	854.0	999.0	1054.0	1049.0	348.0	257.0	992.0	176.0	89.0	103.0	157.0	97.0	131.0	820.0	261.0	275.0	280.0	259.0	238.0	271.0	348.0	283.0	301.0	979.0
