# Supplementary material for: Matrotrophic viviparity constrains microbiome acquisition during gestation in a live‐bearing cockroach, Diploptera punctata
Source: Ecol Evol. 2019 Aug 22;9(18):10601–14. doi: 10.1002/ece3.5580 (PMC6787804; doi:10.1002/ece3.5580)
Supplement: Supplementary file 3 [file ECE3-9-10601-s003.zip › Supplemental data files 1/otu_summary_table.txt]

Num samples: 42
Num observations: 9,469
Total count: 1,883,359
Table density (fraction of non-zero values): 0.104

Counts/sample summary:
 Min: 3,737.000
 Max: 121,907.000
 Median: 37,194.500
 Mean: 44,841.881
 Std. dev.: 29,488.459
 Sample Metadata Categories: None provided
 Observation Metadata Categories: taxonomy

Counts/sample detail:
LLM6: 3,737.000
LLE3: 4,350.000
LLE1: 6,319.000
LLE2: 8,617.000
LLE4: 12,469.000
OE8: 16,295.000
OM11: 16,487.000
LLM1: 16,617.000
OE10: 21,001.000
LLM9: 22,091.000
OM4: 22,763.000
OE11: 23,632.000
LLM3: 26,657.000
OM2: 27,304.000
OE7: 28,194.000
OM3: 28,382.000
LLM2: 30,284.000
OE4: 32,453.000
OE9: 35,580.000
LLM4: 36,685.000
OE6: 37,153.000
OE12: 37,236.000
OM1: 38,295.000
LLE7: 40,930.000
OE3: 42,257.000
OE1: 43,957.000
OM5: 48,539.000
OE5: 48,814.000
LLE6: 48,932.000
OE2: 52,085.000
LLM5: 53,988.000
OM6: 71,508.000
OM8: 72,365.000
OM10: 75,806.000
LLM7: 82,571.000
OM7: 85,360.000
OM9: 88,113.000
LLE5: 88,227.000
OM12: 90,694.000
LLE9: 93,042.000
LLM8: 101,663.000
LLE8: 121,907.000
