# Supplementary material for: Matrotrophic viviparity constrains microbiome acquisition during gestation in a live‐bearing cockroach, Diploptera punctata
Source: Ecol Evol. 2019 Aug 22;9(18):10601–14. doi: 10.1002/ece3.5580 (PMC6787804; doi:10.1002/ece3.5580)
Supplement: Supplementary file 3 [file ECE3-9-10601-s003.zip › Supplemental data files 1/taxa plots/table_mc12469_sorted_L3.txt]

# Constructed from biom file
#OTU ID	LLE4	LLE5	LLE6	LLE7	LLE8	LLE9	LLM1	LLM2	LLM3	LLM4	LLM5	LLM7	LLM8	LLM9	OE1	OE2	OE3	OE4	OE5	OE6	OE7	OE8	OE9	OE10	OE11	OE12	OM1	OM2	OM3	OM4	OM5	OM6	OM7	OM8	OM9	OM10	OM11	OM12
D_0__Archaea;D_1__Bathyarchaeota;D_2__uncultured archaeon	0.0	0.0	0.0	0.0	0.0	0.0	0.0	0.0	0.0	0.0	0.0	5.0	0.0	0.0	0.0	0.0	0.0	0.0	0.0	0.0	0.0	0.0	0.0	0.0	0.0	0.0	0.0	0.0	0.0	0.0	0.0	0.0	0.0	0.0	0.0	0.0	0.0	0.0
D_0__Archaea;D_1__Crenarchaeota;D_2__Thermoprotei	0.0	0.0	0.0	0.0	0.0	0.0	0.0	1.0	0.0	0.0	5.0	0.0	0.0	0.0	0.0	0.0	0.0	0.0	0.0	0.0	0.0	0.0	0.0	0.0	0.0	0.0	0.0	0.0	0.0	0.0	0.0	0.0	0.0	0.0	0.0	0.0	0.0	0.0
D_0__Archaea;D_1__Euryarchaeota;D_2__Methanobacteria	0.0	0.0	0.0	0.0	0.0	0.0	49.0	70.0	128.0	297.0	318.0	283.0	456.0	2.0	0.0	0.0	0.0	0.0	0.0	0.0	0.0	0.0	0.0	0.0	0.0	0.0	306.0	95.0	330.0	10.0	95.0	208.0	402.0	372.0	228.0	233.0	18.0	557.0
D_0__Archaea;D_1__Euryarchaeota;D_2__Methanomicrobia	1.0	0.0	0.0	0.0	3.0	0.0	61.0	74.0	18.0	0.0	0.0	7.0	44.0	10.0	0.0	0.0	0.0	0.0	0.0	1.0	0.0	0.0	0.0	0.0	0.0	0.0	5.0	19.0	145.0	145.0	144.0	253.0	1006.0	557.0	108.0	565.0	32.0	510.0
D_0__Archaea;D_1__Euryarchaeota;D_2__Thermoplasmata	0.0	0.0	0.0	2.0	0.0	0.0	4.0	18.0	1.0	7.0	3.0	12.0	49.0	0.0	0.0	0.0	0.0	0.0	0.0	0.0	0.0	0.0	0.0	0.0	0.0	0.0	0.0	1.0	23.0	2.0	18.0	47.0	26.0	81.0	0.0	31.0	1.0	65.0
D_0__Archaea;D_1__Thaumarchaeota;D_2__Soil Crenarchaeotic Group(SCG)	0.0	0.0	0.0	1.0	0.0	0.0	0.0	0.0	0.0	2.0	0.0	15.0	0.0	0.0	0.0	0.0	0.0	0.0	0.0	0.0	0.0	0.0	0.0	0.0	0.0	0.0	1.0	0.0	0.0	0.0	0.0	0.0	0.0	0.0	0.0	0.0	0.0	0.0
D_0__Archaea;D_1__Woesearchaeota (DHVEG-6);D_2__uncultured archaeon	0.0	0.0	0.0	0.0	0.0	0.0	0.0	0.0	0.0	0.0	0.0	0.0	0.0	11.0	0.0	0.0	0.0	0.0	0.0	0.0	0.0	0.0	0.0	0.0	0.0	0.0	0.0	0.0	0.0	0.0	0.0	0.0	0.0	0.0	0.0	0.0	0.0	0.0
D_0__Bacteria;D_1__Acidobacteria;D_2__Acidobacteria	0.0	0.0	0.0	0.0	0.0	0.0	0.0	0.0	0.0	0.0	0.0	0.0	0.0	0.0	0.0	0.0	0.0	0.0	0.0	0.0	0.0	0.0	0.0	0.0	0.0	0.0	0.0	0.0	0.0	0.0	0.0	0.0	0.0	0.0	0.0	0.0	0.0	0.0
D_0__Bacteria;D_1__Acidobacteria;D_2__Blastocatellia	0.0	0.0	0.0	0.0	0.0	0.0	0.0	0.0	0.0	11.0	6.0	5.0	0.0	0.0	0.0	0.0	0.0	0.0	0.0	0.0	0.0	0.0	0.0	0.0	0.0	0.0	0.0	2.0	0.0	0.0	0.0	0.0	0.0	0.0	0.0	0.0	0.0	0.0
D_0__Bacteria;D_1__Acidobacteria;D_2__Holophagae	0.0	3.0	0.0	0.0	5.0	7.0	0.0	0.0	0.0	16.0	0.0	0.0	0.0	0.0	0.0	0.0	0.0	0.0	0.0	0.0	0.0	0.0	0.0	0.0	0.0	0.0	0.0	0.0	0.0	0.0	0.0	0.0	0.0	0.0	0.0	0.0	0.0	0.0
D_0__Bacteria;D_1__Acidobacteria;D_2__Solibacteres	0.0	0.0	0.0	0.0	2.0	0.0	0.0	0.0	0.0	7.0	0.0	14.0	0.0	0.0	0.0	0.0	0.0	0.0	0.0	0.0	0.0	0.0	0.0	0.0	0.0	0.0	0.0	0.0	0.0	0.0	1.0	0.0	0.0	0.0	0.0	0.0	0.0	0.0
D_0__Bacteria;D_1__Acidobacteria;D_2__Subgroup 11	0.0	0.0	0.0	0.0	0.0	0.0	0.0	0.0	0.0	0.0	0.0	0.0	0.0	5.0	0.0	0.0	0.0	0.0	0.0	0.0	0.0	0.0	0.0	0.0	0.0	0.0	0.0	0.0	0.0	0.0	0.0	0.0	0.0	0.0	0.0	0.0	0.0	0.0
D_0__Bacteria;D_1__Acidobacteria;D_2__Subgroup 17	0.0	0.0	0.0	0.0	0.0	0.0	0.0	0.0	0.0	0.0	0.0	0.0	0.0	6.0	0.0	0.0	0.0	0.0	0.0	0.0	0.0	0.0	0.0	0.0	0.0	0.0	0.0	0.0	0.0	0.0	0.0	0.0	0.0	0.0	0.0	0.0	0.0	1.0
D_0__Bacteria;D_1__Acidobacteria;D_2__Subgroup 18	0.0	0.0	0.0	0.0	0.0	0.0	0.0	0.0	0.0	0.0	0.0	9.0	0.0	0.0	0.0	0.0	0.0	0.0	0.0	0.0	0.0	0.0	0.0	0.0	0.0	0.0	0.0	0.0	0.0	0.0	0.0	0.0	0.0	0.0	0.0	0.0	0.0	0.0
D_0__Bacteria;D_1__Acidobacteria;D_2__Subgroup 21	0.0	0.0	0.0	0.0	6.0	0.0	0.0	0.0	0.0	0.0	0.0	0.0	0.0	0.0	0.0	0.0	0.0	0.0	0.0	0.0	0.0	0.0	0.0	0.0	0.0	0.0	0.0	0.0	0.0	0.0	0.0	0.0	0.0	0.0	0.0	0.0	0.0	0.0
D_0__Bacteria;D_1__Acidobacteria;D_2__Subgroup 6	0.0	0.0	0.0	0.0	0.0	7.0	0.0	0.0	0.0	13.0	0.0	8.0	0.0	5.0	0.0	0.0	0.0	0.0	0.0	0.0	0.0	0.0	0.0	0.0	0.0	0.0	0.0	0.0	0.0	0.0	0.0	0.0	0.0	0.0	0.0	0.0	0.0	0.0
D_0__Bacteria;D_1__Actinobacteria;D_2__Acidimicrobiia	0.0	2.0	0.0	0.0	4.0	3.0	0.0	0.0	0.0	10.0	11.0	2.0	0.0	23.0	0.0	0.0	0.0	0.0	8.0	0.0	0.0	1.0	0.0	0.0	0.0	0.0	0.0	0.0	0.0	0.0	0.0	0.0	1.0	0.0	0.0	0.0	0.0	3.0
D_0__Bacteria;D_1__Actinobacteria;D_2__Actinobacteria	0.0	17.0	4.0	18.0	13.0	13.0	102.0	24.0	40.0	406.0	558.0	266.0	556.0	153.0	15.0	12.0	13.0	6.0	10.0	19.0	15.0	16.0	11.0	10.0	19.0	18.0	76.0	39.0	653.0	360.0	112.0	239.0	350.0	259.0	361.0	453.0	37.0	682.0
D_0__Bacteria;D_1__Actinobacteria;D_2__Coriobacteriia	0.0	0.0	0.0	0.0	0.0	0.0	87.0	62.0	124.0	291.0	304.0	279.0	453.0	44.0	0.0	0.0	0.0	0.0	0.0	0.0	0.0	0.0	0.0	0.0	1.0	0.0	56.0	30.0	35.0	45.0	119.0	133.0	172.0	127.0	177.0	132.0	29.0	214.0
D_0__Bacteria;D_1__Actinobacteria;D_2__MB-A2-108	0.0	0.0	0.0	0.0	0.0	0.0	0.0	0.0	0.0	0.0	0.0	2.0	0.0	0.0	0.0	0.0	0.0	0.0	0.0	0.0	0.0	0.0	0.0	0.0	0.0	0.0	0.0	0.0	0.0	0.0	0.0	0.0	0.0	0.0	0.0	0.0	0.0	0.0
D_0__Bacteria;D_1__Actinobacteria;D_2__Rubrobacteria	0.0	0.0	0.0	0.0	0.0	0.0	0.0	0.0	0.0	0.0	3.0	0.0	0.0	4.0	0.0	0.0	0.0	0.0	0.0	0.0	0.0	0.0	0.0	0.0	0.0	0.0	0.0	0.0	0.0	0.0	0.0	0.0	0.0	0.0	0.0	0.0	0.0	0.0
D_0__Bacteria;D_1__Actinobacteria;D_2__Thermoleophilia	0.0	1.0	0.0	0.0	1.0	0.0	0.0	0.0	0.0	0.0	14.0	11.0	0.0	37.0	0.0	2.0	0.0	0.0	0.0	0.0	0.0	0.0	0.0	0.0	0.0	0.0	0.0	0.0	0.0	0.0	0.0	0.0	0.0	0.0	0.0	0.0	0.0	0.0
D_0__Bacteria;D_1__Aminicenantes;D_2__uncultured bacterium	0.0	0.0	0.0	0.0	0.0	0.0	0.0	0.0	0.0	6.0	0.0	0.0	0.0	0.0	0.0	0.0	0.0	0.0	0.0	0.0	0.0	0.0	0.0	0.0	0.0	0.0	0.0	0.0	0.0	0.0	0.0	0.0	0.0	0.0	0.0	0.0	0.0	0.0
D_0__Bacteria;D_1__Aquificae;D_2__Aquificae	0.0	2.0	0.0	1.0	0.0	0.0	0.0	1.0	0.0	7.0	21.0	0.0	0.0	7.0	0.0	0.0	2.0	0.0	0.0	0.0	0.0	0.0	0.0	0.0	0.0	0.0	3.0	0.0	0.0	0.0	0.0	0.0	0.0	0.0	0.0	0.0	0.0	0.0
D_0__Bacteria;D_1__Armatimonadetes;D_2__Chthonomonadetes	0.0	0.0	0.0	0.0	0.0	0.0	0.0	0.0	0.0	0.0	0.0	0.0	0.0	9.0	0.0	0.0	0.0	0.0	0.0	0.0	0.0	0.0	0.0	0.0	0.0	0.0	0.0	0.0	0.0	0.0	0.0	0.0	0.0	0.0	0.0	0.0	0.0	0.0
D_0__Bacteria;D_1__Armatimonadetes;D_2__uncultured	0.0	0.0	3.0	0.0	0.0	0.0	0.0	0.0	0.0	0.0	0.0	0.0	0.0	35.0	0.0	0.0	0.0	0.0	0.0	0.0	0.0	0.0	0.0	0.0	0.0	0.0	0.0	0.0	0.0	0.0	0.0	0.0	0.0	0.0	0.0	0.0	0.0	0.0
D_0__Bacteria;D_1__BRC1;D_2__uncultured bacterium	0.0	0.0	0.0	0.0	0.0	0.0	0.0	2.0	0.0	0.0	8.0	0.0	0.0	0.0	0.0	0.0	0.0	0.0	0.0	0.0	0.0	0.0	0.0	0.0	0.0	0.0	0.0	0.0	0.0	0.0	0.0	0.0	0.0	0.0	4.0	3.0	0.0	0.0
D_0__Bacteria;D_1__Bacteroidetes;D_2__Bacteroidetes BD2-2	0.0	0.0	0.0	0.0	0.0	5.0	0.0	0.0	0.0	20.0	0.0	0.0	0.0	0.0	0.0	0.0	0.0	0.0	0.0	0.0	0.0	0.0	0.0	0.0	0.0	0.0	0.0	0.0	0.0	0.0	0.0	0.0	0.0	0.0	0.0	0.0	0.0	0.0
D_0__Bacteria;D_1__Bacteroidetes;D_2__Bacteroidetes vadinHA17	1.0	2.0	0.0	0.0	3.0	2.0	1.0	2.0	1.0	7.0	33.0	39.0	13.0	25.0	0.0	0.0	0.0	0.0	0.0	0.0	0.0	0.0	0.0	0.0	1.0	0.0	0.0	0.0	0.0	0.0	1.0	0.0	1.0	0.0	0.0	0.0	2.0	1.0
D_0__Bacteria;D_1__Bacteroidetes;D_2__Bacteroidia	0.0	9.0	2.0	10.0	9.0	18.0	3786.0	7475.0	7355.0	2176.0	3226.0	16630.0	17595.0	3838.0	0.0	6.0	0.0	0.0	0.0	1.0	0.0	4.0	9.0	19.0	28.0	6.0	4989.0	3036.0	5267.0	4898.0	8816.0	13012.0	17119.0	14848.0	10540.0	14582.0	3105.0	15186.0
D_0__Bacteria;D_1__Bacteroidetes;D_2__Cytophagia	0.0	6.0	0.0	5.0	0.0	21.0	1.0	1.0	1.0	0.0	9.0	22.0	1.0	6.0	1.0	2.0	0.0	1.0	2.0	1.0	0.0	1.0	0.0	0.0	0.0	0.0	0.0	0.0	8.0	0.0	2.0	1.0	2.0	0.0	0.0	0.0	1.0	1.0
D_0__Bacteria;D_1__Bacteroidetes;D_2__Flavobacteriia	12457.0	87958.0	48775.0	40460.0	121444.0	92193.0	5050.0	8295.0	7003.0	168.0	113.0	6441.0	5574.0	5540.0	43880.0	51959.0	42184.0	32385.0	48709.0	37058.0	28138.0	16201.0	35437.0	20803.0	23383.0	37082.0	23743.0	16612.0	5782.0	4819.0	17579.0	23811.0	22886.0	22969.0	29807.0	18314.0	5297.0	23514.0
D_0__Bacteria;D_1__Bacteroidetes;D_2__SB-5	0.0	0.0	2.0	0.0	0.0	0.0	0.0	0.0	0.0	0.0	10.0	0.0	0.0	0.0	0.0	0.0	0.0	0.0	0.0	0.0	0.0	0.0	0.0	0.0	0.0	0.0	0.0	0.0	0.0	0.0	0.0	0.0	0.0	0.0	0.0	0.0	0.0	0.0
D_0__Bacteria;D_1__Bacteroidetes;D_2__Sphingobacteriia	0.0	9.0	13.0	51.0	14.0	20.0	1.0	3.0	0.0	138.0	115.0	106.0	37.0	108.0	0.0	0.0	0.0	0.0	0.0	0.0	0.0	0.0	0.0	1.0	1.0	1.0	2.0	0.0	0.0	0.0	2.0	23.0	13.0	62.0	1.0	3.0	0.0	3.0
D_0__Bacteria;D_1__Bacteroidetes;Other	0.0	0.0	0.0	0.0	0.0	0.0	0.0	0.0	0.0	0.0	0.0	0.0	0.0	0.0	0.0	0.0	0.0	0.0	0.0	0.0	0.0	0.0	0.0	0.0	0.0	0.0	0.0	0.0	0.0	0.0	1.0	1.0	0.0	0.0	0.0	0.0	0.0	0.0
D_0__Bacteria;D_1__Caldiserica;D_2__Caldisericia	0.0	0.0	0.0	0.0	0.0	0.0	0.0	0.0	0.0	0.0	0.0	0.0	0.0	12.0	0.0	0.0	0.0	0.0	0.0	0.0	0.0	0.0	0.0	0.0	0.0	0.0	0.0	0.0	0.0	0.0	0.0	0.0	0.0	0.0	0.0	0.0	0.0	0.0
D_0__Bacteria;D_1__Chlamydiae;D_2__Chlamydiae	0.0	0.0	0.0	0.0	5.0	9.0	0.0	0.0	0.0	25.0	7.0	0.0	0.0	0.0	0.0	0.0	0.0	0.0	0.0	0.0	0.0	0.0	0.0	0.0	0.0	0.0	0.0	0.0	0.0	0.0	0.0	0.0	0.0	0.0	0.0	0.0	0.0	0.0
D_0__Bacteria;D_1__Chlorobi;D_2__Chlorobia	0.0	0.0	3.0	0.0	0.0	0.0	0.0	0.0	0.0	0.0	0.0	0.0	0.0	0.0	0.0	0.0	0.0	0.0	0.0	0.0	0.0	0.0	0.0	0.0	0.0	0.0	2.0	0.0	0.0	0.0	0.0	0.0	0.0	0.0	0.0	0.0	0.0	0.0
D_0__Bacteria;D_1__Chloroflexi;D_2__Anaerolineae	0.0	1.0	0.0	9.0	3.0	0.0	0.0	0.0	0.0	43.0	21.0	10.0	1.0	45.0	0.0	0.0	0.0	0.0	0.0	0.0	0.0	0.0	0.0	0.0	0.0	0.0	0.0	0.0	0.0	0.0	0.0	0.0	1.0	0.0	0.0	0.0	0.0	2.0
D_0__Bacteria;D_1__Chloroflexi;D_2__Chloroflexia	0.0	0.0	0.0	0.0	0.0	4.0	0.0	0.0	0.0	0.0	0.0	0.0	0.0	0.0	0.0	0.0	0.0	0.0	0.0	0.0	0.0	0.0	0.0	0.0	0.0	0.0	0.0	0.0	0.0	0.0	0.0	0.0	0.0	0.0	0.0	0.0	0.0	0.0
D_0__Bacteria;D_1__Chloroflexi;D_2__Dehalococcoidia	0.0	5.0	0.0	0.0	0.0	0.0	0.0	0.0	0.0	6.0	0.0	0.0	0.0	0.0	0.0	0.0	0.0	0.0	0.0	0.0	0.0	0.0	0.0	0.0	0.0	0.0	0.0	0.0	0.0	0.0	0.0	0.0	0.0	0.0	0.0	0.0	0.0	0.0
D_0__Bacteria;D_1__Chloroflexi;D_2__KD4-96	0.0	0.0	0.0	0.0	0.0	2.0	0.0	0.0	0.0	0.0	0.0	0.0	0.0	0.0	0.0	0.0	0.0	0.0	0.0	0.0	0.0	0.0	0.0	0.0	0.0	0.0	0.0	0.0	0.0	0.0	0.0	0.0	0.0	0.0	0.0	0.0	0.0	0.0
D_0__Bacteria;D_1__Chloroflexi;D_2__S085	0.0	0.0	0.0	0.0	0.0	0.0	0.0	0.0	0.0	0.0	0.0	0.0	0.0	2.0	1.0	0.0	0.0	0.0	0.0	0.0	0.0	0.0	0.0	0.0	0.0	0.0	0.0	0.0	0.0	0.0	0.0	0.0	0.0	0.0	0.0	0.0	0.0	0.0
D_0__Bacteria;D_1__Chloroflexi;D_2__SBR2076	0.0	2.0	0.0	0.0	0.0	0.0	0.0	0.0	0.0	0.0	0.0	4.0	0.0	0.0	0.0	0.0	0.0	0.0	0.0	0.0	0.0	0.0	0.0	0.0	0.0	0.0	0.0	0.0	0.0	0.0	0.0	0.0	0.0	0.0	0.0	0.0	0.0	0.0
D_0__Bacteria;D_1__Chloroflexi;D_2__SJA-15	0.0	1.0	1.0	6.0	0.0	0.0	0.0	0.0	0.0	2.0	0.0	0.0	0.0	0.0	0.0	0.0	0.0	0.0	0.0	0.0	0.0	0.0	0.0	0.0	0.0	0.0	0.0	0.0	0.0	0.0	0.0	0.0	0.0	0.0	0.0	0.0	0.0	0.0
D_0__Bacteria;D_1__Chloroflexi;D_2__TK10	0.0	0.0	0.0	0.0	2.0	0.0	0.0	0.0	0.0	6.0	0.0	0.0	0.0	0.0	0.0	0.0	0.0	0.0	0.0	0.0	0.0	0.0	0.0	0.0	0.0	0.0	0.0	0.0	0.0	0.0	0.0	0.0	0.0	0.0	0.0	0.0	0.0	0.0
D_0__Bacteria;D_1__Chloroflexi;D_2__Thermomicrobia	0.0	0.0	0.0	0.0	1.0	0.0	0.0	0.0	0.0	0.0	1.0	0.0	0.0	14.0	0.0	0.0	0.0	0.0	0.0	0.0	0.0	0.0	0.0	0.0	0.0	0.0	0.0	0.0	0.0	0.0	0.0	0.0	0.0	0.0	2.0	0.0	3.0	1.0
D_0__Bacteria;D_1__Cyanobacteria;D_2__Chloroplast	0.0	4.0	0.0	9.0	9.0	16.0	0.0	52.0	3.0	82.0	65.0	26.0	6.0	61.0	0.0	0.0	1.0	3.0	0.0	3.0	2.0	2.0	0.0	2.0	1.0	1.0	7.0	9.0	0.0	0.0	72.0	1.0	0.0	19.0	56.0	84.0	17.0	74.0
D_0__Bacteria;D_1__Cyanobacteria;D_2__Cyanobacteria	0.0	2.0	0.0	0.0	3.0	0.0	1.0	0.0	1.0	20.0	36.0	5.0	4.0	14.0	0.0	0.0	3.0	3.0	0.0	1.0	0.0	0.0	0.0	1.0	0.0	0.0	1.0	0.0	2.0	0.0	0.0	0.0	0.0	3.0	1.0	0.0	4.0	2.0
D_0__Bacteria;D_1__Cyanobacteria;D_2__ML635J-21	0.0	0.0	0.0	0.0	3.0	0.0	0.0	0.0	0.0	0.0	16.0	4.0	0.0	14.0	0.0	0.0	0.0	0.0	0.0	0.0	0.0	0.0	0.0	0.0	0.0	0.0	0.0	0.0	0.0	0.0	0.0	0.0	0.0	0.0	0.0	0.0	0.0	0.0
D_0__Bacteria;D_1__Cyanobacteria;D_2__Melainabacteria	0.0	0.0	0.0	0.0	0.0	0.0	4.0	2.0	0.0	0.0	11.0	0.0	20.0	0.0	2.0	0.0	0.0	0.0	0.0	0.0	0.0	0.0	0.0	0.0	0.0	0.0	1.0	0.0	1.0	0.0	0.0	1.0	2.0	28.0	10.0	4.0	0.0	2.0
D_0__Bacteria;D_1__Deferribacteres;D_2__Deferribacteres	0.0	0.0	0.0	0.0	3.0	0.0	5.0	12.0	3.0	9.0	0.0	7.0	15.0	0.0	0.0	0.0	0.0	0.0	0.0	0.0	0.0	0.0	0.0	0.0	0.0	0.0	1.0	1.0	4.0	10.0	5.0	6.0	35.0	102.0	13.0	11.0	8.0	19.0
D_0__Bacteria;D_1__Deferribacteres;D_2__Deferribacteres Incertae Sedis	0.0	0.0	0.0	8.0	0.0	0.0	0.0	0.0	0.0	0.0	0.0	0.0	0.0	0.0	0.0	0.0	0.0	0.0	0.0	0.0	0.0	0.0	0.0	0.0	0.0	0.0	0.0	0.0	0.0	0.0	0.0	0.0	0.0	0.0	0.0	0.0	0.0	0.0
D_0__Bacteria;D_1__Deinococcus-Thermus;D_2__Deinococci	0.0	1.0	0.0	2.0	0.0	1.0	0.0	0.0	0.0	2.0	10.0	0.0	2.0	24.0	0.0	0.0	4.0	0.0	0.0	1.0	0.0	0.0	0.0	0.0	0.0	0.0	1.0	1.0	0.0	0.0	0.0	0.0	0.0	1.0	0.0	0.0	0.0	0.0
D_0__Bacteria;D_1__Elusimicrobia;D_2__Elusimicrobia	0.0	0.0	0.0	7.0	0.0	0.0	2.0	33.0	1.0	9.0	55.0	63.0	183.0	16.0	0.0	0.0	0.0	0.0	0.0	0.0	0.0	0.0	0.0	0.0	0.0	0.0	20.0	7.0	21.0	1.0	8.0	79.0	100.0	49.0	244.0	119.0	67.0	750.0
D_0__Bacteria;D_1__FBP;D_2__uncultured bacterium	0.0	0.0	0.0	0.0	0.0	0.0	0.0	0.0	0.0	0.0	0.0	0.0	0.0	0.0	0.0	0.0	0.0	0.0	0.0	0.0	0.0	0.0	0.0	0.0	0.0	0.0	0.0	0.0	0.0	0.0	0.0	2.0	3.0	0.0	0.0	0.0	0.0	0.0
D_0__Bacteria;D_1__Fibrobacteres;D_2__Chitinivibrionia	0.0	0.0	0.0	0.0	0.0	0.0	0.0	0.0	0.0	0.0	20.0	0.0	0.0	0.0	0.0	0.0	0.0	0.0	0.0	0.0	0.0	0.0	0.0	0.0	0.0	0.0	0.0	0.0	0.0	0.0	0.0	0.0	0.0	0.0	0.0	0.0	0.0	0.0
D_0__Bacteria;D_1__Fibrobacteres;D_2__Fibrobacteria	0.0	0.0	0.0	0.0	0.0	0.0	0.0	0.0	0.0	0.0	0.0	0.0	0.0	0.0	0.0	0.0	0.0	0.0	0.0	0.0	0.0	0.0	0.0	0.0	0.0	0.0	0.0	0.0	0.0	0.0	0.0	0.0	0.0	0.0	0.0	0.0	0.0	0.0
D_0__Bacteria;D_1__Firmicutes;D_2__Bacilli	0.0	33.0	20.0	35.0	68.0	106.0	183.0	186.0	261.0	2000.0	6120.0	2029.0	5246.0	1334.0	8.0	2.0	7.0	3.0	13.0	2.0	8.0	26.0	3.0	39.0	44.0	6.0	206.0	979.0	2352.0	191.0	247.0	930.0	2280.0	1482.0	3789.0	1837.0	950.0	4459.0
D_0__Bacteria;D_1__Firmicutes;D_2__Clostridia	0.0	6.0	10.0	9.0	11.0	27.0	2948.0	6003.0	5905.0	10667.0	12728.0	17001.0	20869.0	2465.0	1.0	3.0	2.0	3.0	0.0	0.0	0.0	1.0	7.0	35.0	45.0	17.0	3221.0	3349.0	6089.0	6226.0	11212.0	16408.0	14378.0	13244.0	9478.0	11575.0	3199.0	17849.0
D_0__Bacteria;D_1__Firmicutes;D_2__Erysipelotrichia	0.0	0.0	0.0	4.0	0.0	11.0	154.0	135.0	133.0	41.0	123.0	73.0	224.0	24.0	0.0	0.0	0.0	0.0	0.0	0.0	0.0	0.0	1.0	8.0	0.0	0.0	168.0	30.0	75.0	44.0	108.0	233.0	433.0	391.0	368.0	935.0	130.0	599.0
D_0__Bacteria;D_1__Firmicutes;D_2__Negativicutes	0.0	0.0	0.0	0.0	0.0	0.0	88.0	234.0	116.0	56.0	73.0	289.0	250.0	186.0	0.0	0.0	0.0	0.0	1.0	0.0	0.0	0.0	0.0	4.0	3.0	2.0	638.0	137.0	91.0	503.0	71.0	909.0	1715.0	659.0	938.0	1114.0	249.0	1589.0
D_0__Bacteria;D_1__Firmicutes;Other	0.0	0.0	0.0	0.0	0.0	0.0	577.0	590.0	202.0	595.0	737.0	528.0	1454.0	103.0	0.0	0.0	0.0	1.0	0.0	0.0	0.0	0.0	0.0	1.0	1.0	1.0	9.0	52.0	434.0	69.0	205.0	582.0	322.0	375.0	376.0	616.0	28.0	629.0
D_0__Bacteria;D_1__Fusobacteria;D_2__Fusobacteriia	0.0	0.0	0.0	0.0	0.0	0.0	227.0	373.0	728.0	2673.0	384.0	3316.0	952.0	1293.0	1.0	0.0	0.0	0.0	0.0	0.0	0.0	5.0	1.0	4.0	2.0	2.0	1554.0	397.0	509.0	270.0	706.0	986.0	306.0	2623.0	10053.0	5840.0	75.0	2443.0
D_0__Bacteria;D_1__Gemmatimonadetes;D_2__Gemmatimonadetes	0.0	0.0	0.0	0.0	0.0	0.0	0.0	0.0	0.0	14.0	0.0	6.0	0.0	20.0	0.0	0.0	0.0	0.0	0.0	0.0	0.0	0.0	0.0	0.0	0.0	0.0	0.0	0.0	0.0	0.0	0.0	0.0	0.0	0.0	0.0	0.0	0.0	0.0
D_0__Bacteria;D_1__Gracilibacteria;D_2__uncultured Microgenomates group bacterium	0.0	0.0	0.0	0.0	0.0	0.0	14.0	13.0	2.0	6.0	0.0	31.0	18.0	0.0	0.0	0.0	0.0	0.0	0.0	0.0	0.0	0.0	0.0	0.0	0.0	0.0	6.0	3.0	27.0	0.0	3.0	59.0	118.0	95.0	62.0	50.0	0.0	55.0
D_0__Bacteria;D_1__Gracilibacteria;D_2__uncultured bacterium	0.0	0.0	0.0	0.0	0.0	0.0	2.0	0.0	0.0	0.0	0.0	0.0	0.0	0.0	0.0	0.0	0.0	0.0	0.0	0.0	0.0	0.0	0.0	0.0	0.0	0.0	0.0	0.0	5.0	0.0	0.0	13.0	5.0	2.0	3.0	14.0	0.0	1.0
D_0__Bacteria;D_1__Gracilibacteria;Other	0.0	0.0	0.0	0.0	0.0	0.0	7.0	65.0	38.0	0.0	2.0	3.0	88.0	1.0	0.0	0.0	0.0	0.0	0.0	0.0	0.0	0.0	0.0	0.0	0.0	0.0	11.0	9.0	2.0	0.0	2.0	130.0	61.0	13.0	22.0	25.0	4.0	158.0
D_0__Bacteria;D_1__Hydrogenedentes;D_2__uncultured bacterium	0.0	2.0	0.0	6.0	0.0	0.0	0.0	0.0	0.0	0.0	0.0	0.0	0.0	0.0	0.0	0.0	0.0	0.0	0.0	0.0	0.0	0.0	0.0	0.0	0.0	0.0	0.0	0.0	0.0	0.0	0.0	0.0	0.0	0.0	0.0	0.0	0.0	0.0
D_0__Bacteria;D_1__Ignavibacteriae;D_2__Ignavibacteria	0.0	0.0	0.0	0.0	0.0	5.0	0.0	0.0	1.0	0.0	2.0	20.0	0.0	21.0	0.0	0.0	0.0	0.0	0.0	0.0	0.0	0.0	0.0	0.0	0.0	0.0	0.0	0.0	0.0	0.0	0.0	0.0	0.0	0.0	0.0	0.0	1.0	0.0
D_0__Bacteria;D_1__Lentisphaerae;D_2__Lentisphaeria	0.0	0.0	0.0	0.0	0.0	0.0	1.0	10.0	5.0	27.0	47.0	58.0	47.0	2.0	0.0	0.0	0.0	0.0	0.0	0.0	0.0	0.0	0.0	0.0	0.0	0.0	0.0	2.0	8.0	9.0	26.0	44.0	6.0	1.0	0.0	17.0	9.0	15.0
D_0__Bacteria;D_1__Lentisphaerae;D_2__Oligosphaeria	0.0	0.0	0.0	0.0	0.0	0.0	0.0	0.0	0.0	0.0	0.0	0.0	0.0	4.0	0.0	0.0	0.0	0.0	0.0	0.0	0.0	0.0	0.0	0.0	0.0	0.0	0.0	0.0	0.0	0.0	0.0	0.0	0.0	0.0	0.0	0.0	0.0	0.0
D_0__Bacteria;D_1__Microgenomates;D_2__Candidatus Amesbacteria	0.0	0.0	0.0	0.0	0.0	0.0	0.0	0.0	0.0	21.0	0.0	0.0	0.0	0.0	0.0	0.0	0.0	0.0	0.0	0.0	0.0	0.0	0.0	0.0	0.0	0.0	0.0	0.0	0.0	0.0	0.0	0.0	0.0	0.0	0.0	0.0	0.0	0.0
D_0__Bacteria;D_1__Nitrospinae;D_2__Belgica2005-10-ZG-3	1.0	2.0	0.0	0.0	0.0	0.0	1.0	0.0	1.0	0.0	0.0	0.0	0.0	0.0	0.0	0.0	0.0	0.0	0.0	0.0	0.0	0.0	0.0	0.0	0.0	0.0	0.0	0.0	0.0	0.0	0.0	0.0	1.0	0.0	0.0	0.0	0.0	0.0
D_0__Bacteria;D_1__Nitrospirae;D_2__Nitrospira	0.0	8.0	0.0	0.0	13.0	0.0	0.0	0.0	0.0	0.0	8.0	0.0	0.0	14.0	0.0	0.0	0.0	0.0	0.0	0.0	0.0	0.0	0.0	0.0	0.0	0.0	0.0	1.0	0.0	0.0	0.0	0.0	0.0	0.0	0.0	0.0	0.0	1.0
D_0__Bacteria;D_1__Omnitrophica;D_2__uncultured Omnitrophica bacterium	0.0	0.0	3.0	0.0	0.0	0.0	0.0	0.0	0.0	0.0	0.0	0.0	0.0	0.0	0.0	0.0	0.0	0.0	0.0	0.0	0.0	0.0	0.0	0.0	0.0	0.0	0.0	0.0	0.0	0.0	0.0	0.0	0.0	0.0	0.0	0.0	0.0	0.0
D_0__Bacteria;D_1__Omnitrophica;D_2__uncultured bacterium	0.0	0.0	0.0	0.0	0.0	5.0	0.0	0.0	0.0	0.0	5.0	0.0	0.0	0.0	0.0	0.0	0.0	0.0	0.0	0.0	0.0	0.0	0.0	0.0	0.0	0.0	0.0	0.0	0.0	0.0	0.0	0.0	0.0	0.0	0.0	0.0	0.0	0.0
D_0__Bacteria;D_1__Omnitrophica;Other	0.0	0.0	0.0	0.0	0.0	0.0	0.0	0.0	0.0	0.0	0.0	0.0	0.0	0.0	0.0	0.0	0.0	0.0	0.0	0.0	0.0	0.0	0.0	0.0	0.0	0.0	0.0	0.0	0.0	0.0	0.0	0.0	0.0	0.0	0.0	0.0	0.0	0.0
D_0__Bacteria;D_1__Parcubacteria;D_2__Candidatus Falkowbacteria	0.0	0.0	0.0	0.0	0.0	0.0	0.0	0.0	0.0	0.0	0.0	0.0	2.0	0.0	0.0	0.0	0.0	0.0	0.0	0.0	0.0	0.0	0.0	0.0	0.0	0.0	0.0	0.0	0.0	0.0	0.0	0.0	0.0	0.0	0.0	0.0	0.0	0.0
D_0__Bacteria;D_1__Parcubacteria;D_2__Candidatus Nomurabacteria	0.0	0.0	0.0	0.0	0.0	0.0	0.0	0.0	0.0	9.0	0.0	0.0	0.0	0.0	0.0	0.0	0.0	0.0	0.0	0.0	0.0	0.0	0.0	0.0	0.0	0.0	0.0	0.0	0.0	0.0	0.0	0.0	0.0	0.0	0.0	0.0	0.0	0.0
D_0__Bacteria;D_1__Parcubacteria;Other	0.0	0.0	0.0	0.0	0.0	2.0	0.0	0.0	0.0	0.0	0.0	0.0	0.0	0.0	0.0	0.0	0.0	0.0	0.0	0.0	0.0	0.0	0.0	0.0	0.0	0.0	0.0	0.0	0.0	0.0	0.0	0.0	0.0	0.0	0.0	0.0	0.0	0.0
D_0__Bacteria;D_1__Peregrinibacteria;D_2__Candidatus Peribacteria	0.0	0.0	0.0	0.0	0.0	0.0	0.0	0.0	0.0	0.0	3.0	0.0	0.0	0.0	0.0	0.0	0.0	0.0	0.0	0.0	0.0	0.0	0.0	0.0	0.0	0.0	0.0	0.0	0.0	0.0	0.0	0.0	0.0	0.0	0.0	0.0	0.0	0.0
D_0__Bacteria;D_1__Planctomycetes;D_2__OM190	0.0	0.0	2.0	7.0	0.0	8.0	0.0	0.0	0.0	0.0	0.0	12.0	0.0	0.0	0.0	0.0	0.0	0.0	0.0	0.0	0.0	0.0	0.0	0.0	0.0	0.0	0.0	0.0	0.0	0.0	0.0	0.0	0.0	0.0	0.0	0.0	0.0	0.0
D_0__Bacteria;D_1__Planctomycetes;D_2__Phycisphaerae	0.0	9.0	0.0	2.0	2.0	4.0	2.0	0.0	0.0	13.0	28.0	13.0	3.0	17.0	0.0	0.0	0.0	0.0	0.0	0.0	0.0	0.0	0.0	0.0	0.0	0.0	0.0	0.0	0.0	0.0	0.0	0.0	0.0	0.0	0.0	0.0	0.0	0.0
D_0__Bacteria;D_1__Planctomycetes;D_2__Pla4 lineage	0.0	0.0	0.0	0.0	0.0	0.0	0.0	0.0	0.0	0.0	3.0	0.0	0.0	0.0	0.0	0.0	0.0	0.0	0.0	0.0	0.0	0.0	0.0	0.0	0.0	0.0	0.0	0.0	0.0	0.0	0.0	0.0	0.0	0.0	0.0	0.0	0.0	0.0
D_0__Bacteria;D_1__Planctomycetes;D_2__Planctomycetacia	0.0	0.0	0.0	0.0	0.0	2.0	36.0	38.0	16.0	116.0	226.0	250.0	366.0	11.0	0.0	3.0	0.0	0.0	0.0	0.0	0.0	0.0	0.0	0.0	0.0	0.0	20.0	45.0	50.0	41.0	124.0	270.0	136.0	133.0	87.0	160.0	42.0	235.0
D_0__Bacteria;D_1__Planctomycetes;D_2__vadinHA49	0.0	0.0	0.0	0.0	0.0	0.0	181.0	235.0	226.0	458.0	402.0	601.0	624.0	157.0	0.0	0.0	0.0	0.0	0.0	0.0	0.0	0.0	0.0	0.0	3.0	1.0	49.0	175.0	214.0	420.0	727.0	866.0	1182.0	652.0	663.0	766.0	157.0	860.0
D_0__Bacteria;D_1__Proteobacteria;D_2__Alphaproteobacteria	2.0	54.0	33.0	88.0	132.0	226.0	58.0	164.0	197.0	1401.0	998.0	1093.0	347.0	947.0	9.0	10.0	2.0	6.0	16.0	6.0	12.0	10.0	79.0	28.0	47.0	63.0	130.0	130.0	141.0	75.0	376.0	347.0	246.0	410.0	356.0	795.0	86.0	759.0
D_0__Bacteria;D_1__Proteobacteria;D_2__Betaproteobacteria	0.0	24.0	15.0	41.0	34.0	118.0	13.0	36.0	184.0	252.0	169.0	324.0	74.0	295.0	20.0	15.0	5.0	5.0	3.0	7.0	1.0	6.0	0.0	1.0	5.0	2.0	162.0	20.0	29.0	19.0	56.0	261.0	118.0	1199.0	59.0	148.0	22.0	151.0
D_0__Bacteria;D_1__Proteobacteria;D_2__Deltaproteobacteria	0.0	24.0	9.0	20.0	14.0	33.0	1203.0	2205.0	2620.0	5558.0	6699.0	10190.0	13460.0	1360.0	0.0	0.0	0.0	0.0	1.0	1.0	1.0	0.0	0.0	9.0	5.0	8.0	1141.0	991.0	2456.0	1100.0	2085.0	4891.0	6197.0	4342.0	6247.0	6308.0	805.0	6342.0
D_0__Bacteria;D_1__Proteobacteria;D_2__Epsilonproteobacteria	0.0	0.0	0.0	0.0	7.0	3.0	1.0	0.0	0.0	0.0	0.0	0.0	0.0	0.0	0.0	0.0	0.0	0.0	0.0	0.0	0.0	0.0	0.0	0.0	4.0	0.0	0.0	0.0	0.0	0.0	0.0	0.0	0.0	0.0	0.0	0.0	0.0	8.0
D_0__Bacteria;D_1__Proteobacteria;D_2__Gammaproteobacteria	0.0	22.0	28.0	90.0	62.0	133.0	1216.0	2482.0	335.0	7420.0	18600.0	19154.0	29572.0	3314.0	7.0	57.0	21.0	33.0	33.0	40.0	12.0	19.0	23.0	22.0	23.0	11.0	304.0	523.0	2439.0	1403.0	3228.0	2936.0	11201.0	3559.0	9947.0	4482.0	1109.0	4348.0
D_0__Bacteria;D_1__Proteobacteria;D_2__SPOTSOCT00m83	0.0	0.0	0.0	0.0	0.0	6.0	0.0	0.0	0.0	0.0	0.0	0.0	0.0	0.0	0.0	0.0	0.0	0.0	0.0	0.0	0.0	0.0	0.0	0.0	0.0	0.0	0.0	0.0	0.0	0.0	0.0	0.0	0.0	0.0	0.0	0.0	0.0	0.0
D_0__Bacteria;D_1__Proteobacteria;D_2__Zetaproteobacteria	0.0	0.0	0.0	0.0	0.0	0.0	0.0	0.0	0.0	0.0	0.0	0.0	0.0	2.0	0.0	0.0	0.0	0.0	0.0	0.0	0.0	0.0	0.0	0.0	0.0	0.0	0.0	0.0	0.0	0.0	0.0	0.0	0.0	0.0	0.0	0.0	0.0	0.0
D_0__Bacteria;D_1__RsaHf231;D_2__uncultured bacterium	0.0	0.0	0.0	0.0	0.0	0.0	4.0	4.0	0.0	5.0	85.0	21.0	184.0	20.0	0.0	0.0	0.0	0.0	0.0	0.0	0.0	0.0	1.0	0.0	0.0	0.0	0.0	1.0	4.0	10.0	22.0	49.0	232.0	26.0	73.0	12.0	16.0	87.0
D_0__Bacteria;D_1__SBR1093;D_2__uncultured bacterium	0.0	0.0	0.0	0.0	0.0	0.0	0.0	0.0	0.0	0.0	0.0	0.0	0.0	0.0	3.0	0.0	0.0	0.0	0.0	0.0	0.0	0.0	0.0	0.0	0.0	0.0	0.0	0.0	0.0	0.0	0.0	0.0	0.0	0.0	0.0	0.0	0.0	0.0
D_0__Bacteria;D_1__SR1 (Absconditabacteria);D_2__uncultured candidate division SR1 bacterium	0.0	0.0	0.0	0.0	0.0	0.0	0.0	0.0	0.0	0.0	9.0	6.0	0.0	9.0	0.0	0.0	0.0	0.0	0.0	0.0	0.0	0.0	0.0	0.0	0.0	0.0	0.0	0.0	0.0	0.0	0.0	0.0	0.0	0.0	0.0	0.0	0.0	0.0
D_0__Bacteria;D_1__SR1 (Absconditabacteria);Other	0.0	0.0	0.0	0.0	0.0	0.0	0.0	2.0	0.0	0.0	0.0	0.0	0.0	0.0	0.0	0.0	0.0	0.0	0.0	0.0	0.0	0.0	0.0	0.0	0.0	0.0	0.0	0.0	2.0	0.0	0.0	0.0	4.0	0.0	0.0	1019.0	0.0	0.0
D_0__Bacteria;D_1__Saccharibacteria;D_2__Unknown Class	0.0	0.0	0.0	0.0	0.0	0.0	11.0	47.0	8.0	28.0	72.0	47.0	101.0	1.0	0.0	0.0	0.0	0.0	0.0	0.0	0.0	0.0	0.0	3.0	1.0	0.0	53.0	75.0	99.0	72.0	179.0	428.0	791.0	304.0	240.0	406.0	62.0	698.0
D_0__Bacteria;D_1__Saccharibacteria;D_2__uncultured Candidatus Saccharibacteria bacterium	0.0	0.0	0.0	0.0	0.0	0.0	17.0	41.0	50.0	29.0	37.0	33.0	121.0	2.0	0.0	0.0	0.0	0.0	0.0	0.0	0.0	0.0	0.0	0.0	6.0	0.0	58.0	81.0	136.0	53.0	188.0	215.0	399.0	552.0	413.0	632.0	66.0	1126.0
D_0__Bacteria;D_1__Saccharibacteria;D_2__uncultured bacterium	0.0	0.0	0.0	0.0	0.0	0.0	0.0	3.0	4.0	12.0	0.0	31.0	12.0	0.0	0.0	0.0	0.0	0.0	0.0	0.0	0.0	0.0	0.0	0.0	0.0	0.0	61.0	19.0	13.0	4.0	91.0	52.0	246.0	59.0	35.0	73.0	10.0	134.0
D_0__Bacteria;D_1__Saccharibacteria;Other	0.0	0.0	0.0	0.0	0.0	0.0	3.0	2.0	2.0	0.0	0.0	0.0	3.0	0.0	0.0	0.0	0.0	0.0	0.0	0.0	0.0	0.0	0.0	0.0	0.0	0.0	3.0	1.0	0.0	3.0	8.0	12.0	44.0	5.0	23.0	10.0	1.0	38.0
D_0__Bacteria;D_1__Spirochaetae;D_2__Spirochaetes	0.0	0.0	1.0	15.0	0.0	4.0	5.0	29.0	2.0	15.0	35.0	115.0	150.0	3.0	0.0	0.0	0.0	0.0	0.0	0.0	0.0	0.0	0.0	0.0	0.0	1.0	1.0	13.0	73.0	3.0	12.0	2.0	98.0	32.0	22.0	17.0	1.0	13.0
D_0__Bacteria;D_1__Synergistetes;D_2__Synergistia	0.0	0.0	0.0	0.0	0.0	0.0	283.0	842.0	644.0	667.0	625.0	1022.0	913.0	111.0	0.0	0.0	0.0	0.0	0.0	0.0	0.0	0.0	2.0	5.0	2.0	1.0	1084.0	236.0	249.0	1732.0	1104.0	1572.0	980.0	1356.0	2440.0	3129.0	637.0	4983.0
D_0__Bacteria;D_1__TM6 (Dependentiae);D_2__uncultured bacterium	0.0	0.0	0.0	0.0	0.0	0.0	0.0	0.0	0.0	0.0	10.0	0.0	0.0	0.0	0.0	0.0	0.0	0.0	0.0	0.0	0.0	0.0	0.0	0.0	0.0	0.0	0.0	0.0	0.0	0.0	0.0	0.0	0.0	0.0	0.0	0.0	0.0	0.0
D_0__Bacteria;D_1__Tectomicrobia;D_2__uncultured bacterium	0.0	0.0	0.0	0.0	0.0	0.0	0.0	0.0	0.0	4.0	0.0	0.0	0.0	0.0	0.0	0.0	0.0	0.0	0.0	0.0	0.0	0.0	0.0	0.0	0.0	0.0	0.0	0.0	0.0	0.0	0.0	0.0	0.0	0.0	0.0	0.0	0.0	0.0
D_0__Bacteria;D_1__Tenericutes;D_2__Mollicutes	0.0	2.0	0.0	0.0	0.0	0.0	68.0	150.0	107.0	221.0	131.0	344.0	599.0	48.0	0.0	0.0	0.0	0.0	0.0	0.0	0.0	0.0	0.0	2.0	0.0	1.0	23.0	37.0	200.0	9.0	60.0	284.0	406.0	243.0	225.0	516.0	31.0	440.0
D_0__Bacteria;D_1__Verrucomicrobia;D_2__LD1-PB3	0.0	0.0	0.0	0.0	0.0	0.0	37.0	76.0	103.0	353.0	285.0	1128.0	410.0	70.0	0.0	0.0	0.0	0.0	0.0	0.0	0.0	0.0	1.0	0.0	1.0	0.0	53.0	84.0	169.0	5.0	209.0	293.0	592.0	594.0	136.0	84.0	37.0	216.0
D_0__Bacteria;D_1__Verrucomicrobia;D_2__OPB35 soil group	0.0	2.0	3.0	0.0	0.0	0.0	0.0	0.0	0.0	13.0	36.0	18.0	0.0	23.0	0.0	0.0	0.0	0.0	0.0	0.0	0.0	0.0	0.0	0.0	0.0	0.0	0.0	0.0	0.0	0.0	0.0	0.0	0.0	0.0	0.0	0.0	0.0	0.0
D_0__Bacteria;D_1__Verrucomicrobia;D_2__Opitutae	0.0	0.0	0.0	0.0	0.0	3.0	0.0	1.0	0.0	22.0	1.0	4.0	7.0	2.0	0.0	0.0	0.0	0.0	0.0	0.0	0.0	0.0	0.0	0.0	0.0	0.0	0.0	0.0	5.0	0.0	1.0	7.0	0.0	3.0	2.0	27.0	0.0	21.0
D_0__Bacteria;D_1__Verrucomicrobia;D_2__S-BQ2-57 soil group	0.0	0.0	0.0	0.0	0.0	0.0	0.0	0.0	0.0	0.0	0.0	0.0	0.0	0.0	0.0	0.0	0.0	0.0	0.0	0.0	0.0	0.0	0.0	0.0	0.0	0.0	0.0	0.0	0.0	0.0	0.0	0.0	0.0	0.0	0.0	0.0	0.0	0.0
D_0__Bacteria;D_1__Verrucomicrobia;D_2__Spartobacteria	0.0	4.0	0.0	6.0	5.0	0.0	0.0	0.0	0.0	0.0	16.0	0.0	2.0	14.0	0.0	0.0	0.0	0.0	0.0	0.0	0.0	0.0	0.0	0.0	0.0	0.0	0.0	0.0	0.0	0.0	0.0	0.0	0.0	0.0	0.0	0.0	0.0	0.0
D_0__Bacteria;D_1__Verrucomicrobia;D_2__Verrucomicrobiae	0.0	0.0	0.0	12.0	2.0	4.0	14.0	0.0	25.0	34.0	44.0	11.0	16.0	18.0	0.0	0.0	0.0	0.0	0.0	0.0	0.0	0.0	0.0	0.0	0.0	1.0	46.0	3.0	7.0	40.0	20.0	5.0	32.0	17.0	131.0	128.0	38.0	109.0
D_0__Bacteria;D_1__Verrucomicrobia;D_2__WCHB1-41	0.0	0.0	0.0	0.0	0.0	4.0	6.0	34.0	8.0	59.0	46.0	211.0	86.0	28.0	0.0	0.0	0.0	0.0	0.0	0.0	0.0	0.0	0.0	0.0	1.0	0.0	38.0	25.0	203.0	108.0	317.0	605.0	443.0	329.0	42.0	265.0	55.0	368.0
D_0__Bacteria;Other;Other	0.0	0.0	0.0	0.0	0.0	0.0	2.0	1.0	0.0	0.0	3.0	0.0	12.0	0.0	0.0	0.0	0.0	0.0	0.0	0.0	0.0	0.0	0.0	0.0	0.0	0.0	2.0	2.0	5.0	1.0	10.0	11.0	9.0	4.0	11.0	8.0	4.0	15.0
Unassigned;Other;Other	7.0	10.0	5.0	6.0	24.0	17.0	101.0	156.0	55.0	110.0	197.0	314.0	442.0	102.0	9.0	14.0	13.0	4.0	18.0	12.0	5.0	3.0	5.0	4.0	5.0	11.0	40.0	32.0	25.0	63.0	167.0	291.0	260.0	184.0	320.0	264.0	42.0	358.0
