# Supplementary material for: Matrotrophic viviparity constrains microbiome acquisition during gestation in a live‐bearing cockroach, Diploptera punctata
Source: Ecol Evol. 2019 Aug 22;9(18):10601–14. doi: 10.1002/ece3.5580 (PMC6787804; doi:10.1002/ece3.5580)
Supplement: Supplementary file 3 [file ECE3-9-10601-s003.zip › Supplemental data files 1/taxa plots/table_mc12469_sorted_L2.txt]

# Constructed from biom file
#OTU ID	LLE4	LLE5	LLE6	LLE7	LLE8	LLE9	LLM1	LLM2	LLM3	LLM4	LLM5	LLM7	LLM8	LLM9	OE1	OE2	OE3	OE4	OE5	OE6	OE7	OE8	OE9	OE10	OE11	OE12	OM1	OM2	OM3	OM4	OM5	OM6	OM7	OM8	OM9	OM10	OM11	OM12
D_0__Archaea;D_1__Bathyarchaeota	0.0	0.0	0.0	0.0	0.0	0.0	0.0	0.0	0.0	0.0	0.0	5.0	0.0	0.0	0.0	0.0	0.0	0.0	0.0	0.0	0.0	0.0	0.0	0.0	0.0	0.0	0.0	0.0	0.0	0.0	0.0	0.0	0.0	0.0	0.0	0.0	0.0	0.0
D_0__Archaea;D_1__Crenarchaeota	0.0	0.0	0.0	0.0	0.0	0.0	0.0	1.0	0.0	0.0	5.0	0.0	0.0	0.0	0.0	0.0	0.0	0.0	0.0	0.0	0.0	0.0	0.0	0.0	0.0	0.0	0.0	0.0	0.0	0.0	0.0	0.0	0.0	0.0	0.0	0.0	0.0	0.0
D_0__Archaea;D_1__Euryarchaeota	1.0	0.0	0.0	2.0	3.0	0.0	114.0	162.0	147.0	304.0	321.0	302.0	549.0	12.0	0.0	0.0	0.0	0.0	0.0	1.0	0.0	0.0	0.0	0.0	0.0	0.0	311.0	115.0	498.0	157.0	257.0	508.0	1434.0	1010.0	336.0	829.0	51.0	1132.0
D_0__Archaea;D_1__Thaumarchaeota	0.0	0.0	0.0	1.0	0.0	0.0	0.0	0.0	0.0	2.0	0.0	15.0	0.0	0.0	0.0	0.0	0.0	0.0	0.0	0.0	0.0	0.0	0.0	0.0	0.0	0.0	1.0	0.0	0.0	0.0	0.0	0.0	0.0	0.0	0.0	0.0	0.0	0.0
D_0__Archaea;D_1__Woesearchaeota (DHVEG-6)	0.0	0.0	0.0	0.0	0.0	0.0	0.0	0.0	0.0	0.0	0.0	0.0	0.0	11.0	0.0	0.0	0.0	0.0	0.0	0.0	0.0	0.0	0.0	0.0	0.0	0.0	0.0	0.0	0.0	0.0	0.0	0.0	0.0	0.0	0.0	0.0	0.0	0.0
D_0__Bacteria;D_1__Acidobacteria	0.0	3.0	0.0	0.0	13.0	14.0	0.0	0.0	0.0	47.0	6.0	36.0	0.0	16.0	0.0	0.0	0.0	0.0	0.0	0.0	0.0	0.0	0.0	0.0	0.0	0.0	0.0	2.0	0.0	0.0	1.0	0.0	0.0	0.0	0.0	0.0	0.0	1.0
D_0__Bacteria;D_1__Actinobacteria	0.0	20.0	4.0	18.0	18.0	16.0	189.0	86.0	164.0	707.0	890.0	560.0	1009.0	261.0	15.0	14.0	13.0	6.0	18.0	19.0	15.0	17.0	11.0	10.0	20.0	18.0	132.0	69.0	688.0	405.0	231.0	372.0	523.0	386.0	538.0	585.0	66.0	899.0
D_0__Bacteria;D_1__Aminicenantes	0.0	0.0	0.0	0.0	0.0	0.0	0.0	0.0	0.0	6.0	0.0	0.0	0.0	0.0	0.0	0.0	0.0	0.0	0.0	0.0	0.0	0.0	0.0	0.0	0.0	0.0	0.0	0.0	0.0	0.0	0.0	0.0	0.0	0.0	0.0	0.0	0.0	0.0
D_0__Bacteria;D_1__Aquificae	0.0	2.0	0.0	1.0	0.0	0.0	0.0	1.0	0.0	7.0	21.0	0.0	0.0	7.0	0.0	0.0	2.0	0.0	0.0	0.0	0.0	0.0	0.0	0.0	0.0	0.0	3.0	0.0	0.0	0.0	0.0	0.0	0.0	0.0	0.0	0.0	0.0	0.0
D_0__Bacteria;D_1__Armatimonadetes	0.0	0.0	3.0	0.0	0.0	0.0	0.0	0.0	0.0	0.0	0.0	0.0	0.0	44.0	0.0	0.0	0.0	0.0	0.0	0.0	0.0	0.0	0.0	0.0	0.0	0.0	0.0	0.0	0.0	0.0	0.0	0.0	0.0	0.0	0.0	0.0	0.0	0.0
D_0__Bacteria;D_1__BRC1	0.0	0.0	0.0	0.0	0.0	0.0	0.0	2.0	0.0	0.0	8.0	0.0	0.0	0.0	0.0	0.0	0.0	0.0	0.0	0.0	0.0	0.0	0.0	0.0	0.0	0.0	0.0	0.0	0.0	0.0	0.0	0.0	0.0	0.0	4.0	3.0	0.0	0.0
D_0__Bacteria;D_1__Bacteroidetes	12458.0	87984.0	48792.0	40526.0	121470.0	92259.0	8839.0	15776.0	14360.0	2509.0	3506.0	23238.0	23220.0	9517.0	43881.0	51967.0	42184.0	32386.0	48711.0	37060.0	28138.0	16206.0	35446.0	20823.0	23413.0	37089.0	28734.0	19648.0	11057.0	9717.0	26401.0	36848.0	40021.0	37879.0	40348.0	32899.0	8405.0	38705.0
D_0__Bacteria;D_1__Caldiserica	0.0	0.0	0.0	0.0	0.0	0.0	0.0	0.0	0.0	0.0	0.0	0.0	0.0	12.0	0.0	0.0	0.0	0.0	0.0	0.0	0.0	0.0	0.0	0.0	0.0	0.0	0.0	0.0	0.0	0.0	0.0	0.0	0.0	0.0	0.0	0.0	0.0	0.0
D_0__Bacteria;D_1__Chlamydiae	0.0	0.0	0.0	0.0	5.0	9.0	0.0	0.0	0.0	25.0	7.0	0.0	0.0	0.0	0.0	0.0	0.0	0.0	0.0	0.0	0.0	0.0	0.0	0.0	0.0	0.0	0.0	0.0	0.0	0.0	0.0	0.0	0.0	0.0	0.0	0.0	0.0	0.0
D_0__Bacteria;D_1__Chlorobi	0.0	0.0	3.0	0.0	0.0	0.0	0.0	0.0	0.0	0.0	0.0	0.0	0.0	0.0	0.0	0.0	0.0	0.0	0.0	0.0	0.0	0.0	0.0	0.0	0.0	0.0	2.0	0.0	0.0	0.0	0.0	0.0	0.0	0.0	0.0	0.0	0.0	0.0
D_0__Bacteria;D_1__Chloroflexi	0.0	9.0	1.0	15.0	6.0	6.0	0.0	0.0	0.0	57.0	22.0	14.0	1.0	61.0	1.0	0.0	0.0	0.0	0.0	0.0	0.0	0.0	0.0	0.0	0.0	0.0	0.0	0.0	0.0	0.0	0.0	0.0	1.0	0.0	2.0	0.0	3.0	3.0
D_0__Bacteria;D_1__Cyanobacteria	0.0	6.0	0.0	9.0	15.0	16.0	5.0	54.0	4.0	102.0	128.0	35.0	30.0	89.0	2.0	0.0	4.0	6.0	0.0	4.0	2.0	2.0	0.0	3.0	1.0	1.0	9.0	9.0	3.0	0.0	72.0	2.0	2.0	50.0	67.0	88.0	21.0	78.0
D_0__Bacteria;D_1__Deferribacteres	0.0	0.0	0.0	8.0	3.0	0.0	5.0	12.0	3.0	9.0	0.0	7.0	15.0	0.0	0.0	0.0	0.0	0.0	0.0	0.0	0.0	0.0	0.0	0.0	0.0	0.0	1.0	1.0	4.0	10.0	5.0	6.0	35.0	102.0	13.0	11.0	8.0	19.0
D_0__Bacteria;D_1__Deinococcus-Thermus	0.0	1.0	0.0	2.0	0.0	1.0	0.0	0.0	0.0	2.0	10.0	0.0	2.0	24.0	0.0	0.0	4.0	0.0	0.0	1.0	0.0	0.0	0.0	0.0	0.0	0.0	1.0	1.0	0.0	0.0	0.0	0.0	0.0	1.0	0.0	0.0	0.0	0.0
D_0__Bacteria;D_1__Elusimicrobia	0.0	0.0	0.0	7.0	0.0	0.0	2.0	33.0	1.0	9.0	55.0	63.0	183.0	16.0	0.0	0.0	0.0	0.0	0.0	0.0	0.0	0.0	0.0	0.0	0.0	0.0	20.0	7.0	21.0	1.0	8.0	79.0	100.0	49.0	244.0	119.0	67.0	750.0
D_0__Bacteria;D_1__FBP	0.0	0.0	0.0	0.0	0.0	0.0	0.0	0.0	0.0	0.0	0.0	0.0	0.0	0.0	0.0	0.0	0.0	0.0	0.0	0.0	0.0	0.0	0.0	0.0	0.0	0.0	0.0	0.0	0.0	0.0	0.0	2.0	3.0	0.0	0.0	0.0	0.0	0.0
D_0__Bacteria;D_1__Fibrobacteres	0.0	0.0	0.0	0.0	0.0	0.0	0.0	0.0	0.0	0.0	20.0	0.0	0.0	0.0	0.0	0.0	0.0	0.0	0.0	0.0	0.0	0.0	0.0	0.0	0.0	0.0	0.0	0.0	0.0	0.0	0.0	0.0	0.0	0.0	0.0	0.0	0.0	0.0
D_0__Bacteria;D_1__Firmicutes	0.0	39.0	30.0	48.0	79.0	144.0	3950.0	7148.0	6617.0	13359.0	19781.0	19920.0	28043.0	4112.0	9.0	5.0	9.0	7.0	14.0	2.0	8.0	27.0	11.0	87.0	93.0	26.0	4242.0	4547.0	9041.0	7033.0	11843.0	19062.0	19128.0	16151.0	14949.0	16077.0	4556.0	25125.0
D_0__Bacteria;D_1__Fusobacteria	0.0	0.0	0.0	0.0	0.0	0.0	227.0	373.0	728.0	2673.0	384.0	3316.0	952.0	1293.0	1.0	0.0	0.0	0.0	0.0	0.0	0.0	5.0	1.0	4.0	2.0	2.0	1554.0	397.0	509.0	270.0	706.0	986.0	306.0	2623.0	10053.0	5840.0	75.0	2443.0
D_0__Bacteria;D_1__Gemmatimonadetes	0.0	0.0	0.0	0.0	0.0	0.0	0.0	0.0	0.0	14.0	0.0	6.0	0.0	20.0	0.0	0.0	0.0	0.0	0.0	0.0	0.0	0.0	0.0	0.0	0.0	0.0	0.0	0.0	0.0	0.0	0.0	0.0	0.0	0.0	0.0	0.0	0.0	0.0
D_0__Bacteria;D_1__Gracilibacteria	0.0	0.0	0.0	0.0	0.0	0.0	23.0	78.0	40.0	6.0	2.0	34.0	106.0	1.0	0.0	0.0	0.0	0.0	0.0	0.0	0.0	0.0	0.0	0.0	0.0	0.0	17.0	12.0	34.0	0.0	5.0	202.0	184.0	110.0	87.0	89.0	4.0	214.0
D_0__Bacteria;D_1__Hydrogenedentes	0.0	2.0	0.0	6.0	0.0	0.0	0.0	0.0	0.0	0.0	0.0	0.0	0.0	0.0	0.0	0.0	0.0	0.0	0.0	0.0	0.0	0.0	0.0	0.0	0.0	0.0	0.0	0.0	0.0	0.0	0.0	0.0	0.0	0.0	0.0	0.0	0.0	0.0
D_0__Bacteria;D_1__Ignavibacteriae	0.0	0.0	0.0	0.0	0.0	5.0	0.0	0.0	1.0	0.0	2.0	20.0	0.0	21.0	0.0	0.0	0.0	0.0	0.0	0.0	0.0	0.0	0.0	0.0	0.0	0.0	0.0	0.0	0.0	0.0	0.0	0.0	0.0	0.0	0.0	0.0	1.0	0.0
D_0__Bacteria;D_1__Lentisphaerae	0.0	0.0	0.0	0.0	0.0	0.0	1.0	10.0	5.0	27.0	47.0	58.0	47.0	6.0	0.0	0.0	0.0	0.0	0.0	0.0	0.0	0.0	0.0	0.0	0.0	0.0	0.0	2.0	8.0	9.0	26.0	44.0	6.0	1.0	0.0	17.0	9.0	15.0
D_0__Bacteria;D_1__Microgenomates	0.0	0.0	0.0	0.0	0.0	0.0	0.0	0.0	0.0	21.0	0.0	0.0	0.0	0.0	0.0	0.0	0.0	0.0	0.0	0.0	0.0	0.0	0.0	0.0	0.0	0.0	0.0	0.0	0.0	0.0	0.0	0.0	0.0	0.0	0.0	0.0	0.0	0.0
D_0__Bacteria;D_1__Nitrospinae	1.0	2.0	0.0	0.0	0.0	0.0	1.0	0.0	1.0	0.0	0.0	0.0	0.0	0.0	0.0	0.0	0.0	0.0	0.0	0.0	0.0	0.0	0.0	0.0	0.0	0.0	0.0	0.0	0.0	0.0	0.0	0.0	1.0	0.0	0.0	0.0	0.0	0.0
D_0__Bacteria;D_1__Nitrospirae	0.0	8.0	0.0	0.0	13.0	0.0	0.0	0.0	0.0	0.0	8.0	0.0	0.0	14.0	0.0	0.0	0.0	0.0	0.0	0.0	0.0	0.0	0.0	0.0	0.0	0.0	0.0	1.0	0.0	0.0	0.0	0.0	0.0	0.0	0.0	0.0	0.0	1.0
D_0__Bacteria;D_1__Omnitrophica	0.0	0.0	3.0	0.0	0.0	5.0	0.0	0.0	0.0	0.0	5.0	0.0	0.0	0.0	0.0	0.0	0.0	0.0	0.0	0.0	0.0	0.0	0.0	0.0	0.0	0.0	0.0	0.0	0.0	0.0	0.0	0.0	0.0	0.0	0.0	0.0	0.0	0.0
D_0__Bacteria;D_1__Parcubacteria	0.0	0.0	0.0	0.0	0.0	2.0	0.0	0.0	0.0	9.0	0.0	0.0	2.0	0.0	0.0	0.0	0.0	0.0	0.0	0.0	0.0	0.0	0.0	0.0	0.0	0.0	0.0	0.0	0.0	0.0	0.0	0.0	0.0	0.0	0.0	0.0	0.0	0.0
D_0__Bacteria;D_1__Peregrinibacteria	0.0	0.0	0.0	0.0	0.0	0.0	0.0	0.0	0.0	0.0	3.0	0.0	0.0	0.0	0.0	0.0	0.0	0.0	0.0	0.0	0.0	0.0	0.0	0.0	0.0	0.0	0.0	0.0	0.0	0.0	0.0	0.0	0.0	0.0	0.0	0.0	0.0	0.0
D_0__Bacteria;D_1__Planctomycetes	0.0	9.0	2.0	9.0	2.0	14.0	219.0	273.0	242.0	587.0	659.0	876.0	993.0	185.0	0.0	3.0	0.0	0.0	0.0	0.0	0.0	0.0	0.0	0.0	3.0	1.0	69.0	220.0	264.0	461.0	851.0	1136.0	1318.0	785.0	750.0	926.0	199.0	1095.0
D_0__Bacteria;D_1__Proteobacteria	2.0	124.0	85.0	239.0	249.0	519.0	2491.0	4887.0	3336.0	14631.0	26466.0	30761.0	43453.0	5918.0	36.0	82.0	28.0	44.0	53.0	54.0	26.0	35.0	102.0	60.0	84.0	84.0	1737.0	1664.0	5065.0	2597.0	5745.0	8435.0	17762.0	9510.0	16609.0	11733.0	2022.0	11608.0
D_0__Bacteria;D_1__RsaHf231	0.0	0.0	0.0	0.0	0.0	0.0	4.0	4.0	0.0	5.0	85.0	21.0	184.0	20.0	0.0	0.0	0.0	0.0	0.0	0.0	0.0	0.0	1.0	0.0	0.0	0.0	0.0	1.0	4.0	10.0	22.0	49.0	232.0	26.0	73.0	12.0	16.0	87.0
D_0__Bacteria;D_1__SBR1093	0.0	0.0	0.0	0.0	0.0	0.0	0.0	0.0	0.0	0.0	0.0	0.0	0.0	0.0	3.0	0.0	0.0	0.0	0.0	0.0	0.0	0.0	0.0	0.0	0.0	0.0	0.0	0.0	0.0	0.0	0.0	0.0	0.0	0.0	0.0	0.0	0.0	0.0
D_0__Bacteria;D_1__SR1 (Absconditabacteria)	0.0	0.0	0.0	0.0	0.0	0.0	0.0	2.0	0.0	0.0	9.0	6.0	0.0	9.0	0.0	0.0	0.0	0.0	0.0	0.0	0.0	0.0	0.0	0.0	0.0	0.0	0.0	0.0	2.0	0.0	0.0	0.0	4.0	0.0	0.0	1019.0	0.0	0.0
D_0__Bacteria;D_1__Saccharibacteria	0.0	0.0	0.0	0.0	0.0	0.0	31.0	93.0	64.0	69.0	109.0	111.0	237.0	3.0	0.0	0.0	0.0	0.0	0.0	0.0	0.0	0.0	0.0	3.0	7.0	0.0	175.0	176.0	248.0	132.0	466.0	707.0	1480.0	920.0	711.0	1121.0	139.0	1996.0
D_0__Bacteria;D_1__Spirochaetae	0.0	0.0	1.0	15.0	0.0	4.0	5.0	29.0	2.0	15.0	35.0	115.0	150.0	3.0	0.0	0.0	0.0	0.0	0.0	0.0	0.0	0.0	0.0	0.0	0.0	1.0	1.0	13.0	73.0	3.0	12.0	2.0	98.0	32.0	22.0	17.0	1.0	13.0
D_0__Bacteria;D_1__Synergistetes	0.0	0.0	0.0	0.0	0.0	0.0	283.0	842.0	644.0	667.0	625.0	1022.0	913.0	111.0	0.0	0.0	0.0	0.0	0.0	0.0	0.0	0.0	2.0	5.0	2.0	1.0	1084.0	236.0	249.0	1732.0	1104.0	1572.0	980.0	1356.0	2440.0	3129.0	637.0	4983.0
D_0__Bacteria;D_1__TM6 (Dependentiae)	0.0	0.0	0.0	0.0	0.0	0.0	0.0	0.0	0.0	0.0	10.0	0.0	0.0	0.0	0.0	0.0	0.0	0.0	0.0	0.0	0.0	0.0	0.0	0.0	0.0	0.0	0.0	0.0	0.0	0.0	0.0	0.0	0.0	0.0	0.0	0.0	0.0	0.0
D_0__Bacteria;D_1__Tectomicrobia	0.0	0.0	0.0	0.0	0.0	0.0	0.0	0.0	0.0	4.0	0.0	0.0	0.0	0.0	0.0	0.0	0.0	0.0	0.0	0.0	0.0	0.0	0.0	0.0	0.0	0.0	0.0	0.0	0.0	0.0	0.0	0.0	0.0	0.0	0.0	0.0	0.0	0.0
D_0__Bacteria;D_1__Tenericutes	0.0	2.0	0.0	0.0	0.0	0.0	68.0	150.0	107.0	221.0	131.0	344.0	599.0	48.0	0.0	0.0	0.0	0.0	0.0	0.0	0.0	0.0	0.0	2.0	0.0	1.0	23.0	37.0	200.0	9.0	60.0	284.0	406.0	243.0	225.0	516.0	31.0	440.0
D_0__Bacteria;D_1__Verrucomicrobia	0.0	6.0	3.0	18.0	7.0	11.0	57.0	111.0	136.0	481.0	428.0	1372.0	521.0	155.0	0.0	0.0	0.0	0.0	0.0	0.0	0.0	0.0	1.0	0.0	2.0	1.0	137.0	112.0	384.0	153.0	547.0	910.0	1067.0	943.0	311.0	504.0	130.0	714.0
D_0__Bacteria;Other	0.0	0.0	0.0	0.0	0.0	0.0	2.0	1.0	0.0	0.0	3.0	0.0	12.0	0.0	0.0	0.0	0.0	0.0	0.0	0.0	0.0	0.0	0.0	0.0	0.0	0.0	2.0	2.0	5.0	1.0	10.0	11.0	9.0	4.0	11.0	8.0	4.0	15.0
Unassigned;Other	7.0	10.0	5.0	6.0	24.0	17.0	101.0	156.0	55.0	110.0	197.0	314.0	442.0	102.0	9.0	14.0	13.0	4.0	18.0	12.0	5.0	3.0	5.0	4.0	5.0	11.0	40.0	32.0	25.0	63.0	167.0	291.0	260.0	184.0	320.0	264.0	42.0	358.0
