# Supplementary material for: Matrotrophic viviparity constrains microbiome acquisition during gestation in a live‐bearing cockroach, Diploptera punctata
Source: Ecol Evol. 2019 Aug 22;9(18):10601–14. doi: 10.1002/ece3.5580 (PMC6787804; doi:10.1002/ece3.5580)
Supplement: Supplementary file 3 [file ECE3-9-10601-s003.zip › Supplemental data files 1/overall comparisons/rarecurve.txt]

SampleID	ForwardFastqFile	ReverseFastqFile	TreatmentGroup	Group	Description	Reads	Species
LLE1	LLE1_R1.fastq	LLE1_R2.fastq	UCEmbryo	Embryo	UCEmbryo	1	1.00000000000006
LLE1	LLE1_R1.fastq	LLE1_R2.fastq	UCEmbryo	Embryo	UCEmbryo	1001	32.6865622165361
LLE1	LLE1_R1.fastq	LLE1_R2.fastq	UCEmbryo	Embryo	UCEmbryo	5001	91.5302631913074
LLE1	LLE1_R1.fastq	LLE1_R2.fastq	UCEmbryo	Embryo	UCEmbryo	6001	102.640062869723
LLE1	LLE1_R1.fastq	LLE1_R2.fastq	UCEmbryo	Embryo	UCEmbryo	6319	106
LLE1	LLE1_R1.fastq	LLE1_R2.fastq	UCEmbryo	Embryo	UCEmbryo	2001	51.0923451120977
LLE1	LLE1_R1.fastq	LLE1_R2.fastq	UCEmbryo	Embryo	UCEmbryo	3001	66.1605680686239
LLE1	LLE1_R1.fastq	LLE1_R2.fastq	UCEmbryo	Embryo	UCEmbryo	4001	79.4589921864701
			UCEmbryo	Embryo	UCEmbryo
LLE2	LLE2_R1.fastq	LLE2_R2.fastq	UCEmbryo	Embryo	UCEmbryo	1	0.999999999999937
LLE2	LLE2_R1.fastq	LLE2_R2.fastq	UCEmbryo	Embryo	UCEmbryo	4001	79.1766886480381
LLE2	LLE2_R1.fastq	LLE2_R2.fastq	UCEmbryo	Embryo	UCEmbryo	1001	31.9141489274178
LLE2	LLE2_R1.fastq	LLE2_R2.fastq	UCEmbryo	Embryo	UCEmbryo	2001	50.5886959925374
LLE2	LLE2_R1.fastq	LLE2_R2.fastq	UCEmbryo	Embryo	UCEmbryo	3001	65.8836206508004
LLE2	LLE2_R1.fastq	LLE2_R2.fastq	UCEmbryo	Embryo	UCEmbryo	8001	122.206585673856
LLE2	LLE2_R1.fastq	LLE2_R2.fastq	UCEmbryo	Embryo	UCEmbryo	5001	91.1332169129334
LLE2	LLE2_R1.fastq	LLE2_R2.fastq	UCEmbryo	Embryo	UCEmbryo	6001	102.141012832988
LLE2	LLE2_R1.fastq	LLE2_R2.fastq	UCEmbryo	Embryo	UCEmbryo	7001	112.444712528854
LLE2	LLE2_R1.fastq	LLE2_R2.fastq	UCEmbryo	Embryo	UCEmbryo	8617	128
			UCEmbryo	Embryo	UCEmbryo
LLE3	LLE3_R1.fastq	LLE3_R2.fastq	UCEmbryo	Embryo	UCEmbryo	1001	46.3156699138033
LLE3	LLE3_R1.fastq	LLE3_R2.fastq	UCEmbryo	Embryo	UCEmbryo	2001	75.3203893757276
LLE3	LLE3_R1.fastq	LLE3_R2.fastq	UCEmbryo	Embryo	UCEmbryo	3001	99.9768661223399
LLE3	LLE3_R1.fastq	LLE3_R2.fastq	UCEmbryo	Embryo	UCEmbryo	4350	130
LLE3	LLE3_R1.fastq	LLE3_R2.fastq	UCEmbryo	Embryo	UCEmbryo	4001	122.471567807011
LLE3	LLE3_R1.fastq	LLE3_R2.fastq	UCEmbryo	Embryo	UCEmbryo	1	0.999999999999973
			UCEmbryo	Embryo	UCEmbryo
LLE4	VLLE_R1.fastq	VLLE_R2.fastq	UCEmbryo	Embryo	UCEmbryo	1	0.999999999999809
LLE4	VLLE_R1.fastq	VLLE_R2.fastq	UCEmbryo	Embryo	UCEmbryo	1001	31.6825285725792
LLE4	VLLE_R1.fastq	VLLE_R2.fastq	UCEmbryo	Embryo	UCEmbryo	4001	79.1828562337651
LLE4	VLLE_R1.fastq	VLLE_R2.fastq	UCEmbryo	Embryo	UCEmbryo	5001	92.1193539334912
LLE4	VLLE_R1.fastq	VLLE_R2.fastq	UCEmbryo	Embryo	UCEmbryo	2001	50.0076371265318
LLE4	VLLE_R1.fastq	VLLE_R2.fastq	UCEmbryo	Embryo	UCEmbryo	3001	65.3399553091772
LLE4	VLLE_R1.fastq	VLLE_R2.fastq	UCEmbryo	Embryo	UCEmbryo	8001	127.786098786533
LLE4	VLLE_R1.fastq	VLLE_R2.fastq	UCEmbryo	Embryo	UCEmbryo	9001	138.976764237165
LLE4	VLLE_R1.fastq	VLLE_R2.fastq	UCEmbryo	Embryo	UCEmbryo	10001	149.911188964413
LLE4	VLLE_R1.fastq	VLLE_R2.fastq	UCEmbryo	Embryo	UCEmbryo	11001	160.623382531124
LLE4	VLLE_R1.fastq	VLLE_R2.fastq	UCEmbryo	Embryo	UCEmbryo	12001	171.139684012695
LLE4	VLLE_R1.fastq	VLLE_R2.fastq	UCEmbryo	Embryo	UCEmbryo	12469	176
LLE4	VLLE_R1.fastq	VLLE_R2.fastq	UCEmbryo	Embryo	UCEmbryo	6001	104.436965348249
LLE4	VLLE_R1.fastq	VLLE_R2.fastq	UCEmbryo	Embryo	UCEmbryo	7001	116.293963750231
			UCEmbryo	Embryo	UCEmbryo
LLE5	LLE5_R1.fastq	LLE5_R2.fastq	UCEmbryo	Embryo	UCEmbryo	14001	103.637303482017
LLE5	LLE5_R1.fastq	LLE5_R2.fastq	UCEmbryo	Embryo	UCEmbryo	17001	117.547020486332
LLE5	LLE5_R1.fastq	LLE5_R2.fastq	UCEmbryo	Embryo	UCEmbryo	18001	121.98373530506
LLE5	LLE5_R1.fastq	LLE5_R2.fastq	UCEmbryo	Embryo	UCEmbryo	15001	108.382348075996
LLE5	LLE5_R1.fastq	LLE5_R2.fastq	UCEmbryo	Embryo	UCEmbryo	16001	113.015859702083
LLE5	LLE5_R1.fastq	LLE5_R2.fastq	UCEmbryo	Embryo	UCEmbryo	8001	72.0433679967502
LLE5	LLE5_R1.fastq	LLE5_R2.fastq	UCEmbryo	Embryo	UCEmbryo	9001	77.7788895201377
LLE5	LLE5_R1.fastq	LLE5_R2.fastq	UCEmbryo	Embryo	UCEmbryo	10001	83.292901575202
LLE5	LLE5_R1.fastq	LLE5_R2.fastq	UCEmbryo	Embryo	UCEmbryo	11001	88.6147440947077
LLE5	LLE5_R1.fastq	LLE5_R2.fastq	UCEmbryo	Embryo	UCEmbryo	12001	93.7675442697918
LLE5	LLE5_R1.fastq	LLE5_R2.fastq	UCEmbryo	Embryo	UCEmbryo	13001	98.7699573753631
LLE5	LLE5_R1.fastq	LLE5_R2.fastq	UCEmbryo	Embryo	UCEmbryo	1	1.00000000000013
LLE5	LLE5_R1.fastq	LLE5_R2.fastq	UCEmbryo	Embryo	UCEmbryo	1001	17.9673471200791
LLE5	LLE5_R1.fastq	LLE5_R2.fastq	UCEmbryo	Embryo	UCEmbryo	2001	28.9414617317317
LLE5	LLE5_R1.fastq	LLE5_R2.fastq	UCEmbryo	Embryo	UCEmbryo	3001	37.9367171549131
LLE5	LLE5_R1.fastq	LLE5_R2.fastq	UCEmbryo	Embryo	UCEmbryo	4001	45.8435305978329
LLE5	LLE5_R1.fastq	LLE5_R2.fastq	UCEmbryo	Embryo	UCEmbryo	5001	53.0446460809978
LLE5	LLE5_R1.fastq	LLE5_R2.fastq	UCEmbryo	Embryo	UCEmbryo	6001	59.7402570539372
LLE5	LLE5_R1.fastq	LLE5_R2.fastq	UCEmbryo	Embryo	UCEmbryo	7001	66.0479500667002
LLE5	LLE5_R1.fastq	LLE5_R2.fastq	UCEmbryo	Embryo	UCEmbryo	48001	229.398816533341
LLE5	LLE5_R1.fastq	LLE5_R2.fastq	UCEmbryo	Embryo	UCEmbryo	49001	232.429802407609
LLE5	LLE5_R1.fastq	LLE5_R2.fastq	UCEmbryo	Embryo	UCEmbryo	50001	235.436101713956
LLE5	LLE5_R1.fastq	LLE5_R2.fastq	UCEmbryo	Embryo	UCEmbryo	51001	238.418301903774
LLE5	LLE5_R1.fastq	LLE5_R2.fastq	UCEmbryo	Embryo	UCEmbryo	52001	241.37696330973
LLE5	LLE5_R1.fastq	LLE5_R2.fastq	UCEmbryo	Embryo	UCEmbryo	53001	244.312620900791
LLE5	LLE5_R1.fastq	LLE5_R2.fastq	UCEmbryo	Embryo	UCEmbryo	54001	247.225785877332
LLE5	LLE5_R1.fastq	LLE5_R2.fastq	UCEmbryo	Embryo	UCEmbryo	55001	250.116947145414
LLE5	LLE5_R1.fastq	LLE5_R2.fastq	UCEmbryo	Embryo	UCEmbryo	56001	252.986572665117
LLE5	LLE5_R1.fastq	LLE5_R2.fastq	UCEmbryo	Embryo	UCEmbryo	57001	255.835110693693
LLE5	LLE5_R1.fastq	LLE5_R2.fastq	UCEmbryo	Embryo	UCEmbryo	58001	258.662990914899
LLE5	LLE5_R1.fastq	LLE5_R2.fastq	UCEmbryo	Embryo	UCEmbryo	19001	126.332868773343
LLE5	LLE5_R1.fastq	LLE5_R2.fastq	UCEmbryo	Embryo	UCEmbryo	20001	130.600429439642
LLE5	LLE5_R1.fastq	LLE5_R2.fastq	UCEmbryo	Embryo	UCEmbryo	21001	134.791714631022
LLE5	LLE5_R1.fastq	LLE5_R2.fastq	UCEmbryo	Embryo	UCEmbryo	22001	138.911425540136
LLE5	LLE5_R1.fastq	LLE5_R2.fastq	UCEmbryo	Embryo	UCEmbryo	23001	142.963759459435
LLE5	LLE5_R1.fastq	LLE5_R2.fastq	UCEmbryo	Embryo	UCEmbryo	24001	146.952484397557
LLE5	LLE5_R1.fastq	LLE5_R2.fastq	UCEmbryo	Embryo	UCEmbryo	25001	150.880999909005
LLE5	LLE5_R1.fastq	LLE5_R2.fastq	UCEmbryo	Embryo	UCEmbryo	26001	154.752387074894
LLE5	LLE5_R1.fastq	LLE5_R2.fastq	UCEmbryo	Embryo	UCEmbryo	27001	158.569449923869
LLE5	LLE5_R1.fastq	LLE5_R2.fastq	UCEmbryo	Embryo	UCEmbryo	28001	162.334749986846
LLE5	LLE5_R1.fastq	LLE5_R2.fastq	UCEmbryo	Embryo	UCEmbryo	29001	166.0506353538
LLE5	LLE5_R1.fastq	LLE5_R2.fastq	UCEmbryo	Embryo	UCEmbryo	30001	169.719265282367
LLE5	LLE5_R1.fastq	LLE5_R2.fastq	UCEmbryo	Embryo	UCEmbryo	31001	173.342631160779
LLE5	LLE5_R1.fastq	LLE5_R2.fastq	UCEmbryo	Embryo	UCEmbryo	32001	176.922574505099
LLE5	LLE5_R1.fastq	LLE5_R2.fastq	UCEmbryo	Embryo	UCEmbryo	33001	180.46080249077
LLE5	LLE5_R1.fastq	LLE5_R2.fastq	UCEmbryo	Embryo	UCEmbryo	34001	183.958901421127
LLE5	LLE5_R1.fastq	LLE5_R2.fastq	UCEmbryo	Embryo	UCEmbryo	35001	187.418348496936
LLE5	LLE5_R1.fastq	LLE5_R2.fastq	UCEmbryo	Embryo	UCEmbryo	36001	190.840522119538
LLE5	LLE5_R1.fastq	LLE5_R2.fastq	UCEmbryo	Embryo	UCEmbryo	37001	194.226710975109
LLE5	LLE5_R1.fastq	LLE5_R2.fastq	UCEmbryo	Embryo	UCEmbryo	38001	197.578122053773
LLE5	LLE5_R1.fastq	LLE5_R2.fastq	UCEmbryo	Embryo	UCEmbryo	39001	200.895887781332
LLE5	LLE5_R1.fastq	LLE5_R2.fastq	UCEmbryo	Embryo	UCEmbryo	40001	204.181072361279
LLE5	LLE5_R1.fastq	LLE5_R2.fastq	UCEmbryo	Embryo	UCEmbryo	41001	207.434677438992
LLE5	LLE5_R1.fastq	LLE5_R2.fastq	UCEmbryo	Embryo	UCEmbryo	42001	210.657647191958
LLE5	LLE5_R1.fastq	LLE5_R2.fastq	UCEmbryo	Embryo	UCEmbryo	43001	213.850872877069
LLE5	LLE5_R1.fastq	LLE5_R2.fastq	UCEmbryo	Embryo	UCEmbryo	44001	217.015196957662
LLE5	LLE5_R1.fastq	LLE5_R2.fastq	UCEmbryo	Embryo	UCEmbryo	45001	220.151416801459
LLE5	LLE5_R1.fastq	LLE5_R2.fastq	UCEmbryo	Embryo	UCEmbryo	46001	223.26028803753
LLE5	LLE5_R1.fastq	LLE5_R2.fastq	UCEmbryo	Embryo	UCEmbryo	47001	226.342527610705
LLE5	LLE5_R1.fastq	LLE5_R2.fastq	UCEmbryo	Embryo	UCEmbryo	88001	335.471982346869
LLE5	LLE5_R1.fastq	LLE5_R2.fastq	UCEmbryo	Embryo	UCEmbryo	88227	336
LLE5	LLE5_R1.fastq	LLE5_R2.fastq	UCEmbryo	Embryo	UCEmbryo	61001	267.026724549731
LLE5	LLE5_R1.fastq	LLE5_R2.fastq	UCEmbryo	Embryo	UCEmbryo	62001	269.775934057698
LLE5	LLE5_R1.fastq	LLE5_R2.fastq	UCEmbryo	Embryo	UCEmbryo	63001	272.50638958495
LLE5	LLE5_R1.fastq	LLE5_R2.fastq	UCEmbryo	Embryo	UCEmbryo	64001	275.218428722426
LLE5	LLE5_R1.fastq	LLE5_R2.fastq	UCEmbryo	Embryo	UCEmbryo	65001	277.912376293221
LLE5	LLE5_R1.fastq	LLE5_R2.fastq	UCEmbryo	Embryo	UCEmbryo	66001	280.588544934604
LLE5	LLE5_R1.fastq	LLE5_R2.fastq	UCEmbryo	Embryo	UCEmbryo	67001	283.247235639698
LLE5	LLE5_R1.fastq	LLE5_R2.fastq	UCEmbryo	Embryo	UCEmbryo	68001	285.888738252321
LLE5	LLE5_R1.fastq	LLE5_R2.fastq	UCEmbryo	Embryo	UCEmbryo	69001	288.513331918052
LLE5	LLE5_R1.fastq	LLE5_R2.fastq	UCEmbryo	Embryo	UCEmbryo	70001	291.121285505344
LLE5	LLE5_R1.fastq	LLE5_R2.fastq	UCEmbryo	Embryo	UCEmbryo	71001	293.712857983911
LLE5	LLE5_R1.fastq	LLE5_R2.fastq	UCEmbryo	Embryo	UCEmbryo	59001	261.470625500011
LLE5	LLE5_R1.fastq	LLE5_R2.fastq	UCEmbryo	Embryo	UCEmbryo	60001	264.258410062403
LLE5	LLE5_R1.fastq	LLE5_R2.fastq	UCEmbryo	Embryo	UCEmbryo	74001	301.391737151516
LLE5	LLE5_R1.fastq	LLE5_R2.fastq	UCEmbryo	Embryo	UCEmbryo	75001	303.920188580059
LLE5	LLE5_R1.fastq	LLE5_R2.fastq	UCEmbryo	Embryo	UCEmbryo	76001	306.433416527442
LLE5	LLE5_R1.fastq	LLE5_R2.fastq	UCEmbryo	Embryo	UCEmbryo	77001	308.931626945472
LLE5	LLE5_R1.fastq	LLE5_R2.fastq	UCEmbryo	Embryo	UCEmbryo	78001	311.415017777699
LLE5	LLE5_R1.fastq	LLE5_R2.fastq	UCEmbryo	Embryo	UCEmbryo	79001	313.883779139244
LLE5	LLE5_R1.fastq	LLE5_R2.fastq	UCEmbryo	Embryo	UCEmbryo	80001	316.338093478228
LLE5	LLE5_R1.fastq	LLE5_R2.fastq	UCEmbryo	Embryo	UCEmbryo	81001	318.778135723562
LLE5	LLE5_R1.fastq	LLE5_R2.fastq	UCEmbryo	Embryo	UCEmbryo	82001	321.204073415053
LLE5	LLE5_R1.fastq	LLE5_R2.fastq	UCEmbryo	Embryo	UCEmbryo	83001	323.616066822187
LLE5	LLE5_R1.fastq	LLE5_R2.fastq	UCEmbryo	Embryo	UCEmbryo	84001	326.014269048227
LLE5	LLE5_R1.fastq	LLE5_R2.fastq	UCEmbryo	Embryo	UCEmbryo	72001	296.28829877685
LLE5	LLE5_R1.fastq	LLE5_R2.fastq	UCEmbryo	Embryo	UCEmbryo	73001	298.847848080059
LLE5	LLE5_R1.fastq	LLE5_R2.fastq	UCEmbryo	Embryo	UCEmbryo	87001	333.127554074494
LLE5	LLE5_R1.fastq	LLE5_R2.fastq	UCEmbryo	Embryo	UCEmbryo	85001	328.398826124214
LLE5	LLE5_R1.fastq	LLE5_R2.fastq	UCEmbryo	Embryo	UCEmbryo	86001	330.769877091328
			UCEmbryo	Embryo	UCEmbryo
LLE6	LLE6_R1.fastq	LLE6_R2.fastq	UCEmbryo	Embryo	UCEmbryo	1001	18.0690129477925
LLE6	LLE6_R1.fastq	LLE6_R2.fastq	UCEmbryo	Embryo	UCEmbryo	2001	29.7183203873435
LLE6	LLE6_R1.fastq	LLE6_R2.fastq	UCEmbryo	Embryo	UCEmbryo	5001	55.9231273737518
LLE6	LLE6_R1.fastq	LLE6_R2.fastq	UCEmbryo	Embryo	UCEmbryo	6001	63.2221743744638
LLE6	LLE6_R1.fastq	LLE6_R2.fastq	UCEmbryo	Embryo	UCEmbryo	3001	39.4627729111081
LLE6	LLE6_R1.fastq	LLE6_R2.fastq	UCEmbryo	Embryo	UCEmbryo	4001	48.0740082738608
LLE6	LLE6_R1.fastq	LLE6_R2.fastq	UCEmbryo	Embryo	UCEmbryo	9001	82.9090421419199
LLE6	LLE6_R1.fastq	LLE6_R2.fastq	UCEmbryo	Embryo	UCEmbryo	10001	88.9360033130762
LLE6	LLE6_R1.fastq	LLE6_R2.fastq	UCEmbryo	Embryo	UCEmbryo	7001	70.1012294949263
LLE6	LLE6_R1.fastq	LLE6_R2.fastq	UCEmbryo	Embryo	UCEmbryo	8001	76.6444302427947
LLE6	LLE6_R1.fastq	LLE6_R2.fastq	UCEmbryo	Embryo	UCEmbryo	1	0.999999999999732
LLE6	LLE6_R1.fastq	LLE6_R2.fastq	UCEmbryo	Embryo	UCEmbryo	40001	221.042281248371
LLE6	LLE6_R1.fastq	LLE6_R2.fastq	UCEmbryo	Embryo	UCEmbryo	41001	224.619707059326
LLE6	LLE6_R1.fastq	LLE6_R2.fastq	UCEmbryo	Embryo	UCEmbryo	42001	228.166863726351
LLE6	LLE6_R1.fastq	LLE6_R2.fastq	UCEmbryo	Embryo	UCEmbryo	43001	231.684812971305
LLE6	LLE6_R1.fastq	LLE6_R2.fastq	UCEmbryo	Embryo	UCEmbryo	44001	235.174554562245
LLE6	LLE6_R1.fastq	LLE6_R2.fastq	UCEmbryo	Embryo	UCEmbryo	45001	238.637029816326
LLE6	LLE6_R1.fastq	LLE6_R2.fastq	UCEmbryo	Embryo	UCEmbryo	46001	242.073124586672
LLE6	LLE6_R1.fastq	LLE6_R2.fastq	UCEmbryo	Embryo	UCEmbryo	47001	245.483671800518
LLE6	LLE6_R1.fastq	LLE6_R2.fastq	UCEmbryo	Embryo	UCEmbryo	48001	248.869453616434
LLE6	LLE6_R1.fastq	LLE6_R2.fastq	UCEmbryo	Embryo	UCEmbryo	48932	252
LLE6	LLE6_R1.fastq	LLE6_R2.fastq	UCEmbryo	Embryo	UCEmbryo	23001	154.1325834223
LLE6	LLE6_R1.fastq	LLE6_R2.fastq	UCEmbryo	Embryo	UCEmbryo	11001	94.7559228120545
LLE6	LLE6_R1.fastq	LLE6_R2.fastq	UCEmbryo	Embryo	UCEmbryo	12001	100.392594659425
LLE6	LLE6_R1.fastq	LLE6_R2.fastq	UCEmbryo	Embryo	UCEmbryo	13001	105.86512504238
LLE6	LLE6_R1.fastq	LLE6_R2.fastq	UCEmbryo	Embryo	UCEmbryo	14001	111.189265802498
LLE6	LLE6_R1.fastq	LLE6_R2.fastq	UCEmbryo	Embryo	UCEmbryo	15001	116.378280429361
LLE6	LLE6_R1.fastq	LLE6_R2.fastq	UCEmbryo	Embryo	UCEmbryo	16001	121.443526007941
LLE6	LLE6_R1.fastq	LLE6_R2.fastq	UCEmbryo	Embryo	UCEmbryo	17001	126.394857140112
LLE6	LLE6_R1.fastq	LLE6_R2.fastq	UCEmbryo	Embryo	UCEmbryo	18001	131.240914945434
LLE6	LLE6_R1.fastq	LLE6_R2.fastq	UCEmbryo	Embryo	UCEmbryo	19001	135.989339860485
LLE6	LLE6_R1.fastq	LLE6_R2.fastq	UCEmbryo	Embryo	UCEmbryo	20001	140.64693265517
LLE6	LLE6_R1.fastq	LLE6_R2.fastq	UCEmbryo	Embryo	UCEmbryo	21001	145.219779417802
LLE6	LLE6_R1.fastq	LLE6_R2.fastq	UCEmbryo	Embryo	UCEmbryo	22001	149.713350932413
LLE6	LLE6_R1.fastq	LLE6_R2.fastq	UCEmbryo	Embryo	UCEmbryo	36001	206.406234471336
LLE6	LLE6_R1.fastq	LLE6_R2.fastq	UCEmbryo	Embryo	UCEmbryo	24001	158.481945389311
LLE6	LLE6_R1.fastq	LLE6_R2.fastq	UCEmbryo	Embryo	UCEmbryo	25001	162.765493881251
LLE6	LLE6_R1.fastq	LLE6_R2.fastq	UCEmbryo	Embryo	UCEmbryo	26001	166.986922446982
LLE6	LLE6_R1.fastq	LLE6_R2.fastq	UCEmbryo	Embryo	UCEmbryo	27001	171.149602462097
LLE6	LLE6_R1.fastq	LLE6_R2.fastq	UCEmbryo	Embryo	UCEmbryo	28001	175.256619014183
LLE6	LLE6_R1.fastq	LLE6_R2.fastq	UCEmbryo	Embryo	UCEmbryo	29001	179.31080223801
LLE6	LLE6_R1.fastq	LLE6_R2.fastq	UCEmbryo	Embryo	UCEmbryo	30001	183.314754801876
LLE6	LLE6_R1.fastq	LLE6_R2.fastq	UCEmbryo	Embryo	UCEmbryo	31001	187.270876063109
LLE6	LLE6_R1.fastq	LLE6_R2.fastq	UCEmbryo	Embryo	UCEmbryo	32001	191.181383325951
LLE6	LLE6_R1.fastq	LLE6_R2.fastq	UCEmbryo	Embryo	UCEmbryo	33001	195.048330568426
LLE6	LLE6_R1.fastq	LLE6_R2.fastq	UCEmbryo	Embryo	UCEmbryo	34001	198.873624923849
LLE6	LLE6_R1.fastq	LLE6_R2.fastq	UCEmbryo	Embryo	UCEmbryo	35001	202.659041172241
LLE6	LLE6_R1.fastq	LLE6_R2.fastq	UCEmbryo	Embryo	UCEmbryo	37001	210.116751510214
LLE6	LLE6_R1.fastq	LLE6_R2.fastq	UCEmbryo	Embryo	UCEmbryo	38001	213.792040267002
LLE6	LLE6_R1.fastq	LLE6_R2.fastq	UCEmbryo	Embryo	UCEmbryo	39001	217.433458518985
			UCEmbryo	Embryo	UCEmbryo
LLE7	LLE8_R1.fastq	LLE8_R2.fastq	UCEmbryo	Embryo	UCEmbryo	1	0.999999999999924
LLE7	LLE8_R1.fastq	LLE8_R2.fastq	UCEmbryo	Embryo	UCEmbryo	30001	255.838504595653
LLE7	LLE8_R1.fastq	LLE8_R2.fastq	UCEmbryo	Embryo	UCEmbryo	31001	260.387544336205
LLE7	LLE8_R1.fastq	LLE8_R2.fastq	UCEmbryo	Embryo	UCEmbryo	32001	264.862717859922
LLE7	LLE8_R1.fastq	LLE8_R2.fastq	UCEmbryo	Embryo	UCEmbryo	33001	269.267272880874
LLE7	LLE8_R1.fastq	LLE8_R2.fastq	UCEmbryo	Embryo	UCEmbryo	34001	273.604190453922
LLE7	LLE8_R1.fastq	LLE8_R2.fastq	UCEmbryo	Embryo	UCEmbryo	35001	277.876220180111
LLE7	LLE8_R1.fastq	LLE8_R2.fastq	UCEmbryo	Embryo	UCEmbryo	36001	282.085910557576
LLE7	LLE8_R1.fastq	LLE8_R2.fastq	UCEmbryo	Embryo	UCEmbryo	37001	286.235635208003
LLE7	LLE8_R1.fastq	LLE8_R2.fastq	UCEmbryo	Embryo	UCEmbryo	38001	290.327615586931
LLE7	LLE8_R1.fastq	LLE8_R2.fastq	UCEmbryo	Embryo	UCEmbryo	39001	294.363940681252
LLE7	LLE8_R1.fastq	LLE8_R2.fastq	UCEmbryo	Embryo	UCEmbryo	40001	298.346584110198
LLE7	LLE8_R1.fastq	LLE8_R2.fastq	UCEmbryo	Embryo	UCEmbryo	1001	28.5689728331391
LLE7	LLE8_R1.fastq	LLE8_R2.fastq	UCEmbryo	Embryo	UCEmbryo	2001	47.7180037508789
LLE7	LLE8_R1.fastq	LLE8_R2.fastq	UCEmbryo	Embryo	UCEmbryo	3001	63.6777801167276
LLE7	LLE8_R1.fastq	LLE8_R2.fastq	UCEmbryo	Embryo	UCEmbryo	4001	77.5743271858897
LLE7	LLE8_R1.fastq	LLE8_R2.fastq	UCEmbryo	Embryo	UCEmbryo	5001	89.9723919597685
LLE7	LLE8_R1.fastq	LLE8_R2.fastq	UCEmbryo	Embryo	UCEmbryo	6001	101.218375886573
LLE7	LLE8_R1.fastq	LLE8_R2.fastq	UCEmbryo	Embryo	UCEmbryo	7001	111.546544255863
LLE7	LLE8_R1.fastq	LLE8_R2.fastq	UCEmbryo	Embryo	UCEmbryo	8001	121.125171857776
LLE7	LLE8_R1.fastq	LLE8_R2.fastq	UCEmbryo	Embryo	UCEmbryo	9001	130.080123962203
LLE7	LLE8_R1.fastq	LLE8_R2.fastq	UCEmbryo	Embryo	UCEmbryo	10001	138.508319071378
LLE7	LLE8_R1.fastq	LLE8_R2.fastq	UCEmbryo	Embryo	UCEmbryo	11001	146.486055363129
LLE7	LLE8_R1.fastq	LLE8_R2.fastq	UCEmbryo	Embryo	UCEmbryo	12001	154.074465597866
LLE7	LLE8_R1.fastq	LLE8_R2.fastq	UCEmbryo	Embryo	UCEmbryo	13001	161.323244705889
LLE7	LLE8_R1.fastq	LLE8_R2.fastq	UCEmbryo	Embryo	UCEmbryo	14001	168.273280725655
LLE7	LLE8_R1.fastq	LLE8_R2.fastq	UCEmbryo	Embryo	UCEmbryo	15001	174.958561179306
LLE7	LLE8_R1.fastq	LLE8_R2.fastq	UCEmbryo	Embryo	UCEmbryo	16001	181.407585794846
LLE7	LLE8_R1.fastq	LLE8_R2.fastq	UCEmbryo	Embryo	UCEmbryo	17001	187.644434285544
LLE7	LLE8_R1.fastq	LLE8_R2.fastq	UCEmbryo	Embryo	UCEmbryo	18001	193.689587768147
LLE7	LLE8_R1.fastq	LLE8_R2.fastq	UCEmbryo	Embryo	UCEmbryo	19001	199.560570595121
LLE7	LLE8_R1.fastq	LLE8_R2.fastq	UCEmbryo	Embryo	UCEmbryo	20001	205.272458824265
LLE7	LLE8_R1.fastq	LLE8_R2.fastq	UCEmbryo	Embryo	UCEmbryo	21001	210.838287867923
LLE7	LLE8_R1.fastq	LLE8_R2.fastq	UCEmbryo	Embryo	UCEmbryo	22001	216.269382684031
LLE7	LLE8_R1.fastq	LLE8_R2.fastq	UCEmbryo	Embryo	UCEmbryo	23001	221.57562759547
LLE7	LLE8_R1.fastq	LLE8_R2.fastq	UCEmbryo	Embryo	UCEmbryo	24001	226.765688411779
LLE7	LLE8_R1.fastq	LLE8_R2.fastq	UCEmbryo	Embryo	UCEmbryo	25001	231.847196470207
LLE7	LLE8_R1.fastq	LLE8_R2.fastq	UCEmbryo	Embryo	UCEmbryo	26001	236.826901957758
LLE7	LLE8_R1.fastq	LLE8_R2.fastq	UCEmbryo	Embryo	UCEmbryo	27001	241.710802254795
LLE7	LLE8_R1.fastq	LLE8_R2.fastq	UCEmbryo	Embryo	UCEmbryo	28001	246.504249835239
LLE7	LLE8_R1.fastq	LLE8_R2.fastq	UCEmbryo	Embryo	UCEmbryo	29001	251.212043320434
LLE7	LLE8_R1.fastq	LLE8_R2.fastq	UCEmbryo	Embryo	UCEmbryo	40930	302
			UCEmbryo	Embryo	UCEmbryo
LLE8	LLE9_R1.fastq	LLE9_R2.fastq	UCEmbryo	Embryo	UCEmbryo	29001	174.12859104869
LLE8	LLE9_R1.fastq	LLE9_R2.fastq	UCEmbryo	Embryo	UCEmbryo	30001	177.997038260171
LLE8	LLE9_R1.fastq	LLE9_R2.fastq	UCEmbryo	Embryo	UCEmbryo	31001	181.815788378811
LLE8	LLE9_R1.fastq	LLE9_R2.fastq	UCEmbryo	Embryo	UCEmbryo	28001	170.208548794747
LLE8	LLE9_R1.fastq	LLE9_R2.fastq	UCEmbryo	Embryo	UCEmbryo	33001	189.311116640231
LLE8	LLE9_R1.fastq	LLE9_R2.fastq	UCEmbryo	Embryo	UCEmbryo	34001	192.990860025321
LLE8	LLE9_R1.fastq	LLE9_R2.fastq	UCEmbryo	Embryo	UCEmbryo	35001	196.627260381393
LLE8	LLE9_R1.fastq	LLE9_R2.fastq	UCEmbryo	Embryo	UCEmbryo	32001	185.586601938945
LLE8	LLE9_R1.fastq	LLE9_R2.fastq	UCEmbryo	Embryo	UCEmbryo	37001	203.775305105361
LLE8	LLE9_R1.fastq	LLE9_R2.fastq	UCEmbryo	Embryo	UCEmbryo	38001	207.289390089283
LLE8	LLE9_R1.fastq	LLE9_R2.fastq	UCEmbryo	Embryo	UCEmbryo	39001	210.765027139228
LLE8	LLE9_R1.fastq	LLE9_R2.fastq	UCEmbryo	Embryo	UCEmbryo	36001	200.221656312722
LLE8	LLE9_R1.fastq	LLE9_R2.fastq	UCEmbryo	Embryo	UCEmbryo	41001	217.605117547305
LLE8	LLE9_R1.fastq	LLE9_R2.fastq	UCEmbryo	Embryo	UCEmbryo	42001	220.971514120866
LLE8	LLE9_R1.fastq	LLE9_R2.fastq	UCEmbryo	Embryo	UCEmbryo	43001	224.303357826912
LLE8	LLE9_R1.fastq	LLE9_R2.fastq	UCEmbryo	Embryo	UCEmbryo	44001	227.601502130413
LLE8	LLE9_R1.fastq	LLE9_R2.fastq	UCEmbryo	Embryo	UCEmbryo	45001	230.866759560302
LLE8	LLE9_R1.fastq	LLE9_R2.fastq	UCEmbryo	Embryo	UCEmbryo	46001	234.099904693527
LLE8	LLE9_R1.fastq	LLE9_R2.fastq	UCEmbryo	Embryo	UCEmbryo	47001	237.301676851973
LLE8	LLE9_R1.fastq	LLE9_R2.fastq	UCEmbryo	Embryo	UCEmbryo	48001	240.472782550171
LLE8	LLE9_R1.fastq	LLE9_R2.fastq	UCEmbryo	Embryo	UCEmbryo	49001	243.613897718338
LLE8	LLE9_R1.fastq	LLE9_R2.fastq	UCEmbryo	Embryo	UCEmbryo	50001	246.725669731924
LLE8	LLE9_R1.fastq	LLE9_R2.fastq	UCEmbryo	Embryo	UCEmbryo	51001	249.808719233059
LLE8	LLE9_R1.fastq	LLE9_R2.fastq	UCEmbryo	Embryo	UCEmbryo	52001	252.863641858162
LLE8	LLE9_R1.fastq	LLE9_R2.fastq	UCEmbryo	Embryo	UCEmbryo	53001	255.891009770004
LLE8	LLE9_R1.fastq	LLE9_R2.fastq	UCEmbryo	Embryo	UCEmbryo	54001	258.891373073417
LLE8	LLE9_R1.fastq	LLE9_R2.fastq	UCEmbryo	Embryo	UCEmbryo	55001	261.865261139964
LLE8	LLE9_R1.fastq	LLE9_R2.fastq	UCEmbryo	Embryo	UCEmbryo	56001	264.813183804861
LLE8	LLE9_R1.fastq	LLE9_R2.fastq	UCEmbryo	Embryo	UCEmbryo	57001	267.735632495696
LLE8	LLE9_R1.fastq	LLE9_R2.fastq	UCEmbryo	Embryo	UCEmbryo	58001	270.633081242664
LLE8	LLE9_R1.fastq	LLE9_R2.fastq	UCEmbryo	Embryo	UCEmbryo	59001	273.505987658869
LLE8	LLE9_R1.fastq	LLE9_R2.fastq	UCEmbryo	Embryo	UCEmbryo	60001	276.354793818522
LLE8	LLE9_R1.fastq	LLE9_R2.fastq	UCEmbryo	Embryo	UCEmbryo	61001	279.179927070078
LLE8	LLE9_R1.fastq	LLE9_R2.fastq	UCEmbryo	Embryo	UCEmbryo	62001	281.981800832853
LLE8	LLE9_R1.fastq	LLE9_R2.fastq	UCEmbryo	Embryo	UCEmbryo	63001	284.760815276812
LLE8	LLE9_R1.fastq	LLE9_R2.fastq	UCEmbryo	Embryo	UCEmbryo	64001	287.517358020776
LLE8	LLE9_R1.fastq	LLE9_R2.fastq	UCEmbryo	Embryo	UCEmbryo	65001	290.251804740848
LLE8	LLE9_R1.fastq	LLE9_R2.fastq	UCEmbryo	Embryo	UCEmbryo	66001	292.964519756968
LLE8	LLE9_R1.fastq	LLE9_R2.fastq	UCEmbryo	Embryo	UCEmbryo	67001	295.655856591144
LLE8	LLE9_R1.fastq	LLE9_R2.fastq	UCEmbryo	Embryo	UCEmbryo	68001	298.326158456444
LLE8	LLE9_R1.fastq	LLE9_R2.fastq	UCEmbryo	Embryo	UCEmbryo	69001	300.975758767794
LLE8	LLE9_R1.fastq	LLE9_R2.fastq	UCEmbryo	Embryo	UCEmbryo	70001	303.60498156237
LLE8	LLE9_R1.fastq	LLE9_R2.fastq	UCEmbryo	Embryo	UCEmbryo	71001	306.214141967452
LLE8	LLE9_R1.fastq	LLE9_R2.fastq	UCEmbryo	Embryo	UCEmbryo	72001	308.803546542716
LLE8	LLE9_R1.fastq	LLE9_R2.fastq	UCEmbryo	Embryo	UCEmbryo	73001	311.373493717648
LLE8	LLE9_R1.fastq	LLE9_R2.fastq	UCEmbryo	Embryo	UCEmbryo	74001	313.924274108922
LLE8	LLE9_R1.fastq	LLE9_R2.fastq	UCEmbryo	Embryo	UCEmbryo	75001	316.456170861146
LLE8	LLE9_R1.fastq	LLE9_R2.fastq	UCEmbryo	Embryo	UCEmbryo	76001	318.969459982475
LLE8	LLE9_R1.fastq	LLE9_R2.fastq	UCEmbryo	Embryo	UCEmbryo	77001	321.464410615038
LLE8	LLE9_R1.fastq	LLE9_R2.fastq	UCEmbryo	Embryo	UCEmbryo	78001	323.941285350919
LLE8	LLE9_R1.fastq	LLE9_R2.fastq	UCEmbryo	Embryo	UCEmbryo	79001	326.40034046793
LLE8	LLE9_R1.fastq	LLE9_R2.fastq	UCEmbryo	Embryo	UCEmbryo	40001	214.203270425814
LLE8	LLE9_R1.fastq	LLE9_R2.fastq	UCEmbryo	Embryo	UCEmbryo	81001	331.265987013565
LLE8	LLE9_R1.fastq	LLE9_R2.fastq	UCEmbryo	Embryo	UCEmbryo	82001	333.673061731902
LLE8	LLE9_R1.fastq	LLE9_R2.fastq	UCEmbryo	Embryo	UCEmbryo	83001	336.063283870782
LLE8	LLE9_R1.fastq	LLE9_R2.fastq	UCEmbryo	Embryo	UCEmbryo	84001	338.436881773836
LLE8	LLE9_R1.fastq	LLE9_R2.fastq	UCEmbryo	Embryo	UCEmbryo	85001	340.794078828281
LLE8	LLE9_R1.fastq	LLE9_R2.fastq	UCEmbryo	Embryo	UCEmbryo	86001	343.135093644292
LLE8	LLE9_R1.fastq	LLE9_R2.fastq	UCEmbryo	Embryo	UCEmbryo	87001	345.460140243753
LLE8	LLE9_R1.fastq	LLE9_R2.fastq	UCEmbryo	Embryo	UCEmbryo	88001	347.769428210586
LLE8	LLE9_R1.fastq	LLE9_R2.fastq	UCEmbryo	Embryo	UCEmbryo	89001	350.06316286131
LLE8	LLE9_R1.fastq	LLE9_R2.fastq	UCEmbryo	Embryo	UCEmbryo	90001	352.341545398902
LLE8	LLE9_R1.fastq	LLE9_R2.fastq	UCEmbryo	Embryo	UCEmbryo	91001	354.604773049192
LLE8	LLE9_R1.fastq	LLE9_R2.fastq	UCEmbryo	Embryo	UCEmbryo	92001	356.853039204128
LLE8	LLE9_R1.fastq	LLE9_R2.fastq	UCEmbryo	Embryo	UCEmbryo	93001	359.08653355323
LLE8	LLE9_R1.fastq	LLE9_R2.fastq	UCEmbryo	Embryo	UCEmbryo	94001	361.30544220752
LLE8	LLE9_R1.fastq	LLE9_R2.fastq	UCEmbryo	Embryo	UCEmbryo	95001	363.509947816204
LLE8	LLE9_R1.fastq	LLE9_R2.fastq	UCEmbryo	Embryo	UCEmbryo	96001	365.700229685749
LLE8	LLE9_R1.fastq	LLE9_R2.fastq	UCEmbryo	Embryo	UCEmbryo	97001	367.876463885878
LLE8	LLE9_R1.fastq	LLE9_R2.fastq	UCEmbryo	Embryo	UCEmbryo	98001	370.03882334938
LLE8	LLE9_R1.fastq	LLE9_R2.fastq	UCEmbryo	Embryo	UCEmbryo	99001	372.187477975747
LLE8	LLE9_R1.fastq	LLE9_R2.fastq	UCEmbryo	Embryo	UCEmbryo	100001	374.322594721195
LLE8	LLE9_R1.fastq	LLE9_R2.fastq	UCEmbryo	Embryo	UCEmbryo	101001	376.444337691391
LLE8	LLE9_R1.fastq	LLE9_R2.fastq	UCEmbryo	Embryo	UCEmbryo	102001	378.552868220707
LLE8	LLE9_R1.fastq	LLE9_R2.fastq	UCEmbryo	Embryo	UCEmbryo	103001	380.648344960137
LLE8	LLE9_R1.fastq	LLE9_R2.fastq	UCEmbryo	Embryo	UCEmbryo	104001	382.730923946834
LLE8	LLE9_R1.fastq	LLE9_R2.fastq	UCEmbryo	Embryo	UCEmbryo	105001	384.800758684276
LLE8	LLE9_R1.fastq	LLE9_R2.fastq	UCEmbryo	Embryo	UCEmbryo	106001	386.858000205833
LLE8	LLE9_R1.fastq	LLE9_R2.fastq	UCEmbryo	Embryo	UCEmbryo	107001	388.902797143558
LLE8	LLE9_R1.fastq	LLE9_R2.fastq	UCEmbryo	Embryo	UCEmbryo	108001	390.935295790795
LLE8	LLE9_R1.fastq	LLE9_R2.fastq	UCEmbryo	Embryo	UCEmbryo	109001	392.955640157882
LLE8	LLE9_R1.fastq	LLE9_R2.fastq	UCEmbryo	Embryo	UCEmbryo	110001	394.963972032231
LLE8	LLE9_R1.fastq	LLE9_R2.fastq	UCEmbryo	Embryo	UCEmbryo	111001	396.960431028614
LLE8	LLE9_R1.fastq	LLE9_R2.fastq	UCEmbryo	Embryo	UCEmbryo	112001	398.945154637718
LLE8	LLE9_R1.fastq	LLE9_R2.fastq	UCEmbryo	Embryo	UCEmbryo	113001	400.9182782756
LLE8	LLE9_R1.fastq	LLE9_R2.fastq	UCEmbryo	Embryo	UCEmbryo	114001	402.87993532586
LLE8	LLE9_R1.fastq	LLE9_R2.fastq	UCEmbryo	Embryo	UCEmbryo	115001	404.830257180357
LLE8	LLE9_R1.fastq	LLE9_R2.fastq	UCEmbryo	Embryo	UCEmbryo	116001	406.76937327797
LLE8	LLE9_R1.fastq	LLE9_R2.fastq	UCEmbryo	Embryo	UCEmbryo	117001	408.697411140166
LLE8	LLE9_R1.fastq	LLE9_R2.fastq	UCEmbryo	Embryo	UCEmbryo	118001	410.614496403945
LLE8	LLE9_R1.fastq	LLE9_R2.fastq	UCEmbryo	Embryo	UCEmbryo	119001	412.52075285221
LLE8	LLE9_R1.fastq	LLE9_R2.fastq	UCEmbryo	Embryo	UCEmbryo	80001	328.841826210867
LLE8	LLE9_R1.fastq	LLE9_R2.fastq	UCEmbryo	Embryo	UCEmbryo	1	0.999999999999559
LLE8	LLE9_R1.fastq	LLE9_R2.fastq	UCEmbryo	Embryo	UCEmbryo	1001	18.5590940393573
LLE8	LLE9_R1.fastq	LLE9_R2.fastq	UCEmbryo	Embryo	UCEmbryo	2001	30.0884126376285
LLE8	LLE9_R1.fastq	LLE9_R2.fastq	UCEmbryo	Embryo	UCEmbryo	3001	39.529319936944
LLE8	LLE9_R1.fastq	LLE9_R2.fastq	UCEmbryo	Embryo	UCEmbryo	4001	47.809359416082
LLE8	LLE9_R1.fastq	LLE9_R2.fastq	UCEmbryo	Embryo	UCEmbryo	5001	55.3373457849131
LLE8	LLE9_R1.fastq	LLE9_R2.fastq	UCEmbryo	Embryo	UCEmbryo	6001	62.3301689931225
LLE8	LLE9_R1.fastq	LLE9_R2.fastq	UCEmbryo	Embryo	UCEmbryo	7001	68.9163033067439
LLE8	LLE9_R1.fastq	LLE9_R2.fastq	UCEmbryo	Embryo	UCEmbryo	8001	75.1784366130668
LLE8	LLE9_R1.fastq	LLE9_R2.fastq	UCEmbryo	Embryo	UCEmbryo	9001	81.1734356549034
LLE8	LLE9_R1.fastq	LLE9_R2.fastq	UCEmbryo	Embryo	UCEmbryo	10001	86.9424794068375
LLE8	LLE9_R1.fastq	LLE9_R2.fastq	UCEmbryo	Embryo	UCEmbryo	11001	92.5165774848856
LLE8	LLE9_R1.fastq	LLE9_R2.fastq	UCEmbryo	Embryo	UCEmbryo	12001	97.9197874557164
LLE8	LLE9_R1.fastq	LLE9_R2.fastq	UCEmbryo	Embryo	UCEmbryo	13001	103.171212776288
LLE8	LLE9_R1.fastq	LLE9_R2.fastq	UCEmbryo	Embryo	UCEmbryo	14001	108.286312524134
LLE8	LLE9_R1.fastq	LLE9_R2.fastq	UCEmbryo	Embryo	UCEmbryo	15001	113.277798208185
LLE8	LLE9_R1.fastq	LLE9_R2.fastq	UCEmbryo	Embryo	UCEmbryo	16001	118.156268961776
LLE8	LLE9_R1.fastq	LLE9_R2.fastq	UCEmbryo	Embryo	UCEmbryo	17001	122.930673227228
LLE8	LLE9_R1.fastq	LLE9_R2.fastq	UCEmbryo	Embryo	UCEmbryo	18001	127.608651225101
LLE8	LLE9_R1.fastq	LLE9_R2.fastq	UCEmbryo	Embryo	UCEmbryo	19001	132.196793136165
LLE8	LLE9_R1.fastq	LLE9_R2.fastq	UCEmbryo	Embryo	UCEmbryo	20001	136.700836504595
LLE8	LLE9_R1.fastq	LLE9_R2.fastq	UCEmbryo	Embryo	UCEmbryo	21001	141.125818942766
LLE8	LLE9_R1.fastq	LLE9_R2.fastq	UCEmbryo	Embryo	UCEmbryo	22001	145.476197647459
LLE8	LLE9_R1.fastq	LLE9_R2.fastq	UCEmbryo	Embryo	UCEmbryo	23001	149.755943848508
LLE8	LLE9_R1.fastq	LLE9_R2.fastq	UCEmbryo	Embryo	UCEmbryo	24001	153.968618224192
LLE8	LLE9_R1.fastq	LLE9_R2.fastq	UCEmbryo	Embryo	UCEmbryo	25001	158.117431725745
LLE8	LLE9_R1.fastq	LLE9_R2.fastq	UCEmbryo	Embryo	UCEmbryo	26001	162.205295016331
LLE8	LLE9_R1.fastq	LLE9_R2.fastq	UCEmbryo	Embryo	UCEmbryo	27001	166.234859072367
LLE8	LLE9_R1.fastq	LLE9_R2.fastq	UCEmbryo	Embryo	UCEmbryo	121001	416.30126532973
LLE8	LLE9_R1.fastq	LLE9_R2.fastq	UCEmbryo	Embryo	UCEmbryo	121907	418
LLE8	LLE9_R1.fastq	LLE9_R2.fastq	UCEmbryo	Embryo	UCEmbryo	120001	414.416302441946
			UCEmbryo	Embryo	UCEmbryo
LLE9	LLE10_R1.fastq	LLE10_R2.fastq	UCEmbryo	Embryo	UCEmbryo	28001	214.474393862639
LLE9	LLE10_R1.fastq	LLE10_R2.fastq	UCEmbryo	Embryo	UCEmbryo	29001	218.937474374382
LLE9	LLE10_R1.fastq	LLE10_R2.fastq	UCEmbryo	Embryo	UCEmbryo	31001	227.633074871839
LLE9	LLE10_R1.fastq	LLE10_R2.fastq	UCEmbryo	Embryo	UCEmbryo	32001	231.872104569019
LLE9	LLE10_R1.fastq	LLE10_R2.fastq	UCEmbryo	Embryo	UCEmbryo	33001	236.042580305913
LLE9	LLE10_R1.fastq	LLE10_R2.fastq	UCEmbryo	Embryo	UCEmbryo	30001	223.322576061049
LLE9	LLE10_R1.fastq	LLE10_R2.fastq	UCEmbryo	Embryo	UCEmbryo	35001	244.188558936299
LLE9	LLE10_R1.fastq	LLE10_R2.fastq	UCEmbryo	Embryo	UCEmbryo	36001	248.16897294875
LLE9	LLE10_R1.fastq	LLE10_R2.fastq	UCEmbryo	Embryo	UCEmbryo	37001	252.090685600311
LLE9	LLE10_R1.fastq	LLE10_R2.fastq	UCEmbryo	Embryo	UCEmbryo	34001	240.147219290069
LLE9	LLE10_R1.fastq	LLE10_R2.fastq	UCEmbryo	Embryo	UCEmbryo	26001	205.299415211329
LLE9	LLE10_R1.fastq	LLE10_R2.fastq	UCEmbryo	Embryo	UCEmbryo	27001	209.929689361327
LLE9	LLE10_R1.fastq	LLE10_R2.fastq	UCEmbryo	Embryo	UCEmbryo	41001	267.230453290477
LLE9	LLE10_R1.fastq	LLE10_R2.fastq	UCEmbryo	Embryo	UCEmbryo	42001	270.887612009778
LLE9	LLE10_R1.fastq	LLE10_R2.fastq	UCEmbryo	Embryo	UCEmbryo	43001	274.496903397545
LLE9	LLE10_R1.fastq	LLE10_R2.fastq	UCEmbryo	Embryo	UCEmbryo	44001	278.059796890551
LLE9	LLE10_R1.fastq	LLE10_R2.fastq	UCEmbryo	Embryo	UCEmbryo	45001	281.577684502097
LLE9	LLE10_R1.fastq	LLE10_R2.fastq	UCEmbryo	Embryo	UCEmbryo	46001	285.051886385075
LLE9	LLE10_R1.fastq	LLE10_R2.fastq	UCEmbryo	Embryo	UCEmbryo	47001	288.483655888971
LLE9	LLE10_R1.fastq	LLE10_R2.fastq	UCEmbryo	Embryo	UCEmbryo	48001	291.874184184769
LLE9	LLE10_R1.fastq	LLE10_R2.fastq	UCEmbryo	Embryo	UCEmbryo	49001	295.224604461681
LLE9	LLE10_R1.fastq	LLE10_R2.fastq	UCEmbryo	Embryo	UCEmbryo	50001	298.535995800764
LLE9	LLE10_R1.fastq	LLE10_R2.fastq	UCEmbryo	Embryo	UCEmbryo	51001	301.809386685788
LLE9	LLE10_R1.fastq	LLE10_R2.fastq	UCEmbryo	Embryo	UCEmbryo	52001	305.045758256691
LLE9	LLE10_R1.fastq	LLE10_R2.fastq	UCEmbryo	Embryo	UCEmbryo	53001	308.246047272858
LLE9	LLE10_R1.fastq	LLE10_R2.fastq	UCEmbryo	Embryo	UCEmbryo	54001	311.411148852405
LLE9	LLE10_R1.fastq	LLE10_R2.fastq	UCEmbryo	Embryo	UCEmbryo	55001	314.541919000817
LLE9	LLE10_R1.fastq	LLE10_R2.fastq	UCEmbryo	Embryo	UCEmbryo	56001	317.639176913082
LLE9	LLE10_R1.fastq	LLE10_R2.fastq	UCEmbryo	Embryo	UCEmbryo	57001	320.703707148157
LLE9	LLE10_R1.fastq	LLE10_R2.fastq	UCEmbryo	Embryo	UCEmbryo	58001	323.736261590979
LLE9	LLE10_R1.fastq	LLE10_R2.fastq	UCEmbryo	Embryo	UCEmbryo	59001	326.73756129995
LLE9	LLE10_R1.fastq	LLE10_R2.fastq	UCEmbryo	Embryo	UCEmbryo	60001	329.708298213058
LLE9	LLE10_R1.fastq	LLE10_R2.fastq	UCEmbryo	Embryo	UCEmbryo	61001	332.649136715123
LLE9	LLE10_R1.fastq	LLE10_R2.fastq	UCEmbryo	Embryo	UCEmbryo	62001	335.560715121651
LLE9	LLE10_R1.fastq	LLE10_R2.fastq	UCEmbryo	Embryo	UCEmbryo	63001	338.44364703139
LLE9	LLE10_R1.fastq	LLE10_R2.fastq	UCEmbryo	Embryo	UCEmbryo	64001	341.29852260609
LLE9	LLE10_R1.fastq	LLE10_R2.fastq	UCEmbryo	Embryo	UCEmbryo	65001	344.125909752172
LLE9	LLE10_R1.fastq	LLE10_R2.fastq	UCEmbryo	Embryo	UCEmbryo	66001	346.926355222831
LLE9	LLE10_R1.fastq	LLE10_R2.fastq	UCEmbryo	Embryo	UCEmbryo	67001	349.700385657334
LLE9	LLE10_R1.fastq	LLE10_R2.fastq	UCEmbryo	Embryo	UCEmbryo	68001	352.448508536084
LLE9	LLE10_R1.fastq	LLE10_R2.fastq	UCEmbryo	Embryo	UCEmbryo	69001	355.17121309291
LLE9	LLE10_R1.fastq	LLE10_R2.fastq	UCEmbryo	Embryo	UCEmbryo	70001	357.868971154862
LLE9	LLE10_R1.fastq	LLE10_R2.fastq	UCEmbryo	Embryo	UCEmbryo	71001	360.5422379353
LLE9	LLE10_R1.fastq	LLE10_R2.fastq	UCEmbryo	Embryo	UCEmbryo	72001	363.191452775486
LLE9	LLE10_R1.fastq	LLE10_R2.fastq	UCEmbryo	Embryo	UCEmbryo	73001	365.817039844975
LLE9	LLE10_R1.fastq	LLE10_R2.fastq	UCEmbryo	Embryo	UCEmbryo	74001	368.419408795926
LLE9	LLE10_R1.fastq	LLE10_R2.fastq	UCEmbryo	Embryo	UCEmbryo	75001	370.998955375569
LLE9	LLE10_R1.fastq	LLE10_R2.fastq	UCEmbryo	Embryo	UCEmbryo	76001	373.556062013202
LLE9	LLE10_R1.fastq	LLE10_R2.fastq	UCEmbryo	Embryo	UCEmbryo	77001	376.091098357232
LLE9	LLE10_R1.fastq	LLE10_R2.fastq	UCEmbryo	Embryo	UCEmbryo	38001	255.955784441017
LLE9	LLE10_R1.fastq	LLE10_R2.fastq	UCEmbryo	Embryo	UCEmbryo	39001	259.766231648214
LLE9	LLE10_R1.fastq	LLE10_R2.fastq	UCEmbryo	Embryo	UCEmbryo	40001	263.523874260152
LLE9	LLE10_R1.fastq	LLE10_R2.fastq	UCEmbryo	Embryo	UCEmbryo	81001	386.017514638454
LLE9	LLE10_R1.fastq	LLE10_R2.fastq	UCEmbryo	Embryo	UCEmbryo	82001	388.447331517796
LLE9	LLE10_R1.fastq	LLE10_R2.fastq	UCEmbryo	Embryo	UCEmbryo	83001	390.857054560593
LLE9	LLE10_R1.fastq	LLE10_R2.fastq	UCEmbryo	Embryo	UCEmbryo	84001	393.246976874707
LLE9	LLE10_R1.fastq	LLE10_R2.fastq	UCEmbryo	Embryo	UCEmbryo	85001	395.61738218674
LLE9	LLE10_R1.fastq	LLE10_R2.fastq	UCEmbryo	Embryo	UCEmbryo	86001	397.968545171466
LLE9	LLE10_R1.fastq	LLE10_R2.fastq	UCEmbryo	Embryo	UCEmbryo	87001	400.300731762864
LLE9	LLE10_R1.fastq	LLE10_R2.fastq	UCEmbryo	Embryo	UCEmbryo	88001	402.614199450235
LLE9	LLE10_R1.fastq	LLE10_R2.fastq	UCEmbryo	Embryo	UCEmbryo	89001	404.909197558479
LLE9	LLE10_R1.fastq	LLE10_R2.fastq	UCEmbryo	Embryo	UCEmbryo	90001	407.185967516013
LLE9	LLE10_R1.fastq	LLE10_R2.fastq	UCEmbryo	Embryo	UCEmbryo	91001	409.444743109128
LLE9	LLE10_R1.fastq	LLE10_R2.fastq	UCEmbryo	Embryo	UCEmbryo	92001	411.685750724446
LLE9	LLE10_R1.fastq	LLE10_R2.fastq	UCEmbryo	Embryo	UCEmbryo	93001	413.909209580568
LLE9	LLE10_R1.fastq	LLE10_R2.fastq	UCEmbryo	Embryo	UCEmbryo	93042	414
LLE9	LLE10_R1.fastq	LLE10_R2.fastq	UCEmbryo	Embryo	UCEmbryo	14001	140.981247102415
LLE9	LLE10_R1.fastq	LLE10_R2.fastq	UCEmbryo	Embryo	UCEmbryo	15001	147.135674217501
LLE9	LLE10_R1.fastq	LLE10_R2.fastq	UCEmbryo	Embryo	UCEmbryo	16001	153.109103850365
LLE9	LLE10_R1.fastq	LLE10_R2.fastq	UCEmbryo	Embryo	UCEmbryo	17001	158.915796458336
LLE9	LLE10_R1.fastq	LLE10_R2.fastq	UCEmbryo	Embryo	UCEmbryo	18001	164.568089363955
LLE9	LLE10_R1.fastq	LLE10_R2.fastq	UCEmbryo	Embryo	UCEmbryo	19001	170.076763306741
LLE9	LLE10_R1.fastq	LLE10_R2.fastq	UCEmbryo	Embryo	UCEmbryo	20001	175.451321833867
LLE9	LLE10_R1.fastq	LLE10_R2.fastq	UCEmbryo	Embryo	UCEmbryo	21001	180.700207277637
LLE9	LLE10_R1.fastq	LLE10_R2.fastq	UCEmbryo	Embryo	UCEmbryo	22001	185.830969996568
LLE9	LLE10_R1.fastq	LLE10_R2.fastq	UCEmbryo	Embryo	UCEmbryo	23001	190.850402746748
LLE9	LLE10_R1.fastq	LLE10_R2.fastq	UCEmbryo	Embryo	UCEmbryo	24001	195.764648636331
LLE9	LLE10_R1.fastq	LLE10_R2.fastq	UCEmbryo	Embryo	UCEmbryo	25001	200.579288927428
LLE9	LLE10_R1.fastq	LLE10_R2.fastq	UCEmbryo	Embryo	UCEmbryo	80001	383.567301089458
LLE9	LLE10_R1.fastq	LLE10_R2.fastq	UCEmbryo	Embryo	UCEmbryo	1	0.999999999999956
LLE9	LLE10_R1.fastq	LLE10_R2.fastq	UCEmbryo	Embryo	UCEmbryo	1001	23.9683857365887
LLE9	LLE10_R1.fastq	LLE10_R2.fastq	UCEmbryo	Embryo	UCEmbryo	2001	39.2121738662856
LLE9	LLE10_R1.fastq	LLE10_R2.fastq	UCEmbryo	Embryo	UCEmbryo	3001	51.8497756112346
LLE9	LLE10_R1.fastq	LLE10_R2.fastq	UCEmbryo	Embryo	UCEmbryo	4001	62.9455692934841
LLE9	LLE10_R1.fastq	LLE10_R2.fastq	UCEmbryo	Embryo	UCEmbryo	5001	72.9848960747211
LLE9	LLE10_R1.fastq	LLE10_R2.fastq	UCEmbryo	Embryo	UCEmbryo	6001	82.2420927383948
LLE9	LLE10_R1.fastq	LLE10_R2.fastq	UCEmbryo	Embryo	UCEmbryo	7001	90.8891138089166
LLE9	LLE10_R1.fastq	LLE10_R2.fastq	UCEmbryo	Embryo	UCEmbryo	8001	99.0414866873654
LLE9	LLE10_R1.fastq	LLE10_R2.fastq	UCEmbryo	Embryo	UCEmbryo	9001	106.781034590551
LLE9	LLE10_R1.fastq	LLE10_R2.fastq	UCEmbryo	Embryo	UCEmbryo	78001	378.604421797344
LLE9	LLE10_R1.fastq	LLE10_R2.fastq	UCEmbryo	Embryo	UCEmbryo	79001	381.096377943751
LLE9	LLE10_R1.fastq	LLE10_R2.fastq	UCEmbryo	Embryo	UCEmbryo	12001	128.059639114499
LLE9	LLE10_R1.fastq	LLE10_R2.fastq	UCEmbryo	Embryo	UCEmbryo	13001	134.62915050679
LLE9	LLE10_R1.fastq	LLE10_R2.fastq	UCEmbryo	Embryo	UCEmbryo	10001	114.168164642204
LLE9	LLE10_R1.fastq	LLE10_R2.fastq	UCEmbryo	Embryo	UCEmbryo	11001	121.248980426134
			UCEmbryo	Embryo	UCEmbryo
LLM1	LLM2_R1.fastq	LLM2_R2.fastq	UCMother	Mother	UCMother	14001	910.184455615933
LLM1	LLM2_R1.fastq	LLM2_R2.fastq	UCMother	Mother	UCMother	16617	963
LLM1	LLM2_R1.fastq	LLM2_R2.fastq	UCMother	Mother	UCMother	4001	553.392926438975
LLM1	LLM2_R1.fastq	LLM2_R2.fastq	UCMother	Mother	UCMother	15001	931.4911807385
LLM1	LLM2_R1.fastq	LLM2_R2.fastq	UCMother	Mother	UCMother	16001	951.387139312484
LLM1	LLM2_R1.fastq	LLM2_R2.fastq	UCMother	Mother	UCMother	7001	702.521756652217
LLM1	LLM2_R1.fastq	LLM2_R2.fastq	UCMother	Mother	UCMother	8001	740.934500266288
LLM1	LLM2_R1.fastq	LLM2_R2.fastq	UCMother	Mother	UCMother	5001	610.450889662052
LLM1	LLM2_R1.fastq	LLM2_R2.fastq	UCMother	Mother	UCMother	6001	659.465630761829
LLM1	LLM2_R1.fastq	LLM2_R2.fastq	UCMother	Mother	UCMother	12001	862.672421607468
LLM1	LLM2_R1.fastq	LLM2_R2.fastq	UCMother	Mother	UCMother	13001	887.3082414611
LLM1	LLM2_R1.fastq	LLM2_R2.fastq	UCMother	Mother	UCMother	1	1.00000000000003
LLM1	LLM2_R1.fastq	LLM2_R2.fastq	UCMother	Mother	UCMother	1001	270.645515186591
LLM1	LLM2_R1.fastq	LLM2_R2.fastq	UCMother	Mother	UCMother	2001	396.780833147666
LLM1	LLM2_R1.fastq	LLM2_R2.fastq	UCMother	Mother	UCMother	3001	484.639016677447
LLM1	LLM2_R1.fastq	LLM2_R2.fastq	UCMother	Mother	UCMother	9001	775.595358183763
LLM1	LLM2_R1.fastq	LLM2_R2.fastq	UCMother	Mother	UCMother	10001	807.141216311141
LLM1	LLM2_R1.fastq	LLM2_R2.fastq	UCMother	Mother	UCMother	11001	836.045680020006
			UCMother	Mother	UCMother
LLM2	LLM3_R1.fastq	LLM3_R2.fastq	UCMother	Mother	UCMother	1	0.99999999999916
LLM2	LLM3_R1.fastq	LLM3_R2.fastq	UCMother	Mother	UCMother	4001	549.361117028675
LLM2	LLM3_R1.fastq	LLM3_R2.fastq	UCMother	Mother	UCMother	1001	278.533663991424
LLM2	LLM3_R1.fastq	LLM3_R2.fastq	UCMother	Mother	UCMother	2001	400.864714396604
LLM2	LLM3_R1.fastq	LLM3_R2.fastq	UCMother	Mother	UCMother	3001	484.363571079845
LLM2	LLM3_R1.fastq	LLM3_R2.fastq	UCMother	Mother	UCMother	5001	603.353488816043
LLM2	LLM3_R1.fastq	LLM3_R2.fastq	UCMother	Mother	UCMother	6001	649.930626263131
LLM2	LLM3_R1.fastq	LLM3_R2.fastq	UCMother	Mother	UCMother	7001	691.112327163498
LLM2	LLM3_R1.fastq	LLM3_R2.fastq	UCMother	Mother	UCMother	8001	728.163874354185
LLM2	LLM3_R1.fastq	LLM3_R2.fastq	UCMother	Mother	UCMother	9001	761.938881802274
LLM2	LLM3_R1.fastq	LLM3_R2.fastq	UCMother	Mother	UCMother	10001	793.04451579782
LLM2	LLM3_R1.fastq	LLM3_R2.fastq	UCMother	Mother	UCMother	11001	821.929890116543
LLM2	LLM3_R1.fastq	LLM3_R2.fastq	UCMother	Mother	UCMother	12001	848.937337626345
LLM2	LLM3_R1.fastq	LLM3_R2.fastq	UCMother	Mother	UCMother	13001	874.334082855914
LLM2	LLM3_R1.fastq	LLM3_R2.fastq	UCMother	Mother	UCMother	14001	898.332805806156
LLM2	LLM3_R1.fastq	LLM3_R2.fastq	UCMother	Mother	UCMother	15001	921.10553788537
LLM2	LLM3_R1.fastq	LLM3_R2.fastq	UCMother	Mother	UCMother	16001	942.793364092438
LLM2	LLM3_R1.fastq	LLM3_R2.fastq	UCMother	Mother	UCMother	17001	963.513383675913
LLM2	LLM3_R1.fastq	LLM3_R2.fastq	UCMother	Mother	UCMother	18001	983.363819424338
LLM2	LLM3_R1.fastq	LLM3_R2.fastq	UCMother	Mother	UCMother	19001	1002.42784153531
LLM2	LLM3_R1.fastq	LLM3_R2.fastq	UCMother	Mother	UCMother	20001	1020.7764774265
LLM2	LLM3_R1.fastq	LLM3_R2.fastq	UCMother	Mother	UCMother	21001	1038.47085794621
LLM2	LLM3_R1.fastq	LLM3_R2.fastq	UCMother	Mother	UCMother	22001	1055.56397316862
LLM2	LLM3_R1.fastq	LLM3_R2.fastq	UCMother	Mother	UCMother	23001	1072.10206029197
LLM2	LLM3_R1.fastq	LLM3_R2.fastq	UCMother	Mother	UCMother	24001	1088.12571202252
LLM2	LLM3_R1.fastq	LLM3_R2.fastq	UCMother	Mother	UCMother	25001	1103.6707705207
LLM2	LLM3_R1.fastq	LLM3_R2.fastq	UCMother	Mother	UCMother	26001	1118.76905553472
LLM2	LLM3_R1.fastq	LLM3_R2.fastq	UCMother	Mother	UCMother	27001	1133.44896363936
LLM2	LLM3_R1.fastq	LLM3_R2.fastq	UCMother	Mother	UCMother	28001	1147.73596694786
LLM2	LLM3_R1.fastq	LLM3_R2.fastq	UCMother	Mother	UCMother	29001	1161.65303331303
LLM2	LLM3_R1.fastq	LLM3_R2.fastq	UCMother	Mother	UCMother	30001	1175.22098524664
LLM2	LLM3_R1.fastq	LLM3_R2.fastq	UCMother	Mother	UCMother	30284	1179
			UCMother	Mother	UCMother
LLM3	VLLM_R1.fastq	VLLM_R2.fastq	UCMother	Mother	UCMother	3001	458.068986304742
LLM3	VLLM_R1.fastq	VLLM_R2.fastq	UCMother	Mother	UCMother	4001	518.843465959419
LLM3	VLLM_R1.fastq	VLLM_R2.fastq	UCMother	Mother	UCMother	5001	569.69211216125
LLM3	VLLM_R1.fastq	VLLM_R2.fastq	UCMother	Mother	UCMother	6001	613.864455495419
LLM3	VLLM_R1.fastq	VLLM_R2.fastq	UCMother	Mother	UCMother	7001	653.170201996074
LLM3	VLLM_R1.fastq	VLLM_R2.fastq	UCMother	Mother	UCMother	8001	688.737416114442
LLM3	VLLM_R1.fastq	VLLM_R2.fastq	UCMother	Mother	UCMother	9001	721.325629766964
LLM3	VLLM_R1.fastq	VLLM_R2.fastq	UCMother	Mother	UCMother	10001	751.474540685894
LLM3	VLLM_R1.fastq	VLLM_R2.fastq	UCMother	Mother	UCMother	11001	779.582866665451
LLM3	VLLM_R1.fastq	VLLM_R2.fastq	UCMother	Mother	UCMother	12001	805.953994956388
LLM3	VLLM_R1.fastq	VLLM_R2.fastq	UCMother	Mother	UCMother	13001	830.824279150372
LLM3	VLLM_R1.fastq	VLLM_R2.fastq	UCMother	Mother	UCMother	14001	854.381517163463
LLM3	VLLM_R1.fastq	VLLM_R2.fastq	UCMother	Mother	UCMother	2001	380.470955789471
LLM3	VLLM_R1.fastq	VLLM_R2.fastq	UCMother	Mother	UCMother	1	1.00000000000104
LLM3	VLLM_R1.fastq	VLLM_R2.fastq	UCMother	Mother	UCMother	1001	267.070683824933
LLM3	VLLM_R1.fastq	VLLM_R2.fastq	UCMother	Mother	UCMother	17001	918.563057828711
LLM3	VLLM_R1.fastq	VLLM_R2.fastq	UCMother	Mother	UCMother	18001	938.14358431236
LLM3	VLLM_R1.fastq	VLLM_R2.fastq	UCMother	Mother	UCMother	19001	956.952777333679
LLM3	VLLM_R1.fastq	VLLM_R2.fastq	UCMother	Mother	UCMother	20001	975.054691131288
LLM3	VLLM_R1.fastq	VLLM_R2.fastq	UCMother	Mother	UCMother	21001	992.504999092004
LLM3	VLLM_R1.fastq	VLLM_R2.fastq	UCMother	Mother	UCMother	22001	1009.35250776476
LLM3	VLLM_R1.fastq	VLLM_R2.fastq	UCMother	Mother	UCMother	23001	1025.64033768457
LLM3	VLLM_R1.fastq	VLLM_R2.fastq	UCMother	Mother	UCMother	24001	1041.40685362112
LLM3	VLLM_R1.fastq	VLLM_R2.fastq	UCMother	Mother	UCMother	25001	1056.68640435496
LLM3	VLLM_R1.fastq	VLLM_R2.fastq	UCMother	Mother	UCMother	26001	1071.5099160782
LLM3	VLLM_R1.fastq	VLLM_R2.fastq	UCMother	Mother	UCMother	26657	1081
LLM3	VLLM_R1.fastq	VLLM_R2.fastq	UCMother	Mother	UCMother	15001	876.777501118022
LLM3	VLLM_R1.fastq	VLLM_R2.fastq	UCMother	Mother	UCMother	16001	898.136800775168
			UCMother	Mother	UCMother
LLM4	LLM5_R1.fastq	LLM5_R2.fastq	UCMother	Mother	UCMother	16001	837.498482566177
LLM4	LLM5_R1.fastq	LLM5_R2.fastq	UCMother	Mother	UCMother	17001	850.944914695017
LLM4	LLM5_R1.fastq	LLM5_R2.fastq	UCMother	Mother	UCMother	18001	863.658120382529
LLM4	LLM5_R1.fastq	LLM5_R2.fastq	UCMother	Mother	UCMother	19001	875.720155080584
LLM4	LLM5_R1.fastq	LLM5_R2.fastq	UCMother	Mother	UCMother	20001	887.200133977843
LLM4	LLM5_R1.fastq	LLM5_R2.fastq	UCMother	Mother	UCMother	21001	898.156759656371
LLM4	LLM5_R1.fastq	LLM5_R2.fastq	UCMother	Mother	UCMother	22001	908.640269309195
LLM4	LLM5_R1.fastq	LLM5_R2.fastq	UCMother	Mother	UCMother	23001	918.693951353402
LLM4	LLM5_R1.fastq	LLM5_R2.fastq	UCMother	Mother	UCMother	24001	928.355339194682
LLM4	LLM5_R1.fastq	LLM5_R2.fastq	UCMother	Mother	UCMother	25001	937.657160525542
LLM4	LLM5_R1.fastq	LLM5_R2.fastq	UCMother	Mother	UCMother	26001	946.628099721984
LLM4	LLM5_R1.fastq	LLM5_R2.fastq	UCMother	Mother	UCMother	1	1.00000000000007
LLM4	LLM5_R1.fastq	LLM5_R2.fastq	UCMother	Mother	UCMother	1001	281.364069247438
LLM4	LLM5_R1.fastq	LLM5_R2.fastq	UCMother	Mother	UCMother	2001	399.154311594015
LLM4	LLM5_R1.fastq	LLM5_R2.fastq	UCMother	Mother	UCMother	3001	477.687845726567
LLM4	LLM5_R1.fastq	LLM5_R2.fastq	UCMother	Mother	UCMother	4001	536.635635038053
LLM4	LLM5_R1.fastq	LLM5_R2.fastq	UCMother	Mother	UCMother	5001	583.716982400998
LLM4	LLM5_R1.fastq	LLM5_R2.fastq	UCMother	Mother	UCMother	6001	622.822490262488
LLM4	LLM5_R1.fastq	LLM5_R2.fastq	UCMother	Mother	UCMother	7001	656.200577226363
LLM4	LLM5_R1.fastq	LLM5_R2.fastq	UCMother	Mother	UCMother	8001	685.273858966589
LLM4	LLM5_R1.fastq	LLM5_R2.fastq	UCMother	Mother	UCMother	9001	711.002480716585
LLM4	LLM5_R1.fastq	LLM5_R2.fastq	UCMother	Mother	UCMother	10001	734.065841099967
LLM4	LLM5_R1.fastq	LLM5_R2.fastq	UCMother	Mother	UCMother	11001	754.962006253067
LLM4	LLM5_R1.fastq	LLM5_R2.fastq	UCMother	Mother	UCMother	12001	774.066207455633
LLM4	LLM5_R1.fastq	LLM5_R2.fastq	UCMother	Mother	UCMother	13001	791.667366089991
LLM4	LLM5_R1.fastq	LLM5_R2.fastq	UCMother	Mother	UCMother	14001	807.992006710457
LLM4	LLM5_R1.fastq	LLM5_R2.fastq	UCMother	Mother	UCMother	15001	823.220509076933
LLM4	LLM5_R1.fastq	LLM5_R2.fastq	UCMother	Mother	UCMother	29001	971.794034728823
LLM4	LLM5_R1.fastq	LLM5_R2.fastq	UCMother	Mother	UCMother	30001	979.66685453273
LLM4	LLM5_R1.fastq	LLM5_R2.fastq	UCMother	Mother	UCMother	31001	987.309721675431
LLM4	LLM5_R1.fastq	LLM5_R2.fastq	UCMother	Mother	UCMother	32001	994.736826136393
LLM4	LLM5_R1.fastq	LLM5_R2.fastq	UCMother	Mother	UCMother	33001	1001.96093939181
LLM4	LLM5_R1.fastq	LLM5_R2.fastq	UCMother	Mother	UCMother	34001	1008.99358775994
LLM4	LLM5_R1.fastq	LLM5_R2.fastq	UCMother	Mother	UCMother	35001	1015.84519900992
LLM4	LLM5_R1.fastq	LLM5_R2.fastq	UCMother	Mother	UCMother	36001	1022.52522625295
LLM4	LLM5_R1.fastq	LLM5_R2.fastq	UCMother	Mother	UCMother	36685	1027
LLM4	LLM5_R1.fastq	LLM5_R2.fastq	UCMother	Mother	UCMother	27001	955.293415936732
LLM4	LLM5_R1.fastq	LLM5_R2.fastq	UCMother	Mother	UCMother	28001	963.675448674226
			UCMother	Mother	UCMother
LLM5	LLM6_R1.fastq	LLM6_R2.fastq	UCMother	Mother	UCMother	27001	1071.43609799068
LLM5	LLM6_R1.fastq	LLM6_R2.fastq	UCMother	Mother	UCMother	28001	1082.20525202311
LLM5	LLM6_R1.fastq	LLM6_R2.fastq	UCMother	Mother	UCMother	18001	952.805696398075
LLM5	LLM6_R1.fastq	LLM6_R2.fastq	UCMother	Mother	UCMother	19001	968.475106375662
LLM5	LLM6_R1.fastq	LLM6_R2.fastq	UCMother	Mother	UCMother	20001	983.382840159786
LLM5	LLM6_R1.fastq	LLM6_R2.fastq	UCMother	Mother	UCMother	21001	997.601186556156
LLM5	LLM6_R1.fastq	LLM6_R2.fastq	UCMother	Mother	UCMother	22001	1011.19269115507
LLM5	LLM6_R1.fastq	LLM6_R2.fastq	UCMother	Mother	UCMother	23001	1024.21179352594
LLM5	LLM6_R1.fastq	LLM6_R2.fastq	UCMother	Mother	UCMother	24001	1036.70613863638
LLM5	LLM6_R1.fastq	LLM6_R2.fastq	UCMother	Mother	UCMother	25001	1048.71763710286
LLM5	LLM6_R1.fastq	LLM6_R2.fastq	UCMother	Mother	UCMother	26001	1060.28332973423
LLM5	LLM6_R1.fastq	LLM6_R2.fastq	UCMother	Mother	UCMother	1	0.999999999998891
LLM5	LLM6_R1.fastq	LLM6_R2.fastq	UCMother	Mother	UCMother	1001	270.893081983097
LLM5	LLM6_R1.fastq	LLM6_R2.fastq	UCMother	Mother	UCMother	2001	393.444235880853
LLM5	LLM6_R1.fastq	LLM6_R2.fastq	UCMother	Mother	UCMother	3001	479.214361608304
LLM5	LLM6_R1.fastq	LLM6_R2.fastq	UCMother	Mother	UCMother	4001	546.07615255059
LLM5	LLM6_R1.fastq	LLM6_R2.fastq	UCMother	Mother	UCMother	5001	601.075448116104
LLM5	LLM6_R1.fastq	LLM6_R2.fastq	UCMother	Mother	UCMother	6001	647.830527013036
LLM5	LLM6_R1.fastq	LLM6_R2.fastq	UCMother	Mother	UCMother	7001	688.484538251954
LLM5	LLM6_R1.fastq	LLM6_R2.fastq	UCMother	Mother	UCMother	8001	724.428507665097
LLM5	LLM6_R1.fastq	LLM6_R2.fastq	UCMother	Mother	UCMother	9001	756.623877194508
LLM5	LLM6_R1.fastq	LLM6_R2.fastq	UCMother	Mother	UCMother	10001	785.7659223055
LLM5	LLM6_R1.fastq	LLM6_R2.fastq	UCMother	Mother	UCMother	11001	812.374797585647
LLM5	LLM6_R1.fastq	LLM6_R2.fastq	UCMother	Mother	UCMother	12001	836.850090489437
LLM5	LLM6_R1.fastq	LLM6_R2.fastq	UCMother	Mother	UCMother	13001	859.505402752373
LLM5	LLM6_R1.fastq	LLM6_R2.fastq	UCMother	Mother	UCMother	14001	880.591259270319
LLM5	LLM6_R1.fastq	LLM6_R2.fastq	UCMother	Mother	UCMother	15001	900.310827518069
LLM5	LLM6_R1.fastq	LLM6_R2.fastq	UCMother	Mother	UCMother	16001	918.831017967089
LLM5	LLM6_R1.fastq	LLM6_R2.fastq	UCMother	Mother	UCMother	17001	936.290513261885
LLM5	LLM6_R1.fastq	LLM6_R2.fastq	UCMother	Mother	UCMother	30001	1102.69496198512
LLM5	LLM6_R1.fastq	LLM6_R2.fastq	UCMother	Mother	UCMother	31001	1112.46030976868
LLM5	LLM6_R1.fastq	LLM6_R2.fastq	UCMother	Mother	UCMother	32001	1121.93226660383
LLM5	LLM6_R1.fastq	LLM6_R2.fastq	UCMother	Mother	UCMother	33001	1131.12825376267
LLM5	LLM6_R1.fastq	LLM6_R2.fastq	UCMother	Mother	UCMother	34001	1140.06412474539
LLM5	LLM6_R1.fastq	LLM6_R2.fastq	UCMother	Mother	UCMother	35001	1148.75434865726
LLM5	LLM6_R1.fastq	LLM6_R2.fastq	UCMother	Mother	UCMother	36001	1157.21216826266
LLM5	LLM6_R1.fastq	LLM6_R2.fastq	UCMother	Mother	UCMother	37001	1165.44973670709
LLM5	LLM6_R1.fastq	LLM6_R2.fastq	UCMother	Mother	UCMother	38001	1173.47823617211
LLM5	LLM6_R1.fastq	LLM6_R2.fastq	UCMother	Mother	UCMother	39001	1181.30798120927
LLM5	LLM6_R1.fastq	LLM6_R2.fastq	UCMother	Mother	UCMother	40001	1188.94850898904
LLM5	LLM6_R1.fastq	LLM6_R2.fastq	UCMother	Mother	UCMother	41001	1196.40865838035
LLM5	LLM6_R1.fastq	LLM6_R2.fastq	UCMother	Mother	UCMother	29001	1092.6170206375
LLM5	LLM6_R1.fastq	LLM6_R2.fastq	UCMother	Mother	UCMother	43001	1210.82009469541
LLM5	LLM6_R1.fastq	LLM6_R2.fastq	UCMother	Mother	UCMother	44001	1217.78615322952
LLM5	LLM6_R1.fastq	LLM6_R2.fastq	UCMother	Mother	UCMother	45001	1224.6014787471
LLM5	LLM6_R1.fastq	LLM6_R2.fastq	UCMother	Mother	UCMother	46001	1231.27231221856
LLM5	LLM6_R1.fastq	LLM6_R2.fastq	UCMother	Mother	UCMother	47001	1237.80450992906
LLM5	LLM6_R1.fastq	LLM6_R2.fastq	UCMother	Mother	UCMother	48001	1244.20357747394
LLM5	LLM6_R1.fastq	LLM6_R2.fastq	UCMother	Mother	UCMother	49001	1250.47470020619
LLM5	LLM6_R1.fastq	LLM6_R2.fastq	UCMother	Mother	UCMother	50001	1256.62277056161
LLM5	LLM6_R1.fastq	LLM6_R2.fastq	UCMother	Mother	UCMother	51001	1262.65241261447
LLM5	LLM6_R1.fastq	LLM6_R2.fastq	UCMother	Mother	UCMother	52001	1268.56800416971
LLM5	LLM6_R1.fastq	LLM6_R2.fastq	UCMother	Mother	UCMother	53001	1274.37369664318
LLM5	LLM6_R1.fastq	LLM6_R2.fastq	UCMother	Mother	UCMother	53988	1280
LLM5	LLM6_R1.fastq	LLM6_R2.fastq	UCMother	Mother	UCMother	42001	1203.6966394464
			UCMother	Mother	UCMother
LLM6	LLM7_R1.fastq	LLM7_R2.fastq	UCMother	Mother	UCMother	3001	252.360858860163
LLM6	LLM7_R1.fastq	LLM7_R2.fastq	UCMother	Mother	UCMother	3737	259
LLM6	LLM7_R1.fastq	LLM7_R2.fastq	UCMother	Mother	UCMother	2001	238.000937163966
LLM6	LLM7_R1.fastq	LLM7_R2.fastq	UCMother	Mother	UCMother	1	1.00000000000011
LLM6	LLM7_R1.fastq	LLM7_R2.fastq	UCMother	Mother	UCMother	1001	205.407599778213
			UCMother	Mother	UCMother
LLM7	LLM8_R1.fastq	LLM8_R2.fastq	UCMother	Mother	UCMother	1001	277.692475854764
LLM7	LLM8_R1.fastq	LLM8_R2.fastq	UCMother	Mother	UCMother	1	1.00000000000011
LLM7	LLM8_R1.fastq	LLM8_R2.fastq	UCMother	Mother	UCMother	5001	602.312478597034
LLM7	LLM8_R1.fastq	LLM8_R2.fastq	UCMother	Mother	UCMother	2001	399.70051394366
LLM7	LLM8_R1.fastq	LLM8_R2.fastq	UCMother	Mother	UCMother	3001	483.585598456364
LLM7	LLM8_R1.fastq	LLM8_R2.fastq	UCMother	Mother	UCMother	4001	548.63679605935
LLM7	LLM8_R1.fastq	LLM8_R2.fastq	UCMother	Mother	UCMother	9001	757.634090890109
LLM7	LLM8_R1.fastq	LLM8_R2.fastq	UCMother	Mother	UCMother	6001	648.302180011403
LLM7	LLM8_R1.fastq	LLM8_R2.fastq	UCMother	Mother	UCMother	7001	688.710518303986
LLM7	LLM8_R1.fastq	LLM8_R2.fastq	UCMother	Mother	UCMother	8001	724.858535210275
LLM7	LLM8_R1.fastq	LLM8_R2.fastq	UCMother	Mother	UCMother	39001	1237.11391216581
LLM7	LLM8_R1.fastq	LLM8_R2.fastq	UCMother	Mother	UCMother	40001	1246.56658872575
LLM7	LLM8_R1.fastq	LLM8_R2.fastq	UCMother	Mother	UCMother	41001	1255.8229244505
LLM7	LLM8_R1.fastq	LLM8_R2.fastq	UCMother	Mother	UCMother	42001	1264.89120581394
LLM7	LLM8_R1.fastq	LLM8_R2.fastq	UCMother	Mother	UCMother	43001	1273.7791681709
LLM7	LLM8_R1.fastq	LLM8_R2.fastq	UCMother	Mother	UCMother	44001	1282.49404444765
LLM7	LLM8_R1.fastq	LLM8_R2.fastq	UCMother	Mother	UCMother	45001	1291.04260849651
LLM7	LLM8_R1.fastq	LLM8_R2.fastq	UCMother	Mother	UCMother	46001	1299.43121385481
LLM7	LLM8_R1.fastq	LLM8_R2.fastq	UCMother	Mother	UCMother	47001	1307.66582844916
LLM7	LLM8_R1.fastq	LLM8_R2.fastq	UCMother	Mother	UCMother	48001	1315.75206574802
LLM7	LLM8_R1.fastq	LLM8_R2.fastq	UCMother	Mother	UCMother	49001	1323.6952127726
LLM7	LLM8_R1.fastq	LLM8_R2.fastq	UCMother	Mother	UCMother	10001	787.665136931014
LLM7	LLM8_R1.fastq	LLM8_R2.fastq	UCMother	Mother	UCMother	11001	815.413687749552
LLM7	LLM8_R1.fastq	LLM8_R2.fastq	UCMother	Mother	UCMother	12001	841.230540874942
LLM7	LLM8_R1.fastq	LLM8_R2.fastq	UCMother	Mother	UCMother	13001	865.388974386343
LLM7	LLM8_R1.fastq	LLM8_R2.fastq	UCMother	Mother	UCMother	14001	888.106455890171
LLM7	LLM8_R1.fastq	LLM8_R2.fastq	UCMother	Mother	UCMother	15001	909.559160517623
LLM7	LLM8_R1.fastq	LLM8_R2.fastq	UCMother	Mother	UCMother	16001	929.891992604458
LLM7	LLM8_R1.fastq	LLM8_R2.fastq	UCMother	Mother	UCMother	17001	949.22569568507
LLM7	LLM8_R1.fastq	LLM8_R2.fastq	UCMother	Mother	UCMother	18001	967.662018998214
LLM7	LLM8_R1.fastq	LLM8_R2.fastq	UCMother	Mother	UCMother	19001	985.287551788565
LLM7	LLM8_R1.fastq	LLM8_R2.fastq	UCMother	Mother	UCMother	20001	1002.17662255495
LLM7	LLM8_R1.fastq	LLM8_R2.fastq	UCMother	Mother	UCMother	21001	1018.39352791155
LLM7	LLM8_R1.fastq	LLM8_R2.fastq	UCMother	Mother	UCMother	22001	1033.9942713463
LLM7	LLM8_R1.fastq	LLM8_R2.fastq	UCMother	Mother	UCMother	23001	1049.0279375619
LLM7	LLM8_R1.fastq	LLM8_R2.fastq	UCMother	Mother	UCMother	24001	1063.53779159396
LLM7	LLM8_R1.fastq	LLM8_R2.fastq	UCMother	Mother	UCMother	25001	1077.56216684509
LLM7	LLM8_R1.fastq	LLM8_R2.fastq	UCMother	Mother	UCMother	26001	1091.1351895511
LLM7	LLM8_R1.fastq	LLM8_R2.fastq	UCMother	Mother	UCMother	27001	1104.28737467884
LLM7	LLM8_R1.fastq	LLM8_R2.fastq	UCMother	Mother	UCMother	28001	1117.04611993013
LLM7	LLM8_R1.fastq	LLM8_R2.fastq	UCMother	Mother	UCMother	29001	1129.43611808063
LLM7	LLM8_R1.fastq	LLM8_R2.fastq	UCMother	Mother	UCMother	30001	1141.47970343836
LLM7	LLM8_R1.fastq	LLM8_R2.fastq	UCMother	Mother	UCMother	31001	1153.19714464061
LLM7	LLM8_R1.fastq	LLM8_R2.fastq	UCMother	Mother	UCMother	32001	1164.60689346258
LLM7	LLM8_R1.fastq	LLM8_R2.fastq	UCMother	Mother	UCMother	33001	1175.72579732448
LLM7	LLM8_R1.fastq	LLM8_R2.fastq	UCMother	Mother	UCMother	34001	1186.56928167333
LLM7	LLM8_R1.fastq	LLM8_R2.fastq	UCMother	Mother	UCMother	35001	1197.15150720272
LLM7	LLM8_R1.fastq	LLM8_R2.fastq	UCMother	Mother	UCMother	36001	1207.4855059456
LLM7	LLM8_R1.fastq	LLM8_R2.fastq	UCMother	Mother	UCMother	37001	1217.58329954665
LLM7	LLM8_R1.fastq	LLM8_R2.fastq	UCMother	Mother	UCMother	38001	1227.45600243725
LLM7	LLM8_R1.fastq	LLM8_R2.fastq	UCMother	Mother	UCMother	79001	1513.11242996823
LLM7	LLM8_R1.fastq	LLM8_R2.fastq	UCMother	Mother	UCMother	80001	1518.20037017402
LLM7	LLM8_R1.fastq	LLM8_R2.fastq	UCMother	Mother	UCMother	81001	1523.22742148293
LLM7	LLM8_R1.fastq	LLM8_R2.fastq	UCMother	Mother	UCMother	82001	1528.19481705424
LLM7	LLM8_R1.fastq	LLM8_R2.fastq	UCMother	Mother	UCMother	82571	1531
LLM7	LLM8_R1.fastq	LLM8_R2.fastq	UCMother	Mother	UCMother	57001	1382.63382559383
LLM7	LLM8_R1.fastq	LLM8_R2.fastq	UCMother	Mother	UCMother	58001	1389.48402481208
LLM7	LLM8_R1.fastq	LLM8_R2.fastq	UCMother	Mother	UCMother	59001	1396.23059439018
LLM7	LLM8_R1.fastq	LLM8_R2.fastq	UCMother	Mother	UCMother	60001	1402.87647585372
LLM7	LLM8_R1.fastq	LLM8_R2.fastq	UCMother	Mother	UCMother	61001	1409.4244736243
LLM7	LLM8_R1.fastq	LLM8_R2.fastq	UCMother	Mother	UCMother	62001	1415.87726353077
LLM7	LLM8_R1.fastq	LLM8_R2.fastq	UCMother	Mother	UCMother	50001	1331.5002553926
LLM7	LLM8_R1.fastq	LLM8_R2.fastq	UCMother	Mother	UCMother	51001	1339.17190114113
LLM7	LLM8_R1.fastq	LLM8_R2.fastq	UCMother	Mother	UCMother	52001	1346.71459989146
LLM7	LLM8_R1.fastq	LLM8_R2.fastq	UCMother	Mother	UCMother	53001	1354.1325626317
LLM7	LLM8_R1.fastq	LLM8_R2.fastq	UCMother	Mother	UCMother	54001	1361.42977850606
LLM7	LLM8_R1.fastq	LLM8_R2.fastq	UCMother	Mother	UCMother	55001	1368.61003034392
LLM7	LLM8_R1.fastq	LLM8_R2.fastq	UCMother	Mother	UCMother	56001	1375.67690885976
LLM7	LLM8_R1.fastq	LLM8_R2.fastq	UCMother	Mother	UCMother	70001	1464.35652478342
LLM7	LLM8_R1.fastq	LLM8_R2.fastq	UCMother	Mother	UCMother	71001	1470.05513575947
LLM7	LLM8_R1.fastq	LLM8_R2.fastq	UCMother	Mother	UCMother	72001	1475.67971416212
LLM7	LLM8_R1.fastq	LLM8_R2.fastq	UCMother	Mother	UCMother	73001	1481.23193843834
LLM7	LLM8_R1.fastq	LLM8_R2.fastq	UCMother	Mother	UCMother	74001	1486.71342474933
LLM7	LLM8_R1.fastq	LLM8_R2.fastq	UCMother	Mother	UCMother	75001	1492.12573056335
LLM7	LLM8_R1.fastq	LLM8_R2.fastq	UCMother	Mother	UCMother	63001	1422.23740071911
LLM7	LLM8_R1.fastq	LLM8_R2.fastq	UCMother	Mother	UCMother	64001	1428.50732695377
LLM7	LLM8_R1.fastq	LLM8_R2.fastq	UCMother	Mother	UCMother	65001	1434.68937741579
LLM7	LLM8_R1.fastq	LLM8_R2.fastq	UCMother	Mother	UCMother	66001	1440.78578701535
LLM7	LLM8_R1.fastq	LLM8_R2.fastq	UCMother	Mother	UCMother	67001	1446.79869628271
LLM7	LLM8_R1.fastq	LLM8_R2.fastq	UCMother	Mother	UCMother	68001	1452.73015687218
LLM7	LLM8_R1.fastq	LLM8_R2.fastq	UCMother	Mother	UCMother	69001	1458.58213670033
LLM7	LLM8_R1.fastq	LLM8_R2.fastq	UCMother	Mother	UCMother	78001	1507.96232964309
LLM7	LLM8_R1.fastq	LLM8_R2.fastq	UCMother	Mother	UCMother	76001	1497.47035806151
LLM7	LLM8_R1.fastq	LLM8_R2.fastq	UCMother	Mother	UCMother	77001	1502.74875737205
			UCMother	Mother	UCMother
LLM8	LLM9_R1.fastq	LLM9_R2.fastq	UCMother	Mother	UCMother	1001	284.824602056424
LLM8	LLM9_R1.fastq	LLM9_R2.fastq	UCMother	Mother	UCMother	1	1.00000000000016
LLM8	LLM9_R1.fastq	LLM9_R2.fastq	UCMother	Mother	UCMother	5001	632.652733228111
LLM8	LLM9_R1.fastq	LLM9_R2.fastq	UCMother	Mother	UCMother	2001	413.72725070456
LLM8	LLM9_R1.fastq	LLM9_R2.fastq	UCMother	Mother	UCMother	3001	503.583330808485
LLM8	LLM9_R1.fastq	LLM9_R2.fastq	UCMother	Mother	UCMother	4001	574.005145426068
LLM8	LLM9_R1.fastq	LLM9_R2.fastq	UCMother	Mother	UCMother	35001	1348.38758213635
LLM8	LLM9_R1.fastq	LLM9_R2.fastq	UCMother	Mother	UCMother	36001	1362.04945109083
LLM8	LLM9_R1.fastq	LLM9_R2.fastq	UCMother	Mother	UCMother	37001	1375.42828264413
LLM8	LLM9_R1.fastq	LLM9_R2.fastq	UCMother	Mother	UCMother	38001	1388.53564513646
LLM8	LLM9_R1.fastq	LLM9_R2.fastq	UCMother	Mother	UCMother	39001	1401.3823021622
LLM8	LLM9_R1.fastq	LLM9_R2.fastq	UCMother	Mother	UCMother	40001	1413.9782871807
LLM8	LLM9_R1.fastq	LLM9_R2.fastq	UCMother	Mother	UCMother	41001	1426.33296935491
LLM8	LLM9_R1.fastq	LLM9_R2.fastq	UCMother	Mother	UCMother	42001	1438.45511204777
LLM8	LLM9_R1.fastq	LLM9_R2.fastq	UCMother	Mother	UCMother	43001	1450.35292487857
LLM8	LLM9_R1.fastq	LLM9_R2.fastq	UCMother	Mother	UCMother	44001	1462.0341102158
LLM8	LLM9_R1.fastq	LLM9_R2.fastq	UCMother	Mother	UCMother	45001	1473.50590481976
LLM8	LLM9_R1.fastq	LLM9_R2.fastq	UCMother	Mother	UCMother	46001	1484.77511726892
LLM8	LLM9_R1.fastq	LLM9_R2.fastq	UCMother	Mother	UCMother	47001	1495.84816167157
LLM8	LLM9_R1.fastq	LLM9_R2.fastq	UCMother	Mother	UCMother	48001	1506.73108807836
LLM8	LLM9_R1.fastq	LLM9_R2.fastq	UCMother	Mother	UCMother	49001	1517.42961010818
LLM8	LLM9_R1.fastq	LLM9_R2.fastq	UCMother	Mother	UCMother	50001	1527.94912985949
LLM8	LLM9_R1.fastq	LLM9_R2.fastq	UCMother	Mother	UCMother	51001	1538.29476077325
LLM8	LLM9_R1.fastq	LLM9_R2.fastq	UCMother	Mother	UCMother	52001	1548.47134826379
LLM8	LLM9_R1.fastq	LLM9_R2.fastq	UCMother	Mother	UCMother	53001	1558.48348871912
LLM8	LLM9_R1.fastq	LLM9_R2.fastq	UCMother	Mother	UCMother	54001	1568.33554675806
LLM8	LLM9_R1.fastq	LLM9_R2.fastq	UCMother	Mother	UCMother	55001	1578.03167114126
LLM8	LLM9_R1.fastq	LLM9_R2.fastq	UCMother	Mother	UCMother	56001	1587.57580931781
LLM8	LLM9_R1.fastq	LLM9_R2.fastq	UCMother	Mother	UCMother	57001	1596.97172080577
LLM8	LLM9_R1.fastq	LLM9_R2.fastq	UCMother	Mother	UCMother	58001	1606.22298955155
LLM8	LLM9_R1.fastq	LLM9_R2.fastq	UCMother	Mother	UCMother	59001	1615.33303526253
LLM8	LLM9_R1.fastq	LLM9_R2.fastq	UCMother	Mother	UCMother	60001	1624.30512393534
LLM8	LLM9_R1.fastq	LLM9_R2.fastq	UCMother	Mother	UCMother	61001	1633.14237751629
LLM8	LLM9_R1.fastq	LLM9_R2.fastq	UCMother	Mother	UCMother	62001	1641.84778289528
LLM8	LLM9_R1.fastq	LLM9_R2.fastq	UCMother	Mother	UCMother	63001	1650.42420023285
LLM8	LLM9_R1.fastq	LLM9_R2.fastq	UCMother	Mother	UCMother	64001	1658.87437064958
LLM8	LLM9_R1.fastq	LLM9_R2.fastq	UCMother	Mother	UCMother	65001	1667.20092338809
LLM8	LLM9_R1.fastq	LLM9_R2.fastq	UCMother	Mother	UCMother	66001	1675.40638247991
LLM8	LLM9_R1.fastq	LLM9_R2.fastq	UCMother	Mother	UCMother	67001	1683.49317290581
LLM8	LLM9_R1.fastq	LLM9_R2.fastq	UCMother	Mother	UCMother	68001	1691.46362636492
LLM8	LLM9_R1.fastq	LLM9_R2.fastq	UCMother	Mother	UCMother	69001	1699.31998663114
LLM8	LLM9_R1.fastq	LLM9_R2.fastq	UCMother	Mother	UCMother	70001	1707.06441455778
LLM8	LLM9_R1.fastq	LLM9_R2.fastq	UCMother	Mother	UCMother	71001	1714.69899272813
LLM8	LLM9_R1.fastq	LLM9_R2.fastq	UCMother	Mother	UCMother	72001	1722.22572980999
LLM8	LLM9_R1.fastq	LLM9_R2.fastq	UCMother	Mother	UCMother	73001	1729.64656461742
LLM8	LLM9_R1.fastq	LLM9_R2.fastq	UCMother	Mother	UCMother	74001	1736.96336991724
LLM8	LLM9_R1.fastq	LLM9_R2.fastq	UCMother	Mother	UCMother	75001	1744.17795596843
LLM8	LLM9_R1.fastq	LLM9_R2.fastq	UCMother	Mother	UCMother	76001	1751.29207385767
LLM8	LLM9_R1.fastq	LLM9_R2.fastq	UCMother	Mother	UCMother	77001	1758.30741859035
LLM8	LLM9_R1.fastq	LLM9_R2.fastq	UCMother	Mother	UCMother	78001	1765.22563203133
LLM8	LLM9_R1.fastq	LLM9_R2.fastq	UCMother	Mother	UCMother	79001	1772.04830561174
LLM8	LLM9_R1.fastq	LLM9_R2.fastq	UCMother	Mother	UCMother	80001	1778.77698290437
LLM8	LLM9_R1.fastq	LLM9_R2.fastq	UCMother	Mother	UCMother	81001	1785.41316201554
LLM8	LLM9_R1.fastq	LLM9_R2.fastq	UCMother	Mother	UCMother	82001	1791.95829784732
LLM8	LLM9_R1.fastq	LLM9_R2.fastq	UCMother	Mother	UCMother	83001	1798.41380420644
LLM8	LLM9_R1.fastq	LLM9_R2.fastq	UCMother	Mother	UCMother	84001	1804.78105579839
LLM8	LLM9_R1.fastq	LLM9_R2.fastq	UCMother	Mother	UCMother	85001	1811.06139009169
LLM8	LLM9_R1.fastq	LLM9_R2.fastq	UCMother	Mother	UCMother	86001	1817.25610907311
LLM8	LLM9_R1.fastq	LLM9_R2.fastq	UCMother	Mother	UCMother	87001	1823.36648090174
LLM8	LLM9_R1.fastq	LLM9_R2.fastq	UCMother	Mother	UCMother	88001	1829.39374146415
LLM8	LLM9_R1.fastq	LLM9_R2.fastq	UCMother	Mother	UCMother	89001	1835.33909583267
LLM8	LLM9_R1.fastq	LLM9_R2.fastq	UCMother	Mother	UCMother	90001	1841.20371964561
LLM8	LLM9_R1.fastq	LLM9_R2.fastq	UCMother	Mother	UCMother	91001	1846.98876040544
LLM8	LLM9_R1.fastq	LLM9_R2.fastq	UCMother	Mother	UCMother	92001	1852.69533869664
LLM8	LLM9_R1.fastq	LLM9_R2.fastq	UCMother	Mother	UCMother	93001	1858.32454934297
LLM8	LLM9_R1.fastq	LLM9_R2.fastq	UCMother	Mother	UCMother	94001	1863.87746249099
LLM8	LLM9_R1.fastq	LLM9_R2.fastq	UCMother	Mother	UCMother	95001	1869.35512463548
LLM8	LLM9_R1.fastq	LLM9_R2.fastq	UCMother	Mother	UCMother	96001	1874.75855958729
LLM8	LLM9_R1.fastq	LLM9_R2.fastq	UCMother	Mother	UCMother	97001	1880.08876938358
LLM8	LLM9_R1.fastq	LLM9_R2.fastq	UCMother	Mother	UCMother	98001	1885.34673515236
LLM8	LLM9_R1.fastq	LLM9_R2.fastq	UCMother	Mother	UCMother	99001	1890.53341792401
LLM8	LLM9_R1.fastq	LLM9_R2.fastq	UCMother	Mother	UCMother	100001	1895.64975940111
LLM8	LLM9_R1.fastq	LLM9_R2.fastq	UCMother	Mother	UCMother	101001	1900.69668268438
LLM8	LLM9_R1.fastq	LLM9_R2.fastq	UCMother	Mother	UCMother	101663	1904
LLM8	LLM9_R1.fastq	LLM9_R2.fastq	UCMother	Mother	UCMother	22001	1137.57262604459
LLM8	LLM9_R1.fastq	LLM9_R2.fastq	UCMother	Mother	UCMother	23001	1156.56277558272
LLM8	LLM9_R1.fastq	LLM9_R2.fastq	UCMother	Mother	UCMother	24001	1174.98189583226
LLM8	LLM9_R1.fastq	LLM9_R2.fastq	UCMother	Mother	UCMother	25001	1192.86758903069
LLM8	LLM9_R1.fastq	LLM9_R2.fastq	UCMother	Mother	UCMother	26001	1210.25345271347
LLM8	LLM9_R1.fastq	LLM9_R2.fastq	UCMother	Mother	UCMother	27001	1227.16965070901
LLM8	LLM9_R1.fastq	LLM9_R2.fastq	UCMother	Mother	UCMother	28001	1243.64338355421
LLM8	LLM9_R1.fastq	LLM9_R2.fastq	UCMother	Mother	UCMother	29001	1259.6992790637
LLM8	LLM9_R1.fastq	LLM9_R2.fastq	UCMother	Mother	UCMother	30001	1275.35971891216
LLM8	LLM9_R1.fastq	LLM9_R2.fastq	UCMother	Mother	UCMother	31001	1290.6451135021
LLM8	LLM9_R1.fastq	LLM9_R2.fastq	UCMother	Mother	UCMother	32001	1305.57413494802
LLM8	LLM9_R1.fastq	LLM9_R2.fastq	UCMother	Mother	UCMother	33001	1320.16391559083
LLM8	LLM9_R1.fastq	LLM9_R2.fastq	UCMother	Mother	UCMother	34001	1334.43021811856
LLM8	LLM9_R1.fastq	LLM9_R2.fastq	UCMother	Mother	UCMother	8001	769.014249166015
LLM8	LLM9_R1.fastq	LLM9_R2.fastq	UCMother	Mother	UCMother	9001	806.237822961017
LLM8	LLM9_R1.fastq	LLM9_R2.fastq	UCMother	Mother	UCMother	10001	840.680897540767
LLM8	LLM9_R1.fastq	LLM9_R2.fastq	UCMother	Mother	UCMother	11001	872.813396960139
LLM8	LLM9_R1.fastq	LLM9_R2.fastq	UCMother	Mother	UCMother	12001	902.988935959413
LLM8	LLM9_R1.fastq	LLM9_R2.fastq	UCMother	Mother	UCMother	13001	931.480733435925
LLM8	LLM9_R1.fastq	LLM9_R2.fastq	UCMother	Mother	UCMother	14001	958.504632811739
LLM8	LLM9_R1.fastq	LLM9_R2.fastq	UCMother	Mother	UCMother	15001	984.234406160126
LLM8	LLM9_R1.fastq	LLM9_R2.fastq	UCMother	Mother	UCMother	16001	1008.8122498577
LLM8	LLM9_R1.fastq	LLM9_R2.fastq	UCMother	Mother	UCMother	17001	1032.35617853474
LLM8	LLM9_R1.fastq	LLM9_R2.fastq	UCMother	Mother	UCMother	18001	1054.96535721179
LLM8	LLM9_R1.fastq	LLM9_R2.fastq	UCMother	Mother	UCMother	6001	683.37134734158
LLM8	LLM9_R1.fastq	LLM9_R2.fastq	UCMother	Mother	UCMother	7001	728.365430981603
LLM8	LLM9_R1.fastq	LLM9_R2.fastq	UCMother	Mother	UCMother	21001	1117.96914117923
LLM8	LLM9_R1.fastq	LLM9_R2.fastq	UCMother	Mother	UCMother	19001	1076.72402686571
LLM8	LLM9_R1.fastq	LLM9_R2.fastq	UCMother	Mother	UCMother	20001	1097.70444754146
			UCMother	Mother	UCMother
LLM9	LLM10_R1.fastq	LLM10_R2.fastq	UCMother	Mother	UCMother	14001	723.249150905056
LLM9	LLM10_R1.fastq	LLM10_R2.fastq	UCMother	Mother	UCMother	15001	735.54454648034
LLM9	LLM10_R1.fastq	LLM10_R2.fastq	UCMother	Mother	UCMother	18001	768.127129748079
LLM9	LLM10_R1.fastq	LLM10_R2.fastq	UCMother	Mother	UCMother	19001	777.829440734783
LLM9	LLM10_R1.fastq	LLM10_R2.fastq	UCMother	Mother	UCMother	16001	747.059153729111
LLM9	LLM10_R1.fastq	LLM10_R2.fastq	UCMother	Mother	UCMother	17001	757.892814106492
LLM9	LLM10_R1.fastq	LLM10_R2.fastq	UCMother	Mother	UCMother	22001	804.261180391704
LLM9	LLM10_R1.fastq	LLM10_R2.fastq	UCMother	Mother	UCMother	22091	805
LLM9	LLM10_R1.fastq	LLM10_R2.fastq	UCMother	Mother	UCMother	20001	787.055784896338
LLM9	LLM10_R1.fastq	LLM10_R2.fastq	UCMother	Mother	UCMother	21001	795.853143958501
LLM9	LLM10_R1.fastq	LLM10_R2.fastq	UCMother	Mother	UCMother	13001	710.049430176248
LLM9	LLM10_R1.fastq	LLM10_R2.fastq	UCMother	Mother	UCMother	1	0.999999999999781
LLM9	LLM10_R1.fastq	LLM10_R2.fastq	UCMother	Mother	UCMother	1001	258.834316117068
LLM9	LLM10_R1.fastq	LLM10_R2.fastq	UCMother	Mother	UCMother	2001	371.085971631569
LLM9	LLM10_R1.fastq	LLM10_R2.fastq	UCMother	Mother	UCMother	3001	443.691237298486
LLM9	LLM10_R1.fastq	LLM10_R2.fastq	UCMother	Mother	UCMother	4001	496.501427584396
LLM9	LLM10_R1.fastq	LLM10_R2.fastq	UCMother	Mother	UCMother	5001	537.568468606365
LLM9	LLM10_R1.fastq	LLM10_R2.fastq	UCMother	Mother	UCMother	6001	570.967217172334
LLM9	LLM10_R1.fastq	LLM10_R2.fastq	UCMother	Mother	UCMother	7001	599.023691646731
LLM9	LLM10_R1.fastq	LLM10_R2.fastq	UCMother	Mother	UCMother	8001	623.176300437842
LLM9	LLM10_R1.fastq	LLM10_R2.fastq	UCMother	Mother	UCMother	9001	644.368350550608
LLM9	LLM10_R1.fastq	LLM10_R2.fastq	UCMother	Mother	UCMother	10001	663.247463322795
LLM9	LLM10_R1.fastq	LLM10_R2.fastq	UCMother	Mother	UCMother	11001	680.275121465422
LLM9	LLM10_R1.fastq	LLM10_R2.fastq	UCMother	Mother	UCMother	12001	695.790498824944
			UCMother	Mother	UCMother
OE1	OE1_R1.trim.fastq	OE1_R2.trim.fastq	OSUEmbryo	Embryo	OSUEmbryo	24001	446.247373443783
OE1	OE1_R1.trim.fastq	OE1_R2.trim.fastq	OSUEmbryo	Embryo	OSUEmbryo	25001	460.189980674016
OE1	OE1_R1.trim.fastq	OE1_R2.trim.fastq	OSUEmbryo	Embryo	OSUEmbryo	26001	473.97407964267
OE1	OE1_R1.trim.fastq	OE1_R2.trim.fastq	OSUEmbryo	Embryo	OSUEmbryo	27001	487.604892167609
OE1	OE1_R1.trim.fastq	OE1_R2.trim.fastq	OSUEmbryo	Embryo	OSUEmbryo	28001	501.087232144588
OE1	OE1_R1.trim.fastq	OE1_R2.trim.fastq	OSUEmbryo	Embryo	OSUEmbryo	29001	514.425555900275
OE1	OE1_R1.trim.fastq	OE1_R2.trim.fastq	OSUEmbryo	Embryo	OSUEmbryo	30001	527.624003980126
OE1	OE1_R1.trim.fastq	OE1_R2.trim.fastq	OSUEmbryo	Embryo	OSUEmbryo	31001	540.686436101178
OE1	OE1_R1.trim.fastq	OE1_R2.trim.fastq	OSUEmbryo	Embryo	OSUEmbryo	32001	553.61646060106
OE1	OE1_R1.trim.fastq	OE1_R2.trim.fastq	OSUEmbryo	Embryo	OSUEmbryo	33001	566.417459466829
OE1	OE1_R1.trim.fastq	OE1_R2.trim.fastq	OSUEmbryo	Embryo	OSUEmbryo	34001	579.092609803262
OE1	OE1_R1.trim.fastq	OE1_R2.trim.fastq	OSUEmbryo	Embryo	OSUEmbryo	35001	591.644902415656
OE1	OE1_R1.trim.fastq	OE1_R2.trim.fastq	OSUEmbryo	Embryo	OSUEmbryo	36001	604.077158057936
OE1	OE1_R1.trim.fastq	OE1_R2.trim.fastq	OSUEmbryo	Embryo	OSUEmbryo	37001	616.392041794586
OE1	OE1_R1.trim.fastq	OE1_R2.trim.fastq	OSUEmbryo	Embryo	OSUEmbryo	38001	628.59207581303
OE1	OE1_R1.trim.fastq	OE1_R2.trim.fastq	OSUEmbryo	Embryo	OSUEmbryo	39001	640.679650987073
OE1	OE1_R1.trim.fastq	OE1_R2.trim.fastq	OSUEmbryo	Embryo	OSUEmbryo	40001	652.657037410309
OE1	OE1_R1.trim.fastq	OE1_R2.trim.fastq	OSUEmbryo	Embryo	OSUEmbryo	41001	664.526394100504
OE1	OE1_R1.trim.fastq	OE1_R2.trim.fastq	OSUEmbryo	Embryo	OSUEmbryo	42001	676.289778024586
OE1	OE1_R1.trim.fastq	OE1_R2.trim.fastq	OSUEmbryo	Embryo	OSUEmbryo	43001	687.949152575172
OE1	OE1_R1.trim.fastq	OE1_R2.trim.fastq	OSUEmbryo	Embryo	OSUEmbryo	43957	699
OE1	OE1_R1.trim.fastq	OE1_R2.trim.fastq	OSUEmbryo	Embryo	OSUEmbryo	4001	114.784270054724
OE1	OE1_R1.trim.fastq	OE1_R2.trim.fastq	OSUEmbryo	Embryo	OSUEmbryo	5001	135.832842910652
OE1	OE1_R1.trim.fastq	OE1_R2.trim.fastq	OSUEmbryo	Embryo	OSUEmbryo	6001	155.886284826979
OE1	OE1_R1.trim.fastq	OE1_R2.trim.fastq	OSUEmbryo	Embryo	OSUEmbryo	7001	175.163110632834
OE1	OE1_R1.trim.fastq	OE1_R2.trim.fastq	OSUEmbryo	Embryo	OSUEmbryo	8001	193.806341028069
OE1	OE1_R1.trim.fastq	OE1_R2.trim.fastq	OSUEmbryo	Embryo	OSUEmbryo	9001	211.91552592596
OE1	OE1_R1.trim.fastq	OE1_R2.trim.fastq	OSUEmbryo	Embryo	OSUEmbryo	10001	229.563405320195
OE1	OE1_R1.trim.fastq	OE1_R2.trim.fastq	OSUEmbryo	Embryo	OSUEmbryo	11001	246.805194245804
OE1	OE1_R1.trim.fastq	OE1_R2.trim.fastq	OSUEmbryo	Embryo	OSUEmbryo	12001	263.684071407906
OE1	OE1_R1.trim.fastq	OE1_R2.trim.fastq	OSUEmbryo	Embryo	OSUEmbryo	13001	280.234603136489
OE1	OE1_R1.trim.fastq	OE1_R2.trim.fastq	OSUEmbryo	Embryo	OSUEmbryo	14001	296.48498616186
OE1	OE1_R1.trim.fastq	OE1_R2.trim.fastq	OSUEmbryo	Embryo	OSUEmbryo	15001	312.458581238133
OE1	OE1_R1.trim.fastq	OE1_R2.trim.fastq	OSUEmbryo	Embryo	OSUEmbryo	16001	328.175000656629
OE1	OE1_R1.trim.fastq	OE1_R2.trim.fastq	OSUEmbryo	Embryo	OSUEmbryo	17001	343.650902917541
OE1	OE1_R1.trim.fastq	OE1_R2.trim.fastq	OSUEmbryo	Embryo	OSUEmbryo	18001	358.900587542419
OE1	OE1_R1.trim.fastq	OE1_R2.trim.fastq	OSUEmbryo	Embryo	OSUEmbryo	19001	373.936448912397
OE1	OE1_R1.trim.fastq	OE1_R2.trim.fastq	OSUEmbryo	Embryo	OSUEmbryo	20001	388.769327756885
OE1	OE1_R1.trim.fastq	OE1_R2.trim.fastq	OSUEmbryo	Embryo	OSUEmbryo	21001	403.408786628597
OE1	OE1_R1.trim.fastq	OE1_R2.trim.fastq	OSUEmbryo	Embryo	OSUEmbryo	22001	417.863327835795
OE1	OE1_R1.trim.fastq	OE1_R2.trim.fastq	OSUEmbryo	Embryo	OSUEmbryo	23001	432.140567200269
OE1	OE1_R1.trim.fastq	OE1_R2.trim.fastq	OSUEmbryo	Embryo	OSUEmbryo	1001	39.9170513711274
OE1	OE1_R1.trim.fastq	OE1_R2.trim.fastq	OSUEmbryo	Embryo	OSUEmbryo	2001	67.9450047717579
OE1	OE1_R1.trim.fastq	OE1_R2.trim.fastq	OSUEmbryo	Embryo	OSUEmbryo	3001	92.37894847981
OE1	OE1_R1.trim.fastq	OE1_R2.trim.fastq	OSUEmbryo	Embryo	OSUEmbryo	1	1.00000000000067
			OSUEmbryo	Embryo	OSUEmbryo
OE10	OE17_R1.trim.fastq	OE17_R2.trim.fastq	OSUEmbryo	Embryo	OSUEmbryo	12001	365.895266667949
OE10	OE17_R1.trim.fastq	OE17_R2.trim.fastq	OSUEmbryo	Embryo	OSUEmbryo	1	0.99999999999974
OE10	OE17_R1.trim.fastq	OE17_R2.trim.fastq	OSUEmbryo	Embryo	OSUEmbryo	1001	51.0702500057624
OE10	OE17_R1.trim.fastq	OE17_R2.trim.fastq	OSUEmbryo	Embryo	OSUEmbryo	2001	89.6046927406908
OE10	OE17_R1.trim.fastq	OE17_R2.trim.fastq	OSUEmbryo	Embryo	OSUEmbryo	3001	123.484320002162
OE10	OE17_R1.trim.fastq	OE17_R2.trim.fastq	OSUEmbryo	Embryo	OSUEmbryo	4001	154.742569788293
OE10	OE17_R1.trim.fastq	OE17_R2.trim.fastq	OSUEmbryo	Embryo	OSUEmbryo	5001	184.281984085375
OE10	OE17_R1.trim.fastq	OE17_R2.trim.fastq	OSUEmbryo	Embryo	OSUEmbryo	6001	212.569708936702
OE10	OE17_R1.trim.fastq	OE17_R2.trim.fastq	OSUEmbryo	Embryo	OSUEmbryo	7001	239.872709430136
OE10	OE17_R1.trim.fastq	OE17_R2.trim.fastq	OSUEmbryo	Embryo	OSUEmbryo	8001	266.35615995518
OE10	OE17_R1.trim.fastq	OE17_R2.trim.fastq	OSUEmbryo	Embryo	OSUEmbryo	9001	292.130138674331
OE10	OE17_R1.trim.fastq	OE17_R2.trim.fastq	OSUEmbryo	Embryo	OSUEmbryo	10001	317.273359591384
OE10	OE17_R1.trim.fastq	OE17_R2.trim.fastq	OSUEmbryo	Embryo	OSUEmbryo	11001	341.845739073607
OE10	OE17_R1.trim.fastq	OE17_R2.trim.fastq	OSUEmbryo	Embryo	OSUEmbryo	13001	389.461893419433
OE10	OE17_R1.trim.fastq	OE17_R2.trim.fastq	OSUEmbryo	Embryo	OSUEmbryo	14001	412.579830113883
OE10	OE17_R1.trim.fastq	OE17_R2.trim.fastq	OSUEmbryo	Embryo	OSUEmbryo	15001	435.278980107225
OE10	OE17_R1.trim.fastq	OE17_R2.trim.fastq	OSUEmbryo	Embryo	OSUEmbryo	16001	457.585885428367
OE10	OE17_R1.trim.fastq	OE17_R2.trim.fastq	OSUEmbryo	Embryo	OSUEmbryo	17001	479.524384921362
OE10	OE17_R1.trim.fastq	OE17_R2.trim.fastq	OSUEmbryo	Embryo	OSUEmbryo	18001	501.116090514146
OE10	OE17_R1.trim.fastq	OE17_R2.trim.fastq	OSUEmbryo	Embryo	OSUEmbryo	19001	522.380740778087
OE10	OE17_R1.trim.fastq	OE17_R2.trim.fastq	OSUEmbryo	Embryo	OSUEmbryo	20001	543.336467573513
OE10	OE17_R1.trim.fastq	OE17_R2.trim.fastq	OSUEmbryo	Embryo	OSUEmbryo	21001	564
			OSUEmbryo	Embryo	OSUEmbryo
OE11	OE19_R1.trim.fastq	OE19_R2.trim.fastq	OSUEmbryo	Embryo	OSUEmbryo	16001	411.580483587556
OE11	OE19_R1.trim.fastq	OE19_R2.trim.fastq	OSUEmbryo	Embryo	OSUEmbryo	17001	431.158619214242
OE11	OE19_R1.trim.fastq	OE19_R2.trim.fastq	OSUEmbryo	Embryo	OSUEmbryo	18001	450.429752484876
OE11	OE19_R1.trim.fastq	OE19_R2.trim.fastq	OSUEmbryo	Embryo	OSUEmbryo	15001	391.674319309179
OE11	OE19_R1.trim.fastq	OE19_R2.trim.fastq	OSUEmbryo	Embryo	OSUEmbryo	1	0.99999999999975
OE11	OE19_R1.trim.fastq	OE19_R2.trim.fastq	OSUEmbryo	Embryo	OSUEmbryo	1001	46.8701337162413
OE11	OE19_R1.trim.fastq	OE19_R2.trim.fastq	OSUEmbryo	Embryo	OSUEmbryo	2001	81.4244520447845
OE11	OE19_R1.trim.fastq	OE19_R2.trim.fastq	OSUEmbryo	Embryo	OSUEmbryo	3001	111.856790309096
OE11	OE19_R1.trim.fastq	OE19_R2.trim.fastq	OSUEmbryo	Embryo	OSUEmbryo	19001	469.412584623832
OE11	OE19_R1.trim.fastq	OE19_R2.trim.fastq	OSUEmbryo	Embryo	OSUEmbryo	20001	488.123804739712
OE11	OE19_R1.trim.fastq	OE19_R2.trim.fastq	OSUEmbryo	Embryo	OSUEmbryo	21001	506.578329216718
OE11	OE19_R1.trim.fastq	OE19_R2.trim.fastq	OSUEmbryo	Embryo	OSUEmbryo	22001	524.789484867376
OE11	OE19_R1.trim.fastq	OE19_R2.trim.fastq	OSUEmbryo	Embryo	OSUEmbryo	23001	542.769148151915
OE11	OE19_R1.trim.fastq	OE19_R2.trim.fastq	OSUEmbryo	Embryo	OSUEmbryo	23632	554
OE11	OE19_R1.trim.fastq	OE19_R2.trim.fastq	OSUEmbryo	Embryo	OSUEmbryo	10001	286.258983197528
OE11	OE19_R1.trim.fastq	OE19_R2.trim.fastq	OSUEmbryo	Embryo	OSUEmbryo	11001	308.240195261216
OE11	OE19_R1.trim.fastq	OE19_R2.trim.fastq	OSUEmbryo	Embryo	OSUEmbryo	12001	329.732878926162
OE11	OE19_R1.trim.fastq	OE19_R2.trim.fastq	OSUEmbryo	Embryo	OSUEmbryo	13001	350.779571360463
OE11	OE19_R1.trim.fastq	OE19_R2.trim.fastq	OSUEmbryo	Embryo	OSUEmbryo	14001	371.416363664542
OE11	OE19_R1.trim.fastq	OE19_R2.trim.fastq	OSUEmbryo	Embryo	OSUEmbryo	6001	192.221358752624
OE11	OE19_R1.trim.fastq	OE19_R2.trim.fastq	OSUEmbryo	Embryo	OSUEmbryo	7001	216.810936251544
OE11	OE19_R1.trim.fastq	OE19_R2.trim.fastq	OSUEmbryo	Embryo	OSUEmbryo	4001	140.036475668859
OE11	OE19_R1.trim.fastq	OE19_R2.trim.fastq	OSUEmbryo	Embryo	OSUEmbryo	5001	166.702202180265
OE11	OE19_R1.trim.fastq	OE19_R2.trim.fastq	OSUEmbryo	Embryo	OSUEmbryo	8001	240.615232237839
OE11	OE19_R1.trim.fastq	OE19_R2.trim.fastq	OSUEmbryo	Embryo	OSUEmbryo	9001	263.738205514329
			OSUEmbryo	Embryo	OSUEmbryo
OE12	OE20_R1.trim.fastq	OE20_R2.trim.fastq	OSUEmbryo	Embryo	OSUEmbryo	5001	140.974059082483
OE12	OE20_R1.trim.fastq	OE20_R2.trim.fastq	OSUEmbryo	Embryo	OSUEmbryo	6001	162.448088166803
OE12	OE20_R1.trim.fastq	OE20_R2.trim.fastq	OSUEmbryo	Embryo	OSUEmbryo	1	1.00000000000026
OE12	OE20_R1.trim.fastq	OE20_R2.trim.fastq	OSUEmbryo	Embryo	OSUEmbryo	1001	39.8249897691222
OE12	OE20_R1.trim.fastq	OE20_R2.trim.fastq	OSUEmbryo	Embryo	OSUEmbryo	2001	69.1355497945025
OE12	OE20_R1.trim.fastq	OE20_R2.trim.fastq	OSUEmbryo	Embryo	OSUEmbryo	3001	94.8205778807504
OE12	OE20_R1.trim.fastq	OE20_R2.trim.fastq	OSUEmbryo	Embryo	OSUEmbryo	4001	118.540965530136
OE12	OE20_R1.trim.fastq	OE20_R2.trim.fastq	OSUEmbryo	Embryo	OSUEmbryo	31001	571.605517761462
OE12	OE20_R1.trim.fastq	OE20_R2.trim.fastq	OSUEmbryo	Embryo	OSUEmbryo	32001	585.059753709357
OE12	OE20_R1.trim.fastq	OE20_R2.trim.fastq	OSUEmbryo	Embryo	OSUEmbryo	33001	598.356522317301
OE12	OE20_R1.trim.fastq	OE20_R2.trim.fastq	OSUEmbryo	Embryo	OSUEmbryo	34001	611.499359752379
OE12	OE20_R1.trim.fastq	OE20_R2.trim.fastq	OSUEmbryo	Embryo	OSUEmbryo	35001	624.491565465862
OE12	OE20_R1.trim.fastq	OE20_R2.trim.fastq	OSUEmbryo	Embryo	OSUEmbryo	36001	637.336220498217
OE12	OE20_R1.trim.fastq	OE20_R2.trim.fastq	OSUEmbryo	Embryo	OSUEmbryo	37001	650.036203295666
OE12	OE20_R1.trim.fastq	OE20_R2.trim.fastq	OSUEmbryo	Embryo	OSUEmbryo	37236	653
OE12	OE20_R1.trim.fastq	OE20_R2.trim.fastq	OSUEmbryo	Embryo	OSUEmbryo	12001	278.338830435392
OE12	OE20_R1.trim.fastq	OE20_R2.trim.fastq	OSUEmbryo	Embryo	OSUEmbryo	13001	296.096188663937
OE12	OE20_R1.trim.fastq	OE20_R2.trim.fastq	OSUEmbryo	Embryo	OSUEmbryo	14001	313.509047542629
OE12	OE20_R1.trim.fastq	OE20_R2.trim.fastq	OSUEmbryo	Embryo	OSUEmbryo	15001	330.601396177901
OE12	OE20_R1.trim.fastq	OE20_R2.trim.fastq	OSUEmbryo	Embryo	OSUEmbryo	16001	347.393714454261
OE12	OE20_R1.trim.fastq	OE20_R2.trim.fastq	OSUEmbryo	Embryo	OSUEmbryo	17001	363.903665668804
OE12	OE20_R1.trim.fastq	OE20_R2.trim.fastq	OSUEmbryo	Embryo	OSUEmbryo	18001	380.146628894523
OE12	OE20_R1.trim.fastq	OE20_R2.trim.fastq	OSUEmbryo	Embryo	OSUEmbryo	19001	396.136112128002
OE12	OE20_R1.trim.fastq	OE20_R2.trim.fastq	OSUEmbryo	Embryo	OSUEmbryo	7001	183.149776827639
OE12	OE20_R1.trim.fastq	OE20_R2.trim.fastq	OSUEmbryo	Embryo	OSUEmbryo	8001	203.200220451848
OE12	OE20_R1.trim.fastq	OE20_R2.trim.fastq	OSUEmbryo	Embryo	OSUEmbryo	9001	222.685646463648
OE12	OE20_R1.trim.fastq	OE20_R2.trim.fastq	OSUEmbryo	Embryo	OSUEmbryo	10001	241.671312823227
OE12	OE20_R1.trim.fastq	OE20_R2.trim.fastq	OSUEmbryo	Embryo	OSUEmbryo	11001	260.208560779325
OE12	OE20_R1.trim.fastq	OE20_R2.trim.fastq	OSUEmbryo	Embryo	OSUEmbryo	25001	487.339380927561
OE12	OE20_R1.trim.fastq	OE20_R2.trim.fastq	OSUEmbryo	Embryo	OSUEmbryo	26001	501.829045221633
OE12	OE20_R1.trim.fastq	OE20_R2.trim.fastq	OSUEmbryo	Embryo	OSUEmbryo	27001	516.133616705106
OE12	OE20_R1.trim.fastq	OE20_R2.trim.fastq	OSUEmbryo	Embryo	OSUEmbryo	28001	530.258627383755
OE12	OE20_R1.trim.fastq	OE20_R2.trim.fastq	OSUEmbryo	Embryo	OSUEmbryo	29001	544.209185763379
OE12	OE20_R1.trim.fastq	OE20_R2.trim.fastq	OSUEmbryo	Embryo	OSUEmbryo	30001	557.990020482835
OE12	OE20_R1.trim.fastq	OE20_R2.trim.fastq	OSUEmbryo	Embryo	OSUEmbryo	22001	442.697015802811
OE12	OE20_R1.trim.fastq	OE20_R2.trim.fastq	OSUEmbryo	Embryo	OSUEmbryo	23001	457.780211875178
OE12	OE20_R1.trim.fastq	OE20_R2.trim.fastq	OSUEmbryo	Embryo	OSUEmbryo	20001	411.884075367608
OE12	OE20_R1.trim.fastq	OE20_R2.trim.fastq	OSUEmbryo	Embryo	OSUEmbryo	21001	427.40118503942
OE12	OE20_R1.trim.fastq	OE20_R2.trim.fastq	OSUEmbryo	Embryo	OSUEmbryo	24001	472.658617121258
			OSUEmbryo	Embryo	OSUEmbryo
OE2	OE3_R1.trim.fastq	OE3_R2.trim.fastq	OSUEmbryo	Embryo	OSUEmbryo	20001	398.270968168824
OE2	OE3_R1.trim.fastq	OE3_R2.trim.fastq	OSUEmbryo	Embryo	OSUEmbryo	21001	413.093806472907
OE2	OE3_R1.trim.fastq	OE3_R2.trim.fastq	OSUEmbryo	Embryo	OSUEmbryo	22001	427.705500816083
OE2	OE3_R1.trim.fastq	OE3_R2.trim.fastq	OSUEmbryo	Embryo	OSUEmbryo	27001	497.870141580362
OE2	OE3_R1.trim.fastq	OE3_R2.trim.fastq	OSUEmbryo	Embryo	OSUEmbryo	28001	511.371116815486
OE2	OE3_R1.trim.fastq	OE3_R2.trim.fastq	OSUEmbryo	Embryo	OSUEmbryo	29001	524.708270269925
OE2	OE3_R1.trim.fastq	OE3_R2.trim.fastq	OSUEmbryo	Embryo	OSUEmbryo	30001	537.88664958945
OE2	OE3_R1.trim.fastq	OE3_R2.trim.fastq	OSUEmbryo	Embryo	OSUEmbryo	31001	550.910999566513
OE2	OE3_R1.trim.fastq	OE3_R2.trim.fastq	OSUEmbryo	Embryo	OSUEmbryo	32001	563.785790847303
OE2	OE3_R1.trim.fastq	OE3_R2.trim.fastq	OSUEmbryo	Embryo	OSUEmbryo	33001	576.515245144293
OE2	OE3_R1.trim.fastq	OE3_R2.trim.fastq	OSUEmbryo	Embryo	OSUEmbryo	34001	589.10335757511
OE2	OE3_R1.trim.fastq	OE3_R2.trim.fastq	OSUEmbryo	Embryo	OSUEmbryo	35001	601.553916447753
OE2	OE3_R1.trim.fastq	OE3_R2.trim.fastq	OSUEmbryo	Embryo	OSUEmbryo	23001	442.114492419934
OE2	OE3_R1.trim.fastq	OE3_R2.trim.fastq	OSUEmbryo	Embryo	OSUEmbryo	24001	456.328543283485
OE2	OE3_R1.trim.fastq	OE3_R2.trim.fastq	OSUEmbryo	Embryo	OSUEmbryo	25001	470.354819558191
OE2	OE3_R1.trim.fastq	OE3_R2.trim.fastq	OSUEmbryo	Embryo	OSUEmbryo	26001	484.199961307129
OE2	OE3_R1.trim.fastq	OE3_R2.trim.fastq	OSUEmbryo	Embryo	OSUEmbryo	1	1.00000000000025
OE2	OE3_R1.trim.fastq	OE3_R2.trim.fastq	OSUEmbryo	Embryo	OSUEmbryo	1001	41.2062782054078
OE2	OE3_R1.trim.fastq	OE3_R2.trim.fastq	OSUEmbryo	Embryo	OSUEmbryo	2001	70.1736597747527
OE2	OE3_R1.trim.fastq	OE3_R2.trim.fastq	OSUEmbryo	Embryo	OSUEmbryo	3001	95.2601512771211
OE2	OE3_R1.trim.fastq	OE3_R2.trim.fastq	OSUEmbryo	Embryo	OSUEmbryo	4001	118.203128197971
OE2	OE3_R1.trim.fastq	OE3_R2.trim.fastq	OSUEmbryo	Embryo	OSUEmbryo	5001	139.741287893275
OE2	OE3_R1.trim.fastq	OE3_R2.trim.fastq	OSUEmbryo	Embryo	OSUEmbryo	6001	160.265370579957
OE2	OE3_R1.trim.fastq	OE3_R2.trim.fastq	OSUEmbryo	Embryo	OSUEmbryo	7001	180.005954188298
OE2	OE3_R1.trim.fastq	OE3_R2.trim.fastq	OSUEmbryo	Embryo	OSUEmbryo	8001	199.109300040434
OE2	OE3_R1.trim.fastq	OE3_R2.trim.fastq	OSUEmbryo	Embryo	OSUEmbryo	9001	217.673590417973
OE2	OE3_R1.trim.fastq	OE3_R2.trim.fastq	OSUEmbryo	Embryo	OSUEmbryo	10001	235.768037947072
OE2	OE3_R1.trim.fastq	OE3_R2.trim.fastq	OSUEmbryo	Embryo	OSUEmbryo	11001	253.443628156248
OE2	OE3_R1.trim.fastq	OE3_R2.trim.fastq	OSUEmbryo	Embryo	OSUEmbryo	12001	270.73943726083
OE2	OE3_R1.trim.fastq	OE3_R2.trim.fastq	OSUEmbryo	Embryo	OSUEmbryo	13001	287.686479336855
OE2	OE3_R1.trim.fastq	OE3_R2.trim.fastq	OSUEmbryo	Embryo	OSUEmbryo	14001	304.310118984659
OE2	OE3_R1.trim.fastq	OE3_R2.trim.fastq	OSUEmbryo	Embryo	OSUEmbryo	15001	320.631626272701
OE2	OE3_R1.trim.fastq	OE3_R2.trim.fastq	OSUEmbryo	Embryo	OSUEmbryo	16001	336.669206093507
OE2	OE3_R1.trim.fastq	OE3_R2.trim.fastq	OSUEmbryo	Embryo	OSUEmbryo	17001	352.438698667309
OE2	OE3_R1.trim.fastq	OE3_R2.trim.fastq	OSUEmbryo	Embryo	OSUEmbryo	18001	367.954069874742
OE2	OE3_R1.trim.fastq	OE3_R2.trim.fastq	OSUEmbryo	Embryo	OSUEmbryo	19001	383.22776452285
OE2	OE3_R1.trim.fastq	OE3_R2.trim.fastq	OSUEmbryo	Embryo	OSUEmbryo	46001	730.353027059884
OE2	OE3_R1.trim.fastq	OE3_R2.trim.fastq	OSUEmbryo	Embryo	OSUEmbryo	47001	741.392688280429
OE2	OE3_R1.trim.fastq	OE3_R2.trim.fastq	OSUEmbryo	Embryo	OSUEmbryo	48001	752.331306827482
OE2	OE3_R1.trim.fastq	OE3_R2.trim.fastq	OSUEmbryo	Embryo	OSUEmbryo	36001	613.870520905559
OE2	OE3_R1.trim.fastq	OE3_R2.trim.fastq	OSUEmbryo	Embryo	OSUEmbryo	37001	626.056596707004
OE2	OE3_R1.trim.fastq	OE3_R2.trim.fastq	OSUEmbryo	Embryo	OSUEmbryo	38001	638.115410396023
OE2	OE3_R1.trim.fastq	OE3_R2.trim.fastq	OSUEmbryo	Embryo	OSUEmbryo	39001	650.050082069164
OE2	OE3_R1.trim.fastq	OE3_R2.trim.fastq	OSUEmbryo	Embryo	OSUEmbryo	40001	661.863596921949
OE2	OE3_R1.trim.fastq	OE3_R2.trim.fastq	OSUEmbryo	Embryo	OSUEmbryo	41001	673.558815744174
OE2	OE3_R1.trim.fastq	OE3_R2.trim.fastq	OSUEmbryo	Embryo	OSUEmbryo	42001	685.138484467244
OE2	OE3_R1.trim.fastq	OE3_R2.trim.fastq	OSUEmbryo	Embryo	OSUEmbryo	43001	696.605242905144
OE2	OE3_R1.trim.fastq	OE3_R2.trim.fastq	OSUEmbryo	Embryo	OSUEmbryo	44001	707.961632778108
OE2	OE3_R1.trim.fastq	OE3_R2.trim.fastq	OSUEmbryo	Embryo	OSUEmbryo	45001	719.210105109163
OE2	OE3_R1.trim.fastq	OE3_R2.trim.fastq	OSUEmbryo	Embryo	OSUEmbryo	50001	773.913963020324
OE2	OE3_R1.trim.fastq	OE3_R2.trim.fastq	OSUEmbryo	Embryo	OSUEmbryo	51001	784.56212695859
OE2	OE3_R1.trim.fastq	OE3_R2.trim.fastq	OSUEmbryo	Embryo	OSUEmbryo	52001	795.117510332101
OE2	OE3_R1.trim.fastq	OE3_R2.trim.fastq	OSUEmbryo	Embryo	OSUEmbryo	49001	763.171034697078
OE2	OE3_R1.trim.fastq	OE3_R2.trim.fastq	OSUEmbryo	Embryo	OSUEmbryo	52085	796
			OSUEmbryo	Embryo	OSUEmbryo
OE3	OE4_R1.trim.fastq	OE4_R2.trim.fastq	OSUEmbryo	Embryo	OSUEmbryo	6001	163.572076605075
OE3	OE4_R1.trim.fastq	OE4_R2.trim.fastq	OSUEmbryo	Embryo	OSUEmbryo	7001	183.734941872182
OE3	OE4_R1.trim.fastq	OE4_R2.trim.fastq	OSUEmbryo	Embryo	OSUEmbryo	8001	203.217324544781
OE3	OE4_R1.trim.fastq	OE4_R2.trim.fastq	OSUEmbryo	Embryo	OSUEmbryo	14001	309.984505355445
OE3	OE4_R1.trim.fastq	OE4_R2.trim.fastq	OSUEmbryo	Embryo	OSUEmbryo	15001	326.472024368965
OE3	OE4_R1.trim.fastq	OE4_R2.trim.fastq	OSUEmbryo	Embryo	OSUEmbryo	16001	342.652700656955
OE3	OE4_R1.trim.fastq	OE4_R2.trim.fastq	OSUEmbryo	Embryo	OSUEmbryo	17001	358.543410216389
OE3	OE4_R1.trim.fastq	OE4_R2.trim.fastq	OSUEmbryo	Embryo	OSUEmbryo	18001	374.159017295264
OE3	OE4_R1.trim.fastq	OE4_R2.trim.fastq	OSUEmbryo	Embryo	OSUEmbryo	19001	389.51276483055
OE3	OE4_R1.trim.fastq	OE4_R2.trim.fastq	OSUEmbryo	Embryo	OSUEmbryo	20001	404.616565519689
OE3	OE4_R1.trim.fastq	OE4_R2.trim.fastq	OSUEmbryo	Embryo	OSUEmbryo	21001	419.481223749005
OE3	OE4_R1.trim.fastq	OE4_R2.trim.fastq	OSUEmbryo	Embryo	OSUEmbryo	9001	222.121636040829
OE3	OE4_R1.trim.fastq	OE4_R2.trim.fastq	OSUEmbryo	Embryo	OSUEmbryo	10001	240.520822792657
OE3	OE4_R1.trim.fastq	OE4_R2.trim.fastq	OSUEmbryo	Embryo	OSUEmbryo	11001	258.469025759153
OE3	OE4_R1.trim.fastq	OE4_R2.trim.fastq	OSUEmbryo	Embryo	OSUEmbryo	12001	276.007936488968
OE3	OE4_R1.trim.fastq	OE4_R2.trim.fastq	OSUEmbryo	Embryo	OSUEmbryo	13001	293.170719265908
OE3	OE4_R1.trim.fastq	OE4_R2.trim.fastq	OSUEmbryo	Embryo	OSUEmbryo	1	1.00000000000056
OE3	OE4_R1.trim.fastq	OE4_R2.trim.fastq	OSUEmbryo	Embryo	OSUEmbryo	1001	41.818812143643
OE3	OE4_R1.trim.fastq	OE4_R2.trim.fastq	OSUEmbryo	Embryo	OSUEmbryo	2001	71.3325532801807
OE3	OE4_R1.trim.fastq	OE4_R2.trim.fastq	OSUEmbryo	Embryo	OSUEmbryo	3001	97.0102628100558
OE3	OE4_R1.trim.fastq	OE4_R2.trim.fastq	OSUEmbryo	Embryo	OSUEmbryo	4001	120.520002931764
OE3	OE4_R1.trim.fastq	OE4_R2.trim.fastq	OSUEmbryo	Embryo	OSUEmbryo	5001	142.578199649108
OE3	OE4_R1.trim.fastq	OE4_R2.trim.fastq	OSUEmbryo	Embryo	OSUEmbryo	31001	556.820873355201
OE3	OE4_R1.trim.fastq	OE4_R2.trim.fastq	OSUEmbryo	Embryo	OSUEmbryo	32001	569.571524475558
OE3	OE4_R1.trim.fastq	OE4_R2.trim.fastq	OSUEmbryo	Embryo	OSUEmbryo	33001	582.165215308939
OE3	OE4_R1.trim.fastq	OE4_R2.trim.fastq	OSUEmbryo	Embryo	OSUEmbryo	34001	594.606440109095
OE3	OE4_R1.trim.fastq	OE4_R2.trim.fastq	OSUEmbryo	Embryo	OSUEmbryo	22001	434.116608153925
OE3	OE4_R1.trim.fastq	OE4_R2.trim.fastq	OSUEmbryo	Embryo	OSUEmbryo	23001	448.531788031231
OE3	OE4_R1.trim.fastq	OE4_R2.trim.fastq	OSUEmbryo	Embryo	OSUEmbryo	24001	462.735142636526
OE3	OE4_R1.trim.fastq	OE4_R2.trim.fastq	OSUEmbryo	Embryo	OSUEmbryo	25001	476.734449738417
OE3	OE4_R1.trim.fastq	OE4_R2.trim.fastq	OSUEmbryo	Embryo	OSUEmbryo	26001	490.53695795379
OE3	OE4_R1.trim.fastq	OE4_R2.trim.fastq	OSUEmbryo	Embryo	OSUEmbryo	27001	504.14944622831
OE3	OE4_R1.trim.fastq	OE4_R2.trim.fastq	OSUEmbryo	Embryo	OSUEmbryo	28001	517.578273030555
OE3	OE4_R1.trim.fastq	OE4_R2.trim.fastq	OSUEmbryo	Embryo	OSUEmbryo	29001	530.829417183596
OE3	OE4_R1.trim.fastq	OE4_R2.trim.fastq	OSUEmbryo	Embryo	OSUEmbryo	30001	543.90851191524
OE3	OE4_R1.trim.fastq	OE4_R2.trim.fastq	OSUEmbryo	Embryo	OSUEmbryo	35001	606.899452006948
OE3	OE4_R1.trim.fastq	OE4_R2.trim.fastq	OSUEmbryo	Embryo	OSUEmbryo	36001	619.048275628227
OE3	OE4_R1.trim.fastq	OE4_R2.trim.fastq	OSUEmbryo	Embryo	OSUEmbryo	37001	631.056718047995
OE3	OE4_R1.trim.fastq	OE4_R2.trim.fastq	OSUEmbryo	Embryo	OSUEmbryo	38001	642.928378391934
OE3	OE4_R1.trim.fastq	OE4_R2.trim.fastq	OSUEmbryo	Embryo	OSUEmbryo	39001	654.666656348598
OE3	OE4_R1.trim.fastq	OE4_R2.trim.fastq	OSUEmbryo	Embryo	OSUEmbryo	40001	666.274759799199
OE3	OE4_R1.trim.fastq	OE4_R2.trim.fastq	OSUEmbryo	Embryo	OSUEmbryo	41001	677.755711744445
OE3	OE4_R1.trim.fastq	OE4_R2.trim.fastq	OSUEmbryo	Embryo	OSUEmbryo	42001	689.112356667965
OE3	OE4_R1.trim.fastq	OE4_R2.trim.fastq	OSUEmbryo	Embryo	OSUEmbryo	42257	692
			OSUEmbryo	Embryo	OSUEmbryo
OE4	OE11_R1.trim.fastq	OE11_R2.trim.fastq	OSUEmbryo	Embryo	OSUEmbryo	3001	91.6120913439825
OE4	OE11_R1.trim.fastq	OE11_R2.trim.fastq	OSUEmbryo	Embryo	OSUEmbryo	4001	114.415473915872
OE4	OE11_R1.trim.fastq	OE11_R2.trim.fastq	OSUEmbryo	Embryo	OSUEmbryo	5001	136.0212052846
OE4	OE11_R1.trim.fastq	OE11_R2.trim.fastq	OSUEmbryo	Embryo	OSUEmbryo	2001	66.9441720259799
OE4	OE11_R1.trim.fastq	OE11_R2.trim.fastq	OSUEmbryo	Embryo	OSUEmbryo	15001	320.889735550843
OE4	OE11_R1.trim.fastq	OE11_R2.trim.fastq	OSUEmbryo	Embryo	OSUEmbryo	16001	337.454457452569
OE4	OE11_R1.trim.fastq	OE11_R2.trim.fastq	OSUEmbryo	Embryo	OSUEmbryo	17001	353.768683632276
OE4	OE11_R1.trim.fastq	OE11_R2.trim.fastq	OSUEmbryo	Embryo	OSUEmbryo	18001	369.845683337815
OE4	OE11_R1.trim.fastq	OE11_R2.trim.fastq	OSUEmbryo	Embryo	OSUEmbryo	6001	156.749200755612
OE4	OE11_R1.trim.fastq	OE11_R2.trim.fastq	OSUEmbryo	Embryo	OSUEmbryo	7001	176.779376756148
OE4	OE11_R1.trim.fastq	OE11_R2.trim.fastq	OSUEmbryo	Embryo	OSUEmbryo	8001	196.226663217117
OE4	OE11_R1.trim.fastq	OE11_R2.trim.fastq	OSUEmbryo	Embryo	OSUEmbryo	9001	215.171531347943
OE4	OE11_R1.trim.fastq	OE11_R2.trim.fastq	OSUEmbryo	Embryo	OSUEmbryo	10001	233.673888489785
OE4	OE11_R1.trim.fastq	OE11_R2.trim.fastq	OSUEmbryo	Embryo	OSUEmbryo	11001	251.780160480361
OE4	OE11_R1.trim.fastq	OE11_R2.trim.fastq	OSUEmbryo	Embryo	OSUEmbryo	12001	269.527321956634
OE4	OE11_R1.trim.fastq	OE11_R2.trim.fastq	OSUEmbryo	Embryo	OSUEmbryo	13001	286.945421845843
OE4	OE11_R1.trim.fastq	OE11_R2.trim.fastq	OSUEmbryo	Embryo	OSUEmbryo	14001	304.059287650926
OE4	OE11_R1.trim.fastq	OE11_R2.trim.fastq	OSUEmbryo	Embryo	OSUEmbryo	1	1.00000000000004
OE4	OE11_R1.trim.fastq	OE11_R2.trim.fastq	OSUEmbryo	Embryo	OSUEmbryo	1001	38.7484676179071
OE4	OE11_R1.trim.fastq	OE11_R2.trim.fastq	OSUEmbryo	Embryo	OSUEmbryo	29001	533.676928347259
OE4	OE11_R1.trim.fastq	OE11_R2.trim.fastq	OSUEmbryo	Embryo	OSUEmbryo	30001	547.562489520982
OE4	OE11_R1.trim.fastq	OE11_R2.trim.fastq	OSUEmbryo	Embryo	OSUEmbryo	31001	561.302048624457
OE4	OE11_R1.trim.fastq	OE11_R2.trim.fastq	OSUEmbryo	Embryo	OSUEmbryo	19001	385.69714566523
OE4	OE11_R1.trim.fastq	OE11_R2.trim.fastq	OSUEmbryo	Embryo	OSUEmbryo	20001	401.333470963278
OE4	OE11_R1.trim.fastq	OE11_R2.trim.fastq	OSUEmbryo	Embryo	OSUEmbryo	21001	416.763994996765
OE4	OE11_R1.trim.fastq	OE11_R2.trim.fastq	OSUEmbryo	Embryo	OSUEmbryo	22001	431.997162482017
OE4	OE11_R1.trim.fastq	OE11_R2.trim.fastq	OSUEmbryo	Embryo	OSUEmbryo	23001	447.040662468016
OE4	OE11_R1.trim.fastq	OE11_R2.trim.fastq	OSUEmbryo	Embryo	OSUEmbryo	24001	461.901534972418
OE4	OE11_R1.trim.fastq	OE11_R2.trim.fastq	OSUEmbryo	Embryo	OSUEmbryo	25001	476.586255962631
OE4	OE11_R1.trim.fastq	OE11_R2.trim.fastq	OSUEmbryo	Embryo	OSUEmbryo	26001	491.10080602983
OE4	OE11_R1.trim.fastq	OE11_R2.trim.fastq	OSUEmbryo	Embryo	OSUEmbryo	27001	505.450726797688
OE4	OE11_R1.trim.fastq	OE11_R2.trim.fastq	OSUEmbryo	Embryo	OSUEmbryo	28001	519.641168114656
OE4	OE11_R1.trim.fastq	OE11_R2.trim.fastq	OSUEmbryo	Embryo	OSUEmbryo	32453	581
OE4	OE11_R1.trim.fastq	OE11_R2.trim.fastq	OSUEmbryo	Embryo	OSUEmbryo	32001	574.899546060787
			OSUEmbryo	Embryo	OSUEmbryo
OE5	OE12_R1.trim.fastq	OE12_R2.trim.fastq	OSUEmbryo	Embryo	OSUEmbryo	10001	206.274635932568
OE5	OE12_R1.trim.fastq	OE12_R2.trim.fastq	OSUEmbryo	Embryo	OSUEmbryo	11001	221.556853868335
OE5	OE12_R1.trim.fastq	OE12_R2.trim.fastq	OSUEmbryo	Embryo	OSUEmbryo	9001	190.644157270971
OE5	OE12_R1.trim.fastq	OE12_R2.trim.fastq	OSUEmbryo	Embryo	OSUEmbryo	14001	265.654027876678
OE5	OE12_R1.trim.fastq	OE12_R2.trim.fastq	OSUEmbryo	Embryo	OSUEmbryo	15001	279.851374012546
OE5	OE12_R1.trim.fastq	OE12_R2.trim.fastq	OSUEmbryo	Embryo	OSUEmbryo	16001	293.828412382067
OE5	OE12_R1.trim.fastq	OE12_R2.trim.fastq	OSUEmbryo	Embryo	OSUEmbryo	17001	307.599399617193
OE5	OE12_R1.trim.fastq	OE12_R2.trim.fastq	OSUEmbryo	Embryo	OSUEmbryo	18001	321.176702239157
OE5	OE12_R1.trim.fastq	OE12_R2.trim.fastq	OSUEmbryo	Embryo	OSUEmbryo	19001	334.571168573084
OE5	OE12_R1.trim.fastq	OE12_R2.trim.fastq	OSUEmbryo	Embryo	OSUEmbryo	20001	347.792404543815
OE5	OE12_R1.trim.fastq	OE12_R2.trim.fastq	OSUEmbryo	Embryo	OSUEmbryo	21001	360.848982735456
OE5	OE12_R1.trim.fastq	OE12_R2.trim.fastq	OSUEmbryo	Embryo	OSUEmbryo	22001	373.748604241723
OE5	OE12_R1.trim.fastq	OE12_R2.trim.fastq	OSUEmbryo	Embryo	OSUEmbryo	23001	386.498226405225
OE5	OE12_R1.trim.fastq	OE12_R2.trim.fastq	OSUEmbryo	Embryo	OSUEmbryo	24001	399.104165494807
OE5	OE12_R1.trim.fastq	OE12_R2.trim.fastq	OSUEmbryo	Embryo	OSUEmbryo	12001	236.528644818578
OE5	OE12_R1.trim.fastq	OE12_R2.trim.fastq	OSUEmbryo	Embryo	OSUEmbryo	13001	251.219714138797
OE5	OE12_R1.trim.fastq	OE12_R2.trim.fastq	OSUEmbryo	Embryo	OSUEmbryo	1	1.00000000000042
OE5	OE12_R1.trim.fastq	OE12_R2.trim.fastq	OSUEmbryo	Embryo	OSUEmbryo	1001	36.7089631581614
OE5	OE12_R1.trim.fastq	OE12_R2.trim.fastq	OSUEmbryo	Embryo	OSUEmbryo	2001	62.5087940505172
OE5	OE12_R1.trim.fastq	OE12_R2.trim.fastq	OSUEmbryo	Embryo	OSUEmbryo	3001	84.5845027207324
OE5	OE12_R1.trim.fastq	OE12_R2.trim.fastq	OSUEmbryo	Embryo	OSUEmbryo	4001	104.604385970238
OE5	OE12_R1.trim.fastq	OE12_R2.trim.fastq	OSUEmbryo	Embryo	OSUEmbryo	5001	123.301804498135
OE5	OE12_R1.trim.fastq	OE12_R2.trim.fastq	OSUEmbryo	Embryo	OSUEmbryo	6001	141.064793144057
OE5	OE12_R1.trim.fastq	OE12_R2.trim.fastq	OSUEmbryo	Embryo	OSUEmbryo	7001	158.121384846126
OE5	OE12_R1.trim.fastq	OE12_R2.trim.fastq	OSUEmbryo	Embryo	OSUEmbryo	8001	174.615681279653
OE5	OE12_R1.trim.fastq	OE12_R2.trim.fastq	OSUEmbryo	Embryo	OSUEmbryo	48814	677
OE5	OE12_R1.trim.fastq	OE12_R2.trim.fastq	OSUEmbryo	Embryo	OSUEmbryo	36001	540.871376946394
OE5	OE12_R1.trim.fastq	OE12_R2.trim.fastq	OSUEmbryo	Embryo	OSUEmbryo	37001	552.000736222715
OE5	OE12_R1.trim.fastq	OE12_R2.trim.fastq	OSUEmbryo	Embryo	OSUEmbryo	25001	411.572180562806
OE5	OE12_R1.trim.fastq	OE12_R2.trim.fastq	OSUEmbryo	Embryo	OSUEmbryo	26001	423.907542935222
OE5	OE12_R1.trim.fastq	OE12_R2.trim.fastq	OSUEmbryo	Embryo	OSUEmbryo	27001	436.115094547607
OE5	OE12_R1.trim.fastq	OE12_R2.trim.fastq	OSUEmbryo	Embryo	OSUEmbryo	28001	448.199297431494
OE5	OE12_R1.trim.fastq	OE12_R2.trim.fastq	OSUEmbryo	Embryo	OSUEmbryo	29001	460.164276099545
OE5	OE12_R1.trim.fastq	OE12_R2.trim.fastq	OSUEmbryo	Embryo	OSUEmbryo	30001	472.013854176251
OE5	OE12_R1.trim.fastq	OE12_R2.trim.fastq	OSUEmbryo	Embryo	OSUEmbryo	31001	483.751586234468
OE5	OE12_R1.trim.fastq	OE12_R2.trim.fastq	OSUEmbryo	Embryo	OSUEmbryo	32001	495.380785655135
OE5	OE12_R1.trim.fastq	OE12_R2.trim.fastq	OSUEmbryo	Embryo	OSUEmbryo	33001	506.904549109957
OE5	OE12_R1.trim.fastq	OE12_R2.trim.fastq	OSUEmbryo	Embryo	OSUEmbryo	34001	518.32577819526
OE5	OE12_R1.trim.fastq	OE12_R2.trim.fastq	OSUEmbryo	Embryo	OSUEmbryo	35001	529.647198568361
OE5	OE12_R1.trim.fastq	OE12_R2.trim.fastq	OSUEmbryo	Embryo	OSUEmbryo	40001	584.842243173027
OE5	OE12_R1.trim.fastq	OE12_R2.trim.fastq	OSUEmbryo	Embryo	OSUEmbryo	41001	595.614119136974
OE5	OE12_R1.trim.fastq	OE12_R2.trim.fastq	OSUEmbryo	Embryo	OSUEmbryo	38001	563.037568907402
OE5	OE12_R1.trim.fastq	OE12_R2.trim.fastq	OSUEmbryo	Embryo	OSUEmbryo	39001	573.98404910909
OE5	OE12_R1.trim.fastq	OE12_R2.trim.fastq	OSUEmbryo	Embryo	OSUEmbryo	44001	627.430213195691
OE5	OE12_R1.trim.fastq	OE12_R2.trim.fastq	OSUEmbryo	Embryo	OSUEmbryo	45001	637.874803909779
OE5	OE12_R1.trim.fastq	OE12_R2.trim.fastq	OSUEmbryo	Embryo	OSUEmbryo	42001	606.301555103241
OE5	OE12_R1.trim.fastq	OE12_R2.trim.fastq	OSUEmbryo	Embryo	OSUEmbryo	43001	616.90634662476
OE5	OE12_R1.trim.fastq	OE12_R2.trim.fastq	OSUEmbryo	Embryo	OSUEmbryo	48001	668.748453987213
OE5	OE12_R1.trim.fastq	OE12_R2.trim.fastq	OSUEmbryo	Embryo	OSUEmbryo	46001	648.241702366539
OE5	OE12_R1.trim.fastq	OE12_R2.trim.fastq	OSUEmbryo	Embryo	OSUEmbryo	47001	658.532430870563
			OSUEmbryo	Embryo	OSUEmbryo
OE6	OE13_R1.trim.fastq	OE13_R2.trim.fastq	OSUEmbryo	Embryo	OSUEmbryo	1001	34.6487387545662
OE6	OE13_R1.trim.fastq	OE13_R2.trim.fastq	OSUEmbryo	Embryo	OSUEmbryo	1	1.00000000000028
OE6	OE13_R1.trim.fastq	OE13_R2.trim.fastq	OSUEmbryo	Embryo	OSUEmbryo	13001	251.562129373526
OE6	OE13_R1.trim.fastq	OE13_R2.trim.fastq	OSUEmbryo	Embryo	OSUEmbryo	14001	266.218714405232
OE6	OE13_R1.trim.fastq	OE13_R2.trim.fastq	OSUEmbryo	Embryo	OSUEmbryo	2001	60.085896043005
OE6	OE13_R1.trim.fastq	OE13_R2.trim.fastq	OSUEmbryo	Embryo	OSUEmbryo	3001	82.1295356589409
OE6	OE13_R1.trim.fastq	OE13_R2.trim.fastq	OSUEmbryo	Embryo	OSUEmbryo	4001	102.280717820333
OE6	OE13_R1.trim.fastq	OE13_R2.trim.fastq	OSUEmbryo	Embryo	OSUEmbryo	5001	121.21481739469
OE6	OE13_R1.trim.fastq	OE13_R2.trim.fastq	OSUEmbryo	Embryo	OSUEmbryo	6001	139.276196056203
OE6	OE13_R1.trim.fastq	OE13_R2.trim.fastq	OSUEmbryo	Embryo	OSUEmbryo	7001	156.660989244683
OE6	OE13_R1.trim.fastq	OE13_R2.trim.fastq	OSUEmbryo	Embryo	OSUEmbryo	8001	173.491802983584
OE6	OE13_R1.trim.fastq	OE13_R2.trim.fastq	OSUEmbryo	Embryo	OSUEmbryo	9001	189.851231652989
OE6	OE13_R1.trim.fastq	OE13_R2.trim.fastq	OSUEmbryo	Embryo	OSUEmbryo	10001	205.798310702201
OE6	OE13_R1.trim.fastq	OE13_R2.trim.fastq	OSUEmbryo	Embryo	OSUEmbryo	11001	221.377287548966
OE6	OE13_R1.trim.fastq	OE13_R2.trim.fastq	OSUEmbryo	Embryo	OSUEmbryo	12001	236.622641794796
OE6	OE13_R1.trim.fastq	OE13_R2.trim.fastq	OSUEmbryo	Embryo	OSUEmbryo	37153	554
OE6	OE13_R1.trim.fastq	OE13_R2.trim.fastq	OSUEmbryo	Embryo	OSUEmbryo	25001	412.980647003496
OE6	OE13_R1.trim.fastq	OE13_R2.trim.fastq	OSUEmbryo	Embryo	OSUEmbryo	26001	425.275467531585
OE6	OE13_R1.trim.fastq	OE13_R2.trim.fastq	OSUEmbryo	Embryo	OSUEmbryo	27001	437.428887655025
OE6	OE13_R1.trim.fastq	OE13_R2.trim.fastq	OSUEmbryo	Embryo	OSUEmbryo	15001	280.611840408338
OE6	OE13_R1.trim.fastq	OE13_R2.trim.fastq	OSUEmbryo	Embryo	OSUEmbryo	16001	294.758292209986
OE6	OE13_R1.trim.fastq	OE13_R2.trim.fastq	OSUEmbryo	Embryo	OSUEmbryo	17001	308.672795699793
OE6	OE13_R1.trim.fastq	OE13_R2.trim.fastq	OSUEmbryo	Embryo	OSUEmbryo	18001	322.368445009959
OE6	OE13_R1.trim.fastq	OE13_R2.trim.fastq	OSUEmbryo	Embryo	OSUEmbryo	19001	335.85701335829
OE6	OE13_R1.trim.fastq	OE13_R2.trim.fastq	OSUEmbryo	Embryo	OSUEmbryo	20001	349.149183814972
OE6	OE13_R1.trim.fastq	OE13_R2.trim.fastq	OSUEmbryo	Embryo	OSUEmbryo	21001	362.254723824297
OE6	OE13_R1.trim.fastq	OE13_R2.trim.fastq	OSUEmbryo	Embryo	OSUEmbryo	22001	375.182619555633
OE6	OE13_R1.trim.fastq	OE13_R2.trim.fastq	OSUEmbryo	Embryo	OSUEmbryo	23001	387.941181067314
OE6	OE13_R1.trim.fastq	OE13_R2.trim.fastq	OSUEmbryo	Embryo	OSUEmbryo	24001	400.538125966176
OE6	OE13_R1.trim.fastq	OE13_R2.trim.fastq	OSUEmbryo	Embryo	OSUEmbryo	29001	461.334838987378
OE6	OE13_R1.trim.fastq	OE13_R2.trim.fastq	OSUEmbryo	Embryo	OSUEmbryo	30001	473.098177791162
OE6	OE13_R1.trim.fastq	OE13_R2.trim.fastq	OSUEmbryo	Embryo	OSUEmbryo	31001	484.741785513331
OE6	OE13_R1.trim.fastq	OE13_R2.trim.fastq	OSUEmbryo	Embryo	OSUEmbryo	28001	449.446823189558
OE6	OE13_R1.trim.fastq	OE13_R2.trim.fastq	OSUEmbryo	Embryo	OSUEmbryo	33001	507.688239083457
OE6	OE13_R1.trim.fastq	OE13_R2.trim.fastq	OSUEmbryo	Embryo	OSUEmbryo	34001	518.999682529172
OE6	OE13_R1.trim.fastq	OE13_R2.trim.fastq	OSUEmbryo	Embryo	OSUEmbryo	35001	530.208624546988
OE6	OE13_R1.trim.fastq	OE13_R2.trim.fastq	OSUEmbryo	Embryo	OSUEmbryo	32001	496.270333609348
OE6	OE13_R1.trim.fastq	OE13_R2.trim.fastq	OSUEmbryo	Embryo	OSUEmbryo	37001	552.333836015529
OE6	OE13_R1.trim.fastq	OE13_R2.trim.fastq	OSUEmbryo	Embryo	OSUEmbryo	36001	541.318820810953
			OSUEmbryo	Embryo	OSUEmbryo
OE7	OE14_R1.trim.fastq	OE14_R2.trim.fastq	OSUEmbryo	Embryo	OSUEmbryo	3001	86.7096466123717
OE7	OE14_R1.trim.fastq	OE14_R2.trim.fastq	OSUEmbryo	Embryo	OSUEmbryo	4001	108.129547275935
OE7	OE14_R1.trim.fastq	OE14_R2.trim.fastq	OSUEmbryo	Embryo	OSUEmbryo	2001	63.4498361942976
OE7	OE14_R1.trim.fastq	OE14_R2.trim.fastq	OSUEmbryo	Embryo	OSUEmbryo	15001	298.252531985047
OE7	OE14_R1.trim.fastq	OE14_R2.trim.fastq	OSUEmbryo	Embryo	OSUEmbryo	16001	313.29612133677
OE7	OE14_R1.trim.fastq	OE14_R2.trim.fastq	OSUEmbryo	Embryo	OSUEmbryo	17001	328.090393752781
OE7	OE14_R1.trim.fastq	OE14_R2.trim.fastq	OSUEmbryo	Embryo	OSUEmbryo	5001	128.332643542802
OE7	OE14_R1.trim.fastq	OE14_R2.trim.fastq	OSUEmbryo	Embryo	OSUEmbryo	6001	147.628384421426
OE7	OE14_R1.trim.fastq	OE14_R2.trim.fastq	OSUEmbryo	Embryo	OSUEmbryo	7001	166.19979502903
OE7	OE14_R1.trim.fastq	OE14_R2.trim.fastq	OSUEmbryo	Embryo	OSUEmbryo	8001	184.168314558155
OE7	OE14_R1.trim.fastq	OE14_R2.trim.fastq	OSUEmbryo	Embryo	OSUEmbryo	9001	201.620306255624
OE7	OE14_R1.trim.fastq	OE14_R2.trim.fastq	OSUEmbryo	Embryo	OSUEmbryo	10001	218.619982869372
OE7	OE14_R1.trim.fastq	OE14_R2.trim.fastq	OSUEmbryo	Embryo	OSUEmbryo	11001	235.21668157002
OE7	OE14_R1.trim.fastq	OE14_R2.trim.fastq	OSUEmbryo	Embryo	OSUEmbryo	12001	251.449361518664
OE7	OE14_R1.trim.fastq	OE14_R2.trim.fastq	OSUEmbryo	Embryo	OSUEmbryo	13001	267.349540909988
OE7	OE14_R1.trim.fastq	OE14_R2.trim.fastq	OSUEmbryo	Embryo	OSUEmbryo	14001	282.943277484864
OE7	OE14_R1.trim.fastq	OE14_R2.trim.fastq	OSUEmbryo	Embryo	OSUEmbryo	1001	36.7964129112414
OE7	OE14_R1.trim.fastq	OE14_R2.trim.fastq	OSUEmbryo	Embryo	OSUEmbryo	1	1.00000000000003
OE7	OE14_R1.trim.fastq	OE14_R2.trim.fastq	OSUEmbryo	Embryo	OSUEmbryo	28194	480
OE7	OE14_R1.trim.fastq	OE14_R2.trim.fastq	OSUEmbryo	Embryo	OSUEmbryo	21001	385.038577599428
OE7	OE14_R1.trim.fastq	OE14_R2.trim.fastq	OSUEmbryo	Embryo	OSUEmbryo	18001	342.649712820532
OE7	OE14_R1.trim.fastq	OE14_R2.trim.fastq	OSUEmbryo	Embryo	OSUEmbryo	19001	356.986809050016
OE7	OE14_R1.trim.fastq	OE14_R2.trim.fastq	OSUEmbryo	Embryo	OSUEmbryo	20001	371.113038738283
OE7	OE14_R1.trim.fastq	OE14_R2.trim.fastq	OSUEmbryo	Embryo	OSUEmbryo	25001	438.903416640444
OE7	OE14_R1.trim.fastq	OE14_R2.trim.fastq	OSUEmbryo	Embryo	OSUEmbryo	22001	398.772568127191
OE7	OE14_R1.trim.fastq	OE14_R2.trim.fastq	OSUEmbryo	Embryo	OSUEmbryo	23001	412.323233928715
OE7	OE14_R1.trim.fastq	OE14_R2.trim.fastq	OSUEmbryo	Embryo	OSUEmbryo	24001	425.697970188037
OE7	OE14_R1.trim.fastq	OE14_R2.trim.fastq	OSUEmbryo	Embryo	OSUEmbryo	26001	451.945517471848
OE7	OE14_R1.trim.fastq	OE14_R2.trim.fastq	OSUEmbryo	Embryo	OSUEmbryo	27001	464.829571196137
OE7	OE14_R1.trim.fastq	OE14_R2.trim.fastq	OSUEmbryo	Embryo	OSUEmbryo	28001	477.560272637111
			OSUEmbryo	Embryo	OSUEmbryo
OE8	OE15_R1.trim.fastq	OE15_R2.trim.fastq	OSUEmbryo	Embryo	OSUEmbryo	14001	369.791767399197
OE8	OE15_R1.trim.fastq	OE15_R2.trim.fastq	OSUEmbryo	Embryo	OSUEmbryo	13001	350.211645306118
OE8	OE15_R1.trim.fastq	OE15_R2.trim.fastq	OSUEmbryo	Embryo	OSUEmbryo	1	1.00000000000036
OE8	OE15_R1.trim.fastq	OE15_R2.trim.fastq	OSUEmbryo	Embryo	OSUEmbryo	15001	388.908029824769
OE8	OE15_R1.trim.fastq	OE15_R2.trim.fastq	OSUEmbryo	Embryo	OSUEmbryo	16001	407.587731300345
OE8	OE15_R1.trim.fastq	OE15_R2.trim.fastq	OSUEmbryo	Embryo	OSUEmbryo	16295	413
OE8	OE15_R1.trim.fastq	OE15_R2.trim.fastq	OSUEmbryo	Embryo	OSUEmbryo	4001	143.871598894249
OE8	OE15_R1.trim.fastq	OE15_R2.trim.fastq	OSUEmbryo	Embryo	OSUEmbryo	5001	170.721943203312
OE8	OE15_R1.trim.fastq	OE15_R2.trim.fastq	OSUEmbryo	Embryo	OSUEmbryo	6001	196.189831480416
OE8	OE15_R1.trim.fastq	OE15_R2.trim.fastq	OSUEmbryo	Embryo	OSUEmbryo	7001	220.529372201533
OE8	OE15_R1.trim.fastq	OE15_R2.trim.fastq	OSUEmbryo	Embryo	OSUEmbryo	8001	243.916928330905
OE8	OE15_R1.trim.fastq	OE15_R2.trim.fastq	OSUEmbryo	Embryo	OSUEmbryo	9001	266.482552576737
OE8	OE15_R1.trim.fastq	OE15_R2.trim.fastq	OSUEmbryo	Embryo	OSUEmbryo	10001	288.325393476996
OE8	OE15_R1.trim.fastq	OE15_R2.trim.fastq	OSUEmbryo	Embryo	OSUEmbryo	11001	309.522600414636
OE8	OE15_R1.trim.fastq	OE15_R2.trim.fastq	OSUEmbryo	Embryo	OSUEmbryo	12001	330.135101498018
OE8	OE15_R1.trim.fastq	OE15_R2.trim.fastq	OSUEmbryo	Embryo	OSUEmbryo	1001	48.2771872033118
OE8	OE15_R1.trim.fastq	OE15_R2.trim.fastq	OSUEmbryo	Embryo	OSUEmbryo	2001	84.0043777447542
OE8	OE15_R1.trim.fastq	OE15_R2.trim.fastq	OSUEmbryo	Embryo	OSUEmbryo	3001	115.229320165358
			OSUEmbryo	Embryo	OSUEmbryo
OE9	OE16_R1.trim.fastq	OE16_R2.trim.fastq	OSUEmbryo	Embryo	OSUEmbryo	9001	220.242092805718
OE9	OE16_R1.trim.fastq	OE16_R2.trim.fastq	OSUEmbryo	Embryo	OSUEmbryo	1	0.999999999999338
OE9	OE16_R1.trim.fastq	OE16_R2.trim.fastq	OSUEmbryo	Embryo	OSUEmbryo	1001	40.1364546122932
OE9	OE16_R1.trim.fastq	OE16_R2.trim.fastq	OSUEmbryo	Embryo	OSUEmbryo	2001	69.0573254688744
OE9	OE16_R1.trim.fastq	OE16_R2.trim.fastq	OSUEmbryo	Embryo	OSUEmbryo	3001	94.3073435110929
OE9	OE16_R1.trim.fastq	OE16_R2.trim.fastq	OSUEmbryo	Embryo	OSUEmbryo	4001	117.618121250729
OE9	OE16_R1.trim.fastq	OE16_R2.trim.fastq	OSUEmbryo	Embryo	OSUEmbryo	5001	139.672143599834
OE9	OE16_R1.trim.fastq	OE16_R2.trim.fastq	OSUEmbryo	Embryo	OSUEmbryo	6001	160.801622816231
OE9	OE16_R1.trim.fastq	OE16_R2.trim.fastq	OSUEmbryo	Embryo	OSUEmbryo	7001	181.197233479916
OE9	OE16_R1.trim.fastq	OE16_R2.trim.fastq	OSUEmbryo	Embryo	OSUEmbryo	8001	200.981999427094
OE9	OE16_R1.trim.fastq	OE16_R2.trim.fastq	OSUEmbryo	Embryo	OSUEmbryo	35001	628.153731695512
OE9	OE16_R1.trim.fastq	OE16_R2.trim.fastq	OSUEmbryo	Embryo	OSUEmbryo	35580	636
OE9	OE16_R1.trim.fastq	OE16_R2.trim.fastq	OSUEmbryo	Embryo	OSUEmbryo	10001	239.041557569123
OE9	OE16_R1.trim.fastq	OE16_R2.trim.fastq	OSUEmbryo	Embryo	OSUEmbryo	11001	257.430124840573
OE9	OE16_R1.trim.fastq	OE16_R2.trim.fastq	OSUEmbryo	Embryo	OSUEmbryo	12001	275.447700899466
OE9	OE16_R1.trim.fastq	OE16_R2.trim.fastq	OSUEmbryo	Embryo	OSUEmbryo	13001	293.127110547532
OE9	OE16_R1.trim.fastq	OE16_R2.trim.fastq	OSUEmbryo	Embryo	OSUEmbryo	14001	310.495866465635
OE9	OE16_R1.trim.fastq	OE16_R2.trim.fastq	OSUEmbryo	Embryo	OSUEmbryo	15001	327.577366959125
OE9	OE16_R1.trim.fastq	OE16_R2.trim.fastq	OSUEmbryo	Embryo	OSUEmbryo	16001	344.391742878604
OE9	OE16_R1.trim.fastq	OE16_R2.trim.fastq	OSUEmbryo	Embryo	OSUEmbryo	17001	360.956479811991
OE9	OE16_R1.trim.fastq	OE16_R2.trim.fastq	OSUEmbryo	Embryo	OSUEmbryo	18001	377.286890029238
OE9	OE16_R1.trim.fastq	OE16_R2.trim.fastq	OSUEmbryo	Embryo	OSUEmbryo	19001	393.396479783755
OE9	OE16_R1.trim.fastq	OE16_R2.trim.fastq	OSUEmbryo	Embryo	OSUEmbryo	20001	409.297240847864
OE9	OE16_R1.trim.fastq	OE16_R2.trim.fastq	OSUEmbryo	Embryo	OSUEmbryo	21001	424.999885387688
OE9	OE16_R1.trim.fastq	OE16_R2.trim.fastq	OSUEmbryo	Embryo	OSUEmbryo	22001	440.514037180872
OE9	OE16_R1.trim.fastq	OE16_R2.trim.fastq	OSUEmbryo	Embryo	OSUEmbryo	23001	455.84838851633
OE9	OE16_R1.trim.fastq	OE16_R2.trim.fastq	OSUEmbryo	Embryo	OSUEmbryo	24001	471.010829611199
OE9	OE16_R1.trim.fastq	OE16_R2.trim.fastq	OSUEmbryo	Embryo	OSUEmbryo	25001	486.008555758141
OE9	OE16_R1.trim.fastq	OE16_R2.trim.fastq	OSUEmbryo	Embryo	OSUEmbryo	26001	500.848156290239
OE9	OE16_R1.trim.fastq	OE16_R2.trim.fastq	OSUEmbryo	Embryo	OSUEmbryo	27001	515.535688628837
OE9	OE16_R1.trim.fastq	OE16_R2.trim.fastq	OSUEmbryo	Embryo	OSUEmbryo	28001	530.076740046616
OE9	OE16_R1.trim.fastq	OE16_R2.trim.fastq	OSUEmbryo	Embryo	OSUEmbryo	29001	544.476479334885
OE9	OE16_R1.trim.fastq	OE16_R2.trim.fastq	OSUEmbryo	Embryo	OSUEmbryo	30001	558.739700178593
OE9	OE16_R1.trim.fastq	OE16_R2.trim.fastq	OSUEmbryo	Embryo	OSUEmbryo	31001	572.870857747018
OE9	OE16_R1.trim.fastq	OE16_R2.trim.fastq	OSUEmbryo	Embryo	OSUEmbryo	32001	586.874099752506
OE9	OE16_R1.trim.fastq	OE16_R2.trim.fastq	OSUEmbryo	Embryo	OSUEmbryo	33001	600.753293044281
OE9	OE16_R1.trim.fastq	OE16_R2.trim.fastq	OSUEmbryo	Embryo	OSUEmbryo	34001	614.512046604065
			OSUEmbryo	Embryo	OSUEmbryo
OM1	OM1_R1.trim.fastq	OM1_R2.trim.fastq	OSUMother	Mother	OSUMother	6001	489.343009588511
OM1	OM1_R1.trim.fastq	OM1_R2.trim.fastq	OSUMother	Mother	OSUMother	7001	529.434863856784
OM1	OM1_R1.trim.fastq	OM1_R2.trim.fastq	OSUMother	Mother	OSUMother	1	0.999999999999434
OM1	OM1_R1.trim.fastq	OM1_R2.trim.fastq	OSUMother	Mother	OSUMother	1001	174.888908922778
OM1	OM1_R1.trim.fastq	OM1_R2.trim.fastq	OSUMother	Mother	OSUMother	2001	267.731904935187
OM1	OM1_R1.trim.fastq	OM1_R2.trim.fastq	OSUMother	Mother	OSUMother	3001	337.679933473558
OM1	OM1_R1.trim.fastq	OM1_R2.trim.fastq	OSUMother	Mother	OSUMother	4001	395.334568005157
OM1	OM1_R1.trim.fastq	OM1_R2.trim.fastq	OSUMother	Mother	OSUMother	5001	445.111568465537
OM1	OM1_R1.trim.fastq	OM1_R2.trim.fastq	OSUMother	Mother	OSUMother	32001	1115.95719775867
OM1	OM1_R1.trim.fastq	OM1_R2.trim.fastq	OSUMother	Mother	OSUMother	33001	1132.82422221861
OM1	OM1_R1.trim.fastq	OM1_R2.trim.fastq	OSUMother	Mother	OSUMother	34001	1149.43004069676
OM1	OM1_R1.trim.fastq	OM1_R2.trim.fastq	OSUMother	Mother	OSUMother	35001	1165.78507328345
OM1	OM1_R1.trim.fastq	OM1_R2.trim.fastq	OSUMother	Mother	OSUMother	36001	1181.8989388494
OM1	OM1_R1.trim.fastq	OM1_R2.trim.fastq	OSUMother	Mother	OSUMother	37001	1197.78054090237
OM1	OM1_R1.trim.fastq	OM1_R2.trim.fastq	OSUMother	Mother	OSUMother	38001	1213.43814225413
OM1	OM1_R1.trim.fastq	OM1_R2.trim.fastq	OSUMother	Mother	OSUMother	38295	1218
OM1	OM1_R1.trim.fastq	OM1_R2.trim.fastq	OSUMother	Mother	OSUMother	13001	719.775057043912
OM1	OM1_R1.trim.fastq	OM1_R2.trim.fastq	OSUMother	Mother	OSUMother	14001	746.279489992389
OM1	OM1_R1.trim.fastq	OM1_R2.trim.fastq	OSUMother	Mother	OSUMother	15001	771.790138636435
OM1	OM1_R1.trim.fastq	OM1_R2.trim.fastq	OSUMother	Mother	OSUMother	16001	796.416220996794
OM1	OM1_R1.trim.fastq	OM1_R2.trim.fastq	OSUMother	Mother	OSUMother	17001	820.248331154902
OM1	OM1_R1.trim.fastq	OM1_R2.trim.fastq	OSUMother	Mother	OSUMother	18001	843.362451292806
OM1	OM1_R1.trim.fastq	OM1_R2.trim.fastq	OSUMother	Mother	OSUMother	19001	865.822945913349
OM1	OM1_R1.trim.fastq	OM1_R2.trim.fastq	OSUMother	Mother	OSUMother	20001	887.684830186506
OM1	OM1_R1.trim.fastq	OM1_R2.trim.fastq	OSUMother	Mother	OSUMother	8001	566.30981590687
OM1	OM1_R1.trim.fastq	OM1_R2.trim.fastq	OSUMother	Mother	OSUMother	9001	600.609092874111
OM1	OM1_R1.trim.fastq	OM1_R2.trim.fastq	OSUMother	Mother	OSUMother	10001	632.796918063557
OM1	OM1_R1.trim.fastq	OM1_R2.trim.fastq	OSUMother	Mother	OSUMother	11001	663.219945668646
OM1	OM1_R1.trim.fastq	OM1_R2.trim.fastq	OSUMother	Mother	OSUMother	12001	692.143533541433
OM1	OM1_R1.trim.fastq	OM1_R2.trim.fastq	OSUMother	Mother	OSUMother	26001	1008.55655203446
OM1	OM1_R1.trim.fastq	OM1_R2.trim.fastq	OSUMother	Mother	OSUMother	27001	1027.269266932
OM1	OM1_R1.trim.fastq	OM1_R2.trim.fastq	OSUMother	Mother	OSUMother	28001	1045.63457889365
OM1	OM1_R1.trim.fastq	OM1_R2.trim.fastq	OSUMother	Mother	OSUMother	29001	1063.67047475238
OM1	OM1_R1.trim.fastq	OM1_R2.trim.fastq	OSUMother	Mother	OSUMother	30001	1081.39323408873
OM1	OM1_R1.trim.fastq	OM1_R2.trim.fastq	OSUMother	Mother	OSUMother	31001	1098.81764691131
OM1	OM1_R1.trim.fastq	OM1_R2.trim.fastq	OSUMother	Mother	OSUMother	23001	950.122707578934
OM1	OM1_R1.trim.fastq	OM1_R2.trim.fastq	OSUMother	Mother	OSUMother	24001	970.006825673697
OM1	OM1_R1.trim.fastq	OM1_R2.trim.fastq	OSUMother	Mother	OSUMother	21001	908.995512112156
OM1	OM1_R1.trim.fastq	OM1_R2.trim.fastq	OSUMother	Mother	OSUMother	22001	929.796147696686
OM1	OM1_R1.trim.fastq	OM1_R2.trim.fastq	OSUMother	Mother	OSUMother	25001	989.476481229123
			OSUMother	Mother	OSUMother
OM10	OM17_R1.trim.fastq	OM17_R2.trim.fastq	OSUMother	Mother	OSUMother	20001	1260.5260138776
OM10	OM17_R1.trim.fastq	OM17_R2.trim.fastq	OSUMother	Mother	OSUMother	21001	1289.32015330728
OM10	OM17_R1.trim.fastq	OM17_R2.trim.fastq	OSUMother	Mother	OSUMother	22001	1317.40140191107
OM10	OM17_R1.trim.fastq	OM17_R2.trim.fastq	OSUMother	Mother	OSUMother	27001	1448.65580261186
OM10	OM17_R1.trim.fastq	OM17_R2.trim.fastq	OSUMother	Mother	OSUMother	28001	1473.32277605354
OM10	OM17_R1.trim.fastq	OM17_R2.trim.fastq	OSUMother	Mother	OSUMother	29001	1497.52828903423
OM10	OM17_R1.trim.fastq	OM17_R2.trim.fastq	OSUMother	Mother	OSUMother	30001	1521.29568851425
OM10	OM17_R1.trim.fastq	OM17_R2.trim.fastq	OSUMother	Mother	OSUMother	31001	1544.64631477187
OM10	OM17_R1.trim.fastq	OM17_R2.trim.fastq	OSUMother	Mother	OSUMother	32001	1567.5997390188
OM10	OM17_R1.trim.fastq	OM17_R2.trim.fastq	OSUMother	Mother	OSUMother	33001	1590.1739664753
OM10	OM17_R1.trim.fastq	OM17_R2.trim.fastq	OSUMother	Mother	OSUMother	34001	1612.38561061906
OM10	OM17_R1.trim.fastq	OM17_R2.trim.fastq	OSUMother	Mother	OSUMother	35001	1634.25004364994
OM10	OM17_R1.trim.fastq	OM17_R2.trim.fastq	OSUMother	Mother	OSUMother	23001	1344.81893285797
OM10	OM17_R1.trim.fastq	OM17_R2.trim.fastq	OSUMother	Mother	OSUMother	24001	1371.61630535398
OM10	OM17_R1.trim.fastq	OM17_R2.trim.fastq	OSUMother	Mother	OSUMother	25001	1397.83232377359
OM10	OM17_R1.trim.fastq	OM17_R2.trim.fastq	OSUMother	Mother	OSUMother	26001	1423.50173540015
OM10	OM17_R1.trim.fastq	OM17_R2.trim.fastq	OSUMother	Mother	OSUMother	1	1.00000000000114
OM10	OM17_R1.trim.fastq	OM17_R2.trim.fastq	OSUMother	Mother	OSUMother	1001	277.77376920489
OM10	OM17_R1.trim.fastq	OM17_R2.trim.fastq	OSUMother	Mother	OSUMother	2001	414.145716801511
OM10	OM17_R1.trim.fastq	OM17_R2.trim.fastq	OSUMother	Mother	OSUMother	3001	512.951718580555
OM10	OM17_R1.trim.fastq	OM17_R2.trim.fastq	OSUMother	Mother	OSUMother	4001	592.649170763949
OM10	OM17_R1.trim.fastq	OM17_R2.trim.fastq	OSUMother	Mother	OSUMother	5001	660.660414133011
OM10	OM17_R1.trim.fastq	OM17_R2.trim.fastq	OSUMother	Mother	OSUMother	6001	720.746393197642
OM10	OM17_R1.trim.fastq	OM17_R2.trim.fastq	OSUMother	Mother	OSUMother	7001	775.075995718986
OM10	OM17_R1.trim.fastq	OM17_R2.trim.fastq	OSUMother	Mother	OSUMother	8001	825.012496515915
OM10	OM17_R1.trim.fastq	OM17_R2.trim.fastq	OSUMother	Mother	OSUMother	9001	871.468388593908
OM10	OM17_R1.trim.fastq	OM17_R2.trim.fastq	OSUMother	Mother	OSUMother	10001	915.084737962738
OM10	OM17_R1.trim.fastq	OM17_R2.trim.fastq	OSUMother	Mother	OSUMother	11001	956.329683743105
OM10	OM17_R1.trim.fastq	OM17_R2.trim.fastq	OSUMother	Mother	OSUMother	12001	995.556107104009
OM10	OM17_R1.trim.fastq	OM17_R2.trim.fastq	OSUMother	Mother	OSUMother	13001	1033.03715953712
OM10	OM17_R1.trim.fastq	OM17_R2.trim.fastq	OSUMother	Mother	OSUMother	14001	1068.98908233377
OM10	OM17_R1.trim.fastq	OM17_R2.trim.fastq	OSUMother	Mother	OSUMother	15001	1103.58638497594
OM10	OM17_R1.trim.fastq	OM17_R2.trim.fastq	OSUMother	Mother	OSUMother	16001	1136.97224846391
OM10	OM17_R1.trim.fastq	OM17_R2.trim.fastq	OSUMother	Mother	OSUMother	17001	1169.26584554347
OM10	OM17_R1.trim.fastq	OM17_R2.trim.fastq	OSUMother	Mother	OSUMother	18001	1200.56761291107
OM10	OM17_R1.trim.fastq	OM17_R2.trim.fastq	OSUMother	Mother	OSUMother	19001	1230.96312798395
OM10	OM17_R1.trim.fastq	OM17_R2.trim.fastq	OSUMother	Mother	OSUMother	61001	2113.71006746651
OM10	OM17_R1.trim.fastq	OM17_R2.trim.fastq	OSUMother	Mother	OSUMother	62001	2129.57966724369
OM10	OM17_R1.trim.fastq	OM17_R2.trim.fastq	OSUMother	Mother	OSUMother	63001	2145.30272967455
OM10	OM17_R1.trim.fastq	OM17_R2.trim.fastq	OSUMother	Mother	OSUMother	64001	2160.88261008504
OM10	OM17_R1.trim.fastq	OM17_R2.trim.fastq	OSUMother	Mother	OSUMother	65001	2176.32253670253
OM10	OM17_R1.trim.fastq	OM17_R2.trim.fastq	OSUMother	Mother	OSUMother	66001	2191.62561679546
OM10	OM17_R1.trim.fastq	OM17_R2.trim.fastq	OSUMother	Mother	OSUMother	67001	2206.79484243081
OM10	OM17_R1.trim.fastq	OM17_R2.trim.fastq	OSUMother	Mother	OSUMother	68001	2221.83309584074
OM10	OM17_R1.trim.fastq	OM17_R2.trim.fastq	OSUMother	Mother	OSUMother	69001	2236.74315445141
OM10	OM17_R1.trim.fastq	OM17_R2.trim.fastq	OSUMother	Mother	OSUMother	70001	2251.52769561603
OM10	OM17_R1.trim.fastq	OM17_R2.trim.fastq	OSUMother	Mother	OSUMother	71001	2266.18930105043
OM10	OM17_R1.trim.fastq	OM17_R2.trim.fastq	OSUMother	Mother	OSUMother	72001	2280.73046102396
OM10	OM17_R1.trim.fastq	OM17_R2.trim.fastq	OSUMother	Mother	OSUMother	73001	2295.1535783103
OM10	OM17_R1.trim.fastq	OM17_R2.trim.fastq	OSUMother	Mother	OSUMother	74001	2309.46097192065
OM10	OM17_R1.trim.fastq	OM17_R2.trim.fastq	OSUMother	Mother	OSUMother	75001	2323.65488064142
OM10	OM17_R1.trim.fastq	OM17_R2.trim.fastq	OSUMother	Mother	OSUMother	75806	2335
OM10	OM17_R1.trim.fastq	OM17_R2.trim.fastq	OSUMother	Mother	OSUMother	48001	1892.26401623053
OM10	OM17_R1.trim.fastq	OM17_R2.trim.fastq	OSUMother	Mother	OSUMother	36001	1655.78152679614
OM10	OM17_R1.trim.fastq	OM17_R2.trim.fastq	OSUMother	Mother	OSUMother	37001	1676.99332355108
OM10	OM17_R1.trim.fastq	OM17_R2.trim.fastq	OSUMother	Mother	OSUMother	38001	1697.89779869442
OM10	OM17_R1.trim.fastq	OM17_R2.trim.fastq	OSUMother	Mother	OSUMother	39001	1718.50650496326
OM10	OM17_R1.trim.fastq	OM17_R2.trim.fastq	OSUMother	Mother	OSUMother	40001	1738.83025925049
OM10	OM17_R1.trim.fastq	OM17_R2.trim.fastq	OSUMother	Mother	OSUMother	41001	1758.87920977179
OM10	OM17_R1.trim.fastq	OM17_R2.trim.fastq	OSUMother	Mother	OSUMother	42001	1778.66289555548
OM10	OM17_R1.trim.fastq	OM17_R2.trim.fastq	OSUMother	Mother	OSUMother	43001	1798.19029910702
OM10	OM17_R1.trim.fastq	OM17_R2.trim.fastq	OSUMother	Mother	OSUMother	44001	1817.4698932727
OM10	OM17_R1.trim.fastq	OM17_R2.trim.fastq	OSUMother	Mother	OSUMother	45001	1836.509683051
OM10	OM17_R1.trim.fastq	OM17_R2.trim.fastq	OSUMother	Mother	OSUMother	46001	1855.3172429811
OM10	OM17_R1.trim.fastq	OM17_R2.trim.fastq	OSUMother	Mother	OSUMother	47001	1873.8997505348
OM10	OM17_R1.trim.fastq	OM17_R2.trim.fastq	OSUMother	Mother	OSUMother	52001	1963.66347002516
OM10	OM17_R1.trim.fastq	OM17_R2.trim.fastq	OSUMother	Mother	OSUMother	49001	1910.41651068272
OM10	OM17_R1.trim.fastq	OM17_R2.trim.fastq	OSUMother	Mother	OSUMother	50001	1928.36338896481
OM10	OM17_R1.trim.fastq	OM17_R2.trim.fastq	OSUMother	Mother	OSUMother	51001	1946.1105126986
OM10	OM17_R1.trim.fastq	OM17_R2.trim.fastq	OSUMother	Mother	OSUMother	56001	2032.03679705242
OM10	OM17_R1.trim.fastq	OM17_R2.trim.fastq	OSUMother	Mother	OSUMother	53001	1981.02759373612
OM10	OM17_R1.trim.fastq	OM17_R2.trim.fastq	OSUMother	Mother	OSUMother	54001	1998.20797776001
OM10	OM17_R1.trim.fastq	OM17_R2.trim.fastq	OSUMother	Mother	OSUMother	55001	2015.20949220101
OM10	OM17_R1.trim.fastq	OM17_R2.trim.fastq	OSUMother	Mother	OSUMother	60001	2097.69044128938
OM10	OM17_R1.trim.fastq	OM17_R2.trim.fastq	OSUMother	Mother	OSUMother	57001	2048.69435475506
OM10	OM17_R1.trim.fastq	OM17_R2.trim.fastq	OSUMother	Mother	OSUMother	58001	2065.18644170786
OM10	OM17_R1.trim.fastq	OM17_R2.trim.fastq	OSUMother	Mother	OSUMother	59001	2081.5171588307
			OSUMother	Mother	OSUMother
OM11	OM19_R1.trim.fastq	OM19_R2.trim.fastq	OSUMother	Mother	OSUMother	1	1.00000000000058
OM11	OM19_R1.trim.fastq	OM19_R2.trim.fastq	OSUMother	Mother	OSUMother	12001	958.770363806583
OM11	OM19_R1.trim.fastq	OM19_R2.trim.fastq	OSUMother	Mother	OSUMother	13001	993.039258157762
OM11	OM19_R1.trim.fastq	OM19_R2.trim.fastq	OSUMother	Mother	OSUMother	1001	277.401873793639
OM11	OM19_R1.trim.fastq	OM19_R2.trim.fastq	OSUMother	Mother	OSUMother	2001	409.473112864161
OM11	OM19_R1.trim.fastq	OM19_R2.trim.fastq	OSUMother	Mother	OSUMother	3001	504.615188138291
OM11	OM19_R1.trim.fastq	OM19_R2.trim.fastq	OSUMother	Mother	OSUMother	4001	581.032008745032
OM11	OM19_R1.trim.fastq	OM19_R2.trim.fastq	OSUMother	Mother	OSUMother	5001	645.917109674563
OM11	OM19_R1.trim.fastq	OM19_R2.trim.fastq	OSUMother	Mother	OSUMother	6001	702.924431155056
OM11	OM19_R1.trim.fastq	OM19_R2.trim.fastq	OSUMother	Mother	OSUMother	7001	754.171247343627
OM11	OM19_R1.trim.fastq	OM19_R2.trim.fastq	OSUMother	Mother	OSUMother	8001	800.995933839139
OM11	OM19_R1.trim.fastq	OM19_R2.trim.fastq	OSUMother	Mother	OSUMother	9001	844.301989843818
OM11	OM19_R1.trim.fastq	OM19_R2.trim.fastq	OSUMother	Mother	OSUMother	10001	884.732518585437
OM11	OM19_R1.trim.fastq	OM19_R2.trim.fastq	OSUMother	Mother	OSUMother	11001	922.765737688567
OM11	OM19_R1.trim.fastq	OM19_R2.trim.fastq	OSUMother	Mother	OSUMother	16001	1087.62110938459
OM11	OM19_R1.trim.fastq	OM19_R2.trim.fastq	OSUMother	Mother	OSUMother	16487	1102
OM11	OM19_R1.trim.fastq	OM19_R2.trim.fastq	OSUMother	Mother	OSUMother	14001	1025.81070986589
OM11	OM19_R1.trim.fastq	OM19_R2.trim.fastq	OSUMother	Mother	OSUMother	15001	1057.28242781652
			OSUMother	Mother	OSUMother
OM12	OM20_R1.trim.fastq	OM20_R2.trim.fastq	OSUMother	Mother	OSUMother	8001	883.016415816205
OM12	OM20_R1.trim.fastq	OM20_R2.trim.fastq	OSUMother	Mother	OSUMother	9001	931.135432472577
OM12	OM20_R1.trim.fastq	OM20_R2.trim.fastq	OSUMother	Mother	OSUMother	14001	1132.64819847961
OM12	OM20_R1.trim.fastq	OM20_R2.trim.fastq	OSUMother	Mother	OSUMother	15001	1167.46526830713
OM12	OM20_R1.trim.fastq	OM20_R2.trim.fastq	OSUMother	Mother	OSUMother	16001	1200.94521356683
OM12	OM20_R1.trim.fastq	OM20_R2.trim.fastq	OSUMother	Mother	OSUMother	17001	1233.22734023514
OM12	OM20_R1.trim.fastq	OM20_R2.trim.fastq	OSUMother	Mother	OSUMother	18001	1264.42913592155
OM12	OM20_R1.trim.fastq	OM20_R2.trim.fastq	OSUMother	Mother	OSUMother	19001	1294.65064825941
OM12	OM20_R1.trim.fastq	OM20_R2.trim.fastq	OSUMother	Mother	OSUMother	20001	1323.97780566575
OM12	OM20_R1.trim.fastq	OM20_R2.trim.fastq	OSUMother	Mother	OSUMother	21001	1352.4849762466
OM12	OM20_R1.trim.fastq	OM20_R2.trim.fastq	OSUMother	Mother	OSUMother	22001	1380.2369678906
OM12	OM20_R1.trim.fastq	OM20_R2.trim.fastq	OSUMother	Mother	OSUMother	10001	976.05983477272
OM12	OM20_R1.trim.fastq	OM20_R2.trim.fastq	OSUMother	Mother	OSUMother	11001	1018.31422152262
OM12	OM20_R1.trim.fastq	OM20_R2.trim.fastq	OSUMother	Mother	OSUMother	12001	1058.29893477955
OM12	OM20_R1.trim.fastq	OM20_R2.trim.fastq	OSUMother	Mother	OSUMother	13001	1096.32700277949
OM12	OM20_R1.trim.fastq	OM20_R2.trim.fastq	OSUMother	Mother	OSUMother	1	0.999999999997028
OM12	OM20_R1.trim.fastq	OM20_R2.trim.fastq	OSUMother	Mother	OSUMother	1001	304.806000879928
OM12	OM20_R1.trim.fastq	OM20_R2.trim.fastq	OSUMother	Mother	OSUMother	2001	449.763798180338
OM12	OM20_R1.trim.fastq	OM20_R2.trim.fastq	OSUMother	Mother	OSUMother	3001	554.492927339388
OM12	OM20_R1.trim.fastq	OM20_R2.trim.fastq	OSUMother	Mother	OSUMother	4001	638.922230132236
OM12	OM20_R1.trim.fastq	OM20_R2.trim.fastq	OSUMother	Mother	OSUMother	5001	710.814114971118
OM12	OM20_R1.trim.fastq	OM20_R2.trim.fastq	OSUMother	Mother	OSUMother	6001	774.079088521996
OM12	OM20_R1.trim.fastq	OM20_R2.trim.fastq	OSUMother	Mother	OSUMother	7001	830.994755093597
OM12	OM20_R1.trim.fastq	OM20_R2.trim.fastq	OSUMother	Mother	OSUMother	48001	1944.06560108017
OM12	OM20_R1.trim.fastq	OM20_R2.trim.fastq	OSUMother	Mother	OSUMother	49001	1961.87172377823
OM12	OM20_R1.trim.fastq	OM20_R2.trim.fastq	OSUMother	Mother	OSUMother	50001	1979.48040874329
OM12	OM20_R1.trim.fastq	OM20_R2.trim.fastq	OSUMother	Mother	OSUMother	51001	1996.89726224599
OM12	OM20_R1.trim.fastq	OM20_R2.trim.fastq	OSUMother	Mother	OSUMother	52001	2014.12758784143
OM12	OM20_R1.trim.fastq	OM20_R2.trim.fastq	OSUMother	Mother	OSUMother	53001	2031.17640828016
OM12	OM20_R1.trim.fastq	OM20_R2.trim.fastq	OSUMother	Mother	OSUMother	54001	2048.04848549912
OM12	OM20_R1.trim.fastq	OM20_R2.trim.fastq	OSUMother	Mother	OSUMother	55001	2064.7483387954
OM12	OM20_R1.trim.fastq	OM20_R2.trim.fastq	OSUMother	Mother	OSUMother	56001	2081.28026152216
OM12	OM20_R1.trim.fastq	OM20_R2.trim.fastq	OSUMother	Mother	OSUMother	57001	2097.64833636717
OM12	OM20_R1.trim.fastq	OM20_R2.trim.fastq	OSUMother	Mother	OSUMother	58001	2113.8564493561
OM12	OM20_R1.trim.fastq	OM20_R2.trim.fastq	OSUMother	Mother	OSUMother	59001	2129.90830273351
OM12	OM20_R1.trim.fastq	OM20_R2.trim.fastq	OSUMother	Mother	OSUMother	60001	2145.80742682447
OM12	OM20_R1.trim.fastq	OM20_R2.trim.fastq	OSUMother	Mother	OSUMother	61001	2161.5571909817
OM12	OM20_R1.trim.fastq	OM20_R2.trim.fastq	OSUMother	Mother	OSUMother	62001	2177.1608136424
OM12	OM20_R1.trim.fastq	OM20_R2.trim.fastq	OSUMother	Mother	OSUMother	23001	1407.29061109576
OM12	OM20_R1.trim.fastq	OM20_R2.trim.fastq	OSUMother	Mother	OSUMother	24001	1433.69602623352
OM12	OM20_R1.trim.fastq	OM20_R2.trim.fastq	OSUMother	Mother	OSUMother	25001	1459.49764795359
OM12	OM20_R1.trim.fastq	OM20_R2.trim.fastq	OSUMother	Mother	OSUMother	26001	1484.73506133924
OM12	OM20_R1.trim.fastq	OM20_R2.trim.fastq	OSUMother	Mother	OSUMother	27001	1509.44368958477
OM12	OM20_R1.trim.fastq	OM20_R2.trim.fastq	OSUMother	Mother	OSUMother	28001	1533.65536409286
OM12	OM20_R1.trim.fastq	OM20_R2.trim.fastq	OSUMother	Mother	OSUMother	29001	1557.39880025345
OM12	OM20_R1.trim.fastq	OM20_R2.trim.fastq	OSUMother	Mother	OSUMother	30001	1580.69999680924
OM12	OM20_R1.trim.fastq	OM20_R2.trim.fastq	OSUMother	Mother	OSUMother	31001	1603.58257327575
OM12	OM20_R1.trim.fastq	OM20_R2.trim.fastq	OSUMother	Mother	OSUMother	32001	1626.06805638136
OM12	OM20_R1.trim.fastq	OM20_R2.trim.fastq	OSUMother	Mother	OSUMother	33001	1648.17612457614
OM12	OM20_R1.trim.fastq	OM20_R2.trim.fastq	OSUMother	Mother	OSUMother	34001	1669.92481748763
OM12	OM20_R1.trim.fastq	OM20_R2.trim.fastq	OSUMother	Mother	OSUMother	35001	1691.33071652434
OM12	OM20_R1.trim.fastq	OM20_R2.trim.fastq	OSUMother	Mother	OSUMother	36001	1712.40910088774
OM12	OM20_R1.trim.fastq	OM20_R2.trim.fastq	OSUMother	Mother	OSUMother	37001	1733.17408320689
OM12	OM20_R1.trim.fastq	OM20_R2.trim.fastq	OSUMother	Mother	OSUMother	38001	1753.6387276294
OM12	OM20_R1.trim.fastq	OM20_R2.trim.fastq	OSUMother	Mother	OSUMother	39001	1773.81515320987
OM12	OM20_R1.trim.fastq	OM20_R2.trim.fastq	OSUMother	Mother	OSUMother	40001	1793.71462473751
OM12	OM20_R1.trim.fastq	OM20_R2.trim.fastq	OSUMother	Mother	OSUMother	41001	1813.34763265374
OM12	OM20_R1.trim.fastq	OM20_R2.trim.fastq	OSUMother	Mother	OSUMother	42001	1832.72396383818
OM12	OM20_R1.trim.fastq	OM20_R2.trim.fastq	OSUMother	Mother	OSUMother	43001	1851.85276424612
OM12	OM20_R1.trim.fastq	OM20_R2.trim.fastq	OSUMother	Mother	OSUMother	44001	1870.74259473328
OM12	OM20_R1.trim.fastq	OM20_R2.trim.fastq	OSUMother	Mother	OSUMother	45001	1889.4014808137
OM12	OM20_R1.trim.fastq	OM20_R2.trim.fastq	OSUMother	Mother	OSUMother	46001	1907.83695718758
OM12	OM20_R1.trim.fastq	OM20_R2.trim.fastq	OSUMother	Mother	OSUMother	47001	1926.05610764782
OM12	OM20_R1.trim.fastq	OM20_R2.trim.fastq	OSUMother	Mother	OSUMother	87001	2526.93090172683
OM12	OM20_R1.trim.fastq	OM20_R2.trim.fastq	OSUMother	Mother	OSUMother	88001	2539.53073296962
OM12	OM20_R1.trim.fastq	OM20_R2.trim.fastq	OSUMother	Mother	OSUMother	89001	2552.03697009299
OM12	OM20_R1.trim.fastq	OM20_R2.trim.fastq	OSUMother	Mother	OSUMother	90001	2564.45080508353
OM12	OM20_R1.trim.fastq	OM20_R2.trim.fastq	OSUMother	Mother	OSUMother	90694	2573
OM12	OM20_R1.trim.fastq	OM20_R2.trim.fastq	OSUMother	Mother	OSUMother	64001	2207.94180897949
OM12	OM20_R1.trim.fastq	OM20_R2.trim.fastq	OSUMother	Mother	OSUMother	65001	2223.12494453782
OM12	OM20_R1.trim.fastq	OM20_R2.trim.fastq	OSUMother	Mother	OSUMother	66001	2238.17347976106
OM12	OM20_R1.trim.fastq	OM20_R2.trim.fastq	OSUMother	Mother	OSUMother	67001	2253.09000539429
OM12	OM20_R1.trim.fastq	OM20_R2.trim.fastq	OSUMother	Mother	OSUMother	68001	2267.87700792181
OM12	OM20_R1.trim.fastq	OM20_R2.trim.fastq	OSUMother	Mother	OSUMother	69001	2282.53687552252
OM12	OM20_R1.trim.fastq	OM20_R2.trim.fastq	OSUMother	Mother	OSUMother	70001	2297.07190357954
OM12	OM20_R1.trim.fastq	OM20_R2.trim.fastq	OSUMother	Mother	OSUMother	71001	2311.48429989556
OM12	OM20_R1.trim.fastq	OM20_R2.trim.fastq	OSUMother	Mother	OSUMother	72001	2325.77618947755
OM12	OM20_R1.trim.fastq	OM20_R2.trim.fastq	OSUMother	Mother	OSUMother	73001	2339.94961907362
OM12	OM20_R1.trim.fastq	OM20_R2.trim.fastq	OSUMother	Mother	OSUMother	74001	2354.00656135403
OM12	OM20_R1.trim.fastq	OM20_R2.trim.fastq	OSUMother	Mother	OSUMother	75001	2367.94891887921
OM12	OM20_R1.trim.fastq	OM20_R2.trim.fastq	OSUMother	Mother	OSUMother	63001	2192.6213716638
OM12	OM20_R1.trim.fastq	OM20_R2.trim.fastq	OSUMother	Mother	OSUMother	77001	2395.49716126997
OM12	OM20_R1.trim.fastq	OM20_R2.trim.fastq	OSUMother	Mother	OSUMother	78001	2409.10653278486
OM12	OM20_R1.trim.fastq	OM20_R2.trim.fastq	OSUMother	Mother	OSUMother	79001	2422.6082991699
OM12	OM20_R1.trim.fastq	OM20_R2.trim.fastq	OSUMother	Mother	OSUMother	80001	2436.00406347112
OM12	OM20_R1.trim.fastq	OM20_R2.trim.fastq	OSUMother	Mother	OSUMother	81001	2449.29537767755
OM12	OM20_R1.trim.fastq	OM20_R2.trim.fastq	OSUMother	Mother	OSUMother	82001	2462.48374526088
OM12	OM20_R1.trim.fastq	OM20_R2.trim.fastq	OSUMother	Mother	OSUMother	83001	2475.57062358078
OM12	OM20_R1.trim.fastq	OM20_R2.trim.fastq	OSUMother	Mother	OSUMother	84001	2488.55742616934
OM12	OM20_R1.trim.fastq	OM20_R2.trim.fastq	OSUMother	Mother	OSUMother	85001	2501.44552487427
OM12	OM20_R1.trim.fastq	OM20_R2.trim.fastq	OSUMother	Mother	OSUMother	86001	2514.2362518973
OM12	OM20_R1.trim.fastq	OM20_R2.trim.fastq	OSUMother	Mother	OSUMother	76001	2381.77852779396
			OSUMother	Mother	OSUMother
OM2	OM2_R1.trim.fastq	OM2_R2.trim.fastq	OSUMother	Mother	OSUMother	6001	580.607888443912
OM2	OM2_R1.trim.fastq	OM2_R2.trim.fastq	OSUMother	Mother	OSUMother	7001	628.330812895713
OM2	OM2_R1.trim.fastq	OM2_R2.trim.fastq	OSUMother	Mother	OSUMother	1	0.999999999999181
OM2	OM2_R1.trim.fastq	OM2_R2.trim.fastq	OSUMother	Mother	OSUMother	1001	209.355687066627
OM2	OM2_R1.trim.fastq	OM2_R2.trim.fastq	OSUMother	Mother	OSUMother	2001	319.866827222504
OM2	OM2_R1.trim.fastq	OM2_R2.trim.fastq	OSUMother	Mother	OSUMother	3001	402.093242847399
OM2	OM2_R1.trim.fastq	OM2_R2.trim.fastq	OSUMother	Mother	OSUMother	4001	469.702908317061
OM2	OM2_R1.trim.fastq	OM2_R2.trim.fastq	OSUMother	Mother	OSUMother	5001	528.270580504924
OM2	OM2_R1.trim.fastq	OM2_R2.trim.fastq	OSUMother	Mother	OSUMother	17001	979.841766324215
OM2	OM2_R1.trim.fastq	OM2_R2.trim.fastq	OSUMother	Mother	OSUMother	18001	1007.88807881932
OM2	OM2_R1.trim.fastq	OM2_R2.trim.fastq	OSUMother	Mother	OSUMother	19001	1035.12634874437
OM2	OM2_R1.trim.fastq	OM2_R2.trim.fastq	OSUMother	Mother	OSUMother	20001	1061.62137138728
OM2	OM2_R1.trim.fastq	OM2_R2.trim.fastq	OSUMother	Mother	OSUMother	8001	672.460805631839
OM2	OM2_R1.trim.fastq	OM2_R2.trim.fastq	OSUMother	Mother	OSUMother	9001	713.690910355271
OM2	OM2_R1.trim.fastq	OM2_R2.trim.fastq	OSUMother	Mother	OSUMother	10001	752.517051756534
OM2	OM2_R1.trim.fastq	OM2_R2.trim.fastq	OSUMother	Mother	OSUMother	11001	789.308833849688
OM2	OM2_R1.trim.fastq	OM2_R2.trim.fastq	OSUMother	Mother	OSUMother	12001	824.350606570607
OM2	OM2_R1.trim.fastq	OM2_R2.trim.fastq	OSUMother	Mother	OSUMother	13001	857.86673642514
OM2	OM2_R1.trim.fastq	OM2_R2.trim.fastq	OSUMother	Mother	OSUMother	14001	890.037922097275
OM2	OM2_R1.trim.fastq	OM2_R2.trim.fastq	OSUMother	Mother	OSUMother	15001	921.012156341131
OM2	OM2_R1.trim.fastq	OM2_R2.trim.fastq	OSUMother	Mother	OSUMother	16001	950.912345527445
OM2	OM2_R1.trim.fastq	OM2_R2.trim.fastq	OSUMother	Mother	OSUMother	21001	1087.42949071402
OM2	OM2_R1.trim.fastq	OM2_R2.trim.fastq	OSUMother	Mother	OSUMother	22001	1112.6000446312
OM2	OM2_R1.trim.fastq	OM2_R2.trim.fastq	OSUMother	Mother	OSUMother	23001	1137.17652703178
OM2	OM2_R1.trim.fastq	OM2_R2.trim.fastq	OSUMother	Mother	OSUMother	24001	1161.19753067142
OM2	OM2_R1.trim.fastq	OM2_R2.trim.fastq	OSUMother	Mother	OSUMother	25001	1184.69751716733
OM2	OM2_R1.trim.fastq	OM2_R2.trim.fastq	OSUMother	Mother	OSUMother	26001	1207.70744811864
OM2	OM2_R1.trim.fastq	OM2_R2.trim.fastq	OSUMother	Mother	OSUMother	27001	1230.25530266594
OM2	OM2_R1.trim.fastq	OM2_R2.trim.fastq	OSUMother	Mother	OSUMother	27304	1237
			OSUMother	Mother	OSUMother
OM3	OM4_R1.trim.fastq	OM4_R2.trim.fastq	OSUMother	Mother	OSUMother	3001	466.945503315571
OM3	OM4_R1.trim.fastq	OM4_R2.trim.fastq	OSUMother	Mother	OSUMother	4001	532.287560674034
OM3	OM4_R1.trim.fastq	OM4_R2.trim.fastq	OSUMother	Mother	OSUMother	5001	586.908433401851
OM3	OM4_R1.trim.fastq	OM4_R2.trim.fastq	OSUMother	Mother	OSUMother	6001	634.21147991192
OM3	OM4_R1.trim.fastq	OM4_R2.trim.fastq	OSUMother	Mother	OSUMother	15001	915.480107215748
OM3	OM4_R1.trim.fastq	OM4_R2.trim.fastq	OSUMother	Mother	OSUMother	16001	938.686060158714
OM3	OM4_R1.trim.fastq	OM4_R2.trim.fastq	OSUMother	Mother	OSUMother	17001	960.991166469851
OM3	OM4_R1.trim.fastq	OM4_R2.trim.fastq	OSUMother	Mother	OSUMother	18001	982.489235925897
OM3	OM4_R1.trim.fastq	OM4_R2.trim.fastq	OSUMother	Mother	OSUMother	19001	1003.25903752065
OM3	OM4_R1.trim.fastq	OM4_R2.trim.fastq	OSUMother	Mother	OSUMother	7001	676.188233518704
OM3	OM4_R1.trim.fastq	OM4_R2.trim.fastq	OSUMother	Mother	OSUMother	8001	714.108941151442
OM3	OM4_R1.trim.fastq	OM4_R2.trim.fastq	OSUMother	Mother	OSUMother	9001	748.834713467677
OM3	OM4_R1.trim.fastq	OM4_R2.trim.fastq	OSUMother	Mother	OSUMother	10001	780.976922710254
OM3	OM4_R1.trim.fastq	OM4_R2.trim.fastq	OSUMother	Mother	OSUMother	11001	810.985658471203
OM3	OM4_R1.trim.fastq	OM4_R2.trim.fastq	OSUMother	Mother	OSUMother	12001	839.202006270351
OM3	OM4_R1.trim.fastq	OM4_R2.trim.fastq	OSUMother	Mother	OSUMother	13001	865.89056527528
OM3	OM4_R1.trim.fastq	OM4_R2.trim.fastq	OSUMother	Mother	OSUMother	14001	891.260566485565
OM3	OM4_R1.trim.fastq	OM4_R2.trim.fastq	OSUMother	Mother	OSUMother	1	0.999999999998931
OM3	OM4_R1.trim.fastq	OM4_R2.trim.fastq	OSUMother	Mother	OSUMother	1001	266.875413495462
OM3	OM4_R1.trim.fastq	OM4_R2.trim.fastq	OSUMother	Mother	OSUMother	2001	384.202097616402
OM3	OM4_R1.trim.fastq	OM4_R2.trim.fastq	OSUMother	Mother	OSUMother	21001	1042.87080279491
OM3	OM4_R1.trim.fastq	OM4_R2.trim.fastq	OSUMother	Mother	OSUMother	22001	1061.81855743907
OM3	OM4_R1.trim.fastq	OM4_R2.trim.fastq	OSUMother	Mother	OSUMother	23001	1080.25283017727
OM3	OM4_R1.trim.fastq	OM4_R2.trim.fastq	OSUMother	Mother	OSUMother	20001	1023.36726075397
OM3	OM4_R1.trim.fastq	OM4_R2.trim.fastq	OSUMother	Mother	OSUMother	25001	1115.72377718425
OM3	OM4_R1.trim.fastq	OM4_R2.trim.fastq	OSUMother	Mother	OSUMother	26001	1132.82125598825
OM3	OM4_R1.trim.fastq	OM4_R2.trim.fastq	OSUMother	Mother	OSUMother	27001	1149.5282160395
OM3	OM4_R1.trim.fastq	OM4_R2.trim.fastq	OSUMother	Mother	OSUMother	24001	1098.21046905352
OM3	OM4_R1.trim.fastq	OM4_R2.trim.fastq	OSUMother	Mother	OSUMother	28382	1172
OM3	OM4_R1.trim.fastq	OM4_R2.trim.fastq	OSUMother	Mother	OSUMother	28001	1165.86728351988
			OSUMother	Mother	OSUMother
OM4	OM11_R1.trim.fastq	OM11_R2.trim.fastq	OSUMother	Mother	OSUMother	15001	1115.46341097738
OM4	OM11_R1.trim.fastq	OM11_R2.trim.fastq	OSUMother	Mother	OSUMother	16001	1148.5730898156
OM4	OM11_R1.trim.fastq	OM11_R2.trim.fastq	OSUMother	Mother	OSUMother	14001	1081.00459625362
OM4	OM11_R1.trim.fastq	OM11_R2.trim.fastq	OSUMother	Mother	OSUMother	1	1.00000000000054
OM4	OM11_R1.trim.fastq	OM11_R2.trim.fastq	OSUMother	Mother	OSUMother	1001	289.146901240808
OM4	OM11_R1.trim.fastq	OM11_R2.trim.fastq	OSUMother	Mother	OSUMother	2001	422.389774023419
OM4	OM11_R1.trim.fastq	OM11_R2.trim.fastq	OSUMother	Mother	OSUMother	17001	1180.45895122204
OM4	OM11_R1.trim.fastq	OM11_R2.trim.fastq	OSUMother	Mother	OSUMother	18001	1211.22845522838
OM4	OM11_R1.trim.fastq	OM11_R2.trim.fastq	OSUMother	Mother	OSUMother	19001	1240.9746852649
OM4	OM11_R1.trim.fastq	OM11_R2.trim.fastq	OSUMother	Mother	OSUMother	20001	1269.77889687211
OM4	OM11_R1.trim.fastq	OM11_R2.trim.fastq	OSUMother	Mother	OSUMother	21001	1297.71241415135
OM4	OM11_R1.trim.fastq	OM11_R2.trim.fastq	OSUMother	Mother	OSUMother	22001	1324.83806815522
OM4	OM11_R1.trim.fastq	OM11_R2.trim.fastq	OSUMother	Mother	OSUMother	22763	1345
OM4	OM11_R1.trim.fastq	OM11_R2.trim.fastq	OSUMother	Mother	OSUMother	10001	926.212646172403
OM4	OM11_R1.trim.fastq	OM11_R2.trim.fastq	OSUMother	Mother	OSUMother	11001	967.89611089712
OM4	OM11_R1.trim.fastq	OM11_R2.trim.fastq	OSUMother	Mother	OSUMother	12001	1007.41805093513
OM4	OM11_R1.trim.fastq	OM11_R2.trim.fastq	OSUMother	Mother	OSUMother	13001	1045.04864020997
OM4	OM11_R1.trim.fastq	OM11_R2.trim.fastq	OSUMother	Mother	OSUMother	5001	668.145207236617
OM4	OM11_R1.trim.fastq	OM11_R2.trim.fastq	OSUMother	Mother	OSUMother	6001	728.999838479059
OM4	OM11_R1.trim.fastq	OM11_R2.trim.fastq	OSUMother	Mother	OSUMother	3001	519.950145586226
OM4	OM11_R1.trim.fastq	OM11_R2.trim.fastq	OSUMother	Mother	OSUMother	4001	599.600756334916
OM4	OM11_R1.trim.fastq	OM11_R2.trim.fastq	OSUMother	Mother	OSUMother	9001	882.022726213656
OM4	OM11_R1.trim.fastq	OM11_R2.trim.fastq	OSUMother	Mother	OSUMother	7001	784.153255374069
OM4	OM11_R1.trim.fastq	OM11_R2.trim.fastq	OSUMother	Mother	OSUMother	8001	834.873824008681
			OSUMother	Mother	OSUMother
OM5	OM12_R1.trim.fastq	OM12_R2.trim.fastq	OSUMother	Mother	OSUMother	5001	653.113839129509
OM5	OM12_R1.trim.fastq	OM12_R2.trim.fastq	OSUMother	Mother	OSUMother	4001	588.402392440321
OM5	OM12_R1.trim.fastq	OM12_R2.trim.fastq	OSUMother	Mother	OSUMother	1	0.999999999999181
OM5	OM12_R1.trim.fastq	OM12_R2.trim.fastq	OSUMother	Mother	OSUMother	1001	282.293325542759
OM5	OM12_R1.trim.fastq	OM12_R2.trim.fastq	OSUMother	Mother	OSUMother	2001	416.205475662845
OM5	OM12_R1.trim.fastq	OM12_R2.trim.fastq	OSUMother	Mother	OSUMother	3001	511.932050620682
OM5	OM12_R1.trim.fastq	OM12_R2.trim.fastq	OSUMother	Mother	OSUMother	30001	1439.0066420743
OM5	OM12_R1.trim.fastq	OM12_R2.trim.fastq	OSUMother	Mother	OSUMother	31001	1459.81017533393
OM5	OM12_R1.trim.fastq	OM12_R2.trim.fastq	OSUMother	Mother	OSUMother	32001	1480.24786339143
OM5	OM12_R1.trim.fastq	OM12_R2.trim.fastq	OSUMother	Mother	OSUMother	33001	1500.33712281714
OM5	OM12_R1.trim.fastq	OM12_R2.trim.fastq	OSUMother	Mother	OSUMother	34001	1520.09392921405
OM5	OM12_R1.trim.fastq	OM12_R2.trim.fastq	OSUMother	Mother	OSUMother	35001	1539.53297111733
OM5	OM12_R1.trim.fastq	OM12_R2.trim.fastq	OSUMother	Mother	OSUMother	36001	1558.6677848045
OM5	OM12_R1.trim.fastq	OM12_R2.trim.fastq	OSUMother	Mother	OSUMother	37001	1577.51087307785
OM5	OM12_R1.trim.fastq	OM12_R2.trim.fastq	OSUMother	Mother	OSUMother	38001	1596.07381031143
OM5	OM12_R1.trim.fastq	OM12_R2.trim.fastq	OSUMother	Mother	OSUMother	39001	1614.36733580802
OM5	OM12_R1.trim.fastq	OM12_R2.trim.fastq	OSUMother	Mother	OSUMother	40001	1632.40143703838
OM5	OM12_R1.trim.fastq	OM12_R2.trim.fastq	OSUMother	Mother	OSUMother	41001	1650.1854241532
OM5	OM12_R1.trim.fastq	OM12_R2.trim.fastq	OSUMother	Mother	OSUMother	42001	1667.72799689218
OM5	OM12_R1.trim.fastq	OM12_R2.trim.fastq	OSUMother	Mother	OSUMother	43001	1685.03730486608
OM5	OM12_R1.trim.fastq	OM12_R2.trim.fastq	OSUMother	Mother	OSUMother	44001	1702.12100200075
OM5	OM12_R1.trim.fastq	OM12_R2.trim.fastq	OSUMother	Mother	OSUMother	45001	1718.98629587993
OM5	OM12_R1.trim.fastq	OM12_R2.trim.fastq	OSUMother	Mother	OSUMother	6001	709.86534859312
OM5	OM12_R1.trim.fastq	OM12_R2.trim.fastq	OSUMother	Mother	OSUMother	7001	760.851117351367
OM5	OM12_R1.trim.fastq	OM12_R2.trim.fastq	OSUMother	Mother	OSUMother	8001	807.452217903939
OM5	OM12_R1.trim.fastq	OM12_R2.trim.fastq	OSUMother	Mother	OSUMother	9001	850.593467075437
OM5	OM12_R1.trim.fastq	OM12_R2.trim.fastq	OSUMother	Mother	OSUMother	10001	890.924042961399
OM5	OM12_R1.trim.fastq	OM12_R2.trim.fastq	OSUMother	Mother	OSUMother	11001	928.91705144419
OM5	OM12_R1.trim.fastq	OM12_R2.trim.fastq	OSUMother	Mother	OSUMother	12001	964.928118835446
OM5	OM12_R1.trim.fastq	OM12_R2.trim.fastq	OSUMother	Mother	OSUMother	13001	999.231666887891
OM5	OM12_R1.trim.fastq	OM12_R2.trim.fastq	OSUMother	Mother	OSUMother	14001	1032.0442928582
OM5	OM12_R1.trim.fastq	OM12_R2.trim.fastq	OSUMother	Mother	OSUMother	15001	1063.5403418095
OM5	OM12_R1.trim.fastq	OM12_R2.trim.fastq	OSUMother	Mother	OSUMother	16001	1093.8625705971
OM5	OM12_R1.trim.fastq	OM12_R2.trim.fastq	OSUMother	Mother	OSUMother	17001	1123.12962990419
OM5	OM12_R1.trim.fastq	OM12_R2.trim.fastq	OSUMother	Mother	OSUMother	18001	1151.44142882414
OM5	OM12_R1.trim.fastq	OM12_R2.trim.fastq	OSUMother	Mother	OSUMother	19001	1178.88305831901
OM5	OM12_R1.trim.fastq	OM12_R2.trim.fastq	OSUMother	Mother	OSUMother	20001	1205.52771341639
OM5	OM12_R1.trim.fastq	OM12_R2.trim.fastq	OSUMother	Mother	OSUMother	21001	1231.43890685987
OM5	OM12_R1.trim.fastq	OM12_R2.trim.fastq	OSUMother	Mother	OSUMother	22001	1256.67217243415
OM5	OM12_R1.trim.fastq	OM12_R2.trim.fastq	OSUMother	Mother	OSUMother	23001	1281.27639488268
OM5	OM12_R1.trim.fastq	OM12_R2.trim.fastq	OSUMother	Mother	OSUMother	24001	1305.2948622241
OM5	OM12_R1.trim.fastq	OM12_R2.trim.fastq	OSUMother	Mother	OSUMother	25001	1328.76610899881
OM5	OM12_R1.trim.fastq	OM12_R2.trim.fastq	OSUMother	Mother	OSUMother	26001	1351.72459965293
OM5	OM12_R1.trim.fastq	OM12_R2.trim.fastq	OSUMother	Mother	OSUMother	27001	1374.20128844118
OM5	OM12_R1.trim.fastq	OM12_R2.trim.fastq	OSUMother	Mother	OSUMother	28001	1396.22408267981
OM5	OM12_R1.trim.fastq	OM12_R2.trim.fastq	OSUMother	Mother	OSUMother	29001	1417.81822958996
OM5	OM12_R1.trim.fastq	OM12_R2.trim.fastq	OSUMother	Mother	OSUMother	46001	1735.63999254911
OM5	OM12_R1.trim.fastq	OM12_R2.trim.fastq	OSUMother	Mother	OSUMother	47001	1752.08853732334
OM5	OM12_R1.trim.fastq	OM12_R2.trim.fastq	OSUMother	Mother	OSUMother	48001	1768.33805202781
OM5	OM12_R1.trim.fastq	OM12_R2.trim.fastq	OSUMother	Mother	OSUMother	48539	1777
			OSUMother	Mother	OSUMother
OM6	OM13_R1.trim.fastq	OM13_R2.trim.fastq	OSUMother	Mother	OSUMother	21001	1307.538892185
OM6	OM13_R1.trim.fastq	OM13_R2.trim.fastq	OSUMother	Mother	OSUMother	22001	1334.20244304256
OM6	OM13_R1.trim.fastq	OM13_R2.trim.fastq	OSUMother	Mother	OSUMother	23001	1360.20682638576
OM6	OM13_R1.trim.fastq	OM13_R2.trim.fastq	OSUMother	Mother	OSUMother	24001	1385.5997628294
OM6	OM13_R1.trim.fastq	OM13_R2.trim.fastq	OSUMother	Mother	OSUMother	29001	1504.72672063206
OM6	OM13_R1.trim.fastq	OM13_R2.trim.fastq	OSUMother	Mother	OSUMother	30001	1527.20011120471
OM6	OM13_R1.trim.fastq	OM13_R2.trim.fastq	OSUMother	Mother	OSUMother	31001	1549.28150085171
OM6	OM13_R1.trim.fastq	OM13_R2.trim.fastq	OSUMother	Mother	OSUMother	32001	1570.99162031346
OM6	OM13_R1.trim.fastq	OM13_R2.trim.fastq	OSUMother	Mother	OSUMother	33001	1592.34945725899
OM6	OM13_R1.trim.fastq	OM13_R2.trim.fastq	OSUMother	Mother	OSUMother	34001	1613.37245084396
OM6	OM13_R1.trim.fastq	OM13_R2.trim.fastq	OSUMother	Mother	OSUMother	35001	1634.07665887864
OM6	OM13_R1.trim.fastq	OM13_R2.trim.fastq	OSUMother	Mother	OSUMother	36001	1654.47690207007
OM6	OM13_R1.trim.fastq	OM13_R2.trim.fastq	OSUMother	Mother	OSUMother	37001	1674.58688924961
OM6	OM13_R1.trim.fastq	OM13_R2.trim.fastq	OSUMother	Mother	OSUMother	25001	1410.42358035086
OM6	OM13_R1.trim.fastq	OM13_R2.trim.fastq	OSUMother	Mother	OSUMother	26001	1434.71601945383
OM6	OM13_R1.trim.fastq	OM13_R2.trim.fastq	OSUMother	Mother	OSUMother	27001	1458.5108925187
OM6	OM13_R1.trim.fastq	OM13_R2.trim.fastq	OSUMother	Mother	OSUMother	28001	1481.83862774707
OM6	OM13_R1.trim.fastq	OM13_R2.trim.fastq	OSUMother	Mother	OSUMother	42001	1771.19764832645
OM6	OM13_R1.trim.fastq	OM13_R2.trim.fastq	OSUMother	Mother	OSUMother	43001	1789.80392494428
OM6	OM13_R1.trim.fastq	OM13_R2.trim.fastq	OSUMother	Mother	OSUMother	44001	1808.19246587187
OM6	OM13_R1.trim.fastq	OM13_R2.trim.fastq	OSUMother	Mother	OSUMother	45001	1826.37109386538
OM6	OM13_R1.trim.fastq	OM13_R2.trim.fastq	OSUMother	Mother	OSUMother	46001	1844.34714862375
OM6	OM13_R1.trim.fastq	OM13_R2.trim.fastq	OSUMother	Mother	OSUMother	47001	1862.1275247703
OM6	OM13_R1.trim.fastq	OM13_R2.trim.fastq	OSUMother	Mother	OSUMother	48001	1879.71870606317
OM6	OM13_R1.trim.fastq	OM13_R2.trim.fastq	OSUMother	Mother	OSUMother	49001	1897.12679646444
OM6	OM13_R1.trim.fastq	OM13_R2.trim.fastq	OSUMother	Mother	OSUMother	50001	1914.35754826224
OM6	OM13_R1.trim.fastq	OM13_R2.trim.fastq	OSUMother	Mother	OSUMother	51001	1931.41638765577
OM6	OM13_R1.trim.fastq	OM13_R2.trim.fastq	OSUMother	Mother	OSUMother	52001	1948.30843806513
OM6	OM13_R1.trim.fastq	OM13_R2.trim.fastq	OSUMother	Mother	OSUMother	53001	1965.03854139396
OM6	OM13_R1.trim.fastq	OM13_R2.trim.fastq	OSUMother	Mother	OSUMother	54001	1981.61127744571
OM6	OM13_R1.trim.fastq	OM13_R2.trim.fastq	OSUMother	Mother	OSUMother	55001	1998.03098170667
OM6	OM13_R1.trim.fastq	OM13_R2.trim.fastq	OSUMother	Mother	OSUMother	56001	2014.30176162792
OM6	OM13_R1.trim.fastq	OM13_R2.trim.fastq	OSUMother	Mother	OSUMother	57001	2030.42751156098
OM6	OM13_R1.trim.fastq	OM13_R2.trim.fastq	OSUMother	Mother	OSUMother	58001	2046.41192648859
OM6	OM13_R1.trim.fastq	OM13_R2.trim.fastq	OSUMother	Mother	OSUMother	59001	2062.25851464382
OM6	OM13_R1.trim.fastq	OM13_R2.trim.fastq	OSUMother	Mother	OSUMother	60001	2077.97060911491
OM6	OM13_R1.trim.fastq	OM13_R2.trim.fastq	OSUMother	Mother	OSUMother	61001	2093.5513785539
OM6	OM13_R1.trim.fastq	OM13_R2.trim.fastq	OSUMother	Mother	OSUMother	62001	2109.00383704539
OM6	OM13_R1.trim.fastq	OM13_R2.trim.fastq	OSUMother	Mother	OSUMother	63001	2124.33085322187
OM6	OM13_R1.trim.fastq	OM13_R2.trim.fastq	OSUMother	Mother	OSUMother	64001	2139.53515869025
OM6	OM13_R1.trim.fastq	OM13_R2.trim.fastq	OSUMother	Mother	OSUMother	65001	2154.61935581868
OM6	OM13_R1.trim.fastq	OM13_R2.trim.fastq	OSUMother	Mother	OSUMother	66001	2169.58592496484
OM6	OM13_R1.trim.fastq	OM13_R2.trim.fastq	OSUMother	Mother	OSUMother	67001	2184.43723116315
OM6	OM13_R1.trim.fastq	OM13_R2.trim.fastq	OSUMother	Mother	OSUMother	68001	2199.17553034433
OM6	OM13_R1.trim.fastq	OM13_R2.trim.fastq	OSUMother	Mother	OSUMother	69001	2213.80297511427
OM6	OM13_R1.trim.fastq	OM13_R2.trim.fastq	OSUMother	Mother	OSUMother	70001	2228.321620134
OM6	OM13_R1.trim.fastq	OM13_R2.trim.fastq	OSUMother	Mother	OSUMother	71001	2242.7334271368
OM6	OM13_R1.trim.fastq	OM13_R2.trim.fastq	OSUMother	Mother	OSUMother	71508	2250
OM6	OM13_R1.trim.fastq	OM13_R2.trim.fastq	OSUMother	Mother	OSUMother	4001	624.631008420894
OM6	OM13_R1.trim.fastq	OM13_R2.trim.fastq	OSUMother	Mother	OSUMother	5001	693.331924264143
OM6	OM13_R1.trim.fastq	OM13_R2.trim.fastq	OSUMother	Mother	OSUMother	6001	753.758793315076
OM6	OM13_R1.trim.fastq	OM13_R2.trim.fastq	OSUMother	Mother	OSUMother	7001	808.133159148634
OM6	OM13_R1.trim.fastq	OM13_R2.trim.fastq	OSUMother	Mother	OSUMother	8001	857.851767847318
OM6	OM13_R1.trim.fastq	OM13_R2.trim.fastq	OSUMother	Mother	OSUMother	38001	1694.41932654154
OM6	OM13_R1.trim.fastq	OM13_R2.trim.fastq	OSUMother	Mother	OSUMother	39001	1713.98601293674
OM6	OM13_R1.trim.fastq	OM13_R2.trim.fastq	OSUMother	Mother	OSUMother	40001	1733.29792440653
OM6	OM13_R1.trim.fastq	OM13_R2.trim.fastq	OSUMother	Mother	OSUMother	41001	1752.36528811421
OM6	OM13_R1.trim.fastq	OM13_R2.trim.fastq	OSUMother	Mother	OSUMother	1	1.00000000000029
OM6	OM13_R1.trim.fastq	OM13_R2.trim.fastq	OSUMother	Mother	OSUMother	1001	301.049486795677
OM6	OM13_R1.trim.fastq	OM13_R2.trim.fastq	OSUMother	Mother	OSUMother	2001	442.782897804328
OM6	OM13_R1.trim.fastq	OM13_R2.trim.fastq	OSUMother	Mother	OSUMother	3001	543.754590955379
OM6	OM13_R1.trim.fastq	OM13_R2.trim.fastq	OSUMother	Mother	OSUMother	17001	1193.08718460731
OM6	OM13_R1.trim.fastq	OM13_R2.trim.fastq	OSUMother	Mother	OSUMother	18001	1223.01261695539
OM6	OM13_R1.trim.fastq	OM13_R2.trim.fastq	OSUMother	Mother	OSUMother	19001	1252.01026496322
OM6	OM13_R1.trim.fastq	OM13_R2.trim.fastq	OSUMother	Mother	OSUMother	20001	1280.16207058473
OM6	OM13_R1.trim.fastq	OM13_R2.trim.fastq	OSUMother	Mother	OSUMother	12001	1025.51553158789
OM6	OM13_R1.trim.fastq	OM13_R2.trim.fastq	OSUMother	Mother	OSUMother	9001	903.858232820326
OM6	OM13_R1.trim.fastq	OM13_R2.trim.fastq	OSUMother	Mother	OSUMother	10001	946.824857951782
OM6	OM13_R1.trim.fastq	OM13_R2.trim.fastq	OSUMother	Mother	OSUMother	11001	987.250200329977
OM6	OM13_R1.trim.fastq	OM13_R2.trim.fastq	OSUMother	Mother	OSUMother	16001	1162.13846700948
OM6	OM13_R1.trim.fastq	OM13_R2.trim.fastq	OSUMother	Mother	OSUMother	13001	1061.91960499828
OM6	OM13_R1.trim.fastq	OM13_R2.trim.fastq	OSUMother	Mother	OSUMother	14001	1096.70117582559
OM6	OM13_R1.trim.fastq	OM13_R2.trim.fastq	OSUMother	Mother	OSUMother	15001	1130.05420367112
			OSUMother	Mother	OSUMother
OM7	OM14_R1.trim.fastq	OM14_R2.trim.fastq	OSUMother	Mother	OSUMother	4001	603.265687728681
OM7	OM14_R1.trim.fastq	OM14_R2.trim.fastq	OSUMother	Mother	OSUMother	1	0.999999999998781
OM7	OM14_R1.trim.fastq	OM14_R2.trim.fastq	OSUMother	Mother	OSUMother	1001	279.712281996733
OM7	OM14_R1.trim.fastq	OM14_R2.trim.fastq	OSUMother	Mother	OSUMother	2001	419.346559533116
OM7	OM14_R1.trim.fastq	OM14_R2.trim.fastq	OSUMother	Mother	OSUMother	3001	521.071653473691
OM7	OM14_R1.trim.fastq	OM14_R2.trim.fastq	OSUMother	Mother	OSUMother	30001	1548.30746513986
OM7	OM14_R1.trim.fastq	OM14_R2.trim.fastq	OSUMother	Mother	OSUMother	31001	1571.65383737397
OM7	OM14_R1.trim.fastq	OM14_R2.trim.fastq	OSUMother	Mother	OSUMother	32001	1594.59026033381
OM7	OM14_R1.trim.fastq	OM14_R2.trim.fastq	OSUMother	Mother	OSUMother	33001	1617.13605754092
OM7	OM14_R1.trim.fastq	OM14_R2.trim.fastq	OSUMother	Mother	OSUMother	34001	1639.30900847024
OM7	OM14_R1.trim.fastq	OM14_R2.trim.fastq	OSUMother	Mother	OSUMother	35001	1661.12551219925
OM7	OM14_R1.trim.fastq	OM14_R2.trim.fastq	OSUMother	Mother	OSUMother	36001	1682.6007300438
OM7	OM14_R1.trim.fastq	OM14_R2.trim.fastq	OSUMother	Mother	OSUMother	37001	1703.74871012685
OM7	OM14_R1.trim.fastq	OM14_R2.trim.fastq	OSUMother	Mother	OSUMother	38001	1724.58249681087
OM7	OM14_R1.trim.fastq	OM14_R2.trim.fastq	OSUMother	Mother	OSUMother	39001	1745.11422692371
OM7	OM14_R1.trim.fastq	OM14_R2.trim.fastq	OSUMother	Mother	OSUMother	40001	1765.35521480147
OM7	OM14_R1.trim.fastq	OM14_R2.trim.fastq	OSUMother	Mother	OSUMother	41001	1785.31602773769
OM7	OM14_R1.trim.fastq	OM14_R2.trim.fastq	OSUMother	Mother	OSUMother	42001	1805.00655285661
OM7	OM14_R1.trim.fastq	OM14_R2.trim.fastq	OSUMother	Mother	OSUMother	43001	1824.43605681911
OM7	OM14_R1.trim.fastq	OM14_R2.trim.fastq	OSUMother	Mother	OSUMother	44001	1843.61323914959
OM7	OM14_R1.trim.fastq	OM14_R2.trim.fastq	OSUMother	Mother	OSUMother	5001	673.427818346537
OM7	OM14_R1.trim.fastq	OM14_R2.trim.fastq	OSUMother	Mother	OSUMother	6001	735.38539798926
OM7	OM14_R1.trim.fastq	OM14_R2.trim.fastq	OSUMother	Mother	OSUMother	7001	791.353541839207
OM7	OM14_R1.trim.fastq	OM14_R2.trim.fastq	OSUMother	Mother	OSUMother	8001	842.729364369244
OM7	OM14_R1.trim.fastq	OM14_R2.trim.fastq	OSUMother	Mother	OSUMother	9001	890.451848109203
OM7	OM14_R1.trim.fastq	OM14_R2.trim.fastq	OSUMother	Mother	OSUMother	10001	935.183716740155
OM7	OM14_R1.trim.fastq	OM14_R2.trim.fastq	OSUMother	Mother	OSUMother	11001	977.411255065886
OM7	OM14_R1.trim.fastq	OM14_R2.trim.fastq	OSUMother	Mother	OSUMother	12001	1017.50276977597
OM7	OM14_R1.trim.fastq	OM14_R2.trim.fastq	OSUMother	Mother	OSUMother	13001	1055.74465917465
OM7	OM14_R1.trim.fastq	OM14_R2.trim.fastq	OSUMother	Mother	OSUMother	14001	1092.36463507873
OM7	OM14_R1.trim.fastq	OM14_R2.trim.fastq	OSUMother	Mother	OSUMother	15001	1127.547212031
OM7	OM14_R1.trim.fastq	OM14_R2.trim.fastq	OSUMother	Mother	OSUMother	16001	1161.44435509494
OM7	OM14_R1.trim.fastq	OM14_R2.trim.fastq	OSUMother	Mother	OSUMother	17001	1194.18299356041
OM7	OM14_R1.trim.fastq	OM14_R2.trim.fastq	OSUMother	Mother	OSUMother	18001	1225.87044701244
OM7	OM14_R1.trim.fastq	OM14_R2.trim.fastq	OSUMother	Mother	OSUMother	19001	1256.59842563479
OM7	OM14_R1.trim.fastq	OM14_R2.trim.fastq	OSUMother	Mother	OSUMother	20001	1286.4460349566
OM7	OM14_R1.trim.fastq	OM14_R2.trim.fastq	OSUMother	Mother	OSUMother	21001	1315.48207109701
OM7	OM14_R1.trim.fastq	OM14_R2.trim.fastq	OSUMother	Mother	OSUMother	22001	1343.76680140025
OM7	OM14_R1.trim.fastq	OM14_R2.trim.fastq	OSUMother	Mother	OSUMother	23001	1371.35336499338
OM7	OM14_R1.trim.fastq	OM14_R2.trim.fastq	OSUMother	Mother	OSUMother	24001	1398.28888896423
OM7	OM14_R1.trim.fastq	OM14_R2.trim.fastq	OSUMother	Mother	OSUMother	25001	1424.61538775919
OM7	OM14_R1.trim.fastq	OM14_R2.trim.fastq	OSUMother	Mother	OSUMother	26001	1450.37049603356
OM7	OM14_R1.trim.fastq	OM14_R2.trim.fastq	OSUMother	Mother	OSUMother	27001	1475.58807134718
OM7	OM14_R1.trim.fastq	OM14_R2.trim.fastq	OSUMother	Mother	OSUMother	28001	1500.29869433381
OM7	OM14_R1.trim.fastq	OM14_R2.trim.fastq	OSUMother	Mother	OSUMother	29001	1524.53008700016
OM7	OM14_R1.trim.fastq	OM14_R2.trim.fastq	OSUMother	Mother	OSUMother	69001	2258.87062943135
OM7	OM14_R1.trim.fastq	OM14_R2.trim.fastq	OSUMother	Mother	OSUMother	70001	2273.42480581617
OM7	OM14_R1.trim.fastq	OM14_R2.trim.fastq	OSUMother	Mother	OSUMother	71001	2287.84958205785
OM7	OM14_R1.trim.fastq	OM14_R2.trim.fastq	OSUMother	Mother	OSUMother	72001	2302.14734966597
OM7	OM14_R1.trim.fastq	OM14_R2.trim.fastq	OSUMother	Mother	OSUMother	73001	2316.32041966542
OM7	OM14_R1.trim.fastq	OM14_R2.trim.fastq	OSUMother	Mother	OSUMother	74001	2330.37102656283
OM7	OM14_R1.trim.fastq	OM14_R2.trim.fastq	OSUMother	Mother	OSUMother	75001	2344.30133207692
OM7	OM14_R1.trim.fastq	OM14_R2.trim.fastq	OSUMother	Mother	OSUMother	76001	2358.11342864104
OM7	OM14_R1.trim.fastq	OM14_R2.trim.fastq	OSUMother	Mother	OSUMother	77001	2371.80934267099
OM7	OM14_R1.trim.fastq	OM14_R2.trim.fastq	OSUMother	Mother	OSUMother	78001	2385.39103765005
OM7	OM14_R1.trim.fastq	OM14_R2.trim.fastq	OSUMother	Mother	OSUMother	79001	2398.86041702462
OM7	OM14_R1.trim.fastq	OM14_R2.trim.fastq	OSUMother	Mother	OSUMother	80001	2412.21932692821
OM7	OM14_R1.trim.fastq	OM14_R2.trim.fastq	OSUMother	Mother	OSUMother	81001	2425.46955874228
OM7	OM14_R1.trim.fastq	OM14_R2.trim.fastq	OSUMother	Mother	OSUMother	82001	2438.6128515112
OM7	OM14_R1.trim.fastq	OM14_R2.trim.fastq	OSUMother	Mother	OSUMother	83001	2451.65089421448
OM7	OM14_R1.trim.fastq	OM14_R2.trim.fastq	OSUMother	Mother	OSUMother	84001	2464.5853279081
OM7	OM14_R1.trim.fastq	OM14_R2.trim.fastq	OSUMother	Mother	OSUMother	85001	2477.41774774011
OM7	OM14_R1.trim.fastq	OM14_R2.trim.fastq	OSUMother	Mother	OSUMother	85360	2482
OM7	OM14_R1.trim.fastq	OM14_R2.trim.fastq	OSUMother	Mother	OSUMother	46001	1881.24288235756
OM7	OM14_R1.trim.fastq	OM14_R2.trim.fastq	OSUMother	Mother	OSUMother	47001	1899.71031183556
OM7	OM14_R1.trim.fastq	OM14_R2.trim.fastq	OSUMother	Mother	OSUMother	48001	1917.95543002185
OM7	OM14_R1.trim.fastq	OM14_R2.trim.fastq	OSUMother	Mother	OSUMother	49001	1935.98472646747
OM7	OM14_R1.trim.fastq	OM14_R2.trim.fastq	OSUMother	Mother	OSUMother	50001	1953.80434684529
OM7	OM14_R1.trim.fastq	OM14_R2.trim.fastq	OSUMother	Mother	OSUMother	51001	1971.42011861646
OM7	OM14_R1.trim.fastq	OM14_R2.trim.fastq	OSUMother	Mother	OSUMother	52001	1988.83757427522
OM7	OM14_R1.trim.fastq	OM14_R2.trim.fastq	OSUMother	Mother	OSUMother	53001	2006.0619725505
OM7	OM14_R1.trim.fastq	OM14_R2.trim.fastq	OSUMother	Mother	OSUMother	54001	2023.09831763351
OM7	OM14_R1.trim.fastq	OM14_R2.trim.fastq	OSUMother	Mother	OSUMother	55001	2039.95137674736
OM7	OM14_R1.trim.fastq	OM14_R2.trim.fastq	OSUMother	Mother	OSUMother	56001	2056.62569619475
OM7	OM14_R1.trim.fastq	OM14_R2.trim.fastq	OSUMother	Mother	OSUMother	57001	2073.12561603156
OM7	OM14_R1.trim.fastq	OM14_R2.trim.fastq	OSUMother	Mother	OSUMother	58001	2089.45528348955
OM7	OM14_R1.trim.fastq	OM14_R2.trim.fastq	OSUMother	Mother	OSUMother	59001	2105.6186653317
OM7	OM14_R1.trim.fastq	OM14_R2.trim.fastq	OSUMother	Mother	OSUMother	60001	2121.61955913917
OM7	OM14_R1.trim.fastq	OM14_R2.trim.fastq	OSUMother	Mother	OSUMother	61001	2137.46160376516
OM7	OM14_R1.trim.fastq	OM14_R2.trim.fastq	OSUMother	Mother	OSUMother	62001	2153.14828889904
OM7	OM14_R1.trim.fastq	OM14_R2.trim.fastq	OSUMother	Mother	OSUMother	63001	2168.68296393448
OM7	OM14_R1.trim.fastq	OM14_R2.trim.fastq	OSUMother	Mother	OSUMother	64001	2184.06884615477
OM7	OM14_R1.trim.fastq	OM14_R2.trim.fastq	OSUMother	Mother	OSUMother	65001	2199.30902828129
OM7	OM14_R1.trim.fastq	OM14_R2.trim.fastq	OSUMother	Mother	OSUMother	66001	2214.406485488
OM7	OM14_R1.trim.fastq	OM14_R2.trim.fastq	OSUMother	Mother	OSUMother	67001	2229.36408190134
OM7	OM14_R1.trim.fastq	OM14_R2.trim.fastq	OSUMother	Mother	OSUMother	68001	2244.18457664369
OM7	OM14_R1.trim.fastq	OM14_R2.trim.fastq	OSUMother	Mother	OSUMother	45001	1862.54627987378
			OSUMother	Mother	OSUMother
OM8	OM15_R1.trim.fastq	OM15_R2.trim.fastq	OSUMother	Mother	OSUMother	23001	1320.3092942362
OM8	OM15_R1.trim.fastq	OM15_R2.trim.fastq	OSUMother	Mother	OSUMother	24001	1344.94296995289
OM8	OM15_R1.trim.fastq	OM15_R2.trim.fastq	OSUMother	Mother	OSUMother	25001	1369.02363792882
OM8	OM15_R1.trim.fastq	OM15_R2.trim.fastq	OSUMother	Mother	OSUMother	27001	1415.66451392697
OM8	OM15_R1.trim.fastq	OM15_R2.trim.fastq	OSUMother	Mother	OSUMother	28001	1438.28521050615
OM8	OM15_R1.trim.fastq	OM15_R2.trim.fastq	OSUMother	Mother	OSUMother	29001	1460.47482723298
OM8	OM15_R1.trim.fastq	OM15_R2.trim.fastq	OSUMother	Mother	OSUMother	30001	1482.25681574738
OM8	OM15_R1.trim.fastq	OM15_R2.trim.fastq	OSUMother	Mother	OSUMother	31001	1503.65251348437
OM8	OM15_R1.trim.fastq	OM15_R2.trim.fastq	OSUMother	Mother	OSUMother	32001	1524.68139818808
OM8	OM15_R1.trim.fastq	OM15_R2.trim.fastq	OSUMother	Mother	OSUMother	33001	1545.36130420469
OM8	OM15_R1.trim.fastq	OM15_R2.trim.fastq	OSUMother	Mother	OSUMother	34001	1565.70860734052
OM8	OM15_R1.trim.fastq	OM15_R2.trim.fastq	OSUMother	Mother	OSUMother	35001	1585.73838375418
OM8	OM15_R1.trim.fastq	OM15_R2.trim.fastq	OSUMother	Mother	OSUMother	36001	1605.46454714824
OM8	OM15_R1.trim.fastq	OM15_R2.trim.fastq	OSUMother	Mother	OSUMother	37001	1624.89996789777
OM8	OM15_R1.trim.fastq	OM15_R2.trim.fastq	OSUMother	Mother	OSUMother	38001	1644.05657696867
OM8	OM15_R1.trim.fastq	OM15_R2.trim.fastq	OSUMother	Mother	OSUMother	26001	1392.58687030632
OM8	OM15_R1.trim.fastq	OM15_R2.trim.fastq	OSUMother	Mother	OSUMother	1	0.99999999999996
OM8	OM15_R1.trim.fastq	OM15_R2.trim.fastq	OSUMother	Mother	OSUMother	1001	293.599417420159
OM8	OM15_R1.trim.fastq	OM15_R2.trim.fastq	OSUMother	Mother	OSUMother	2001	430.079913325385
OM8	OM15_R1.trim.fastq	OM15_R2.trim.fastq	OSUMother	Mother	OSUMother	3001	528.160642217663
OM8	OM15_R1.trim.fastq	OM15_R2.trim.fastq	OSUMother	Mother	OSUMother	4001	606.934590295894
OM8	OM15_R1.trim.fastq	OM15_R2.trim.fastq	OSUMother	Mother	OSUMother	5001	673.828445967541
OM8	OM15_R1.trim.fastq	OM15_R2.trim.fastq	OSUMother	Mother	OSUMother	6001	732.583939175681
OM8	OM15_R1.trim.fastq	OM15_R2.trim.fastq	OSUMother	Mother	OSUMother	7001	785.374268714306
OM8	OM15_R1.trim.fastq	OM15_R2.trim.fastq	OSUMother	Mother	OSUMother	8001	833.584052502472
OM8	OM15_R1.trim.fastq	OM15_R2.trim.fastq	OSUMother	Mother	OSUMother	9001	878.154835714502
OM8	OM15_R1.trim.fastq	OM15_R2.trim.fastq	OSUMother	Mother	OSUMother	10001	919.758264739278
OM8	OM15_R1.trim.fastq	OM15_R2.trim.fastq	OSUMother	Mother	OSUMother	11001	958.891214441118
OM8	OM15_R1.trim.fastq	OM15_R2.trim.fastq	OSUMother	Mother	OSUMother	12001	995.931917855373
OM8	OM15_R1.trim.fastq	OM15_R2.trim.fastq	OSUMother	Mother	OSUMother	13001	1031.1750283042
OM8	OM15_R1.trim.fastq	OM15_R2.trim.fastq	OSUMother	Mother	OSUMother	14001	1064.85454835347
OM8	OM15_R1.trim.fastq	OM15_R2.trim.fastq	OSUMother	Mother	OSUMother	15001	1097.15939006238
OM8	OM15_R1.trim.fastq	OM15_R2.trim.fastq	OSUMother	Mother	OSUMother	16001	1128.24425862071
OM8	OM15_R1.trim.fastq	OM15_R2.trim.fastq	OSUMother	Mother	OSUMother	17001	1158.23745711934
OM8	OM15_R1.trim.fastq	OM15_R2.trim.fastq	OSUMother	Mother	OSUMother	18001	1187.24660149866
OM8	OM15_R1.trim.fastq	OM15_R2.trim.fastq	OSUMother	Mother	OSUMother	19001	1215.3628806569
OM8	OM15_R1.trim.fastq	OM15_R2.trim.fastq	OSUMother	Mother	OSUMother	20001	1242.66428132234
OM8	OM15_R1.trim.fastq	OM15_R2.trim.fastq	OSUMother	Mother	OSUMother	21001	1269.21806291155
OM8	OM15_R1.trim.fastq	OM15_R2.trim.fastq	OSUMother	Mother	OSUMother	22001	1295.08268033017
OM8	OM15_R1.trim.fastq	OM15_R2.trim.fastq	OSUMother	Mother	OSUMother	63001	2055.31122680516
OM8	OM15_R1.trim.fastq	OM15_R2.trim.fastq	OSUMother	Mother	OSUMother	64001	2069.67174517525
OM8	OM15_R1.trim.fastq	OM15_R2.trim.fastq	OSUMother	Mother	OSUMother	65001	2083.90416760979
OM8	OM15_R1.trim.fastq	OM15_R2.trim.fastq	OSUMother	Mother	OSUMother	66001	2098.01106464879
OM8	OM15_R1.trim.fastq	OM15_R2.trim.fastq	OSUMother	Mother	OSUMother	67001	2111.99490949762
OM8	OM15_R1.trim.fastq	OM15_R2.trim.fastq	OSUMother	Mother	OSUMother	68001	2125.8580840358
OM8	OM15_R1.trim.fastq	OM15_R2.trim.fastq	OSUMother	Mother	OSUMother	69001	2139.60288442742
OM8	OM15_R1.trim.fastq	OM15_R2.trim.fastq	OSUMother	Mother	OSUMother	70001	2153.23152634889
OM8	OM15_R1.trim.fastq	OM15_R2.trim.fastq	OSUMother	Mother	OSUMother	71001	2166.74614988337
OM8	OM15_R1.trim.fastq	OM15_R2.trim.fastq	OSUMother	Mother	OSUMother	72001	2180.14882409597
OM8	OM15_R1.trim.fastq	OM15_R2.trim.fastq	OSUMother	Mother	OSUMother	72365	2185
OM8	OM15_R1.trim.fastq	OM15_R2.trim.fastq	OSUMother	Mother	OSUMother	47001	1805.52382015835
OM8	OM15_R1.trim.fastq	OM15_R2.trim.fastq	OSUMother	Mother	OSUMother	48001	1822.3951146082
OM8	OM15_R1.trim.fastq	OM15_R2.trim.fastq	OSUMother	Mother	OSUMother	49001	1839.07668412112
OM8	OM15_R1.trim.fastq	OM15_R2.trim.fastq	OSUMother	Mother	OSUMother	50001	1855.57401400792
OM8	OM15_R1.trim.fastq	OM15_R2.trim.fastq	OSUMother	Mother	OSUMother	51001	1871.89229250013
OM8	OM15_R1.trim.fastq	OM15_R2.trim.fastq	OSUMother	Mother	OSUMother	39001	1662.94545682247
OM8	OM15_R1.trim.fastq	OM15_R2.trim.fastq	OSUMother	Mother	OSUMother	40001	1681.57692149565
OM8	OM15_R1.trim.fastq	OM15_R2.trim.fastq	OSUMother	Mother	OSUMother	41001	1699.96058723195
OM8	OM15_R1.trim.fastq	OM15_R2.trim.fastq	OSUMother	Mother	OSUMother	42001	1718.10543510664
OM8	OM15_R1.trim.fastq	OM15_R2.trim.fastq	OSUMother	Mother	OSUMother	43001	1736.01986667965
OM8	OM15_R1.trim.fastq	OM15_R2.trim.fastq	OSUMother	Mother	OSUMother	44001	1753.7117537027
OM8	OM15_R1.trim.fastq	OM15_R2.trim.fastq	OSUMother	Mother	OSUMother	45001	1771.18848257667
OM8	OM15_R1.trim.fastq	OM15_R2.trim.fastq	OSUMother	Mother	OSUMother	46001	1788.45699425335
OM8	OM15_R1.trim.fastq	OM15_R2.trim.fastq	OSUMother	Mother	OSUMother	60001	2011.43379159578
OM8	OM15_R1.trim.fastq	OM15_R2.trim.fastq	OSUMother	Mother	OSUMother	61001	2026.19509418935
OM8	OM15_R1.trim.fastq	OM15_R2.trim.fastq	OSUMother	Mother	OSUMother	62001	2040.81993816574
OM8	OM15_R1.trim.fastq	OM15_R2.trim.fastq	OSUMother	Mother	OSUMother	54001	1919.82069434622
OM8	OM15_R1.trim.fastq	OM15_R2.trim.fastq	OSUMother	Mother	OSUMother	55001	1935.46943855501
OM8	OM15_R1.trim.fastq	OM15_R2.trim.fastq	OSUMother	Mother	OSUMother	52001	1888.03643275808
OM8	OM15_R1.trim.fastq	OM15_R2.trim.fastq	OSUMother	Mother	OSUMother	53001	1904.01109290167
OM8	OM15_R1.trim.fastq	OM15_R2.trim.fastq	OSUMother	Mother	OSUMother	58001	1981.48955738943
OM8	OM15_R1.trim.fastq	OM15_R2.trim.fastq	OSUMother	Mother	OSUMother	59001	1996.53300083334
OM8	OM15_R1.trim.fastq	OM15_R2.trim.fastq	OSUMother	Mother	OSUMother	56001	1950.96132242457
OM8	OM15_R1.trim.fastq	OM15_R2.trim.fastq	OSUMother	Mother	OSUMother	57001	1966.30015238803
			OSUMother	Mother	OSUMother
OM9	OM16_R1.trim.fastq	OM16_R2.trim.fastq	OSUMother	Mother	OSUMother	3001	422.510003893991
OM9	OM16_R1.trim.fastq	OM16_R2.trim.fastq	OSUMother	Mother	OSUMother	4001	492.886051354892
OM9	OM16_R1.trim.fastq	OM16_R2.trim.fastq	OSUMother	Mother	OSUMother	1	1.00000000000079
OM9	OM16_R1.trim.fastq	OM16_R2.trim.fastq	OSUMother	Mother	OSUMother	1001	222.934413847108
OM9	OM16_R1.trim.fastq	OM16_R2.trim.fastq	OSUMother	Mother	OSUMother	2001	336.996868382331
OM9	OM16_R1.trim.fastq	OM16_R2.trim.fastq	OSUMother	Mother	OSUMother	29001	1305.823645167
OM9	OM16_R1.trim.fastq	OM16_R2.trim.fastq	OSUMother	Mother	OSUMother	30001	1327.00341074867
OM9	OM16_R1.trim.fastq	OM16_R2.trim.fastq	OSUMother	Mother	OSUMother	31001	1347.80485508393
OM9	OM16_R1.trim.fastq	OM16_R2.trim.fastq	OSUMother	Mother	OSUMother	32001	1368.24676536665
OM9	OM16_R1.trim.fastq	OM16_R2.trim.fastq	OSUMother	Mother	OSUMother	33001	1388.34642809292
OM9	OM16_R1.trim.fastq	OM16_R2.trim.fastq	OSUMother	Mother	OSUMother	34001	1408.1197884299
OM9	OM16_R1.trim.fastq	OM16_R2.trim.fastq	OSUMother	Mother	OSUMother	35001	1427.58158858681
OM9	OM16_R1.trim.fastq	OM16_R2.trim.fastq	OSUMother	Mother	OSUMother	36001	1446.74548842538
OM9	OM16_R1.trim.fastq	OM16_R2.trim.fastq	OSUMother	Mother	OSUMother	37001	1465.62417099858
OM9	OM16_R1.trim.fastq	OM16_R2.trim.fastq	OSUMother	Mother	OSUMother	38001	1484.22943546371
OM9	OM16_R1.trim.fastq	OM16_R2.trim.fastq	OSUMother	Mother	OSUMother	39001	1502.57227893153
OM9	OM16_R1.trim.fastq	OM16_R2.trim.fastq	OSUMother	Mother	OSUMother	40001	1520.66296896242
OM9	OM16_R1.trim.fastq	OM16_R2.trim.fastq	OSUMother	Mother	OSUMother	41001	1538.51110798767
OM9	OM16_R1.trim.fastq	OM16_R2.trim.fastq	OSUMother	Mother	OSUMother	42001	1556.12569069862
OM9	OM16_R1.trim.fastq	OM16_R2.trim.fastq	OSUMother	Mother	OSUMother	43001	1573.51515525546
OM9	OM16_R1.trim.fastq	OM16_R2.trim.fastq	OSUMother	Mother	OSUMother	44001	1590.687429238
OM9	OM16_R1.trim.fastq	OM16_R2.trim.fastq	OSUMother	Mother	OSUMother	45001	1607.64997088899
OM9	OM16_R1.trim.fastq	OM16_R2.trim.fastq	OSUMother	Mother	OSUMother	46001	1624.40980620783
OM9	OM16_R1.trim.fastq	OM16_R2.trim.fastq	OSUMother	Mother	OSUMother	47001	1640.97356248609
OM9	OM16_R1.trim.fastq	OM16_R2.trim.fastq	OSUMother	Mother	OSUMother	48001	1657.34749861914
OM9	OM16_R1.trim.fastq	OM16_R2.trim.fastq	OSUMother	Mother	OSUMother	49001	1673.5375325441
OM9	OM16_R1.trim.fastq	OM16_R2.trim.fastq	OSUMother	Mother	OSUMother	50001	1689.54926618761
OM9	OM16_R1.trim.fastq	OM16_R2.trim.fastq	OSUMother	Mother	OSUMother	51001	1705.38800816788
OM9	OM16_R1.trim.fastq	OM16_R2.trim.fastq	OSUMother	Mother	OSUMother	52001	1721.0587944712
OM9	OM16_R1.trim.fastq	OM16_R2.trim.fastq	OSUMother	Mother	OSUMother	53001	1736.56640733981
OM9	OM16_R1.trim.fastq	OM16_R2.trim.fastq	OSUMother	Mother	OSUMother	54001	1751.91539252529
OM9	OM16_R1.trim.fastq	OM16_R2.trim.fastq	OSUMother	Mother	OSUMother	55001	1767.11007516704
OM9	OM16_R1.trim.fastq	OM16_R2.trim.fastq	OSUMother	Mother	OSUMother	56001	1782.1545742608
OM9	OM16_R1.trim.fastq	OM16_R2.trim.fastq	OSUMother	Mother	OSUMother	57001	1797.05281602636
OM9	OM16_R1.trim.fastq	OM16_R2.trim.fastq	OSUMother	Mother	OSUMother	58001	1811.8085461851
OM9	OM16_R1.trim.fastq	OM16_R2.trim.fastq	OSUMother	Mother	OSUMother	59001	1826.42534129379
OM9	OM16_R1.trim.fastq	OM16_R2.trim.fastq	OSUMother	Mother	OSUMother	60001	1840.90661916421
OM9	OM16_R1.trim.fastq	OM16_R2.trim.fastq	OSUMother	Mother	OSUMother	61001	1855.25564855046
OM9	OM16_R1.trim.fastq	OM16_R2.trim.fastq	OSUMother	Mother	OSUMother	62001	1869.47555805502
OM9	OM16_R1.trim.fastq	OM16_R2.trim.fastq	OSUMother	Mother	OSUMother	63001	1883.56934443007
OM9	OM16_R1.trim.fastq	OM16_R2.trim.fastq	OSUMother	Mother	OSUMother	64001	1897.53988024101
OM9	OM16_R1.trim.fastq	OM16_R2.trim.fastq	OSUMother	Mother	OSUMother	65001	1911.38992102621
OM9	OM16_R1.trim.fastq	OM16_R2.trim.fastq	OSUMother	Mother	OSUMother	66001	1925.12211191354
OM9	OM16_R1.trim.fastq	OM16_R2.trim.fastq	OSUMother	Mother	OSUMother	67001	1938.73899381072
OM9	OM16_R1.trim.fastq	OM16_R2.trim.fastq	OSUMother	Mother	OSUMother	68001	1952.24300917694
OM9	OM16_R1.trim.fastq	OM16_R2.trim.fastq	OSUMother	Mother	OSUMother	69001	1965.63650739659
OM9	OM16_R1.trim.fastq	OM16_R2.trim.fastq	OSUMother	Mother	OSUMother	70001	1978.92174979907
OM9	OM16_R1.trim.fastq	OM16_R2.trim.fastq	OSUMother	Mother	OSUMother	71001	1992.10091438905
OM9	OM16_R1.trim.fastq	OM16_R2.trim.fastq	OSUMother	Mother	OSUMother	72001	2005.17610023398
OM9	OM16_R1.trim.fastq	OM16_R2.trim.fastq	OSUMother	Mother	OSUMother	73001	2018.14933160939
OM9	OM16_R1.trim.fastq	OM16_R2.trim.fastq	OSUMother	Mother	OSUMother	74001	2031.02256187109
OM9	OM16_R1.trim.fastq	OM16_R2.trim.fastq	OSUMother	Mother	OSUMother	75001	2043.7976771125
OM9	OM16_R1.trim.fastq	OM16_R2.trim.fastq	OSUMother	Mother	OSUMother	76001	2056.47649958739
OM9	OM16_R1.trim.fastq	OM16_R2.trim.fastq	OSUMother	Mother	OSUMother	77001	2069.06079094354
OM9	OM16_R1.trim.fastq	OM16_R2.trim.fastq	OSUMother	Mother	OSUMother	78001	2081.55225527358
OM9	OM16_R1.trim.fastq	OM16_R2.trim.fastq	OSUMother	Mother	OSUMother	79001	2093.95254197546
OM9	OM16_R1.trim.fastq	OM16_R2.trim.fastq	OSUMother	Mother	OSUMother	80001	2106.2632484779
OM9	OM16_R1.trim.fastq	OM16_R2.trim.fastq	OSUMother	Mother	OSUMother	81001	2118.48592279754
OM9	OM16_R1.trim.fastq	OM16_R2.trim.fastq	OSUMother	Mother	OSUMother	82001	2130.62206596312
OM9	OM16_R1.trim.fastq	OM16_R2.trim.fastq	OSUMother	Mother	OSUMother	83001	2142.67313431464
OM9	OM16_R1.trim.fastq	OM16_R2.trim.fastq	OSUMother	Mother	OSUMother	84001	2154.64054167053
OM9	OM16_R1.trim.fastq	OM16_R2.trim.fastq	OSUMother	Mother	OSUMother	85001	2166.52566139191
OM9	OM16_R1.trim.fastq	OM16_R2.trim.fastq	OSUMother	Mother	OSUMother	86001	2178.32982833257
OM9	OM16_R1.trim.fastq	OM16_R2.trim.fastq	OSUMother	Mother	OSUMother	87001	2190.05434069331
OM9	OM16_R1.trim.fastq	OM16_R2.trim.fastq	OSUMother	Mother	OSUMother	88001	2201.70046178001
OM9	OM16_R1.trim.fastq	OM16_R2.trim.fastq	OSUMother	Mother	OSUMother	88113	2203
OM9	OM16_R1.trim.fastq	OM16_R2.trim.fastq	OSUMother	Mother	OSUMother	9001	743.544210817051
OM9	OM16_R1.trim.fastq	OM16_R2.trim.fastq	OSUMother	Mother	OSUMother	10001	782.950098195789
OM9	OM16_R1.trim.fastq	OM16_R2.trim.fastq	OSUMother	Mother	OSUMother	11001	820.20681735944
OM9	OM16_R1.trim.fastq	OM16_R2.trim.fastq	OSUMother	Mother	OSUMother	12001	855.624266593384
OM9	OM16_R1.trim.fastq	OM16_R2.trim.fastq	OSUMother	Mother	OSUMother	13001	889.444340078142
OM9	OM16_R1.trim.fastq	OM16_R2.trim.fastq	OSUMother	Mother	OSUMother	14001	921.859978514374
OM9	OM16_R1.trim.fastq	OM16_R2.trim.fastq	OSUMother	Mother	OSUMother	15001	953.027967753194
OM9	OM16_R1.trim.fastq	OM16_R2.trim.fastq	OSUMother	Mother	OSUMother	16001	983.077781911063
OM9	OM16_R1.trim.fastq	OM16_R2.trim.fastq	OSUMother	Mother	OSUMother	17001	1012.11784721642
OM9	OM16_R1.trim.fastq	OM16_R2.trim.fastq	OSUMother	Mother	OSUMother	18001	1040.24007871226
OM9	OM16_R1.trim.fastq	OM16_R2.trim.fastq	OSUMother	Mother	OSUMother	19001	1067.52323193941
OM9	OM16_R1.trim.fastq	OM16_R2.trim.fastq	OSUMother	Mother	OSUMother	20001	1094.03542440923
OM9	OM16_R1.trim.fastq	OM16_R2.trim.fastq	OSUMother	Mother	OSUMother	21001	1119.83606355633
OM9	OM16_R1.trim.fastq	OM16_R2.trim.fastq	OSUMother	Mother	OSUMother	22001	1144.97734327939
OM9	OM16_R1.trim.fastq	OM16_R2.trim.fastq	OSUMother	Mother	OSUMother	23001	1169.50542120171
OM9	OM16_R1.trim.fastq	OM16_R2.trim.fastq	OSUMother	Mother	OSUMother	24001	1193.46135688495
OM9	OM16_R1.trim.fastq	OM16_R2.trim.fastq	OSUMother	Mother	OSUMother	25001	1216.88186781757
OM9	OM16_R1.trim.fastq	OM16_R2.trim.fastq	OSUMother	Mother	OSUMother	26001	1239.79994526929
OM9	OM16_R1.trim.fastq	OM16_R2.trim.fastq	OSUMother	Mother	OSUMother	27001	1262.24536065936
OM9	OM16_R1.trim.fastq	OM16_R2.trim.fastq	OSUMother	Mother	OSUMother	28001	1284.24508595129
OM9	OM16_R1.trim.fastq	OM16_R2.trim.fastq	OSUMother	Mother	OSUMother	6001	607.562496782648
OM9	OM16_R1.trim.fastq	OM16_R2.trim.fastq	OSUMother	Mother	OSUMother	7001	656.512296263362
OM9	OM16_R1.trim.fastq	OM16_R2.trim.fastq	OSUMother	Mother	OSUMother	8001	701.581979614564
OM9	OM16_R1.trim.fastq	OM16_R2.trim.fastq	OSUMother	Mother	OSUMother	5001	553.602157223332
			OSUMother	Mother	OSUMother
