# Supplementary material for: Matrotrophic viviparity constrains microbiome acquisition during gestation in a live‐bearing cockroach, Diploptera punctata
Source: Ecol Evol. 2019 Aug 22;9(18):10601–14. doi: 10.1002/ece3.5580 (PMC6787804; doi:10.1002/ece3.5580)
Supplement: Supplementary file 3 [file ECE3-9-10601-s003.zip › Supplemental data files 1/overall comparisons/group_significance_TreatmentGroup.txt]

OTU	Test-Statistic	P	FDR_P	Bonferroni_P	UCEmbryo_mean	OSUEmbryo_mean	UCMother_mean	OSUMother_mean	taxonomy
New.ReferenceOTU174	34.42303077645712	1.612894807014948e-07	6.179146165272004e-05	0.0010095108597106559	0.0	0.0	17.0	6.5	D_0__Bacteria; D_1__Firmicutes; D_2__Clostridia; D_3__Clostridiales; D_4__Christensenellaceae; D_5__Christensenellaceae R-7 group; D_6__uncultured rumen bacterium
New.CleanUp.ReferenceOTU48	34.372700515084624	1.652853765825185e-07	6.179146165272004e-05	0.0010345211720299834	0.0	0.0	12.75	5.0	D_0__Bacteria; D_1__Proteobacteria; D_2__Deltaproteobacteria; D_3__Desulfovibrionales; D_4__Desulfovibrionaceae; D_5__Desulfovibrio; D_6__uncultured proteobacterium
FJ374200.1.1478	34.34742647058823	1.6732909718552357e-07	6.179146165272004e-05	0.001047312819284192	0.0	0.0	18.375	7.416666666666667	D_0__Bacteria; D_1__Firmicutes; D_2__Clostridia; D_3__Clostridiales; D_4__Christensenellaceae; D_5__Christensenellaceae R-7 group; D_6__uncultured bacterium
JN620058.1.1456	34.272748396453814	1.7351633773916355e-07	6.179146165272004e-05	0.0010860387579094246	0.0	0.0	60.25	14.0	D_0__Bacteria; D_1__Proteobacteria; D_2__Deltaproteobacteria; D_3__Desulfovibrionales; D_4__Desulfovibrionaceae; D_5__Desulfovibrio
KM023905.1.1363	34.21577344452619	1.7838999483583562e-07	6.179146165272004e-05	0.0011165429776774953	0.0	0.0	14.125	4.0	D_0__Bacteria; D_1__Actinobacteria; D_2__Coriobacteriia; D_3__Coriobacteriales; D_4__Coriobacteriaceae; D_5__uncultured; D_6__uncultured bacterium
New.ReferenceOTU63	34.06281265632816	1.9216093832078849e-07	6.179146165272004e-05	0.001202735312949815	0.0	0.0	3.5	32.916666666666664	D_0__Bacteria; D_1__Bacteroidetes; D_2__Bacteroidia; D_3__Bacteroidales; D_4__Porphyromonadaceae; D_5__Parabacteroides; D_6__uncultured bacterium
New.ReferenceOTU42	33.82991358479746	2.1519370178574137e-07	6.179146165272004e-05	0.0013468973794769552	0.0	0.0	13.625	4.166666666666667	Unassigned
JN619538.1.1466	33.74747292418772	2.2399090472782577e-07	6.179146165272004e-05	0.0014019590726914615	0.0	0.08333333333333333	14.5	6.583333333333333	D_0__Bacteria; D_1__Proteobacteria; D_2__Deltaproteobacteria; D_3__Desulfovibrionales; D_4__Desulfovibrionaceae; D_5__Desulfovibrio
KF318234.1.1408	33.621467696066645	2.381355219267502e-07	6.179146165272004e-05	0.0014904902317395296	0.0	0.08333333333333333	236.625	41.75	D_0__Bacteria; D_1__Proteobacteria; D_2__Deltaproteobacteria; D_3__Desulfovibrionales; D_4__Desulfovibrionaceae; D_5__Desulfovibrio
AB198446.1.1337	33.52193301203591	2.4993631457473017e-07	6.179146165272004e-05	0.0015643513929232361	0.0	0.0	0.125	7.25	D_0__Bacteria; D_1__Actinobacteria; D_2__Actinobacteria; D_3__Propionibacteriales; D_4__Propionibacteriaceae
New.CleanUp.ReferenceOTU2	33.347230571920996	2.720779389543129e-07	6.179146165272004e-05	0.0017029358199150445	0.0	0.16666666666666666	3.75	25.75	D_0__Bacteria; D_1__Saccharibacteria; D_2__uncultured Candidatus Saccharibacteria bacterium; D_3__uncultured Candidatus Saccharibacteria bacterium; D_4__uncultured Candidatus Saccharibacteria bacterium; D_5__uncultured Candidatus Saccharibacteria bacterium; D_6__uncultured Candidatus Saccharibacteria bacterium
New.ReferenceOTU151	33.144745284229444	3.0020165799156803e-07	6.179146165272004e-05	0.0018789621773692244	0.0	0.0	2.25	15.916666666666666	D_0__Bacteria; D_1__Saccharibacteria; D_2__uncultured Candidatus Saccharibacteria bacterium; D_3__uncultured Candidatus Saccharibacteria bacterium; D_4__uncultured Candidatus Saccharibacteria bacterium; D_5__uncultured Candidatus Saccharibacteria bacterium; D_6__uncultured Candidatus Saccharibacteria bacterium
New.CleanUp.ReferenceOTU95	33.03625456032205	3.16445679525754e-07	6.179146165272004e-05	0.001980633508151694	0.0	0.0	11.25	2.4166666666666665	D_0__Bacteria; D_1__Proteobacteria; D_2__Deltaproteobacteria; D_3__Desulfovibrionales; D_4__Desulfovibrionaceae; D_5__Desulfovibrio; D_6__uncultured proteobacterium
New.ReferenceOTU175	33.014322118723676	3.1983468409399834e-07	6.179146165272004e-05	0.0020018452877443357	0.0	0.0	24.375	11.5	D_0__Bacteria; D_1__Synergistetes; D_2__Synergistia; D_3__Synergistales; D_4__Synergistaceae; D_5__Candidatus Tammella; D_6__uncultured bacterium
New.ReferenceOTU7	32.8989851197629	3.3826192582207095e-07	6.179146165272004e-05	0.002117181393720342	0.0	0.08333333333333333	9.875	47.5	D_0__Bacteria; D_1__Verrucomicrobia; D_2__WCHB1-41; D_3__uncultured Verrucomicrobia bacterium; D_4__uncultured Verrucomicrobia bacterium; D_5__uncultured Verrucomicrobia bacterium; D_6__uncultured Verrucomicrobia bacterium
KM023897.1.1364	32.87727398015437	3.4184740894029326e-07	6.179146165272004e-05	0.0021396229325572956	0.0	0.0	16.25	6.083333333333333	D_0__Bacteria; D_1__Actinobacteria; D_2__Coriobacteriia; D_3__Coriobacteriales; D_4__Coriobacteriaceae; D_5__uncultured
KM650700.1.1455	32.83592338179727	3.487815180703816e-07	6.179146165272004e-05	0.002183023521602518	0.0	0.0	5.5	2.6666666666666665	D_0__Bacteria; D_1__Firmicutes; D_2__Clostridia; D_3__Clostridiales; D_4__Ruminococcaceae; D_5__Ruminococcaceae NK4A214 group
New.ReferenceOTU89	32.77934675834971	3.5849691838484146e-07	6.179146165272004e-05	0.0022438322121707227	0.0	0.0	13.0	3.0833333333333335	D_0__Bacteria; D_1__Proteobacteria; D_2__Deltaproteobacteria; D_3__Desulfovibrionales; D_4__Desulfovibrionaceae; D_5__Desulfovibrio; D_6__uncultured delta proteobacterium
New.ReferenceOTU66	32.71869514335871	3.6921230048623824e-07	6.179146165272004e-05	0.0023108997887433653	0.0	0.0	0.25	11.0	D_0__Bacteria; D_1__Bacteroidetes; D_2__Bacteroidia; D_3__Bacteroidales; D_4__Porphyromonadaceae; D_5__Parabacteroides
New.ReferenceOTU101	32.7114672052438	3.705104033248468e-07	6.179146165272004e-05	0.002319024614410216	0.0	0.0	8.75	2.5	D_0__Bacteria; D_1__Proteobacteria; D_2__Deltaproteobacteria; D_3__Desulfovibrionales; D_4__Desulfovibrionaceae; D_5__Desulfovibrio
KM650717.1.1450	32.57566017713563	3.9576552975082624e-07	6.179146165272004e-05	0.0024770964507104215	0.0	0.0	49.625	24.083333333333332	D_0__Bacteria; D_1__Firmicutes; D_2__Clostridia; D_3__Clostridiales; D_4__Christensenellaceae; D_5__Christensenellaceae R-7 group; D_6__uncultured Clostridiaceae bacterium
KM650556.1.1457	32.57167197192295	3.965326072333896e-07	6.179146165272004e-05	0.0024818975886737853	0.0	0.0	52.0	25.25	D_0__Bacteria; D_1__Firmicutes; D_2__Clostridia; D_3__Clostridiales; D_4__Christensenellaceae; D_5__Christensenellaceae R-7 group; D_6__uncultured Clostridiaceae bacterium
JN619982.1.1425	32.541311872090176	4.024208211032521e-07	6.179146165272004e-05	0.0025187519192852548	0.0	0.0	15.625	5.833333333333333	D_0__Bacteria; D_1__Firmicutes; D_2__Clostridia; D_3__Clostridiales; D_4__Ruminococcaceae; D_5__uncultured; D_6__uncultured bacterium
New.CleanUp.ReferenceOTU75	32.43572831022211	4.2358620340020876e-07	6.179146165272004e-05	0.0026512260470819065	0.0	0.0	8.25	3.3333333333333335	D_0__Bacteria; D_1__Firmicutes; D_2__Clostridia; D_3__Clostridiales; D_4__Christensenellaceae; D_5__Christensenellaceae R-7 group; D_6__uncultured bacterium
New.ReferenceOTU158	32.420337462979184	4.2676290213200636e-07	6.179146165272004e-05	0.0026711090044442276	0.0	0.0	34.25	5.583333333333333	D_0__Bacteria; D_1__Firmicutes; D_2__Clostridia; D_3__Clostridiales; D_4__Christensenellaceae; D_5__uncultured; D_6__uncultured bacterium
AB234479.1.1349	32.41694560455311	4.274661795508135e-07	6.179146165272004e-05	0.0026755108178085417	0.0	0.0	8.25	5.0	D_0__Bacteria; D_1__Firmicutes; D_2__Clostridia; D_3__Clostridiales; D_4__Ruminococcaceae; D_5__Anaerotruncus; D_6__uncultured bacterium
FJ374258.1.1512	32.37231352401554	4.3682880655891346e-07	6.179146165272004e-05	0.0027341115002522394	0.0	0.08333333333333333	168.5	62.75	D_0__Bacteria; D_1__Firmicutes
JPZV01280928.1101.2633	32.26024322559584	4.6125039029428356e-07	6.179146165272004e-05	0.002886966192851921	0.0	0.0	92.125	42.0	D_0__Bacteria; D_1__Proteobacteria; D_2__Deltaproteobacteria; D_3__Desulfovibrionales; D_4__Desulfovibrionaceae; D_5__Desulfovibrio
New.CleanUp.ReferenceOTU44	32.2313717383315	4.677596448701336e-07	6.179146165272004e-05	0.002927707617242166	0.0	0.0	21.0	8.25	D_0__Bacteria; D_1__Bacteroidetes; D_2__Bacteroidia; D_3__Bacteroidales; D_4__Porphyromonadaceae; D_5__uncultured; D_6__uncultured Bacteroidetes bacterium
New.CleanUp.ReferenceOTU3	32.2313717383315	4.677596448701336e-07	6.179146165272004e-05	0.002927707617242166	0.0	0.0	24.5	16.666666666666668	D_0__Bacteria; D_1__Firmicutes; D_2__Clostridia; D_3__Clostridiales; D_4__Ruminococcaceae; D_5__Anaerotruncus; D_6__uncultured bacterium
FJ374255.1.1511	32.16200170272435	4.837768331780306e-07	6.179146165272004e-05	0.0030279591988612935	0.0	0.08333333333333333	45.125	18.083333333333332	D_0__Bacteria; D_1__Proteobacteria; D_2__Deltaproteobacteria; D_3__Desulfovibrionales; D_4__Desulfovibrionaceae; D_5__Desulfovibrio
JN653056.1.1473	32.12105282007205	4.934874880238691e-07	6.179146165272004e-05	0.0030887381875413966	0.0	0.0	9.875	4.0	D_0__Bacteria; D_1__Proteobacteria; D_2__Deltaproteobacteria; D_3__Desulfovibrionales; D_4__Desulfovibrionaceae; D_5__Desulfovibrio; D_6__uncultured proteobacterium
New.ReferenceOTU24	32.038438967136166	5.136748240501404e-07	6.179146165272004e-05	0.003215090723729829	0.0	0.0	11.875	22.5	D_0__Bacteria; D_1__Firmicutes; D_2__Clostridia; D_3__Clostridiales; D_4__Ruminococcaceae; D_5__uncultured; D_6__uncultured bacterium
KM650316.1.1446	31.985091513476736	5.271465776269117e-07	6.179146165272004e-05	0.0032994104293668403	0.0	0.08333333333333333	67.125	122.25	D_0__Bacteria; D_1__Bacteroidetes; D_2__Bacteroidia; D_3__Bacteroidales; D_4__Porphyromonadaceae; D_5__uncultured
KM650517.1.1445	31.87240986852851	5.567722265750028e-07	6.179146165272004e-05	0.0034848373661329423	0.0	0.0	35.25	13.5	D_0__Bacteria; D_1__Bacteroidetes; D_2__Bacteroidia; D_3__Bacteroidales; D_4__Porphyromonadaceae; D_5__uncultured; D_6__uncultured Bacteroidetes bacterium
KM650937.1.1473	31.821746810905452	5.706283562113114e-07	6.179146165272004e-05	0.0035715628815265977	0.0	0.0	19.125	7.5	D_0__Bacteria; D_1__Proteobacteria; D_2__Deltaproteobacteria; D_3__Desulfovibrionales; D_4__Desulfovibrionaceae; D_5__Desulfovibrio; D_6__uncultured proteobacterium
JN680633.1.1456	31.812798384135135	5.731112355160973e-07	6.179146165272004e-05	0.003587103223095253	0.0	0.0	35.625	25.75	D_0__Bacteria; D_1__Firmicutes; D_2__Clostridia; D_3__Clostridiales; D_4__Christensenellaceae; D_5__Christensenellaceae R-7 group; D_6__Blattella germanica (German cockroach)
KM650713.1.1443	31.731538147694856	5.96157516809568e-07	6.179146165272004e-05	0.003731349897711086	0.0	0.0	29.375	49.5	D_0__Bacteria; D_1__Firmicutes; D_2__Clostridia; D_3__Clostridiales; D_4__Ruminococcaceae; D_5__uncultured
FM179752.1.1686	31.723482639293895	5.984919419345535e-07	6.179146165272004e-05	0.0037459610645683705	0.16666666666666666	0.16666666666666666	107.625	20.666666666666668	D_0__Bacteria; D_1__Proteobacteria; D_2__Gammaproteobacteria; D_3__Enterobacteriales; D_4__Enterobacteriaceae; D_5__Serratia; D_6__Serratia sp. SBS
New.ReferenceOTU3	31.669574711236297	6.143506246910229e-07	6.179146165272004e-05	0.003845220559941112	0.0	0.0	55.75	114.16666666666667	D_0__Bacteria; D_1__Synergistetes; D_2__Synergistia; D_3__Synergistales; D_4__Synergistaceae; D_5__uncultured; D_6__uncultured bacterium
JN680632.1.1457	31.630307806888702	6.261655856633962e-07	6.179146165272004e-05	0.003919170400667197	0.0	0.0	23.75	13.083333333333334	D_0__Bacteria; D_1__Firmicutes; D_2__Clostridia; D_3__Clostridiales; D_4__Christensenellaceae; D_5__Christensenellaceae R-7 group; D_6__uncultured bacterium
New.ReferenceOTU17	31.611342479176866	6.31952987034508e-07	6.179146165272004e-05	0.003955393745848986	0.0	0.0	29.375	15.583333333333334	D_0__Bacteria; D_1__Bacteroidetes; D_2__Bacteroidia; D_3__Bacteroidales; D_4__Rikenellaceae; D_5__Alistipes
U81766.1.1474	31.60398132563919	6.342136498038781e-07	6.179146165272004e-05	0.003969543234122473	0.0	0.08333333333333333	24.25	36.333333333333336	D_0__Bacteria; D_1__Planctomycetes; D_2__vadinHA49; D_3__uncultured bacterium; D_4__uncultured bacterium; D_5__uncultured bacterium; D_6__uncultured bacterium
JN680627.1.1453	31.513619243018145	6.626310727479409e-07	6.179146165272004e-05	0.004147407884329362	0.0	0.0	39.125	9.5	D_0__Bacteria; D_1__Firmicutes; D_2__Clostridia; D_3__Clostridiales; D_4__Christensenellaceae; D_5__Christensenellaceae R-7 group; D_6__uncultured Clostridiaceae bacterium
GBID01003509.1.1353	31.490647717062824	6.700556333930241e-07	6.179146165272004e-05	0.004193878209406938	0.0	0.0	7.625	12.0	D_0__Bacteria; D_1__Firmicutes; D_2__Clostridia; D_3__Clostridiales; D_4__Ruminococcaceae
New.CleanUp.ReferenceOTU59	31.47284794025933	6.758656944967234e-07	6.179146165272004e-05	0.004230243381854992	0.0	0.0	3.875	3.6666666666666665	D_0__Bacteria; D_1__Firmicutes; D_2__Clostridia; D_3__Clostridiales; D_4__Christensenellaceae; D_5__Christensenellaceae R-7 group; D_6__uncultured bacterium
New.CleanUp.ReferenceOTU8	31.396551019574197	7.013450302960862e-07	6.179146165272004e-05	0.004389718544623204	0.0	0.0	15.5	7.083333333333333	D_0__Bacteria; D_1__Firmicutes; D_2__Clostridia; D_3__Clostridiales; D_4__Family XIII; D_5__Family XIII UCG-002
JN680673.1.1521	31.370563626333215	7.102406015374245e-07	6.179146165272004e-05	0.00444539592502274	0.0	0.0	5.375	7.333333333333333	D_0__Bacteria; D_1__Proteobacteria; D_2__Deltaproteobacteria; D_3__Rs-K70 termite group
JN680629.1.1444	31.34366578882901	7.195664337333512e-07	6.179146165272004e-05	0.004503766308737046	0.0	0.0	37.375	20.75	D_0__Bacteria; D_1__Firmicutes; D_2__Clostridia; D_3__Clostridiales; D_4__Christensenellaceae; D_5__Christensenellaceae R-7 group; D_6__uncultured Clostridiaceae bacterium
New.CleanUp.ReferenceOTU52	31.336711434204027	7.219974195131929e-07	6.179146165272004e-05	0.004518981848733074	0.0	0.0	3.625	3.0	D_0__Bacteria; D_1__Firmicutes; D_2__Clostridia; D_3__Clostridiales; D_4__Lachnospiraceae; D_5__Tyzzerella 3
New.CleanUp.ReferenceOTU89	31.33454339073074	7.227569622818384e-07	6.179146165272004e-05	0.004523735826922027	0.0	0.0	8.125	1.8333333333333333	D_0__Bacteria; D_1__Firmicutes; D_2__Clostridia; D_3__Clostridiales; D_4__Christensenellaceae; D_5__Christensenellaceae R-7 group; D_6__uncultured Clostridiaceae bacterium
New.CleanUp.ReferenceOTU7	31.31864486362896	7.283512027903897e-07	6.179146165272004e-05	0.00455875017826505	0.0	0.0	16.0	11.666666666666666	D_0__Bacteria; D_1__Firmicutes; D_2__Clostridia; D_3__Clostridiales; D_4__Ruminococcaceae; D_5__Anaerotruncus; D_6__uncultured bacterium
New.CleanUp.ReferenceOTU15	31.272822818215303	7.447176242915277e-07	6.179146165272004e-05	0.004661187610440672	0.0	0.0	6.375	10.0	D_0__Bacteria; D_1__Firmicutes; D_2__Clostridia; D_3__Clostridiales; D_4__Syntrophomonadaceae; D_5__Syntrophomonas
GQ134157.1.1403	31.264565461601318	7.477057275894415e-07	6.179146165272004e-05	0.004679890148982314	0.0	0.0	10.0	13.166666666666666	D_0__Bacteria; D_1__Firmicutes; D_2__Clostridia; D_3__Clostridiales; D_4__Christensenellaceae; D_5__Christensenellaceae R-7 group
KM650533.1.1444	31.24847001223991	7.535646530843202e-07	6.179146165272004e-05	0.00471656116365476	0.0	0.0	112.0	83.83333333333333	D_0__Bacteria; D_1__Bacteroidetes; D_2__Bacteroidia; D_3__Bacteroidales; D_4__Rikenellaceae; D_5__Rikenellaceae RC9 gut group; D_6__uncultured Bacteroidetes bacterium
New.ReferenceOTU71	31.237768356393623	7.574855154168088e-07	6.179146165272004e-05	0.004741101840993807	0.0	0.0	39.25	45.166666666666664	D_0__Bacteria; D_1__Bacteroidetes; D_2__Bacteroidia; D_3__Bacteroidales; D_4__Porphyromonadaceae; D_5__uncultured; D_6__uncultured Bacteroidetes bacterium
New.ReferenceOTU75	31.20388089406002	7.700359922936028e-07	6.179146165272004e-05	0.00481965527576566	0.0	0.0	21.5	19.083333333333332	D_0__Bacteria; D_1__Bacteroidetes; D_2__Bacteroidia; D_3__Bacteroidales; D_4__Rikenellaceae; D_5__Alistipes; D_6__uncultured bacterium
JX457174.1.1466	31.16544267645863	7.84523270753393e-07	6.179146165272004e-05	0.0049103311516454865	0.0	0.0	279.375	132.83333333333334	D_0__Bacteria; D_1__Fusobacteria; D_2__Fusobacteriia; D_3__Fusobacteriales; D_4__Fusobacteriaceae; D_5__Fusobacterium; D_6__uncultured bacterium
New.ReferenceOTU4	31.150857408087504	7.900913435858178e-07	6.179146165272004e-05	0.004945181719503634	0.0	0.0	75.125	40.833333333333336	D_0__Bacteria; D_1__Bacteroidetes; D_2__Bacteroidia; D_3__Bacteroidales; D_4__Porphyromonadaceae; D_5__uncultured; D_6__uncultured Bacteroidetes bacterium
FJ374192.1.1484	31.148652786282902	7.909364047184527e-07	6.179146165272004e-05	0.004950470957132795	0.0	0.0	35.5	29.0	D_0__Bacteria; D_1__Bacteroidetes; D_2__Bacteroidia; D_3__Bacteroidales; D_4__Rikenellaceae; D_5__Alistipes; D_6__uncultured bacterium
AJ576343.1.1475	31.130171286076404	7.980561839478928e-07	6.179146165272004e-05	0.004995033655329861	0.0	0.0	7.875	6.583333333333333	D_0__Bacteria; D_1__Proteobacteria; D_2__Deltaproteobacteria
KF318259.1.1392	31.12875305452071	7.986051761864792e-07	6.179146165272004e-05	0.0049984697977511735	0.16666666666666666	0.0	25.375	13.333333333333334	D_0__Bacteria; D_1__Bacteroidetes; D_2__Bacteroidia; D_3__Bacteroidales; D_4__Rikenellaceae; D_5__Alistipes; D_6__uncultured bacterium
JN620042.1.1412	31.12216410133078	8.011606833187884e-07	6.179146165272004e-05	0.005014464716892297	0.0	0.08333333333333333	22.5	16.0	D_0__Bacteria; D_1__Firmicutes; D_2__Clostridia; D_3__Clostridiales; D_4__Ruminococcaceae; D_5__Candidatus Soleaferrea; D_6__uncultured bacterium
KM650736.1.1453	31.116887521932547	8.032130737287001e-07	6.179146165272004e-05	0.005027310628467934	0.0	0.0	34.375	52.583333333333336	D_0__Bacteria; D_1__Firmicutes; D_2__Clostridia; D_3__Clostridiales; D_4__Ruminococcaceae; D_5__uncultured
CU921101.1.1308	31.116554398856916	8.033428220036675e-07	6.179146165272004e-05	0.005028122722920954	0.0	0.0	23.875	22.833333333333332	D_0__Bacteria; D_1__Firmicutes; D_2__Clostridia; D_3__Clostridiales
New.CleanUp.ReferenceOTU151	31.10977858836034	8.059864805209584e-07	6.179146165272004e-05	0.005044669381580678	0.0	0.0	8.625	8.0	D_0__Bacteria; D_1__Firmicutes; D_2__Clostridia; D_3__Clostridiales; D_4__Ruminococcaceae; D_5__Candidatus Soleaferrea; D_6__uncultured bacterium
KF318219.1.1459	31.109541528849686	8.060791289871105e-07	6.179146165272004e-05	0.005045249268330325	0.0	0.0	9.75	10.75	D_0__Bacteria; D_1__Firmicutes; D_2__Clostridia; D_3__Clostridiales; D_4__Ruminococcaceae; D_5__uncultured; D_6__uncultured Firmicutes bacterium
KM650242.1.1468	31.105592347314214	8.076241269758259e-07	6.179146165272004e-05	0.005054919410741694	0.0	0.0	9.0	10.5	D_0__Bacteria; D_1__Synergistetes; D_2__Synergistia; D_3__Synergistales; D_4__Synergistaceae; D_5__Candidatus Tammella; D_6__uncultured bacterium
KM650271.1.1451	31.092675589390954	8.126980900472754e-07	6.179146165272004e-05	0.005086677345605897	0.0	0.0	8.875	6.75	D_0__Bacteria; D_1__Firmicutes; D_2__Clostridia; D_3__Clostridiales; D_4__Ruminococcaceae; D_5__Candidatus Soleaferrea; D_6__uncultured bacterium
FJ374260.1.1507	31.06804976922764	8.224599229383213e-07	6.179146165272004e-05	0.005147776657670953	0.0	0.0	8.0	8.75	D_0__Bacteria; D_1__Planctomycetes; D_2__vadinHA49
New.ReferenceOTU156	31.064243343134866	8.239792217932815e-07	6.179146165272004e-05	0.005157285949204149	0.0	0.0	15.75	15.833333333333334	D_0__Bacteria; D_1__Firmicutes; D_2__Clostridia; D_3__Clostridiales; D_4__Christensenellaceae; D_5__Christensenellaceae R-7 group; D_6__uncultured bacterium
KM650903.1.1453	31.061938316993494	8.249006124573868e-07	6.179146165272004e-05	0.005163052933370784	0.0	0.0	10.5	11.25	D_0__Bacteria; D_1__Bacteroidetes; D_2__Bacteroidia; D_3__Bacteroidales; D_4__Porphyromonadaceae; D_5__Parabacteroides
New.ReferenceOTU26	31.056879726139414	8.269262948251746e-07	6.179146165272004e-05	0.005175731679310768	0.0	0.0	13.375	15.583333333333334	D_0__Bacteria; D_1__Firmicutes; D_2__Clostridia; D_3__Clostridiales; D_4__Ruminococcaceae; D_5__Subdoligranulum; D_6__uncultured bacterium
New.CleanUp.ReferenceOTU5	31.056633288420723	8.270251060553004e-07	6.179146165272004e-05	0.005176350138800126	0.0	0.0	34.375	10.333333333333334	D_0__Bacteria; D_1__Firmicutes; D_2__Clostridia; D_3__Clostridiales; D_4__Lachnospiraceae; D_5__Lachnoclostridium
KM650505.1.1454	31.031515262814263	8.371584436633354e-07	6.179146165272004e-05	0.005239774698888816	0.0	0.0	54.0	59.416666666666664	D_0__Bacteria; D_1__Firmicutes; D_2__Clostridia; D_3__Clostridiales; D_4__Ruminococcaceae; D_5__Ruminococcaceae NK4A214 group
CU918704.1.1352	31.026348414350434	8.392582168104447e-07	6.179146165272004e-05	0.0052529171790165734	0.0	0.0	33.75	27.916666666666668	D_0__Bacteria; D_1__Firmicutes; D_2__Clostridia; D_3__Clostridiales; D_4__Christensenellaceae; D_5__Christensenellaceae R-7 group; D_6__uncultured bacterium
New.ReferenceOTU22	31.022781829696832	8.407107189790788e-07	6.179146165272004e-05	0.005262008390090054	0.0	0.0	8.375	7.666666666666667	D_0__Bacteria; D_1__Firmicutes; D_2__Clostridia; D_3__Clostridiales; D_4__Christensenellaceae
AB089030.1.1351	31.022642597582916	8.407674725249655e-07	6.179146165272004e-05	0.005262363610533759	0.0	0.0	22.0	17.916666666666668	D_0__Bacteria; D_1__Firmicutes; D_2__Clostridia; D_3__Clostridiales; D_4__Ruminococcaceae; D_5__Ruminococcaceae NK4A214 group
New.ReferenceOTU157	31.015044595477214	8.438703613581604e-07	6.179146165272004e-05	0.005281784591740726	0.0	0.0	13.875	13.416666666666666	D_0__Bacteria; D_1__Firmicutes; D_2__Clostridia; D_3__Clostridiales; D_4__Peptococcaceae; D_5__uncultured; D_6__uncultured bacterium
AB093424.1.1389	31.006747638326573	8.472717466615305e-07	6.179146165272004e-05	0.0053030738623545196	12013.833333333334	11786.083333333334	1800.125	4000.0833333333335	D_0__Bacteria; D_1__Bacteroidetes; D_2__Flavobacteriia; D_3__Flavobacteriales; D_4__Blattabacteriaceae; D_5__Blattabacterium
New.CleanUp.ReferenceOTU13	31.00519621054353	8.479092802328653e-07	6.179146165272004e-05	0.005307064184977504	0.0	0.0	19.875	14.25	D_0__Bacteria; D_1__Firmicutes; D_2__Clostridia; D_3__Clostridiales; D_4__Ruminococcaceae; D_5__uncultured
KM650294.1.1444	30.99992092159507	8.500806568130204e-07	6.179146165272004e-05	0.005320654830992695	0.0	0.0	34.75	21.416666666666668	D_0__Bacteria; D_1__Bacteroidetes; D_2__Bacteroidia; D_3__Bacteroidales; D_4__Porphyromonadaceae; D_5__uncultured; D_6__uncultured Bacteroidetes bacterium
KM650281.1.1397	30.99616550330638	8.51629815916919e-07	6.179146165272004e-05	0.005330351017823995	0.0	0.0	19.125	12.333333333333334	D_0__Bacteria; D_1__Synergistetes; D_2__Synergistia; D_3__Synergistales; D_4__Synergistaceae; D_5__uncultured
New.ReferenceOTU10	30.991878876918086	8.534015491923989e-07	6.179146165272004e-05	0.005341440296395225	0.0	0.0	151.0	118.58333333333333	D_0__Bacteria; D_1__Bacteroidetes; D_2__Bacteroidia; D_3__Bacteroidales; D_4__Rikenellaceae; D_5__Alistipes; D_6__uncultured bacterium
New.ReferenceOTU21	30.988594853271305	8.547613785192054e-07	6.179146165272004e-05	0.005349951468151707	0.0	0.0	26.5	27.25	D_0__Bacteria; D_1__Firmicutes; D_2__Clostridia; D_3__Clostridiales; D_4__Christensenellaceae; D_5__Christensenellaceae R-7 group
New.ReferenceOTU150	30.987456584999556	8.552332104935982e-07	6.179146165272004e-05	0.005352904664479431	0.0	0.0	0.75	6.083333333333333	D_0__Bacteria; D_1__Saccharibacteria; D_2__uncultured bacterium; D_3__uncultured bacterium; D_4__uncultured bacterium; D_5__uncultured bacterium; D_6__uncultured bacterium
JX457170.1.1516	30.978631170950656	8.589003297310502e-07	6.179146165272004e-05	0.0053758571637866435	0.0	0.0	138.125	133.41666666666666	D_0__Bacteria; D_1__Proteobacteria; D_2__Deltaproteobacteria; D_3__Rs-K70 termite group; D_4__uncultured delta proteobacterium; D_5__uncultured delta proteobacterium; D_6__uncultured delta proteobacterium
AJ576387.1.1452	30.85416145442418	9.123227448722128e-07	6.276913602140578e-05	0.00571022806015518	0.0	0.0	5.125	19.833333333333332	D_0__Bacteria; D_1__Firmicutes; D_2__Erysipelotrichia; D_3__Erysipelotrichales; D_4__Erysipelotrichaceae; D_5__Erysipelatoclostridium; D_6__uncultured bacterium
KM650365.1.1451	30.82786708733976	9.240257899595518e-07	6.276913602140578e-05	0.005783477419356834	0.0	0.08333333333333333	41.625	24.5	D_0__Bacteria; D_1__Bacteroidetes; D_2__Bacteroidia; D_3__Bacteroidales; D_4__Rikenellaceae; D_5__Alistipes; D_6__uncultured Bacteroidetes bacterium
JX457247.1.1524	30.819109297374034	9.279568564569302e-07	6.276913602140578e-05	0.005808081964563926	0.0	0.16666666666666666	50.0	40.916666666666664	D_0__Bacteria; D_1__Proteobacteria; D_2__Deltaproteobacteria; D_3__Desulfobacterales; D_4__Desulfobacteraceae; D_5__Desulfatiferula; D_6__uncultured proteobacterium
New.CleanUp.ReferenceOTU112	30.79921074078838	9.369507791042628e-07	6.276913602140578e-05	0.005864374926413581	0.0	0.0	6.625	1.75	D_0__Bacteria; D_1__Firmicutes; D_2__Clostridia; D_3__Clostridiales; D_4__Christensenellaceae; D_5__Christensenellaceae R-7 group
New.ReferenceOTU164	30.787706528713542	9.421901863631839e-07	6.276913602140578e-05	0.005897168376447168	0.0	0.16666666666666666	37.125	9.166666666666666	D_0__Bacteria; D_1__Firmicutes; D_2__Clostridia; D_3__Clostridiales; D_4__Christensenellaceae; D_5__Christensenellaceae R-7 group; D_6__uncultured Firmicutes bacterium
New.CleanUp.ReferenceOTU769	30.75032645940411	9.594170351059938e-07	6.276913602140578e-05	0.006004991222728415	0.0	0.0	14.625	3.5	D_0__Bacteria; D_1__Bacteroidetes; D_2__Bacteroidia; D_3__Bacteroidales; D_4__Porphyromonadaceae; D_5__uncultured
KM650519.1.1478	30.747736650242366	9.606221437846967e-07	6.276913602140578e-05	0.006012533997948417	0.0	0.08333333333333333	52.0	61.583333333333336	D_0__Bacteria; D_1__Proteobacteria; D_2__Deltaproteobacteria; D_3__Desulfobacterales; D_4__Desulfobacteraceae; D_5__Desulfobotulus
AB894454.1.1477	30.737714142803547	9.653001421013676e-07	6.276913602140578e-05	0.00604181358941246	0.0	0.0	31.875	15.583333333333334	D_0__Bacteria; D_1__Proteobacteria; D_2__Deltaproteobacteria; D_3__Rs-K70 termite group; D_4__uncultured delta proteobacterium; D_5__uncultured delta proteobacterium; D_6__uncultured delta proteobacterium
New.ReferenceOTU68	30.727250927895255	9.702080986087359e-07	6.276913602140578e-05	0.006072532489192078	0.0	0.0	6.125	20.666666666666668	D_0__Bacteria; D_1__Bacteroidetes; D_2__Bacteroidia; D_3__Bacteroidales; D_4__Porphyromonadaceae; D_5__Parabacteroides; D_6__uncultured bacterium
New.ReferenceOTU41	30.721797069200555	9.72776193333817e-07	6.276913602140578e-05	0.00608860619407636	0.0	0.08333333333333333	15.375	7.5	D_0__Bacteria; D_1__Verrucomicrobia; D_2__LD1-PB3; D_3__uncultured bacterium; D_4__uncultured bacterium; D_5__uncultured bacterium; D_6__uncultured bacterium
JN680687.1.1514	30.62023258377426	1.021859446190113e-06	6.405082090579845e-05	0.0063958182737039165	0.0	0.16666666666666666	18.125	17.5	D_0__Bacteria; D_1__Planctomycetes; D_2__vadinHA49
New.ReferenceOTU135	30.56152336306122	1.0513513058639318e-06	6.405082090579845e-05	0.006580407823402349	0.3333333333333333	12.166666666666666	0.0	3.5	D_0__Bacteria; D_1__Bacteroidetes; D_2__Flavobacteriia; D_3__Flavobacteriales; D_4__Blattabacteriaceae; D_5__Blattabacterium
JN680626.1.1449	30.549854231786476	1.0573135765327549e-06	6.405082090579845e-05	0.006617725675518512	0.0	0.08333333333333333	33.125	32.166666666666664	D_0__Bacteria; D_1__Firmicutes; D_2__Clostridia; D_3__Clostridiales; D_4__Ruminococcaceae; D_5__uncultured; D_6__uncultured bacterium
KF318269.1.1329	30.54376102292772	1.0604402620803125e-06	6.405082090579845e-05	0.006637295600360676	0.0	0.08333333333333333	33.125	39.5	D_0__Bacteria; D_1__Firmicutes; D_2__Clostridia; D_3__Clostridiales; D_4__Ruminococcaceae; D_5__uncultured; D_6__uncultured Firmicutes bacterium
New.CleanUp.ReferenceOTU135	30.53279635671559	1.0660899610095483e-06	6.405082090579845e-05	0.006672657065958763	0.0	0.0	4.5	3.1666666666666665	D_0__Bacteria; D_1__Firmicutes; D_2__Clostridia; D_3__Clostridiales; D_4__Christensenellaceae; D_5__Christensenellaceae R-7 group; D_6__uncultured bacterium
KJ585676.1.1466	30.52551060641906	1.0698606482090432e-06	6.405082090579845e-05	0.006696257797140401	0.0	0.5833333333333334	74.75	23.5	D_0__Bacteria; D_1__Firmicutes; D_2__Bacilli; D_3__Lactobacillales; D_4__Enterococcaceae; D_5__Enterococcus; D_6__Enterococcus faecalis
KM650591.1.1449	30.52540760325284	1.0699140520531442e-06	6.405082090579845e-05	0.006696592051800629	0.0	0.08333333333333333	37.0	43.75	D_0__Bacteria; D_1__Firmicutes; D_2__Clostridia; D_3__Clostridiales; D_4__Ruminococcaceae; D_5__Ruminococcaceae UCG-009
New.ReferenceOTU20	30.51656901041669	1.0745065018547433e-06	6.405082090579845e-05	0.006725336195108838	0.0	0.08333333333333333	31.25	46.583333333333336	D_0__Bacteria; D_1__Firmicutes; D_2__Clostridia; D_3__Clostridiales; D_4__Lachnospiraceae; D_5__Tyzzerella 3; D_6__uncultured Eubacteriaceae bacterium
New.ReferenceOTU11	30.477279099575444	1.0951604332539712e-06	6.466612407298685e-05	0.006854609151736606	0.0	0.08333333333333333	47.0	46.5	D_0__Bacteria; D_1__Bacteroidetes; D_2__Bacteroidia; D_3__Bacteroidales; D_4__Porphyromonadaceae; D_5__uncultured
KF318241.1.1404	30.436475984457008	1.117029294941721e-06	6.477958752983156e-05	0.006991486357040232	0.0	0.08333333333333333	30.875	24.75	D_0__Bacteria; D_1__Firmicutes; D_2__Clostridia; D_3__Clostridiales; D_4__Ruminococcaceae; D_5__uncultured
New.ReferenceOTU8	30.435086427913344	1.1177816669151315e-06	6.477958752983156e-05	0.006996195453221808	0.0	0.16666666666666666	50.125	31.666666666666668	D_0__Bacteria; D_1__Proteobacteria; D_2__Alphaproteobacteria; D_3__Rhodospirillales; D_4__Acetobacteraceae; D_5__Asaia; Ambiguous_taxa
KM650563.1.1452	30.364664231494906	1.1565812818152142e-06	6.641323158606813e-05	0.007239042242881425	0.0	0.0	3.25	22.333333333333332	D_0__Bacteria; D_1__Saccharibacteria; D_2__Unknown Class; D_3__Unknown Order; D_4__Unknown Family; D_5__Candidatus Saccharimonas; D_6__uncultured Candidatus Saccharibacteria bacterium
AB288879.1.1351	30.317003827501928	1.1835998750081972e-06	6.681115061334872e-05	0.007408151617676307	0.0	0.08333333333333333	24.5	25.583333333333332	D_0__Bacteria; D_1__Firmicutes; D_2__Clostridia; D_3__Clostridiales; D_4__Ruminococcaceae; D_5__uncultured; D_6__uncultured Firmicutes bacterium
New.CleanUp.ReferenceOTU58	30.314807852965753	1.1848598367281848e-06	6.681115061334872e-05	0.007416037718081708	0.0	0.0	8.25	4.166666666666667	D_0__Bacteria; D_1__Proteobacteria; D_2__Deltaproteobacteria; D_3__Desulfovibrionales; D_4__Desulfovibrionaceae; D_5__Desulfovibrio
New.CleanUp.ReferenceOTU0	30.268135870000798	1.2119571455541326e-06	6.772892655377961e-05	0.007585639774023316	0.0	0.4166666666666667	36.75	111.75	D_0__Bacteria; D_1__Synergistetes; D_2__Synergistia; D_3__Synergistales; D_4__Synergistaceae; D_5__uncultured; D_6__uncultured bacterium
New.CleanUp.ReferenceOTU578	30.226725740289698	1.2365167853854325e-06	6.823057409787154e-05	0.007739358559727422	0.0	0.0	11.875	3.5833333333333335	D_0__Bacteria; D_1__Firmicutes; D_2__Clostridia; D_3__Clostridiales; D_4__Christensenellaceae; D_5__Christensenellaceae R-7 group; D_6__uncultured Firmicutes bacterium
KM650892.1.1444	30.216369513713232	1.2427361315157942e-06	6.823057409787154e-05	0.007778285447157356	0.0	0.25	16.25	10.583333333333334	D_0__Bacteria; D_1__Firmicutes; D_2__Clostridia; D_3__Clostridiales; D_4__Christensenellaceae; D_5__Christensenellaceae R-7 group
AB470234.1.1460	30.091348956511588	1.320325380843274e-06	7.094746198585116e-05	0.008263916558698053	0.16666666666666666	0.75	26.25	77.83333333333333	D_0__Bacteria; D_1__Firmicutes; D_2__Bacilli; D_3__Lactobacillales; D_4__Enterococcaceae; D_5__Enterococcus; Ambiguous_taxa
KC333953.1.1490	30.065261900699536	1.3371151084356916e-06	7.094746198585116e-05	0.008369003463698994	0.0	0.0	13.125	0.3333333333333333	D_0__Bacteria; D_1__Firmicutes; D_2__Clostridia; D_3__Clostridiales; D_4__Ruminococcaceae; D_5__uncultured; D_6__uncultured bacterium
KF625186.1.1741	30.06329989622969	1.3383864429472229e-06	7.094746198585116e-05	0.008376960746406668	0.0	0.3333333333333333	588.0	132.25	D_0__Bacteria; D_1__Proteobacteria; D_2__Gammaproteobacteria; D_3__Enterobacteriales; D_4__Enterobacteriaceae
GQ138601.1.1397	30.05613266583229	1.3430409064838922e-06	7.094746198585116e-05	0.008406093033682682	0.0	0.0	19.125	6.083333333333333	D_0__Bacteria; D_1__Firmicutes; D_2__Clostridia; D_3__Clostridiales; D_4__Ruminococcaceae; D_5__Ruminiclostridium 9
New.ReferenceOTU118	30.043617915465916	1.3512068570061025e-06	7.094746198585116e-05	0.008457203718001195	2.0	17.833333333333332	0.125	6.916666666666667	D_0__Bacteria; D_1__Bacteroidetes; D_2__Flavobacteriia; D_3__Flavobacteriales; D_4__Blattabacteriaceae; D_5__Blattabacterium
KM650508.1.1452	30.029873098447244	1.3602325352775427e-06	7.094746198585116e-05	0.00851369543830214	0.0	0.16666666666666666	80.375	86.66666666666667	D_0__Bacteria; D_1__Bacteroidetes; D_2__Bacteroidia; D_3__Bacteroidales; D_4__Porphyromonadaceae
JN619748.1.1418	29.951554025865658	1.4128216868803274e-06	7.256182203908529e-05	0.008842850938183969	0.0	0.0	29.875	6.916666666666667	D_0__Bacteria; D_1__Firmicutes; D_2__Clostridia; D_3__Clostridiales; D_4__Ruminococcaceae; D_5__Anaerotruncus; D_6__uncultured bacterium
JF187496.1.1349	29.94929240631164	1.4143700732973968e-06	7.256182203908529e-05	0.008852542288768406	0.0	0.3333333333333333	20.5	23.0	D_0__Bacteria; D_1__Actinobacteria; D_2__Actinobacteria; D_3__Corynebacteriales; D_4__Corynebacteriaceae; D_5__Corynebacterium 1
New.ReferenceOTU13	29.899538907251	1.4488647973309596e-06	7.372719322353233e-05	0.009068444766494476	0.0	0.08333333333333333	34.0	52.75	D_0__Bacteria; D_1__Bacteroidetes; D_2__Bacteroidia; D_3__Bacteroidales; D_4__Rikenellaceae; D_5__Rikenellaceae RC9 gut group; D_6__uncultured Bacteroidetes bacterium
New.ReferenceOTU1	29.84375121448838	1.4885424388959203e-06	7.51353800407223e-05	0.009316787125049564	0.0	0.3333333333333333	160.25	206.75	D_0__Bacteria; D_1__Bacteroidetes; D_2__Bacteroidia; D_3__Bacteroidales; D_4__Porphyromonadaceae; D_5__uncultured; D_6__uncultured Bacteroidetes bacterium
New.ReferenceOTU6	29.806529291015337	1.5156168518368135e-06	7.588996700517292e-05	0.009486245875646615	0.0	0.16666666666666666	19.25	14.416666666666666	D_0__Bacteria; D_1__Firmicutes; D_2__Clostridia; D_3__Clostridiales; D_4__Ruminococcaceae; D_5__Ruminiclostridium 5
KF318249.1.1398	29.76532226176355	1.5461634237690721e-06	7.680505451881445e-05	0.009677436869370622	0.0	0.0	14.125	2.75	D_0__Bacteria; D_1__Proteobacteria; D_2__Deltaproteobacteria; D_3__Desulfovibrionales; D_4__Desulfovibrionaceae; D_5__Desulfovibrio
JN619902.1.1429	29.728603316326545	1.5739002245301082e-06	7.75672559475114e-05	0.009851041505333948	0.0	0.0	1.5	1.8333333333333333	D_0__Bacteria; D_1__Firmicutes; D_2__Clostridia; D_3__Clostridiales; D_4__Ruminococcaceae; D_5__uncultured
JN619593.1.1412	29.61670058442917	1.6615290920004792e-06	8.124617645961718e-05	0.010399510586831	0.0	0.0	6.0	9.916666666666666	D_0__Bacteria; D_1__Firmicutes; D_2__Clostridia; D_3__Clostridiales; D_4__Ruminococcaceae; D_5__uncultured; D_6__uncultured bacterium
New.ReferenceOTU36	29.583356788424688	1.6885693788797794e-06	8.191788274148311e-05	0.010568755742408538	0.0	0.0	20.875	34.416666666666664	D_0__Bacteria; D_1__Bacteroidetes; D_2__Bacteroidia; D_3__Bacteroidales; D_4__Rikenellaceae; D_5__Rs-D38 termite group
New.ReferenceOTU79	29.554648435771497	1.712202050107314e-06	8.191788274148311e-05	0.010716672631621679	0.0	0.0	6.5	1.1666666666666667	D_0__Bacteria; D_1__Proteobacteria; D_2__Deltaproteobacteria; D_3__Desulfovibrionales; D_4__Desulfovibrionaceae; D_5__Desulfovibrio
KM650531.1.1500	29.551842047209387	1.7145298992066284e-06	8.191788274148311e-05	0.010731242639134287	0.0	0.0	1.125	3.75	D_0__Bacteria; D_1__Firmicutes; D_2__Clostridia; D_3__Clostridiales; D_4__Peptococcaceae; D_5__uncultured; D_6__uncultured bacterium
FJ904262.1.1477	29.484712830787224	1.7711634284725296e-06	8.398266590007245e-05	0.011085711898809563	0.0	0.0	6.25	9.833333333333334	D_0__Bacteria; D_1__Firmicutes; D_2__Clostridia; D_3__Clostridiales; D_4__Ruminococcaceae; D_5__Candidatus Soleaferrea; D_6__uncultured bacterium
New.CleanUp.ReferenceOTU73	29.391320555358067	1.8530717305509778e-06	8.708072500770196e-05	0.01159837596151857	0.16666666666666666	0.08333333333333333	5.5	5.916666666666667	D_0__Bacteria; D_1__Firmicutes; D_2__Clostridia; D_3__Clostridiales; D_4__Peptococcaceae; D_5__uncultured; D_6__uncultured bacterium
New.CleanUp.ReferenceOTU344	29.378811236724882	1.8643261145601632e-06	8.708072500770196e-05	0.011668817151032062	0.0	0.0	10.75	2.0	D_0__Bacteria; D_1__Bacteroidetes; D_2__Bacteroidia; D_3__Bacteroidales; D_4__Porphyromonadaceae; D_5__uncultured; D_6__uncultured Bacteroidetes bacterium
KM650889.1.1445	29.34188382193271	1.8979483704124455e-06	8.742078212376641e-05	0.011879258850411497	0.0	0.0	6.875	12.0	D_0__Bacteria; D_1__Bacteroidetes; D_2__Bacteroidia; D_3__Bacteroidales; D_4__Bacteroidaceae; D_5__Bacteroides; D_6__uncultured Bacteroidetes bacterium
New.ReferenceOTU37	29.340150994122798	1.8995408801457475e-06	8.742078212376641e-05	0.011889226368832233	0.0	0.0	26.0	15.416666666666666	D_0__Archaea; D_1__Euryarchaeota; D_2__Methanobacteria; D_3__Methanobacteriales; D_4__Methanobacteriaceae; D_5__Methanobrevibacter; D_6__uncultured archaeon
JX457238.1.1481	29.267447744774493	1.9675722041230675e-06	8.982866100339642e-05	0.01231503442560628	0.0	0.0	1.625	5.416666666666667	D_0__Bacteria; D_1__Bacteroidetes; D_2__Bacteroidia; D_3__Bacteroidales; D_4__Rikenellaceae; D_5__Alistipes; D_6__uncultured Bacteroidetes bacterium
JN619967.1.1435	29.25384856070088	1.980564821611872e-06	8.982866100339642e-05	0.012396355218468706	0.0	0.0	33.0	15.0	D_0__Bacteria; D_1__Firmicutes; D_2__Clostridia; D_3__Clostridiales; D_4__Ruminococcaceae; D_5__uncultured; D_6__uncultured bacterium
CU924156.1.1391	29.228241840690263	2.005262204618232e-06	9.02945045950037e-05	0.012550936138705514	0.0	0.0	41.5	29.416666666666668	D_0__Bacteria; D_1__Verrucomicrobia; D_2__LD1-PB3; D_3__uncultured bacterium; D_4__uncultured bacterium; D_5__uncultured bacterium; D_6__uncultured bacterium
New.ReferenceOTU38	29.195510352498292	2.037279287055531e-06	9.108093612628977e-05	0.012751331057680568	0.0	0.0	7.75	3.4166666666666665	D_0__Bacteria; D_1__Planctomycetes; D_2__Planctomycetacia; D_3__Planctomycetales; D_4__Planctomycetaceae; D_5__Termite planctomycete cluster; D_6__uncultured planctomycete
JN680675.1.1501	29.159842995169118	2.07274916704216e-06	9.200948252848851e-05	0.01297333703651688	0.0	0.0	4.375	4.5	D_0__Bacteria; D_1__Proteobacteria; D_2__Betaproteobacteria; D_3__Burkholderiales; D_4__Burkholderiaceae; D_5__Cupriavidus; D_6__Cupriavidus basilensis
JN680635.1.1473	29.13974991824055	2.093001641830286e-06	9.208913033984874e-05	0.01310009727621576	0.0	0.08333333333333333	6.5	10.5	D_0__Bacteria; D_1__Firmicutes; D_2__Erysipelotrichia; D_3__Erysipelotrichales; D_4__Erysipelotrichaceae
AR205024.1.1460	29.128949125662565	2.1039695859719396e-06	9.208913033984874e-05	0.01316874563859837	0.0	0.0	7.875	5.5	D_0__Bacteria; D_1__Actinobacteria; D_2__Actinobacteria; D_3__Corynebacteriales; D_4__Corynebacteriaceae; D_5__Corynebacterium 1; D_6__uncultured bacterium
JN619926.1.1420	29.110725308642003	2.1226055975765784e-06	9.225964191133198e-05	0.013285388435231804	0.0	0.0	11.375	9.166666666666666	D_0__Bacteria; D_1__Firmicutes; D_2__Clostridia; D_3__Clostridiales; D_4__Ruminococcaceae; D_5__uncultured; D_6__uncultured Firmicutes bacterium
New.CleanUp.ReferenceOTU118	29.088924252068743	2.1451162525405723e-06	9.251032992216673e-05	0.013426282624651441	0.0	0.0	1.75	2.0833333333333335	D_0__Bacteria; D_1__Firmicutes; D_2__Clostridia; D_3__Clostridiales; D_4__Ruminococcaceae; D_5__uncultured
New.CleanUp.ReferenceOTU1255	29.076612437983144	2.157933882191459e-06	9.251032992216673e-05	0.013506508168636343	0.16666666666666666	11.916666666666666	0.0	4.166666666666667	D_0__Bacteria; D_1__Bacteroidetes; D_2__Flavobacteriia; D_3__Flavobacteriales; D_4__Blattabacteriaceae; D_5__Blattabacterium
New.CleanUp.ReferenceOTU55	29.028602108551354	2.208650874909029e-06	9.360372078919155e-05	0.013823945826055612	0.0	0.0	4.75	1.9166666666666667	D_0__Bacteria; D_1__Firmicutes; D_2__Bacilli; D_3__Lactobacillales; D_4__Leuconostocaceae; D_5__Leuconostoc; D_6__Leuconostoc fallax
New.CleanUp.ReferenceOTU71	29.009100230710082	2.2295902992450202e-06	9.360372078919155e-05	0.013955005682974581	0.0	0.0	11.875	4.083333333333333	D_0__Bacteria; D_1__Firmicutes; D_2__Clostridia; D_3__Clostridiales; D_4__Christensenellaceae; D_5__Christensenellaceae R-7 group; D_6__uncultured Clostridiaceae bacterium
JN680648.1.1482	28.9772516176164	2.2642132911744772e-06	9.360372078919155e-05	0.014171710989461054	0.0	0.0	11.5	10.583333333333334	D_0__Bacteria; D_1__Firmicutes; D_2__Negativicutes; D_3__Selenomonadales; D_4__Acidaminococcaceae; D_5__uncultured
New.ReferenceOTU19	28.9395778584241	2.3058620939831967e-06	9.360372078919155e-05	0.014432390846240829	0.0	0.0	17.75	11.25	D_0__Bacteria; D_1__Firmicutes; D_2__Clostridia; D_3__Clostridiales; D_4__Ruminococcaceae; D_5__Ruminococcaceae UCG-005; D_6__uncultured bacterium
New.ReferenceOTU14	28.921921264439746	2.3256438893260747e-06	9.360372078919155e-05	0.014556205103291902	0.0	0.0	11.875	21.416666666666668	D_0__Bacteria; D_1__Bacteroidetes; D_2__Bacteroidia; D_3__Bacteroidales; D_4__Porphyromonadaceae; D_5__Parabacteroides
New.ReferenceOTU113	28.903317620465316	2.346669940657702e-06	9.360372078919155e-05	0.014687807158576557	4.333333333333333	12.75	0.875	5.083333333333333	D_0__Bacteria; D_1__Bacteroidetes; D_2__Flavobacteriia; D_3__Flavobacteriales; D_4__Blattabacteriaceae; D_5__Blattabacterium
New.ReferenceOTU9	28.896263612467134	2.354691961287655e-06	9.360372078919155e-05	0.014738016985699433	0.0	0.0	15.5	8.833333333333334	D_0__Bacteria; D_1__Bacteroidetes; D_2__Bacteroidia; D_3__Bacteroidales; D_4__Rikenellaceae; D_5__uncultured; D_6__uncultured Rikenellaceae bacterium
GBID01006024.8.1313	28.892128819140535	2.3594068806055292e-06	9.360372078919155e-05	0.014767527665710007	0.0	0.0	47.75	19.083333333333332	D_0__Bacteria; D_1__Firmicutes; D_2__Clostridia; D_3__Clostridiales; D_4__Christensenellaceae; D_5__Christensenellaceae R-7 group
New.CleanUp.ReferenceOTU506	28.88778593008202	2.3643692352159325e-06	9.360372078919155e-05	0.01479858704321652	2.8333333333333335	0.16666666666666666	0.0	0.0	D_0__Bacteria; D_1__Bacteroidetes; D_2__Flavobacteriia; D_3__Flavobacteriales; D_4__Blattabacteriaceae; D_5__Blattabacterium
KM650362.1.1442	28.87762732206222	2.37601756324035e-06	9.360372078919155e-05	0.01487149392832135	0.0	0.0	13.0	14.0	D_0__Bacteria; D_1__Bacteroidetes; D_2__Bacteroidia; D_3__Bacteroidales; D_4__Rikenellaceae; D_5__Alistipes; D_6__uncultured Bacteroidetes bacterium
AB288921.1.1348	28.85955621610348	2.3968804268170283e-06	9.360372078919155e-05	0.01500207459144778	0.0	0.0	5.625	6.583333333333333	D_0__Bacteria; D_1__Firmicutes; D_2__Clostridia; D_3__Clostridiales; D_4__Ruminococcaceae; D_5__uncultured; D_6__uncultured bacterium
New.ReferenceOTU92	28.857982505525683	2.3987058842063476e-06	9.360372078919155e-05	0.01501350012924753	0.0	0.0	13.25	9.666666666666666	D_0__Bacteria; D_1__Proteobacteria; D_2__Deltaproteobacteria; D_3__Desulfovibrionales; D_4__Desulfovibrionaceae; D_5__Desulfovibrio
New.CleanUp.ReferenceOTU81	28.85207370400583	2.4055723083240187e-06	9.360372078919155e-05	0.015056477077800032	0.0	0.0	2.75	11.083333333333334	D_0__Bacteria; D_1__Firmicutes; D_2__Clostridia; D_3__Clostridiales; D_4__Lachnospiraceae; D_5__Tyzzerella 3
JN680615.1.1455	28.851673454469516	2.406038133729023e-06	9.360372078919155e-05	0.015059392679009955	0.0	0.0	4.875	6.0	D_0__Bacteria; D_1__Firmicutes; D_2__Clostridia; D_3__Clostridiales; D_4__Ruminococcaceae; D_5__Intestinimonas
New.ReferenceOTU16	28.845608342516655	2.4131079633025805e-06	9.360372078919155e-05	0.015103642742310852	0.0	0.08333333333333333	38.875	32.666666666666664	D_0__Bacteria; D_1__Bacteroidetes; D_2__Bacteroidia; D_3__Bacteroidales; D_4__Porphyromonadaceae; D_5__Parabacteroides
New.ReferenceOTU109	28.837390915397798	2.4227197264497574e-06	9.360372078919155e-05	0.015163802767849031	16.0	76.66666666666667	3.875	27.666666666666668	D_0__Bacteria; D_1__Bacteroidetes; D_2__Flavobacteriia; D_3__Flavobacteriales; D_4__Blattabacteriaceae; D_5__Blattabacterium
New.ReferenceOTU33	28.783148206090974	2.4871317472349004e-06	9.500393069670724e-05	0.015566957605943241	0.0	0.0	27.5	15.416666666666666	D_0__Bacteria; D_1__Firmicutes; D_2__Clostridia; D_3__Clostridiales; D_4__Ruminococcaceae; D_5__uncultured
New.ReferenceOTU189	28.781331369787015	2.4893185228087535e-06	9.500393069670724e-05	0.015580644634259988	0.0	0.0	16.75	44.666666666666664	D_0__Bacteria; D_1__Firmicutes; D_2__Negativicutes; D_3__Selenomonadales; D_4__uncultured; D_5__uncultured bacterium; D_6__uncultured bacterium
New.CleanUp.ReferenceOTU65	28.762782902443117	2.5117538380051473e-06	9.509196422008422e-05	0.015721067272074216	0.0	0.0	8.125	4.583333333333333	D_0__Archaea; D_1__Euryarchaeota; D_2__Methanobacteria; D_3__Methanobacteriales; D_4__Methanobacteriaceae; D_5__Methanobrevibacter; Ambiguous_taxa
New.ReferenceOTU18	28.754357860298434	2.5220108740268382e-06	9.509196422008422e-05	0.01578526606053398	0.0	0.0	56.0	33.833333333333336	D_0__Bacteria; D_1__Bacteroidetes; D_2__Bacteroidia; D_3__Bacteroidales; D_4__Rikenellaceae; D_5__Alistipes; D_6__uncultured bacterium
New.ReferenceOTU69	28.694176782213358	2.5965036803861774e-06	9.683286539760595e-05	0.016251516535537084	0.0	0.0	17.375	11.083333333333334	D_0__Bacteria; D_1__Bacteroidetes; D_2__Bacteroidia; D_3__Bacteroidales; D_4__Porphyromonadaceae; D_5__Parabacteroides; D_6__uncultured bacterium
AZCX01000019.3617.5034	28.68161237547417	2.6123309098216624e-06	9.683286539760595e-05	0.016350579164573786	0.0	0.0	26.75	46.5	D_0__Bacteria; D_1__Firmicutes; D_2__Bacilli; D_3__Lactobacillales; D_4__Lactobacillaceae; D_5__Lactobacillus; Ambiguous_taxa
New.ReferenceOTU45	28.67982072128417	2.6145956625971253e-06	9.683286539760595e-05	0.016364754252195406	0.0	0.0	17.25	11.666666666666666	D_0__Bacteria; D_1__Proteobacteria; D_2__Alphaproteobacteria; D_3__Rhizobiales; D_4__Beijerinckiaceae; D_5__uncultured; D_6__uncultured bacterium
AB234482.1.1345	28.64273166103677	2.6619208553513372e-06	9.76085308262077e-05	0.01666096263364402	0.0	0.0	14.375	14.166666666666666	D_0__Bacteria; D_1__Firmicutes; D_2__Clostridia; D_3__Clostridiales; D_4__Ruminococcaceae; D_5__Ruminiclostridium 9
New.CleanUp.ReferenceOTU11	28.639000125140775	2.666729313194043e-06	9.76085308262077e-05	0.016691058771281516	0.0	0.0	10.75	10.333333333333334	D_0__Bacteria; D_1__Bacteroidetes; D_2__Bacteroidia; D_3__Bacteroidales; D_4__Porphyromonadaceae; D_5__Paludibacter; D_6__uncultured Bacteroidales bacterium
KF318270.1.1307	28.616873799983324	2.6954198658519013e-06	9.808507523469215e-05	0.01687063294036705	0.0	0.0	9.5	8.833333333333334	D_0__Bacteria; D_1__Firmicutes; D_2__Clostridia; D_3__Clostridiales; D_4__Ruminococcaceae; D_5__Candidatus Soleaferrea
GQ132346.1.1393	28.601466049382747	2.7155803342018373e-06	9.813634339285096e-05	0.0169968173117693	0.0	0.0	11.875	10.5	D_0__Bacteria; D_1__Planctomycetes; D_2__Planctomycetacia; D_3__Planctomycetales; D_4__Planctomycetaceae; D_5__Termite planctomycete cluster
New.CleanUp.ReferenceOTU21	28.590102211097214	2.7305458273174703e-06	9.813634339285096e-05	0.017090486333180048	0.0	0.0	8.375	9.083333333333334	D_0__Bacteria; D_1__Firmicutes; D_2__Clostridia; D_3__Clostridiales; D_4__Christensenellaceae; D_5__Christensenellaceae R-7 group; D_6__uncultured Clostridiaceae bacterium
KM650539.1.1455	28.572402150806553	2.7540198056720266e-06	9.813634339285096e-05	0.017237409963701215	0.0	0.0	16.75	21.25	D_0__Bacteria; D_1__Firmicutes; D_2__Clostridia; D_3__Clostridiales; D_4__Ruminococcaceae; D_5__Ruminococcaceae UCG-009; D_6__uncultured Firmicutes bacterium
DQ307721.1.1415	28.568257367346117	2.759545684157496e-06	9.813634339285096e-05	0.01727199643714177	0.0	0.0	15.875	18.583333333333332	D_0__Bacteria; D_1__Planctomycetes; D_2__vadinHA49; D_3__uncultured bacterium; D_4__uncultured bacterium; D_5__uncultured bacterium; D_6__uncultured bacterium
New.ReferenceOTU51	28.391191834380205	3.0062348407858952e-06	0.0001063052195959261	0.01881602386847892	0.0	0.0	8.75	4.416666666666667	D_0__Bacteria; D_1__Bacteroidetes; D_2__Bacteroidia; D_3__Bacteroidales; D_4__Rikenellaceae; D_5__Alistipes
New.CleanUp.ReferenceOTU29	28.27109719006763	3.1859548614427476e-06	0.0001120274802121919	0.01994089147777016	0.0	0.0	11.625	2.3333333333333335	D_0__Bacteria; D_1__Firmicutes; D_2__Clostridia; D_3__Clostridiales; D_4__Christensenellaceae; D_5__uncultured
New.ReferenceOTU56	28.21471194769867	3.273993788128976e-06	0.00011448003977597352	0.02049192711989926	0.0	0.0	5.625	15.666666666666666	D_0__Bacteria; D_1__Bacteroidetes; D_2__Bacteroidia; D_3__Bacteroidales; D_4__Porphyromonadaceae; D_5__Paludibacter
JN619784.1.1414	28.12007916131792	3.427240228421237e-06	0.0001191727588316029	0.021451096589688523	0.0	0.0	7.25	3.3333333333333335	D_0__Bacteria; D_1__Actinobacteria; D_2__Coriobacteriia; D_3__Coriobacteriales; D_4__Coriobacteriaceae; D_5__uncultured; D_6__uncultured bacterium
KF318251.1.1396	28.082436729188068	3.4901685195512345e-06	0.00012069041306006175	0.021844964763871176	0.0	0.0	5.75	3.25	D_0__Bacteria; D_1__Firmicutes; D_2__Clostridia; D_3__Clostridiales; D_4__Ruminococcaceae; D_5__uncultured; D_6__uncultured Firmicutes bacterium
FJ374212.1.1489	28.06666666666666	3.5168733298535965e-06	0.00012094566028326188	0.02201211017155366	0.0	0.08333333333333333	3.5	5.75	D_0__Bacteria; D_1__Firmicutes; D_2__Clostridia; D_3__Clostridiales; D_4__Ruminococcaceae; D_5__Anaerotruncus; D_6__uncultured bacterium
New.CleanUp.ReferenceOTU70	28.053604658624216	3.5391466301196558e-06	0.0001210465505897209	0.022151518757918924	0.0	0.0	7.75	3.6666666666666665	D_0__Bacteria; D_1__Firmicutes; D_2__Clostridia; D_3__Clostridiales; D_4__Syntrophomonadaceae; D_5__Syntrophomonas; D_6__uncultured bacterium
New.ReferenceOTU0	28.007809057404977	3.6183546211036662e-06	0.00012258772249351877	0.022647281573487846	0.16666666666666666	0.08333333333333333	175.125	177.41666666666666	D_0__Bacteria; D_1__Bacteroidetes; D_2__Bacteroidia; D_3__Bacteroidales; D_4__PeH15; D_5__uncultured Bacteroidetes bacterium; D_6__uncultured Bacteroidetes bacterium
New.CleanUp.ReferenceOTU539	28.00493798805697	3.6233789201631204e-06	0.00012258772249351877	0.02267872866130097	0.0	0.0	7.625	0.75	D_0__Bacteria; D_1__Firmicutes; D_2__Clostridia; D_3__Clostridiales; D_4__Ruminococcaceae; D_5__Ruminiclostridium 9; D_6__uncultured bacterium
KM650496.1.1446	27.988039723661522	3.6530918062101674e-06	0.00012292850330682494	0.022864701615069438	0.0	0.0	2.0	3.5833333333333335	D_0__Bacteria; D_1__Firmicutes; D_2__Clostridia; D_3__Clostridiales; D_4__Ruminococcaceae; D_5__Ruminococcaceae NK4A214 group
KM650885.1.1446	27.97366540048197	3.6785579903883376e-06	0.00012312349979593906	0.023024094461840606	0.0	0.08333333333333333	9.5	12.416666666666666	D_0__Bacteria; D_1__Firmicutes; D_2__Clostridia; D_3__Clostridiales; D_4__Ruminococcaceae; D_5__[Eubacterium] coprostanoligenes group; D_6__uncultured bacterium
JN680601.1.1450	27.910858375069584	3.7919233946156917e-06	0.00012588734804309018	0.023733648526899614	0.0	0.0	4.75	6.166666666666667	D_0__Bacteria; D_1__Bacteroidetes; D_2__Bacteroidia; D_3__Bacteroidales; D_4__Rikenellaceae; D_5__Alistipes
New.ReferenceOTU2	27.905715321164642	3.801359447219052e-06	0.00012588734804309018	0.023792708780144046	0.0	0.08333333333333333	32.625	81.41666666666667	D_0__Bacteria; D_1__Synergistetes; D_2__Synergistia; D_3__Synergistales; D_4__Synergistaceae; D_5__uncultured
KM650599.1.1425	27.884103105615416	3.841268481499615e-06	0.000126539470661611	0.02404249942570609	0.0	0.08333333333333333	41.5	35.166666666666664	D_0__Bacteria; D_1__Firmicutes; D_2__Clostridia; D_3__Clostridiales; D_4__Christensenellaceae; D_5__Christensenellaceae R-7 group; D_6__uncultured bacterium
New.ReferenceOTU62	27.863746530329028	3.879241027137492e-06	0.00012712130674792443	0.024280169588853564	0.0	0.08333333333333333	29.375	14.916666666666666	D_0__Bacteria; D_1__Bacteroidetes; D_2__Bacteroidia; D_3__Bacteroidales; D_4__Porphyromonadaceae; D_5__Dysgonomonas
New.CleanUp.ReferenceOTU9	27.80177091344103	3.997169423269777e-06	0.0001300288487729706	0.02501828342024553	0.0	0.0	10.125	14.166666666666666	D_0__Bacteria; D_1__Bacteroidetes; D_2__Bacteroidia; D_3__Bacteroidales; D_4__Porphyromonadaceae; D_5__Parabacteroides; D_6__uncultured bacterium
AM882601.1.1521	27.79538754233485	4.009517145419928e-06	0.0001300288487729706	0.02509556781318333	0.0	0.08333333333333333	157.75	119.0	D_0__Bacteria; D_1__Proteobacteria; D_2__Deltaproteobacteria; D_3__Desulfobacterales; D_4__Desulfobacteraceae; D_5__Desulfosarcina
FJ462125.1.1537	27.676893501882308	4.245761834796502e-06	0.0001369805325978933	0.026574223323991304	0.0	0.0	4.25	6.333333333333333	D_0__Bacteria; D_1__Firmicutes; D_2__Clostridia; D_3__Clostridiales; D_4__Peptococcaceae; D_5__uncultured; D_6__uncultured bacterium
New.ReferenceOTU159	27.639121415433483	4.323949357806247e-06	0.00013878768733594513	0.0270635990305093	0.0	0.08333333333333333	11.125	10.166666666666666	D_0__Bacteria; D_1__Firmicutes; D_2__Clostridia; D_3__Clostridiales; D_4__Ruminococcaceae
JN680564.1.1443	27.609497579702897	4.386273765381204e-06	0.0001400698341710253	0.027453687497520956	0.0	0.08333333333333333	4.375	12.083333333333334	D_0__Bacteria; D_1__Bacteroidetes; D_2__Bacteroidia; D_3__Bacteroidales; D_4__Bacteroidaceae; D_5__Bacteroides
KF318255.1.1393	27.59701923076925	4.412793954424636e-06	0.00014020140792255734	0.027619677360743795	0.0	0.0	3.75	7.25	D_0__Bacteria; D_1__Firmicutes; D_2__Clostridia; D_3__Clostridiales; D_4__Ruminococcaceae; D_5__uncultured; D_6__uncultured Firmicutes bacterium
New.CleanUp.ReferenceOTU23	27.553358843537417	4.5068504225806715e-06	0.00014162269622582536	0.028208376794932422	0.0	0.08333333333333333	4.125	5.5	D_0__Bacteria; D_1__Firmicutes; D_2__Clostridia; D_3__Clostridiales; D_4__Ruminococcaceae; D_5__Candidatus Soleaferrea
JN680682.1.1495	27.546015638727848	4.5228650078418035e-06	0.00014162269622582536	0.02830861208408185	0.0	0.0	2.0	7.25	D_0__Bacteria; D_1__Saccharibacteria; D_2__Unknown Class; D_3__Unknown Order; D_4__Unknown Family; D_5__Candidatus Saccharimonas; D_6__uncultured bacterium
JN680666.1.1513	27.53300858864248	4.5513711624022775e-06	0.00014162269622582536	0.028487032105475856	0.0	0.0	20.75	10.666666666666666	D_0__Bacteria; D_1__Proteobacteria; D_2__Deltaproteobacteria; D_3__Desulfovibrionales; D_4__Desulfovibrionaceae; D_5__Desulfovibrio
GQ358806.1.1469	27.532028506085126	4.553526350902931e-06	0.00014162269622582536	0.028500521430301445	0.0	0.16666666666666666	8.625	10.666666666666666	D_0__Bacteria; D_1__Actinobacteria; D_2__Actinobacteria; D_3__Corynebacteriales; D_4__Nocardiaceae
GQ327217.1.1333	27.524251602142073	4.570663786166595e-06	0.00014162269622582536	0.02860778463761672	0.0	0.0	5.875	16.333333333333332	D_0__Bacteria; D_1__Firmicutes; D_2__Clostridia; D_3__Clostridiales; D_4__Ruminococcaceae; D_5__Ruminococcaceae UCG-009; D_6__uncultured bacterium
KM650870.1.1448	27.459250458562654	4.716441816259733e-06	0.00014541975038408702	0.029520209327969667	0.0	0.16666666666666666	10.75	27.5	D_0__Bacteria; D_1__Bacteroidetes; D_2__Bacteroidia; D_3__Bacteroidales; D_4__M2PB4-65 termite group
KM650261.1.1432	27.307996146435446	5.073863449527212e-06	0.00015567309475779812	0.031757311330590815	0.0	0.0	7.375	3.8333333333333335	D_0__Bacteria; D_1__Actinobacteria; D_2__Coriobacteriia; D_3__Coriobacteriales; D_4__Coriobacteriaceae; D_5__uncultured
JN680667.1.1518	27.296353565782145	5.102470070933506e-06	0.00015578712279986737	0.03193636017397281	0.0	0.0	12.625	8.916666666666666	D_0__Bacteria; D_1__Proteobacteria; D_2__Deltaproteobacteria; D_3__Desulfovibrionales; D_4__Desulfovibrionaceae; D_5__Desulfovibrio
JN680685.1.1513	27.199023287143945	5.347998707570795e-06	0.00016249089277031847	0.033473123910685604	0.0	0.0	6.125	9.416666666666666	D_0__Bacteria; D_1__Planctomycetes; D_2__vadinHA49
New.ReferenceOTU30	27.15373222748814	5.466235181102064e-06	0.00016528099516192185	0.03421316599851782	0.0	0.0	10.0	36.5	D_0__Bacteria; D_1__Firmicutes; D_2__Clostridia; D_3__Clostridiales; D_4__Ruminococcaceae; D_5__uncultured; D_6__uncultured bacterium
KM650304.1.1443	27.075051776411325	5.677870102103698e-06	0.00017085475465897617	0.03553778896906704	0.0	0.0	11.5	14.333333333333334	D_0__Bacteria; D_1__Bacteroidetes; D_2__Bacteroidia; D_3__Bacteroidales; D_4__Rikenellaceae; D_5__Alistipes
KM650558.1.1457	26.992262878597167	5.909385103666386e-06	0.00017697053284137756	0.03698684136384791	0.0	0.08333333333333333	5.75	1.8333333333333333	D_0__Bacteria; D_1__Firmicutes; D_2__Clostridia; D_3__Clostridiales; D_4__Family XIII; D_5__Family XIII UCG-002
KM650872.1.1456	26.897152608639914	6.187000215192751e-06	0.00018440206831853062	0.03872443434689143	0.0	0.0	14.625	5.916666666666667	D_0__Bacteria; D_1__Firmicutes; D_2__Clostridia; D_3__Clostridiales; D_4__Christensenellaceae; D_5__Christensenellaceae R-7 group
CU919930.1.1382	26.820273751496526	6.420877924830368e-06	0.00019046575796925722	0.04018827493151327	0.0	0.0	4.75	6.083333333333333	D_0__Bacteria; D_1__Planctomycetes; D_2__vadinHA49
New.CleanUp.ReferenceOTU19	26.806519764957297	6.463640144703012e-06	0.00019082982861177433	0.040455923665696156	0.0	0.0	8.0	11.666666666666666	D_0__Bacteria; D_1__Bacteroidetes; D_2__Bacteroidia; D_3__Bacteroidales; D_4__Porphyromonadaceae; D_5__Parabacteroides; D_6__uncultured bacterium
New.CleanUp.ReferenceOTU10	26.707468170554566	6.780103759959304e-06	0.00019923318982903888	0.04243666943358528	0.0	0.0	7.75	11.75	D_0__Bacteria; D_1__Tenericutes; D_2__Mollicutes; D_3__Acholeplasmatales; D_4__Acholeplasmataceae; D_5__Acholeplasma; D_6__uncultured bacterium
KM650256.1.1439	26.65437123445712	6.956059567547816e-06	0.00020344848987514848	0.043537976833281776	0.0	0.0	5.75	7.833333333333333	D_0__Bacteria; D_1__Firmicutes; D_2__Clostridia; D_3__Clostridiales; D_4__Ruminococcaceae; D_5__Candidatus Soleaferrea; D_6__uncultured bacterium
KM650240.1.1458	26.632529089664647	7.029756749228027e-06	0.00020426688244577236	0.04399924749341822	0.0	0.0	3.375	5.75	D_0__Bacteria; D_1__Firmicutes; D_2__Clostridia; D_3__Clostridiales; D_4__Ruminococcaceae
AB198476.1.1337	26.626771569257148	7.049312447401635e-06	0.00020426688244577236	0.04412164660828683	0.0	0.0	4.75	3.0833333333333335	D_0__Bacteria; D_1__Firmicutes; D_2__Clostridia; D_3__Clostridiales; D_4__Christensenellaceae; D_5__Christensenellaceae R-7 group; D_6__uncultured bacterium
KM650595.1.1458	26.60862503739799	7.111303723877684e-06	0.0002051135945057623	0.04450965000775042	0.0	0.0	6.625	6.916666666666667	D_0__Bacteria; D_1__Firmicutes; D_2__Clostridia; D_3__Clostridiales; D_4__Christensenellaceae; D_5__Christensenellaceae R-7 group; D_6__uncultured bacterium
New.ReferenceOTU95	26.59395290427305	7.161823225624769e-06	0.00020562317233571297	0.04482585156918543	0.0	0.0	26.25	7.166666666666667	D_0__Bacteria; D_1__Bacteroidetes; D_2__Flavobacteriia; D_3__Flavobacteriales; D_4__Flavobacteriaceae; D_5__Bergeyella
New.ReferenceOTU15	26.572159552194194	7.237524157165177e-06	0.00020684777945067053	0.045299663699696846	0.0	0.0	9.125	7.083333333333333	D_0__Bacteria; D_1__Bacteroidetes; D_2__Bacteroidia; D_3__Bacteroidales; D_4__Porphyromonadaceae; D_5__uncultured; D_6__uncultured Bacteroidetes bacterium
New.ReferenceOTU137	26.55419060508968	7.300540596147172e-06	0.00020770037996038705	0.04569408359128515	11.0	8.833333333333334	2.25	3.0	D_0__Bacteria; D_1__Bacteroidetes; D_2__Flavobacteriia; D_3__Flavobacteriales; D_4__Blattabacteriaceae; D_5__Blattabacterium
New.CleanUp.ReferenceOTU131	26.543599158292547	7.337940438663166e-06	0.0002078197701610532	0.045928169205592756	0.0	0.0	3.375	2.75	D_0__Bacteria; D_1__Bacteroidetes; D_2__Bacteroidia; D_3__Bacteroidales; D_4__Porphyromonadaceae; D_5__uncultured; D_6__uncultured Bacteroidetes bacterium
JX000048.1.1520	26.51336845588867	7.4457435437015565e-06	0.0002099230127929191	0.046602908840028046	0.0	0.0	7.125	13.166666666666666	D_0__Bacteria; D_1__Firmicutes; D_2__Bacilli; D_3__Lactobacillales; D_4__Enterococcaceae; D_5__Enterococcus
New.ReferenceOTU40	26.498069105691055	7.500901748016425e-06	0.00021052979390508882	0.046948144040834805	0.0	0.0	10.375	4.5	D_0__Bacteria; D_1__Verrucomicrobia; D_2__LD1-PB3; D_3__uncultured bacterium; D_4__uncultured bacterium; D_5__uncultured bacterium; D_6__uncultured bacterium
New.CleanUp.ReferenceOTU402	26.459302325581394	7.642497667335226e-06	0.0002131560470897672	0.04783439289985118	0.0	0.0	4.375	6.25	D_0__Bacteria; D_1__Synergistetes; D_2__Synergistia; D_3__Synergistales; D_4__Synergistaceae; D_5__uncultured; D_6__uncultured Synergistetes bacterium
JN680662.1.1456	26.45132807939287	7.671952579788171e-06	0.0002131560470897672	0.048018751196894166	0.0	0.08333333333333333	6.625	32.083333333333336	D_0__Bacteria; D_1__Firmicutes; D_2__Clostridia; D_3__Clostridiales; D_4__Lachnospiraceae; D_5__Tyzzerella 3
New.ReferenceOTU191	26.44466814253939	7.69663950188327e-06	0.0002131560470897672	0.04817326664228738	0.0	0.0	6.75	7.0	D_0__Bacteria; D_1__Firmicutes; D_2__Clostridia; D_3__Clostridiales; D_4__Ruminococcaceae; D_5__[Eubacterium] coprostanoligenes group; D_6__uncultured bacterium
New.ReferenceOTU29	26.43076334489107	7.748437202334255e-06	0.0002136452354599564	0.0484974684494101	0.0	0.0	3.625	5.916666666666667	D_0__Bacteria; D_1__Firmicutes; D_2__Clostridia; D_3__Clostridiales; D_4__Ruminococcaceae; D_5__uncultured; D_6__uncultured Firmicutes bacterium
JX096385.1.1401	26.414284188034202	7.810275169013985e-06	0.00021418069032554506	0.04888451228285853	0.0	0.0	7.625	3.6666666666666665	D_0__Bacteria; D_1__Firmicutes; D_2__Clostridia; D_3__Clostridiales; D_4__Lachnospiraceae; D_5__Lachnospiraceae UCG-010
JN680630.1.1448	26.40738871801447	7.836296226961147e-06	0.00021418069032554506	0.04904737808454982	0.0	0.0	24.875	13.833333333333334	D_0__Bacteria; D_1__Firmicutes; D_2__Clostridia; D_3__Clostridiales; D_4__Christensenellaceae; D_5__Christensenellaceae R-7 group
New.CleanUp.ReferenceOTU36	26.357579354611833	8.0268447723258e-06	0.00021809166949642017	0.05024002142998718	0.0	0.0	3.625	4.416666666666667	D_0__Bacteria; D_1__Bacteroidetes; D_2__Bacteroidia; D_3__Bacteroidales; D_4__Rikenellaceae; D_5__Alistipes
HM262562.1.1337	26.33148301345687	8.12851540030408e-06	0.00021809166949642017	0.05087637789050324	0.0	0.0	3.125	2.0833333333333335	D_0__Bacteria; D_1__Firmicutes; D_2__Clostridia; D_3__Clostridiales; D_4__Ruminococcaceae; D_5__Candidatus Soleaferrea; D_6__uncultured bacterium
New.CleanUp.ReferenceOTU20	26.32991369353183	8.134670204682398e-06	0.00021809166949642017	0.050914900811107125	0.0	0.0	5.25	4.75	D_0__Bacteria; D_1__Firmicutes; D_2__Clostridia; D_3__Clostridiales; D_4__Christensenellaceae; D_5__Christensenellaceae R-7 group; D_6__uncultured bacterium
GQ138705.1.1395	26.32869568471476	8.139450385556195e-06	0.00021809166949642017	0.05094481996319622	0.0	0.0	7.25	6.75	D_0__Bacteria; D_1__Firmicutes; D_2__Clostridia; D_3__Clostridiales; D_4__Ruminococcaceae; D_5__Ruminococcaceae NK4A214 group
New.CleanUp.ReferenceOTU84	26.323424405678157	8.160170293326922e-06	0.00021809166949642017	0.0510745058659332	0.0	0.0	8.75	5.416666666666667	D_0__Bacteria; D_1__Bacteroidetes; D_2__Bacteroidia; D_3__Bacteroidales; D_4__Rikenellaceae; D_5__Alistipes
New.ReferenceOTU70	26.316250000000007	8.188455397293296e-06	0.00021809166949642017	0.05125154233165874	0.0	0.0	14.125	10.75	D_0__Bacteria; D_1__Bacteroidetes; D_2__Bacteroidia; D_3__Bacteroidales; D_4__Porphyromonadaceae; D_5__uncultured; D_6__uncultured Bacteroidetes bacterium
New.ReferenceOTU168	26.2948382925057	8.273453766405188e-06	0.00021822407178585183	0.051783547123930074	0.0	0.0	6.375	6.583333333333333	D_0__Bacteria; D_1__Firmicutes; D_2__Clostridia; D_3__Clostridiales; D_4__Ruminococcaceae; D_5__Anaerotruncus; D_6__uncultured bacterium
AB234542.1.1379	26.28970236570163	8.293972430682685e-06	0.00021822407178585183	0.05191197344364292	0.0	0.0	17.25	17.666666666666668	D_0__Bacteria; D_1__Planctomycetes; D_2__vadinHA49
New.CleanUp.ReferenceOTU22	26.285100508416672	8.312400525366995e-06	0.00021822407178585183	0.052027314888272023	0.0	0.0	8.5	6.166666666666667	D_0__Bacteria; D_1__Firmicutes; D_2__Clostridia; D_3__Clostridiales; D_4__Family XIII
New.CleanUp.ReferenceOTU174	26.279996027016278	8.332889144722573e-06	0.00021822407178585183	0.052155553156818586	0.0	0.0	5.25	2.1666666666666665	D_0__Bacteria; D_1__Firmicutes; D_2__Clostridia; D_3__Clostridiales; D_4__Christensenellaceae
KM650363.1.1452	26.25595198893574	8.430077692562442e-06	0.00021984940115728468	0.05276385627774832	0.0	0.0	2.375	9.75	D_0__Bacteria; D_1__Bacteroidetes; D_2__Bacteroidia; D_3__Bacteroidales; D_4__Rikenellaceae; D_5__Alistipes; D_6__uncultured Bacteroidetes bacterium
New.ReferenceOTU202	26.14325616021092	8.900888601241091e-06	0.00023116457159820744	0.05571066175516799	0.0	0.0	6.375	2.4166666666666665	D_0__Bacteria; D_1__Firmicutes; D_2__Clostridia; D_3__Clostridiales; D_4__Ruminococcaceae; D_5__[Eubacterium] coprostanoligenes group; D_6__uncultured bacterium
New.CleanUp.ReferenceOTU2634	26.130485580759146	8.955867843368864e-06	0.00023163130922167652	0.05605477683164572	0.6666666666666666	4.25	0.125	2.25	D_0__Bacteria; D_1__Bacteroidetes; D_2__Flavobacteriia; D_3__Flavobacteriales; D_4__Blattabacteriaceae; D_5__Blattabacterium; Ambiguous_taxa
New.ReferenceOTU111	26.09744440494531	9.099691747401589e-06	0.00023438259525508865	0.05695497064698654	0.0	8.333333333333334	0.0	2.5833333333333335	D_0__Bacteria; D_1__Bacteroidetes; D_2__Flavobacteriia; D_3__Flavobacteriales; D_4__Blattabacteriaceae; D_5__Blattabacterium
New.CleanUp.ReferenceOTU579	25.90993944360971	9.960600162603086e-06	0.00025550572302349475	0.06234339641773272	0.0	0.0	3.375	1.5	D_0__Bacteria; D_1__Firmicutes; D_2__Clostridia; D_3__Clostridiales; D_4__Ruminococcaceae; D_5__Ruminococcaceae NK4A214 group
GQ138424.1.1395	25.816012469265914	1.0421920434434698e-05	0.0002655535367391547	0.06523079999912677	0.0	0.0	4.25	14.25	D_0__Bacteria; D_1__Bacteroidetes; D_2__Bacteroidia; D_3__Bacteroidales; D_4__Rikenellaceae; D_5__Alistipes; D_6__uncultured bacterium
New.ReferenceOTU81	25.812981288444377	1.0437157698966617e-05	0.0002655535367391547	0.06532617003783206	0.0	0.0	6.875	2.0833333333333335	D_0__Bacteria; D_1__Proteobacteria; D_2__Deltaproteobacteria; D_3__Desulfovibrionales; D_4__Desulfovibrionaceae; D_5__Desulfovibrio
New.CleanUp.ReferenceOTU729	25.782396088019567	1.0592153085421817e-05	0.0002684060168488063	0.06629628616165516	0.0	0.0	2.875	0.0	D_0__Bacteria; D_1__Firmicutes; D_2__Clostridia; D_3__Clostridiales; D_4__Christensenellaceae; D_5__Christensenellaceae R-7 group; D_6__uncultured bacterium
KM650905.1.1477	25.446336803267894	1.2454021165800905e-05	0.0003143133809546285	0.07794971847674786	0.0	0.0	13.125	5.333333333333333	D_0__Bacteria; D_1__Proteobacteria; D_2__Deltaproteobacteria; D_3__Rs-K70 termite group; D_4__uncultured delta proteobacterium; D_5__uncultured delta proteobacterium; D_6__uncultured delta proteobacterium
EF608551.1.1456	25.421792307371778	1.2602149326319365e-05	0.0003167745085680036	0.0788768526334329	0.0	0.16666666666666666	342.375	158.66666666666666	D_0__Bacteria; D_1__Proteobacteria; D_2__Gammaproteobacteria; D_3__Enterobacteriales; D_4__Enterobacteriaceae; D_5__Xenorhabdus
JN680683.1.1472	25.361179867986838	1.2975519847519785e-05	0.00032485511490250535	0.08121377872562634	0.0	0.08333333333333333	7.0	5.5	D_0__Bacteria; D_1__Actinobacteria; D_2__Coriobacteriia; D_3__Coriobacteriales; D_4__Coriobacteriaceae; D_5__uncultured; D_6__uncultured bacterium
New.CleanUp.ReferenceOTU1185	25.337119371558142	1.3126771753026437e-05	0.0003273325274987748	0.08216046440219248	0.3333333333333333	4.0	0.0	0.8333333333333334	D_0__Bacteria; D_1__Bacteroidetes; D_2__Flavobacteriia; D_3__Flavobacteriales; D_4__Blattabacteriaceae; D_5__Blattabacterium
KJ923771.1.1694	25.251049732270086	1.368236846781261e-05	0.0003398331120636473	0.08563794424003912	0.0	0.75	16.125	7.333333333333333	D_0__Bacteria; D_1__Firmicutes; D_2__Bacilli; D_3__Bacillales; D_4__Staphylococcaceae; D_5__Staphylococcus; D_6__Staphylococcus aureus
KM650222.1.1485	25.210264227642284	1.3953774534966513e-05	0.0003452042482780846	0.0873366748143554	0.0	0.0	5.125	5.833333333333333	D_0__Bacteria; D_1__Proteobacteria; D_2__Deltaproteobacteria; D_3__Desulfobacterales; D_4__Desulfobacteraceae; D_5__Desulfatiferula; D_6__uncultured proteobacterium
New.ReferenceOTU58	25.18108370446505	1.4151243379286846e-05	0.0003487111508305369	0.08857263231095637	0.0	0.0	0.125	2.0	D_0__Bacteria; D_1__Bacteroidetes; D_2__Bacteroidia; D_3__Bacteroidales; D_4__Porphyromonadaceae; D_5__Parabacteroides; D_6__uncultured bacterium
KF360293.1.1438	25.091117366872982	1.477776754108752e-05	0.00036141414909360417	0.0924940470396668	0.0	0.0	63.75	8.916666666666666	D_0__Bacteria; D_1__Proteobacteria; D_2__Gammaproteobacteria; D_3__Enterobacteriales; D_4__Enterobacteriaceae; D_5__Cronobacter
KM650288.1.1450	25.09048931067915	1.4782237125413431e-05	0.00036141414909360417	0.09252202216796267	0.0	0.0	2.625	10.0	D_0__Bacteria; D_1__Saccharibacteria; D_2__Unknown Class; D_3__Unknown Order; D_4__Unknown Family; D_5__Candidatus Saccharimonas; D_6__uncultured Candidatus Saccharibacteria bacterium
New.CleanUp.ReferenceOTU102	25.079842297696167	1.4858212397723647e-05	0.00036185817664339414	0.0929975513973523	0.0	0.0	2.375	3.3333333333333335	D_0__Bacteria; D_1__Firmicutes; D_2__Clostridia; D_3__Clostridiales; D_4__Peptococcaceae; D_5__Desulfosporosinus; D_6__uncultured bacterium
New.CleanUp.ReferenceOTU193	25.063333476419427	1.4976787101580602e-05	0.0003633322111193527	0.093739710468793	0.0	0.0	0.125	1.5	D_0__Bacteria; D_1__Firmicutes; D_2__Clostridia; D_3__Clostridiales; D_4__Syntrophomonadaceae; D_5__Pelospora
JX048310.1.1399	24.983755989248568	1.5561721708682432e-05	0.00037606492731522527	0.09740081617464334	0.0	0.5	92.0	235.08333333333334	D_0__Bacteria; D_1__Fusobacteria; D_2__Fusobacteriia; D_3__Fusobacteriales; D_4__Fusobacteriaceae; D_5__Fusobacterium
New.ReferenceOTU23	24.954413545450766	1.5783104250506547e-05	0.0003799478827073865	0.09878644950392049	0.0	0.08333333333333333	7.5	5.916666666666667	D_0__Bacteria; D_1__Firmicutes; D_2__Clostridia; D_3__Clostridiales; D_4__Ruminococcaceae; D_5__Ruminococcaceae UCG-009; D_6__uncultured bacterium
New.CleanUp.ReferenceOTU952	24.926783264746202	1.5994438476414543e-05	0.0003835601165665848	0.10010919042387863	0.16666666666666666	2.5	0.0	0.6666666666666666	D_0__Bacteria; D_1__Bacteroidetes; D_2__Flavobacteriia; D_3__Flavobacteriales; D_4__Blattabacteriaceae; D_5__Blattabacterium
New.ReferenceOTU76	24.883974443419856	1.632745303541395e-05	0.0003900516356818928	0.10219352854865592	0.0	0.0	7.125	5.583333333333333	D_0__Bacteria; D_1__Bacteroidetes; D_2__Bacteroidia; D_3__Bacteroidales; D_4__Rikenellaceae; D_5__Alistipes; D_6__uncultured Bacteroidetes bacterium
JN680651.1.1467	24.86593247164335	1.646986584124894e-05	0.0003919577577961107	0.10308489030037711	0.0	0.0	5.125	5.0	D_0__Bacteria; D_1__Firmicutes; D_2__Clostridia; D_3__Clostridiales; D_4__Lachnospiraceae
New.ReferenceOTU87	24.78925311567491	1.708907442455066e-05	0.00040515347281538857	0.10696051682326259	0.0	0.0	48.25	13.666666666666666	D_0__Bacteria; D_1__Proteobacteria; D_2__Gammaproteobacteria; D_3__Enterobacteriales; D_4__Enterobacteriaceae; D_5__Dickeya; D_6__Dickeya zeae
New.CleanUp.ReferenceOTU86	24.733344924272554	1.7555129704148718e-05	0.0004146322898802522	0.10987755681826683	0.0	0.08333333333333333	1.625	3.4166666666666665	D_0__Bacteria; D_1__Firmicutes; D_2__Clostridia; D_3__Clostridiales; D_4__Ruminococcaceae; D_5__Candidatus Soleaferrea; D_6__uncultured bacterium
New.ReferenceOTU152	24.689796899751062	1.792691065129896e-05	0.00042182155551308346	0.1122045337664802	0.0	0.0	30.625	12.833333333333334	D_0__Bacteria; D_1__Bacteroidetes; D_2__Bacteroidia; D_3__Bacteroidales; D_4__Porphyromonadaceae; D_5__Parabacteroides
AB234466.1.1448	24.673731956252247	1.8066034439127903e-05	0.0004235030320393316	0.11307530955450154	0.0	0.0	2.0	2.5	D_0__Bacteria; D_1__Firmicutes; D_2__Clostridia; D_3__Clostridiales; D_4__Ruminococcaceae; D_5__Candidatus Soleaferrea; D_6__uncultured bacterium
EU775346.1.1384	24.596857320660785	1.8746819905481304e-05	0.00043703682859818737	0.11733634578840749	0.0	0.25	1.625	18.833333333333332	D_0__Bacteria; D_1__Firmicutes; D_2__Clostridia; D_3__Clostridiales; D_4__Ruminococcaceae; D_5__Ruminiclostridium 9; D_6__uncultured bacterium
New.CleanUp.ReferenceOTU288	24.586147014859772	1.8843676254704367e-05	0.00043703682859818737	0.11794256967819464	0.0	0.0	5.5	6.333333333333333	D_0__Bacteria; D_1__Verrucomicrobia; D_2__WCHB1-41
FJ269104.1.1492	24.585136217948758	1.88528429016633e-05	0.00043703682859818737	0.1179999437215106	0.0	0.0	15.5	12.25	D_0__Bacteria; D_1__Firmicutes; D_2__Clostridia; D_3__Clostridiales; D_4__Ruminococcaceae; D_5__Ruminiclostridium 9; D_6__uncultured bacterium
JN619887.1.1378	24.572493409690022	1.8967873380172556e-05	0.00043808088371402224	0.11871991948650003	0.0	0.0	6.75	2.4166666666666665	D_0__Bacteria; D_1__Firmicutes; D_2__Clostridia; D_3__Clostridiales; D_4__Ruminococcaceae; D_5__Candidatus Soleaferrea; D_6__uncultured bacterium
New.ReferenceOTU60	24.545560388383635	1.921526147451095e-05	0.0004421629469447207	0.12026832156896403	0.0	0.0	45.125	24.333333333333332	D_0__Bacteria; D_1__Bacteroidetes; D_2__Bacteroidia; D_3__Bacteroidales; D_4__Porphyromonadaceae; D_5__uncultured
DQ223886.1.1449	24.49127550109372	1.972370256386669e-05	0.0004522001990741451	0.12345065434724162	0.0	0.0	1.75	1.75	D_0__Bacteria; D_1__Firmicutes; D_2__Bacilli; D_3__Lactobacillales; D_4__Enterococcaceae; D_5__Enterococcus; Ambiguous_taxa
New.CleanUp.ReferenceOTU87	24.47148597208514	1.9912371682366195e-05	0.0004548596144522993	0.12463153435993002	0.0	0.0	1.0	4.083333333333333	D_0__Bacteria; D_1__Saccharibacteria; D_2__Unknown Class; D_3__Unknown Order; D_4__Unknown Family; D_5__Candidatus Saccharimonas; D_6__uncultured bacterium
JQ183738.1.1399	24.456245047543597	2.0058900816627275e-05	0.00045569441125149106	0.12554866021127012	0.0	0.0	4.75	3.8333333333333335	D_0__Bacteria; D_1__Firmicutes; D_2__Clostridia; D_3__Clostridiales; D_4__Peptococcaceae; D_5__uncultured; D_6__uncultured bacterium
New.ReferenceOTU125	24.45255602240895	2.0094529078992095e-05	0.00045569441125149106	0.12577165750541153	4.333333333333333	6.416666666666667	0.375	1.4166666666666667	D_0__Bacteria; D_1__Bacteroidetes; D_2__Flavobacteriia; D_3__Flavobacteriales; D_4__Blattabacteriaceae; D_5__Blattabacterium
AB906240.1.1265	24.441099059299336	2.020558206199611e-05	0.00045655862139362327	0.12646673812603365	0.0	0.0	4.75	9.75	D_0__Archaea; D_1__Euryarchaeota; D_2__Methanobacteria; D_3__Methanobacteriales; D_4__Methanobacteriaceae; D_5__Methanobrevibacter; D_6__uncultured archaeon
New.CleanUp.ReferenceOTU127	24.406824925816025	2.0541469311271843e-05	0.0004624786202131311	0.12856905641925045	0.0	0.0	0.0	1.25	D_0__Bacteria; D_1__Saccharibacteria; D_2__Unknown Class; D_3__Unknown Order; D_4__Unknown Family; D_5__Candidatus Saccharimonas; D_6__uncultured bacterium
KP455708.1.1495	24.363537864963515	2.0973648715893256e-05	0.00047051637029668777	0.13127406731277588	0.0	0.0	11.375	0.25	D_0__Bacteria; D_1__Firmicutes; D_2__Clostridia; D_3__Clostridiales; D_4__Christensenellaceae; D_5__Christensenellaceae R-7 group; D_6__uncultured bacterium
FJ366223.1.1354	24.295280381237003	2.1673621838729703e-05	0.00048448285388789003	0.1356551990886092	0.0	0.0	8.625	7.083333333333333	D_0__Bacteria; D_1__Firmicutes; D_2__Clostridia; D_3__Clostridiales; D_4__Christensenellaceae; D_5__Christensenellaceae R-7 group; D_6__uncultured bacterium
New.CleanUp.ReferenceOTU876	24.277531480726545	2.185941871602748e-05	0.00048487547300831655	0.136818101743616	0.0	0.0	11.625	3.0833333333333335	D_0__Bacteria; D_1__Firmicutes; D_2__Clostridia; D_3__Clostridiales; D_4__Christensenellaceae; D_5__Christensenellaceae R-7 group
KM650513.1.1455	24.274568832429125	2.189058621120962e-05	0.00048487547300831655	0.137013179095961	0.0	0.0	3.75	2.4166666666666665	D_0__Bacteria; D_1__Bacteroidetes; D_2__Bacteroidia; D_3__Bacteroidales; D_4__Porphyromonadaceae
New.ReferenceOTU143	24.26953675563781	2.194362595142994e-05	0.00048487547300831655	0.13734515483	0.0	0.0	8.375	6.916666666666667	D_0__Bacteria; D_1__Proteobacteria; D_2__Deltaproteobacteria; D_3__Desulfobacterales; D_4__Desulfobacteraceae; D_5__Desulfosarcina
New.CleanUp.ReferenceOTU209	24.26274203056277	2.2015447914711552e-05	0.00048487547300831655	0.1377946884981796	0.0	0.0	2.0	5.666666666666667	D_0__Bacteria; D_1__Firmicutes; D_2__Clostridia; D_3__Clostridiales; D_4__Ruminococcaceae; D_5__uncultured; D_6__uncultured bacterium
New.ReferenceOTU163	24.256792487235607	2.207852848815629e-05	0.00048487547300831655	0.13818950980737021	0.0	0.0	2.125	2.6666666666666665	D_0__Bacteria; D_1__Firmicutes; D_2__Clostridia; D_3__Clostridiales; D_4__Clostridiales vadinBB60 group; D_5__uncultured bacterium; D_6__uncultured bacterium
New.CleanUp.ReferenceOTU38	24.246517240621046	2.2187897302660024e-05	0.00048557359866205975	0.13887404921734908	0.0	0.0	3.75	4.25	D_0__Bacteria; D_1__Firmicutes; D_2__Clostridia; D_3__Clostridiales; D_4__Peptococcaceae; D_5__uncultured; D_6__uncultured bacterium
JN680577.1.1450	24.23218171926007	2.234138622170415e-05	0.00048722904655625884	0.13983473636164628	0.0	0.0	7.375	2.5	D_0__Bacteria; D_1__Bacteroidetes; D_2__Bacteroidia; D_3__Bacteroidales; D_4__Porphyromonadaceae; D_5__Dysgonomonas; D_6__uncultured Porphyromonadaceae bacterium
KM650573.1.1444	24.135350185625494	2.3406239140905137e-05	0.0005079807588399841	0.14649965078292526	0.0	0.16666666666666666	4.75	20.75	D_0__Bacteria; D_1__Bacteroidetes; D_2__Bacteroidia; D_3__Bacteroidales; D_4__Rikenellaceae; D_5__Rikenellaceae RC9 gut group; D_6__uncultured Bacteroidetes bacterium
AB541719.1.1401	24.13099938580329	2.345525472196124e-05	0.0005079807588399841	0.1468064393047554	0.0	0.08333333333333333	4.375	36.916666666666664	D_0__Archaea; D_1__Euryarchaeota; D_2__Methanomicrobia; D_3__Methanosarcinales; D_4__Methanosarcinaceae; D_5__Methanimicrococcus
New.CleanUp.ReferenceOTU49	24.122602807433758	2.3550139005891202e-05	0.0005082769656478381	0.14740032003787304	0.0	0.0	7.875	3.5833333333333335	D_0__Bacteria; D_1__Firmicutes; D_2__Clostridia; D_3__Clostridiales; D_4__Ruminococcaceae; D_5__Ruminococcaceae UCG-009; D_6__uncultured Firmicutes bacterium
New.CleanUp.ReferenceOTU423	24.103834365937253	2.376361470297797e-05	0.0005111218708795159	0.14873646442593913	0.0	0.0	7.25	4.25	D_0__Bacteria; D_1__Proteobacteria; D_2__Gammaproteobacteria; D_3__Enterobacteriales; D_4__Enterobacteriaceae; D_5__Dickeya; D_6__Dickeya zeae
New.ReferenceOTU127	24.0772510798538	2.4069282765109477e-05	0.0005159234274891104	0.15064964082682022	5.666666666666667	10.333333333333334	1.25	2.5833333333333335	D_0__Bacteria; D_1__Bacteroidetes; D_2__Flavobacteriia; D_3__Flavobacteriales; D_4__Blattabacteriaceae; D_5__Blattabacterium
KM650567.1.1481	23.923207799145295	2.5919297253074796e-05	0.0005532525215121766	0.16222888150699516	0.0	0.08333333333333333	5.875	30.0	D_0__Bacteria; D_1__Firmicutes; D_2__Negativicutes; D_3__Selenomonadales; D_4__Acidaminococcaceae; D_5__uncultured
AY985775.1.1376	23.917734389160785	2.598757650177024e-05	0.0005532525215121766	0.16265624132457993	0.0	0.0	4.625	8.333333333333334	D_0__Bacteria; D_1__Bacteroidetes; D_2__Bacteroidia; D_3__Bacteroidales; D_4__Bacteroidaceae; D_5__Bacteroides
New.CleanUp.ReferenceOTU33	23.84221014492757	2.6948230220718398e-05	0.0005717592303439879	0.16866897295147645	0.0	0.0	4.0	7.666666666666667	D_0__Bacteria; D_1__Bacteroidetes; D_2__Bacteroidia; D_3__Bacteroidales; D_4__Rikenellaceae; D_5__Rikenella; D_6__uncultured bacterium
New.CleanUp.ReferenceOTU1088	23.816494127015723	2.728334576138382e-05	0.0005769137200016938	0.17076646112050134	0.0	0.0	1.75	0.16666666666666666	D_0__Bacteria; D_1__Firmicutes
New.CleanUp.ReferenceOTU40	23.671994953562063	2.9245096153842513e-05	0.0006163133226494959	0.18304505682690028	0.0	0.0	0.375	6.0	D_0__Bacteria; D_1__Firmicutes; D_2__Clostridia; D_3__Clostridiales; D_4__Ruminococcaceae; D_5__[Eubacterium] coprostanoligenes group; D_6__uncultured bacterium
New.CleanUp.ReferenceOTU210	23.54197530864198	3.113012271747272e-05	0.0006538370405659791	0.19484343808866175	0.0	0.0	1.75	0.16666666666666666	D_0__Bacteria; D_1__Proteobacteria; D_2__Deltaproteobacteria; D_3__Desulfovibrionales; D_4__Desulfovibrionaceae; D_5__Desulfovibrio; D_6__uncultured proteobacterium
JN680672.1.1512	23.432200395703784	3.281559339512904e-05	0.000686932438328136	0.20539279906011265	0.0	0.0	4.625	1.5833333333333333	D_0__Bacteria; D_1__Proteobacteria; D_2__Deltaproteobacteria; D_3__Desulfovibrionales; D_4__Desulfovibrionaceae; D_5__Desulfovibrio
New.CleanUp.ReferenceOTU16	23.392423418524587	3.3448517434226944e-05	0.0006978475687360882	0.20935427062082645	0.0	0.0	4.375	6.166666666666667	D_0__Bacteria; D_1__Bacteroidetes; D_2__Bacteroidia; D_3__Bacteroidales; D_4__Rikenellaceae; D_5__Alistipes
New.CleanUp.ReferenceOTU69	23.328565140845072	3.4490158840367613e-05	0.000717189050438076	0.2158739041818609	0.0	0.0	0.5	6.166666666666667	D_0__Bacteria; D_1__Saccharibacteria; D_2__Unknown Class; D_3__Unknown Order; D_4__Unknown Family; D_5__Candidatus Saccharimonas; D_6__uncultured bacterium
New.ReferenceOTU5	23.282273555497024	3.526540909024196e-05	0.0007308814420391538	0.22072619549582445	0.0	0.16666666666666666	5.375	20.583333333333332	D_0__Bacteria; D_1__Saccharibacteria; D_2__uncultured Candidatus Saccharibacteria bacterium; D_3__uncultured Candidatus Saccharibacteria bacterium; D_4__uncultured Candidatus Saccharibacteria bacterium; D_5__uncultured Candidatus Saccharibacteria bacterium; D_6__uncultured Candidatus Saccharibacteria bacterium
New.CleanUp.ReferenceOTU235	23.256937788123626	3.569703809392411e-05	0.0007373853512536995	0.22342776142987097	0.0	0.0	1.5	2.0833333333333335	D_0__Bacteria; D_1__Firmicutes; D_2__Clostridia; D_3__Clostridiales; D_4__Eubacteriaceae; D_5__Eubacterium
New.ReferenceOTU102	23.24133834603518	3.596541020263588e-05	0.0007404852054549276	0.225107502458298	0.0	0.0	5.625	3.0	D_0__Bacteria; D_1__Firmicutes
KM650506.1.1435	23.127411147377483	3.798733831568968e-05	0.0007795500016980385	0.23776275051790172	0.0	0.0	5.75	2.9166666666666665	D_0__Bacteria; D_1__Firmicutes; D_2__Clostridia; D_3__Clostridiales; D_4__Ruminococcaceae; D_5__[Eubacterium] coprostanoligenes group; D_6__uncultured bacterium
AWTT01000084.153.1723	23.09408765748451	3.859988143834037e-05	0.0007895315618384718	0.24159665792257237	0.0	0.08333333333333333	116.0	54.166666666666664	D_0__Bacteria; D_1__Firmicutes; D_2__Bacilli; D_3__Lactobacillales; D_4__Lactobacillaceae; D_5__Lactobacillus
JN697937.1.1369	23.070553744453523	3.903839595423837e-05	0.0007927916334159868	0.24434132027757796	0.0	0.0	4.25	12.333333333333334	D_0__Bacteria; D_1__Firmicutes; D_2__Clostridia; D_3__Clostridiales; D_4__Lachnospiraceae; D_5__Lachnoclostridium; D_6__uncultured bacterium
HQ419280.1.1500	23.067131402890563	3.910257760035683e-05	0.0007927916334159868	0.2447430332006334	0.0	0.0	6.875	0.8333333333333334	D_0__Bacteria; D_1__Proteobacteria; D_2__Gammaproteobacteria; D_3__Enterobacteriales; D_4__Enterobacteriaceae; D_5__Enterobacter; D_6__Enterobacter sp. NISOC_03
New.ReferenceOTU155	23.065178025492656	3.913925782481865e-05	0.0007927916334159868	0.24497261472553994	0.0	0.0	5.0	1.25	D_0__Bacteria; D_1__Firmicutes; D_2__Clostridia; D_3__Clostridiales; D_4__Christensenellaceae; D_5__Christensenellaceae R-7 group; D_6__uncultured Firmicutes bacterium
New.ReferenceOTU35	23.049259650696015	3.9439451710629736e-05	0.0007962952524413919	0.24685152825683152	0.0	0.08333333333333333	18.875	12.916666666666666	D_0__Bacteria; D_1__Bacteroidetes; D_2__Bacteroidia; D_3__Bacteroidales; D_4__Porphyromonadaceae; D_5__uncultured; D_6__uncultured Porphyromonadaceae bacterium
AB821792.1.1523	22.989275616652083	4.059140763721525e-05	0.0008169183935734091	0.25406162040133023	0.0	0.0	14.375	36.5	D_0__Bacteria; D_1__Firmicutes; D_2__Clostridia; D_3__Clostridiales; D_4__Ruminococcaceae; D_5__[Eubacterium] coprostanoligenes group; D_6__uncultured bacterium
JX198644.1.1488	22.939917499882643	4.156439973968445e-05	0.000833819160162452	0.260151577970685	0.0	0.0	7.125	1.9166666666666667	D_0__Bacteria; D_1__Firmicutes; D_2__Clostridia; D_3__Clostridiales; D_4__Ruminococcaceae; D_5__Ruminiclostridium 9; D_6__uncultured bacterium
New.CleanUp.ReferenceOTU852	22.86546323771846	4.307625319499844e-05	0.0008613874400878441	0.2696142687474952	0.0	0.0	1.75	0.25	D_0__Bacteria; D_1__Firmicutes; D_2__Clostridia; D_3__Clostridiales; D_4__Peptococcaceae; D_5__uncultured; D_6__uncultured bacterium
New.ReferenceOTU197	22.80112330006848	4.4426786798355354e-05	0.0008855645177417393	0.27806725857090614	0.0	0.0	5.125	1.1666666666666667	D_0__Bacteria; D_1__Firmicutes; D_2__Clostridia; D_3__Clostridiales; D_4__Ruminococcaceae; D_5__Ruminococcaceae UCG-009; D_6__uncultured bacterium
New.ReferenceOTU55	22.681694198021866	4.704649834524436e-05	0.0009348064544218553	0.29446403314288444	0.0	0.0	1.375	11.166666666666666	D_0__Bacteria; D_1__Bacteroidetes; D_2__Bacteroidia; D_3__Bacteroidales; D_4__Bacteroidaceae; D_5__Bacteroides
JQ200650.1.1329	22.635592993930107	4.809842653936538e-05	0.0009526837079426833	0.3010480517098879	0.0	0.08333333333333333	8.125	10.333333333333334	D_0__Bacteria; D_1__Firmicutes; D_2__Clostridia; D_3__Clostridiales; D_4__Peptostreptococcaceae; D_5__Intestinibacter; D_6__uncultured bacterium
New.ReferenceOTU122	22.611635131052175	4.86543130308912e-05	0.0009606540859947887	0.304527345260348	1.1666666666666667	6.75	0.375	1.8333333333333333	D_0__Bacteria; D_1__Bacteroidetes; D_2__Flavobacteriia; D_3__Flavobacteriales; D_4__Blattabacteriaceae; D_5__Blattabacterium
New.ReferenceOTU64	22.602585894297913	4.8865941070287615e-05	0.0009617985067890886	0.30585192515893017	0.0	0.0	3.0	6.25	D_0__Bacteria; D_1__Bacteroidetes; D_2__Bacteroidia; D_3__Bacteroidales; D_4__Porphyromonadaceae; D_5__Dysgonomonas
New.CleanUp.ReferenceOTU138	22.53930131004366	5.037178930069775e-05	0.0009883292452447247	0.3152770292330672	0.0	0.0	6.0	1.5833333333333333	D_0__Bacteria; D_1__Firmicutes; D_2__Clostridia; D_3__Clostridiales; D_4__Christensenellaceae; D_5__Christensenellaceae R-7 group; D_6__uncultured bacterium
New.CleanUp.ReferenceOTU26	22.5258937066739	5.0696709123999427e-05	0.0009915959450222263	0.3173107024071124	0.0	0.0	3.375	5.166666666666667	D_0__Bacteria; D_1__Firmicutes; D_2__Clostridia; D_3__Clostridiales; D_4__Ruminococcaceae; D_5__Ruminococcaceae UCG-010; D_6__uncultured bacterium
New.ReferenceOTU190	22.477580307440917	5.188495187951296e-05	0.0010116757439684475	0.32474791381387164	0.0	0.0	0.875	9.833333333333334	D_0__Bacteria; D_1__Firmicutes; D_2__Clostridia; D_3__Clostridiales; D_4__Ruminococcaceae; D_5__uncultured; D_6__uncultured bacterium
FJ374219.1.1479	22.412588604143938	5.352727199468846e-05	0.0010404571286172517	0.33502719541475506	0.0	0.0	1.875	2.6666666666666665	D_0__Bacteria; D_1__Firmicutes; D_2__Clostridia; D_3__Clostridiales; D_4__Ruminococcaceae; D_5__Candidatus Soleaferrea; D_6__uncultured bacterium
AY667250.1.1455	22.399898512269264	5.3853939587079196e-05	0.0010435659686548876	0.3370718078755287	0.0	0.0	2.625	4.333333333333333	D_0__Bacteria; D_1__Firmicutes; D_2__Clostridia; D_3__Clostridiales; D_4__Lachnospiraceae; D_5__Tyzzerella; D_6__uncultured bacterium
FJ534957.1.1501	22.321307358131943	5.592173534793079e-05	0.0010802905603169717	0.35001414154269883	0.0	0.0	15.25	15.25	D_0__Bacteria; D_1__Firmicutes; D_2__Clostridia; D_3__Clostridiales; D_4__Lachnospiraceae
New.CleanUp.ReferenceOTU122	22.29998635184933	5.649622247893291e-05	0.0010880303276788955	0.3536098564956411	0.0	0.0	2.375	2.5833333333333335	D_0__Bacteria; D_1__Firmicutes; D_2__Clostridia; D_3__Clostridiales; D_4__Ruminococcaceae; D_5__Ruminococcaceae UCG-009; D_6__uncultured bacterium
LN561199.1.1373	22.291898446737587	5.671568326097649e-05	0.0010889063237130424	0.35498346153045185	0.0	0.0	7.5	0.6666666666666666	D_0__Bacteria; D_1__Firmicutes; D_2__Clostridia; D_3__Clostridiales; D_4__Lachnospiraceae; D_5__Lachnoclostridium
KF826024.1.1479	22.269260759440694	5.7334470120456965e-05	0.0010974203317551687	0.35885644848394016	0.0	1.25	35.5	20.5	D_0__Bacteria; D_1__Firmicutes; D_2__Bacilli; D_3__Lactobacillales; D_4__Streptococcaceae; D_5__Lactococcus
KF318268.1.1370	22.260459160547573	5.7576868119531514e-05	0.001098700053537036	0.36037361756014774	0.0	0.0	3.25	3.5833333333333335	D_0__Bacteria; D_1__Firmicutes; D_2__Clostridia; D_3__Clostridiales; D_4__Ruminococcaceae; D_5__Candidatus Soleaferrea; D_6__uncultured bacterium
KM650268.1.1457	22.227179975513543	5.850264841355823e-05	0.001112972876657936	0.36616807642046095	0.0	0.0	2.875	3.9166666666666665	D_0__Bacteria; D_1__Firmicutes; D_2__Clostridia; D_3__Clostridiales; D_4__Christensenellaceae; D_5__Christensenellaceae R-7 group; D_6__uncultured Firmicutes bacterium
KF511919.1.1364	22.195654024240778	5.9393330179952795e-05	0.001126493495746438	0.37174285359632453	0.0	0.0	2.625	4.916666666666667	D_0__Bacteria; D_1__Firmicutes; D_2__Clostridia; D_3__Clostridiales; D_4__Ruminococcaceae; D_5__Hydrogenoanaerobacterium; D_6__uncultured bacterium
New.CleanUp.ReferenceOTU45	22.182193770997944	5.977771706103599e-05	0.0011303587041843633	0.3741487310850243	0.0	0.0	3.5	4.25	D_0__Bacteria; D_1__Firmicutes; D_2__Clostridia; D_3__Clostridiales; D_4__Ruminococcaceae; D_5__uncultured; D_6__uncultured Firmicutes bacterium
New.CleanUp.ReferenceOTU82	22.137300939158845	6.107773620343374e-05	0.0011449327987654893	0.3822855508972918	0.0	0.0	3.125	3.25	D_0__Bacteria; D_1__Firmicutes; D_2__Clostridia; D_3__Clostridiales; D_4__Christensenellaceae; D_5__uncultured
New.CleanUp.ReferenceOTU72	22.136494583269474	6.110134255867343e-05	0.0011449327987654893	0.382433303074737	0.0	0.0	0.625	4.75	D_0__Bacteria; D_1__Firmicutes; D_2__Clostridia; D_3__Clostridiales; D_4__Ruminococcaceae; D_5__uncultured
KM650890.1.1447	22.135055608624445	6.114349163816856e-05	0.0011449327987654893	0.38269711416329705	0.0	0.0	3.125	2.75	D_0__Bacteria; D_1__Firmicutes; D_2__Clostridia; D_3__Clostridiales; D_4__Christensenellaceae; D_5__Christensenellaceae R-7 group
New.CleanUp.ReferenceOTU120	22.130396706246334	6.128015459121886e-05	0.0011449327987654893	0.3835524875864389	0.0	0.0	2.0	2.9166666666666665	D_0__Bacteria; D_1__Firmicutes; D_2__Clostridia; D_3__Clostridiales; D_4__Ruminococcaceae
New.CleanUp.ReferenceOTU31	22.12145202908752	6.154338881129326e-05	0.0011464287814579896	0.38520007056988453	0.0	0.0	2.125	4.583333333333333	D_0__Bacteria; D_1__Bacteroidetes; D_2__Bacteroidia; D_3__Bacteroidales; D_4__Porphyromonadaceae; D_5__uncultured; D_6__uncultured Bacteroidetes bacterium
GBID01006466.10.1507	22.098199728260873	6.223296648536751e-05	0.001155834235109541	0.38951613723191525	0.0	0.0	10.875	8.333333333333334	D_0__Bacteria; D_1__Bacteroidetes; D_2__Bacteroidia; D_3__Bacteroidales; D_4__Bacteroidaceae; D_5__Bacteroides
KM650296.1.1394	22.083072064703785	6.26857246965353e-05	0.001156912370527998	0.3923499508756144	0.0	0.0	5.125	3.25	D_0__Bacteria; D_1__Proteobacteria; D_2__Deltaproteobacteria; D_3__Desulfovibrionales; D_4__Desulfovibrionaceae; D_5__Desulfovibrio; D_6__uncultured bacterium
New.CleanUp.ReferenceOTU34	22.078898963144095	6.281119855002553e-05	0.001156912370527998	0.3931352917246098	0.0	0.0	4.375	5.666666666666667	D_0__Bacteria; D_1__Firmicutes; D_2__Clostridia; D_3__Clostridiales; D_4__Christensenellaceae; D_5__Christensenellaceae R-7 group
HM480175.1.1442	22.07281601336981	6.299454465744356e-05	0.001156912370527998	0.39428285501093924	12.666666666666666	0.0	111.25	0.0	D_0__Bacteria; D_1__Proteobacteria; D_2__Alphaproteobacteria; D_3__Caulobacterales; D_4__Caulobacteraceae; D_5__uncultured; D_6__uncultured bacterium
KM650346.1.1475	22.07162930917019	6.303037519572572e-05	0.001156912370527998	0.3945071183500473	0.0	0.0	2.75	2.5833333333333335	D_0__Bacteria; D_1__Proteobacteria; D_2__Deltaproteobacteria; D_3__Desulfovibrionales; D_4__Desulfovibrionaceae; D_5__Desulfovibrio
KM650568.1.1446	22.061080125153026	6.334978382395524e-05	0.001158134896326975	0.3965062969541358	0.0	0.0	4.25	4.25	D_0__Bacteria; D_1__Planctomycetes; D_2__Planctomycetacia; D_3__Planctomycetales; D_4__Planctomycetaceae; D_5__Termite planctomycete cluster; D_6__uncultured planctomycete
New.CleanUp.ReferenceOTU97	22.05405443703806	6.356340193192221e-05	0.001158134896326975	0.3978433326919011	0.0	0.0	3.5	3.6666666666666665	D_0__Bacteria; D_1__Firmicutes; D_2__Clostridia; D_3__Clostridiales; D_4__Ruminococcaceae; D_5__uncultured; D_6__uncultured Firmicutes bacterium
AB234477.1.1346	22.051054701668498	6.36548282265143e-05	0.001158134896326975	0.398415569869753	0.0	0.0	5.5	3.4166666666666665	D_0__Bacteria; D_1__Firmicutes; D_2__Clostridia; D_3__Clostridiales; D_4__Ruminococcaceae; D_5__Candidatus Soleaferrea
JN680623.1.1449	22.036271309394287	6.410731547320915e-05	0.001158134896326975	0.40124768754681606	0.0	0.0	2.75	4.5	D_0__Bacteria; D_1__Firmicutes; D_2__Clostridia; D_3__Clostridiales; D_4__Ruminococcaceae; D_5__uncultured
New.CleanUp.ReferenceOTU14	22.03608656242922	6.411299039743199e-05	0.001158134896326975	0.40128320689752683	0.0	0.0	7.0	6.0	D_0__Bacteria; D_1__Bacteroidetes; D_2__Bacteroidia; D_3__Bacteroidales; D_4__Rikenellaceae; D_5__Alistipes
New.CleanUp.ReferenceOTU1	22.033022239407615	6.420719108890563e-05	0.001158134896326975	0.40187280902546035	0.0	0.0	8.75	28.666666666666668	D_0__Bacteria; D_1__Proteobacteria; D_2__Deltaproteobacteria; D_3__Desulfobacterales; D_4__Desulfobulbaceae; D_5__Desulfobulbus
New.CleanUp.ReferenceOTU571	21.99841482187361	6.528068125129339e-05	0.001174114321700705	0.4085917839518453	0.0	0.0	5.375	1.3333333333333333	D_0__Bacteria; D_1__Proteobacteria; D_2__Deltaproteobacteria; D_3__Rs-K70 termite group; D_4__uncultured bacterium; D_5__uncultured bacterium; D_6__uncultured bacterium
New.CleanUp.ReferenceOTU1231	21.983837796437076	6.573818133972426e-05	0.0011789549484393527	0.41145527700533413	1.8333333333333333	7.333333333333333	0.375	1.6666666666666667	D_0__Bacteria; D_1__Bacteroidetes; D_2__Flavobacteriia; D_3__Flavobacteriales; D_4__Blattabacteriaceae; D_5__Blattabacterium
New.CleanUp.ReferenceOTU597	21.969489763275742	6.619161343660768e-05	0.0011836951671420784	0.41429330849972745	0.0	0.0	2.25	0.75	D_0__Bacteria; D_1__Proteobacteria; D_2__Deltaproteobacteria; D_3__Desulfovibrionales; D_4__Desulfovibrionaceae; D_5__Desulfovibrio
New.CleanUp.ReferenceOTU30	21.920891501347082	6.775070841481392e-05	0.0012081244557502003	0.4240516839683203	0.0	0.0	1.625	4.666666666666667	D_0__Bacteria; D_1__Firmicutes; D_2__Clostridia; D_3__Clostridiales; D_4__Clostridiales vadinBB60 group; D_5__uncultured bacterium; D_6__uncultured bacterium
New.ReferenceOTU167	21.823395035561223	7.098968661322042e-05	0.0012622853650913256	0.4443244485121466	0.0	0.0	2.5	2.9166666666666665	D_0__Bacteria; D_1__Firmicutes; D_2__Clostridia; D_3__Clostridiales; D_4__Christensenellaceae; D_5__uncultured
New.CleanUp.ReferenceOTU178	21.8024272938609	7.170617122104061e-05	0.0012714133871742014	0.44880892567249314	0.0	0.0	2.0	1.0833333333333333	D_0__Bacteria; D_1__Firmicutes; D_2__Clostridia; D_3__Clostridiales; D_4__Ruminococcaceae; D_5__uncultured; D_6__uncultured Firmicutes bacterium
New.CleanUp.ReferenceOTU187	21.70107801936781	7.52722165492169e-05	0.001330872325936578	0.4711288033815486	0.0	0.0	0.125	1.8333333333333333	D_0__Bacteria; D_1__Firmicutes; D_2__Clostridia; D_3__Clostridiales; D_4__Ruminococcaceae; D_5__uncultured
New.ReferenceOTU114	21.5797783756085	7.977315949019375e-05	0.0014064794514059794	0.4993002052491227	10.166666666666666	20.416666666666668	3.25	6.583333333333333	D_0__Bacteria; D_1__Bacteroidetes; D_2__Flavobacteriia; D_3__Flavobacteriales; D_4__Blattabacteriaceae; D_5__Blattabacterium
KM650706.1.1449	21.522487379531892	8.19912327492624e-05	0.0014415256342068352	0.5131831257776334	0.0	0.0	3.25	12.75	D_0__Bacteria; D_1__Bacteroidetes; D_2__Bacteroidia; D_3__Bacteroidales; D_4__COB P4-1 termite group; D_5__uncultured bacterium; D_6__uncultured bacterium
KM650925.1.1455	21.504817048189693	8.26876714360779e-05	0.0014496978585949903	0.5175421355184116	0.0	0.0	0.625	3.0	D_0__Bacteria; D_1__Firmicutes; D_2__Clostridia; D_3__Clostridiales; D_4__Christensenellaceae; D_5__Christensenellaceae R-7 group; D_6__uncultured Firmicutes bacterium
New.CleanUp.ReferenceOTU221	21.459977365877524	8.44814916376918e-05	0.0014770102127383046	0.528769656160313	0.0	0.0	0.125	1.5	D_0__Bacteria; D_1__Saccharibacteria
New.CleanUp.ReferenceOTU63	21.4113469332943	8.647079691013649e-05	0.001507578601282853	0.5412207178605443	0.0	0.0	1.25	4.416666666666667	D_0__Bacteria; D_1__Firmicutes; D_2__Clostridia; D_3__Thermoanaerobacterales; D_4__Thermoanaerobacteraceae; D_5__Gelria; Ambiguous_taxa
EU454973.1.1355	21.319072455596284	9.037456250488149e-05	0.0015712621853279257	0.5656543867180532	0.0	0.0	8.875	4.166666666666667	D_0__Bacteria; D_1__Firmicutes; D_2__Clostridia; D_3__Clostridiales; D_4__Ruminococcaceae; D_5__Anaerotruncus; D_6__uncultured bacterium
New.ReferenceOTU25	21.29120281701381	9.158776947022125e-05	0.0015879441803715094	0.5732478491141149	0.0	0.0	3.5	0.16666666666666666	D_0__Bacteria; D_1__Firmicutes; D_2__Clostridia; D_3__Clostridiales; D_4__Christensenellaceae; D_5__Christensenellaceae R-7 group
HM584355.1.1394	21.25853930988173	9.303032040690573e-05	0.0016084993796321076	0.582276775426823	0.0	0.0	0.5	1.5	D_0__Bacteria; D_1__Firmicutes; D_2__Clostridia; D_3__Clostridiales; D_4__Family XIII; D_5__Anaerovorax; D_6__uncultured bacterium
New.CleanUp.ReferenceOTU782	21.218432103146416	9.483260038975109e-05	0.0016351439279323747	0.593557245839452	0.0	0.0	3.0	1.25	D_0__Bacteria; D_1__Proteobacteria; D_2__Deltaproteobacteria; D_3__Desulfovibrionales; D_4__Desulfovibrionaceae; D_5__Desulfovibrio
New.ReferenceOTU178	21.13872298065985	9.851832405463792e-05	0.0016940279952142273	0.6166261902579787	0.0	0.0	9.375	2.0833333333333335	D_0__Bacteria; D_1__Firmicutes; D_2__Clostridia; D_3__Clostridiales; D_4__Ruminococcaceae; D_5__Ruminococcaceae UCG-014; D_6__uncultured bacterium
New.ReferenceOTU169	21.06269832130613	0.00010216649852190794	0.001751945518489375	0.6394601142486218	0.0	0.0	0.875	2.6666666666666665	D_0__Bacteria; D_1__Firmicutes; D_2__Clostridia; D_3__Clostridiales; D_4__Lachnospiraceae; D_5__Tyzzerella
New.CleanUp.ReferenceOTU197	21.02445206282233	0.00010405236293611976	0.0017794091246370863	0.6512637396171735	0.0	0.0	4.0	4.666666666666667	D_0__Bacteria; D_1__Bacteroidetes; D_2__Bacteroidia; D_3__Bacteroidales; D_4__Porphyromonadaceae; D_5__uncultured
JN619656.1.1335	21.01825499496911	0.00010436117758421697	0.0017798272765657056	0.653196610499614	0.0	0.0	0.0	2.0833333333333335	D_0__Bacteria; D_1__Planctomycetes; D_2__vadinHA49; D_3__uncultured bacterium; D_4__uncultured bacterium; D_5__uncultured bacterium; D_6__uncultured bacterium
AB088981.1.1449	21.010633281463708	0.00010474223753900357	0.00178147191509952	0.6555816647566234	0.0	0.0	2.125	2.25	D_0__Bacteria; D_1__Firmicutes; D_2__Clostridia; D_3__Clostridiales; D_4__Ruminococcaceae; D_5__uncultured; D_6__uncultured Firmicutes bacterium
KM650272.1.1468	20.998451553832076	0.00010535416188969498	0.001787023575250951	0.6594116992676009	0.0	0.0	0.875	2.9166666666666665	D_0__Bacteria; D_1__Firmicutes; D_2__Clostridia; D_3__Clostridiales; D_4__Lachnospiraceae
New.CleanUp.ReferenceOTU35	20.98059686589609	0.00010625749443501383	0.0017898181592554516	0.6650656576687516	0.0	0.0	5.0	5.833333333333333	D_0__Bacteria; D_1__Bacteroidetes; D_2__Bacteroidia; D_3__Bacteroidales; D_4__Rikenellaceae; D_5__Alistipes; D_6__uncultured bacterium
New.CleanUp.ReferenceOTU110	20.978998250839155	0.00010633874931748966	0.0017898181592554516	0.6655742319781678	0.0	0.0	1.5	1.75	D_0__Bacteria; D_1__Firmicutes; D_2__Clostridia; D_3__Clostridiales; D_4__Clostridiaceae 1; D_5__uncultured bacterium; D_6__uncultured bacterium
New.CleanUp.ReferenceOTU28	20.977333027195236	0.00010642345559800899	0.0017898181592554516	0.6661044085879383	0.0	0.0	13.125	1.75	D_0__Bacteria; D_1__Tenericutes; D_2__Mollicutes; D_3__Mollicutes RF9; D_4__uncultured bacterium; D_5__uncultured bacterium; D_6__uncultured bacterium
New.CleanUp.ReferenceOTU18	20.969527625474473	0.00010682139576652441	0.0017898181592554516	0.6685951161026763	0.0	0.0	7.75	6.25	D_0__Bacteria; D_1__Bacteroidetes; D_2__Bacteroidia; D_3__Bacteroidales; D_4__Rikenellaceae; D_5__Alistipes; D_6__uncultured Bacteroidetes bacterium
KM650562.1.1460	20.966756875365718	0.00010696301205095894	0.0017898181592554516	0.669481492426952	0.0	0.0	3.75	11.5	D_0__Bacteria; D_1__Synergistetes; D_2__Synergistia; D_3__Synergistales; D_4__Synergistaceae; D_5__Candidatus Tammella; D_6__uncultured bacterium
AY858528.1.1513	20.96062445159404	0.00010727711257532213	0.0017898181592554516	0.6714474476089413	0.0	0.0	8.875	29.0	D_0__Bacteria; D_1__Firmicutes; D_2__Clostridia; D_3__Clostridiales; D_4__Christensenellaceae; D_5__Christensenellaceae R-7 group
New.ReferenceOTU61	20.95588235294119	0.00010752063075252434	0.0017898181592554516	0.6729716278800498	0.0	0.0	0.75	0.0	Unassigned
New.ReferenceOTU166	20.926299248811883	0.00010905227159982177	0.0018047858190654252	0.6825581679432845	0.0	0.0	1.25	3.25	D_0__Bacteria; D_1__Firmicutes; D_2__Clostridia; D_3__Clostridiales; D_4__Christensenellaceae; D_5__uncultured
JX457218.1.1485	20.92184345212945	0.0001092848418957955	0.0018047858190654252	0.684013825425784	0.0	0.0	2.625	4.416666666666667	D_0__Bacteria; D_1__Bacteroidetes; D_2__Bacteroidia; D_3__Bacteroidales; D_4__CR-115
GU559795.1.1397	20.921843452129412	0.00010928484189579743	0.0018047858190654252	0.6840138254257961	0.0	0.0	6.25	1.9166666666666667	D_0__Bacteria; D_1__Firmicutes; D_2__Clostridia; D_3__Clostridiales; D_4__Ruminococcaceae; D_5__Ruminococcaceae NK4A214 group; D_6__uncultured bacterium
FJ712577.1.1417	20.905154593833828	0.00011016031451574804	0.0018128005976208125	0.689493408554067	0.0	0.08333333333333333	30.75	18.333333333333332	D_0__Bacteria; D_1__Proteobacteria; D_2__Deltaproteobacteria; D_3__Desulfobacterales; D_4__Desulfobulbaceae; D_5__Desulfobulbus; D_6__uncultured bacterium
CR933023.1.1287	20.89608433734941	0.0001106390522912846	0.0018128005976208125	0.6924898282911504	0.0	0.0	2.0	0.0	D_0__Bacteria; D_1__Lentisphaerae; D_2__Lentisphaeria; D_3__Victivallales; D_4__Victivallaceae; D_5__uncultured bacterium; D_6__uncultured bacterium
New.CleanUp.ReferenceOTU1161	20.89608433734941	0.0001106390522912846	0.0018128005976208125	0.6924898282911504	0.0	0.0	3.5	0.0	Unassigned
New.CleanUp.ReferenceOTU57	20.8547746604634	0.00011284575900806314	0.0018411569335818976	0.7063016056314672	0.0	0.0	2.5	3.25	D_0__Bacteria; D_1__Bacteroidetes; D_2__Bacteroidia; D_3__Bacteroidales; D_4__Porphyromonadaceae; D_5__Paludibacter
New.ReferenceOTU184	20.85269464157155	0.00011295802244694817	0.0018411569335818976	0.7070042624954487	0.0	0.0	1.25	2.3333333333333335	D_0__Bacteria; D_1__Firmicutes; D_2__Clostridia; D_3__Clostridiales; D_4__Lachnospiraceae; D_5__Tyzzerella 3
JN680565.1.1446	20.807422513276155	0.00011542920503085339	0.0018765490760730165	0.7224713942881114	0.0	0.0	1.125	2.8333333333333335	D_0__Bacteria; D_1__Bacteroidetes; D_2__Bacteroidia; D_3__Bacteroidales; D_4__Porphyromonadaceae; D_5__uncultured
New.CleanUp.ReferenceOTU25	20.766035722994364	0.00011773537333746089	0.0019090821288061338	0.7369057017191677	0.0	0.0	10.375	4.166666666666667	D_0__Bacteria; D_1__Proteobacteria; D_2__Deltaproteobacteria; D_3__Desulfovibrionales; D_4__Desulfovibrionaceae; D_5__Desulfovibrio
New.ReferenceOTU80	20.759961118424233	0.0001180777037183924	0.001909685652644491	0.739048347573418	0.0	0.0	16.75	6.75	D_0__Bacteria; D_1__Proteobacteria; D_2__Deltaproteobacteria; D_3__Desulfovibrionales; D_4__Desulfovibrionaceae; D_5__Desulfovibrio
KM650715.1.1444	20.71303064380095	0.00012075606284695746	0.0019479695808224402	0.7558121973591068	0.0	0.0	158.75	63.833333333333336	D_0__Bacteria; D_1__Bacteroidetes; D_2__Bacteroidia; D_3__Bacteroidales; D_4__vadinHA21; D_5__uncultured Bacteroidetes bacterium; D_6__uncultured Bacteroidetes bacterium
New.ReferenceOTU205	20.659802663734087	0.00012386710525856093	0.001993018539365894	0.7752842118133328	0.0	0.0	2.625	1.6666666666666667	D_0__Bacteria; D_1__Firmicutes; D_2__Clostridia; D_3__Clostridiales; D_4__Ruminococcaceae; D_5__Ruminococcaceae UCG-009; D_6__uncultured bacterium
JX457298.1.1488	20.506880868544602	0.0001332560499420208	0.002137376385338097	0.8340496165871081	0.0	0.0	4.125	5.0	D_0__Bacteria; D_1__Bacteroidetes; D_2__Bacteroidia; D_3__Bacteroidales; D_4__Porphyromonadaceae; D_5__Dysgonomonas
AJ132639.1.1264	20.49904956865038	0.00013375549782862757	0.002137376385338097	0.83717566090938	0.0	0.0	8.125	19.833333333333332	D_0__Archaea; D_1__Euryarchaeota; D_2__Methanobacteria; D_3__Methanobacteriales; D_4__Methanobacteriaceae; D_5__Methanobrevibacter
KM650339.1.1459	20.497360191317117	0.00013386348347220546	0.002137376385338097	0.837851543052534	79.83333333333333	11.583333333333334	9.25	5.333333333333333	D_0__Bacteria; D_1__Bacteroidetes; D_2__Flavobacteriia; D_3__Flavobacteriales; D_4__Blattabacteriaceae; D_5__Blattabacterium; Ambiguous_taxa
KM650543.1.1427	20.443226155220255	0.00013737008769586535	0.0021777932269853206	0.8597993788884212	0.0	0.0	2.5	2.4166666666666665	D_0__Bacteria; D_1__Firmicutes; D_2__Clostridia; D_3__Clostridiales; D_4__Family XIII; D_5__Family XIII UCG-002; D_6__uncultured Firmicutes bacterium
AB486918.1.1343	20.439755763416517	0.0001375979809897783	0.0021777932269853206	0.8612257630150224	0.0	0.0	1.875	2.25	D_0__Bacteria; D_1__Firmicutes; D_2__Clostridia; D_3__Clostridiales; D_4__Christensenellaceae; D_5__Christensenellaceae R-7 group; D_6__uncultured bacterium
New.CleanUp.ReferenceOTU92	20.439442040295134	0.00013761860106619686	0.0021777932269853206	0.8613548240733262	0.0	0.0	3.375	1.5	D_0__Bacteria; D_1__Firmicutes; D_2__Clostridia; D_3__Clostridiales; D_4__Ruminococcaceae; D_5__Ruminococcaceae UCG-014; D_6__uncultured bacterium
AB231594.1.1273	20.436888284956467	0.0001377865662064526	0.0021777932269853206	0.8624061178861869	15.166666666666666	3.1666666666666665	2.375	0.9166666666666666	D_0__Bacteria; D_1__Bacteroidetes; D_2__Flavobacteriia; D_3__Flavobacteriales; D_4__Blattabacteriaceae; D_5__Blattabacterium; Ambiguous_taxa
New.CleanUp.ReferenceOTU139	20.396396077876812	0.00014047725102036716	0.002214728247195159	0.879247114136478	0.0	0.0	2.25	2.1666666666666665	D_0__Bacteria; D_1__Firmicutes; D_2__Clostridia; D_3__Clostridiales; D_4__Christensenellaceae; D_5__Christensenellaceae R-7 group; D_6__uncultured bacterium
FJ374201.1.1485	20.38532689545501	0.0001412218536814349	0.0022206840681891103	0.883907582192101	0.0	0.0	2.125	0.8333333333333334	D_0__Bacteria; D_1__Firmicutes; D_2__Clostridia; D_3__Clostridiales; D_4__Christensenellaceae; D_5__Christensenellaceae R-7 group; D_6__uncultured bacterium
KM650871.1.1472	20.38025091626728	0.0001415646178634694	0.0022206840681891103	0.886052943207455	0.0	0.0	8.125	4.583333333333333	D_0__Bacteria; D_1__Proteobacteria; D_2__Deltaproteobacteria; D_3__Desulfovibrionales; D_4__Desulfovibrionaceae; D_5__Desulfovibrio
New.CleanUp.ReferenceOTU245	20.35985118623116	0.00014295051773366245	0.0022368182262374834	0.8947272904949933	0.0	0.0	1.625	1.4166666666666667	D_0__Bacteria; D_1__Firmicutes; D_2__Clostridia; D_3__Clostridiales; D_4__Ruminococcaceae; D_5__Candidatus Soleaferrea; D_6__uncultured bacterium
GQ502485.1.1408	20.3469363614857	0.00014383488849770474	0.002245043808247217	0.9002625671071339	0.0	0.0	1.875	1.5833333333333333	D_0__Bacteria; D_1__Bacteroidetes; D_2__Bacteroidia; D_3__Bacteroidales; D_4__Porphyromonadaceae; D_5__Dysgonomonas; D_6__uncultured bacterium
HQ761274.1.1458	20.281664557258747	0.00014838853854731842	0.002310357867581259	0.928763862767666	0.0	0.0	4.25	5.416666666666667	D_0__Bacteria; D_1__Firmicutes; D_2__Bacilli; D_3__Lactobacillales; D_4__Enterococcaceae; D_5__Enterococcus; D_6__Enterococcus faecalis
JN680621.1.1440	20.25857448060587	0.00015003353602351224	0.0023301734540227374	0.9390599019711632	0.0	0.0	1.125	2.1666666666666665	D_0__Bacteria; D_1__Firmicutes; D_2__Clostridia; D_3__Clostridiales; D_4__Ruminococcaceae; D_5__Candidatus Soleaferrea
New.CleanUp.ReferenceOTU130	20.22661876853552	0.00015234013354448517	0.002360140831324091	0.9534968958549327	0.0	0.0	3.0	1.75	D_0__Bacteria; D_1__Proteobacteria; D_2__Deltaproteobacteria; D_3__Desulfovibrionales; D_4__Desulfovibrionaceae; D_5__Desulfovibrio; D_6__uncultured delta proteobacterium
New.CleanUp.ReferenceOTU173	20.195855034722268	0.00015459403578315102	0.0023797730857239977	0.9676040699667423	0.0	0.0	6.375	4.583333333333333	D_0__Bacteria; D_1__Firmicutes; D_2__Clostridia; D_3__Clostridiales; D_4__Lachnospiraceae; D_5__Lachnoclostridium
New.ReferenceOTU78	20.189552791091067	0.00015505984997065444	0.0023797730857239977	0.9705196009663262	0.0	0.0	3.875	4.416666666666667	D_0__Bacteria; D_1__Proteobacteria; D_2__Deltaproteobacteria; D_3__Desulfovibrionales; D_4__Desulfovibrionaceae; D_5__Desulfovibrio
New.ReferenceOTU90	20.18931924882627	0.00015507713847084755	0.0023797730857239977	0.9706278096890348	0.0	0.0	5.125	3.6666666666666665	D_0__Bacteria; D_1__Proteobacteria; D_2__Deltaproteobacteria; D_3__Desulfovibrionales; D_4__Desulfovibrionaceae; D_5__Desulfovibrio; D_6__uncultured delta proteobacterium
New.ReferenceOTU139	20.188629601057965	0.0001551282024245712	0.0023797730857239977	0.9709474189753912	4.0	12.583333333333334	1.5	5.833333333333333	D_0__Bacteria; D_1__Bacteroidetes; D_2__Flavobacteriia; D_3__Flavobacteriales; D_4__Blattabacteriaceae; D_5__Blattabacterium
New.ReferenceOTU192	20.183368121673762	0.0001555183323053516	0.0023799247968195494	0.9733892418991957	0.0	0.0	2.625	3.4166666666666665	D_0__Bacteria; D_1__Firmicutes; D_2__Clostridia; D_3__Clostridiales; D_4__Ruminococcaceae; D_5__Candidatus Soleaferrea
AJ576344.1.1451	20.155254030746132	0.00015761955751815077	0.0024049615066846905	0.9865408105061056	0.0	0.0	4.75	7.0	D_0__Bacteria; D_1__Bacteroidetes; D_2__Bacteroidia; D_3__Bacteroidales; D_4__Porphyromonadaceae; D_5__uncultured
New.CleanUp.ReferenceOTU47	20.15122673434858	0.00015792285976152864	0.0024049615066846905	0.9884391792474078	0.0	0.0	3.0	3.25	D_0__Bacteria; D_1__Bacteroidetes; D_2__Bacteroidia; D_3__Bacteroidales; D_4__Porphyromonadaceae; D_5__Dysgonomonas
JN619661.1.1424	20.124477184078202	0.00015995221014766434	0.002429885262289968	1.0	0.0	0.0	2.0	2.5833333333333335	D_0__Bacteria; D_1__Firmicutes; D_2__Clostridia; D_3__Clostridiales; D_4__Christensenellaceae; D_5__Christensenellaceae R-7 group; D_6__uncultured bacterium
JX457216.1.1491	20.11945718654434	0.0001603359343866044	0.002429885262289968	1.0	0.0	0.0	2.75	2.8333333333333335	D_0__Bacteria; D_1__Firmicutes; D_2__Clostridia; D_3__Clostridiales; D_4__Ruminococcaceae; D_5__uncultured; D_6__uncultured Firmicutes bacterium
New.ReferenceOTU77	20.110586189065945	0.00016101626753624903	0.0024343014939840163	1.0	0.0	0.0	11.875	7.166666666666667	D_0__Bacteria; D_1__Bacteroidetes; D_2__Bacteroidia; D_3__Bacteroidales; D_4__Rikenellaceae; D_5__Alistipes
New.CleanUp.ReferenceOTU310	20.08583521047445	0.00016292969773960237	0.002457293923258244	1.0	0.0	0.0	5.25	3.9166666666666665	D_0__Bacteria; D_1__Bacteroidetes; D_2__Bacteroidia; D_3__Bacteroidales; D_4__Rikenellaceae; D_5__Rikenellaceae RC9 gut group; D_6__uncultured Bacteroidetes bacterium
New.ReferenceOTU39	20.06785370265954	0.00016433397813128047	0.002472515310393472	1.0	0.0	0.0	3.125	2.9166666666666665	D_0__Bacteria; D_1__Planctomycetes; D_2__Planctomycetacia; D_3__Planctomycetales; D_4__Planctomycetaceae; D_5__Termite planctomycete cluster; D_6__uncultured planctomycete
New.CleanUp.ReferenceOTU188	20.039266740795675	0.0001665913434949646	0.0024980894367714872	1.0	0.0	0.0	1.25	1.25	D_0__Bacteria; D_1__Firmicutes; D_2__Clostridia; D_3__Clostridiales; D_4__Ruminococcaceae; D_5__Ruminococcaceae UCG-010; D_6__uncultured bacterium
New.ReferenceOTU162	20.0362420830401	0.00016683198347507296	0.0024980894367714872	1.0	0.0	0.0	3.0	6.166666666666667	D_0__Bacteria; D_1__Tenericutes; D_2__Mollicutes; D_3__Mollicutes RF9; D_4__uncultured bacterium; D_5__uncultured bacterium; D_6__uncultured bacterium
New.ReferenceOTU59	20.02519216347957	0.00016771405330836818	0.0025053037223319243	1.0	0.0	0.0	8.75	4.166666666666667	D_0__Bacteria; D_1__Bacteroidetes; D_2__Bacteroidia; D_3__Bacteroidales; D_4__Porphyromonadaceae; D_5__Dysgonomonas; D_6__uncultured bacterium
EU460936.1.1426	19.99270514267291	0.0001703343373887767	0.002538387185038937	1.0	0.0	0.0	0.375	11.666666666666666	D_0__Bacteria; D_1__Firmicutes; D_2__Bacilli; D_3__Lactobacillales; D_4__Lactobacillaceae; D_5__Lactobacillus; D_6__uncultured bacterium
FJ374193.1.1490	19.805114638447954	0.00018628155656470567	0.0027694448041294365	1.0	0.0	0.0	1.375	1.8333333333333333	D_0__Bacteria; D_1__Bacteroidetes; D_2__Bacteroidia; D_3__Bacteroidales; D_4__Rikenellaceae; D_5__Alistipes; D_6__uncultured bacterium
New.ReferenceOTU65	19.775399292855422	0.00018894056950515936	0.0028023199633478496	1.0	0.0	0.0	4.5	6.083333333333333	D_0__Bacteria; D_1__Bacteroidetes; D_2__Bacteroidia; D_3__Bacteroidales; D_4__Bacteroidaceae; D_5__Bacteroides
New.ReferenceOTU105	19.735881542699744	0.00019253534154278377	0.0028488858220243113	1.0	0.0	0.0	6.125	9.666666666666666	D_0__Bacteria; D_1__Bacteroidetes; D_2__Bacteroidia; D_3__Bacteroidales; D_4__M2PB4-65 termite group; D_5__uncultured Bacteroidetes bacterium; D_6__uncultured Bacteroidetes bacterium
EF096610.1.1402	19.69904776532024	0.0001959472259681127	0.0028925322814490977	1.0	0.0	0.0	3.0	1.75	D_0__Bacteria; D_1__Firmicutes; D_2__Clostridia; D_3__Clostridiales; D_4__Ruminococcaceae; D_5__Ruminiclostridium 9; D_6__uncultured bacterium
JN653044.1.1445	19.64187047101447	0.00020136309603139665	0.00296548616014238	1.0	0.0	0.0	3.125	2.25	D_0__Bacteria; D_1__Firmicutes; D_2__Clostridia; D_3__Clostridiales; D_4__Christensenellaceae; D_5__Christensenellaceae R-7 group; D_6__uncultured bacterium
JQ072788.1.1388	19.59007532473872	0.00020639764454586656	0.0030324949699825797	1.0	0.0	0.0	6.5	1.6666666666666667	D_0__Bacteria; D_1__Firmicutes; D_2__Clostridia; D_3__Clostridiales; D_4__Family XIII; D_5__Family XIII UCG-002
GQ182581.1.1439	19.537416029224286	0.00021164461897704438	0.0031023036772302596	1.0	0.0	0.0	0.875	2.4166666666666665	D_0__Bacteria; D_1__Firmicutes; D_2__Clostridia; D_3__Clostridiales; D_4__Peptococcaceae; D_5__uncultured; D_6__uncultured bacterium
New.ReferenceOTU12	19.47472827411416	0.00021806415817999676	0.0031889335655341114	1.0	0.0	0.0	17.125	16.916666666666668	D_0__Bacteria; D_1__Bacteroidetes; D_2__Bacteroidia; D_3__Bacteroidales; D_4__Bacteroidaceae; D_5__Bacteroides; D_6__uncultured Bacteroidetes bacterium
New.CleanUp.ReferenceOTU108	19.366935999795295	0.00022955888126159016	0.0033492052163549947	1.0	0.0	0.0	1.375	1.75	D_0__Bacteria; D_1__Proteobacteria; D_2__Alphaproteobacteria; D_3__Rhodospirillales; D_4__Rhodospirillaceae; D_5__uncultured
JQ710394.1.1398	19.357638888888882	0.0002305781048394322	0.003356251995790712	1.0	0.0	0.08333333333333333	2.0	5.416666666666667	D_0__Bacteria; D_1__Bacteroidetes; D_2__Bacteroidia; D_3__Bacteroidales; D_4__Rikenellaceae; D_5__Alistipes; D_6__uncultured bacterium
New.CleanUp.ReferenceOTU124	19.298786109403796	0.00023713531161804926	0.0034436888988802097	1.0	0.0	0.0	1.0	2.0833333333333335	D_0__Bacteria; D_1__Planctomycetes; D_2__vadinHA49
New.CleanUp.ReferenceOTU41	19.284394394761264	0.00023876682958264545	0.0034593555239763375	1.0	0.0	0.0	3.625	3.25	D_0__Bacteria; D_1__Firmicutes; D_2__Clostridia; D_3__Clostridiales; D_4__Ruminococcaceae; D_5__Ruminococcaceae UCG-010
New.CleanUp.ReferenceOTU62	19.275916495701434	0.00023973315032808833	0.003465334383148972	1.0	0.0	0.0	6.5	1.6666666666666667	D_0__Bacteria; D_1__Bacteroidetes; D_2__Bacteroidia; D_3__Bacteroidales; D_4__Rikenellaceae; D_5__Alistipes; D_6__uncultured bacterium
New.CleanUp.ReferenceOTU516	19.27026870299833	0.00024037905104142538	0.003466664701539819	1.0	0.0	0.0	8.75	1.5833333333333333	D_0__Bacteria; D_1__Bacteroidetes; D_2__Bacteroidia; D_3__Bacteroidales; D_4__Rikenellaceae; D_5__Alistipes
KC987005.1.1499	19.240753514649874	0.00024378278463357998	0.003499795586771115	1.0	2.1666666666666665	0.0	7.125	0.0	D_0__Bacteria; D_1__Proteobacteria; D_2__Betaproteobacteria; D_3__Burkholderiales; D_4__Oxalobacteraceae
New.ReferenceOTU180	19.240651121865362	0.00024379467580000098	0.003499795586771115	1.0	0.0	0.0	14.0	3.4166666666666665	D_0__Bacteria; D_1__Firmicutes; D_2__Clostridia; D_3__Clostridiales; D_4__Christensenellaceae; D_5__Christensenellaceae R-7 group
New.CleanUp.ReferenceOTU6	19.219051262433037	0.0002463160755623675	0.003527900038775419	1.0	0.0	0.0	11.875	13.5	D_0__Bacteria; D_1__Firmicutes; D_2__Clostridia; D_3__Clostridiales; D_4__Lachnospiraceae; D_5__Lachnospiraceae UCG-010
New.CleanUp.ReferenceOTU202	19.2043860939492	0.0002480427457714822	0.0035445195109217054	1.0	0.0	0.0	3.0	1.25	D_0__Bacteria; D_1__Firmicutes; D_2__Clostridia; D_3__Clostridiales; D_4__Christensenellaceae; D_5__uncultured; D_6__uncultured bacterium
CALF01000071.4416993.4418482	19.161472059541243	0.00025316491814068664	0.003609474311258674	1.0	0.0	0.0	10.5	2.9166666666666665	D_0__Bacteria; D_1__Proteobacteria; D_2__Gammaproteobacteria; D_3__Enterobacteriales; D_4__Enterobacteriaceae; D_5__Cronobacter; D_6__Cronobacter sakazakii
New.CleanUp.ReferenceOTU117	19.15656139812971	0.0002537577194309468	0.0036097035589052182	1.0	0.0	0.0	2.875	1.6666666666666667	D_0__Bacteria; D_1__Firmicutes; D_2__Clostridia; D_3__Clostridiales; D_4__Ruminococcaceae; D_5__uncultured
AY916294.1.1399	19.04091115140527	0.0002681250161530125	0.003805429651024275	1.0	0.0	0.0	1.0	1.1666666666666667	D_0__Bacteria; D_1__Firmicutes; D_2__Clostridia; D_3__Clostridiales; D_4__Peptococcaceae; D_5__uncultured; D_6__uncultured bacterium
New.CleanUp.ReferenceOTU105	19.004215686274517	0.0002728507064385031	0.003863738849770568	1.0	0.0	0.0	2.125	2.0833333333333335	D_0__Bacteria; D_1__Bacteroidetes; D_2__Bacteroidia; D_3__Bacteroidales; D_4__Rikenellaceae; D_5__Alistipes; D_6__uncultured bacterium
New.CleanUp.ReferenceOTU54	18.945463878233497	0.0002805899796914716	0.003964362715324877	1.0	0.0	0.0	1.125	3.8333333333333335	D_0__Bacteria; D_1__Firmicutes; D_2__Clostridia; D_3__Clostridiales; D_4__Ruminococcaceae; D_5__uncultured; D_6__uncultured bacterium
GU138576.1.1488	18.90054394197952	0.0002866541904292065	0.004034592508060938	1.0	0.0	0.0	1.0	6.833333333333333	D_0__Bacteria; D_1__Firmicutes; D_2__Bacilli; D_3__Lactobacillales; D_4__Lactobacillaceae; D_5__Lactobacillus
LBDE01000514.1.1573	18.899109877488517	0.000286849922685272	0.004034592508060938	1.0	0.0	0.0	13.375	5.0	D_0__Bacteria; D_1__Firmicutes; D_2__Bacilli; D_3__Lactobacillales; D_4__Lactobacillaceae; D_5__Lactobacillus
JN619683.1.1419	18.81696308544389	0.00029828674890173575	0.004186046550170323	1.0	0.0	0.0	1.0	3.5	D_0__Bacteria; D_1__Firmicutes; D_2__Clostridia; D_3__Clostridiales; D_4__Ruminococcaceae; D_5__Candidatus Soleaferrea; D_6__uncultured bacterium
FJ904266.1.1489	18.796592241423262	0.0003011923639488739	0.004217366903704702	1.0	0.0	0.0	40.125	6.666666666666667	D_0__Bacteria; D_1__Proteobacteria; D_2__Gammaproteobacteria; D_3__Pseudomonadales; D_4__Pseudomonadaceae; D_5__Pseudomonas
JPZV01256166.399856.401363	18.770293672862074	0.0003049851622640561	0.0042609422558275165	1.0	0.0	0.0	5.75	5.916666666666667	D_0__Bacteria; D_1__Bacteroidetes; D_2__Bacteroidia; D_3__Bacteroidales; D_4__Porphyromonadaceae; D_5__Dysgonomonas
New.CleanUp.ReferenceOTU1153	18.72197823974636	0.0003120775019261408	0.004350318673843464	1.0	0.0	0.0	3.625	1.8333333333333333	D_0__Bacteria; D_1__Proteobacteria; D_2__Deltaproteobacteria; D_3__Desulfobacterales; D_4__Desulfobacteraceae; D_5__Desulfobotulus
New.CleanUp.ReferenceOTU74	18.665864093550113	0.00032052079578565534	0.0044580881351609265	1.0	0.0	0.0	3.5	3.0833333333333335	D_0__Bacteria; D_1__Firmicutes; D_2__Clostridia; D_3__Clostridiales; D_4__Lachnospiraceae
JX457262.1.1486	18.608250438853148	0.00032942616557169927	0.004571792395373095	1.0	0.0	0.0	6.0	4.083333333333333	D_0__Bacteria; D_1__Bacteroidetes; D_2__Bacteroidia; D_3__Bacteroidales; D_4__COB P4-1 termite group; D_5__uncultured bacterium; D_6__uncultured bacterium
New.CleanUp.ReferenceOTU132	18.599183087027935	0.00033084995235405123	0.004581393477398245	1.0	0.0	0.0	0.125	3.25	D_0__Bacteria; D_1__Firmicutes; D_2__Clostridia; D_3__Clostridiales; D_4__Ruminococcaceae; D_5__Ruminococcaceae UCG-010; D_6__uncultured bacterium
New.CleanUp.ReferenceOTU101	18.57922104404569	0.0003340060693200078	0.004614887390450175	1.0	0.0	0.08333333333333333	9.0	5.0	D_0__Bacteria; D_1__Bacteroidetes; D_2__Bacteroidia; D_3__Bacteroidales; D_4__Rikenellaceae; D_5__Alistipes
New.CleanUp.ReferenceOTU103	18.546981110540422	0.00033916675570079335	0.004674345380766804	1.0	0.0	0.0	4.5	0.4166666666666667	D_0__Bacteria; D_1__Spirochaetae; D_2__Spirochaetes; D_3__Spirochaetales; D_4__Spirochaetaceae; D_5__Spirochaeta 2
New.ReferenceOTU204	18.54284286480427	0.00033983488778503083	0.004674345380766804	1.0	0.0	0.0	8.875	10.25	D_0__Bacteria; D_1__Firmicutes; D_2__Clostridia; D_3__Clostridiales; D_4__Ruminococcaceae; D_5__[Eubacterium] coprostanoligenes group
New.CleanUp.ReferenceOTU704	18.538423536054193	0.00034054984720077687	0.004674345380766804	1.0	0.0	0.0	4.875	0.75	D_0__Bacteria; D_1__Firmicutes; D_2__Clostridia; D_3__Clostridiales; D_4__Christensenellaceae; D_5__Christensenellaceae R-7 group
New.CleanUp.ReferenceOTU2625	18.527372088583423	0.00034234430710841787	0.004688693694073496	1.0	0.16666666666666666	1.5	0.0	0.3333333333333333	D_0__Bacteria; D_1__Bacteroidetes; D_2__Flavobacteriia; D_3__Flavobacteriales; D_4__Blattabacteriaceae; D_5__Blattabacterium
New.CleanUp.ReferenceOTU615	18.475649884830556	0.00035086842367466295	0.004794583044933642	1.0	0.0	0.0	0.125	1.5833333333333333	D_0__Bacteria; D_1__Bacteroidetes; D_2__Flavobacteriia; D_3__Flavobacteriales; D_4__Blattabacteriaceae; D_5__Blattabacterium
New.CleanUp.ReferenceOTU643	18.47122222222222	0.0003516078634964917	0.004794583044933642	1.0	0.0	0.0	1.75	1.1666666666666667	D_0__Bacteria; D_1__Firmicutes; D_2__Clostridia; D_3__Clostridiales; D_4__Ruminococcaceae; D_5__uncultured; D_6__uncultured Firmicutes bacterium
New.ReferenceOTU97	18.457997656364448	0.00035382566747385304	0.004814336636345317	1.0	0.0	0.0	4.75	3.0833333333333335	D_0__Bacteria; D_1__Bacteroidetes; D_2__Bacteroidia; D_3__Bacteroidales; D_4__Rikenellaceae; D_5__Rikenellaceae RC9 gut group; D_6__uncultured Bacteroidetes bacterium
KM650366.1.1451	18.442878728156632	0.00035637821351447056	0.004833950711610418	1.0	0.0	0.0	0.125	2.75	D_0__Bacteria; D_1__Bacteroidetes; D_2__Bacteroidia; D_3__Bacteroidales; D_4__Rikenellaceae; D_5__Alistipes
AY487178.1.1051	18.439091308165068	0.0003570205116052698	0.004833950711610418	1.0	0.0	0.0	7.875	18.5	D_0__Archaea; D_1__Euryarchaeota; D_2__Methanomicrobia; D_3__Methanosarcinales; D_4__Methanosarcinaceae; D_5__Methanimicrococcus; D_6__uncultured Methanimicrococcus sp.
New.CleanUp.ReferenceOTU39	18.435773311818497	0.0003575841475436369	0.004833950711610418	1.0	0.0	0.0	8.0	2.8333333333333335	D_0__Bacteria; D_1__Firmicutes; D_2__Clostridia; D_3__Clostridiales; D_4__Christensenellaceae; D_5__Christensenellaceae R-7 group; D_6__uncultured Firmicutes bacterium
AB089023.1.1350	18.40203000882611	0.0003633667111901612	0.004901535011506937	1.0	0.0	0.0	1.875	1.6666666666666667	D_0__Bacteria; D_1__Firmicutes; D_2__Clostridia; D_3__Clostridiales; D_4__Ruminococcaceae; D_5__Ruminococcaceae UCG-013
New.CleanUp.ReferenceOTU219	18.39577866954776	0.0003644481649621655	0.004905550676340202	1.0	0.0	0.0	2.0	0.9166666666666666	D_0__Bacteria; D_1__Firmicutes; D_2__Clostridia; D_3__Clostridiales; D_4__Christensenellaceae
New.ReferenceOTU138	18.377781287770567	0.0003675795393429085	0.004937082267697992	1.0	11.5	23.916666666666668	4.25	10.5	D_0__Bacteria; D_1__Bacteroidetes; D_2__Flavobacteriia; D_3__Flavobacteriales; D_4__Blattabacteriaceae; D_5__Blattabacterium; Ambiguous_taxa
New.CleanUp.ReferenceOTU231	18.36487383798142	0.00036984177767531763	0.004956830163746923	1.0	0.0	0.0	1.5	1.3333333333333333	D_0__Bacteria; D_1__Firmicutes; D_2__Clostridia; D_3__Clostridiales; D_4__Ruminococcaceae; D_5__Ruminococcaceae UCG-014; D_6__uncultured bacterium
New.CleanUp.ReferenceOTU395	18.341274705071253	0.00037401376825836656	0.005002034563096403	1.0	0.0	0.0	4.625	4.0	D_0__Bacteria; D_1__Firmicutes; D_2__Clostridia; D_3__Clostridiales; D_4__Ruminococcaceae; D_5__[Eubacterium] coprostanoligenes group; D_6__uncultured bacterium
GU180172.1.1487	18.331791372375886	0.00037570344049659777	0.005013918622746707	1.0	0.0	0.0	2.0	1.1666666666666667	D_0__Bacteria; D_1__Firmicutes; D_2__Clostridia; D_3__Clostridiales; D_4__Eubacteriaceae; D_5__Anaerofustis; D_6__uncultured bacterium
EF454896.1.1469	18.318019759450166	0.0003781706942795678	0.005028048075736199	1.0	0.0	0.0	1.625	1.3333333333333333	D_0__Bacteria; D_1__Proteobacteria; D_2__Deltaproteobacteria; D_3__Desulfovibrionales; D_4__Desulfovibrionaceae; D_5__Desulfovibrio
New.CleanUp.ReferenceOTU305	18.31691757156959	0.0003783688518408291	0.005028048075736199	1.0	0.0	0.0	0.125	1.3333333333333333	D_0__Bacteria; D_1__Bacteroidetes; D_2__Bacteroidia; D_3__Bacteroidales; D_4__PeH15; D_5__uncultured Bacteroidetes bacterium; D_6__uncultured Bacteroidetes bacterium
JN680628.1.1450	18.30814210061784	0.00037995024425788024	0.005032655804482693	1.0	0.0	0.0	2.375	1.6666666666666667	D_0__Bacteria; D_1__Firmicutes; D_2__Clostridia; D_3__Clostridiales; D_4__Christensenellaceae; D_5__Christensenellaceae R-7 group
New.CleanUp.ReferenceOTU195	18.306074881610094	0.0003803237251190787	0.005032655804482693	1.0	0.0	0.0	0.125	1.75	D_0__Bacteria; D_1__Firmicutes; D_2__Clostridia; D_3__Clostridiales; D_4__Ruminococcaceae; D_5__uncultured; D_6__uncultured bacterium
JN680613.1.1452	18.297732609333725	0.00038183462238950474	0.0050416034130574385	1.0	0.0	0.0	2.625	3.6666666666666665	D_0__Bacteria; D_1__Firmicutes; D_2__Clostridia; D_3__Clostridiales; D_4__Ruminococcaceae; D_5__uncultured
New.CleanUp.ReferenceOTU115	18.293459228016356	0.00038261089969680195	0.0050416034130574385	1.0	0.0	0.0	1.125	2.25	D_0__Bacteria; D_1__Firmicutes; D_2__Clostridia; D_3__Clostridiales; D_4__Ruminococcaceae; D_5__Ruminococcaceae UCG-014; D_6__uncultured bacterium
HQ780614.1.1484	18.281036356089462	0.0003848764904611131	0.005060802423941402	1.0	0.0	0.0	3.0	2.5	D_0__Bacteria; D_1__Firmicutes; D_2__Clostridia; D_3__Clostridiales; D_4__Peptococcaceae; D_5__uncultured; D_6__uncultured bacterium
New.CleanUp.ReferenceOTU679	18.230788174188923	0.0003941773127323206	0.0051722343823723165	1.0	0.0	0.0	2.875	1.0833333333333333	D_0__Bacteria; D_1__Bacteroidetes; D_2__Bacteroidia; D_3__Bacteroidales; D_4__Rikenellaceae; D_5__Alistipes; D_6__uncultured Bacteroidetes bacterium
New.CleanUp.ReferenceOTU113	18.20368229854689	0.0003992870117607657	0.005219484462408713	1.0	0.0	0.0	2.5	1.9166666666666667	D_0__Bacteria; D_1__Tenericutes; D_2__Mollicutes; D_3__Mollicutes RF9; D_4__uncultured bacterium; D_5__uncultured bacterium; D_6__uncultured bacterium
New.CleanUp.ReferenceOTU77	18.202843986306963	0.00039944608683396284	0.005219484462408713	1.0	0.0	0.0	5.75	1.9166666666666667	D_0__Bacteria; D_1__Firmicutes; D_2__Clostridia; D_3__Clostridiales; D_4__Christensenellaceae; D_5__Christensenellaceae R-7 group; D_6__uncultured bacterium
New.CleanUp.ReferenceOTU152	18.18124464650458	0.0004035665016193666	0.005262339028407532	1.0	0.0	0.0	0.125	2.0	D_0__Bacteria; D_1__Fusobacteria; D_2__Fusobacteriia; D_3__Fusobacteriales; D_4__Fusobacteriaceae; D_5__Fusobacterium; D_6__uncultured bacterium
New.ReferenceOTU129	18.173841949231043	0.0004049883866918941	0.0052699008571820485	1.0	5.0	6.916666666666667	1.75	2.5	D_0__Bacteria; D_1__Bacteroidetes; D_2__Flavobacteriia; D_3__Flavobacteriales; D_4__Blattabacteriaceae; D_5__Blattabacterium
KM650867.1.1446	18.137128911962556	0.00041211406400763187	0.005351497773078357	1.0	0.0	0.0	11.75	34.916666666666664	D_0__Bacteria; D_1__Firmicutes; D_2__Clostridia; D_3__Halanaerobiales; D_4__ODP1230B8.23; D_5__uncultured cyanobacterium; D_6__uncultured cyanobacterium
New.CleanUp.ReferenceOTU156	18.104844856094655	0.0004184830596852666	0.005422951284824189	1.0	0.0	0.0	0.75	1.25	D_0__Bacteria; D_1__Bacteroidetes; D_2__Bacteroidia; D_3__Bacteroidales; D_4__Porphyromonadaceae; D_5__Dysgonomonas; D_6__uncultured Porphyromonadaceae bacterium
New.CleanUp.ReferenceOTU700	18.078975845889513	0.0004236570589031767	0.005478656057179717	1.0	0.0	0.0	0.125	1.5	D_0__Bacteria; D_1__Saccharibacteria; D_2__uncultured Candidatus Saccharibacteria bacterium; D_3__uncultured Candidatus Saccharibacteria bacterium; D_4__uncultured Candidatus Saccharibacteria bacterium; D_5__uncultured Candidatus Saccharibacteria bacterium; D_6__uncultured Candidatus Saccharibacteria bacterium
New.CleanUp.ReferenceOTU93	18.066777872055955	0.0004261187675920642	0.005499128590430371	1.0	0.0	0.0	4.0	0.8333333333333334	D_0__Bacteria; D_1__Firmicutes; D_2__Clostridia; D_3__Clostridiales; D_4__Ruminococcaceae; D_5__Ruminococcaceae UCG-010
New.CleanUp.ReferenceOTU456	17.902414647797244	0.0004607101442779725	0.0059333020432836	1.0	0.0	0.0	0.0	1.0833333333333333	D_0__Bacteria; D_1__Firmicutes; D_2__Clostridia; D_3__Clostridiales; D_4__Lachnospiraceae; D_5__Tyzzerella 3
New.CleanUp.ReferenceOTU357	17.88096949369111	0.0004654246396866027	0.005981710102255537	1.0	0.0	0.0	0.0	1.4166666666666667	D_0__Bacteria; D_1__Firmicutes; D_2__Clostridia; D_3__Clostridiales; D_4__Ruminococcaceae; D_5__Ruminococcaceae NK4A214 group
New.CleanUp.ReferenceOTU239	17.86385032711027	0.0004692225168508791	0.006018163387232894	1.0	0.0	0.0	0.0	2.0833333333333335	Unassigned
KM650550.1.1433	17.83758739461239	0.0004751089138571253	0.006081199778797029	1.0	0.0	0.0	1.0	1.5833333333333333	D_0__Bacteria; D_1__Firmicutes; D_2__Clostridia; D_3__Clostridiales; D_4__Ruminococcaceae; D_5__Papillibacter
KM650947.1.1455	17.746645344977303	0.000496065122751637	0.0063364726598010125	1.0	0.0	0.08333333333333333	0.5	11.333333333333334	D_0__Bacteria; D_1__Firmicutes; D_2__Clostridia; D_3__Clostridiales; D_4__Christensenellaceae; D_5__Christensenellaceae R-7 group
New.CleanUp.ReferenceOTU4	17.74157544537457	0.000497260079064167	0.0063388000710033025	1.0	0.0	0.0	5.5	13.583333333333334	D_0__Bacteria; D_1__Bacteroidetes; D_2__Bacteroidia; D_3__Bacteroidales; D_4__Rikenellaceae; D_5__Rikenellaceae RC9 gut group; D_6__uncultured Bacteroidetes bacterium
New.CleanUp.ReferenceOTU150	17.658180390883008	0.000517331755603084	0.006581259061625412	1.0	0.0	0.0	2.5	0.5833333333333334	D_0__Bacteria; D_1__Firmicutes; D_2__Clostridia; D_3__Clostridiales; D_4__Christensenellaceae; D_5__Christensenellaceae R-7 group; D_6__uncultured bacterium
EU885162.1.1223	17.648225036991715	0.0005197810142821634	0.006599004804040692	1.0	0.0	0.0	2.75	4.583333333333333	D_0__Archaea; D_1__Euryarchaeota; D_2__Thermoplasmata; D_3__Thermoplasmatales; D_4__Thermoplasmatales Incertae Sedis; D_5__uncultured
New.CleanUp.ReferenceOTU79	17.586380320237367	0.0005352566675800274	0.006781723648549376	1.0	0.0	0.0	2.5	3.3333333333333335	D_0__Bacteria; D_1__Firmicutes; D_2__Clostridia; D_3__Clostridiales; D_4__Ruminococcaceae; D_5__uncultured; D_6__uncultured bacterium
New.ReferenceOTU52	17.566513761467913	0.0005403245070895791	0.006832103211866012	1.0	0.0	0.0	7.125	8.916666666666666	D_0__Bacteria; D_1__Bacteroidetes; D_2__Bacteroidia; D_3__Bacteroidales; D_4__Porphyromonadaceae; D_5__Paludibacter
New.CleanUp.ReferenceOTU1219	17.54295716237314	0.0005463954988904135	0.006894938362006247	1.0	2.0	3.0833333333333335	0.25	1.0833333333333333	D_0__Bacteria; D_1__Bacteroidetes; D_2__Flavobacteriia; D_3__Flavobacteriales; D_4__Blattabacteriaceae; D_5__Blattabacterium
New.CleanUp.ReferenceOTU742	17.511693746922713	0.0005545575226021123	0.006983854193091793	1.0	0.0	0.0	1.625	0.5	D_0__Bacteria; D_1__Planctomycetes; D_2__Planctomycetacia; D_3__Planctomycetales; D_4__Planctomycetaceae; D_5__Termite planctomycete cluster; D_6__uncultured planctomycete
JX457171.1.1504	17.500272925764193	0.0005575693160985284	0.0070030321494539164	1.0	0.0	0.0	7.375	0.75	D_0__Bacteria; D_1__Proteobacteria; D_2__Gammaproteobacteria; D_3__Enterobacteriales; D_4__Enterobacteriaceae; D_5__Xenorhabdus
New.CleanUp.ReferenceOTU107	17.49744299805951	0.000558318108735821	0.0070030321494539164	1.0	0.0	0.0	8.125	0.75	D_0__Bacteria; D_1__Proteobacteria; D_2__Deltaproteobacteria; D_3__Desulfovibrionales; D_4__Desulfovibrionaceae; D_5__Desulfovibrio; D_6__uncultured bacterium
New.CleanUp.ReferenceOTU32	17.49126097162687	0.0005599573381575928	0.007009545959056746	1.0	0.0	0.0	3.25	4.833333333333333	D_0__Bacteria; D_1__Bacteroidetes; D_2__Bacteroidia; D_3__Bacteroidales; D_4__Rikenellaceae; D_5__Rikenellaceae RC9 gut group; D_6__uncultured Bacteroidetes bacterium
New.CleanUp.ReferenceOTU180	17.42871254105091	0.0005768141756517913	0.007206147555697729	1.0	0.0	0.0	1.75	1.0	D_0__Bacteria; D_1__Bacteroidetes; D_2__Bacteroidia; D_3__Bacteroidales; D_4__Rikenellaceae; D_5__Alistipes; D_6__uncultured bacterium
AB234536.1.1370	17.40098023374803	0.0005844485441253025	0.007286978959522448	1.0	0.0	0.0	2.5	0.9166666666666666	D_0__Bacteria; D_1__Proteobacteria; D_2__Deltaproteobacteria; D_3__Desulfovibrionales; D_4__Desulfovibrionaceae; D_5__Desulfovibrio
KM650565.1.1462	17.32966542147151	0.0006045450049558621	0.007522559017929902	1.0	0.0	0.0	2.625	0.6666666666666666	D_0__Bacteria; D_1__Proteobacteria; D_2__Deltaproteobacteria; D_3__Desulfovibrionales; D_4__Desulfovibrionaceae; D_5__Desulfovibrio
New.CleanUp.ReferenceOTU17	17.284309975520195	0.000617681933011613	0.007670776227618424	1.0	0.0	0.0	4.5	7.166666666666667	D_0__Bacteria; D_1__Firmicutes; D_2__Clostridia; D_3__Clostridiales; D_4__Ruminococcaceae; D_5__Ruminococcaceae UCG-014; D_6__uncultured bacterium
New.CleanUp.ReferenceOTU406	17.22394635280886	0.000635606970127474	0.007877750546589821	1.0	0.0	0.0	2.5	1.5	D_0__Bacteria; D_1__Firmicutes; D_2__Clostridia; D_3__Clostridiales; D_4__Lachnospiraceae; D_5__Tyzzerella; D_6__uncultured bacterium
New.CleanUp.ReferenceOTU621	17.133788379846195	0.000663346569391209	0.008205308651817346	1.0	0.0	0.0	3.5	0.9166666666666666	D_0__Bacteria; D_1__Firmicutes; D_2__Clostridia; D_3__Clostridiales; D_4__Peptococcaceae; D_5__uncultured; D_6__uncultured bacterium
New.CleanUp.ReferenceOTU27	17.056910640592747	0.0006879482739966434	0.008492836778984204	1.0	0.0	0.08333333333333333	7.75	4.166666666666667	D_0__Bacteria; D_1__Tenericutes; D_2__Mollicutes; D_3__Mollicutes RF9
KJ564273.1.1503	17.014642974662717	0.0007018585093183339	0.008629906548083864	1.0	0.0	0.0	2.625	0.4166666666666667	D_0__Bacteria; D_1__Firmicutes; D_2__Bacilli; D_3__Lactobacillales; D_4__Enterococcaceae; D_5__Enterococcus
AB234499.1.1423	17.0138254461295	0.0007021302941252104	0.008629906548083864	1.0	0.0	0.0	0.25	1.8333333333333333	D_0__Bacteria; D_1__Firmicutes; D_2__Clostridia; D_3__Clostridiales; D_4__Ruminococcaceae; D_5__Papillibacter
New.ReferenceOTU32	17.010647506925228	0.0007031877839148061	0.008629906548083864	1.0	0.0	0.0	2.0	1.3333333333333333	D_0__Bacteria; D_1__Firmicutes; D_2__Clostridia; D_3__Clostridiales; D_4__Ruminococcaceae; D_5__uncultured; D_6__uncultured Firmicutes bacterium
New.CleanUp.ReferenceOTU809	16.99620948738748	0.0007080121381021267	0.008672109534992584	1.0	5.0	1.5833333333333333	0.75	0.8333333333333334	D_0__Bacteria; D_1__Bacteroidetes; D_2__Flavobacteriia; D_3__Flavobacteriales; D_4__Blattabacteriaceae; D_5__Blattabacterium
New.CleanUp.ReferenceOTU96	16.979600960555896	0.0007136024422986536	0.008723511106147016	1.0	0.0	0.0	4.125	2.4166666666666665	D_0__Bacteria; D_1__Proteobacteria; D_2__Deltaproteobacteria; D_3__Desulfovibrionales; D_4__Desulfovibrionaceae; D_5__Desulfovibrio; D_6__uncultured proteobacterium
New.CleanUp.ReferenceOTU802	16.941386464058617	0.0007266322750852454	0.008844199774077832	1.0	0.0	0.0	2.125	0.8333333333333334	D_0__Bacteria; D_1__Proteobacteria; D_2__Deltaproteobacteria; D_3__Desulfovibrionales; D_4__Desulfovibrionaceae; D_5__Desulfovibrio
EU622709.1.1490	16.939789087413256	0.0007271820434531709	0.008844199774077832	1.0	0.0	0.16666666666666666	6.0	7.666666666666667	D_0__Bacteria; D_1__Firmicutes; D_2__Clostridia; D_3__Clostridiales; D_4__Christensenellaceae; D_5__Christensenellaceae R-7 group; D_6__uncultured bacterium
New.CleanUp.ReferenceOTU51	16.9382441616843	0.0007277141530036879	0.008844199774077832	1.0	0.0	0.0	2.75	2.3333333333333335	D_0__Bacteria; D_1__Firmicutes; D_2__Clostridia; D_3__Clostridiales; D_4__Ruminococcaceae; D_5__Ruminococcaceae UCG-009; D_6__uncultured bacterium
New.ReferenceOTU181	16.916924931129493	0.0007350966386915821	0.008884428083722045	1.0	0.0	0.0	3.375	4.083333333333333	D_0__Bacteria; D_1__Synergistetes; D_2__Synergistia; D_3__Synergistales; D_4__Synergistaceae; D_5__uncultured; D_6__uncultured bacterium
New.CleanUp.ReferenceOTU20956	16.91428571428572	0.0007360157157269599	0.008884428083722045	1.0	0.5	0.0	0.0	0.0	D_0__Bacteria; D_1__Bacteroidetes; D_2__Flavobacteriia; D_3__Flavobacteriales; D_4__Blattabacteriaceae; D_5__Blattabacterium
New.CleanUp.ReferenceOTU26934	16.91428571428572	0.0007360157157269599	0.008884428083722045	1.0	0.5	0.0	0.0	0.0	D_0__Bacteria; D_1__Bacteroidetes; D_2__Flavobacteriia; D_3__Flavobacteriales; D_4__Blattabacteriaceae; D_5__Blattabacterium
New.CleanUp.ReferenceOTU64	16.912316954946686	0.0007367020571100401	0.008884428083722045	1.0	0.0	0.0	3.375	2.5833333333333335	D_0__Bacteria; D_1__Firmicutes; D_2__Clostridia; D_3__Clostridiales; D_4__Christensenellaceae; D_5__uncultured; D_6__uncultured bacterium
New.CleanUp.ReferenceOTU10152	16.863054723659136	0.0007540842461598693	0.009076564032143504	1.0	0.0	0.0	1.0	0.08333333333333333	D_0__Bacteria; D_1__Proteobacteria; D_2__Deltaproteobacteria; D_3__Desulfovibrionales; D_4__Desulfovibrionaceae; D_5__Desulfovibrio
AY985388.1.1432	16.858078243287714	0.0007558627018440699	0.009080507967067244	1.0	0.0	0.16666666666666666	1.5	3.9166666666666665	D_0__Bacteria; D_1__Firmicutes; D_2__Clostridia; D_3__Clostridiales; D_4__Ruminococcaceae; D_5__Ruminococcaceae UCG-014; D_6__uncultured bacterium
New.CleanUp.ReferenceOTU270	16.83656666007645	0.0007635984110265566	0.00915586677129352	1.0	0.0	0.0	0.5	1.5	D_0__Bacteria; D_1__Firmicutes; D_2__Clostridia; D_3__Clostridiales; D_4__Lachnospiraceae; D_5__[Eubacterium] fissicatena group
AYZQ01000010.78.1630	16.80796619952746	0.0007740052743665618	0.009262904421147822	1.0	0.0	0.0	5.375	2.25	D_0__Bacteria; D_1__Firmicutes; D_2__Bacilli; D_3__Lactobacillales; D_4__Lactobacillaceae; D_5__Lactobacillus
KM650511.1.1451	16.720899673402737	0.0008065616040986083	0.009634101297811429	1.0	0.0	0.0	3.375	4.583333333333333	D_0__Bacteria; D_1__Bacteroidetes; D_2__Bacteroidia; D_3__Bacteroidales; D_4__Rikenellaceae; D_5__Rikenellaceae RC9 gut group; D_6__uncultured Bacteroidetes bacterium
New.CleanUp.ReferenceOTU53	16.698241988160863	0.0008152546722761976	0.009701920899278828	1.0	0.0	0.0	3.25	4.166666666666667	D_0__Bacteria; D_1__Tenericutes; D_2__Mollicutes; D_3__Mollicutes RF9; D_4__uncultured bacterium; D_5__uncultured bacterium; D_6__uncultured bacterium
AF275922.1.1424	16.698021885521907	0.0008153395738968946	0.009701920899278828	1.0	0.0	0.0	0.75	0.08333333333333333	D_0__Bacteria; D_1__Firmicutes; D_2__Clostridia; D_3__Clostridiales; D_4__Family XIII; D_5__Family XIII UCG-002
AB487520.1.1369	16.660632183908078	0.00082989037900671	0.009856326152187853	1.0	0.8333333333333334	0.0	9.75	0.0	D_0__Bacteria; D_1__Firmicutes; D_2__Bacilli; D_3__Bacillales; D_4__Bacillaceae; D_5__Anoxybacillus
DQ840466.1.1352	16.638336924427417	0.0008386894197717319	0.009940184173978442	1.0	0.5	0.0	5.75	0.0	D_0__Bacteria; D_1__Proteobacteria; D_2__Gammaproteobacteria; D_3__Pseudomonadales; D_4__Moraxellaceae; D_5__Alkanindiges
FJ904265.1.1472	16.634715422276614	0.0008401274050223032	0.009940184173978442	1.0	0.0	0.0	3.875	7.5	D_0__Bacteria; D_1__Verrucomicrobia; D_2__Verrucomicrobiae; D_3__Verrucomicrobiales; D_4__Verrucomicrobiaceae; D_5__Akkermansia
DQ794880.1.1394	16.621005867688208	0.0008455932622320978	0.00998597778926547	1.0	0.0	0.0	0.5	2.8333333333333335	D_0__Bacteria; D_1__Bacteroidetes; D_2__Bacteroidia; D_3__Bacteroidales; D_4__Rikenellaceae; D_5__Alistipes; D_6__uncultured bacterium
JQ726801.1.1482	16.60568912433216	0.0008517416809191179	0.010039644408423275	1.0	0.0	0.25	25.25	35.0	D_0__Bacteria; D_1__Firmicutes; D_2__Bacilli; D_3__Lactobacillales; D_4__Enterococcaceae; D_5__Enterococcus
New.ReferenceOTU198	16.588663606222926	0.0008586281658339164	0.01010179265029038	1.0	0.0	0.0	5.125	13.0	D_0__Bacteria; D_1__Firmicutes; D_2__Clostridia; D_3__Clostridiales; D_4__Ruminococcaceae; D_5__Ruminococcaceae UCG-009; D_6__uncultured bacterium
KM650924.1.1452	16.579762240390966	0.0008622505823291062	0.010125377851403144	1.0	0.0	0.08333333333333333	7.25	5.333333333333333	D_0__Bacteria; D_1__Firmicutes; D_2__Clostridia; D_3__Clostridiales; D_4__Lachnospiraceae; D_5__Tyzzerella 3
New.CleanUp.ReferenceOTU184	16.567661527734757	0.0008671993341967002	0.010164420660556454	1.0	0.0	0.0	4.0	1.0	D_0__Bacteria; D_1__Firmicutes; D_2__Clostridia; D_3__Clostridiales; D_4__Ruminococcaceae
New.CleanUp.ReferenceOTU153	16.555765863205608	0.0008720917294526892	0.010202658195596974	1.0	0.0	0.0	1.125	1.1666666666666667	D_0__Bacteria; D_1__Firmicutes; D_2__Clostridia; D_3__Clostridiales; D_4__Ruminococcaceae; D_5__Ruminococcus 1; D_6__uncultured bacterium
New.CleanUp.ReferenceOTU90	16.54433653846155	0.0008768181555407736	0.010238814991659892	1.0	0.0	0.0	2.5	2.75	D_0__Bacteria; D_1__Bacteroidetes; D_2__Bacteroidia; D_3__Bacteroidales; D_4__Porphyromonadaceae; D_5__uncultured
New.CleanUp.ReferenceOTU223	16.523963034601323	0.0008853065071670562	0.01031868422413148	1.0	0.0	0.0	0.75	3.0833333333333335	D_0__Bacteria; D_1__Firmicutes; D_2__Clostridia; D_3__Clostridiales; D_4__Christensenellaceae; D_5__Christensenellaceae R-7 group; D_6__uncultured bacterium
New.CleanUp.ReferenceOTU12	16.518497271939236	0.0008875975995391769	0.010326158690549644	1.0	0.0	0.08333333333333333	2.375	7.916666666666667	D_0__Bacteria; D_1__Firmicutes; D_2__Clostridia; D_3__Clostridiales; D_4__Christensenellaceae; D_5__Christensenellaceae R-7 group; D_6__uncultured bacterium
JN680589.1.1455	16.458585645664034	0.0009131002441076081	0.010599669941289311	1.0	0.0	0.0	2.25	2.4166666666666665	D_0__Bacteria; D_1__Bacteroidetes; D_2__Bacteroidia; D_3__Bacteroidales; D_4__Porphyromonadaceae; D_5__Paludibacter
New.CleanUp.ReferenceOTU157	16.4553580588899	0.0009144946106880059	0.010599669941289311	1.0	0.0	0.0	2.25	1.3333333333333333	D_0__Bacteria; D_1__Firmicutes; D_2__Clostridia; D_3__Clostridiales; D_4__Ruminococcaceae; D_5__Candidatus Soleaferrea
New.CleanUp.ReferenceOTU85	16.444404944914172	0.0009192423094142747	0.010635004832946294	1.0	0.0	0.0	2.875	1.4166666666666667	D_0__Bacteria; D_1__Firmicutes; D_2__Clostridia; D_3__Clostridiales; D_4__Christensenellaceae; D_5__Christensenellaceae R-7 group
New.CleanUp.ReferenceOTU2607	16.417877072049905	0.0009308426890776985	0.010749343894718292	1.0	0.16666666666666666	1.0833333333333333	0.0	0.16666666666666666	D_0__Bacteria; D_1__Bacteroidetes; D_2__Flavobacteriia; D_3__Flavobacteriales; D_4__Blattabacteriaceae; D_5__Blattabacterium
New.CleanUp.ReferenceOTU577	16.411329643539574	0.0009337281179064072	0.01076280716386041	1.0	0.0	0.0	0.625	1.1666666666666667	D_0__Bacteria; D_1__Firmicutes; D_2__Clostridia; D_3__Clostridiales; D_4__Lachnospiraceae
New.ReferenceOTU194	16.40376847164698	0.000937071355566565	0.010781488261932223	1.0	0.0	0.0	2.25	1.9166666666666667	D_0__Bacteria; D_1__Firmicutes; D_2__Clostridia; D_3__Clostridiales; D_4__Ruminococcaceae; D_5__Candidatus Soleaferrea; D_6__uncultured bacterium
New.CleanUp.ReferenceOTU68	16.395600183964447	0.0009406963963311116	0.010803337146121885	1.0	0.0	0.0	3.75	2.9166666666666665	Unassigned
JF227877.1.1385	16.383186440223195	0.0009462322340622408	0.010842570553767293	1.0	0.0	0.0	9.5	5.333333333333333	D_0__Bacteria; D_1__Firmicutes; D_2__Bacilli; D_3__Lactobacillales; D_4__Lactobacillaceae; D_5__Lactobacillus
New.CleanUp.ReferenceOTU46	16.38018119513682	0.0009475772636061207	0.010842570553767293	1.0	0.0	0.08333333333333333	3.0	4.666666666666667	D_0__Bacteria; D_1__Spirochaetae; D_2__Spirochaetes; D_3__Spirochaetales; D_4__Spirochaetaceae; D_5__Spirochaeta 2; D_6__uncultured Spirochaetes bacterium
HK556119.1.1362	16.366110600959086	0.0009539000119208567	0.010875716830365798	1.0	0.0	0.0	7.25	4.75	D_0__Bacteria; D_1__Firmicutes; D_2__Clostridia; D_3__Clostridiales; D_4__Lachnospiraceae; D_5__[Eubacterium] fissicatena group; D_6__unidentified
JN680594.1.1445	16.366001325583746	0.0009539492794169713	0.010875716830365798	1.0	0.0	0.0	16.875	12.5	D_0__Bacteria; D_1__Bacteroidetes; D_2__Bacteroidia; D_3__Bacteroidales; D_4__Marinilabiaceae; D_5__uncultured
New.CleanUp.ReferenceOTU524	16.357343014614813	0.0009578609783016737	0.010900457933073045	1.0	0.5	2.25	0.125	0.75	D_0__Bacteria; D_1__Bacteroidetes; D_2__Flavobacteriia; D_3__Flavobacteriales; D_4__Blattabacteriaceae; D_5__Blattabacterium; Ambiguous_taxa
New.CleanUp.ReferenceOTU1431	16.323529411764696	0.0009732906688671153	0.011055946091541332	1.0	0.0	0.0	0.5	0.0	D_0__Bacteria; D_1__Firmicutes; D_2__Clostridia; D_3__Clostridiales; D_4__Ruminococcaceae; D_5__Intestinimonas
New.CleanUp.ReferenceOTU50	16.297231190685867	0.0009854614130347889	0.011173918449610042	1.0	0.0	0.08333333333333333	1.375	3.5833333333333335	D_0__Bacteria; D_1__Firmicutes; D_2__Clostridia; D_3__Clostridiales; D_4__Lachnospiraceae; D_5__uncultured; D_6__uncultured organism
New.CleanUp.ReferenceOTU1428	16.285714285714278	0.000990838885436865	0.011213474927535012	1.0	0.0	0.0	0.875	0.0	D_0__Bacteria; D_1__Firmicutes; D_2__Clostridia; D_3__Clostridiales; D_4__Ruminococcaceae; D_5__Ruminiclostridium 9; D_6__uncultured bacterium
AB243426.1.1537	16.273148148148138	0.0009967395175708253	0.011213474927535012	1.0	0.0	0.0	0.75	0.0	D_0__Bacteria; D_1__Proteobacteria; D_2__Gammaproteobacteria; D_3__Enterobacteriales; D_4__Enterobacteriaceae; D_5__Xenorhabdus
AB362274.1.1422	16.266872348630923	0.000999699474287352	0.011213474927535012	1.0	0.0	0.0	3.0	0.0	D_0__Bacteria; D_1__Firmicutes; D_2__Bacilli; D_3__Bacillales; D_4__Bacillaceae; D_5__Anoxybacillus
JX096990.1.1474	16.266872348630923	0.000999699474287352	0.011213474927535012	1.0	0.0	0.0	2.0	0.0	D_0__Bacteria; D_1__Bacteroidetes; D_2__Sphingobacteriia; D_3__Sphingobacteriales; D_4__Sphingobacteriaceae; D_5__Pedobacter; Ambiguous_taxa
KF150691.1.1496	16.266872348630923	0.000999699474287352	0.011213474927535012	1.0	0.0	0.0	5.25	0.0	D_0__Bacteria; D_1__Firmicutes; D_2__Bacilli; D_3__Bacillales; D_4__Bacillaceae; D_5__Geobacillus
New.CleanUp.ReferenceOTU709	16.266872348630923	0.000999699474287352	0.011213474927535012	1.0	0.0	0.0	1.125	0.0	D_0__Bacteria; D_1__Firmicutes; D_2__Clostridia; D_3__Clostridiales; D_4__Lachnospiraceae; D_5__[Eubacterium] ventriosum group
JX223908.1.1538	16.117275545810347	0.0010728989179539003	0.012013013108181505	1.0	0.0	0.08333333333333333	2.375	2.4166666666666665	D_0__Bacteria; D_1__Firmicutes; D_2__Clostridia; D_3__Clostridiales; D_4__Peptococcaceae; D_5__uncultured; D_6__uncultured bacterium
GAYD01002234.1.1346	16.111612217211167	0.00107577222862849	0.012023675676760213	1.0	35.5	11.166666666666666	5.875	4.333333333333333	D_0__Bacteria; D_1__Bacteroidetes; D_2__Flavobacteriia; D_3__Flavobacteriales; D_4__Blattabacteriaceae; D_5__Blattabacterium
New.CleanUp.ReferenceOTU163	16.030747728860952	0.0011176424432430953	0.01246938333735924	1.0	0.0	0.0	1.0	2.25	D_0__Bacteria; D_1__Firmicutes; D_2__Clostridia; D_3__Clostridiales; D_4__Lachnospiraceae; D_5__Tyzzerella 3; D_6__uncultured Lachnospiraceae bacterium
New.CleanUp.ReferenceOTU258	16.011872394417267	0.0011276464012938076	0.012558610010138686	1.0	0.0	0.0	1.0	0.16666666666666666	D_0__Bacteria; D_1__Firmicutes; D_2__Clostridia; D_3__Clostridiales; D_4__Ruminococcaceae
New.CleanUp.ReferenceOTU6689	15.955621447986152	0.0011579898626361475	0.012873638632752482	1.0	0.0	1.4166666666666667	0.0	0.5	D_0__Bacteria; D_1__Bacteroidetes; D_2__Flavobacteriia; D_3__Flavobacteriales; D_4__Blattabacteriaceae; D_5__Blattabacterium
New.CleanUp.ReferenceOTU125	15.946649774774789	0.0011629038557629111	0.012905346158191597	1.0	0.0	0.0	0.5	2.3333333333333335	Unassigned
KM650950.1.1459	15.932877228064976	0.0011704877162974584	0.012966517904966005	1.0	0.0	0.08333333333333333	0.75	1.6666666666666667	D_0__Bacteria; D_1__Firmicutes; D_2__Clostridia; D_3__Clostridiales; D_4__Christensenellaceae; D_5__Christensenellaceae R-7 group
JN680636.1.1488	15.892629107981238	0.001192932956679313	0.013191815151688728	1.0	0.0	0.16666666666666666	3.625	9.666666666666666	D_0__Bacteria; D_1__Firmicutes; D_2__Erysipelotrichia; D_3__Erysipelotrichales; D_4__Erysipelotrichaceae; D_5__Breznakia
KM650518.1.1452	15.874786032180754	0.0012030197635589921	0.013279895414666194	1.0	0.0	0.0	5.375	0.8333333333333334	D_0__Bacteria; D_1__Firmicutes; D_2__Clostridia; D_3__Clostridiales; D_4__Ruminococcaceae
New.CleanUp.ReferenceOTU94	15.867179454170959	0.0012073455135241567	0.013304182340048761	1.0	0.0	0.0	0.875	2.1666666666666665	D_0__Bacteria; D_1__Proteobacteria; D_2__Alphaproteobacteria; D_3__Rhodospirillales; D_4__Rhodospirillaceae; D_5__uncultured
New.CleanUp.ReferenceOTU175	15.823722612119141	0.001232356567284655	0.013555922240131205	1.0	0.0	0.0	0.5	2.0	D_0__Bacteria; D_1__Bacteroidetes; D_2__Bacteroidia; D_3__Bacteroidales; D_4__Rikenellaceae; D_5__Alistipes; D_6__uncultured Bacteroidetes bacterium
New.ReferenceOTU210	15.58396393495411	0.001379882031575918	0.015146520305708237	1.0	0.0	0.0	1.625	4.5	D_0__Bacteria; D_1__Gracilibacteria; D_2__uncultured Microgenomates group bacterium; D_3__uncultured Microgenomates group bacterium; D_4__uncultured Microgenomates group bacterium; D_5__uncultured Microgenomates group bacterium; D_6__uncultured Microgenomates group bacterium
New.CleanUp.ReferenceOTU487	15.581023093251371	0.001381796308445343	0.015146520305708237	1.0	14.833333333333334	18.416666666666668	6.625	8.166666666666666	D_0__Bacteria; D_1__Bacteroidetes; D_2__Flavobacteriia; D_3__Flavobacteriales; D_4__Blattabacteriaceae; D_5__Blattabacterium; Ambiguous_taxa
AB234415.1.1357	15.559473422551873	0.001395904256264942	0.015274413881052926	1.0	0.0	0.0	2.0	4.25	D_0__Bacteria; D_1__Bacteroidetes; D_2__Bacteroidia; D_3__Bacteroidales; D_4__Rikenellaceae; D_5__Alistipes; D_6__uncultured bacterium
AJ576363.1.1455	15.546235174153363	0.0014046417510820287	0.01534319846426251	1.0	0.0	0.0	5.625	1.8333333333333333	D_0__Bacteria; D_1__Firmicutes; D_2__Clostridia; D_3__Clostridiales; D_4__Christensenellaceae; D_5__Christensenellaceae R-7 group; D_6__uncultured bacterium
EF608520.1.1459	15.509698275862066	0.0014290394654320022	0.015582505251113068	1.0	0.0	0.0	2.125	0.16666666666666666	D_0__Bacteria; D_1__Proteobacteria; D_2__Gammaproteobacteria; D_3__Enterobacteriales; D_4__Enterobacteriaceae; D_5__Cronobacter
GQ136239.1.1373	15.427229644855556	0.0014856653286556545	0.01617179007314042	1.0	0.0	0.0	0.875	1.9166666666666667	D_0__Bacteria; D_1__Firmicutes; D_2__Clostridia; D_3__Clostridiales; D_4__Christensenellaceae; D_5__Christensenellaceae R-7 group; D_6__uncultured bacterium
New.ReferenceOTU196	15.3941646901417	0.0015089893297621764	0.01639716009545393	1.0	0.0	0.0	1.625	6.5	D_0__Bacteria; D_1__Firmicutes; D_2__Erysipelotrichia; D_3__Erysipelotrichales; D_4__Erysipelotrichaceae; D_5__uncultured; D_6__uncultured Firmicutes bacterium
New.CleanUp.ReferenceOTU1369	15.38609892193511	0.001514733834181081	0.01643105557736462	1.0	0.0	0.0	0.75	1.0833333333333333	D_0__Bacteria; D_1__Firmicutes; D_2__Clostridia; D_3__Clostridiales; D_4__Christensenellaceae; D_5__Christensenellaceae R-7 group; D_6__uncultured bacterium
JN680670.1.1506	15.301726575121164	0.0015761408235878903	0.0170675872229007	1.0	0.0	0.0	5.75	1.25	D_0__Bacteria; D_1__Proteobacteria; D_2__Deltaproteobacteria; D_3__Desulfovibrionales; D_4__Desulfovibrionaceae; D_5__Desulfovibrio
New.CleanUp.ReferenceOTU24	15.293586526764003	0.0015821943138773391	0.0171035478593407	1.0	0.0	0.0	1.375	5.166666666666667	D_0__Bacteria; D_1__Proteobacteria; D_2__Alphaproteobacteria; D_3__Rhodospirillales; D_4__Rhodospirillaceae; D_5__uncultured; D_6__uncultured alpha proteobacterium
AB234457.1.1352	15.282441296360089	0.0015905200970603637	0.017163905668104853	1.0	0.0	0.0	0.5	1.1666666666666667	D_0__Bacteria; D_1__Firmicutes; D_2__Clostridia; D_3__Clostridiales; D_4__Ruminococcaceae
JN680578.1.1454	15.254902158157515	0.0016112794622348602	0.017358000265280532	1.0	0.0	0.0	9.0	6.083333333333333	D_0__Bacteria; D_1__Bacteroidetes; D_2__Bacteroidia; D_3__Bacteroidales; D_4__Porphyromonadaceae; D_5__Dysgonomonas; D_6__uncultured Bacteroidetes bacterium
New.CleanUp.ReferenceOTU661	15.230466014972786	0.0016299247457960179	0.01752869241226336	1.0	0.0	0.0	3.125	0.9166666666666666	D_0__Bacteria; D_1__Bacteroidetes; D_2__Bacteroidia; D_3__Bacteroidales; D_4__M2PB4-65 termite group
New.ReferenceOTU153	15.188617574190754	0.0016623545422093356	0.01783117605210976	1.0	0.0	0.0	1.5	1.8333333333333333	D_0__Bacteria; D_1__Firmicutes; D_2__Clostridia; D_3__Clostridiales; D_4__Ruminococcaceae; D_5__Ruminococcaceae NK4A214 group; D_6__uncultured bacterium
HM556468.1.1378	15.186026532406292	0.0016643833459112846	0.01783117605210976	1.0	0.0	0.0	1.25	0.16666666666666666	D_0__Bacteria; D_1__Proteobacteria; D_2__Gammaproteobacteria; D_3__Enterobacteriales; D_4__Enterobacteriaceae
New.CleanUp.ReferenceOTU546	15.183201485308375	0.001666598177102446	0.01783117605210976	1.0	0.0	0.0	1.5	2.0	D_0__Bacteria; D_1__Fusobacteria; D_2__Fusobacteriia; D_3__Fusobacteriales; D_4__Fusobacteriaceae; D_5__Fusobacterium
KR068149.1.1441	15.171477045908178	0.0016758214097590935	0.017899259733246017	1.0	0.0	0.0	3.5	0.16666666666666666	D_0__Bacteria; D_1__Firmicutes; D_2__Clostridia; D_3__Clostridiales; D_4__Christensenellaceae; D_5__Christensenellaceae R-7 group; D_6__uncultured rumen bacterium
GQ138575.1.1438	15.162522364996748	0.0016828998601669607	0.017944242290945496	1.0	0.0	0.0	1.0	0.9166666666666666	D_0__Bacteria; D_1__Firmicutes; D_2__Clostridia; D_3__Clostridiales; D_4__Peptococcaceae; D_5__uncultured; D_6__uncultured bacterium
New.CleanUp.ReferenceOTU213	15.153276384083043	0.001690239704925861	0.017991854274032253	1.0	0.0	0.0	0.125	0.9166666666666666	D_0__Bacteria; D_1__Firmicutes; D_2__Clostridia; D_3__Clostridiales; D_4__Ruminococcaceae; D_5__uncultured; D_6__uncultured bacterium
New.CleanUp.ReferenceOTU335	15.13363930885529	0.0017059339638319838	0.01812808264791916	1.0	0.0	0.0	0.125	1.0833333333333333	D_0__Bacteria; D_1__Bacteroidetes; D_2__Bacteroidia; D_3__Bacteroidales; D_4__Porphyromonadaceae; D_5__Parabacteroides; D_6__uncultured bacterium
New.ReferenceOTU126	15.116559617918302	0.0017197018325127865	0.018243413168978866	1.0	32.5	17.5	7.625	7.25	D_0__Bacteria; D_1__Bacteroidetes; D_2__Flavobacteriia; D_3__Flavobacteriales; D_4__Blattabacteriaceae; D_5__Blattabacterium
New.CleanUp.ReferenceOTU61	15.021418577117638	0.0017984364914270588	0.019021603884587845	1.0	0.0	0.0	4.0	2.6666666666666665	D_0__Bacteria; D_1__Bacteroidetes; D_2__Bacteroidia; D_3__Bacteroidales; D_4__Rikenellaceae; D_5__Rs-D38 termite group
New.CleanUp.ReferenceOTU282	15.011324716994741	0.0018069967439699858	0.019021603884587845	1.0	0.0	0.0	0.125	1.25	D_0__Bacteria; D_1__Planctomycetes; D_2__vadinHA49; D_3__uncultured organism; D_4__uncultured organism; D_5__uncultured organism; D_6__uncultured organism
JN680617.1.1458	15.008078323241065	0.0018097584793041596	0.019021603884587845	1.0	0.0	0.0	0.125	2.25	D_0__Bacteria; D_1__Firmicutes; D_2__Clostridia; D_3__Clostridiales; D_4__Ruminococcaceae; D_5__Ruminococcaceae NK4A214 group
New.CleanUp.ReferenceOTU232	15.008078323241065	0.0018097584793041596	0.019021603884587845	1.0	0.0	0.0	0.125	1.25	Unassigned
KM650915.1.1453	15.007091046876678	0.001810599193930816	0.019021603884587845	1.0	0.0	0.0	2.875	1.5833333333333333	D_0__Bacteria; D_1__Bacteroidetes; D_2__Bacteroidia; D_3__Bacteroidales; D_4__Porphyromonadaceae; D_5__Dysgonomonas
JN680686.1.1513	15.006277939354764	0.0018112918861182866	0.019021603884587845	1.0	0.0	0.0	1.625	1.5	D_0__Bacteria; D_1__Planctomycetes; D_2__vadinHA49
JN680597.1.1451	14.992359314359634	0.001823190113515917	0.019114483953929857	1.0	0.0	0.0	1.75	3.0	D_0__Bacteria; D_1__Bacteroidetes; D_2__Bacteroidia; D_3__Bacteroidales; D_4__Rikenellaceae; D_5__Alistipes; D_6__uncultured bacterium
GQ138181.1.1438	14.969696969696969	0.0018427289541758764	0.01928702428793781	1.0	0.0	0.0	0.0	0.5833333333333334	D_0__Bacteria; D_1__Firmicutes; D_2__Clostridia; D_3__Clostridiales; D_4__Peptococcaceae; D_5__uncultured; D_6__uncultured bacterium
New.CleanUp.ReferenceOTU3062	14.941288529849912	0.0018675155549215709	0.019511163240245412	1.0	0.0	1.1666666666666667	0.0	0.25	D_0__Bacteria; D_1__Bacteroidetes; D_2__Flavobacteriia; D_3__Flavobacteriales; D_4__Blattabacteriaceae; D_5__Blattabacterium
New.CleanUp.ReferenceOTU490	14.933006535947712	0.001874803728381618	0.019511163240245412	1.0	0.0	0.0	0.0	0.6666666666666666	D_0__Bacteria; D_1__Firmicutes; D_2__Clostridia; D_3__Clostridiales; D_4__Clostridiales vadinBB60 group
KM250916.1.1454	14.916160300925943	0.0018897156298135517	0.019511163240245412	1.0	0.0	0.0	0.125	0.75	D_0__Bacteria; D_1__Firmicutes; D_2__Clostridia; D_3__Clostridiales; D_4__Ruminococcaceae; D_5__Ruminococcaceae NK4A214 group; D_6__uncultured bacterium
New.CleanUp.ReferenceOTU601	14.916160300925943	0.0018897156298135517	0.019511163240245412	1.0	0.0	0.0	0.125	0.75	D_0__Bacteria; D_1__Bacteroidetes; D_2__Flavobacteriia; D_3__Flavobacteriales; D_4__Blattabacteriaceae; D_5__Blattabacterium
New.CleanUp.ReferenceOTU1734	14.916160300925943	0.0018897156298135517	0.019511163240245412	1.0	0.0	0.0	0.125	0.75	D_0__Bacteria; D_1__Bacteroidetes; D_2__Bacteroidia; D_3__Bacteroidales; D_4__Rikenellaceae; D_5__Alistipes; D_6__uncultured bacterium
New.CleanUp.ReferenceOTU271	14.908646003262643	0.0018964050010472659	0.019511163240245412	1.0	0.0	0.0	0.0	0.9166666666666666	D_0__Bacteria; D_1__Firmicutes; D_2__Clostridia; D_3__Clostridiales; D_4__Ruminococcaceae
AB089099.1.1424	14.904593639575973	0.0019000222363966576	0.019511163240245412	1.0	0.0	0.0	0.0	1.6666666666666667	D_0__Bacteria; D_1__Proteobacteria; D_2__Alphaproteobacteria; D_3__Rickettsiales; D_4__Rickettsiales Incertae Sedis; D_5__Candidatus Hepatincola; D_6__uncultured alpha proteobacterium
New.CleanUp.ReferenceOTU164	14.904593639575973	0.0019000222363966576	0.019511163240245412	1.0	0.0	0.0	0.0	1.5833333333333333	D_0__Bacteria; D_1__Bacteroidetes; D_2__Bacteroidia; D_3__Bacteroidales; D_4__Porphyromonadaceae; D_5__Dysgonomonas; D_6__uncultured Porphyromonadaceae bacterium
New.CleanUp.ReferenceOTU1315	14.89697701802826	0.0019068395429879222	0.019511163240245412	1.0	0.0	0.0	1.75	0.9166666666666666	D_0__Bacteria; D_1__Firmicutes; D_2__Clostridia; D_3__Clostridiales; D_4__Ruminococcaceae
JN680605.1.1446	14.896495517522412	0.001907271327638116	0.019511163240245412	1.0	0.0	0.0	0.0	3.1666666666666665	D_0__Bacteria; D_1__Bacteroidetes; D_2__Bacteroidia; D_3__Bacteroidales; D_4__Rikenellaceae; D_5__uncultured; D_6__uncultured Rikenellaceae bacterium
New.CleanUp.ReferenceOTU133	14.896495517522412	0.001907271327638116	0.019511163240245412	1.0	0.0	0.0	0.0	1.4166666666666667	D_0__Bacteria; D_1__Firmicutes; D_2__Clostridia; D_3__Clostridiales; D_4__Christensenellaceae; D_5__Christensenellaceae R-7 group; D_6__uncultured bacterium
New.CleanUp.ReferenceOTU145	14.896495517522412	0.001907271327638116	0.019511163240245412	1.0	0.0	0.0	0.0	1.4166666666666667	D_0__Bacteria; D_1__Firmicutes; D_2__Clostridia; D_3__Clostridiales; D_4__Ruminococcaceae; D_5__uncultured; D_6__uncultured bacterium
New.CleanUp.ReferenceOTU76	14.896495517522412	0.001907271327638116	0.019511163240245412	1.0	0.0	0.0	0.0	6.5	D_0__Bacteria; D_1__Bacteroidetes; D_2__Bacteroidia; D_3__Bacteroidales; D_4__Porphyromonadaceae; D_5__Paludibacter; D_6__uncultured Bacteroidales bacterium
New.CleanUp.ReferenceOTU826	14.894898148148172	0.0019087044602289992	0.019511163240245412	1.0	6.0	5.666666666666667	1.625	3.4166666666666665	D_0__Bacteria; D_1__Bacteroidetes; D_2__Flavobacteriia; D_3__Flavobacteriales; D_4__Blattabacteriaceae; D_5__Blattabacterium
New.CleanUp.ReferenceOTU154	14.892449755567627	0.001910903190009656	0.019511163240245412	1.0	0.0	0.0	0.0	1.8333333333333333	D_0__Bacteria; D_1__Tenericutes; D_2__Mollicutes; D_3__Mollicutes RF9; D_4__uncultured Firmicutes bacterium; D_5__uncultured Firmicutes bacterium; D_6__uncultured Firmicutes bacterium
New.CleanUp.ReferenceOTU1359	14.861844209852825	0.001938600796992079	0.01975618396457046	1.0	0.0	0.0	1.375	0.16666666666666666	D_0__Bacteria; D_1__Firmicutes; D_2__Clostridia; D_3__Clostridiales; D_4__Christensenellaceae; D_5__Christensenellaceae R-7 group; D_6__uncultured bacterium
LN561456.1.1394	14.858980000977953	0.0019412131551702877	0.01975618396457046	1.0	0.0	0.08333333333333333	9.0	2.5	D_0__Bacteria; D_1__Firmicutes; D_2__Erysipelotrichia; D_3__Erysipelotrichales; D_4__Erysipelotrichaceae; D_5__Breznakia; Ambiguous_taxa
New.CleanUp.ReferenceOTU327	14.83820564516129	0.0019602656125052393	0.01991769881277645	1.0	0.0	0.0	0.125	0.6666666666666666	D_0__Bacteria; D_1__Firmicutes; D_2__Negativicutes; D_3__Selenomonadales; D_4__Acidaminococcaceae; D_5__uncultured
New.CleanUp.ReferenceOTU247	14.817558562197089	0.001979385102458944	0.02006122105489326	1.0	0.0	0.0	2.875	1.4166666666666667	D_0__Bacteria; D_1__Bacteroidetes; D_2__Bacteroidia; D_3__Bacteroidales; D_4__Bacteroidaceae; D_5__Bacteroides
New.CleanUp.ReferenceOTU99	14.813443894121468	0.0019832173883315147	0.02006122105489326	1.0	0.0	0.0	1.375	2.3333333333333335	D_0__Bacteria; D_1__Proteobacteria; D_2__Deltaproteobacteria; D_3__Desulfovibrionales; D_4__Desulfovibrionaceae; D_5__Desulfovibrio
JQ183877.1.1399	14.812597761596527	0.0019840063641123067	0.02006122105489326	1.0	0.0	0.0	1.25	1.0833333333333333	D_0__Bacteria; D_1__Firmicutes; D_2__Clostridia; D_3__Clostridiales; D_4__Peptococcaceae; D_5__uncultured; D_6__uncultured bacterium
New.CleanUp.ReferenceOTU196	14.808368905713046	0.0019879542268391795	0.02006871855772004	1.0	0.0	0.0	3.0	2.0833333333333335	D_0__Bacteria; D_1__Bacteroidetes; D_2__Bacteroidia; D_3__Bacteroidales; D_4__Porphyromonadaceae; D_5__uncultured; D_6__uncultured Bacteroidetes bacterium
New.CleanUp.ReferenceOTU362	14.764179387445596	0.0020296764722852394	0.02045691632855606	1.0	0.0	0.08333333333333333	2.125	2.0833333333333335	D_0__Bacteria; D_1__Firmicutes; D_2__Clostridia; D_3__Clostridiales; D_4__Ruminococcaceae; D_5__uncultured; D_6__uncultured Firmicutes bacterium
New.CleanUp.ReferenceOTU159	14.746898148148166	0.0020462280392365777	0.020590580864279326	1.0	0.0	0.0	1.0	1.6666666666666667	D_0__Bacteria; D_1__Firmicutes; D_2__Clostridia; D_3__Clostridiales; D_4__Christensenellaceae; D_5__Christensenellaceae R-7 group; D_6__uncultured Firmicutes bacterium
HM218546.1.1456	14.679256287697756	0.002112311234305325	0.02122143822715414	1.0	0.0	0.25	0.25	5.166666666666667	D_0__Bacteria; D_1__Firmicutes; D_2__Bacilli; D_3__Lactobacillales; D_4__Enterococcaceae; D_5__Enterococcus
New.CleanUp.ReferenceOTU43	14.666367827868845	0.002125140675949435	0.02125908586850195	1.0	0.0	0.0	3.875	3.5	D_0__Bacteria; D_1__Proteobacteria; D_2__Alphaproteobacteria; D_3__Rhodospirillales; D_4__Rhodospirillaceae; D_5__uncultured
New.ReferenceOTU148	14.665808251515626	0.002125699436853235	0.02125908586850195	1.0	0.0	0.0	8.5	13.5	D_0__Bacteria; D_1__Proteobacteria; D_2__Deltaproteobacteria; D_3__Bradymonadales; D_4__uncultured bacterium; D_5__uncultured bacterium; D_6__uncultured bacterium
New.CleanUp.ReferenceOTU840	14.665258786303527	0.002126248243119064	0.02125908586850195	1.0	5.666666666666667	4.083333333333333	1.125	1.4166666666666667	D_0__Bacteria; D_1__Bacteroidetes; D_2__Flavobacteriia; D_3__Flavobacteriales; D_4__Blattabacteriaceae; D_5__Blattabacterium; Ambiguous_taxa
EU462743.1.1389	14.629704517409722	0.002162060194265264	0.021582671062051494	1.0	0.0	0.08333333333333333	34.25	8.25	D_0__Bacteria; D_1__Firmicutes; D_2__Clostridia; D_3__Clostridiales; D_4__Ruminococcaceae; D_5__[Eubacterium] coprostanoligenes group; D_6__uncultured bacterium
New.CleanUp.ReferenceOTU2614	14.60819892473119	0.0021840112979962245	0.02176708075502925	1.0	0.0	0.6666666666666666	0.0	0.08333333333333333	D_0__Bacteria; D_1__Bacteroidetes; D_2__Flavobacteriia; D_3__Flavobacteriales; D_4__Blattabacteriaceae; D_5__Blattabacterium; Ambiguous_taxa
New.CleanUp.ReferenceOTU835	14.563259784306984	0.0022305973445323366	0.022196039394956908	1.0	2.8333333333333335	3.1666666666666665	0.25	1.5	D_0__Bacteria; D_1__Bacteroidetes; D_2__Flavobacteriia; D_3__Flavobacteriales; D_4__Blattabacteriaceae; D_5__Blattabacterium; Ambiguous_taxa
New.CleanUp.ReferenceOTU22949	14.543055555555567	0.002251861811904187	0.022372068382076678	1.0	0.0	0.5833333333333334	0.0	0.08333333333333333	D_0__Bacteria; D_1__Bacteroidetes; D_2__Flavobacteriia; D_3__Flavobacteriales; D_4__Blattabacteriaceae; D_5__Blattabacterium
New.CleanUp.ReferenceOTU121	14.535334483006414	0.002260041034493223	0.022417744587786184	1.0	0.0	0.0	0.375	2.5	D_0__Bacteria; D_1__Firmicutes; D_2__Clostridia; D_3__Clostridiales; D_4__Ruminococcaceae; D_5__Ruminococcaceae UCG-014; D_6__uncultured bacterium
New.ReferenceOTU203	14.47254259421989	0.0023276620430485694	0.023051956847216764	1.0	0.0	0.08333333333333333	6.875	7.333333333333333	D_0__Bacteria; D_1__RsaHf231; D_2__uncultured bacterium; D_3__uncultured bacterium; D_4__uncultured bacterium; D_5__uncultured bacterium; D_6__uncultured bacterium
New.CleanUp.ReferenceOTU623	14.296130952380922	0.002528563789132378	0.024990759972092033	1.0	0.0	0.0	1.125	0.16666666666666666	D_0__Bacteria; D_1__Firmicutes; D_2__Clostridia; D_3__Clostridiales; D_4__Christensenellaceae; D_5__Christensenellaceae R-7 group
AB990473.1.1445	14.293726558135829	0.002531417450440382	0.024990759972092033	1.0	1.0	0.0	2.375	0.0	D_0__Bacteria; D_1__Bacteroidetes; D_2__Sphingobacteriia; D_3__Sphingobacteriales; D_4__Chitinophagaceae; D_5__Parasediminibacterium
KF952570.1.1442	14.259771077610273	0.0025720601409456208	0.025352006964060852	1.0	1.6666666666666667	0.0	6.5	0.0	D_0__Bacteria; D_1__Firmicutes; D_2__Bacilli; D_3__Bacillales; D_4__Bacillaceae; D_5__Anoxybacillus
JP829337.2569.4303	14.255016091364775	0.0025778029689248138	0.025368661607705047	1.0	0.0	0.0	3.875	2.4166666666666665	D_0__Bacteria; D_1__Cyanobacteria; D_2__Chloroplast; D_3__Gossypium arboreum; D_4__Gossypium arboreum; D_5__Gossypium arboreum; D_6__Gossypium arboreum
New.CleanUp.ReferenceOTU624	14.183185699465293	0.00266611823550327	0.026183473044618006	1.0	0.0	0.0	2.375	0.4166666666666667	D_0__Bacteria; D_1__Firmicutes; D_2__Clostridia; D_3__Clostridiales; D_4__Lachnospiraceae; D_5__Tyzzerella 3
New.CleanUp.ReferenceOTU531	14.180909246282688	0.002668965617904823	0.026183473044618006	1.0	0.0	0.0	3.375	0.9166666666666666	D_0__Bacteria; D_1__Firmicutes; D_2__Clostridia; D_3__Clostridiales; D_4__Christensenellaceae; D_5__Christensenellaceae R-7 group; D_6__uncultured Clostridiaceae bacterium
FJ676152.1.1388	14.173641954219342	0.002678075714761154	0.02623173067087647	1.0	0.0	0.0	3.25	1.25	D_0__Bacteria; D_1__Firmicutes; D_2__Clostridia; D_3__Clostridiales; D_4__Ruminococcaceae; D_5__uncultured
AJ408969.1.1494	14.077554744525552	0.00280146572785672	0.02739745936039877	1.0	0.0	0.0	9.75	3.4166666666666665	D_0__Bacteria; D_1__Firmicutes; D_2__Clostridia; D_3__Clostridiales; D_4__Lachnospiraceae; D_5__uncultured; D_6__uncultured organism
New.CleanUp.ReferenceOTU2641	13.969963796224478	0.0029463235741787647	0.028769171998104352	1.0	0.0	1.25	0.0	0.4166666666666667	D_0__Bacteria; D_1__Bacteroidetes; D_2__Flavobacteriia; D_3__Flavobacteriales; D_4__Blattabacteriaceae; D_5__Blattabacterium
AB721398.1.1476	13.913026721479959	0.0030259606216464126	0.029500759393901708	1.0	0.0	0.0	1.625	0.75	D_0__Bacteria; D_1__Firmicutes; D_2__Clostridia; D_3__Clostridiales; D_4__Family XIII; D_5__Anaerovorax
New.CleanUp.ReferenceOTU234	13.849164956680355	0.0031178228320091774	0.030325732294516215	1.0	0.0	0.08333333333333333	0.5	1.8333333333333333	D_0__Bacteria; D_1__Firmicutes; D_2__Bacilli; D_3__Lactobacillales; D_4__Lactobacillaceae; D_5__Lactobacillus; Ambiguous_taxa
FJ374259.1.1506	13.847489132921515	0.0031202702664432725	0.030325732294516215	1.0	0.0	0.0	3.375	1.0833333333333333	D_0__Bacteria; D_1__Proteobacteria; D_2__Deltaproteobacteria; D_3__Desulfovibrionales; D_4__Desulfovibrionaceae; D_5__Desulfovibrio; D_6__uncultured bacterium
GBID01006401.3.1278	13.83069114963503	0.0031449080606648708	0.030517797754575856	1.0	0.0	0.0	3.5	1.0	D_0__Bacteria; D_1__Firmicutes; D_2__Clostridia; D_3__Clostridiales; D_4__Christensenellaceae; D_5__Christensenellaceae R-7 group; D_6__uncultured bacterium
JPZV01292699.5144.6630	13.811904174884964	0.0031726915015857144	0.030739746297871493	1.0	0.0	0.0	0.375	1.9166666666666667	D_0__Bacteria; D_1__Firmicutes; D_2__Clostridia; D_3__Clostridiales; D_4__Ruminococcaceae
EU358715.1.1495	13.807137034494602	0.0031797800628653597	0.030760808985277107	1.0	0.0	0.0	1.875	0.9166666666666666	D_0__Bacteria; D_1__Firmicutes; D_2__Clostridia; D_3__Clostridiales; D_4__Ruminococcaceae; D_5__Anaerotruncus; D_6__uncultured bacterium
KF318250.1.1396	13.76377473363776	0.003244982896106659	0.031298119199043455	1.0	0.0	0.0	0.375	3.5	D_0__Bacteria; D_1__Verrucomicrobia; D_2__Verrucomicrobiae; D_3__Verrucomicrobiales; D_4__Verrucomicrobiaceae; D_5__Akkermansia
JPZV01049903.3128.4613	13.763550538060358	0.003245323431886755	0.031298119199043455	1.0	0.0	0.0	0.25	0.9166666666666666	D_0__Bacteria; D_1__Bacteroidetes; D_2__Bacteroidia; D_3__Bacteroidales; D_4__Porphyromonadaceae; D_5__uncultured
HK556969.1.1496	13.74815234107998	0.0032687970156444653	0.0314760008014134	1.0	0.0	0.0	6.0	1.5833333333333333	D_0__Bacteria; D_1__Actinobacteria; D_2__Actinobacteria; D_3__Corynebacteriales
New.CleanUp.ReferenceOTU142	13.737440771821646	0.003285225246998996	0.031553339683000094	1.0	0.0	0.0	1.625	1.0	D_0__Bacteria; D_1__Proteobacteria; D_2__Deltaproteobacteria; D_3__Desulfovibrionales; D_4__Desulfovibrionaceae; D_5__Desulfovibrio
New.CleanUp.ReferenceOTU147	13.736344468603825	0.0032869112435398723	0.031553339683000094	1.0	0.0	0.0	0.25	1.5833333333333333	D_0__Bacteria; D_1__Firmicutes; D_2__Clostridia; D_3__Clostridiales; D_4__Ruminococcaceae; D_5__uncultured; D_6__uncultured bacterium
New.CleanUp.ReferenceOTU625	13.70896668822768	0.003329294416255785	0.03191126148751142	1.0	0.0	0.0	2.0	0.4166666666666667	D_0__Bacteria; D_1__Firmicutes; D_2__Clostridia; D_3__Clostridiales; D_4__Eubacteriaceae; D_5__Anaerofustis; D_6__uncultured bacterium
GQ451273.1.1498	13.580876673532453	0.0035348913876077455	0.03383009968660073	1.0	0.0	0.0	1.375	1.0833333333333333	D_0__Bacteria; D_1__Firmicutes; D_2__Clostridia; D_3__Clostridiales; D_4__Christensenellaceae; D_5__Christensenellaceae R-7 group; D_6__uncultured bacterium
New.ReferenceOTU134	13.57005494505494	0.0035528267259052064	0.0339498358434209	1.0	0.16666666666666666	1.0	0.0	0.4166666666666667	D_0__Bacteria; D_1__Bacteroidetes; D_2__Flavobacteriia; D_3__Flavobacteriales; D_4__Blattabacteriaceae; D_5__Blattabacterium; Ambiguous_taxa
AM490846.1.1395	13.560826165202554	0.0035681931792227307	0.034044696812126636	1.0	0.0	0.0	0.375	2.4166666666666665	D_0__Bacteria; D_1__Elusimicrobia; D_2__Elusimicrobia; D_3__Elusimicrobiales; D_4__Elusimicrobiaceae; D_5__Elusimicrobium; D_6__uncultured bacterium
AJ576380.1.1471	13.553194515560097	0.0035809500244370815	0.03411440822367077	1.0	0.0	0.0	2.25	6.416666666666667	D_0__Bacteria; D_1__Proteobacteria; D_2__Betaproteobacteria; D_3__Burkholderiales; D_4__Comamonadaceae; D_5__uncultured; D_6__uncultured bacterium
JX843652.1.1483	13.502964936404275	0.0036660466146567735	0.03487201483455432	1.0	0.0	0.0	1.0	0.75	D_0__Bacteria; D_1__Firmicutes; D_2__Clostridia; D_3__Clostridiales; D_4__Ruminococcaceae; D_5__Candidatus Soleaferrea; D_6__uncultured bacterium
JN680634.1.1432	13.48442014709747	0.003697967915816454	0.035122277974347776	1.0	0.0	0.0	0.5	2.6666666666666665	D_0__Bacteria; D_1__Firmicutes; D_2__Clostridia; D_3__Clostridiales; D_4__Clostridiaceae 1; D_5__Oxobacter; D_6__uncultured bacterium
New.CleanUp.ReferenceOTU317	13.452982066469213	0.0037527125357461302	0.03558822388065914	1.0	0.0	0.0	1.5	0.4166666666666667	D_0__Bacteria; D_1__Firmicutes; D_2__Clostridia; D_3__Clostridiales; D_4__Ruminococcaceae; D_5__uncultured
KT952842.1.1540	13.427419354838719	0.003797817034572118	0.03596147779029786	1.0	0.0	0.0	0.25	0.75	D_0__Bacteria; D_1__Firmicutes; D_2__Clostridia; D_3__Clostridiales; D_4__Peptococcaceae; D_5__uncultured; D_6__uncultured bacterium
New.CleanUp.ReferenceOTU88	13.41641229750219	0.003817403542985898	0.03609233954010383	1.0	0.0	0.0	2.625	1.1666666666666667	D_0__Bacteria; D_1__Firmicutes; D_2__Clostridia; D_3__Clostridiales; D_4__Ruminococcaceae; D_5__Ruminiclostridium 9
New.CleanUp.ReferenceOTU622	13.384361119719038	0.0038750084726955672	0.036581716486578514	1.0	0.0	0.08333333333333333	0.625	1.5	D_0__Bacteria; D_1__Firmicutes; D_2__Clostridia; D_3__Clostridiales; D_4__Peptococcaceae; D_5__uncultured; D_6__uncultured bacterium
New.CleanUp.ReferenceOTU668	13.345548072523432	0.003945919583911863	0.03719504619834993	1.0	0.0	0.0	1.75	2.0833333333333335	D_0__Bacteria; D_1__Firmicutes; D_2__Negativicutes; D_3__Selenomonadales; D_4__Acidaminococcaceae; D_5__uncultured
JN653048.1.1474	13.337195162032446	0.003961347467863006	0.037284321505796324	1.0	0.0	0.0	2.125	0.5833333333333334	D_0__Bacteria; D_1__Proteobacteria; D_2__Deltaproteobacteria; D_3__Desulfovibrionales; D_4__Desulfovibrionaceae; D_5__Desulfovibrio
FJ505137.1.1385	13.28195784912351	0.004064885179592531	0.03819229636293712	1.0	0.0	0.0	0.75	2.75	D_0__Bacteria; D_1__Bacteroidetes; D_2__Bacteroidia; D_3__Bacteroidales; D_4__Porphyromonadaceae; D_5__Parabacteroides
KF318263.1.1386	13.279254258531287	0.004070021037558565	0.03819229636293712	1.0	0.0	0.0	1.25	1.5833333333333333	D_0__Bacteria; D_1__Firmicutes; D_2__Clostridia; D_3__Clostridiales; D_4__Ruminococcaceae; D_5__Candidatus Soleaferrea; D_6__uncultured bacterium
New.CleanUp.ReferenceOTU309	13.265749801841348	0.004095771028586901	0.0383763935148584	1.0	0.0	0.0	0.5	1.25	D_0__Bacteria; D_1__Bacteroidetes; D_2__Bacteroidia; D_3__Bacteroidales; D_4__Rikenellaceae; D_5__Alistipes; D_6__uncultured Bacteroidetes bacterium
New.CleanUp.ReferenceOTU908	13.230530057595372	0.004163688485517436	0.03895444877556596	1.0	0.0	0.0	1.125	0.3333333333333333	D_0__Bacteria; D_1__Firmicutes; D_2__Clostridia; D_3__Clostridiales; D_4__Ruminococcaceae; D_5__Candidatus Soleaferrea; D_6__uncultured bacterium
New.CleanUp.ReferenceOTU713	13.213406852171392	0.004197110324248349	0.03920852764100062	1.0	0.0	0.0	1.375	0.4166666666666667	D_0__Bacteria; D_1__Firmicutes; D_2__Clostridia; D_3__Clostridiales; D_4__Christensenellaceae; D_5__Christensenellaceae R-7 group
New.CleanUp.ReferenceOTU137	13.153680626927024	0.004315778608559283	0.040257016856889045	1.0	0.0	0.0	2.0	0.8333333333333334	D_0__Bacteria; D_1__Firmicutes; D_2__Clostridia; D_3__Clostridiales; D_4__Ruminococcaceae
New.CleanUp.ReferenceOTU1085	13.115206879667008	0.0043939733974527615	0.040875244510008325	1.0	0.0	0.0	1.25	0.6666666666666666	D_0__Bacteria; D_1__Proteobacteria; D_2__Deltaproteobacteria; D_3__Desulfovibrionales; D_4__Desulfovibrionaceae; D_5__Desulfovibrio
HQ770019.1.1430	13.114044079958987	0.004396358396403666	0.040875244510008325	1.0	0.0	0.0	1.75	1.5	D_0__Bacteria; D_1__Firmicutes; D_2__Clostridia; D_3__Clostridiales; D_4__Ruminococcaceae; D_5__Anaerotruncus
New.CleanUp.ReferenceOTU185	13.111467377006065	0.004401647994846719	0.040875244510008325	1.0	0.0	0.0	0.5	1.4166666666666667	D_0__Bacteria; D_1__Firmicutes; D_2__Clostridia; D_3__Clostridiales; D_4__Ruminococcaceae; D_5__Ruminococcaceae UCG-014; D_6__uncultured bacterium
DQ243782.1.1340	13.095604569977803	0.004434351073143908	0.041117930913789215	1.0	0.16666666666666666	0.0	1.125	0.0	D_0__Bacteria; D_1__Aquificae; D_2__Aquificae; D_3__Aquificales; D_4__Hydrogenothermaceae; D_5__Sulfurihydrogenibium
New.CleanUp.ReferenceOTU3645	13.086046781589166	0.004454171575928388	0.041230526456141815	1.0	0.0	0.8333333333333334	0.0	0.3333333333333333	D_0__Bacteria; D_1__Bacteroidetes; D_2__Flavobacteriia; D_3__Flavobacteriales; D_4__Blattabacteriaceae; D_5__Blattabacterium
New.CleanUp.ReferenceOTU279	13.081578144078119	0.0044634684863503705	0.041230526456141815	1.0	0.0	0.0	0.5	1.1666666666666667	D_0__Bacteria; D_1__Firmicutes; D_2__Clostridia; D_3__Clostridiales; D_4__Ruminococcaceae; D_5__Candidatus Soleaferrea
New.CleanUp.ReferenceOTU1320	13.080240048767603	0.00446625610117657	0.041230526456141815	1.0	0.0	0.0	2.25	0.4166666666666667	D_0__Bacteria; D_1__Firmicutes; D_2__Clostridia; D_3__Clostridiales; D_4__Christensenellaceae; D_5__Christensenellaceae R-7 group
AB490786.1.1488	13.076950932464243	0.004473115545966834	0.04123303417114347	1.0	0.3333333333333333	0.0	4.875	0.0	D_0__Bacteria; D_1__Firmicutes; D_2__Bacilli; D_3__Bacillales; D_4__Planococcaceae; D_5__Paenisporosarcina; D_6__Sporosarcina sp. MB6
New.CleanUp.ReferenceOTU328	13.062162717999318	0.004504085378992863	0.04145745645164166	1.0	0.0	0.0	1.375	0.5	D_0__Bacteria; D_1__Firmicutes; D_2__Clostridia; D_3__Clostridiales; D_4__Ruminococcaceae; D_5__Ruminococcaceae UCG-010; D_6__uncultured bacterium
New.CleanUp.ReferenceOTU1182	13.052950804339703	0.004523484354039954	0.041574873086543424	1.0	6.0	3.8333333333333335	1.25	2.1666666666666665	D_0__Bacteria; D_1__Bacteroidetes; D_2__Flavobacteriia; D_3__Flavobacteriales; D_4__Blattabacteriaceae; D_5__Blattabacterium
New.CleanUp.ReferenceOTU486	13.049280900723183	0.004531235658562602	0.04158504983422775	1.0	0.0	0.0	2.125	0.6666666666666666	D_0__Bacteria; D_1__Bacteroidetes; D_2__Bacteroidia; D_3__Bacteroidales; D_4__Rikenellaceae; D_5__Alistipes; D_6__uncultured bacterium
New.CleanUp.ReferenceOTU1082	12.938988095238075	0.004770422182659665	0.04371606506774062	1.0	0.0	0.0	0.625	0.4166666666666667	D_0__Bacteria; D_1__Proteobacteria; D_2__Deltaproteobacteria; D_3__Desulfovibrionales; D_4__Desulfovibrionaceae; D_5__Desulfovibrio; D_6__uncultured bacterium
AM500743.1.1607	12.9249293165643	0.004801794847635286	0.04393923092302522	1.0	0.0	0.16666666666666666	13.375	58.25	D_0__Bacteria; D_1__Firmicutes; D_2__Negativicutes; D_3__Selenomonadales; D_4__Acidaminococcaceae; D_5__Phascolarctobacterium
GQ138263.1.1408	12.84803766000215	0.004977027321978918	0.045443614105356286	1.0	0.0	0.0	1.125	0.08333333333333333	D_0__Bacteria; D_1__Firmicutes; D_2__Clostridia; D_3__Clostridiales; D_4__Christensenellaceae; D_5__Christensenellaceae R-7 group; D_6__uncultured bacterium
New.CleanUp.ReferenceOTU1029	12.8464467916936	0.004980718849061257	0.045443614105356286	1.0	0.0	0.0	2.25	0.8333333333333334	D_0__Bacteria; D_1__Bacteroidetes; D_2__Bacteroidia; D_3__Bacteroidales; D_4__Porphyromonadaceae; D_5__uncultured; D_6__uncultured bacterium
New.ReferenceOTU161	12.831748547279487	0.005014953741361911	0.045632153055827816	1.0	0.0	0.0	4.125	0.08333333333333333	D_0__Bacteria; D_1__Tenericutes; D_2__Mollicutes; D_3__Mollicutes RF9; D_4__uncultured bacterium; D_5__uncultured bacterium; D_6__uncultured bacterium
New.CleanUp.ReferenceOTU2647	12.83131613756616	0.005015964419621271	0.045632153055827816	1.0	0.0	0.8333333333333334	0.0	0.16666666666666666	D_0__Bacteria; D_1__Bacteroidetes; D_2__Flavobacteriia; D_3__Flavobacteriales; D_4__Blattabacteriaceae; D_5__Blattabacterium
New.CleanUp.ReferenceOTU13348	12.821140629130342	0.005039806050293685	0.04578250517966353	1.0	0.0	1.4166666666666667	0.0	0.16666666666666666	D_0__Bacteria; D_1__Bacteroidetes; D_2__Flavobacteriia; D_3__Flavobacteriales; D_4__Blattabacteriaceae; D_5__Blattabacterium
New.CleanUp.ReferenceOTU334	12.764093137254896	0.005175561473509147	0.04694759313433877	1.0	0.0	0.0	0.5	0.8333333333333334	D_0__Bacteria; D_1__Bacteroidetes; D_2__Bacteroidia; D_3__Bacteroidales; D_4__Rikenellaceae; D_5__Alistipes; D_6__uncultured bacterium
New.CleanUp.ReferenceOTU301	12.73402681916781	0.0052485592479544815	0.04754085721121143	1.0	0.0	0.0	0.75	1.25	D_0__Bacteria; D_1__Firmicutes; D_2__Clostridia; D_3__Clostridiales; D_4__Ruminococcaceae; D_5__Candidatus Soleaferrea
CP015774.4402081.4403943	12.708291457286442	0.005311850193828219	0.04804461035140292	1.0	1.3333333333333333	2.3333333333333335	870.875	366.5833333333333	D_0__Bacteria; D_1__Proteobacteria; D_2__Gammaproteobacteria; D_3__Enterobacteriales; D_4__Enterobacteriaceae; D_5__Raoultella; D_6__Lelliottia amnigena
New.CleanUp.ReferenceOTU522	12.69412183253764	0.005347019166788658	0.04829291914131344	1.0	0.0	0.0	0.625	1.0	D_0__Bacteria; D_1__Bacteroidetes; D_2__Bacteroidia; D_3__Bacteroidales; D_4__Rikenellaceae; D_5__Alistipes; D_6__uncultured Bacteroidetes bacterium
AB536958.1.1298	12.678135750497903	0.005386973120535806	0.04858366680321846	1.0	0.6666666666666666	0.0	2.25	0.0	D_0__Bacteria; D_1__Firmicutes; D_2__Bacilli; D_3__Bacillales; D_4__Bacillaceae; D_5__Bacillus; D_6__Bacillus sp. MB132
New.CleanUp.ReferenceOTU253	12.662882543459576	0.005425370628706833	0.04885956081305909	1.0	0.0	0.0	1.625	0.4166666666666667	D_0__Bacteria; D_1__Firmicutes; D_2__Clostridia; D_3__Clostridiales; D_4__Christensenellaceae; D_5__Christensenellaceae R-7 group; D_6__uncultured bacterium
New.CleanUp.ReferenceOTU841	12.659254257462	0.005434544037243836	0.048871855070559155	1.0	0.0	0.0	0.75	1.0	D_0__Bacteria; D_1__Synergistetes; D_2__Synergistia; D_3__Synergistales; D_4__Synergistaceae; D_5__Candidatus Tammella; D_6__uncultured bacterium
New.ReferenceOTU206	12.641520027478355	0.0054796027555759855	0.049161020066772074	1.0	0.0	0.0	3.0	0.08333333333333333	D_0__Bacteria; D_1__Firmicutes; D_2__Clostridia; D_3__Clostridiales; D_4__Ruminococcaceae; D_5__Anaerotruncus; D_6__uncultured bacterium
KF318225.1.1424	12.640420691241186	0.005482408053460123	0.049161020066772074	1.0	0.0	0.0	0.75	1.5	D_0__Bacteria; D_1__Proteobacteria; D_2__Deltaproteobacteria; D_3__Desulfovibrionales; D_4__Desulfovibrionaceae; D_5__Desulfovibrio
DQ797816.1.1296	12.602904414183273	0.005578998506159633	0.049955581759732685	1.0	0.0	0.0	1.75	0.8333333333333334	D_0__Bacteria; D_1__Firmicutes; D_2__Clostridia; D_3__Clostridiales; D_4__Ruminococcaceae; D_5__Ruminiclostridium 5; D_6__uncultured bacterium
New.CleanUp.ReferenceOTU207	12.58866027896068	0.005616110997527977	0.05021605533361088	1.0	0.0	0.0	0.5	0.9166666666666666	Unassigned
KM650490.1.1438	12.543545451268717	0.005735274371504698	0.05117279200588956	1.0	0.0	0.0	1.0	0.5833333333333334	D_0__Bacteria; D_1__Firmicutes; D_2__Clostridia; D_3__Clostridiales; D_4__Ruminococcaceae; D_5__[Eubacterium] coprostanoligenes group; D_6__uncultured bacterium
New.CleanUp.ReferenceOTU146	12.541976502082097	0.005739463171135081	0.05117279200588956	1.0	0.0	0.0	1.5	0.75	D_0__Bacteria; D_1__Firmicutes; D_2__Erysipelotrichia; D_3__Erysipelotrichales; D_4__Erysipelotrichaceae; D_5__Erysipelotrichaceae UCG-004
JN680657.1.1467	12.51759572072071	0.005804945372859713	0.051683005816115145	1.0	0.0	0.0	1.125	1.9166666666666667	D_0__Bacteria; D_1__Firmicutes; D_2__Clostridia; D_3__Clostridiales; D_4__Lachnospiraceae; D_5__Lactonifactor
New.CleanUp.ReferenceOTU764	12.510741771612814	0.005823486447652075	0.05177443419865673	1.0	0.0	0.0	1.875	1.3333333333333333	D_0__Bacteria; D_1__Planctomycetes; D_2__vadinHA49; D_3__uncultured bacterium; D_4__uncultured bacterium; D_5__uncultured bacterium; D_6__uncultured bacterium
New.ReferenceOTU28	12.488947017489883	0.005882834901859028	0.05222789170317115	1.0	0.0	0.08333333333333333	1.125	1.6666666666666667	D_0__Bacteria; D_1__Firmicutes; D_2__Clostridia; D_3__Clostridiales; D_4__Ruminococcaceae; D_5__uncultured; D_6__uncultured bacterium
JN680574.1.1454	12.465476190476206	0.005947416268438807	0.0526518789592058	1.0	0.0	0.0	0.75	0.08333333333333333	D_0__Bacteria; D_1__Bacteroidetes; D_2__Bacteroidia; D_3__Bacteroidales; D_4__Porphyromonadaceae; D_5__Dysgonomonas
New.CleanUp.ReferenceOTU1052	12.465476190476206	0.005947416268438807	0.0526518789592058	1.0	0.0	0.0	0.75	0.08333333333333333	D_0__Bacteria; D_1__Bacteroidetes; D_2__Bacteroidia; D_3__Bacteroidales; D_4__Porphyromonadaceae; D_5__uncultured; D_6__uncultured Bacteroidetes bacterium
EU885093.1.1477	12.461520152332605	0.0059583703591190315	0.052674350392268386	1.0	0.0	0.0	0.875	0.08333333333333333	D_0__Bacteria; D_1__Proteobacteria; D_2__Deltaproteobacteria; D_3__Rs-K70 termite group; D_4__uncultured bacterium; D_5__uncultured bacterium; D_6__uncultured bacterium
New.CleanUp.ReferenceOTU947	12.445790621758492	0.006002122395847894	0.05298629629846539	1.0	0.0	0.0	0.75	1.25	D_0__Bacteria; D_1__Firmicutes; D_2__Clostridia; D_3__Clostridiales; D_4__Ruminococcaceae; D_5__Anaerotruncus; D_6__uncultured bacterium
New.CleanUp.ReferenceOTU161	12.429863650213278	0.006046747232344234	0.0533050576440036	1.0	0.0	0.0	1.0	1.4166666666666667	D_0__Bacteria; D_1__Firmicutes; D_2__Clostridia; D_3__Clostridiales; D_4__Ruminococcaceae; D_5__Anaerotruncus; D_6__uncultured bacterium
New.CleanUp.ReferenceOTU255	12.396277338761166	0.006141928662458215	0.054067976790894465	1.0	0.0	0.0	0.125	1.4166666666666667	D_0__Bacteria; D_1__Firmicutes; D_2__Clostridia; D_3__Clostridiales; D_4__Lachnospiraceae; D_5__Tyzzerella 3
JRRC01425068.1780.3152	12.367986406013577	0.006223251455068919	0.054706925361343216	1.0	0.16666666666666666	0.08333333333333333	2.0	3.75	D_0__Bacteria; D_1__Cyanobacteria; D_2__Chloroplast; D_3__Gossypium arboreum; D_4__Gossypium arboreum; D_5__Gossypium arboreum; D_6__Gossypium arboreum
KM650279.1.1449	12.334808965462242	0.00631997745084443	0.05547929714563154	1.0	0.0	0.08333333333333333	0.0	4.166666666666667	D_0__Bacteria; D_1__Firmicutes; D_2__Clostridia; D_3__Clostridiales; D_4__Clostridiales vadinBB60 group; D_5__uncultured bacterium; D_6__uncultured bacterium
New.CleanUp.ReferenceOTU248	12.303984379766908	0.006411174882595988	0.056201041442812724	1.0	0.0	0.0	0.875	1.0	D_0__Bacteria; D_1__Firmicutes; D_2__Clostridia; D_3__Clostridiales; D_4__Lachnospiraceae; D_5__Tyzzerella 3
New.CleanUp.ReferenceOTU1157	12.29534313725487	0.006436973421459179	0.05630215547520213	1.0	0.0	0.0	0.625	0.08333333333333333	D_0__Bacteria; D_1__Proteobacteria; D_2__Deltaproteobacteria; D_3__Desulfovibrionales; D_4__Desulfovibrionaceae; D_5__Desulfovibrio; D_6__uncultured bacterium
New.CleanUp.ReferenceOTU425	12.29409763905561	0.006440700322774361	0.05630215547520213	1.0	0.0	0.0	0.125	0.8333333333333334	D_0__Bacteria; D_1__Proteobacteria; D_2__Deltaproteobacteria; D_3__Desulfovibrionales; D_4__Desulfovibrionaceae; D_5__Desulfovibrio
JN680620.1.1450	12.27641253096778	0.006493850143328844	0.05668204459945746	1.0	0.0	0.0	0.125	1.0	D_0__Bacteria; D_1__Firmicutes; D_2__Clostridia; D_3__Clostridiales; D_4__Ruminococcaceae; D_5__Candidatus Soleaferrea; D_6__uncultured Clostridiales bacterium
AF349930.1.1400	12.272800457047893	0.0065047588584252105	0.05668204459945746	1.0	0.0	0.08333333333333333	0.875	1.6666666666666667	D_0__Bacteria; D_1__Firmicutes; D_2__Bacilli; D_3__Lactobacillales; D_4__Enterococcaceae; D_5__Enterococcus; D_6__Enterococcus faecalis
JPZV01217266.53479.54987	12.268053781103598	0.006519121693705787	0.05668204459945746	1.0	0.0	0.0	1.625	2.0	D_0__Bacteria; D_1__Bacteroidetes; D_2__Bacteroidia; D_3__Bacteroidales; D_4__Porphyromonadaceae; D_5__uncultured
CDAG01000013.295.1801	12.267589043283808	0.006520529614532606	0.05668204459945746	1.0	0.0	0.0	0.125	10.666666666666666	D_0__Bacteria; D_1__Actinobacteria; D_2__Actinobacteria; D_3__Propionibacteriales; D_4__Propionibacteriaceae; D_5__Propionibacterium
New.CleanUp.ReferenceOTU212	12.264650698602782	0.0065294382738790265	0.05668204459945746	1.0	0.0	0.0	0.125	1.9166666666666667	D_0__Bacteria; D_1__Firmicutes; D_2__Clostridia; D_3__Clostridiales; D_4__Lachnospiraceae; D_5__Syntrophococcus; D_6__uncultured rumen bacterium
EU636056.1.1397	12.252876687505667	0.006565256300141431	0.056907698490591255	1.0	1.3333333333333333	0.0	1.625	0.0	D_0__Bacteria; D_1__Proteobacteria; D_2__Gammaproteobacteria; D_3__Pseudomonadales; D_4__Pseudomonadaceae; D_5__Pseudomonas
New.CleanUp.ReferenceOTU251	12.25013766519824	0.006573616553554478	0.056907698490591255	1.0	0.0	0.0	0.75	0.8333333333333334	Unassigned
AB464935.1.1443	12.212111604311996	0.0066907753929500305	0.05784193810010254	1.0	0.6666666666666666	0.0	0.875	0.0	D_0__Bacteria; D_1__Bacteroidetes; D_2__Sphingobacteriia; D_3__Sphingobacteriales; D_4__Sphingobacteriaceae; D_5__Solitalea
New.CleanUp.ReferenceOTU1456	12.202452956989218	0.006720860984231092	0.058021888138348146	1.0	0.0	0.0	0.625	0.3333333333333333	D_0__Bacteria; D_1__Firmicutes; D_2__Clostridia; D_3__Clostridiales; D_4__Ruminococcaceae; D_5__Ruminococcaceae NK4A214 group
New.CleanUp.ReferenceOTU379	12.161029411764696	0.006851414016298359	0.058338015367595177	1.0	0.0	0.0	0.125	0.75	Unassigned
JN680608.1.1463	12.147998849441132	0.0068929977473184785	0.058338015367595177	1.0	0.0	0.0	1.125	1.4166666666666667	D_0__Bacteria; D_1__Firmicutes; D_2__Clostridia; D_3__Clostridiales; D_4__Ruminococcaceae; D_5__Ruminiclostridium 5
EU219937.1.1320	12.14646464646462	0.0068979101470045155	0.058338015367595177	1.0	0.0	0.0	0.0	0.4166666666666667	D_0__Bacteria; D_1__Firmicutes; D_2__Clostridia; D_3__Clostridiales; D_4__Clostridiales vadinBB60 group; D_5__uncultured bacterium; D_6__uncultured bacterium
GQ502504.1.1405	12.14646464646462	0.0068979101470045155	0.058338015367595177	1.0	0.0	0.0	0.0	0.4166666666666667	D_0__Bacteria; D_1__Bacteroidetes; D_2__Bacteroidia; D_3__Bacteroidales; D_4__Porphyromonadaceae; D_5__Dysgonomonas
New.CleanUp.ReferenceOTU695	12.14646464646462	0.0068979101470045155	0.058338015367595177	1.0	0.0	0.0	0.0	0.4166666666666667	D_0__Bacteria; D_1__Bacteroidetes; D_2__Bacteroidia; D_3__Bacteroidales; D_4__Porphyromonadaceae; D_5__uncultured
New.CleanUp.ReferenceOTU3640	12.14646464646462	0.0068979101470045155	0.058338015367595177	1.0	0.0	0.4166666666666667	0.0	0.0	D_0__Bacteria; D_1__Bacteroidetes; D_2__Flavobacteriia; D_3__Flavobacteriales; D_4__Blattabacteriaceae; D_5__Blattabacterium
New.CleanUp.ReferenceOTU21854	12.14646464646462	0.0068979101470045155	0.058338015367595177	1.0	0.0	0.4166666666666667	0.0	0.0	D_0__Bacteria; D_1__Bacteroidetes; D_2__Flavobacteriia; D_3__Flavobacteriales; D_4__Blattabacteriaceae; D_5__Blattabacterium
New.ReferenceOTU120	12.1365431066518	0.006929761778887535	0.058338015367595177	1.0	1.5	1.5833333333333333	0.125	0.9166666666666666	D_0__Bacteria; D_1__Bacteroidetes; D_2__Flavobacteriia; D_3__Flavobacteriales; D_4__Blattabacteriaceae; D_5__Blattabacterium
KM650696.1.1481	12.126044515344871	0.00696362420643886	0.058338015367595177	1.0	0.0	0.0	14.625	15.333333333333334	D_0__Bacteria; D_1__Firmicutes; D_2__Bacilli; D_3__Lactobacillales; D_4__Enterococcaceae
GBID01003438.1.1527	12.107843137254873	0.007022719270089289	0.058338015367595177	1.0	0.0	0.0	0.0	0.5833333333333334	D_0__Bacteria; D_1__Firmicutes; D_2__Clostridia; D_3__Clostridiales; D_4__Lachnospiraceae; D_5__Anaerosporobacter
New.CleanUp.ReferenceOTU881	12.107843137254873	0.007022719270089289	0.058338015367595177	1.0	0.0	0.0	0.0	0.5	Unassigned
New.CleanUp.ReferenceOTU1492	12.107843137254873	0.007022719270089289	0.058338015367595177	1.0	0.0	0.0	0.0	0.8333333333333334	D_0__Bacteria; D_1__Firmicutes; D_2__Clostridia; D_3__Clostridiales; D_4__Ruminococcaceae; D_5__Ruminococcaceae UCG-009; D_6__uncultured bacterium
New.CleanUp.ReferenceOTU626	12.107843137254873	0.007022719270089289	0.058338015367595177	1.0	0.0	0.0	0.0	0.6666666666666666	Unassigned
New.CleanUp.ReferenceOTU7031	12.107843137254873	0.007022719270089289	0.058338015367595177	1.0	0.0	0.5	0.0	0.0	D_0__Bacteria; D_1__Bacteroidetes; D_2__Flavobacteriia; D_3__Flavobacteriales; D_4__Blattabacteriaceae; D_5__Blattabacterium; Ambiguous_taxa
New.CleanUp.ReferenceOTU437	12.107843137254873	0.007022719270089289	0.058338015367595177	1.0	0.0	0.0	0.0	0.5	Unassigned
New.CleanUp.ReferenceOTU5068	12.107843137254873	0.007022719270089289	0.058338015367595177	1.0	0.0	0.5	0.0	0.0	D_0__Bacteria; D_1__Bacteroidetes; D_2__Flavobacteriia; D_3__Flavobacteriales; D_4__Blattabacteriaceae; D_5__Blattabacterium
New.CleanUp.ReferenceOTU457	12.107843137254873	0.007022719270089289	0.058338015367595177	1.0	0.0	0.0	0.0	0.5833333333333334	D_0__Bacteria; D_1__Bacteroidetes; D_2__Bacteroidia; D_3__Bacteroidales; D_4__Rikenellaceae; D_5__Alistipes; D_6__uncultured Bacteroidetes bacterium
New.CleanUp.ReferenceOTU458	12.107843137254873	0.007022719270089289	0.058338015367595177	1.0	0.0	0.0	0.0	0.5	D_0__Bacteria; D_1__Synergistetes; D_2__Synergistia; D_3__Synergistales; D_4__Synergistaceae; D_5__uncultured; D_6__uncultured Synergistetes bacterium
DQ677844.1.1389	12.088624338624314	0.007085655481257562	0.058338015367595177	1.0	0.0	0.5833333333333334	0.0	0.0	D_0__Bacteria; D_1__Bacteroidetes; D_2__Flavobacteriia; D_3__Flavobacteriales; D_4__Flavobacteriaceae; D_5__Flavobacterium
GU389572.1.1322	12.088624338624314	0.007085655481257562	0.058338015367595177	1.0	0.0	0.0	0.0	0.6666666666666666	D_0__Bacteria; D_1__Firmicutes; D_2__Clostridia; D_3__Clostridiales; D_4__Christensenellaceae; D_5__Christensenellaceae R-7 group
New.ReferenceOTU136	12.088624338624314	0.007085655481257562	0.058338015367595177	1.0	0.0	0.0	0.0	0.9166666666666666	D_0__Bacteria; D_1__Firmicutes; D_2__Bacilli; D_3__Lactobacillales; D_4__Enterococcaceae; D_5__Enterococcus
New.CleanUp.ReferenceOTU358	12.088624338624314	0.007085655481257562	0.058338015367595177	1.0	0.0	0.0	0.0	0.5833333333333334	D_0__Bacteria; D_1__Proteobacteria; D_2__Deltaproteobacteria; D_3__Rs-K70 termite group; D_4__uncultured bacterium; D_5__uncultured bacterium; D_6__uncultured bacterium
KM650559.1.1453	12.084787898021764	0.007098285316788591	0.058338015367595177	1.0	0.0	0.0	0.0	0.6666666666666666	D_0__Bacteria; D_1__Bacteroidetes; D_2__Bacteroidia; D_3__Bacteroidales; D_4__Porphyromonadaceae; D_5__uncultured
DQ777879.1.1445	12.084787898021764	0.007098285316788591	0.058338015367595177	1.0	0.0	0.0	0.0	0.8333333333333334	D_0__Bacteria; D_1__Firmicutes; D_2__Clostridia; D_3__Clostridiales; D_4__Ruminococcaceae; D_5__Ruminococcaceae UCG-014; D_6__uncultured bacterium
New.CleanUp.ReferenceOTU214	12.084787898021764	0.007098285316788591	0.058338015367595177	1.0	0.0	0.0	0.0	1.4166666666666667	D_0__Bacteria; D_1__Firmicutes; D_2__Clostridia; D_3__Clostridiales; D_4__Lachnospiraceae; D_5__uncultured; D_6__uncultured bacterium
New.CleanUp.ReferenceOTU420	12.084787898021764	0.007098285316788591	0.058338015367595177	1.0	0.0	0.0	0.0	2.3333333333333335	D_0__Bacteria; D_1__Bacteroidetes; D_2__Bacteroidia; D_3__Bacteroidales; D_4__Rikenellaceae; D_5__uncultured; D_6__uncultured Rikenellaceae bacterium
New.CleanUp.ReferenceOTU380	12.084787898021764	0.007098285316788591	0.058338015367595177	1.0	0.0	0.0	0.0	0.75	D_0__Bacteria; D_1__Bacteroidetes; D_2__Bacteroidia; D_3__Bacteroidales; D_4__Porphyromonadaceae; D_5__Dysgonomonas
New.CleanUp.ReferenceOTU228	12.084787898021764	0.007098285316788591	0.058338015367595177	1.0	0.0	0.0	0.0	0.8333333333333334	D_0__Bacteria; D_1__Saccharibacteria; D_2__uncultured bacterium; D_3__uncultured bacterium; D_4__uncultured bacterium; D_5__uncultured bacterium; D_6__uncultured bacterium
New.CleanUp.ReferenceOTU598	12.084787898021764	0.007098285316788591	0.058338015367595177	1.0	0.0	0.0	0.0	0.75	D_0__Bacteria; D_1__Synergistetes; D_2__Synergistia; D_3__Synergistales; D_4__Synergistaceae; D_5__uncultured; D_6__uncultured Synergistetes bacterium
New.CleanUp.ReferenceOTU520	12.084787898021764	0.007098285316788591	0.058338015367595177	1.0	0.0	0.0	0.0	0.6666666666666666	D_0__Bacteria; D_1__Firmicutes; D_2__Clostridia; D_3__Clostridiales; D_4__Ruminococcaceae; D_5__Ruminiclostridium 9
AB288890.1.1560	12.077122317369675	0.007123587611430878	0.058338015367595177	1.0	0.0	0.0	0.0	0.75	D_0__Bacteria; D_1__Firmicutes; D_2__Negativicutes; D_3__Selenomonadales; D_4__Veillonellaceae; D_5__Dendrosporobacter; D_6__uncultured bacterium
New.CleanUp.ReferenceOTU324	12.077122317369675	0.007123587611430878	0.058338015367595177	1.0	0.0	0.0	0.0	1.0833333333333333	D_0__Bacteria; D_1__Proteobacteria; D_2__Deltaproteobacteria; D_3__Desulfobacterales; D_4__Desulfobacteraceae; D_5__Desulfobotulus; D_6__uncultured proteobacterium
New.CleanUp.ReferenceOTU323	12.074239085973506	0.007133127529809274	0.058338015367595177	1.0	3.0	6.083333333333333	1.625	3.0833333333333335	D_0__Bacteria; D_1__Bacteroidetes; D_2__Flavobacteriia; D_3__Flavobacteriales; D_4__Blattabacteriaceae; D_5__Blattabacterium; Ambiguous_taxa
AY975634.1.1360	12.073293172690734	0.0071362600780653365	0.058338015367595177	1.0	0.0	0.0	0.0	1.75	D_0__Bacteria; D_1__Bacteroidetes; D_2__Bacteroidia; D_3__Bacteroidales; D_4__Bacteroidaceae; D_5__Bacteroides; D_6__uncultured bacterium
New.CleanUp.ReferenceOTU136	12.073293172690734	0.0071362600780653365	0.058338015367595177	1.0	0.0	0.0	0.0	2.0833333333333335	D_0__Bacteria; D_1__Saccharibacteria; D_2__uncultured bacterium; D_3__uncultured bacterium; D_4__uncultured bacterium; D_5__uncultured bacterium; D_6__uncultured bacterium
New.CleanUp.ReferenceOTU298	12.073293172690734	0.0071362600780653365	0.058338015367595177	1.0	0.0	0.0	0.0	1.75	D_0__Bacteria; D_1__Tenericutes; D_2__Mollicutes; D_3__Mollicutes RF9; D_4__uncultured bacterium; D_5__uncultured bacterium; D_6__uncultured bacterium
KJ186926.1.1410	12.069466455361832	0.007148946762573175	0.058338015367595177	1.0	0.0	0.0	0.0	4.0	D_0__Bacteria; D_1__Proteobacteria; D_2__Betaproteobacteria; D_3__Neisseriales; D_4__Neisseriaceae; D_5__Aquitalea; Ambiguous_taxa
AB522105.1.1442	12.069466455361832	0.007148946762573175	0.058338015367595177	1.0	0.0	0.0	0.0	11.25	D_0__Bacteria; D_1__Elusimicrobia; D_2__Elusimicrobia; D_3__Lineage I; D_4__Unknown Family; D_5__Candidatus Endomicrobium; D_6__uncultured Endomicrobia bacterium
New.ReferenceOTU96	12.069466455361832	0.007148946762573175	0.058338015367595177	1.0	0.0	0.0	0.0	5.75	D_0__Bacteria; D_1__Bacteroidetes; D_2__Bacteroidia; D_3__Bacteroidales; D_4__Rikenellaceae; D_5__Rikenellaceae RC9 gut group; D_6__uncultured Bacteroidetes bacterium
New.ReferenceOTU195	12.069466455361832	0.007148946762573175	0.058338015367595177	1.0	0.0	0.0	0.0	3.8333333333333335	D_0__Bacteria; D_1__Firmicutes; D_2__Clostridia; D_3__Clostridiales; D_4__Ruminococcaceae; D_5__Candidatus Soleaferrea; D_6__uncultured bacterium
New.CleanUp.ReferenceOTU169	12.069466455361832	0.007148946762573175	0.058338015367595177	1.0	0.0	0.0	0.0	1.5	D_0__Bacteria; D_1__Firmicutes; D_2__Clostridia; D_3__Clostridiales; D_4__Ruminococcaceae; D_5__Ruminococcaceae UCG-010; D_6__uncultured bacterium
New.CleanUp.ReferenceOTU205	12.069466455361832	0.007148946762573175	0.058338015367595177	1.0	0.0	0.0	2.25	0.4166666666666667	D_0__Bacteria; D_1__Elusimicrobia; D_2__Elusimicrobia; D_3__Elusimicrobiales; D_4__Elusimicrobiaceae; D_5__Elusimicrobium; D_6__uncultured bacterium
DQ223877.1.1440	12.057905269581422	0.0071874109759535836	0.05857552773241339	1.0	0.0	0.0	4.375	2.25	D_0__Bacteria; D_1__Firmicutes; D_2__Bacilli; D_3__Lactobacillales; D_4__Streptococcaceae; D_5__Lactococcus
New.CleanUp.ReferenceOTU427	12.050064133397434	0.007213614825076105	0.058712633537257926	1.0	0.0	0.0	0.125	0.6666666666666666	D_0__Bacteria; D_1__Proteobacteria; D_2__Gammaproteobacteria; D_3__Enterobacteriales; D_4__Enterobacteriaceae; D_5__Dickeya; D_6__Dickeya zeae
New.CleanUp.ReferenceOTU481	12.047166786887841	0.007223321165135318	0.058715282042314236	1.0	0.0	0.0	0.125	0.8333333333333334	D_0__Bacteria; D_1__Bacteroidetes; D_2__Bacteroidia; D_3__Bacteroidales; D_4__Rikenellaceae; D_5__Rikenellaceae RC9 gut group; D_6__uncultured Bacteroidetes bacterium
JN680581.1.1456	12.021061435523112	0.007311360052278962	0.059353829529460465	1.0	0.0	0.0	2.875	8.25	D_0__Bacteria; D_1__Bacteroidetes; D_2__Bacteroidia; D_3__Bacteroidales; D_4__Porphyromonadaceae; D_5__Parabacteroides
CP005488.287397.288921	11.988351671057407	0.007423169460984279	0.06008131635202011	1.0	2.3333333333333335	0.16666666666666666	0.375	0.3333333333333333	D_0__Bacteria; D_1__Bacteroidetes; D_2__Flavobacteriia; D_3__Flavobacteriales; D_4__Blattabacteriaceae; D_5__Blattabacterium
New.CleanUp.ReferenceOTU91	11.98791872597474	0.007424660634602046	0.06008131635202011	1.0	0.0	0.0	2.125	1.4166666666666667	D_0__Bacteria; D_1__Bacteroidetes; D_2__Bacteroidia; D_3__Bacteroidales; D_4__Rikenellaceae; D_5__Rikenella; D_6__uncultured bacterium
New.ReferenceOTU172	11.986435541099935	0.007429771346295504	0.06008131635202011	1.0	0.0	0.0	2.125	2.0	D_0__Bacteria; D_1__Firmicutes; D_2__Clostridia; D_3__Clostridiales; D_4__Clostridiales vadinBB60 group; D_5__uncultured bacterium; D_6__uncultured bacterium
New.CleanUp.ReferenceOTU706	11.976694000863196	0.007463424912067941	0.06027558261242999	1.0	0.0	0.0	1.125	0.75	D_0__Bacteria; D_1__Firmicutes; D_2__Clostridia; D_3__Clostridiales; D_4__Ruminococcaceae; D_5__Hydrogenoanaerobacterium
New.CleanUp.ReferenceOTU560	11.96075148809522	0.007518825780253231	0.0605667059956306	1.0	0.0	0.0	0.125	0.5833333333333334	D_0__Bacteria; D_1__Firmicutes; D_2__Clostridia; D_3__Clostridiales; D_4__Ruminococcaceae; D_5__Ruminiclostridium 9
New.CleanUp.ReferenceOTU347	11.96075148809522	0.007518825780253231	0.0605667059956306	1.0	0.0	0.0	0.125	0.5833333333333334	D_0__Bacteria; D_1__Firmicutes; D_2__Clostridia; D_3__Clostridiales; D_4__Eubacteriaceae; D_5__Anaerofustis
New.CleanUp.ReferenceOTU114	11.946016564780134	0.007570391351303236	0.0609037011154331	1.0	0.0	0.0	1.75	1.0	D_0__Bacteria; D_1__Firmicutes; D_2__Clostridia; D_3__Clostridiales; D_4__Ruminococcaceae; D_5__Ruminiclostridium 9
New.CleanUp.ReferenceOTU21088	11.934313725490211	0.00761159475253615	0.06115657452647466	1.0	0.0	0.75	0.0	0.08333333333333333	D_0__Bacteria; D_1__Bacteroidetes; D_2__Flavobacteriia; D_3__Flavobacteriales; D_4__Blattabacteriaceae; D_5__Blattabacterium
KM650555.1.1451	11.924201965796343	0.0076473745990088375	0.06136527899384143	1.0	0.0	0.0	2.25	2.0833333333333335	D_0__Bacteria; D_1__Firmicutes; D_2__Erysipelotrichia; D_3__Erysipelotrichales; D_4__Erysipelotrichaceae; D_5__[Anaerorhabdus] furcosa group
KM650219.1.1472	11.89285714285718	0.007759345271495424	0.061457548131599975	1.0	0.0	0.0	0.375	0.0	D_0__Bacteria; D_1__Proteobacteria; D_2__Deltaproteobacteria; D_3__Desulfovibrionales; D_4__Desulfovibrionaceae; D_5__Desulfovibrio
HM270360.1.1358	11.89285714285718	0.007759345271495424	0.061457548131599975	1.0	0.0	0.0	0.375	0.0	D_0__Bacteria; D_1__Bacteroidetes; D_2__Bacteroidia; D_3__Bacteroidales; D_4__Porphyromonadaceae; D_5__Dysgonomonas; Ambiguous_taxa
EU775682.1.1362	11.89285714285718	0.007759345271495424	0.061457548131599975	1.0	0.0	0.0	0.375	0.0	D_0__Bacteria; D_1__Firmicutes; D_2__Clostridia; D_3__Clostridiales; D_4__Peptostreptococcaceae
New.CleanUp.ReferenceOTU10043	11.89285714285718	0.007759345271495424	0.061457548131599975	1.0	0.0	0.0	0.375	0.0	D_0__Bacteria; D_1__Proteobacteria; D_2__Deltaproteobacteria; D_3__Desulfobacterales; D_4__Desulfobulbaceae; D_5__Desulfobulbus; D_6__uncultured bacterium
New.CleanUp.ReferenceOTU14829	11.89285714285718	0.007759345271495424	0.061457548131599975	1.0	0.0	0.0	0.375	0.0	D_0__Bacteria; D_1__Bacteroidetes; D_2__Bacteroidia; D_3__Bacteroidales; D_4__Rikenellaceae; D_5__Rikenellaceae RC9 gut group; D_6__uncultured Bacteroidetes bacterium
New.CleanUp.ReferenceOTU518	11.89285714285718	0.007759345271495424	0.061457548131599975	1.0	0.0	0.0	0.375	0.0	D_0__Bacteria; D_1__Proteobacteria; D_2__Deltaproteobacteria; D_3__Desulfovibrionales; D_4__Desulfovibrionaceae; D_5__Desulfovibrio
New.CleanUp.ReferenceOTU1313	11.892857142857139	0.0077593452714955794	0.061457548131599975	1.0	0.0	0.0	0.125	0.5	D_0__Bacteria; D_1__Firmicutes; D_2__Clostridia; D_3__Clostridiales; D_4__Ruminococcaceae; D_5__Papillibacter
KM650521.1.1454	11.875000000000037	0.007823857336520787	0.061457548131599975	1.0	0.0	0.0	0.5	0.0	D_0__Bacteria; D_1__Bacteroidetes; D_2__Bacteroidia; D_3__Bacteroidales; D_4__Porphyromonadaceae
DQ205447.1.1467	11.875000000000037	0.007823857336520787	0.061457548131599975	1.0	0.0	0.0	0.875	0.0	D_0__Bacteria; D_1__Proteobacteria; D_2__Gammaproteobacteria; D_3__Enterobacteriales; D_4__Enterobacteriaceae; D_5__Xenorhabdus
New.CleanUp.ReferenceOTU723	11.875000000000037	0.007823857336520787	0.061457548131599975	1.0	0.0	0.0	0.5	0.0	D_0__Bacteria; D_1__Firmicutes; D_2__Clostridia; D_3__Clostridiales; D_4__Ruminococcaceae; D_5__Candidatus Soleaferrea
New.CleanUp.ReferenceOTU6382	11.875000000000037	0.007823857336520787	0.061457548131599975	1.0	0.0	0.0	0.5	0.0	D_0__Bacteria; D_1__Planctomycetes; D_2__vadinHA49; D_3__uncultured bacterium; D_4__uncultured bacterium; D_5__uncultured bacterium; D_6__uncultured bacterium
New.CleanUp.ReferenceOTU359	11.875000000000037	0.007823857336520787	0.061457548131599975	1.0	0.0	0.0	0.75	0.0	D_0__Bacteria; D_1__Firmicutes; D_2__Clostridia; D_3__Clostridiales; D_4__Ruminococcaceae; D_5__Ruminococcaceae UCG-014; D_6__uncultured bacterium
New.CleanUp.ReferenceOTU10236	11.875000000000037	0.007823857336520787	0.061457548131599975	1.0	0.0	0.0	0.5	0.0	D_0__Bacteria; D_1__Bacteroidetes; D_2__Bacteroidia; D_3__Bacteroidales; D_4__Porphyromonadaceae; D_5__uncultured; D_6__uncultured Porphyromonadaceae bacterium
New.CleanUp.ReferenceOTU967	11.875000000000037	0.007823857336520787	0.061457548131599975	1.0	0.0	0.0	0.625	0.0	D_0__Bacteria; D_1__Firmicutes; D_2__Clostridia; D_3__Clostridiales; D_4__Christensenellaceae; D_5__Christensenellaceae R-7 group
KC593548.1.1498	11.869059529764916	0.00784543552598632	0.061457548131599975	1.0	0.0	0.0	1.75	0.0	D_0__Bacteria; D_1__Proteobacteria; D_2__Gammaproteobacteria; D_3__Xanthomonadales; D_4__Xanthomonadaceae; D_5__Stenotrophomonas; D_6__uncultured organism
KF065854.1.1357	11.869059529764916	0.00784543552598632	0.061457548131599975	1.0	0.0	0.0	0.75	0.0	D_0__Bacteria; D_1__Proteobacteria; D_2__Betaproteobacteria; D_3__Burkholderiales; D_4__Comamonadaceae; D_5__Aquabacterium; D_6__uncultured bacterium
KF771454.1.1492	11.869059529764916	0.00784543552598632	0.061457548131599975	1.0	0.0	0.0	1.0	0.0	D_0__Bacteria; D_1__Proteobacteria; D_2__Betaproteobacteria; D_3__Burkholderiales; D_4__Comamonadaceae
KM650257.1.1443	11.869059529764916	0.00784543552598632	0.061457548131599975	1.0	0.0	0.0	1.625	0.0	D_0__Bacteria; D_1__Firmicutes; D_2__Clostridia; D_3__Clostridiales; D_4__Christensenellaceae; D_5__Christensenellaceae R-7 group; D_6__uncultured bacterium
New.CleanUp.ReferenceOTU470	11.869059529764916	0.00784543552598632	0.061457548131599975	1.0	0.0	0.0	0.75	0.0	D_0__Bacteria; D_1__Firmicutes; D_2__Clostridia; D_3__Clostridiales; D_4__Ruminococcaceae; D_5__Ruminiclostridium 1; D_6__uncultured bacterium
New.CleanUp.ReferenceOTU2590	11.86148771492389	0.00787302463743923	0.06153854340466644	1.0	0.0	0.8333333333333334	0.0	0.75	D_0__Bacteria; D_1__Bacteroidetes; D_2__Flavobacteriia; D_3__Flavobacteriales; D_4__Blattabacteriaceae; D_5__Blattabacterium
KR088588.1.1220	11.860826317218894	0.0078754390904518	0.06153854340466644	1.0	1.1666666666666667	0.0	3.375	0.0	D_0__Bacteria; D_1__Firmicutes; D_2__Bacilli; D_3__Bacillales; D_4__Bacillaceae; D_5__Geobacillus; D_6__Geobacillus thermoparaffinivorans
New.CleanUp.ReferenceOTU2650	11.817399204014537	0.008035581722950417	0.06271160349619284	1.0	0.6666666666666666	1.0	0.0	0.08333333333333333	D_0__Bacteria; D_1__Bacteroidetes; D_2__Flavobacteriia; D_3__Flavobacteriales; D_4__Blattabacteriaceae; D_5__Blattabacterium; Ambiguous_taxa
New.CleanUp.ReferenceOTU21276	11.812770562770568	0.008052838870227586	0.06276801804328078	1.0	0.6666666666666666	0.75	0.0	0.08333333333333333	D_0__Bacteria; D_1__Bacteroidetes; D_2__Flavobacteriia; D_3__Flavobacteriales; D_4__Blattabacteriaceae; D_5__Blattabacterium; Ambiguous_taxa
New.CleanUp.ReferenceOTU791	11.800436224673716	0.008099004377993848	0.06304933880828793	1.0	0.0	0.0	0.75	0.5	D_0__Bacteria; D_1__Proteobacteria; D_2__Gammaproteobacteria; D_3__Enterobacteriales; D_4__Enterobacteriaceae; D_5__Dickeya; D_6__Dickeya zeae
KP196813.1.1296	11.754677038204013	0.00827256844943308	0.06432050425466043	1.0	0.0	0.0	5.25	4.083333333333333	D_0__Bacteria; D_1__Proteobacteria; D_2__Gammaproteobacteria; D_3__Enterobacteriales; D_4__Enterobacteriaceae; D_5__Kluyvera; D_6__Kluyvera ascorbata
New.CleanUp.ReferenceOTU162	11.747544321993287	0.008299951598860014	0.06445334622489432	1.0	0.0	0.0	0.25	1.75	D_0__Bacteria; D_1__Firmicutes; D_2__Clostridia; D_3__Clostridiales; D_4__Ruminococcaceae; D_5__uncultured
GU293143.1.1496	11.723119630780468	0.00839439988823702	0.06510405499051214	1.0	0.0	0.0	2.875	0.75	D_0__Bacteria; D_1__Proteobacteria; D_2__Gammaproteobacteria; D_3__Enterobacteriales; D_4__Enterobacteriaceae; D_5__Xenorhabdus
New.CleanUp.ReferenceOTU2613	11.719268395335487	0.008409388837090763	0.06510405499051214	1.0	0.8333333333333334	2.8333333333333335	0.125	0.8333333333333334	D_0__Bacteria; D_1__Bacteroidetes; D_2__Flavobacteriia; D_3__Flavobacteriales; D_4__Blattabacteriaceae; D_5__Blattabacterium
JN619869.1.1427	11.717840897069708	0.008414951348030728	0.06510405499051214	1.0	0.0	0.0	1.5	0.3333333333333333	D_0__Bacteria; D_1__Firmicutes; D_2__Clostridia; D_3__Clostridiales; D_4__Christensenellaceae; D_5__Christensenellaceae R-7 group; D_6__uncultured bacterium
New.CleanUp.ReferenceOTU703	11.713741249078847	0.008430946589428827	0.06514727741140126	1.0	0.0	0.0	1.25	0.6666666666666666	D_0__Bacteria; D_1__Firmicutes; D_2__Clostridia; D_3__Clostridiales; D_4__Christensenellaceae; D_5__Christensenellaceae R-7 group
KM650341.1.1442	11.706695201860066	0.008458507700118698	0.06527965437119967	1.0	0.0	0.0	1.375	0.25	D_0__Bacteria; D_1__Firmicutes; D_2__Clostridia; D_3__Clostridiales; D_4__Family XIII; D_5__Family XIII UCG-002
New.CleanUp.ReferenceOTU194	11.698637292581742	0.008490135821950434	0.06544305432215243	1.0	0.0	0.0	2.625	0.75	D_0__Bacteria; D_1__Bacteroidetes; D_2__Bacteroidia; D_3__Bacteroidales; D_4__Porphyromonadaceae; D_5__Butyricimonas; D_6__uncultured Porphyromonadaceae bacterium
KM650228.1.1452	11.685602603881467	0.008541545679961182	0.06575834490882784	1.0	0.0	0.0	0.875	2.25	D_0__Bacteria; D_1__Firmicutes; D_2__Clostridia; D_3__Clostridiales; D_4__Ruminococcaceae; D_5__Papillibacter
New.CleanUp.ReferenceOTU56	11.664573252688168	0.008625135719647698	0.0663203003308046	1.0	0.0	0.08333333333333333	3.625	2.25	D_0__Bacteria; D_1__Firmicutes; D_2__Clostridia; D_3__Clostridiales; D_4__Ruminococcaceae; D_5__Ruminococcaceae UCG-014; D_6__uncultured bacterium
New.CleanUp.ReferenceOTU3633	11.659067182510418	0.008647154994224497	0.06640802835441856	1.0	0.0	1.0833333333333333	0.0	0.25	D_0__Bacteria; D_1__Bacteroidetes; D_2__Flavobacteriia; D_3__Flavobacteriales; D_4__Blattabacteriaceae; D_5__Blattabacterium
AJ973157.1.1529	11.649854536038493	0.008684121368837703	0.06661019074455292	1.0	0.0	0.0	8.25	0.9166666666666666	D_0__Bacteria; D_1__Firmicutes; D_2__Bacilli; D_3__Lactobacillales; D_4__Lactobacillaceae; D_5__Pediococcus; D_6__Pediococcus pentosaceus
KM650542.1.1453	11.643178479618074	0.008711006943679106	0.06673462969459917	1.0	0.0	0.0	1.0	0.6666666666666666	D_0__Bacteria; D_1__Firmicutes; D_2__Clostridia; D_3__Clostridiales; D_4__Ruminococcaceae; D_5__Ruminococcaceae NK4A214 group
New.CleanUp.ReferenceOTU502	11.624436936936927	0.008786922084364678	0.06713178574340135	1.0	0.0	0.0	3.125	1.6666666666666667	D_0__Bacteria; D_1__Firmicutes; D_2__Clostridia; D_3__Clostridiales; D_4__Ruminococcaceae
New.CleanUp.ReferenceOTU155	11.623968835930345	0.008788826525911286	0.06713178574340135	1.0	0.0	0.0	1.25	0.8333333333333334	D_0__Bacteria; D_1__Firmicutes; D_2__Clostridia; D_3__Clostridiales; D_4__Christensenellaceae; D_5__uncultured; D_6__uncultured bacterium
FJ374227.1.1491	11.622445867642552	0.008795025452882107	0.06713178574340135	1.0	0.0	0.0	1.875	1.1666666666666667	D_0__Bacteria; D_1__Firmicutes; D_2__Clostridia; D_3__Clostridiales; D_4__Ruminococcaceae; D_5__Intestinimonas
New.CleanUp.ReferenceOTU141	11.5970823414515	0.008898899137960988	0.06784191194214108	1.0	0.0	0.0	0.75	1.0	D_0__Bacteria; D_1__Firmicutes; D_2__Clostridia; D_3__Clostridiales; D_4__Ruminococcaceae; D_5__Ruminococcaceae NK4A214 group
New.CleanUp.ReferenceOTU160	11.573069012797072	0.008998358756111123	0.06851670006630112	1.0	0.0	0.0	1.125	1.25	D_0__Bacteria; D_1__Firmicutes; D_2__Clostridia; D_3__Clostridiales; D_4__Peptococcaceae; D_5__uncultured; D_6__uncultured bacterium
New.CleanUp.ReferenceOTU111	11.562499999999998	0.00904248099169077	0.06876900185539797	1.0	0.0	0.0	2.75	2.6666666666666665	D_0__Bacteria; D_1__Bacteroidetes; D_2__Bacteroidia; D_3__Bacteroidales; D_4__Porphyromonadaceae; D_5__Parabacteroides; D_6__uncultured bacterium
AF445239.1.1449	11.541699735449711	0.009129939966460977	0.06934987166271754	1.0	0.0	0.0	0.75	0.25	D_0__Bacteria; D_1__Firmicutes; D_2__Clostridia; D_3__Clostridiales; D_4__Lachnospiraceae; D_5__[Eubacterium] ventriosum group
New.CleanUp.ReferenceOTU479	11.515566502463049	0.009241006641851292	0.07010843705617847	1.0	0.0	0.0	2.875	3.0833333333333335	D_0__Bacteria; D_1__Bacteroidetes; D_2__Bacteroidia; D_3__Bacteroidales; D_4__Porphyromonadaceae; D_5__Parabacteroides
New.CleanUp.ReferenceOTU148	11.485233886613496	0.009371593550888634	0.07101307994553506	1.0	0.0	0.0	0.25	1.5	D_0__Bacteria; D_1__Firmicutes; D_2__Clostridia; D_3__Clostridiales; D_4__Ruminococcaceae; D_5__Caproiciproducens
New.CleanUp.ReferenceOTU167	11.477811288237831	0.009403825385244542	0.07117115246220748	1.0	0.0	0.0	0.25	2.0	D_0__Bacteria; D_1__Firmicutes; D_2__Clostridia; D_3__Clostridiales; D_4__Ruminococcaceae; D_5__Anaerotruncus; D_6__uncultured bacterium
EF608543.1.1478	11.39327915067179	0.009778703154258194	0.07391896502717638	1.0	0.0	0.0	0.25	1.25	D_0__Bacteria; D_1__Firmicutes; D_2__Negativicutes; D_3__Selenomonadales; D_4__Acidaminococcaceae; D_5__uncultured; D_6__uncultured Firmicutes bacterium
New.CleanUp.ReferenceOTU1274	11.38235294117647	0.00982822164698135	0.07420366621044182	1.0	0.0	0.0	0.5	0.16666666666666666	D_0__Bacteria; D_1__Proteobacteria; D_2__Deltaproteobacteria; D_3__Desulfobacterales; D_4__Desulfobacteraceae; D_5__Desulfatiferula; D_6__uncultured proteobacterium
New.CleanUp.ReferenceOTU7171	11.325595238095202	0.010089459780872256	0.07608425152828849	1.0	0.5	0.16666666666666666	0.0	0.0	D_0__Bacteria; D_1__Bacteroidetes; D_2__Flavobacteriia; D_3__Flavobacteriales; D_4__Blattabacteriaceae; D_5__Blattabacterium; Ambiguous_taxa
JQ767127.1.1342	11.290653026153281	0.010253682141550483	0.07722959870513174	1.0	0.0	0.08333333333333333	3.375	12.5	D_0__Bacteria; D_1__Actinobacteria; D_2__Actinobacteria; D_3__Bifidobacteriales; D_4__Bifidobacteriaceae
KF318223.1.1427	11.254351297405167	0.010427086356920271	0.07844126623553363	1.0	0.0	0.0	0.75	1.8333333333333333	D_0__Bacteria; D_1__Tenericutes; D_2__Mollicutes; D_3__Mollicutes RF9; D_4__uncultured bacterium; D_5__uncultured bacterium; D_6__uncultured bacterium
New.CleanUp.ReferenceOTU109	11.248962572819384	0.010453072279597922	0.07854235221849147	1.0	0.0	0.0	0.875	2.6666666666666665	D_0__Bacteria; D_1__Bacteroidetes; D_2__Bacteroidia; D_3__Bacteroidales; D_4__Porphyromonadaceae; D_5__Microbacter
New.CleanUp.ReferenceOTU5107	11.23045977011492	0.010542785025647726	0.07912145260854811	1.0	0.0	0.6666666666666666	0.0	0.25	D_0__Bacteria; D_1__Bacteroidetes; D_2__Flavobacteriia; D_3__Flavobacteriales; D_4__Blattabacteriaceae; D_5__Blattabacterium
New.CleanUp.ReferenceOTU315	11.181903358986675	0.010781842728677816	0.08081862711232868	1.0	0.0	0.0	0.25	0.5833333333333334	D_0__Bacteria; D_1__Firmicutes; D_2__Clostridia; D_3__Clostridiales; D_4__Ruminococcaceae
New.CleanUp.ReferenceOTU275	11.038747600767746	0.011518187185619875	0.08623484879760143	1.0	0.0	0.0	0.5	0.6666666666666666	D_0__Bacteria; D_1__Firmicutes; D_2__Clostridia; D_3__Clostridiales; D_4__Peptococcaceae; D_5__uncultured; D_6__uncultured bacterium
DQ307728.1.1343	11.012326471996163	0.011659408068251142	0.08718785555458052	1.0	0.0	0.0	1.25	2.25	D_0__Bacteria; D_1__Gracilibacteria; D_2__uncultured Microgenomates group bacterium; D_3__uncultured Microgenomates group bacterium; D_4__uncultured Microgenomates group bacterium; D_5__uncultured Microgenomates group bacterium; D_6__uncultured Microgenomates group bacterium
GQ132966.1.1322	10.978747566515251	0.011841352357478758	0.08764035944552839	1.0	0.0	0.0	0.25	0.9166666666666666	D_0__Bacteria; D_1__Firmicutes; D_2__Clostridia; D_3__Clostridiales; D_4__Ruminococcaceae
JQ941813.1.1356	10.962962962962923	0.011927843960808497	0.08764035944552839	1.0	0.3333333333333333	0.0	0.0	0.0	D_0__Bacteria; D_1__Planctomycetes; D_2__Phycisphaerae; D_3__Phycisphaerales; D_4__Phycisphaeraceae; D_5__CL500-3; D_6__uncultured bacterium
New.CleanUp.ReferenceOTU27821	10.962962962962923	0.011927843960808497	0.08764035944552839	1.0	0.3333333333333333	0.0	0.0	0.0	D_0__Bacteria; D_1__Bacteroidetes; D_2__Flavobacteriia; D_3__Flavobacteriales; D_4__Blattabacteriaceae; D_5__Blattabacterium
New.CleanUp.ReferenceOTU25799	10.962962962962923	0.011927843960808497	0.08764035944552839	1.0	0.3333333333333333	0.0	0.0	0.0	D_0__Bacteria; D_1__Bacteroidetes; D_2__Flavobacteriia; D_3__Flavobacteriales; D_4__Blattabacteriaceae; D_5__Blattabacterium
New.CleanUp.ReferenceOTU24165	10.962962962962923	0.011927843960808497	0.08764035944552839	1.0	0.3333333333333333	0.0	0.0	0.0	D_0__Bacteria; D_1__Bacteroidetes; D_2__Flavobacteriia; D_3__Flavobacteriales; D_4__Blattabacteriaceae; D_5__Blattabacterium
New.CleanUp.ReferenceOTU26457	10.962962962962923	0.011927843960808497	0.08764035944552839	1.0	0.3333333333333333	0.0	0.0	0.0	D_0__Bacteria; D_1__Bacteroidetes; D_2__Flavobacteriia; D_3__Flavobacteriales; D_4__Blattabacteriaceae; D_5__Blattabacterium
New.CleanUp.ReferenceOTU26093	10.962962962962923	0.011927843960808497	0.08764035944552839	1.0	0.3333333333333333	0.0	0.0	0.0	D_0__Bacteria; D_1__Bacteroidetes; D_2__Flavobacteriia; D_3__Flavobacteriales; D_4__Blattabacteriaceae; D_5__Blattabacterium
New.CleanUp.ReferenceOTU28186	10.962962962962923	0.011927843960808497	0.08764035944552839	1.0	0.3333333333333333	0.0	0.0	0.0	D_0__Bacteria; D_1__Bacteroidetes; D_2__Flavobacteriia; D_3__Flavobacteriales; D_4__Blattabacteriaceae; D_5__Blattabacterium
New.CleanUp.ReferenceOTU28053	10.962962962962923	0.011927843960808497	0.08764035944552839	1.0	0.3333333333333333	0.0	0.0	0.0	D_0__Bacteria; D_1__Bacteroidetes; D_2__Flavobacteriia; D_3__Flavobacteriales; D_4__Blattabacteriaceae; D_5__Blattabacterium
New.CleanUp.ReferenceOTU24913	10.962962962962923	0.011927843960808497	0.08764035944552839	1.0	0.3333333333333333	0.0	0.0	0.0	D_0__Bacteria; D_1__Bacteroidetes; D_2__Flavobacteriia; D_3__Flavobacteriales; D_4__Blattabacteriaceae; D_5__Blattabacterium
New.CleanUp.ReferenceOTU4133	10.962962962962923	0.011927843960808497	0.08764035944552839	1.0	0.3333333333333333	0.0	0.0	0.0	D_0__Bacteria; D_1__Bacteroidetes; D_2__Flavobacteriia; D_3__Flavobacteriales; D_4__Blattabacteriaceae; D_5__Blattabacterium
New.CleanUp.ReferenceOTU25502	10.962962962962923	0.011927843960808497	0.08764035944552839	1.0	0.3333333333333333	0.0	0.0	0.0	D_0__Bacteria; D_1__Bacteroidetes; D_2__Flavobacteriia; D_3__Flavobacteriales; D_4__Blattabacteriaceae; D_5__Blattabacterium
New.CleanUp.ReferenceOTU21109	10.962962962962923	0.011927843960808497	0.08764035944552839	1.0	0.3333333333333333	0.0	0.0	0.0	D_0__Bacteria; D_1__Bacteroidetes; D_2__Flavobacteriia; D_3__Flavobacteriales; D_4__Blattabacteriaceae; D_5__Blattabacterium
New.CleanUp.ReferenceOTU5170	10.962962962962923	0.011927843960808497	0.08764035944552839	1.0	0.3333333333333333	0.0	0.0	0.0	D_0__Bacteria; D_1__Bacteroidetes; D_2__Flavobacteriia; D_3__Flavobacteriales; D_4__Blattabacteriaceae; D_5__Blattabacterium; Ambiguous_taxa
KC865711.1.1242	10.95910676671932	0.011949068415853591	0.08764035944552839	1.0	0.0	0.0	1.25	0.5	D_0__Bacteria; D_1__Actinobacteria; D_2__Actinobacteria; D_3__Corynebacteriales; D_4__Nocardiaceae
New.CleanUp.ReferenceOTU254	10.956943073379396	0.011960993653857227	0.08764035944552839	1.0	0.0	0.0	1.625	0.5	D_0__Bacteria; D_1__Firmicutes; D_2__Clostridia; D_3__Clostridiales; D_4__Christensenellaceae; D_5__Christensenellaceae R-7 group; D_6__uncultured bacterium
AB874570.1.1432	10.954954954954918	0.011971961547519856	0.08764035944552839	1.0	0.5	0.0	0.0	0.0	D_0__Bacteria; D_1__Bacteroidetes; D_2__Sphingobacteriia; D_3__Sphingobacteriales; D_4__Saprospiraceae; D_5__uncultured
New.CleanUp.ReferenceOTU25005	10.954954954954918	0.011971961547519856	0.08764035944552839	1.0	0.5	0.0	0.0	0.0	D_0__Bacteria; D_1__Bacteroidetes; D_2__Flavobacteriia; D_3__Flavobacteriales; D_4__Blattabacteriaceae; D_5__Blattabacterium
JX543427.1.1495	10.935194824509221	0.012081512928458098	0.0883390063308636	1.0	0.0	0.0	0.375	0.8333333333333334	D_0__Bacteria; D_1__Proteobacteria; D_2__Betaproteobacteria; D_3__Burkholderiales; D_4__Oxalobacteraceae; D_5__Oxalobacter
New.CleanUp.ReferenceOTU326	10.868791915896315	0.012456942488438549	0.09097783317985633	1.0	0.0	0.0	1.0	0.16666666666666666	D_0__Bacteria; D_1__Firmicutes; D_2__Clostridia; D_3__Clostridiales; D_4__Christensenellaceae; D_5__uncultured; D_6__uncultured bacterium
New.CleanUp.ReferenceOTU888	10.845196759259245	0.012593094293694004	0.09186500837322933	1.0	0.0	0.0	0.25	0.6666666666666666	D_0__Bacteria; D_1__Firmicutes; D_2__Clostridia; D_3__Clostridiales; D_4__Lachnospiraceae
New.CleanUp.ReferenceOTU1176	10.835817884154203	0.012647619797571254	0.09215535775669206	1.0	1.0	1.1666666666666667	0.0	0.4166666666666667	D_0__Bacteria; D_1__Bacteroidetes; D_2__Flavobacteriia; D_3__Flavobacteriales; D_4__Blattabacteriaceae; D_5__Blattabacterium; Ambiguous_taxa
KM650919.1.1455	10.77969513948805	0.012978791885818682	0.09434873218738575	1.0	0.0	0.0	0.375	1.0833333333333333	D_0__Bacteria; D_1__Firmicutes; D_2__Clostridia; D_3__Clostridiales; D_4__Ruminococcaceae
JN619836.1.1428	10.77969513948805	0.012978791885818682	0.09434873218738575	1.0	0.0	0.0	0.375	1.4166666666666667	D_0__Bacteria; D_1__Synergistetes; D_2__Synergistia; D_3__Synergistales; D_4__Synergistaceae; D_5__uncultured; D_6__uncultured bacterium
GEGA01013317.600.2041	10.770628371945426	0.013033089169017518	0.09463353260891026	1.0	0.5	0.0	2.25	0.0	D_0__Bacteria; D_1__Cyanobacteria; D_2__Chloroplast
New.ReferenceOTU144	10.729166666666648	0.01328425182326369	0.0962339492613512	1.0	0.0	0.0	0.25	0.5833333333333334	D_0__Bacteria; D_1__Proteobacteria; D_2__Deltaproteobacteria; D_3__Desulfobacterales; D_4__Desulfobacteraceae; D_5__Desulfosarcina
New.CleanUp.ReferenceOTU1167	10.729166666666648	0.01328425182326369	0.0962339492613512	1.0	0.0	0.0	0.25	0.5833333333333334	D_0__Bacteria; D_1__Proteobacteria; D_2__Deltaproteobacteria; D_3__Desulfovibrionales; D_4__Desulfovibrionaceae; D_5__Desulfovibrio
New.CleanUp.ReferenceOTU83	10.70267317652136	0.013447231735525648	0.09730199240769367	1.0	0.0	0.0	0.625	4.083333333333333	D_0__Bacteria; D_1__Bacteroidetes; D_2__Bacteroidia; D_3__Bacteroidales; D_4__Porphyromonadaceae; D_5__Parabacteroides
AB198564.1.1344	10.684228242137007	0.013561860612177139	0.09801811266930335	1.0	0.0	0.0	1.0	3.4166666666666665	D_0__Bacteria; D_1__Elusimicrobia; D_2__Elusimicrobia; D_3__Elusimicrobiales; D_4__Elusimicrobiaceae; D_5__Elusimicrobium
New.CleanUp.ReferenceOTU106	10.675978333637643	0.013613441903394701	0.09827743122646763	1.0	0.0	0.08333333333333333	0.625	2.4166666666666665	D_0__Bacteria; D_1__Actinobacteria; D_2__Actinobacteria; D_3__Micrococcales; D_4__Cellulomonadaceae; D_5__Cellulomonas
GQ132397.1.1400	10.627248848589508	0.013922080131421037	0.10027422271871607	1.0	0.0	0.0	0.375	0.9166666666666666	D_0__Bacteria; D_1__Firmicutes; D_2__Clostridia; D_3__Clostridiales; D_4__Christensenellaceae; D_5__Christensenellaceae R-7 group; D_6__uncultured bacterium
New.CleanUp.ReferenceOTU177	10.627248848589508	0.013922080131421037	0.10027422271871607	1.0	0.0	0.0	0.625	1.4166666666666667	D_0__Bacteria; D_1__Firmicutes; D_2__Clostridia; D_3__Clostridiales; D_4__Christensenellaceae; D_5__Christensenellaceae R-7 group; D_6__uncultured bacterium
New.CleanUp.ReferenceOTU144	10.623763880675453	0.013944415047291828	0.10031964802413743	1.0	0.0	0.0	2.0	0.75	D_0__Bacteria; D_1__Proteobacteria; D_2__Deltaproteobacteria; D_3__Desulfovibrionales; D_4__Desulfovibrionaceae; D_5__Desulfovibrio
New.CleanUp.ReferenceOTU100	10.559671238734289	0.014361528405996296	0.10320184419418003	1.0	0.0	0.0	2.75	0.9166666666666666	D_0__Bacteria; D_1__Proteobacteria; D_2__Gammaproteobacteria; D_3__Pseudomonadales; D_4__Moraxellaceae; D_5__Acinetobacter; D_6__Acinetobacter indicus
EU306161.1.1692	10.547181976476768	0.014444226727206981	0.10365906245561106	1.0	0.0	0.0	6.0	1.4166666666666667	D_0__Bacteria; D_1__Firmicutes; D_2__Bacilli; D_3__Lactobacillales; D_4__Lactobacillaceae; D_5__Lactobacillus
New.CleanUp.ReferenceOTU140	10.54506693638574	0.014458277923589783	0.10365906245561106	1.0	0.0	0.0	0.875	1.3333333333333333	D_0__Bacteria; D_1__Firmicutes; D_2__Clostridia; D_3__Clostridiales; D_4__Clostridiales vadinBB60 group; D_5__uncultured bacterium; D_6__uncultured bacterium
New.CleanUp.ReferenceOTU200	10.534569732937692	0.014528215112302156	0.10404130250331715	1.0	0.0	0.0	0.625	0.75	Unassigned
New.CleanUp.ReferenceOTU261	10.458225711437342	0.01504697039978588	0.10763312883686836	1.0	0.0	0.0	1.875	0.25	D_0__Bacteria; D_1__Firmicutes; D_2__Clostridia; D_3__Clostridiales; D_4__Ruminococcaceae; D_5__uncultured; D_6__uncultured Firmicutes bacterium
AB602933.1.1434	10.449702300099577	0.015106006115922447	0.10793206881228151	1.0	0.0	0.0	2.125	0.5	D_0__Bacteria; D_1__Firmicutes; D_2__Bacilli; D_3__Lactobacillales; D_4__Enterococcaceae; D_5__Enterococcus
New.CleanUp.ReferenceOTU281	10.429806224699687	0.015244700928803393	0.10867492381933991	1.0	0.0	0.0	1.125	0.5	D_0__Bacteria; D_1__Firmicutes; D_2__Clostridia; D_3__Clostridiales; D_4__Ruminococcaceae; D_5__uncultured
New.CleanUp.ReferenceOTU230	10.429806224699687	0.015244700928803393	0.10867492381933991	1.0	0.0	0.0	1.125	0.6666666666666666	D_0__Bacteria; D_1__Firmicutes; D_2__Clostridia; D_3__Clostridiales; D_4__Ruminococcaceae; D_5__Ruminococcaceae UCG-014; D_6__uncultured bacterium
New.CleanUp.ReferenceOTU67	10.420670867795717	0.015308802267678518	0.10900772854766762	1.0	0.0	0.0	2.25	2.4166666666666665	D_0__Bacteria; D_1__Elusimicrobia; D_2__Elusimicrobia; D_3__Elusimicrobiales; D_4__Elusimicrobiaceae; D_5__Elusimicrobium; D_6__uncultured bacterium
AB522121.1.1449	10.40830291970804	0.01539600902061482	0.10950411415912291	1.0	0.0	0.0	1.125	1.5	D_0__Bacteria; D_1__Bacteroidetes; D_2__Bacteroidia; D_3__Bacteroidales; D_4__Porphyromonadaceae; D_5__Dysgonomonas; D_6__uncultured bacterium
New.CleanUp.ReferenceOTU724	10.384609364702772	0.015564440482066864	0.11057642789699944	1.0	0.0	0.0	1.375	0.8333333333333334	D_0__Bacteria; D_1__Firmicutes; D_2__Clostridia; D_3__Clostridiales; D_4__Ruminococcaceae; D_5__Candidatus Soleaferrea; D_6__uncultured Clostridiales bacterium
New.CleanUp.ReferenceOTU252	10.373328300258859	0.015645270609488827	0.11102465844080564	1.0	0.0	0.0	1.875	0.4166666666666667	D_0__Bacteria; D_1__Firmicutes; D_2__Clostridia; D_3__Clostridiales; D_4__Christensenellaceae
New.CleanUp.ReferenceOTU126	10.36872618578371	0.0156783637890271	0.11111517969717366	1.0	0.0	0.0	1.5	1.6666666666666667	D_0__Bacteria; D_1__Bacteroidetes; D_2__Bacteroidia; D_3__Bacteroidales; D_4__Rikenellaceae
New.ReferenceOTU31	10.36661996119855	0.01569353232981331	0.11111517969717366	1.0	0.0	0.0	3.625	0.5	D_0__Bacteria; D_1__Firmicutes; D_2__Clostridia; D_3__Clostridiales; D_4__Ruminococcaceae; D_5__uncultured; D_6__uncultured Firmicutes bacterium
New.CleanUp.ReferenceOTU268	10.352507474857315	0.015795540362808464	0.1117110589048793	1.0	0.16666666666666666	0.0	2.375	0.08333333333333333	D_0__Bacteria; D_1__Proteobacteria; D_2__Betaproteobacteria; D_3__Burkholderiales; D_4__Comamonadaceae; D_5__Variovorax; D_6__Variovorax paradoxus
New.CleanUp.ReferenceOTU158	10.333119658119632	0.01593674411784257	0.11258248468800977	1.0	0.0	0.0	1.625	0.8333333333333334	D_0__Bacteria; D_1__Proteobacteria; D_2__Deltaproteobacteria; D_3__SAR324 clade(Marine group B)
New.CleanUp.ReferenceOTU217	10.329747504792099	0.01596143038455216	0.11262975510362117	1.0	0.0	0.0	0.75	0.6666666666666666	D_0__Bacteria; D_1__Bacteroidetes; D_2__Bacteroidia; D_3__Bacteroidales; D_4__Porphyromonadaceae; D_5__Porphyromonas; D_6__uncultured bacterium
New.CleanUp.ReferenceOTU189	10.314800834052315	0.01607130305434821	0.11327734889320432	1.0	0.0	0.0	0.5	1.0	D_0__Bacteria; D_1__Saccharibacteria; D_2__uncultured bacterium; D_3__uncultured bacterium; D_4__uncultured bacterium; D_5__uncultured bacterium; D_6__uncultured bacterium
New.CleanUp.ReferenceOTU192	10.311797059984224	0.016093473363741322	0.11330601775439475	1.0	0.0	0.0	1.0	1.0833333333333333	D_0__Bacteria; D_1__Planctomycetes; D_2__Planctomycetacia; D_3__Planctomycetales; D_4__Planctomycetaceae; D_5__Termite planctomycete cluster; D_6__uncultured planctomycete
New.CleanUp.ReferenceOTU171	10.28756031462751	0.016273464662520453	0.11444451159855677	1.0	0.0	0.0	0.875	0.5833333333333334	D_0__Bacteria; D_1__Firmicutes; D_2__Clostridia; D_3__Clostridiales; D_4__Ruminococcaceae; D_5__Ruminococcaceae UCG-010; D_6__uncultured bacterium
KF318257.1.1393	10.278791765324891	0.016339069886261014	0.11477692302817923	1.0	0.0	0.0	1.0	1.0833333333333333	D_0__Bacteria; D_1__Bacteroidetes; D_2__Bacteroidia; D_3__Bacteroidales; D_4__Rikenellaceae; D_5__Alistipes
AB288914.1.1478	10.234953703703692	0.01667098283297673	0.1169772214704051	1.0	0.0	0.0	0.625	0.75	D_0__Bacteria; D_1__Firmicutes; D_2__Clostridia; D_3__Clostridiales; D_4__Ruminococcaceae; D_5__Candidatus Soleaferrea; D_6__uncultured bacterium
JN680609.1.1467	10.21358317179983	0.016835182200278565	0.11799709450340821	1.0	0.0	0.0	3.125	0.75	D_0__Bacteria; D_1__Firmicutes; D_2__Clostridia; D_3__Clostridiales; D_4__Ruminococcaceae; D_5__Ruminiclostridium 5
JN680681.1.1485	10.196701594833247	0.016966014545185835	0.11878107946120597	1.0	0.0	0.0	0.75	0.8333333333333334	D_0__Bacteria; D_1__Synergistetes; D_2__Synergistia; D_3__Synergistales; D_4__Synergistaceae; D_5__uncultured; D_6__uncultured bacterium
JQ940682.1.1449	10.179952409280185	0.017096808932188377	0.11956304704644362	1.0	0.0	0.0	1.0	0.5	D_0__Bacteria; D_1__Bacteroidetes; D_2__Bacteroidia; D_3__Bacteroidales; D_4__Rikenellaceae; D_5__Alistipes
New.CleanUp.ReferenceOTU492	10.168153581813357	0.01718954077208265	0.11998270585657368	1.0	0.0	0.0	0.5	0.9166666666666666	D_0__Bacteria; D_1__Proteobacteria; D_2__Gammaproteobacteria; D_3__Enterobacteriales; D_4__Enterobacteriaceae; D_5__Xenorhabdus
New.ReferenceOTU211	10.16744101752998	0.01719515691857271	0.11998270585657368	1.0	0.0	0.0	1.75	0.8333333333333334	D_0__Bacteria; D_1__Gracilibacteria
New.CleanUp.ReferenceOTU250	10.158482142857153	0.01726592132856268	0.12034231803504879	1.0	0.0	0.0	1.75	0.75	D_0__Bacteria; D_1__Firmicutes; D_2__Clostridia; D_3__Clostridiales; D_4__Ruminococcaceae; D_5__Candidatus Soleaferrea
HQ785436.1.1450	10.143145161290311	0.017387730518533005	0.12105651314293446	1.0	0.0	0.0	0.375	0.5	D_0__Bacteria; D_1__Firmicutes; D_2__Clostridia; D_3__Clostridiales; D_4__Ruminococcaceae; D_5__Ruminococcaceae NK4A214 group; D_6__uncultured bacterium
KJ161327.1.1655	10.088026056398377	0.017832512437010554	0.12401521704805452	1.0	3.1666666666666665	0.25	17.625	2.0	D_0__Bacteria; D_1__Proteobacteria; D_2__Gammaproteobacteria; D_3__Pseudomonadales; D_4__Pseudomonadaceae; D_5__Pseudomonas; D_6__Pseudomonas fluorescens
New.ReferenceOTU67	10.073948463967819	0.017947892859933576	0.12467909146539873	1.0	0.0	0.0	13.875	3.6666666666666665	D_0__Bacteria; D_1__Bacteroidetes; D_2__Bacteroidia; D_3__Bacteroidales; D_4__Porphyromonadaceae; D_5__Parabacteroides
KU667179.1.1469	10.037981461483067	0.01824602292175373	0.12660959807899844	1.0	0.0	0.0	1.25	0.4166666666666667	D_0__Bacteria; D_1__Lentisphaerae; D_2__Lentisphaeria; D_3__Victivallales; D_4__Victivallaceae; D_5__uncultured bacterium; D_6__uncultured bacterium
FJ879644.1.1487	10.033796895213445	0.018281023309964093	0.1267119877043912	1.0	0.0	0.0	1.0	1.0	D_0__Bacteria; D_1__Firmicutes; D_2__Clostridia; D_3__Clostridiales; D_4__Ruminococcaceae; D_5__uncultured; D_6__uncultured bacterium
New.CleanUp.ReferenceOTU460	10.023352396514175	0.01836867097419422	0.1271786633047363	1.0	0.3333333333333333	0.16666666666666666	0.125	0.9166666666666666	D_0__Bacteria; D_1__Bacteroidetes; D_2__Flavobacteriia; D_3__Flavobacteriales; D_4__Blattabacteriaceae; D_5__Blattabacterium; Ambiguous_taxa
New.CleanUp.ReferenceOTU215	10.018507041747489	0.018409472133048218	0.12732031611132463	1.0	0.0	0.0	1.625	0.5833333333333334	D_0__Bacteria; D_1__Firmicutes; D_2__Clostridia; D_3__Clostridiales; D_4__Ruminococcaceae
AM277667.1.1468	9.95367660404754	0.018964033389364664	0.13101091057840333	1.0	0.0	0.0	1.0	0.4166666666666667	D_0__Bacteria; D_1__Firmicutes; D_2__Clostridia; D_3__Clostridiales; D_4__Ruminococcaceae; D_5__Anaerotruncus; D_6__uncultured bacterium
New.CleanUp.ReferenceOTU190	9.921675883625884	0.019243787784893558	0.1327969875916745	1.0	0.0	0.0	1.25	0.25	D_0__Bacteria; D_1__Firmicutes; D_2__Clostridia; D_3__Clostridiales; D_4__Lachnospiraceae; D_5__Tyzzerella 3; D_6__uncultured Eubacteriaceae bacterium
New.CleanUp.ReferenceOTU1250	9.91843548771763	0.01927234083524355	0.1328223663031235	1.0	1.5	2.5833333333333335	0.25	1.3333333333333333	D_0__Bacteria; D_1__Bacteroidetes; D_2__Flavobacteriia; D_3__Flavobacteriales; D_4__Blattabacteriaceae; D_5__Blattabacterium
New.CleanUp.ReferenceOTU2605	9.916181589910407	0.019292225809383425	0.1328223663031235	1.0	0.16666666666666666	1.6666666666666667	0.0	0.3333333333333333	D_0__Bacteria; D_1__Bacteroidetes; D_2__Flavobacteriia; D_3__Flavobacteriales; D_4__Blattabacteriaceae; D_5__Blattabacterium
JN680637.1.1485	9.914041145158953	0.019311128508682277	0.1328223663031235	1.0	0.0	0.0	1.0	1.0	D_0__Bacteria; D_1__Firmicutes; D_2__Erysipelotrichia; D_3__Erysipelotrichales; D_4__Erysipelotrichaceae; D_5__Breznakia
AJ576324.1.1448	9.893131143610658	0.019496748831725016	0.13395186711061127	1.0	0.0	0.0	1.0	0.3333333333333333	D_0__Bacteria; D_1__Firmicutes; D_2__Clostridia; D_3__Clostridiales; D_4__Christensenellaceae; D_5__Christensenellaceae R-7 group; D_6__uncultured bacterium
New.CleanUp.ReferenceOTU66	9.883652694610793	0.019581466399031414	0.13425582144440423	1.0	0.0	0.0	5.25	0.8333333333333334	D_0__Bacteria; D_1__Bacteroidetes; D_2__Bacteroidia; D_3__Bacteroidales; D_4__Porphyromonadaceae; D_5__uncultured; D_6__uncultured Bacteroidetes bacterium
KR088584.1.1443	9.883382173382174	0.019583889595580932	0.13425582144440423	1.0	0.0	1.4166666666666667	0.25	8.25	D_0__Bacteria; D_1__Proteobacteria; D_2__Gammaproteobacteria; D_3__Pseudomonadales; D_4__Pseudomonadaceae; D_5__Pseudomonas; D_6__Pseudomonas putida
New.CleanUp.ReferenceOTU6753	9.869570905285185	0.01970799642712574	0.13495880704308533	1.0	0.3333333333333333	0.8333333333333334	0.0	0.3333333333333333	D_0__Bacteria; D_1__Bacteroidetes; D_2__Flavobacteriia; D_3__Flavobacteriales; D_4__Blattabacteriaceae; D_5__Blattabacterium
JN680576.1.1452	9.815864600326258	0.02019798292655302	0.13816303293693483	1.0	0.0	0.0	0.75	0.3333333333333333	D_0__Bacteria; D_1__Bacteroidetes; D_2__Bacteroidia; D_3__Bacteroidales; D_4__Porphyromonadaceae; D_5__Dysgonomonas
EU461351.1.1389	9.811139971139982	0.02024165611928446	0.13831061752249066	1.0	0.0	0.08333333333333333	0.75	0.5833333333333334	D_0__Bacteria; D_1__Firmicutes; D_2__Clostridia; D_3__Clostridiales; D_4__Ruminococcaceae; D_5__Hydrogenoanaerobacterium
New.CleanUp.ReferenceOTU143	9.729076160738531	0.021015197101434346	0.14343960595188393	1.0	0.0	0.0	0.125	2.0833333333333335	D_0__Bacteria; D_1__Saccharibacteria; D_2__Unknown Class; D_3__Unknown Order; D_4__Unknown Family; D_5__Candidatus Saccharimonas; D_6__uncultured Candidatus Saccharibacteria bacterium
New.CleanUp.ReferenceOTU466	9.71076197329495	0.021191750721360265	0.1444871108551132	1.0	0.0	0.0	1.375	0.3333333333333333	D_0__Bacteria; D_1__Firmicutes; D_2__Clostridia; D_3__Clostridiales; D_4__Christensenellaceae; D_5__uncultured; D_6__uncultured bacterium
New.CleanUp.ReferenceOTU322	9.692163434681984	0.02137253591635053	0.14556115593083568	1.0	0.0	0.0	2.0	0.5833333333333334	D_0__Bacteria; D_1__Bacteroidetes; D_2__Bacteroidia; D_3__Bacteroidales; D_4__Porphyromonadaceae; D_5__Dysgonomonas; D_6__uncultured Bacteroidetes bacterium
New.ReferenceOTU107	9.670569017152195	0.021584342556515212	0.1468439131100312	1.0	0.16666666666666666	0.6666666666666666	0.0	0.0	D_0__Bacteria; D_1__Bacteroidetes; D_2__Flavobacteriia; D_3__Flavobacteriales; D_4__Blattabacteriaceae; D_5__Blattabacterium; Ambiguous_taxa
KF318221.1.1441	9.616145833333295	0.022127330467285287	0.1503745509171972	1.0	0.0	0.0	0.125	1.0833333333333333	D_0__Bacteria; D_1__Tenericutes; D_2__Mollicutes; D_3__Mollicutes RF9; D_4__uncultured bacterium; D_5__uncultured bacterium; D_6__uncultured bacterium
AF362021.1.1495	9.546897527393329	0.022837647771099506	0.15503344620315815	1.0	0.0	1.1666666666666667	0.125	0.08333333333333333	D_0__Bacteria; D_1__Actinobacteria; D_2__Actinobacteria; D_3__Propionibacteriales; D_4__Propionibacteriaceae; D_5__Propionibacterium; D_6__uncultured bacterium
New.CleanUp.ReferenceOTU2672	9.527393310265277	0.023041720192719932	0.15624932468714417	1.0	0.0	0.75	0.0	0.25	D_0__Bacteria; D_1__Bacteroidetes; D_2__Flavobacteriia; D_3__Flavobacteriales; D_4__Blattabacteriaceae; D_5__Blattabacterium; Ambiguous_taxa
New.CleanUp.ReferenceOTU1296	9.508393903232795	0.02324223085485663	0.1574384447192074	1.0	0.0	0.0	0.625	0.5	D_0__Bacteria; D_1__Firmicutes; D_2__Clostridia; D_3__Clostridiales; D_4__Christensenellaceae; D_5__Christensenellaceae R-7 group; D_6__uncultured Clostridiaceae bacterium
New.CleanUp.ReferenceOTU181	9.502543275330757	0.02330431963849442	0.15743903832290917	1.0	0.0	0.0	0.125	0.8333333333333334	D_0__Bacteria; D_1__Firmicutes; D_2__Clostridia; D_3__Clostridiales; D_4__Christensenellaceae; D_5__Christensenellaceae R-7 group
New.CleanUp.ReferenceOTU5078	9.492494376189663	0.02341134186487183	0.15743903832290917	1.0	0.16666666666666666	1.0833333333333333	0.0	0.25	D_0__Bacteria; D_1__Bacteroidetes; D_2__Flavobacteriia; D_3__Flavobacteriales; D_4__Blattabacteriaceae; D_5__Blattabacterium
New.CleanUp.ReferenceOTU3362	9.463133640553005	0.023726808156619764	0.15743903832290917	1.0	0.0	0.0	0.5	0.25	D_0__Bacteria; D_1__Planctomycetes; D_2__Planctomycetacia; D_3__Planctomycetales; D_4__Planctomycetaceae; D_5__Termite planctomycete cluster
JN619544.1.1412	9.431372549019574	0.02407276096671748	0.15743903832290917	1.0	0.0	0.0	0.0	0.3333333333333333	D_0__Bacteria; D_1__Firmicutes; D_2__Clostridia; D_3__Clostridiales; D_4__Ruminococcaceae; D_5__Candidatus Soleaferrea
AY916283.1.1357	9.431372549019574	0.02407276096671748	0.15743903832290917	1.0	0.0	0.0	0.0	0.3333333333333333	D_0__Bacteria; D_1__Firmicutes; D_2__Clostridia; D_3__Clostridiales; D_4__Lachnospiraceae; D_5__Tyzzerella
KM650953.1.1432	9.431372549019574	0.02407276096671748	0.15743903832290917	1.0	0.0	0.0	0.0	0.3333333333333333	D_0__Bacteria
New.ReferenceOTU200	9.431372549019574	0.02407276096671748	0.15743903832290917	1.0	0.0	0.0	0.0	0.3333333333333333	D_0__Bacteria; D_1__Proteobacteria; D_2__Gammaproteobacteria; D_3__Enterobacteriales; D_4__Enterobacteriaceae; D_5__Kluyvera; D_6__Kluyvera ascorbata
New.CleanUp.ReferenceOTU23392	9.431372549019574	0.02407276096671748	0.15743903832290917	1.0	0.0	0.3333333333333333	0.0	0.0	D_0__Bacteria; D_1__Bacteroidetes; D_2__Flavobacteriia; D_3__Flavobacteriales; D_4__Blattabacteriaceae; D_5__Blattabacterium; Ambiguous_taxa
New.CleanUp.ReferenceOTU5325	9.431372549019574	0.02407276096671748	0.15743903832290917	1.0	0.0	0.3333333333333333	0.0	0.0	D_0__Bacteria; D_1__Bacteroidetes; D_2__Flavobacteriia; D_3__Flavobacteriales; D_4__Blattabacteriaceae; D_5__Blattabacterium
New.CleanUp.ReferenceOTU1235	9.431372549019574	0.02407276096671748	0.15743903832290917	1.0	0.0	0.0	0.0	0.3333333333333333	D_0__Bacteria; D_1__Bacteroidetes; D_2__Flavobacteriia; D_3__Flavobacteriales; D_4__Blattabacteriaceae; D_5__Blattabacterium
New.CleanUp.ReferenceOTU39341	9.431372549019574	0.02407276096671748	0.15743903832290917	1.0	0.0	0.0	0.0	0.3333333333333333	D_0__Bacteria; D_1__Synergistetes; D_2__Synergistia; D_3__Synergistales; D_4__Synergistaceae; D_5__uncultured; D_6__uncultured Synergistetes bacterium
New.CleanUp.ReferenceOTU563	9.431372549019574	0.02407276096671748	0.15743903832290917	1.0	0.0	0.0	0.0	0.3333333333333333	D_0__Bacteria; D_1__Firmicutes; D_2__Clostridia; D_3__Clostridiales; D_4__Ruminococcaceae; D_5__uncultured; D_6__uncultured bacterium
New.CleanUp.ReferenceOTU566	9.431372549019574	0.02407276096671748	0.15743903832290917	1.0	0.0	0.0	0.0	0.3333333333333333	Unassigned
New.CleanUp.ReferenceOTU5095	9.431372549019574	0.02407276096671748	0.15743903832290917	1.0	0.0	0.3333333333333333	0.0	0.0	D_0__Bacteria; D_1__Bacteroidetes; D_2__Flavobacteriia; D_3__Flavobacteriales; D_4__Blattabacteriaceae; D_5__Blattabacterium
New.CleanUp.ReferenceOTU7019	9.431372549019574	0.02407276096671748	0.15743903832290917	1.0	0.0	0.3333333333333333	0.0	0.0	D_0__Bacteria; D_1__Bacteroidetes; D_2__Flavobacteriia; D_3__Flavobacteriales; D_4__Blattabacteriaceae; D_5__Blattabacterium
New.CleanUp.ReferenceOTU23717	9.431372549019574	0.02407276096671748	0.15743903832290917	1.0	0.0	0.3333333333333333	0.0	0.0	D_0__Bacteria; D_1__Bacteroidetes; D_2__Flavobacteriia; D_3__Flavobacteriales; D_4__Blattabacteriaceae; D_5__Blattabacterium; Ambiguous_taxa
New.CleanUp.ReferenceOTU797	9.431372549019574	0.02407276096671748	0.15743903832290917	1.0	0.0	0.0	0.0	0.3333333333333333	D_0__Bacteria; D_1__Bacteroidetes; D_2__Bacteroidia; D_3__Bacteroidales; D_4__M2PB4-65 termite group; D_5__uncultured Bacteroidetes bacterium; D_6__uncultured Bacteroidetes bacterium
New.CleanUp.ReferenceOTU387	9.431372549019574	0.02407276096671748	0.15743903832290917	1.0	0.0	0.0	0.0	0.3333333333333333	D_0__Bacteria; D_1__Firmicutes; D_2__Clostridia; D_3__Clostridiales; D_4__Ruminococcaceae; D_5__Ruminococcaceae NK4A214 group; Ambiguous_taxa
New.CleanUp.ReferenceOTU47522	9.431372549019574	0.02407276096671748	0.15743903832290917	1.0	0.0	0.3333333333333333	0.0	0.0	D_0__Bacteria; D_1__Bacteroidetes; D_2__Flavobacteriia; D_3__Flavobacteriales; D_4__Blattabacteriaceae; D_5__Blattabacterium
New.CleanUp.ReferenceOTU41919	9.431372549019574	0.02407276096671748	0.15743903832290917	1.0	0.0	0.0	0.0	0.3333333333333333	D_0__Bacteria; D_1__Firmicutes; D_2__Clostridia; D_3__Clostridiales; D_4__Lachnospiraceae; D_5__Tyzzerella 3
New.CleanUp.ReferenceOTU459	9.431372549019574	0.02407276096671748	0.15743903832290917	1.0	0.0	0.0	0.0	0.3333333333333333	D_0__Bacteria; D_1__Verrucomicrobia; D_2__LD1-PB3; D_3__uncultured bacterium; D_4__uncultured bacterium; D_5__uncultured bacterium; D_6__uncultured bacterium
New.CleanUp.ReferenceOTU5176	9.431372549019574	0.02407276096671748	0.15743903832290917	1.0	0.0	0.3333333333333333	0.0	0.0	D_0__Bacteria; D_1__Bacteroidetes; D_2__Flavobacteriia; D_3__Flavobacteriales; D_4__Blattabacteriaceae; D_5__Blattabacterium
KJ503823.1.1444	9.409523809523776	0.024313612591796367	0.15743903832290917	1.0	0.0	0.0	0.0	0.5833333333333334	D_0__Bacteria; D_1__Proteobacteria; D_2__Betaproteobacteria; D_3__Burkholderiales; D_4__Comamonadaceae; D_5__Comamonas
New.CleanUp.ReferenceOTU314	9.409523809523776	0.024313612591796367	0.15743903832290917	1.0	0.0	0.0	0.0	0.4166666666666667	D_0__Bacteria; D_1__Firmicutes; D_2__Clostridia; D_3__Clostridiales; D_4__Ruminococcaceae; D_5__Ruminococcaceae UCG-010
New.CleanUp.ReferenceOTU393	9.409523809523776	0.024313612591796367	0.15743903832290917	1.0	0.0	0.0	0.0	0.75	D_0__Bacteria; D_1__Firmicutes; D_2__Clostridia; D_3__Clostridiales; D_4__Christensenellaceae; D_5__Christensenellaceae R-7 group
New.CleanUp.ReferenceOTU23775	9.409523809523776	0.024313612591796367	0.15743903832290917	1.0	0.0	0.4166666666666667	0.0	0.0	D_0__Bacteria; D_1__Bacteroidetes; D_2__Flavobacteriia; D_3__Flavobacteriales; D_4__Blattabacteriaceae; D_5__Blattabacterium
New.CleanUp.ReferenceOTU22977	9.409523809523776	0.024313612591796367	0.15743903832290917	1.0	0.0	0.0	0.0	0.4166666666666667	D_0__Bacteria; D_1__Saccharibacteria
New.CleanUp.ReferenceOTU21676	9.409523809523776	0.024313612591796367	0.15743903832290917	1.0	0.0	0.4166666666666667	0.0	0.0	D_0__Bacteria; D_1__Bacteroidetes; D_2__Flavobacteriia; D_3__Flavobacteriales; D_4__Blattabacteriaceae; D_5__Blattabacterium; Ambiguous_taxa
New.CleanUp.ReferenceOTU36006	9.409523809523776	0.024313612591796367	0.15743903832290917	1.0	0.0	0.0	0.0	0.4166666666666667	D_0__Bacteria; D_1__Firmicutes; D_2__Clostridia; D_3__Clostridiales; D_4__Lachnospiraceae; D_5__Lachnoclostridium; D_6__uncultured bacterium
New.CleanUp.ReferenceOTU570	9.409523809523776	0.024313612591796367	0.15743903832290917	1.0	0.0	0.0	0.0	0.5	D_0__Bacteria; D_1__Bacteroidetes; D_2__Bacteroidia; D_3__Bacteroidales; D_4__Porphyromonadaceae; D_5__Parabacteroides
New.CleanUp.ReferenceOTU3621	9.409523809523776	0.024313612591796367	0.15743903832290917	1.0	0.0	0.4166666666666667	0.0	0.0	D_0__Bacteria; D_1__Bacteroidetes; D_2__Flavobacteriia; D_3__Flavobacteriales; D_4__Blattabacteriaceae; D_5__Blattabacterium
New.CleanUp.ReferenceOTU452	9.409523809523776	0.024313612591796367	0.15743903832290917	1.0	0.0	0.0	0.0	0.4166666666666667	D_0__Bacteria; D_1__Bacteroidetes; D_2__Bacteroidia; D_3__Bacteroidales; D_4__Porphyromonadaceae; D_5__uncultured; D_6__Blattella germanica (German cockroach)
KF557603.1.1409	9.402263374485562	0.024394170667442743	0.15743903832290917	1.0	0.0	0.8333333333333334	0.0	0.0	D_0__Bacteria; D_1__Proteobacteria; D_2__Alphaproteobacteria; D_3__Sphingomonadales; D_4__Sphingomonadaceae; D_5__Sphingomonas
New.CleanUp.ReferenceOTU386	9.402263374485562	0.024394170667442743	0.15743903832290917	1.0	0.0	0.0	0.0	0.5	D_0__Bacteria; D_1__Saccharibacteria; D_2__Unknown Class; D_3__Unknown Order; D_4__Unknown Family; D_5__Candidatus Saccharimonas
New.CleanUp.ReferenceOTU675	9.402263374485562	0.024394170667442743	0.15743903832290917	1.0	0.0	0.0	0.0	0.5	D_0__Bacteria; D_1__Firmicutes; D_2__Clostridia; D_3__Clostridiales; D_4__Ruminococcaceae; D_5__Ruminococcaceae UCG-009; D_6__uncultured Firmicutes bacterium
AGCT01052662.3515.5439	9.398637356986725	0.02443450106260761	0.15743903832290917	1.0	0.0	0.0	0.0	0.5833333333333334	D_0__Bacteria; D_1__Proteobacteria; D_2__Alphaproteobacteria; D_3__Rickettsiales; D_4__Mitochondria
KC705342.1.1242	9.398637356986725	0.02443450106260761	0.15743903832290917	1.0	0.0	0.0	0.0	1.4166666666666667	D_0__Bacteria; D_1__Actinobacteria; D_2__Actinobacteria; D_3__Corynebacteriales; D_4__Corynebacteriaceae; D_5__Corynebacterium 1; D_6__uncultured bacterium
JQ473793.1.1385	9.398637356986725	0.02443450106260761	0.15743903832290917	1.0	0.0	0.0	0.0	0.75	D_0__Bacteria; D_1__Saccharibacteria; D_2__Unknown Class; D_3__Unknown Order; D_4__Unknown Family; D_5__Candidatus Saccharimonas; D_6__uncultured bacterium
New.CleanUp.ReferenceOTU313	9.398637356986725	0.02443450106260761	0.15743903832290917	1.0	0.0	0.0	0.0	0.5833333333333334	D_0__Bacteria; D_1__Firmicutes; D_2__Clostridia; D_3__Clostridiales; D_4__Christensenellaceae; D_5__Christensenellaceae R-7 group; D_6__uncultured bacterium
New.CleanUp.ReferenceOTU6658	9.398637356986725	0.02443450106260761	0.15743903832290917	1.0	0.0	0.5833333333333334	0.0	0.0	D_0__Bacteria; D_1__Bacteroidetes; D_2__Flavobacteriia; D_3__Flavobacteriales; D_4__Blattabacteriaceae; D_5__Blattabacterium
New.CleanUp.ReferenceOTU306	9.398637356986725	0.02443450106260761	0.15743903832290917	1.0	0.0	0.0	0.0	1.0	D_0__Bacteria; D_1__Bacteroidetes; D_2__Bacteroidia; D_3__Bacteroidales; D_4__Porphyromonadaceae
New.CleanUp.ReferenceOTU973	9.398637356986725	0.02443450106260761	0.15743903832290917	1.0	0.0	0.0	0.0	0.6666666666666666	D_0__Bacteria; D_1__Proteobacteria; D_2__Alphaproteobacteria; D_3__Rickettsiales; D_4__Rickettsiales Incertae Sedis; D_5__Candidatus Hepatincola; D_6__uncultured alpha proteobacterium
New.CleanUp.ReferenceOTU321	9.398637356986725	0.02443450106260761	0.15743903832290917	1.0	0.0	0.0	0.0	0.5833333333333334	D_0__Bacteria; D_1__Firmicutes; D_2__Clostridia; D_3__Clostridiales; D_4__Christensenellaceae; D_5__Christensenellaceae R-7 group
New.CleanUp.ReferenceOTU203	9.398637356986725	0.02443450106260761	0.15743903832290917	1.0	0.0	0.0	0.0	0.9166666666666666	D_0__Bacteria; D_1__Tenericutes; D_2__Mollicutes; D_3__Mollicutes RF9; D_4__uncultured Firmicutes bacterium; D_5__uncultured Firmicutes bacterium; D_6__uncultured Firmicutes bacterium
New.CleanUp.ReferenceOTU719	9.398637356986725	0.02443450106260761	0.15743903832290917	1.0	0.0	0.0	0.0	0.5833333333333334	D_0__Bacteria; D_1__Firmicutes; D_2__Negativicutes; D_3__Selenomonadales; D_4__Acidaminococcaceae; D_5__uncultured
DQ232854.1.1441	9.398584263544787	0.024435092080152317	0.15743903832290917	1.0	0.0	0.0	0.125	0.8333333333333334	D_0__Bacteria; D_1__Firmicutes; D_2__Bacilli; D_3__Lactobacillales; D_4__Enterococcaceae; D_5__Enterococcus
DQ300355.1.1447	9.398584263544787	0.024435092080152317	0.15743903832290917	1.0	0.0	0.0	0.125	1.1666666666666667	D_0__Bacteria; D_1__Proteobacteria; D_2__Gammaproteobacteria; D_3__Pseudomonadales; D_4__Moraxellaceae; D_5__Acinetobacter
New.CleanUp.ReferenceOTU37	9.395014135183725	0.024474865679531974	0.15743903832290917	1.0	0.0	0.0	0.0	6.166666666666667	D_0__Bacteria; D_1__Fusobacteria; D_2__Fusobacteriia; D_3__Fusobacteriales; D_4__Fusobacteriaceae; D_5__Fusobacterium
New.CleanUp.ReferenceOTU168	9.395014135183725	0.024474865679531974	0.15743903832290917	1.0	0.0	0.0	0.0	1.0	D_0__Bacteria; D_1__Saccharibacteria; D_2__Unknown Class; D_3__Unknown Order; D_4__Unknown Family; D_5__Candidatus Saccharimonas; Ambiguous_taxa
New.CleanUp.ReferenceOTU123	9.385807504078304	0.024577726882872665	0.157910484244172	1.0	0.0	0.0	0.25	2.75	D_0__Bacteria; D_1__Proteobacteria; D_2__Gammaproteobacteria; D_3__Pseudomonadales; D_4__Pseudomonadaceae; D_5__Pseudomonas; D_6__Pseudomonas fluorescens
New.CleanUp.ReferenceOTU828	9.38394265232977	0.024598613538595257	0.157910484244172	1.0	1.3333333333333333	0.75	0.25	0.25	D_0__Bacteria; D_1__Bacteroidetes; D_2__Flavobacteriia; D_3__Flavobacteriales; D_4__Blattabacteriaceae; D_5__Blattabacterium
New.CleanUp.ReferenceOTU343	9.371457031603759	0.024738903717064366	0.15864835898064125	1.0	0.0	0.08333333333333333	0.0	1.0	D_0__Bacteria; D_1__Bacteroidetes; D_2__Bacteroidia; D_3__Bacteroidales; D_4__Porphyromonadaceae
New.CleanUp.ReferenceOTU355	9.352522993461225	0.024953147563088432	0.15985849600549693	1.0	0.0	0.0	1.375	1.25	D_0__Bacteria; D_1__Bacteroidetes; D_2__Bacteroidia; D_3__Bacteroidales; D_4__Marinilabiaceae; D_5__uncultured
New.CleanUp.ReferenceOTU299	9.327618634259233	0.02523771951141683	0.16151624378523305	1.0	0.0	0.08333333333333333	0.125	0.6666666666666666	D_0__Bacteria; D_1__Firmicutes; D_2__Clostridia; D_3__Clostridiales; D_4__Ruminococcaceae; D_5__uncultured; D_6__uncultured bacterium
HQ184004.1.1498	9.30913299663297	0.025451002496216086	0.16254880063654745	1.0	0.0	0.0	0.125	0.5833333333333334	D_0__Bacteria; D_1__Firmicutes; D_2__Clostridia; D_3__Clostridiales; D_4__Christensenellaceae; D_5__Christensenellaceae R-7 group; D_6__uncultured bacterium
New.CleanUp.ReferenceOTU442	9.30913299663297	0.025451002496216086	0.16254880063654745	1.0	0.0	0.0	0.125	0.5	Unassigned
New.CleanUp.ReferenceOTU1448	9.299868726952038	0.025558555217814055	0.1630693140757372	1.0	0.0	0.0	0.625	0.3333333333333333	D_0__Bacteria; D_1__Firmicutes; D_2__Clostridia; D_3__Clostridiales; D_4__Ruminococcaceae; D_5__Ruminococcaceae UCG-009; D_6__uncultured Firmicutes bacterium
New.CleanUp.ReferenceOTU426	9.245808410367978	0.026195107243993588	0.1667906167244719	1.0	0.0	0.08333333333333333	0.0	0.75	D_0__Bacteria; D_1__Firmicutes; D_2__Bacilli; D_3__Lactobacillales; D_4__Enterococcaceae; D_5__Enterococcus; Ambiguous_taxa
New.CleanUp.ReferenceOTU580	9.245808410367978	0.026195107243993588	0.1667906167244719	1.0	0.0	0.08333333333333333	0.0	0.8333333333333334	D_0__Bacteria; D_1__Firmicutes; D_2__Bacilli; D_3__Lactobacillales; D_4__Enterococcaceae; D_5__Enterococcus; Ambiguous_taxa
New.ReferenceOTU170	9.238465577213349	0.02628275797983671	0.1671786404428841	1.0	0.0	0.08333333333333333	0.75	17.25	D_0__Bacteria; D_1__Firmicutes; D_2__Clostridia; D_3__Clostridiales; D_4__Lachnospiraceae; D_5__Lachnospiraceae NK4A136 group; D_6__uncultured bacterium
New.CleanUp.ReferenceOTU660	9.233940972222209	0.026336910851390692	0.16735302032371	1.0	0.0	0.0	0.125	0.4166666666666667	D_0__Bacteria; D_1__Bacteroidetes; D_2__Bacteroidia; D_3__Bacteroidales; D_4__Porphyromonadaceae; D_5__uncultured
AF529324.1.1444	9.207175925925924	0.02665949301450426	0.16923100078882572	1.0	0.16666666666666666	0.0	1.625	0.0	D_0__Bacteria; D_1__Proteobacteria; D_2__Betaproteobacteria; D_3__Burkholderiales; D_4__Oxalobacteraceae; D_5__Janthinobacterium
AB294745.1.1471	9.20362514462013	0.02670257820836039	0.1693327629241415	1.0	0.16666666666666666	0.0	1.5	0.0	D_0__Bacteria; D_1__Firmicutes; D_2__Clostridia; D_3__Clostridiales; D_4__Clostridiaceae 1; D_5__Clostridium sensu stricto 7; D_6__uncultured bacterium
New.CleanUp.ReferenceOTU6682	9.12908496732026	0.027622963070589205	0.17499203022147553	1.0	0.0	0.5833333333333334	0.0	0.08333333333333333	D_0__Bacteria; D_1__Bacteroidetes; D_2__Flavobacteriia; D_3__Flavobacteriales; D_4__Blattabacteriaceae; D_5__Blattabacterium; Ambiguous_taxa
GQ088241.1.1346	9.094940476190457	0.02805487331001093	0.17754848538661114	1.0	0.16666666666666666	0.0	0.625	0.0	D_0__Bacteria; D_1__Actinobacteria; D_2__Actinobacteria; D_3__Micrococcales; D_4__Dermacoccaceae
JN626745.1.1361	9.080915895656625	0.0282341874515618	0.17850280733265184	1.0	0.3333333333333333	0.0	1.75	0.0	D_0__Bacteria; D_1__Verrucomicrobia; D_2__Verrucomicrobiae; D_3__Verrucomicrobiales; D_4__Verrucomicrobiaceae; D_5__Luteolibacter; D_6__uncultured bacterium
New.CleanUp.ReferenceOTU170	9.048174959216972	0.02865718404306982	0.18099426329523108	1.0	0.0	0.0	0.375	1.0833333333333333	D_0__Bacteria; D_1__Bacteroidetes; D_2__Bacteroidia; D_3__Bacteroidales; D_4__Porphyromonadaceae; D_5__uncultured; D_6__uncultured Bacteroidetes bacterium
New.CleanUp.ReferenceOTU191	9.038345328625754	0.028785384956756654	0.1816206899640523	1.0	0.0	0.0	0.375	1.0833333333333333	D_0__Bacteria; D_1__Firmicutes; D_2__Clostridia; D_3__Clostridiales; D_4__Ruminococcaceae
KF733333.1.1425	9.02104377104379	0.029012402582650403	0.18250113343197163	1.0	0.0	0.08333333333333333	0.0	8.916666666666666	D_0__Bacteria; D_1__Proteobacteria; D_2__Betaproteobacteria; D_3__Burkholderiales; D_4__Oxalobacteraceae; D_5__Duganella; Ambiguous_taxa
New.CleanUp.ReferenceOTU22362	9.021043771043754	0.029012402582650865	0.18250113343197163	1.0	0.0	0.5	0.0	0.08333333333333333	D_0__Bacteria; D_1__Bacteroidetes; D_2__Flavobacteriia; D_3__Flavobacteriales; D_4__Blattabacteriaceae; D_5__Blattabacterium
New.CleanUp.ReferenceOTU2804	9.021043771043754	0.029012402582650865	0.18250113343197163	1.0	0.0	0.5	0.0	0.08333333333333333	D_0__Bacteria; D_1__Bacteroidetes; D_2__Flavobacteriia; D_3__Flavobacteriales; D_4__Blattabacteriaceae; D_5__Blattabacterium; Ambiguous_taxa
New.CleanUp.ReferenceOTU21107	8.943589638382827	0.0300503714149827	0.188840637235318	1.0	0.16666666666666666	1.0	0.0	0.3333333333333333	D_0__Bacteria; D_1__Bacteroidetes; D_2__Flavobacteriia; D_3__Flavobacteriales; D_4__Blattabacteriaceae; D_5__Blattabacterium
DQ628952.1.1436	8.928819444444422	0.03025239468988765	0.18972919675752184	1.0	0.0	0.4166666666666667	0.0	0.08333333333333333	D_0__Bacteria; D_1__Bacteroidetes; D_2__Flavobacteriia; D_3__Flavobacteriales; D_4__Flavobacteriaceae; D_5__Flavobacterium; Ambiguous_taxa
New.CleanUp.ReferenceOTU7056	8.928819444444422	0.03025239468988765	0.18972919675752184	1.0	0.0	0.4166666666666667	0.0	0.08333333333333333	D_0__Bacteria; D_1__Bacteroidetes; D_2__Flavobacteriia; D_3__Flavobacteriales; D_4__Blattabacteriaceae; D_5__Blattabacterium; Ambiguous_taxa
New.CleanUp.ReferenceOTU38339	8.920194892473098	0.030370973442954044	0.1902822049844338	1.0	0.0	0.0	0.375	0.5833333333333334	D_0__Bacteria; D_1__Actinobacteria; D_2__Actinobacteria; D_3__Corynebacteriales
New.CleanUp.ReferenceOTU278	8.856860051713001	0.03125580840703608	0.19563010481963883	1.0	0.0	0.0	1.0	1.5833333333333333	D_0__Bacteria; D_1__Synergistetes; D_2__Synergistia; D_3__Synergistales; D_4__Synergistaceae; D_5__Candidatus Tammella; D_6__uncultured bacterium
New.CleanUp.ReferenceOTU260	8.835820895522389	0.03155528529157492	0.19730108097922444	1.0	0.0	0.0	0.5	0.75	D_0__Bacteria; D_1__Firmicutes; D_2__Clostridia; D_3__Clostridiales; D_4__Peptococcaceae; D_5__uncultured; D_6__uncultured bacterium
New.CleanUp.ReferenceOTU224	8.833565570056177	0.031587554312155326	0.19730108097922444	1.0	0.0	0.0	0.375	0.8333333333333334	D_0__Bacteria; D_1__Firmicutes; D_2__Clostridia; D_3__Clostridiales; D_4__Ruminococcaceae
New.CleanUp.ReferenceOTU678	8.831485215053734	0.03161734849371499	0.19730108097922444	1.0	0.0	0.0	0.625	0.4166666666666667	D_0__Bacteria; D_1__Firmicutes; D_2__Clostridia; D_3__Clostridiales; D_4__Lachnospiraceae; D_5__[Eubacterium] fissicatena group
LN569755.1.1387	8.827837395743439	0.03166965778801908	0.19743066543347748	1.0	0.0	0.0	0.875	0.8333333333333334	D_0__Bacteria; D_1__RsaHf231; D_2__uncultured bacterium; D_3__uncultured bacterium; D_4__uncultured bacterium; D_5__uncultured bacterium; D_6__uncultured bacterium
New.CleanUp.ReferenceOTU277	8.822019418528969	0.031753262150305224	0.1977548933320999	1.0	0.0	0.0	0.5	0.6666666666666666	D_0__Bacteria; D_1__Firmicutes; D_2__Clostridia; D_3__Clostridiales; D_4__Christensenellaceae; D_5__Christensenellaceae R-7 group; D_6__uncultured bacterium
New.CleanUp.ReferenceOTU1006	8.795303374432187	0.03213995230150344	0.19996417639672967	1.0	0.0	0.0	1.125	0.5833333333333334	D_0__Bacteria; D_1__Bacteroidetes; D_2__Bacteroidia; D_3__Bacteroidales; D_4__Rikenellaceae; D_5__Alistipes
LT576388.1.1521	8.785636556586786	0.03228100248957847	0.2006422984928219	1.0	0.0	0.0	2.75	0.5	D_0__Bacteria; D_1__Firmicutes; D_2__Bacilli; D_3__Lactobacillales; D_4__Enterococcaceae
New.CleanUp.ReferenceOTU644	8.774156414130491	0.03244929787031066	0.20148824937527224	1.0	0.0	0.0	1.25	0.5	D_0__Bacteria; D_1__Firmicutes; D_2__Clostridia; D_3__Clostridiales; D_4__Ruminococcaceae; D_5__uncultured; D_6__uncultured bacterium
New.CleanUp.ReferenceOTU573	8.767895761245683	0.032541438444005366	0.2015018091020827	1.0	0.0	0.0	0.625	0.5833333333333334	D_0__Bacteria; D_1__Proteobacteria; D_2__Deltaproteobacteria; D_3__Desulfobacterales; D_4__Desulfobacteraceae; D_5__Desulfosarcina
New.CleanUp.ReferenceOTU269	8.764975649350642	0.032584502386619196	0.2015018091020827	1.0	0.0	0.0	0.625	0.5	D_0__Bacteria; D_1__Deferribacteres; D_2__Deferribacteres; D_3__Deferribacterales; D_4__Deferribacteraceae; D_5__Mucispirillum; D_6__uncultured Deferribacteres bacterium
JF920335.1.1373	8.764826478610374	0.03258670375709083	0.2015018091020827	1.0	0.0	0.0	19.25	4.583333333333333	D_0__Bacteria; D_1__Firmicutes; D_2__Bacilli; D_3__Lactobacillales; D_4__Enterococcaceae
New.CleanUp.ReferenceOTU297	8.764406507974664	0.03259290220793479	0.2015018091020827	1.0	0.0	0.0	0.5	0.5	D_0__Bacteria; D_1__Firmicutes; D_2__Clostridia; D_3__Clostridiales; D_4__Peptococcaceae; D_5__uncultured; D_6__uncultured bacterium
KF856609.1.1444	8.759121061359862	0.032671010077236315	0.2015018091020827	1.0	0.0	0.0	0.75	0.5	D_0__Bacteria; D_1__Firmicutes; D_2__Bacilli; D_3__Lactobacillales; D_4__Enterococcaceae; D_5__Enterococcus; D_6__Enterococcus lactis
JX048489.1.1418	8.759121061359862	0.032671010077236315	0.2015018091020827	1.0	0.0	0.0	0.75	0.5	D_0__Bacteria; D_1__Firmicutes; D_2__Clostridia; D_3__Clostridiales; D_4__Ruminococcaceae; D_5__Oscillibacter
JN680663.1.1445	8.75872711216837	0.03267683914980252	0.2015018091020827	1.0	0.0	0.0	2.5	0.5	D_0__Bacteria; D_1__Firmicutes; D_2__Clostridia; D_3__Clostridiales; D_4__Eubacteriaceae; D_5__Anaerofustis
HM108494.1.1499	8.748974967630565	0.03282146152724447	0.2021944170265976	1.0	0.0	0.0	5.5	2.5	D_0__Bacteria; D_1__Proteobacteria; D_2__Betaproteobacteria; D_3__Burkholderiales; D_4__Comamonadaceae; D_5__uncultured; D_6__uncultured beta proteobacterium
New.CleanUp.ReferenceOTU149	8.745705626304023	0.03287008517836972	0.20229485067002564	1.0	0.0	0.0	1.25	0.6666666666666666	D_0__Bacteria; D_1__Firmicutes; D_2__Clostridia; D_3__Clostridiales
New.CleanUp.ReferenceOTU533	8.739210828665792	0.032966888873286256	0.20269131380933073	1.0	0.0	0.0	8.75	1.0833333333333333	D_0__Bacteria; D_1__Firmicutes; D_2__Clostridia; D_3__Clostridiales; D_4__Lachnospiraceae; D_5__uncultured; D_6__uncultured organism
New.CleanUp.ReferenceOTU42	8.727919000430859	0.03313585553263723	0.20353024512146853	1.0	0.0	0.0	7.625	2.3333333333333335	Unassigned
New.ReferenceOTU53	8.725262099669676	0.03317573530421489	0.20357541889125585	1.0	0.0	0.0	3.0	1.4166666666666667	D_0__Bacteria; D_1__Bacteroidetes; D_2__Bacteroidia; D_3__Bacteroidales; D_4__Rikenellaceae; D_5__Alistipes
New.CleanUp.ReferenceOTU7016	8.657471264367809	0.034209292519039494	0.20971200967352419	1.0	0.0	0.3333333333333333	0.0	0.5833333333333334	D_0__Bacteria; D_1__Bacteroidetes; D_2__Flavobacteriia; D_3__Flavobacteriales; D_4__Blattabacteriaceae; D_5__Blattabacterium
AB234474.1.1336	8.598671101684008	0.03513121712514178	0.2150547599095534	1.0	0.0	0.0	1.25	0.08333333333333333	D_0__Bacteria; D_1__Firmicutes; D_2__Clostridia; D_3__Clostridiales; D_4__Eubacteriaceae; D_5__Anaerofustis; D_6__uncultured bacterium
EU073950.1.1398	8.59535627088151	0.0351839070374473	0.2150547599095534	1.0	0.0	0.0	1.125	0.08333333333333333	D_0__Bacteria; D_1__Proteobacteria; D_2__Betaproteobacteria; D_3__Burkholderiales; D_4__Comamonadaceae; D_5__uncultured; D_6__uncultured beta proteobacterium
New.CleanUp.ReferenceOTU211	8.59535627088151	0.0351839070374473	0.2150547599095534	1.0	0.0	0.0	4.125	0.08333333333333333	D_0__Bacteria; D_1__Bacteroidetes; D_2__Bacteroidia; D_3__Bacteroidales; D_4__Rikenellaceae; D_5__Rikenellaceae RC9 gut group; D_6__uncultured bacterium
EU775058.1.1398	8.506815792931299	0.036620204890447074	0.2236154755212763	1.0	0.0	0.08333333333333333	0.875	3.75	D_0__Bacteria; D_1__Firmicutes; D_2__Clostridia; D_3__Clostridiales; D_4__Lachnospiraceae; D_5__Lachnospiraceae NK4A136 group; D_6__uncultured bacterium
KM651152.1.1467	8.457589285714285	0.03744336582952271	0.22841912936353082	1.0	0.0	0.0	0.25	0.5833333333333334	D_0__Bacteria; D_1__Actinobacteria; D_2__Coriobacteriia; D_3__Coriobacteriales; D_4__Coriobacteriaceae; D_5__uncultured; D_6__uncultured bacterium
GQ138328.1.1310	8.433089086000765	0.037859763383705586	0.2298392425010798	1.0	0.0	0.0	0.875	0.08333333333333333	D_0__Bacteria; D_1__Firmicutes; D_2__Clostridia; D_3__Clostridiales; D_4__Clostridiales vadinBB60 group
New.CleanUp.ReferenceOTU1397	8.433089086000765	0.037859763383705586	0.2298392425010798	1.0	0.0	0.0	1.125	0.08333333333333333	D_0__Bacteria; D_1__Firmicutes; D_2__Clostridia; D_3__Clostridiales; D_4__Christensenellaceae; D_5__Christensenellaceae R-7 group; D_6__uncultured bacterium
New.CleanUp.ReferenceOTU340	8.433089086000765	0.037859763383705586	0.2298392425010798	1.0	0.0	0.0	1.0	0.08333333333333333	D_0__Bacteria; D_1__Bacteroidetes; D_2__Bacteroidia; D_3__Bacteroidales; D_4__Porphyromonadaceae; D_5__Dysgonomonas
New.CleanUp.ReferenceOTU345	8.433089086000765	0.037859763383705586	0.2298392425010798	1.0	0.0	0.0	0.75	0.08333333333333333	D_0__Bacteria; D_1__Tenericutes; D_2__Mollicutes; D_3__Mollicutes RF9; D_4__uncultured bacterium; D_5__uncultured bacterium; D_6__uncultured bacterium
New.CleanUp.ReferenceOTU587	8.433089086000765	0.037859763383705586	0.2298392425010798	1.0	0.0	0.0	0.875	0.08333333333333333	D_0__Bacteria; D_1__Firmicutes; D_2__Clostridia; D_3__Clostridiales; D_4__Ruminococcaceae; D_5__Ruminococcaceae UCG-014; D_6__uncultured bacterium
New.CleanUp.ReferenceOTU3712	8.428313078703686	0.037941459891223356	0.23011201304182846	1.0	0.0	0.5833333333333334	0.25	0.08333333333333333	D_0__Bacteria; D_1__Bacteroidetes; D_2__Flavobacteriia; D_3__Flavobacteriales; D_4__Blattabacteriaceae; D_5__Blattabacterium
JN680604.1.1446	8.412247705027681	0.03821753318250852	0.23156199437494754	1.0	0.0	0.08333333333333333	6.875	7.083333333333333	D_0__Bacteria; D_1__Bacteroidetes; D_2__Bacteroidia; D_3__Bacteroidales; D_4__Rikenellaceae; D_5__uncultured; D_6__uncultured Rikenellaceae bacterium
New.CleanUp.ReferenceOTU20954	8.383256528417794	0.03872069951409933	0.23438380876087786	1.0	0.0	0.0	0.25	0.4166666666666667	D_0__Bacteria; D_1__Bacteroidetes; D_2__Flavobacteriia; D_3__Flavobacteriales; D_4__Blattabacteriaceae; D_5__Blattabacterium
AB234420.1.1357	8.355907362945162	0.0392012919455498	0.23706365824849873	1.0	0.0	0.0	0.375	0.6666666666666666	D_0__Bacteria; D_1__Bacteroidetes; D_2__Bacteroidia; D_3__Bacteroidales; D_4__Rikenellaceae; D_5__Alistipes
DQ113713.1.1416	8.292746321177198	0.04033354305901296	0.24249763224751109	1.0	0.0	0.0	0.375	0.6666666666666666	D_0__Bacteria; D_1__Firmicutes; D_2__Clostridia; D_3__Clostridiales; D_4__Peptostreptococcaceae; D_5__Intestinibacter; D_6__uncultured bacterium
New.CleanUp.ReferenceOTU296	8.292746321177198	0.04033354305901296	0.24249763224751109	1.0	0.0	0.0	0.375	0.6666666666666666	D_0__Bacteria; D_1__Firmicutes; D_2__Clostridia; D_3__Clostridiales; D_4__Peptococcaceae; D_5__uncultured; D_6__uncultured bacterium
KJ923794.1.1762	8.280059523809479	0.04056479005642181	0.24249763224751109	1.0	0.0	0.0	0.5	0.08333333333333333	D_0__Bacteria; D_1__Firmicutes; D_2__Bacilli; D_3__Bacillales; D_4__Staphylococcaceae; D_5__Staphylococcus; D_6__Staphylococcus aureus
JX949990.1.1406	8.280059523809479	0.04056479005642181	0.24249763224751109	1.0	0.0	0.16666666666666666	1.375	0.0	D_0__Bacteria; D_1__Proteobacteria; D_2__Betaproteobacteria; D_3__Burkholderiales; D_4__Oxalobacteraceae
KM650218.1.1536	8.280059523809479	0.04056479005642181	0.24249763224751109	1.0	0.0	0.0	0.5	0.08333333333333333	D_0__Bacteria; D_1__Proteobacteria; D_2__Deltaproteobacteria; D_3__Desulfovibrionales; D_4__Desulfovibrionaceae; D_5__Desulfovibrio; D_6__uncultured proteobacterium
KM650290.1.1444	8.280059523809479	0.04056479005642181	0.24249763224751109	1.0	0.0	0.0	0.5	0.08333333333333333	D_0__Bacteria; D_1__Bacteroidetes; D_2__Bacteroidia; D_3__Bacteroidales; D_4__Porphyromonadaceae; D_5__uncultured
KP090472.1.1445	8.280059523809479	0.04056479005642181	0.24249763224751109	1.0	0.0	0.0	0.625	0.08333333333333333	D_0__Bacteria; D_1__Firmicutes; D_2__Clostridia; D_3__Clostridiales; D_4__Ruminococcaceae; D_5__Ruminococcaceae UCG-014; D_6__uncultured bacterium
New.CleanUp.ReferenceOTU330	8.280059523809479	0.04056479005642181	0.24249763224751109	1.0	0.0	0.0	0.625	0.08333333333333333	D_0__Bacteria; D_1__Firmicutes; D_2__Clostridia; D_3__Clostridiales; D_4__Lachnospiraceae; D_5__Tyzzerella 3; D_6__uncultured Clostridiales bacterium
New.CleanUp.ReferenceOTU14875	8.280059523809479	0.04056479005642181	0.24249763224751109	1.0	0.0	0.0	0.5	0.08333333333333333	D_0__Bacteria; D_1__Proteobacteria; D_2__Deltaproteobacteria; D_3__Desulfovibrionales; D_4__Desulfovibrionaceae; D_5__Desulfovibrio
New.CleanUp.ReferenceOTU1443	8.280059523809479	0.04056479005642181	0.24249763224751109	1.0	0.0	0.0	0.5	0.08333333333333333	D_0__Bacteria; D_1__Firmicutes; D_2__Clostridia; D_3__Clostridiales; D_4__Ruminococcaceae; D_5__Anaerotruncus; D_6__uncultured bacterium
New.CleanUp.ReferenceOTU1054	8.280059523809479	0.04056479005642181	0.24249763224751109	1.0	0.0	0.0	0.5	0.08333333333333333	D_0__Bacteria; D_1__Bacteroidetes; D_2__Bacteroidia; D_3__Bacteroidales; D_4__Porphyromonadaceae; D_5__uncultured; D_6__uncultured Bacteroidetes bacterium
New.CleanUp.ReferenceOTU454	8.280059523809479	0.04056479005642181	0.24249763224751109	1.0	0.0	0.0	0.625	0.08333333333333333	D_0__Bacteria; D_1__Proteobacteria; D_2__Deltaproteobacteria; D_3__Desulfovibrionales; D_4__Desulfovibrionaceae; D_5__Desulfovibrio; D_6__uncultured bacterium
HQ797337.1.1451	8.25441055798687	0.04103626107350376	0.24508202104872145	1.0	0.0	0.08333333333333333	7.125	2.75	D_0__Bacteria; D_1__Firmicutes; D_2__Clostridia; D_3__Clostridiales; D_4__Lachnospiraceae; D_5__uncultured; D_6__uncultured organism
JN680573.1.1449	8.219700143643763	0.04168281694450927	0.24870614991008913	1.0	0.0	0.0	1.25	1.0833333333333333	D_0__Bacteria; D_1__Bacteroidetes; D_2__Bacteroidia; D_3__Bacteroidales; D_4__Porphyromonadaceae; D_5__Dysgonomonas
DQ794303.1.1275	8.178114760648892	0.04247052344609808	0.2531647678563123	1.0	0.0	0.0	0.5	0.6666666666666666	D_0__Bacteria; D_1__Firmicutes; D_2__Clostridia; D_3__Clostridiales; D_4__Ruminococcaceae; D_5__[Eubacterium] coprostanoligenes group; D_6__uncultured bacterium
AM882641.1.1521	8.139093137254875	0.04322285639665099	0.25667159220743696	1.0	0.0	0.0	0.375	0.08333333333333333	D_0__Bacteria; D_1__Proteobacteria; D_2__Deltaproteobacteria; D_3__Desulfobacterales; D_4__Desulfobacteraceae; D_5__Desulfosarcina
HK693990.17.1557	8.139093137254875	0.04322285639665099	0.25667159220743696	1.0	0.0	0.0	0.375	0.08333333333333333	D_0__Bacteria; D_1__Firmicutes; D_2__Bacilli; D_3__Lactobacillales; D_4__Enterococcaceae; D_5__Enterococcus; D_6__Enterococcus faecalis
New.CleanUp.ReferenceOTU409	8.139093137254875	0.04322285639665099	0.25667159220743696	1.0	0.0	0.0	0.375	0.08333333333333333	D_0__Bacteria; D_1__Firmicutes; D_2__Clostridia; D_3__Clostridiales; D_4__Christensenellaceae; D_5__Christensenellaceae R-7 group; D_6__uncultured bacterium
New.CleanUp.ReferenceOTU1158	8.139093137254875	0.04322285639665099	0.25667159220743696	1.0	0.0	0.0	0.375	0.08333333333333333	D_0__Bacteria; D_1__Proteobacteria; D_2__Deltaproteobacteria; D_3__Desulfovibrionales; D_4__Desulfovibrionaceae; D_5__Desulfovibrio
New.CleanUp.ReferenceOTU368	8.130451946909702	0.04339120641999304	0.25742707202155113	1.0	0.0	0.0	0.75	0.75	D_0__Bacteria; D_1__Firmicutes; D_2__Clostridia; D_3__Clostridiales; D_4__Christensenellaceae; D_5__uncultured
AB234451.1.1349	8.123714228690769	0.04352291581114331	0.2579639489222973	1.0	0.0	0.08333333333333333	0.5	1.1666666666666667	D_0__Bacteria; D_1__Firmicutes; D_2__Clostridia; D_3__Clostridiales; D_4__Ruminococcaceae; D_5__Papillibacter
JX271979.1.1520	8.110843296053451	0.04377560181057406	0.25921617004009745	1.0	0.0	0.0	1.0	0.16666666666666666	D_0__Bacteria; D_1__Proteobacteria; D_2__Deltaproteobacteria; D_3__Desulfobacterales; D_4__Desulfobulbaceae; D_5__Desulfobulbus; D_6__uncultured bacterium
New.CleanUp.ReferenceOTU6289	8.081287202380944	0.044361279639410785	0.2624359633866466	1.0	0.0	0.0	0.375	0.4166666666666667	D_0__Bacteria; D_1__Firmicutes; D_2__Clostridia; D_3__Clostridiales; D_4__Ruminococcaceae; D_5__Ruminococcaceae UCG-009; D_6__uncultured bacterium
New.CleanUp.ReferenceOTU647	7.9753093812374996	0.046524751950255905	0.2749749031696428	1.0	0.0	0.0	0.875	1.0	D_0__Bacteria; D_1__Proteobacteria; D_2__Deltaproteobacteria; D_3__Desulfovibrionales; D_4__Desulfovibrionaceae; D_5__Desulfovibrio
New.ReferenceOTU209	7.967675679987213	0.04668449708175146	0.27565874267422863	1.0	0.0	0.0	4.875	3.4166666666666665	D_0__Bacteria; D_1__Gracilibacteria
New.CleanUp.ReferenceOTU316	7.933262517014306	0.047411293084324395	0.27909425469909355	1.0	12.333333333333334	11.166666666666666	5.375	9.166666666666666	D_0__Bacteria; D_1__Bacteroidetes; D_2__Flavobacteriia; D_3__Flavobacteriales; D_4__Blattabacteriaceae; D_5__Blattabacterium
JX462532.1.1461	7.933082774317195	0.047415117967905485	0.27909425469909355	1.0	0.0	0.0	1.375	1.0	D_0__Bacteria; D_1__Firmicutes; D_2__Clostridia; D_3__Clostridiales; D_4__Family XIII; D_5__Family XIII UCG-002
AB231068.1.1382	7.896467673619423	0.04820057498595078	0.27909425469909355	1.0	0.0	0.0	0.625	0.5833333333333334	D_0__Bacteria; D_1__Firmicutes; D_2__Erysipelotrichia; D_3__Erysipelotrichales; D_4__Erysipelotrichaceae; D_5__Breznakia
New.CleanUp.ReferenceOTU274	7.803497942386813	0.05025226804969516	0.27909425469909355	1.0	0.0	0.0	0.5	0.16666666666666666	D_0__Bacteria; D_1__Firmicutes; D_2__Clostridia; D_3__Clostridiales; D_4__Peptococcaceae; D_5__uncultured; D_6__uncultured bacterium
New.CleanUp.ReferenceOTU398	7.744770307216336	0.05159181564142727	0.27909425469909355	1.0	0.0	0.3333333333333333	2.625	0.08333333333333333	D_0__Bacteria; D_1__Proteobacteria; D_2__Gammaproteobacteria; D_3__Pseudomonadales; D_4__Pseudomonadaceae; D_5__Pseudomonas; D_6__uncultured bacterium
New.CleanUp.ReferenceOTU98	7.739513523216846	0.051713399548905505	0.27909425469909355	1.0	0.0	0.0	5.5	1.3333333333333333	D_0__Bacteria; D_1__Firmicutes; D_2__Erysipelotrichia; D_3__Erysipelotrichales; D_4__Erysipelotrichaceae; D_5__Erysipelatoclostridium; D_6__uncultured bacterium
New.CleanUp.ReferenceOTU558	7.722222222222238	0.05211529788977001	0.27909425469909355	1.0	0.6666666666666666	0.0	0.125	0.0	D_0__Bacteria; D_1__Bacteroidetes; D_2__Cytophagia; D_3__Cytophagales; D_4__Cytophagaceae; D_5__Spirosoma; D_6__uncultured bacterium
AJ488074.1.1511	7.708333333333377	0.052440312363739756	0.27909425469909355	1.0	0.0	0.0	0.25	0.0	D_0__Bacteria; D_1__Firmicutes; D_2__Clostridia; D_3__Clostridiales; D_4__Christensenellaceae; D_5__Christensenellaceae R-7 group; D_6__uncultured bacterium
CU919332.1.1349	7.708333333333377	0.052440312363739756	0.27909425469909355	1.0	0.0	0.0	0.5	0.0	D_0__Bacteria; D_1__Firmicutes; D_2__Clostridia; D_3__Clostridiales; D_4__Ruminococcaceae; D_5__Ruminococcaceae NK4A214 group; D_6__uncultured bacterium
EU460256.1.1419	7.708333333333377	0.052440312363739756	0.27909425469909355	1.0	0.0	0.0	0.25	0.0	D_0__Bacteria; D_1__Firmicutes; D_2__Bacilli; D_3__Lactobacillales; D_4__Enterococcaceae; D_5__Enterococcus; D_6__Enterococcus faecalis
KF020711.1.1439	7.708333333333377	0.052440312363739756	0.27909425469909355	1.0	0.0	0.0	0.25	0.0	D_0__Bacteria; D_1__Firmicutes; D_2__Clostridia; D_3__Clostridiales; D_4__Christensenellaceae; D_5__Christensenellaceae R-7 group
AF349937.1.1220	7.708333333333377	0.052440312363739756	0.27909425469909355	1.0	0.0	0.0	0.25	0.0	D_0__Bacteria; D_1__Firmicutes; D_2__Bacilli; D_3__Lactobacillales; D_4__Lactobacillaceae; D_5__Lactobacillus; D_6__Lactobacillus rhamnosus
DQ298267.1.1411	7.708333333333377	0.052440312363739756	0.27909425469909355	1.0	0.0	0.0	0.25	0.0	D_0__Bacteria; D_1__Firmicutes; D_2__Bacilli; D_3__Bacillales; D_4__Bacillaceae; D_5__Bacillus
DQ307713.1.1407	7.708333333333377	0.052440312363739756	0.27909425469909355	1.0	0.0	0.0	0.5	0.0	D_0__Bacteria; D_1__Proteobacteria; D_2__Deltaproteobacteria; D_3__Desulfovibrionales; D_4__Desulfovibrionaceae; D_5__Desulfovibrio; D_6__uncultured delta proteobacterium
EF442993.1.1422	7.708333333333377	0.052440312363739756	0.27909425469909355	1.0	0.0	0.0	0.5	0.0	D_0__Bacteria; D_1__Proteobacteria; D_2__Deltaproteobacteria; D_3__Desulfobacterales; D_4__Desulfobulbaceae; D_5__Desulfobulbus; D_6__uncultured bacterium
KJ532472.1.1388	7.708333333333377	0.052440312363739756	0.27909425469909355	1.0	0.0	0.0	0.5	0.0	D_0__Bacteria; D_1__Proteobacteria; D_2__Alphaproteobacteria; D_3__Rhizobiales; D_4__Bradyrhizobiaceae; D_5__Bradyrhizobium
HK556091.3.1396	7.708333333333377	0.052440312363739756	0.27909425469909355	1.0	0.0	0.0	0.25	0.0	D_0__Bacteria; D_1__Firmicutes; D_2__Bacilli; D_3__Lactobacillales; D_4__Enterococcaceae; D_5__Enterococcus
JX559196.1.1482	7.708333333333377	0.052440312363739756	0.27909425469909355	1.0	0.0	0.0	0.25	0.0	D_0__Bacteria; D_1__Firmicutes; D_2__Clostridia; D_3__Clostridiales; D_4__Family XI; D_5__Gottschalkia
GQ396981.1.1496	7.708333333333377	0.052440312363739756	0.27909425469909355	1.0	0.0	0.0	0.25	0.0	D_0__Bacteria; D_1__Bacteroidetes; D_2__Bacteroidetes vadinHA17; D_3__uncultured bacterium; D_4__uncultured bacterium; D_5__uncultured bacterium; D_6__uncultured bacterium
KF089191.1.1362	7.708333333333377	0.052440312363739756	0.27909425469909355	1.0	0.0	0.0	0.25	0.0	D_0__Bacteria; D_1__Proteobacteria; D_2__Gammaproteobacteria; D_3__Enterobacteriales; D_4__Enterobacteriaceae; D_5__Serratia
DQ793675.1.1384	7.708333333333377	0.052440312363739756	0.27909425469909355	1.0	0.0	0.0	0.25	0.0	D_0__Bacteria; D_1__Firmicutes; D_2__Clostridia; D_3__Clostridiales; D_4__Ruminococcaceae; D_5__[Eubacterium] coprostanoligenes group; D_6__uncultured bacterium
AJ429234.1.1414	7.708333333333377	0.052440312363739756	0.27909425469909355	1.0	0.0	0.0	0.25	0.0	D_0__Bacteria; D_1__Actinobacteria; D_2__Actinobacteria; D_3__Corynebacteriales; D_4__Corynebacteriaceae; D_5__Corynebacterium 1
EF603658.1.1479	7.708333333333377	0.052440312363739756	0.27909425469909355	1.0	0.0	0.0	0.25	0.0	D_0__Bacteria; D_1__Firmicutes; D_2__Clostridia; D_3__Clostridiales; D_4__Family XIII; D_5__Anaerovorax; D_6__uncultured bacterium
KM650586.1.1469	7.708333333333377	0.052440312363739756	0.27909425469909355	1.0	0.0	0.0	0.25	0.0	D_0__Bacteria; D_1__Proteobacteria; D_2__Deltaproteobacteria; D_3__Desulfovibrionales; D_4__Desulfovibrionaceae; D_5__Desulfovibrio; D_6__uncultured proteobacterium
KU726321.1.1492	7.708333333333377	0.052440312363739756	0.27909425469909355	1.0	0.0	0.0	0.25	0.0	D_0__Bacteria; D_1__Proteobacteria; D_2__Betaproteobacteria; D_3__Burkholderiales; D_4__Comamonadaceae; D_5__Leptothrix; D_6__uncultured bacterium
New.CleanUp.ReferenceOTU15538	7.708333333333377	0.052440312363739756	0.27909425469909355	1.0	0.0	0.0	0.25	0.0	D_0__Bacteria; D_1__Proteobacteria; D_2__Deltaproteobacteria; D_3__Desulfovibrionales; D_4__Desulfovibrionaceae; D_5__Desulfovibrio
New.CleanUp.ReferenceOTU16941	7.708333333333377	0.052440312363739756	0.27909425469909355	1.0	0.0	0.0	0.25	0.0	D_0__Bacteria; D_1__Proteobacteria; D_2__Gammaproteobacteria; D_3__Enterobacteriales; D_4__Enterobacteriaceae; D_5__Raoultella
New.CleanUp.ReferenceOTU15310	7.708333333333377	0.052440312363739756	0.27909425469909355	1.0	0.0	0.0	0.25	0.0	D_0__Bacteria; D_1__Proteobacteria; D_2__Deltaproteobacteria; D_3__Desulfovibrionales; D_4__Desulfovibrionaceae; D_5__Desulfovibrio
New.CleanUp.ReferenceOTU19842	7.708333333333377	0.052440312363739756	0.27909425469909355	1.0	0.0	0.0	0.25	0.0	D_0__Bacteria; D_1__Proteobacteria; D_2__Deltaproteobacteria; D_3__Desulfovibrionales; D_4__Desulfovibrionaceae; D_5__Desulfovibrio
New.CleanUp.ReferenceOTU7758	7.708333333333377	0.052440312363739756	0.27909425469909355	1.0	0.0	0.0	0.25	0.0	D_0__Bacteria; D_1__Bacteroidetes; D_2__Bacteroidia; D_3__Bacteroidales; D_4__Porphyromonadaceae; D_5__Tannerella
New.CleanUp.ReferenceOTU13479	7.708333333333377	0.052440312363739756	0.27909425469909355	1.0	0.0	0.0	0.25	0.0	D_0__Bacteria; D_1__Bacteroidetes; D_2__Bacteroidia; D_3__Bacteroidales; D_4__Rikenellaceae; D_5__Rikenellaceae RC9 gut group; D_6__uncultured Bacteroidetes bacterium
New.CleanUp.ReferenceOTU8651	7.708333333333377	0.052440312363739756	0.27909425469909355	1.0	0.0	0.0	0.25	0.0	D_0__Bacteria; D_1__Bacteroidetes; D_2__Bacteroidia; D_3__Bacteroidales; D_4__Porphyromonadaceae; D_5__uncultured; D_6__uncultured Bacteroidetes bacterium
New.CleanUp.ReferenceOTU44855	7.708333333333377	0.052440312363739756	0.27909425469909355	1.0	0.0	0.0	0.25	0.0	D_0__Bacteria; D_1__Firmicutes; D_2__Bacilli; D_3__Lactobacillales; D_4__Enterococcaceae; D_5__Enterococcus; D_6__Enterococcus faecalis
New.CleanUp.ReferenceOTU9319	7.708333333333377	0.052440312363739756	0.27909425469909355	1.0	0.0	0.0	0.25	0.0	D_0__Bacteria; D_1__Bacteroidetes; D_2__Bacteroidia; D_3__Bacteroidales; D_4__Porphyromonadaceae; D_5__uncultured; D_6__uncultured Bacteroidetes bacterium
New.CleanUp.ReferenceOTU40837	7.708333333333377	0.052440312363739756	0.27909425469909355	1.0	0.0	0.0	0.25	0.0	D_0__Bacteria; D_1__Firmicutes; D_2__Clostridia; D_3__Clostridiales; D_4__Christensenellaceae; D_5__Christensenellaceae R-7 group; D_6__uncultured bacterium
New.CleanUp.ReferenceOTU14474	7.708333333333377	0.052440312363739756	0.27909425469909355	1.0	0.0	0.0	0.25	0.0	D_0__Bacteria; D_1__Bacteroidetes; D_2__Bacteroidia; D_3__Bacteroidales; D_4__Rikenellaceae; D_5__Alistipes; D_6__uncultured bacterium
New.CleanUp.ReferenceOTU16557	7.708333333333377	0.052440312363739756	0.27909425469909355	1.0	0.0	0.0	0.25	0.0	D_0__Bacteria; D_1__Proteobacteria; D_2__Gammaproteobacteria; D_3__Enterobacteriales; D_4__Enterobacteriaceae; D_5__Providencia
New.CleanUp.ReferenceOTU13863	7.708333333333377	0.052440312363739756	0.27909425469909355	1.0	0.0	0.0	0.25	0.0	D_0__Bacteria; D_1__Firmicutes; D_2__Clostridia; D_3__Clostridiales; D_4__Christensenellaceae; D_5__Christensenellaceae R-7 group; D_6__uncultured bacterium
New.CleanUp.ReferenceOTU14355	7.708333333333377	0.052440312363739756	0.27909425469909355	1.0	0.0	0.0	0.25	0.0	D_0__Bacteria; D_1__Bacteroidetes; D_2__Bacteroidia; D_3__Bacteroidales; D_4__Rikenellaceae; D_5__Alistipes
New.CleanUp.ReferenceOTU9885	7.708333333333377	0.052440312363739756	0.27909425469909355	1.0	0.0	0.0	0.25	0.0	D_0__Bacteria; D_1__Bacteroidetes; D_2__Bacteroidia; D_3__Bacteroidales; D_4__Porphyromonadaceae; D_5__uncultured; D_6__uncultured Bacteroidetes bacterium
New.CleanUp.ReferenceOTU1302	7.708333333333377	0.052440312363739756	0.27909425469909355	1.0	0.0	0.0	0.25	0.0	D_0__Bacteria; D_1__Firmicutes; D_2__Clostridia; D_3__Clostridiales; D_4__Peptococcaceae; D_5__uncultured; D_6__uncultured bacterium
New.CleanUp.ReferenceOTU7507	7.708333333333377	0.052440312363739756	0.27909425469909355	1.0	0.0	0.0	0.25	0.0	D_0__Bacteria; D_1__Bacteroidetes; D_2__Bacteroidia; D_3__Bacteroidales; D_4__Porphyromonadaceae; D_5__uncultured
New.CleanUp.ReferenceOTU39351	7.708333333333377	0.052440312363739756	0.27909425469909355	1.0	0.0	0.0	0.25	0.0	D_0__Bacteria; D_1__Synergistetes; D_2__Synergistia; D_3__Synergistales; D_4__Synergistaceae; D_5__uncultured; D_6__uncultured Synergistetes bacterium
New.CleanUp.ReferenceOTU928	7.708333333333377	0.052440312363739756	0.27909425469909355	1.0	0.0	0.0	0.25	0.0	D_0__Bacteria; D_1__Firmicutes; D_2__Clostridia; D_3__Clostridiales; D_4__Ruminococcaceae; D_5__uncultured; D_6__uncultured Firmicutes bacterium
New.CleanUp.ReferenceOTU15553	7.708333333333377	0.052440312363739756	0.27909425469909355	1.0	0.0	0.0	0.25	0.0	D_0__Bacteria; D_1__Proteobacteria; D_2__Deltaproteobacteria; D_3__Desulfovibrionales; D_4__Desulfovibrionaceae; D_5__Desulfovibrio
New.CleanUp.ReferenceOTU4041	7.708333333333377	0.052440312363739756	0.27909425469909355	1.0	0.0	0.0	0.25	0.0	D_0__Bacteria; D_1__Proteobacteria; D_2__Gammaproteobacteria; D_3__Enterobacteriales; D_4__Enterobacteriaceae; D_5__Raoultella; D_6__Lelliottia amnigena
New.CleanUp.ReferenceOTU37092	7.708333333333377	0.052440312363739756	0.27909425469909355	1.0	0.0	0.0	0.25	0.0	D_0__Bacteria; D_1__Firmicutes; D_2__Clostridia; D_3__Clostridiales; D_4__Christensenellaceae; D_5__Christensenellaceae R-7 group
New.CleanUp.ReferenceOTU605	7.708333333333377	0.052440312363739756	0.27909425469909355	1.0	0.0	0.0	0.25	0.0	D_0__Bacteria; D_1__Proteobacteria; D_2__Deltaproteobacteria; D_3__Desulfovibrionales; D_4__Desulfovibrionaceae; D_5__Desulfovibrio
New.CleanUp.ReferenceOTU1132	7.708333333333377	0.052440312363739756	0.27909425469909355	1.0	0.0	0.0	0.25	0.0	D_0__Bacteria; D_1__Proteobacteria; D_2__Deltaproteobacteria; D_3__Desulfovibrionales; D_4__Desulfovibrionaceae; D_5__Desulfovibrio; D_6__uncultured delta proteobacterium
New.CleanUp.ReferenceOTU45419	7.708333333333377	0.052440312363739756	0.27909425469909355	1.0	0.0	0.0	0.25	0.0	D_0__Bacteria; D_1__Firmicutes; D_2__Clostridia; D_3__Clostridiales; D_4__Ruminococcaceae; D_5__[Eubacterium] coprostanoligenes group; D_6__uncultured bacterium
New.CleanUp.ReferenceOTU40959	7.708333333333377	0.052440312363739756	0.27909425469909355	1.0	0.0	0.0	0.25	0.0	Unassigned
New.CleanUp.ReferenceOTU6119	7.708333333333377	0.052440312363739756	0.27909425469909355	1.0	0.0	0.0	0.25	0.0	D_0__Bacteria; D_1__Proteobacteria; D_2__Gammaproteobacteria; D_3__Enterobacteriales; D_4__Enterobacteriaceae; D_5__Xenorhabdus
New.CleanUp.ReferenceOTU35053	7.708333333333377	0.052440312363739756	0.27909425469909355	1.0	0.0	0.0	0.25	0.0	D_0__Bacteria; D_1__Proteobacteria; D_2__Deltaproteobacteria; D_3__Desulfobacterales; D_4__Desulfobacteraceae; D_5__Desulfosarcina
New.CleanUp.ReferenceOTU6004	7.708333333333377	0.052440312363739756	0.27909425469909355	1.0	0.0	0.0	0.25	0.0	D_0__Bacteria; D_1__Proteobacteria; D_2__Alphaproteobacteria; D_3__Caulobacterales; D_4__Caulobacteraceae; D_5__uncultured; D_6__uncultured bacterium
New.CleanUp.ReferenceOTU1211	7.708333333333377	0.052440312363739756	0.27909425469909355	1.0	0.0	0.0	0.25	0.0	D_0__Bacteria; D_1__Firmicutes; D_2__Clostridia; D_3__Clostridiales; D_4__Ruminococcaceae; D_5__uncultured; D_6__uncultured bacterium
New.CleanUp.ReferenceOTU858	7.708333333333377	0.052440312363739756	0.27909425469909355	1.0	0.0	0.0	0.25	0.0	D_0__Bacteria; D_1__Tenericutes; D_2__Mollicutes; D_3__Mollicutes RF9; D_4__uncultured bacterium; D_5__uncultured bacterium; D_6__uncultured bacterium
New.CleanUp.ReferenceOTU850	7.708333333333377	0.052440312363739756	0.27909425469909355	1.0	0.0	0.0	0.25	0.0	D_0__Bacteria; D_1__Actinobacteria; D_2__Coriobacteriia; D_3__Coriobacteriales; D_4__Coriobacteriaceae; D_5__uncultured; D_6__uncultured bacterium
New.CleanUp.ReferenceOTU1392	7.708333333333377	0.052440312363739756	0.27909425469909355	1.0	0.0	0.0	0.25	0.0	D_0__Bacteria; D_1__Firmicutes; D_2__Clostridia; D_3__Clostridiales; D_4__Christensenellaceae; D_5__Christensenellaceae R-7 group; D_6__uncultured bacterium
New.CleanUp.ReferenceOTU1394	7.708333333333377	0.052440312363739756	0.27909425469909355	1.0	0.0	0.0	0.25	0.0	D_0__Bacteria; D_1__Firmicutes; D_2__Clostridia; D_3__Clostridiales; D_4__Christensenellaceae
New.CleanUp.ReferenceOTU467	7.708333333333377	0.052440312363739756	0.27909425469909355	1.0	0.0	0.0	0.25	0.0	D_0__Bacteria; D_1__Firmicutes; D_2__Clostridia; D_3__Clostridiales; D_4__Christensenellaceae
New.CleanUp.ReferenceOTU7186	7.708333333333377	0.052440312363739756	0.27909425469909355	1.0	0.0	0.0	0.25	0.0	Unassigned
New.CleanUp.ReferenceOTU25956	7.708333333333377	0.052440312363739756	0.27909425469909355	1.0	0.0	0.0	0.25	0.0	D_0__Bacteria; D_1__Bacteroidetes; D_2__Flavobacteriia; D_3__Flavobacteriales; D_4__Blattabacteriaceae; D_5__Blattabacterium; Ambiguous_taxa
New.CleanUp.ReferenceOTU19626	7.708333333333377	0.052440312363739756	0.27909425469909355	1.0	0.0	0.0	0.25	0.0	D_0__Bacteria; D_1__Proteobacteria; D_2__Deltaproteobacteria; D_3__Desulfovibrionales; D_4__Desulfovibrionaceae; D_5__Desulfovibrio
New.CleanUp.ReferenceOTU10101	7.708333333333377	0.052440312363739756	0.27909425469909355	1.0	0.0	0.0	0.25	0.0	D_0__Bacteria; D_1__Bacteroidetes; D_2__Bacteroidia; D_3__Bacteroidales; D_4__Porphyromonadaceae; D_5__uncultured
New.CleanUp.ReferenceOTU15441	7.708333333333377	0.052440312363739756	0.27909425469909355	1.0	0.0	0.0	0.25	0.0	D_0__Bacteria; D_1__Proteobacteria; D_2__Deltaproteobacteria; D_3__Desulfovibrionales; D_4__Desulfovibrionaceae; D_5__Desulfovibrio
New.CleanUp.ReferenceOTU963	7.708333333333377	0.052440312363739756	0.27909425469909355	1.0	0.0	0.0	0.25	0.0	D_0__Bacteria; D_1__Planctomycetes; D_2__Planctomycetacia; D_3__Planctomycetales; D_4__Planctomycetaceae; D_5__Termite planctomycete cluster
New.CleanUp.ReferenceOTU1260	7.708333333333377	0.052440312363739756	0.27909425469909355	1.0	0.0	0.0	0.75	0.0	D_0__Bacteria; D_1__Bacteroidetes; D_2__Bacteroidia; D_3__Bacteroidales; D_4__Rikenellaceae; D_5__Alistipes; D_6__uncultured bacterium
AB234213.1.1455	7.702702702702748	0.05257263561115694	0.27909425469909355	1.0	0.0	0.0	0.375	0.0	D_0__Bacteria; D_1__Firmicutes; D_2__Bacilli; D_3__Bacillales; D_4__Bacillaceae; D_5__Anoxybacillus; Ambiguous_taxa
JN825454.1.1403	7.702702702702748	0.05257263561115694	0.27909425469909355	1.0	0.0	0.0	1.875	0.0	D_0__Bacteria; D_1__Gemmatimonadetes; D_2__Gemmatimonadetes; D_3__Gemmatimonadales; D_4__Gemmatimonadaceae; D_5__uncultured
AB089110.1.1324	7.702702702702748	0.05257263561115694	0.27909425469909355	1.0	0.0	0.0	7.0	0.0	D_0__Bacteria; D_1__Proteobacteria; D_2__Deltaproteobacteria; D_3__Desulfovibrionales; D_4__Desulfovibrionaceae; D_5__Desulfovibrio
EF608546.1.1461	7.702702702702748	0.05257263561115694	0.27909425469909355	1.0	0.0	0.0	0.5	0.0	D_0__Bacteria; D_1__Proteobacteria; D_2__Gammaproteobacteria; D_3__Enterobacteriales; D_4__Enterobacteriaceae
AB681572.1.1486	7.702702702702748	0.05257263561115694	0.27909425469909355	1.0	0.0	0.0	0.375	0.0	D_0__Bacteria; D_1__Firmicutes; D_2__Bacilli; D_3__Lactobacillales; D_4__Enterococcaceae; D_5__Enterococcus
JQ977605.1.1443	7.702702702702748	0.05257263561115694	0.27909425469909355	1.0	0.0	0.0	1.125	0.0	D_0__Bacteria; D_1__Proteobacteria; D_2__Betaproteobacteria; D_3__Burkholderiales; D_4__Comamonadaceae; D_5__Variovorax; Ambiguous_taxa
CU921260.1.1378	7.702702702702748	0.05257263561115694	0.27909425469909355	1.0	0.0	0.0	0.625	0.0	D_0__Bacteria; D_1__Proteobacteria; D_2__Gammaproteobacteria; D_3__Xanthomonadales; D_4__Xanthomonadales Incertae Sedis; D_5__uncultured; D_6__uncultured bacterium
AJ582209.1.1381	7.702702702702748	0.05257263561115694	0.27909425469909355	1.0	0.0	0.0	1.5	0.0	D_0__Bacteria; D_1__Bacteroidetes; D_2__Bacteroidia; D_3__Bacteroidales; D_4__Porphyromonadaceae; D_5__Proteiniphilum; D_6__uncultured bacterium
DQ452022.1.1410	7.702702702702748	0.05257263561115694	0.27909425469909355	1.0	0.0	0.0	0.375	0.0	D_0__Bacteria; D_1__Firmicutes; D_2__Bacilli; D_3__Bacillales; D_4__Bacillaceae; D_5__Anoxybacillus
KF411712.1.1355	7.702702702702748	0.05257263561115694	0.27909425469909355	1.0	0.0	0.0	0.375	0.0	D_0__Bacteria; D_1__Proteobacteria; D_2__Betaproteobacteria; D_3__Burkholderiales; D_4__Comamonadaceae; D_5__Variovorax; D_6__Variovorax paradoxus
AB489100.1.1488	7.702702702702748	0.05257263561115694	0.27909425469909355	1.0	0.0	0.0	0.375	0.0	D_0__Bacteria; D_1__Firmicutes; D_2__Bacilli; D_3__Lactobacillales; D_4__Enterococcaceae; D_5__Enterococcus
KM650494.1.1446	7.702702702702748	0.05257263561115694	0.27909425469909355	1.0	0.0	0.0	0.375	0.0	D_0__Bacteria; D_1__Bacteroidetes; D_2__Bacteroidia; D_3__Bacteroidales; D_4__Rikenellaceae; D_5__Rikenellaceae RC9 gut group; D_6__uncultured Bacteroidetes bacterium
AY587826.1.1515	7.702702702702748	0.05257263561115694	0.27909425469909355	1.0	0.0	0.0	0.875	0.0	D_0__Bacteria; D_1__Firmicutes; D_2__Bacilli; D_3__Lactobacillales; D_4__Lactobacillaceae; D_5__Pediococcus; D_6__Pediococcus pentosaceus
KM979223.1.1545	7.702702702702748	0.05257263561115694	0.27909425469909355	1.0	0.0	0.0	1.0	0.0	D_0__Bacteria; D_1__Firmicutes; D_2__Bacilli; D_3__Bacillales; D_4__Bacillaceae; D_5__Bacillus; D_6__Bacillus pumilus
JX504990.1.1426	7.702702702702748	0.05257263561115694	0.27909425469909355	1.0	0.0	0.0	1.5	0.0	D_0__Bacteria; D_1__Cyanobacteria; D_2__ML635J-21
CP011059.280891.282395	7.702702702702748	0.05257263561115694	0.27909425469909355	1.0	0.0	0.0	1.0	0.0	D_0__Bacteria; D_1__Bacteroidetes; D_2__Flavobacteriia; D_3__Flavobacteriales; D_4__Flavobacteriaceae; D_5__Elizabethkingia; D_6__Elizabethkingia anophelis
KF771437.1.1507	7.702702702702748	0.05257263561115694	0.27909425469909355	1.0	0.0	0.0	0.625	0.0	D_0__Bacteria; D_1__Proteobacteria; D_2__Betaproteobacteria; D_3__Burkholderiales; D_4__Comamonadaceae
KC682973.1.1485	7.702702702702748	0.05257263561115694	0.27909425469909355	1.0	0.0	0.0	0.375	0.0	D_0__Bacteria; D_1__Proteobacteria; D_2__Alphaproteobacteria; D_3__Rhizobiales; D_4__MNG7; D_5__uncultured bacterium; D_6__uncultured bacterium
HM274500.1.1305	7.702702702702748	0.05257263561115694	0.27909425469909355	1.0	0.0	0.0	0.5	0.0	D_0__Bacteria; D_1__Proteobacteria; D_2__Alphaproteobacteria; D_3__Caulobacterales; D_4__Caulobacteraceae; D_5__Caulobacter
LN568868.1.1363	7.702702702702748	0.05257263561115694	0.27909425469909355	1.0	0.0	0.0	0.375	0.0	D_0__Bacteria; D_1__Firmicutes; D_2__Clostridia; D_3__Clostridiales; D_4__Christensenellaceae; D_5__Christensenellaceae R-7 group
KF494338.1.1474	7.702702702702748	0.05257263561115694	0.27909425469909355	1.0	0.0	0.0	0.375	0.0	D_0__Bacteria; D_1__Actinobacteria; D_2__Rubrobacteria; D_3__Rubrobacterales; D_4__Rubrobacteriaceae; D_5__Rubrobacter; Ambiguous_taxa
AB536936.1.1383	7.702702702702748	0.05257263561115694	0.27909425469909355	1.0	0.0	0.0	1.125	0.0	D_0__Bacteria; D_1__Firmicutes; D_2__Bacilli; D_3__Bacillales; D_4__Bacillaceae; D_5__Bacillus; Ambiguous_taxa
AF387305.1.1440	7.702702702702748	0.05257263561115694	0.27909425469909355	1.0	0.0	0.0	1.75	0.0	D_0__Bacteria; D_1__Actinobacteria; D_2__Actinobacteria; D_3__Micrococcales; D_4__Intrasporangiaceae
AB494917.1.1515	7.702702702702748	0.05257263561115694	0.27909425469909355	1.0	0.0	0.0	0.375	0.0	D_0__Bacteria; D_1__Firmicutes; D_2__Clostridia; D_3__Clostridiales; D_4__Christensenellaceae; D_5__Christensenellaceae R-7 group
JN825459.1.1418	7.702702702702748	0.05257263561115694	0.27909425469909355	1.0	0.0	0.0	1.25	0.0	D_0__Bacteria; D_1__Proteobacteria; D_2__Betaproteobacteria; D_3__Nitrosomonadales; D_4__Nitrosomonadaceae; D_5__uncultured; D_6__uncultured beta proteobacterium
JX949208.1.1412	7.702702702702748	0.05257263561115694	0.27909425469909355	1.0	0.0	0.0	0.625	0.0	D_0__Bacteria; D_1__Proteobacteria; D_2__Betaproteobacteria; D_3__Burkholderiales; D_4__Comamonadaceae; D_5__Polaromonas
HQ877464.1.1458	7.702702702702748	0.05257263561115694	0.27909425469909355	1.0	0.0	0.0	0.375	0.0	D_0__Bacteria; D_1__Proteobacteria; D_2__Gammaproteobacteria; D_3__Enterobacteriales; D_4__Enterobacteriaceae; D_5__Xenorhabdus
JN680664.1.1439	7.702702702702748	0.05257263561115694	0.27909425469909355	1.0	0.0	0.0	0.625	0.0	D_0__Bacteria; D_1__Firmicutes; D_2__Clostridia; D_3__Clostridiales; D_4__Family XIII; D_5__[Eubacterium] brachy group; D_6__uncultured Eubacteriaceae bacterium
New.CleanUp.ReferenceOTU552	7.702702702702748	0.05257263561115694	0.27909425469909355	1.0	0.0	0.0	0.5	0.0	D_0__Bacteria; D_1__Bacteroidetes; D_2__Bacteroidia; D_3__Bacteroidales; D_4__Rikenellaceae; D_5__Alistipes; D_6__uncultured bacterium
New.CleanUp.ReferenceOTU405	7.702702702702748	0.05257263561115694	0.27909425469909355	1.0	0.0	0.0	0.75	0.0	D_0__Bacteria; D_1__Firmicutes; D_2__Clostridia; D_3__Clostridiales; D_4__Ruminococcaceae; D_5__Candidatus Soleaferrea; D_6__uncultured bacterium
New.CleanUp.ReferenceOTU36019	7.702702702702748	0.05257263561115694	0.27909425469909355	1.0	0.0	0.0	0.375	0.0	D_0__Bacteria; D_1__Firmicutes; D_2__Clostridia; D_3__Clostridiales; D_4__Lachnospiraceae; D_5__Lachnoclostridium
New.CleanUp.ReferenceOTU1377	7.702702702702748	0.05257263561115694	0.27909425469909355	1.0	0.0	0.0	0.5	0.0	D_0__Bacteria; D_1__Firmicutes; D_2__Clostridia; D_3__Clostridiales; D_4__Christensenellaceae; D_5__Christensenellaceae R-7 group; D_6__uncultured bacterium
New.CleanUp.ReferenceOTU1289	7.702702702702748	0.05257263561115694	0.27909425469909355	1.0	0.0	0.0	0.5	0.0	D_0__Bacteria; D_1__Firmicutes; D_2__Clostridia; D_3__Clostridiales; D_4__Ruminococcaceae
New.CleanUp.ReferenceOTU10628	7.702702702702748	0.05257263561115694	0.27909425469909355	1.0	0.0	0.0	0.625	0.0	D_0__Bacteria; D_1__Bacteroidetes; D_2__Bacteroidia; D_3__Bacteroidales; D_4__Porphyromonadaceae; D_5__Parabacteroides
New.CleanUp.ReferenceOTU1506	7.702702702702748	0.05257263561115694	0.27909425469909355	1.0	0.0	0.0	0.375	0.0	D_0__Bacteria; D_1__Firmicutes; D_2__Clostridia; D_3__Clostridiales; D_4__Christensenellaceae; D_5__uncultured; D_6__uncultured bacterium
New.CleanUp.ReferenceOTU1329	7.702702702702748	0.05257263561115694	0.27909425469909355	1.0	0.0	0.0	0.375	0.0	D_0__Bacteria; D_1__Firmicutes; D_2__Clostridia; D_3__Clostridiales; D_4__Peptococcaceae; D_5__uncultured; D_6__uncultured bacterium
New.CleanUp.ReferenceOTU43584	7.702702702702748	0.05257263561115694	0.27909425469909355	1.0	0.0	0.0	0.375	0.0	D_0__Bacteria; D_1__Firmicutes; D_2__Bacilli; D_3__Lactobacillales; D_4__Lactobacillaceae; D_5__Lactobacillus; D_6__Lactobacillus plantarum
New.CleanUp.ReferenceOTU6273	7.702702702702748	0.05257263561115694	0.27909425469909355	1.0	0.0	0.0	0.375	0.0	D_0__Bacteria; D_1__Firmicutes; D_2__Bacilli; D_3__Bacillales; D_4__Bacillaceae; D_5__Geobacillus; D_6__Geobacillus thermoparaffinivorans
New.CleanUp.ReferenceOTU9622	7.702702702702748	0.05257263561115694	0.27909425469909355	1.0	0.0	0.0	0.5	0.0	D_0__Bacteria; D_1__Bacteroidetes; D_2__Bacteroidia; D_3__Bacteroidales; D_4__Porphyromonadaceae; D_5__uncultured; D_6__uncultured Bacteroidetes bacterium
New.CleanUp.ReferenceOTU899	7.702702702702748	0.05257263561115694	0.27909425469909355	1.0	0.0	0.0	0.375	0.0	D_0__Bacteria; D_1__Firmicutes; D_2__Clostridia; D_3__Clostridiales; D_4__Ruminococcaceae; D_5__Ruminococcaceae UCG-009; D_6__uncultured bacterium
New.CleanUp.ReferenceOTU493	7.702702702702748	0.05257263561115694	0.27909425469909355	1.0	0.0	0.0	0.625	0.0	D_0__Bacteria; D_1__Synergistetes; D_2__Synergistia; D_3__Synergistales; D_4__Synergistaceae; D_5__Candidatus Tammella; D_6__uncultured bacterium
New.CleanUp.ReferenceOTU350	7.702702702702748	0.05257263561115694	0.27909425469909355	1.0	0.0	0.0	1.5	0.0	D_0__Bacteria; D_1__Firmicutes; D_2__Clostridia; D_3__Clostridiales; D_4__Ruminococcaceae; D_5__[Eubacterium] coprostanoligenes group; D_6__uncultured bacterium
New.CleanUp.ReferenceOTU594	7.702702702702748	0.05257263561115694	0.27909425469909355	1.0	0.0	0.0	1.125	0.0	Unassigned
New.CleanUp.ReferenceOTU1496	7.702702702702748	0.05257263561115694	0.27909425469909355	1.0	0.0	0.0	0.375	0.0	D_0__Bacteria; D_1__Bacteroidetes; D_2__Bacteroidia; D_3__Bacteroidales; D_4__PeH15; D_5__uncultured Bacteroidetes bacterium; D_6__uncultured Bacteroidetes bacterium
New.CleanUp.ReferenceOTU1411	7.702702702702748	0.05257263561115694	0.27909425469909355	1.0	0.0	0.0	0.375	0.0	D_0__Bacteria; D_1__Firmicutes; D_2__Clostridia; D_3__Clostridiales; D_4__Lachnospiraceae; D_5__Tyzzerella 3; D_6__uncultured Clostridiales bacterium
New.CleanUp.ReferenceOTU9502	7.702702702702748	0.05257263561115694	0.27909425469909355	1.0	0.0	0.0	0.375	0.0	D_0__Bacteria; D_1__Bacteroidetes; D_2__Bacteroidia; D_3__Bacteroidales; D_4__Porphyromonadaceae; D_5__uncultured; D_6__uncultured Bacteroidetes bacterium
New.CleanUp.ReferenceOTU717	7.702702702702748	0.05257263561115694	0.27909425469909355	1.0	0.0	0.0	0.375	0.0	D_0__Bacteria; D_1__Firmicutes; D_2__Clostridia; D_3__Clostridiales; D_4__Christensenellaceae; D_5__Christensenellaceae R-7 group; D_6__uncultured bacterium
New.CleanUp.ReferenceOTU1278	7.702702702702748	0.05257263561115694	0.27909425469909355	1.0	0.0	0.0	0.375	0.0	D_0__Bacteria; D_1__Firmicutes; D_2__Clostridia; D_3__Clostridiales; D_4__Lachnospiraceae; D_5__Lachnoclostridium
New.CleanUp.ReferenceOTU39729	7.702702702702748	0.05257263561115694	0.27909425469909355	1.0	0.0	0.0	0.375	0.0	D_0__Bacteria; D_1__Synergistetes; D_2__Synergistia; D_3__Synergistales; D_4__Synergistaceae; D_5__Candidatus Tammella; D_6__uncultured bacterium
New.CleanUp.ReferenceOTU372	7.702702702702748	0.05257263561115694	0.27909425469909355	1.0	0.0	0.0	0.5	0.0	D_0__Bacteria; D_1__Firmicutes; D_2__Clostridia; D_3__Clostridiales; D_4__Ruminococcaceae; D_5__Ruminococcaceae NK4A214 group
New.CleanUp.ReferenceOTU375	7.702702702702748	0.05257263561115694	0.27909425469909355	1.0	0.0	0.0	0.625	0.0	D_0__Bacteria; D_1__Firmicutes; D_2__Clostridia; D_3__Clostridiales; D_4__Ruminococcaceae; D_5__Ruminococcaceae UCG-010; D_6__uncultured bacterium
New.CleanUp.ReferenceOTU744	7.702702702702748	0.05257263561115694	0.27909425469909355	1.0	0.0	0.0	0.75	0.0	Unassigned
New.CleanUp.ReferenceOTU226	7.649770214680522	0.05383255319057955	0.28554063594901474	1.0	0.0	0.0	0.625	0.25	D_0__Bacteria; D_1__Bacteroidetes; D_2__Bacteroidia; D_3__Bacteroidales; D_4__Porphyromonadaceae
New.CleanUp.ReferenceOTU129	7.63345026784998	0.05422689019712306	0.2873887432208241	1.0	0.0	0.0	1.875	0.4166666666666667	D_0__Bacteria; D_1__Bacteroidetes; D_2__Bacteroidia; D_3__Bacteroidales; D_4__Porphyromonadaceae; D_5__Dysgonomonas; D_6__uncultured bacterium
New.CleanUp.ReferenceOTU682	7.606398809523784	0.054886721444482645	0.29063958504316145	1.0	0.0	0.0	0.5	0.3333333333333333	D_0__Bacteria; D_1__Bacteroidetes; D_2__Bacteroidia; D_3__Bacteroidales; D_4__Porphyromonadaceae; D_5__uncultured; D_6__uncultured bacterium
New.CleanUp.ReferenceOTU794	7.598267049991995	0.05508658915166796	0.29145136221495327	1.0	0.0	0.0	1.25	0.5833333333333334	D_0__Bacteria; D_1__Proteobacteria; D_2__Deltaproteobacteria; D_3__Desulfobacterales; D_4__Desulfobulbaceae; D_5__Desulfobulbus; D_6__uncultured bacterium
New.CleanUp.ReferenceOTU5165	7.590085757794309	0.055288387717157404	0.2922719752716961	1.0	0.0	0.6666666666666666	0.0	0.16666666666666666	D_0__Bacteria; D_1__Bacteroidetes; D_2__Flavobacteriia; D_3__Flavobacteriales; D_4__Blattabacteriaceae; D_5__Blattabacterium
HQ716399.1.1419	7.568634785731377	0.055820909826391304	0.29483803763998584	1.0	0.0	0.0	4.75	1.0833333333333333	D_0__Bacteria; D_1__Firmicutes; D_2__Bacilli; D_3__Lactobacillales; D_4__Enterococcaceae; D_5__Enterococcus
New.CleanUp.ReferenceOTU284	7.5396729983169175	0.05654779764229411	0.29817410736572775	1.0	0.0	0.0	0.75	0.4166666666666667	D_0__Bacteria; D_1__Firmicutes; D_2__Clostridia; D_3__Clostridiales; D_4__Peptococcaceae; D_5__uncultured; D_6__uncultured bacterium
New.CleanUp.ReferenceOTU267	7.5396729983169175	0.05654779764229411	0.29817410736572775	1.0	0.0	0.0	1.75	0.5833333333333334	D_0__Bacteria; D_1__Firmicutes; D_2__Clostridia; D_3__Clostridiales; D_4__Christensenellaceae; D_5__Christensenellaceae R-7 group; D_6__uncultured bacterium
AB234538.1.1369	7.531230035138148	0.05676142522489092	0.299048619934842	1.0	0.0	0.0	1.25	0.5833333333333334	D_0__Bacteria; D_1__Proteobacteria; D_2__Deltaproteobacteria; D_3__Desulfovibrionales; D_4__Desulfovibrionaceae; D_5__Desulfovibrio
New.CleanUp.ReferenceOTU1069	7.524616201699515	0.05692931850480646	0.2996809121291704	1.0	0.0	0.0	0.5	0.4166666666666667	D_0__Bacteria; D_1__Bacteroidetes; D_2__Bacteroidia; D_3__Bacteroidales; D_4__Rikenellaceae; D_5__Alistipes
New.CleanUp.ReferenceOTU1165	7.504833333333332	0.05743439293741775	0.3020856011725191	1.0	0.8333333333333334	0.6666666666666666	0.125	0.25	D_0__Bacteria; D_1__Bacteroidetes; D_2__Flavobacteriia; D_3__Flavobacteriales; D_4__Blattabacteriaceae; D_5__Blattabacterium
New.CleanUp.ReferenceOTU1301	7.5009300595237836	0.05753455958121165	0.30210470504933196	1.0	0.0	0.0	0.375	0.4166666666666667	D_0__Bacteria; D_1__Firmicutes; D_2__Clostridia; D_3__Clostridiales; D_4__Peptococcaceae; D_5__uncultured; D_6__uncultured bacterium
New.CleanUp.ReferenceOTU853	7.5009300595237836	0.05753455958121165	0.30210470504933196	1.0	0.0	0.0	0.375	0.4166666666666667	D_0__Bacteria; D_1__Firmicutes; D_2__Clostridia; D_3__Clostridiales; D_4__Peptococcaceae; D_5__uncultured; D_6__uncultured bacterium
New.ReferenceOTU208	7.491582693538047	0.05777512346240677	0.30311357732707794	1.0	0.0	0.0	0.625	0.5	D_0__Bacteria; D_1__Fusobacteria; D_2__Fusobacteriia; D_3__Fusobacteriales; D_4__Fusobacteriaceae; D_5__Fusobacterium; D_6__uncultured bacterium
New.CleanUp.ReferenceOTU389	7.4584335417668495	0.05863614592867932	0.3069543965458352	1.0	0.0	0.0	0.375	0.5	D_0__Bacteria; D_1__Firmicutes; D_2__Clostridia; D_3__Clostridiales; D_4__Ruminococcaceae; D_5__uncultured; D_6__uncultured bacterium
New.CleanUp.ReferenceOTU776	7.457738523672397	0.05865433108624682	0.3069543965458352	1.0	0.0	0.0	0.5	0.5833333333333334	D_0__Bacteria; D_1__Bacteroidetes; D_2__Bacteroidia; D_3__Bacteroidales; D_4__Porphyromonadaceae; D_5__uncultured; D_6__uncultured Bacteroidetes bacterium
New.CleanUp.ReferenceOTU1408	7.457738523672397	0.05865433108624682	0.3069543965458352	1.0	0.0	0.0	0.5	1.25	D_0__Bacteria; D_1__Actinobacteria; D_2__Actinobacteria; D_3__Bifidobacteriales; D_4__Bifidobacteriaceae; D_5__Metascardovia
New.CleanUp.ReferenceOTU201	7.454650698602786	0.05873519026294789	0.30712076512597397	1.0	0.0	0.0	0.75	1.0833333333333333	D_0__Bacteria; D_1__Lentisphaerae; D_2__Lentisphaeria; D_3__Victivallales; D_4__vadinBE97
JN680679.1.1484	7.451081318330531	0.05882879445342528	0.30735344280800403	1.0	0.0	0.0	1.25	1.3333333333333333	D_0__Bacteria; D_1__Elusimicrobia; D_2__Elusimicrobia; D_3__Lineage I; D_4__Unknown Family; D_5__Candidatus Endomicrobium
New.CleanUp.ReferenceOTU5174	7.438988095238062	0.05914700694231919	0.30851017198270125	1.0	0.0	0.5	0.0	0.16666666666666666	D_0__Bacteria; D_1__Bacteroidetes; D_2__Flavobacteriia; D_3__Flavobacteriales; D_4__Blattabacteriaceae; D_5__Blattabacterium; Ambiguous_taxa
GQ502529.1.1500	7.436535540097521	0.059211745130598334	0.30851017198270125	1.0	0.0	0.0	0.625	1.6666666666666667	D_0__Bacteria; D_1__Firmicutes; D_2__Clostridia; D_3__Clostridiales; D_4__Ruminococcaceae; D_5__[Eubacterium] coprostanoligenes group
GQ448065.1.1389	7.435187405098671	0.05924736007720193	0.30851017198270125	1.0	0.0	0.0	0.625	0.9166666666666666	D_0__Bacteria; D_1__Firmicutes; D_2__Clostridia; D_3__Clostridiales; D_4__Ruminococcaceae; D_5__[Eubacterium] coprostanoligenes group; D_6__uncultured bacterium
New.CleanUp.ReferenceOTU229	7.435187405098671	0.05924736007720193	0.30851017198270125	1.0	0.0	0.0	0.5	0.6666666666666666	D_0__Bacteria; D_1__Firmicutes; D_2__Clostridia; D_3__Clostridiales; D_4__Peptococcaceae; D_5__uncultured; D_6__uncultured bacterium
JQ607847.1.1406	7.432811627164609	0.059310173825286305	0.30858053031792765	1.0	0.0	0.0	0.5	1.8333333333333333	D_0__Bacteria; D_1__Fusobacteria; D_2__Fusobacteriia; D_3__Fusobacteriales; D_4__Fusobacteriaceae; D_5__Fusobacterium
AY218564.1.1487	7.429365079365034	0.05940141277755156	0.3087985403444312	1.0	0.3333333333333333	0.0	0.125	0.0	D_0__Bacteria; D_1__Bacteroidetes; D_2__Sphingobacteriia; D_3__Sphingobacteriales; D_4__Chitinophagaceae; D_5__uncultured
New.CleanUp.ReferenceOTU1232	7.210793830165338	0.06547407273384556	0.34008483090550984	1.0	2.5	2.4166666666666665	0.875	1.3333333333333333	D_0__Bacteria; D_1__Bacteroidetes; D_2__Flavobacteriia; D_3__Flavobacteriales; D_4__Blattabacteriaceae; D_5__Blattabacterium
JX644346.1.1453	7.182712326800154	0.06629659214068058	0.34314511136739173	1.0	0.0	7.833333333333333	0.0	0.5833333333333334	D_0__Bacteria; D_1__Proteobacteria; D_2__Alphaproteobacteria; D_3__Rhizobiales; D_4__Phyllobacteriaceae; D_5__Mesorhizobium; Ambiguous_taxa
EU462388.1.1391	7.179761904761902	0.06638358989533227	0.34314511136739173	1.0	0.0	0.0	0.625	0.16666666666666666	D_0__Bacteria; D_1__Firmicutes; D_2__Clostridia; D_3__Clostridiales; D_4__Christensenellaceae; D_5__Christensenellaceae R-7 group; D_6__uncultured bacterium
JPZV01257543.359300.360800	7.177483338622656	0.06645085257839	0.34314511136739173	1.0	0.0	0.0	1.625	0.4166666666666667	D_0__Bacteria; D_1__Cyanobacteria; D_2__Melainabacteria; D_3__Gastranaerophilales; D_4__uncultured bacterium; D_5__uncultured bacterium; D_6__uncultured bacterium
New.ReferenceOTU46	7.177483338622656	0.06645085257839	0.34314511136739173	1.0	0.0	0.0	0.75	0.16666666666666666	D_0__Bacteria; D_1__Proteobacteria; D_2__Gammaproteobacteria; D_3__Pseudomonadales; D_4__Pseudomonadaceae; D_5__Pseudomonas; D_6__Pseudomonas putida
New.CleanUp.ReferenceOTU1348	7.177483338622656	0.06645085257839	0.34314511136739173	1.0	0.0	0.0	0.75	0.16666666666666666	D_0__Bacteria; D_1__Firmicutes; D_2__Clostridia; D_3__Clostridiales; D_4__Ruminococcaceae; D_5__Anaerotruncus; D_6__uncultured bacterium
New.CleanUp.ReferenceOTU351	7.177483338622656	0.06645085257839	0.34314511136739173	1.0	0.0	0.0	0.75	0.16666666666666666	D_0__Bacteria; D_1__Firmicutes; D_2__Clostridia; D_3__Clostridiales; D_4__Ruminococcaceae; D_5__uncultured
New.CleanUp.ReferenceOTU513	7.177483338622656	0.06645085257839	0.34314511136739173	1.0	0.0	0.0	0.125	0.8333333333333334	D_0__Bacteria; D_1__Bacteroidetes; D_2__Bacteroidia; D_3__Bacteroidales; D_4__Rikenellaceae; D_5__Alistipes
New.CleanUp.ReferenceOTU7029	7.175757575757593	0.06650184056377155	0.34314511136739173	1.0	0.16666666666666666	0.3333333333333333	0.0	0.0	D_0__Bacteria; D_1__Bacteroidetes; D_2__Flavobacteriia; D_3__Flavobacteriales; D_4__Blattabacteriaceae; D_5__Blattabacterium
KR088570.1.1448	7.132232783058162	0.0678003849243386	0.3492696372357492	1.0	0.5	0.0	0.5	0.0	D_0__Bacteria; D_1__Firmicutes; D_2__Bacilli; D_3__Bacillales; Ambiguous_taxa; Ambiguous_taxa; Ambiguous_taxa
EF516302.1.1426	7.132232783058162	0.0678003849243386	0.3492696372357492	1.0	0.5	0.0	0.375	0.0	D_0__Bacteria; D_1__Bacteroidetes; D_2__Sphingobacteriia; D_3__Sphingobacteriales; D_4__Chitinophagaceae; D_5__uncultured; D_6__uncultured bacterium
GQ448402.1.1377	7.123397000181236	0.06806697760208182	0.3500667319732375	1.0	0.0	0.0	1.0	0.3333333333333333	D_0__Bacteria; D_1__Firmicutes; D_2__Clostridia; D_3__Clostridiales; D_4__Christensenellaceae; D_5__Christensenellaceae R-7 group; D_6__uncultured bacterium
New.CleanUp.ReferenceOTU838	7.123397000181236	0.06806697760208182	0.3500667319732375	1.0	0.0	0.0	1.25	0.3333333333333333	D_0__Bacteria; D_1__Bacteroidetes; D_2__Bacteroidia; D_3__Bacteroidales; D_4__Porphyromonadaceae; D_5__Parabacteroides
New.CleanUp.ReferenceOTU206	7.121460768324705	0.06812553283578114	0.35008022169060277	1.0	0.0	0.0	1.125	0.4166666666666667	D_0__Bacteria; D_1__Proteobacteria; D_2__Deltaproteobacteria; D_3__Desulfovibrionales; D_4__Desulfovibrionaceae; D_5__Desulfovibrio
JN680598.1.1457	7.08501264616999	0.06923693007378567	0.3503533210685272	1.0	0.0	0.25	1.375	1.9166666666666667	D_0__Bacteria; D_1__Bacteroidetes; D_2__Bacteroidia; D_3__Bacteroidales; D_4__Rikenellaceae; D_5__Alistipes
New.CleanUp.ReferenceOTU262	7.071472935828303	0.0696542430148144	0.3503533210685272	1.0	0.0	0.0	1.375	0.3333333333333333	Unassigned
New.CleanUp.ReferenceOTU283	7.0692308708518174	0.06972358102634403	0.3503533210685272	1.0	0.0	0.0	0.125	1.0833333333333333	D_0__Bacteria; D_1__Proteobacteria; D_2__Gammaproteobacteria; D_3__Enterobacteriales; D_4__Enterobacteriaceae; D_5__Enterobacter; D_6__Enterobacter sp. NISOC_03
New.CleanUp.ReferenceOTU25114	7.033410138248841	0.07084046743507057	0.3503533210685272	1.0	0.16666666666666666	0.4166666666666667	0.125	0.0	D_0__Bacteria; D_1__Bacteroidetes; D_2__Flavobacteriia; D_3__Flavobacteriales; D_4__Blattabacteriaceae; D_5__Blattabacterium
AM745205.1.1522	6.990196078431361	0.07221091416340611	0.3503533210685272	1.0	0.0	0.0	0.5	0.16666666666666666	D_0__Bacteria; D_1__Proteobacteria; D_2__Deltaproteobacteria; D_3__Desulfobacterales; D_4__Desulfobacteraceae; D_5__Desulfosarcina
EF061941.1.1464	6.990196078431361	0.07221091416340611	0.3503533210685272	1.0	0.0	0.0	0.625	0.16666666666666666	D_0__Bacteria; D_1__Firmicutes; D_2__Clostridia; D_3__Clostridiales; D_4__Peptostreptococcaceae; D_5__Paraclostridium
KM650230.1.1455	6.990196078431361	0.07221091416340611	0.3503533210685272	1.0	0.0	0.0	0.5	0.16666666666666666	D_0__Bacteria; D_1__Firmicutes; D_2__Clostridia; D_3__Clostridiales; D_4__Ruminococcaceae
New.CleanUp.ReferenceOTU465	6.990196078431361	0.07221091416340611	0.3503533210685272	1.0	0.0	0.0	0.625	0.16666666666666666	D_0__Bacteria; D_1__Firmicutes; D_2__Clostridia; D_3__Clostridiales; D_4__Christensenellaceae; D_5__uncultured; D_6__uncultured bacterium
New.CleanUp.ReferenceOTU243	6.979100529100519	0.07256690139722463	0.3503533210685272	1.0	0.0	0.0	0.125	0.6666666666666666	D_0__Bacteria; D_1__Firmicutes; D_2__Clostridia; D_3__Clostridiales; D_4__Lachnospiraceae; D_5__Tyzzerella 3
New.CleanUp.ReferenceOTU534	6.979100529100519	0.07256690139722463	0.3503533210685272	1.0	0.0	0.0	0.125	0.5	D_0__Bacteria; D_1__Firmicutes; D_2__Clostridia; D_3__Clostridiales; D_4__Lachnospiraceae; D_5__Anaerosporobacter
New.CleanUp.ReferenceOTU378	6.979100529100519	0.07256690139722463	0.3503533210685272	1.0	0.0	0.0	0.125	0.5	D_0__Bacteria; D_1__Bacteroidetes; D_2__Bacteroidia; D_3__Bacteroidales; D_4__Rikenellaceae; D_5__Alistipes
JX575954.1.1438	6.976885644768845	0.07263816609592515	0.3503533210685272	1.0	0.0	0.0	0.125	0.5833333333333334	D_0__Bacteria; D_1__Firmicutes; D_2__Clostridia; D_3__Clostridiales; D_4__Peptococcaceae; D_5__uncultured; D_6__uncultured bacterium
New.CleanUp.ReferenceOTU220	6.976885644768845	0.07263816609592515	0.3503533210685272	1.0	0.0	0.0	0.125	0.6666666666666666	D_0__Bacteria; D_1__Firmicutes; D_2__Clostridia; D_3__Clostridiales; D_4__Clostridiales vadinBB60 group
New.CleanUp.ReferenceOTU179	6.976885644768845	0.07263816609592515	0.3503533210685272	1.0	0.0	0.0	0.125	1.75	D_0__Bacteria; D_1__Firmicutes; D_2__Clostridia; D_3__Clostridiales; D_4__Clostridiales vadinBB60 group
New.CleanUp.ReferenceOTU7261	6.929687500000012	0.07417295988851494	0.3503533210685272	1.0	0.16666666666666666	0.5	0.0	0.08333333333333333	D_0__Bacteria; D_1__Bacteroidetes; D_2__Flavobacteriia; D_3__Flavobacteriales; D_4__Blattabacteriaceae; D_5__Blattabacterium
New.CleanUp.ReferenceOTU21490	6.922733077905451	0.07440173651168881	0.3503533210685272	1.0	0.0	0.4166666666666667	0.0	0.3333333333333333	D_0__Bacteria; D_1__Bacteroidetes; D_2__Flavobacteriia; D_3__Flavobacteriales; D_4__Blattabacteriaceae; D_5__Blattabacterium; Ambiguous_taxa
New.CleanUp.ReferenceOTU1303	6.918560606060621	0.074539323546657	0.3503533210685272	1.0	0.0	0.0	0.625	0.25	D_0__Bacteria; D_1__Firmicutes; D_2__Clostridia; D_3__Clostridiales; D_4__Peptococcaceae; D_5__uncultured; D_6__uncultured bacterium
AB089012.1.1346	6.895969387755117	0.0752885460832193	0.3503533210685272	1.0	0.0	0.0	0.625	0.3333333333333333	D_0__Bacteria; D_1__Firmicutes; D_2__Clostridia; D_3__Clostridiales; D_4__Christensenellaceae; D_5__Christensenellaceae R-7 group
New.CleanUp.ReferenceOTU333	6.8933823529411695	0.07537480608133636	0.3503533210685272	1.0	0.0	0.0	0.125	0.5	D_0__Bacteria; D_1__Deferribacteres; D_2__Deferribacteres; D_3__Deferribacterales; D_4__Deferribacteraceae; D_5__Mucispirillum; D_6__uncultured bacterium
New.CleanUp.ReferenceOTU673	6.8933823529411695	0.07537480608133636	0.3503533210685272	1.0	0.0	0.0	0.125	0.4166666666666667	D_0__Bacteria; D_1__Firmicutes; D_2__Clostridia; D_3__Clostridiales; D_4__Christensenellaceae; D_5__Christensenellaceae R-7 group
New.CleanUp.ReferenceOTU418	6.8933823529411695	0.07537480608133636	0.3503533210685272	1.0	0.0	0.0	0.125	0.4166666666666667	D_0__Bacteria; D_1__Planctomycetes; D_2__vadinHA49; D_3__uncultured bacterium; D_4__uncultured bacterium; D_5__uncultured bacterium; D_6__uncultured bacterium
New.CleanUp.ReferenceOTU44238	6.8933823529411695	0.07537480608133636	0.3503533210685272	1.0	0.0	0.0	0.125	0.4166666666666667	D_0__Bacteria; D_1__Firmicutes; D_2__Clostridia; D_3__Clostridiales; D_4__Ruminococcaceae; D_5__Candidatus Soleaferrea; D_6__uncultured Firmicutes bacterium
New.CleanUp.ReferenceOTU246	6.888471731448779	0.0755388044893905	0.3503533210685272	1.0	0.0	0.0	1.5	0.5833333333333334	D_0__Bacteria; D_1__Bacteroidetes; D_2__Bacteroidia; D_3__Bacteroidales; D_4__Rikenellaceae; D_5__Alistipes
HW066325.1.1480	6.871428571428573	0.07611066689163565	0.3503533210685272	1.0	0.0	0.0	0.0	0.25	D_0__Bacteria; D_1__Firmicutes; D_2__Clostridia; D_3__Clostridiales; D_4__Ruminococcaceae; D_5__Anaerotruncus; D_6__uncultured bacterium
KF964611.1.1515	6.871428571428573	0.07611066689163565	0.3503533210685272	1.0	0.3333333333333333	0.0	0.0	0.08333333333333333	D_0__Bacteria; D_1__Proteobacteria; D_2__Deltaproteobacteria; D_3__Desulfuromonadales; D_4__Desulfuromonadaceae; D_5__Desulfuromonas; D_6__uncultured bacterium
JQ607069.1.1379	6.871428571428573	0.07611066689163565	0.3503533210685272	1.0	0.0	0.0	0.0	0.25	D_0__Bacteria; D_1__Fusobacteria; D_2__Fusobacteriia; D_3__Fusobacteriales; D_4__Fusobacteriaceae; D_5__Fusobacterium
EU779334.1.1387	6.871428571428573	0.07611066689163565	0.3503533210685272	1.0	0.0	0.0	0.0	0.25	D_0__Bacteria; D_1__Firmicutes; D_2__Clostridia; D_3__Clostridiales; D_4__Christensenellaceae; D_5__Christensenellaceae R-7 group
KM650881.1.1472	6.871428571428573	0.07611066689163565	0.3503533210685272	1.0	0.0	0.0	0.0	0.25	D_0__Bacteria; D_1__Planctomycetes; D_2__vadinHA49; D_3__uncultured bacterium; D_4__uncultured bacterium; D_5__uncultured bacterium; D_6__uncultured bacterium
New.ReferenceOTU173	6.871428571428573	0.07611066689163565	0.3503533210685272	1.0	0.0	0.0	0.0	0.25	Unassigned
New.CleanUp.ReferenceOTU553	6.871428571428573	0.07611066689163565	0.3503533210685272	1.0	0.0	0.0	0.0	0.25	D_0__Bacteria; D_1__Bacteroidetes; D_2__Bacteroidia; D_3__Bacteroidales; D_4__Bacteroidaceae; D_5__Bacteroides
New.CleanUp.ReferenceOTU1345	6.871428571428573	0.07611066689163565	0.3503533210685272	1.0	0.0	0.0	0.0	0.25	D_0__Bacteria; D_1__Firmicutes; D_2__Clostridia; D_3__Clostridiales; D_4__Ruminococcaceae; D_5__Candidatus Soleaferrea; D_6__uncultured bacterium
New.CleanUp.ReferenceOTU394	6.871428571428573	0.07611066689163565	0.3503533210685272	1.0	0.0	0.0	0.0	0.25	D_0__Bacteria; D_1__Firmicutes; D_2__Clostridia; D_3__Clostridiales; D_4__Clostridiales vadinBB60 group; D_5__uncultured bacterium; D_6__uncultured bacterium
New.CleanUp.ReferenceOTU937	6.871428571428573	0.07611066689163565	0.3503533210685272	1.0	0.0	0.0	0.0	0.25	D_0__Bacteria; D_1__Firmicutes; D_2__Clostridia; D_3__Clostridiales; D_4__Ruminococcaceae; D_5__uncultured; D_6__uncultured Firmicutes bacterium
New.CleanUp.ReferenceOTU24417	6.871428571428573	0.07611066689163565	0.3503533210685272	1.0	0.0	0.25	0.0	0.0	D_0__Bacteria; D_1__Bacteroidetes; D_2__Flavobacteriia; D_3__Flavobacteriales; D_4__Blattabacteriaceae; D_5__Blattabacterium
New.CleanUp.ReferenceOTU483	6.871428571428573	0.07611066689163565	0.3503533210685272	1.0	0.0	0.0	0.0	0.25	D_0__Bacteria; D_1__Firmicutes; D_2__Clostridia; D_3__Clostridiales; D_4__Lachnospiraceae; D_5__Lachnospiraceae UCG-001; D_6__uncultured bacterium
New.CleanUp.ReferenceOTU26711	6.871428571428573	0.07611066689163565	0.3503533210685272	1.0	0.3333333333333333	0.0	0.0	0.08333333333333333	D_0__Bacteria; D_1__Bacteroidetes; D_2__Flavobacteriia; D_3__Flavobacteriales; D_4__Blattabacteriaceae; D_5__Blattabacterium
New.CleanUp.ReferenceOTU25807	6.871428571428573	0.07611066689163565	0.3503533210685272	1.0	0.3333333333333333	0.0	0.0	0.08333333333333333	D_0__Bacteria; D_1__Bacteroidetes; D_2__Flavobacteriia; D_3__Flavobacteriales; D_4__Blattabacteriaceae; D_5__Blattabacterium
New.CleanUp.ReferenceOTU22411	6.871428571428573	0.07611066689163565	0.3503533210685272	1.0	0.0	0.25	0.0	0.0	D_0__Bacteria; D_1__Bacteroidetes; D_2__Flavobacteriia; D_3__Flavobacteriales; D_4__Blattabacteriaceae; D_5__Blattabacterium
New.CleanUp.ReferenceOTU22579	6.871428571428573	0.07611066689163565	0.3503533210685272	1.0	0.0	0.25	0.0	0.0	D_0__Bacteria; D_1__Bacteroidetes; D_2__Flavobacteriia; D_3__Flavobacteriales; D_4__Blattabacteriaceae; D_5__Blattabacterium
New.CleanUp.ReferenceOTU26618	6.871428571428573	0.07611066689163565	0.3503533210685272	1.0	0.0	0.25	0.0	0.0	D_0__Bacteria; D_1__Bacteroidetes; D_2__Flavobacteriia; D_3__Flavobacteriales; D_4__Blattabacteriaceae; D_5__Blattabacterium
New.CleanUp.ReferenceOTU25038	6.871428571428573	0.07611066689163565	0.3503533210685272	1.0	0.0	0.0	0.0	0.25	D_0__Bacteria; D_1__Bacteroidetes; D_2__Flavobacteriia; D_3__Flavobacteriales; D_4__Blattabacteriaceae; D_5__Blattabacterium; Ambiguous_taxa
New.CleanUp.ReferenceOTU5841	6.871428571428573	0.07611066689163565	0.3503533210685272	1.0	0.0	0.0	0.0	0.5	D_0__Bacteria; D_1__Synergistetes; D_2__Synergistia; D_3__Synergistales; D_4__Synergistaceae
New.CleanUp.ReferenceOTU39339	6.871428571428573	0.07611066689163565	0.3503533210685272	1.0	0.0	0.0	0.0	0.25	D_0__Bacteria; D_1__Synergistetes; D_2__Synergistia; D_3__Synergistales; D_4__Synergistaceae; D_5__uncultured; D_6__uncultured Synergistetes bacterium
New.CleanUp.ReferenceOTU942	6.871428571428573	0.07611066689163565	0.3503533210685272	1.0	0.0	0.0	0.0	0.25	Unassigned
New.CleanUp.ReferenceOTU22351	6.871428571428573	0.07611066689163565	0.3503533210685272	1.0	0.0	0.25	0.0	0.0	D_0__Bacteria; D_1__Bacteroidetes; D_2__Flavobacteriia; D_3__Flavobacteriales; D_4__Blattabacteriaceae; D_5__Blattabacterium
New.CleanUp.ReferenceOTU21517	6.871428571428573	0.07611066689163565	0.3503533210685272	1.0	0.0	0.25	0.0	0.0	D_0__Bacteria; D_1__Bacteroidetes; D_2__Flavobacteriia; D_3__Flavobacteriales; D_4__Blattabacteriaceae; D_5__Blattabacterium; Ambiguous_taxa
New.CleanUp.ReferenceOTU21910	6.871428571428573	0.07611066689163565	0.3503533210685272	1.0	0.0	0.25	0.0	0.0	D_0__Bacteria; D_1__Bacteroidetes; D_2__Flavobacteriia; D_3__Flavobacteriales; D_4__Blattabacteriaceae; D_5__Blattabacterium
New.CleanUp.ReferenceOTU26073	6.871428571428573	0.07611066689163565	0.3503533210685272	1.0	0.0	0.25	0.0	0.0	D_0__Bacteria; D_1__Bacteroidetes; D_2__Flavobacteriia; D_3__Flavobacteriales; D_4__Blattabacteriaceae; D_5__Blattabacterium
New.CleanUp.ReferenceOTU27301	6.871428571428573	0.07611066689163565	0.3503533210685272	1.0	0.0	0.25	0.0	0.0	D_0__Bacteria; D_1__Bacteroidetes; D_2__Flavobacteriia; D_3__Flavobacteriales; D_4__Blattabacteriaceae; D_5__Blattabacterium; Ambiguous_taxa
New.CleanUp.ReferenceOTU1252	6.871428571428573	0.07611066689163565	0.3503533210685272	1.0	0.0	0.0	0.0	0.25	D_0__Bacteria; D_1__Firmicutes; D_2__Clostridia; D_3__Clostridiales; D_4__Christensenellaceae; D_5__Christensenellaceae R-7 group; D_6__uncultured Clostridiaceae bacterium
New.CleanUp.ReferenceOTU24198	6.871428571428573	0.07611066689163565	0.3503533210685272	1.0	0.0	0.25	0.0	0.0	D_0__Bacteria; D_1__Bacteroidetes; D_2__Flavobacteriia; D_3__Flavobacteriales; D_4__Blattabacteriaceae; D_5__Blattabacterium
New.CleanUp.ReferenceOTU2802	6.871428571428573	0.07611066689163565	0.3503533210685272	1.0	0.0	0.0	0.0	0.25	D_0__Bacteria; D_1__Verrucomicrobia; D_2__Verrucomicrobiae; D_3__Verrucomicrobiales; D_4__Verrucomicrobiaceae; D_5__Akkermansia; D_6__uncultured Verrucomicrobia bacterium
New.CleanUp.ReferenceOTU1193	6.871428571428573	0.07611066689163565	0.3503533210685272	1.0	0.0	0.0	0.0	0.25	D_0__Bacteria; D_1__Firmicutes; D_2__Clostridia; D_3__Clostridiales; D_4__Christensenellaceae; D_5__Christensenellaceae R-7 group; D_6__uncultured bacterium
New.CleanUp.ReferenceOTU286	6.871428571428573	0.07611066689163565	0.3503533210685272	1.0	0.0	0.0	0.0	0.25	D_0__Bacteria; D_1__Firmicutes; D_2__Clostridia; D_3__Clostridiales; D_4__Ruminococcaceae; D_5__Ruminococcaceae UCG-009; D_6__uncultured bacterium
New.CleanUp.ReferenceOTU3758	6.871428571428573	0.07611066689163565	0.3503533210685272	1.0	0.0	0.25	0.0	0.0	D_0__Bacteria; D_1__Bacteroidetes; D_2__Flavobacteriia; D_3__Flavobacteriales; D_4__Blattabacteriaceae; D_5__Blattabacterium
New.CleanUp.ReferenceOTU1383	6.871428571428573	0.07611066689163565	0.3503533210685272	1.0	0.0	0.0	0.0	0.25	D_0__Bacteria; D_1__Firmicutes; D_2__Clostridia; D_3__Clostridiales; D_4__Christensenellaceae; D_5__Christensenellaceae R-7 group; D_6__uncultured bacterium
New.CleanUp.ReferenceOTU353	6.871428571428573	0.07611066689163565	0.3503533210685272	1.0	0.0	0.0	0.0	0.25	D_0__Bacteria; D_1__Firmicutes; D_2__Clostridia; D_3__Clostridiales; D_4__Ruminococcaceae; D_5__Ruminococcaceae UCG-014; D_6__uncultured bacterium
New.CleanUp.ReferenceOTU5139	6.871428571428573	0.07611066689163565	0.3503533210685272	1.0	0.0	0.25	0.0	0.0	D_0__Bacteria; D_1__Bacteroidetes; D_2__Flavobacteriia; D_3__Flavobacteriales; D_4__Blattabacteriaceae; D_5__Blattabacterium
New.CleanUp.ReferenceOTU596	6.871428571428573	0.07611066689163565	0.3503533210685272	1.0	0.0	0.0	0.0	0.25	D_0__Bacteria; D_1__Bacteroidetes; D_2__Bacteroidia; D_3__Bacteroidales; D_4__Rikenellaceae; D_5__Alistipes; D_6__uncultured bacterium
New.CleanUp.ReferenceOTU31069	6.871428571428573	0.07611066689163565	0.3503533210685272	1.0	0.0	0.25	0.0	0.0	D_0__Bacteria; D_1__Bacteroidetes; D_2__Flavobacteriia; D_3__Flavobacteriales; D_4__Blattabacteriaceae; D_5__Blattabacterium; Ambiguous_taxa
New.CleanUp.ReferenceOTU22068	6.871428571428573	0.07611066689163565	0.3503533210685272	1.0	0.0	0.25	0.0	0.0	D_0__Bacteria; D_1__Bacteroidetes; D_2__Flavobacteriia; D_3__Flavobacteriales; D_4__Blattabacteriaceae; D_5__Blattabacterium
New.CleanUp.ReferenceOTU21160	6.871428571428573	0.07611066689163565	0.3503533210685272	1.0	0.0	0.25	0.0	0.0	D_0__Bacteria; D_1__Bacteroidetes; D_2__Flavobacteriia; D_3__Flavobacteriales; D_4__Blattabacteriaceae; D_5__Blattabacterium; Ambiguous_taxa
New.CleanUp.ReferenceOTU688	6.871428571428573	0.07611066689163565	0.3503533210685272	1.0	0.0	0.0	0.0	0.25	D_0__Bacteria; D_1__Firmicutes; D_2__Clostridia; D_3__Clostridiales
New.CleanUp.ReferenceOTU33349	6.871428571428573	0.07611066689163565	0.3503533210685272	1.0	0.0	0.25	0.0	0.0	D_0__Bacteria; D_1__Bacteroidetes; D_2__Flavobacteriia; D_3__Flavobacteriales; D_4__Blattabacteriaceae; D_5__Blattabacterium
New.CleanUp.ReferenceOTU21481	6.871428571428573	0.07611066689163565	0.3503533210685272	1.0	0.0	0.25	0.0	0.0	D_0__Bacteria; D_1__Bacteroidetes; D_2__Flavobacteriia; D_3__Flavobacteriales; D_4__Blattabacteriaceae; D_5__Blattabacterium
New.CleanUp.ReferenceOTU24971	6.871428571428573	0.07611066689163565	0.3503533210685272	1.0	0.0	0.25	0.0	0.0	D_0__Bacteria; D_1__Bacteroidetes; D_2__Flavobacteriia; D_3__Flavobacteriales; D_4__Blattabacteriaceae; D_5__Blattabacterium
New.CleanUp.ReferenceOTU37253	6.871428571428573	0.07611066689163565	0.3503533210685272	1.0	0.0	0.0	0.0	0.25	D_0__Bacteria; D_1__Firmicutes; D_2__Clostridia; D_3__Clostridiales; D_4__Peptococcaceae; D_5__uncultured; D_6__uncultured bacterium
New.CleanUp.ReferenceOTU699	6.871428571428573	0.07611066689163565	0.3503533210685272	1.0	0.0	0.0	0.0	0.25	Unassigned
New.CleanUp.ReferenceOTU21345	6.871428571428573	0.07611066689163565	0.3503533210685272	1.0	0.0	0.25	0.0	0.0	D_0__Bacteria; D_1__Bacteroidetes; D_2__Flavobacteriia; D_3__Flavobacteriales; D_4__Blattabacteriaceae; D_5__Blattabacterium
New.CleanUp.ReferenceOTU3776	6.871428571428573	0.07611066689163565	0.3503533210685272	1.0	0.0	0.25	0.0	0.0	D_0__Bacteria; D_1__Bacteroidetes; D_2__Flavobacteriia; D_3__Flavobacteriales; D_4__Blattabacteriaceae; D_5__Blattabacterium
New.CleanUp.ReferenceOTU15202	6.871428571428573	0.07611066689163565	0.3503533210685272	1.0	0.0	0.0	0.0	0.25	D_0__Bacteria; D_1__Proteobacteria; D_2__Deltaproteobacteria; D_3__Desulfovibrionales; D_4__Desulfovibrionaceae; D_5__Desulfovibrio
New.CleanUp.ReferenceOTU25225	6.871428571428573	0.07611066689163565	0.3503533210685272	1.0	0.0	0.25	0.0	0.0	D_0__Bacteria; D_1__Bacteroidetes; D_2__Flavobacteriia; D_3__Flavobacteriales; D_4__Blattabacteriaceae; D_5__Blattabacterium
New.CleanUp.ReferenceOTU2517	6.871428571428573	0.07611066689163565	0.3503533210685272	1.0	0.0	0.0	0.0	0.25	D_0__Bacteria; D_1__Bacteroidetes; D_2__Bacteroidia; D_3__Bacteroidales; D_4__Porphyromonadaceae; D_5__uncultured
New.CleanUp.ReferenceOTU631	6.871428571428573	0.07611066689163565	0.3503533210685272	1.0	0.0	0.0	0.0	0.25	D_0__Bacteria; D_1__Firmicutes; D_2__Clostridia; D_3__Clostridiales; D_4__Christensenellaceae; D_5__Christensenellaceae R-7 group
New.CleanUp.ReferenceOTU21793	6.871428571428573	0.07611066689163565	0.3503533210685272	1.0	0.0	0.25	0.0	0.0	D_0__Bacteria; D_1__Bacteroidetes; D_2__Flavobacteriia; D_3__Flavobacteriales; D_4__Blattabacteriaceae; D_5__Blattabacterium; Ambiguous_taxa
New.CleanUp.ReferenceOTU21968	6.871428571428573	0.07611066689163565	0.3503533210685272	1.0	0.0	0.25	0.0	0.0	D_0__Bacteria; D_1__Bacteroidetes; D_2__Flavobacteriia; D_3__Flavobacteriales; D_4__Blattabacteriaceae; D_5__Blattabacterium; Ambiguous_taxa
New.CleanUp.ReferenceOTU22379	6.871428571428573	0.07611066689163565	0.3503533210685272	1.0	0.0	0.25	0.0	0.0	D_0__Bacteria; D_1__Bacteroidetes; D_2__Flavobacteriia; D_3__Flavobacteriales; D_4__Blattabacteriaceae; D_5__Blattabacterium
New.CleanUp.ReferenceOTU1877	6.871428571428573	0.07611066689163565	0.3503533210685272	1.0	0.0	0.0	0.0	0.25	D_0__Bacteria; D_1__Firmicutes; D_2__Clostridia; D_3__Clostridiales; D_4__Ruminococcaceae; D_5__uncultured; D_6__uncultured bacterium
New.CleanUp.ReferenceOTU23865	6.871428571428573	0.07611066689163565	0.3503533210685272	1.0	0.0	0.25	0.0	0.0	D_0__Bacteria; D_1__Bacteroidetes; D_2__Flavobacteriia; D_3__Flavobacteriales; D_4__Blattabacteriaceae; D_5__Blattabacterium
New.CleanUp.ReferenceOTU3057	6.871428571428573	0.07611066689163565	0.3503533210685272	1.0	0.0	0.25	0.0	0.0	D_0__Bacteria; D_1__Bacteroidetes; D_2__Flavobacteriia; D_3__Flavobacteriales; D_4__Blattabacteriaceae; D_5__Blattabacterium; Ambiguous_taxa
New.CleanUp.ReferenceOTU32308	6.871428571428573	0.07611066689163565	0.3503533210685272	1.0	0.0	0.25	0.0	0.0	D_0__Bacteria; D_1__Bacteroidetes; D_2__Flavobacteriia; D_3__Flavobacteriales; D_4__Blattabacteriaceae; D_5__Blattabacterium; Ambiguous_taxa
New.CleanUp.ReferenceOTU34764	6.871428571428573	0.07611066689163565	0.3503533210685272	1.0	0.0	0.0	0.0	0.25	D_0__Bacteria; D_1__Proteobacteria; D_2__Deltaproteobacteria; D_3__Desulfobacterales; D_4__Desulfobacteraceae; D_5__Desulfosarcina
New.CleanUp.ReferenceOTU25004	6.871428571428573	0.07611066689163565	0.3503533210685272	1.0	0.3333333333333333	0.08333333333333333	0.0	0.0	D_0__Bacteria; D_1__Bacteroidetes; D_2__Flavobacteriia; D_3__Flavobacteriales; D_4__Blattabacteriaceae; D_5__Blattabacterium
New.CleanUp.ReferenceOTU22563	6.871428571428573	0.07611066689163565	0.3503533210685272	1.0	0.0	0.25	0.0	0.0	D_0__Bacteria; D_1__Bacteroidetes; D_2__Flavobacteriia; D_3__Flavobacteriales; D_4__Blattabacteriaceae; D_5__Blattabacterium
New.CleanUp.ReferenceOTU1210	6.871428571428573	0.07611066689163565	0.3503533210685272	1.0	0.0	0.0	0.0	0.25	D_0__Bacteria; D_1__Firmicutes; D_2__Clostridia; D_3__Clostridiales; D_4__Ruminococcaceae; D_5__uncultured; D_6__uncultured bacterium
New.CleanUp.ReferenceOTU7219	6.871428571428573	0.07611066689163565	0.3503533210685272	1.0	0.0	0.25	0.0	0.0	D_0__Bacteria; D_1__Bacteroidetes; D_2__Flavobacteriia; D_3__Flavobacteriales; D_4__Blattabacteriaceae; D_5__Blattabacterium
New.CleanUp.ReferenceOTU7025	6.871428571428573	0.07611066689163565	0.3503533210685272	1.0	0.0	0.25	0.0	0.0	D_0__Bacteria; D_1__Bacteroidetes; D_2__Flavobacteriia; D_3__Flavobacteriales; D_4__Blattabacteriaceae; D_5__Blattabacterium; Ambiguous_taxa
New.CleanUp.ReferenceOTU24061	6.871428571428573	0.07611066689163565	0.3503533210685272	1.0	0.0	0.25	0.0	0.0	D_0__Bacteria; D_1__Bacteroidetes; D_2__Flavobacteriia; D_3__Flavobacteriales; D_4__Blattabacteriaceae; D_5__Blattabacterium
New.CleanUp.ReferenceOTU341	6.871428571428573	0.07611066689163565	0.3503533210685272	1.0	0.0	0.0	0.0	0.25	Unassigned
New.CleanUp.ReferenceOTU7412	6.871428571428573	0.07611066689163565	0.3503533210685272	1.0	0.0	0.25	0.0	0.0	D_0__Bacteria; D_1__Bacteroidetes; D_2__Flavobacteriia; D_3__Flavobacteriales; D_4__Blattabacteriaceae; D_5__Blattabacterium; Ambiguous_taxa
New.CleanUp.ReferenceOTU24091	6.871428571428573	0.07611066689163565	0.3503533210685272	1.0	0.3333333333333333	0.08333333333333333	0.0	0.0	D_0__Bacteria; D_1__Bacteroidetes; D_2__Flavobacteriia; D_3__Flavobacteriales; D_4__Blattabacteriaceae; D_5__Blattabacterium
New.CleanUp.ReferenceOTU43381	6.871428571428573	0.07611066689163565	0.3503533210685272	1.0	0.0	0.0	0.0	0.25	D_0__Bacteria; D_1__Firmicutes; D_2__Bacilli; D_3__Lactobacillales; D_4__Lactobacillaceae; D_5__Lactobacillus
New.CleanUp.ReferenceOTU29416	6.871428571428573	0.07611066689163565	0.3503533210685272	1.0	0.3333333333333333	0.0	0.0	0.08333333333333333	D_0__Bacteria; D_1__Bacteroidetes; D_2__Flavobacteriia; D_3__Flavobacteriales; D_4__Blattabacteriaceae; D_5__Blattabacterium
New.CleanUp.ReferenceOTU4059	6.871428571428573	0.07611066689163565	0.3503533210685272	1.0	0.0	0.0	0.0	0.25	D_0__Bacteria; D_1__Firmicutes; D_2__Clostridia; D_3__Clostridiales; D_4__Peptococcaceae; D_5__uncultured; D_6__uncultured bacterium
New.CleanUp.ReferenceOTU23785	6.871428571428573	0.07611066689163565	0.3503533210685272	1.0	0.0	0.25	0.0	0.0	D_0__Bacteria; D_1__Bacteroidetes; D_2__Flavobacteriia; D_3__Flavobacteriales; D_4__Blattabacteriaceae; D_5__Blattabacterium
New.CleanUp.ReferenceOTU23544	6.871428571428573	0.07611066689163565	0.3503533210685272	1.0	0.0	0.25	0.0	0.0	D_0__Bacteria; D_1__Bacteroidetes; D_2__Flavobacteriia; D_3__Flavobacteriales; D_4__Blattabacteriaceae; D_5__Blattabacterium; Ambiguous_taxa
New.CleanUp.ReferenceOTU21774	6.871428571428573	0.07611066689163565	0.3503533210685272	1.0	0.0	0.25	0.0	0.0	D_0__Bacteria; D_1__Bacteroidetes; D_2__Flavobacteriia; D_3__Flavobacteriales; D_4__Blattabacteriaceae; D_5__Blattabacterium
KC119124.1.1420	6.8611111111111125	0.0764588855885034	0.3503533210685272	1.0	0.0	0.0	0.0	2.6666666666666665	D_0__Bacteria; D_1__Proteobacteria; D_2__Betaproteobacteria; D_3__Burkholderiales; D_4__Oxalobacteraceae; D_5__Duganella
AB192119.1.1304	6.8611111111111125	0.0764588855885034	0.3503533210685272	1.0	0.0	0.0	0.0	0.5833333333333334	D_0__Bacteria; D_1__Gracilibacteria; D_2__uncultured Microgenomates group bacterium; D_3__uncultured Microgenomates group bacterium; D_4__uncultured Microgenomates group bacterium; D_5__uncultured Microgenomates group bacterium; D_6__uncultured Microgenomates group bacterium
New.ReferenceOTU128	6.8611111111111125	0.0764588855885034	0.3503533210685272	1.0	0.0	0.0	0.0	0.3333333333333333	D_0__Bacteria; D_1__Bacteroidetes; D_2__Flavobacteriia; D_3__Flavobacteriales; D_4__Blattabacteriaceae; D_5__Blattabacterium; Ambiguous_taxa
New.ReferenceOTU132	6.8611111111111125	0.0764588855885034	0.3503533210685272	1.0	0.0	0.3333333333333333	0.0	0.0	D_0__Bacteria; D_1__Bacteroidetes; D_2__Flavobacteriia; D_3__Flavobacteriales; D_4__Blattabacteriaceae; D_5__Blattabacterium
New.CleanUp.ReferenceOTU5324	6.8611111111111125	0.0764588855885034	0.3503533210685272	1.0	0.0	0.3333333333333333	0.0	0.0	D_0__Bacteria; D_1__Bacteroidetes; D_2__Flavobacteriia; D_3__Flavobacteriales; D_4__Blattabacteriaceae; D_5__Blattabacterium
New.CleanUp.ReferenceOTU870	6.8611111111111125	0.0764588855885034	0.3503533210685272	1.0	0.0	0.0	0.0	0.3333333333333333	D_0__Bacteria; D_1__Firmicutes; D_2__Clostridia; D_3__Clostridiales; D_4__Lachnospiraceae
New.CleanUp.ReferenceOTU484	6.8611111111111125	0.0764588855885034	0.3503533210685272	1.0	0.0	0.0	0.0	0.4166666666666667	Unassigned
New.CleanUp.ReferenceOTU485	6.8611111111111125	0.0764588855885034	0.3503533210685272	1.0	0.0	0.0	0.0	0.3333333333333333	D_0__Bacteria; D_1__Verrucomicrobia; D_2__WCHB1-41; D_3__uncultured Verrucomicrobia bacterium; D_4__uncultured Verrucomicrobia bacterium; D_5__uncultured Verrucomicrobia bacterium; D_6__uncultured Verrucomicrobia bacterium
New.CleanUp.ReferenceOTU488	6.8611111111111125	0.0764588855885034	0.3503533210685272	1.0	0.0	0.0	0.0	0.3333333333333333	D_0__Bacteria; D_1__Proteobacteria; D_2__Deltaproteobacteria; D_3__Desulfobacterales; D_4__Desulfobacteraceae; D_5__Desulfatiferula; D_6__uncultured proteobacterium
New.CleanUp.ReferenceOTU365	6.8611111111111125	0.0764588855885034	0.3503533210685272	1.0	0.0	0.0	0.0	0.4166666666666667	D_0__Bacteria; D_1__Bacteroidetes; D_2__Bacteroidia; D_3__Bacteroidales; D_4__Rikenellaceae; D_5__Alistipes
New.CleanUp.ReferenceOTU23306	6.8611111111111125	0.0764588855885034	0.3503533210685272	1.0	0.0	0.3333333333333333	0.0	0.0	D_0__Bacteria; D_1__Bacteroidetes; D_2__Flavobacteriia; D_3__Flavobacteriales; D_4__Blattabacteriaceae; D_5__Blattabacterium
New.CleanUp.ReferenceOTU244	6.8611111111111125	0.0764588855885034	0.3503533210685272	1.0	0.0	0.0	0.0	0.6666666666666666	D_0__Bacteria; D_1__Firmicutes; D_2__Clostridia; D_3__Clostridiales; D_4__Ruminococcaceae; D_5__uncultured
New.CleanUp.ReferenceOTU23953	6.8611111111111125	0.0764588855885034	0.3503533210685272	1.0	0.0	0.3333333333333333	0.0	0.0	D_0__Bacteria; D_1__Bacteroidetes; D_2__Flavobacteriia; D_3__Flavobacteriales; D_4__Blattabacteriaceae; D_5__Blattabacterium
New.CleanUp.ReferenceOTU39380	6.8611111111111125	0.0764588855885034	0.3503533210685272	1.0	0.0	0.0	0.0	0.3333333333333333	D_0__Bacteria; D_1__Synergistetes; D_2__Synergistia; D_3__Synergistales; D_4__Synergistaceae; D_5__uncultured; D_6__uncultured Synergistetes bacterium
New.CleanUp.ReferenceOTU1123	6.8611111111111125	0.0764588855885034	0.3503533210685272	1.0	0.0	0.0	0.0	0.3333333333333333	D_0__Bacteria; D_1__Proteobacteria; D_2__Gammaproteobacteria; D_3__Enterobacteriales; D_4__Enterobacteriaceae; D_5__Serratia; D_6__Serratia sp. SBS
New.CleanUp.ReferenceOTU22829	6.8611111111111125	0.0764588855885034	0.3503533210685272	1.0	0.0	0.0	0.0	0.3333333333333333	D_0__Bacteria; D_1__Bacteroidetes; D_2__Flavobacteriia; D_3__Flavobacteriales; D_4__Blattabacteriaceae; D_5__Blattabacterium; Ambiguous_taxa
New.CleanUp.ReferenceOTU2640	6.8611111111111125	0.0764588855885034	0.3503533210685272	1.0	0.0	0.3333333333333333	0.0	0.0	D_0__Bacteria; D_1__Bacteroidetes; D_2__Flavobacteriia; D_3__Flavobacteriales; D_4__Blattabacteriaceae; D_5__Blattabacterium
New.CleanUp.ReferenceOTU7252	6.8611111111111125	0.0764588855885034	0.3503533210685272	1.0	0.0	0.3333333333333333	0.0	0.0	D_0__Bacteria; D_1__Bacteroidetes; D_2__Flavobacteriia; D_3__Flavobacteriales; D_4__Blattabacteriaceae; D_5__Blattabacterium
New.CleanUp.ReferenceOTU21914	6.8611111111111125	0.0764588855885034	0.3503533210685272	1.0	0.0	0.3333333333333333	0.0	0.0	D_0__Bacteria; D_1__Bacteroidetes; D_2__Flavobacteriia; D_3__Flavobacteriales; D_4__Blattabacteriaceae; D_5__Blattabacterium; Ambiguous_taxa
New.CleanUp.ReferenceOTU428	6.8611111111111125	0.0764588855885034	0.3503533210685272	1.0	0.0	0.0	0.0	0.4166666666666667	D_0__Bacteria; D_1__Saccharibacteria; D_2__uncultured Candidatus Saccharibacteria bacterium; D_3__uncultured Candidatus Saccharibacteria bacterium; D_4__uncultured Candidatus Saccharibacteria bacterium; D_5__uncultured Candidatus Saccharibacteria bacterium; D_6__uncultured Candidatus Saccharibacteria bacterium
New.CleanUp.ReferenceOTU620	6.8611111111111125	0.0764588855885034	0.3503533210685272	1.0	0.0	0.0	0.0	0.3333333333333333	D_0__Bacteria; D_1__Firmicutes; D_2__Clostridia; D_3__Clostridiales; D_4__Clostridiales vadinBB60 group
New.CleanUp.ReferenceOTU7399	6.8611111111111125	0.0764588855885034	0.3503533210685272	1.0	0.0	0.3333333333333333	0.0	0.0	D_0__Bacteria; D_1__Bacteroidetes; D_2__Flavobacteriia; D_3__Flavobacteriales; D_4__Blattabacteriaceae; D_5__Blattabacterium; Ambiguous_taxa
New.CleanUp.ReferenceOTU7065	6.8611111111111125	0.0764588855885034	0.3503533210685272	1.0	0.0	0.3333333333333333	0.0	0.0	D_0__Bacteria; D_1__Bacteroidetes; D_2__Flavobacteriia; D_3__Flavobacteriales; D_4__Blattabacteriaceae; D_5__Blattabacterium; Ambiguous_taxa
New.CleanUp.ReferenceOTU5333	6.8611111111111125	0.0764588855885034	0.3503533210685272	1.0	0.0	0.3333333333333333	0.0	0.0	D_0__Bacteria; D_1__Bacteroidetes; D_2__Flavobacteriia; D_3__Flavobacteriales; D_4__Blattabacteriaceae; D_5__Blattabacterium
New.CleanUp.ReferenceOTU5077	6.8611111111111125	0.0764588855885034	0.3503533210685272	1.0	0.0	0.3333333333333333	0.0	0.0	D_0__Bacteria; D_1__Bacteroidetes; D_2__Flavobacteriia; D_3__Flavobacteriales; D_4__Blattabacteriaceae; D_5__Blattabacterium
New.CleanUp.ReferenceOTU1227	6.8611111111111125	0.0764588855885034	0.3503533210685272	1.0	0.0	0.0	0.0	0.3333333333333333	D_0__Bacteria; D_1__Bacteroidetes; D_2__Bacteroidia; D_3__Bacteroidales; D_4__Porphyromonadaceae; D_5__uncultured
New.CleanUp.ReferenceOTU1380	6.8611111111111125	0.0764588855885034	0.3503533210685272	1.0	0.0	0.0	0.0	0.3333333333333333	D_0__Bacteria; D_1__Firmicutes; D_2__Clostridia; D_3__Clostridiales; D_4__Christensenellaceae; D_5__Christensenellaceae R-7 group
New.CleanUp.ReferenceOTU519	6.8611111111111125	0.0764588855885034	0.3503533210685272	1.0	0.0	0.0	0.0	0.3333333333333333	D_0__Bacteria; D_1__Firmicutes; D_2__Erysipelotrichia; D_3__Erysipelotrichales; D_4__Erysipelotrichaceae; D_5__Erysipelatoclostridium; D_6__uncultured bacterium
New.CleanUp.ReferenceOTU830	6.8611111111111125	0.0764588855885034	0.3503533210685272	1.0	0.0	0.4166666666666667	0.0	0.0	D_0__Bacteria; D_1__Bacteroidetes; D_2__Flavobacteriia; D_3__Flavobacteriales; D_4__Blattabacteriaceae; D_5__Blattabacterium; Ambiguous_taxa
New.CleanUp.ReferenceOTU6667	6.8611111111111125	0.0764588855885034	0.3503533210685272	1.0	0.0	0.3333333333333333	0.0	0.0	D_0__Bacteria; D_1__Bacteroidetes; D_2__Flavobacteriia; D_3__Flavobacteriales; D_4__Blattabacteriaceae; D_5__Blattabacterium
New.CleanUp.ReferenceOTU526	6.8611111111111125	0.0764588855885034	0.3503533210685272	1.0	0.0	0.0	0.0	0.4166666666666667	D_0__Bacteria; D_1__Bacteroidetes; D_2__Flavobacteriia; D_3__Flavobacteriales; D_4__Blattabacteriaceae; D_5__Blattabacterium
New.CleanUp.ReferenceOTU434	6.8611111111111125	0.0764588855885034	0.3503533210685272	1.0	0.0	0.0	0.0	0.3333333333333333	D_0__Bacteria; D_1__Firmicutes; D_2__Clostridia; D_3__Clostridiales; D_4__Peptococcaceae; D_5__uncultured; D_6__uncultured bacterium
New.CleanUp.ReferenceOTU27108	6.8611111111111125	0.0764588855885034	0.3503533210685272	1.0	0.0	0.3333333333333333	0.0	0.0	D_0__Bacteria; D_1__Bacteroidetes; D_2__Flavobacteriia; D_3__Flavobacteriales; D_4__Blattabacteriaceae; D_5__Blattabacterium; Ambiguous_taxa
New.CleanUp.ReferenceOTU23276	6.8611111111111125	0.0764588855885034	0.3503533210685272	1.0	0.0	0.4166666666666667	0.0	0.0	D_0__Bacteria; D_1__Bacteroidetes; D_2__Flavobacteriia; D_3__Flavobacteriales; D_4__Blattabacteriaceae; D_5__Blattabacterium
New.CleanUp.ReferenceOTU1368	6.8611111111111125	0.0764588855885034	0.3503533210685272	1.0	0.0	0.0	0.0	0.3333333333333333	D_0__Bacteria; D_1__Firmicutes; D_2__Clostridia; D_3__Clostridiales; D_4__Ruminococcaceae; D_5__uncultured; D_6__uncultured bacterium
New.CleanUp.ReferenceOTU463	6.8611111111111125	0.0764588855885034	0.3503533210685272	1.0	0.0	0.0	0.0	0.3333333333333333	D_0__Bacteria; D_1__Firmicutes; D_2__Clostridia; D_3__Clostridiales; D_4__Lachnospiraceae
New.CleanUp.ReferenceOTU346	6.8611111111111125	0.0764588855885034	0.3503533210685272	1.0	0.0	0.0	0.0	0.3333333333333333	D_0__Bacteria; D_1__Firmicutes; D_2__Clostridia; D_3__Clostridiales; D_4__Ruminococcaceae; D_5__uncultured; D_6__uncultured bacterium
New.CleanUp.ReferenceOTU503	6.8611111111111125	0.0764588855885034	0.3503533210685272	1.0	0.0	0.0	0.0	0.3333333333333333	D_0__Bacteria; D_1__Firmicutes; D_2__Clostridia; D_3__Clostridiales; D_4__Ruminococcaceae; D_5__Ruminococcaceae UCG-010; D_6__uncultured bacterium
New.CleanUp.ReferenceOTU4056	6.8611111111111125	0.0764588855885034	0.3503533210685272	1.0	0.0	0.3333333333333333	0.0	0.0	D_0__Bacteria; D_1__Bacteroidetes; D_2__Flavobacteriia; D_3__Flavobacteriales; D_4__Blattabacteriaceae; D_5__Blattabacterium; Ambiguous_taxa
New.CleanUp.ReferenceOTU20991	6.8611111111111125	0.0764588855885034	0.3503533210685272	1.0	0.0	0.4166666666666667	0.0	0.0	D_0__Bacteria; D_1__Bacteroidetes; D_2__Flavobacteriia; D_3__Flavobacteriales; D_4__Blattabacteriaceae; D_5__Blattabacterium
JN680571.1.1447	6.857678839419709	0.07657506681925949	0.3503533210685272	1.0	0.0	0.0	0.0	1.1666666666666667	D_0__Bacteria; D_1__Bacteroidetes; D_2__Bacteroidia; D_3__Bacteroidales; D_4__Porphyromonadaceae; D_5__uncultured; D_6__uncultured Bacteroidetes bacterium
FJ205806.1.1277	6.857678839419709	0.07657506681925949	0.3503533210685272	1.0	0.0	0.0	0.0	0.5	D_0__Bacteria; D_1__Firmicutes; D_2__Clostridia; D_3__Clostridiales; D_4__Ruminococcaceae; D_5__uncultured; D_6__uncultured bacterium
AB089071.1.1299	6.857678839419709	0.07657506681925949	0.3503533210685272	1.0	0.0	0.0	0.0	0.5	D_0__Bacteria; D_1__Actinobacteria; D_2__Actinobacteria; D_3__Propionibacteriales; D_4__Propionibacteriaceae; D_5__Aestuariimicrobium
AB504942.1.1452	6.857678839419709	0.07657506681925949	0.3503533210685272	1.0	0.0	0.0	0.0	1.0	D_0__Bacteria; D_1__Proteobacteria; D_2__Betaproteobacteria; D_3__Burkholderiales; D_4__Comamonadaceae
New.ReferenceOTU149	6.857678839419709	0.07657506681925949	0.3503533210685272	1.0	0.0	0.0	0.0	0.8333333333333334	D_0__Bacteria; D_1__Firmicutes; D_2__Clostridia; D_3__Clostridiales; D_4__Lachnospiraceae; D_5__Lachnoclostridium
New.CleanUp.ReferenceOTU422	6.857678839419709	0.07657506681925949	0.3503533210685272	1.0	0.0	0.0	0.0	0.5	D_0__Bacteria; D_1__Bacteroidetes; D_2__Bacteroidia; D_3__Bacteroidales; D_4__Rikenellaceae; D_5__Alistipes; D_6__uncultured bacterium
New.CleanUp.ReferenceOTU6717	6.857678839419709	0.07657506681925949	0.3503533210685272	1.0	0.0	0.5	0.0	0.0	D_0__Bacteria; D_1__Bacteroidetes; D_2__Flavobacteriia; D_3__Flavobacteriales; D_4__Blattabacteriaceae; D_5__Blattabacterium
New.CleanUp.ReferenceOTU227	6.857678839419709	0.07657506681925949	0.3503533210685272	1.0	0.0	0.0	0.0	0.5	D_0__Bacteria; D_1__Bacteroidetes; D_2__Flavobacteriia; D_3__Flavobacteriales; D_4__Flavobacteriaceae; D_5__Chryseobacterium; D_6__uncultured bacterium
New.CleanUp.ReferenceOTU1220	6.857678839419709	0.07657506681925949	0.3503533210685272	1.0	0.0	0.0	0.0	0.5	D_0__Bacteria; D_1__Bacteroidetes; D_2__Bacteroidia; D_3__Bacteroidales; D_4__Porphyromonadaceae; D_5__uncultured; D_6__uncultured Bacteroidetes bacterium
New.CleanUp.ReferenceOTU2773	6.857678839419709	0.07657506681925949	0.3503533210685272	1.0	0.0	0.0	0.0	1.0	D_0__Bacteria; D_1__Elusimicrobia; D_2__Elusimicrobia; D_3__Lineage I; D_4__Unknown Family; D_5__Candidatus Endomicrobium; D_6__uncultured Endomicrobia bacterium
New.CleanUp.ReferenceOTU172	6.857678839419709	0.07657506681925949	0.3503533210685272	1.0	0.0	0.0	0.0	1.25	D_0__Bacteria; D_1__Spirochaetae; D_2__Spirochaetes; D_3__Spirochaetales; D_4__Spirochaetaceae; D_5__Spirochaeta 2
New.CleanUp.ReferenceOTU80	6.857678839419709	0.07657506681925949	0.3503533210685272	1.0	0.0	0.0	0.0	1.5833333333333333	D_0__Bacteria; D_1__Firmicutes; D_2__Clostridia; D_3__Clostridiales; D_4__Christensenellaceae; D_5__Christensenellaceae R-7 group
New.CleanUp.ReferenceOTU186	6.857678839419709	0.07657506681925949	0.3503533210685272	1.0	0.0	0.0	0.0	0.8333333333333334	D_0__Bacteria; D_1__Tenericutes; D_2__Mollicutes; D_3__Mollicutes RF9; D_4__uncultured bacterium; D_5__uncultured bacterium; D_6__uncultured bacterium
New.ReferenceOTU119	6.850134408602136	0.07683104261495524	0.3507552849941684	1.0	0.0	0.5	0.0	0.25	D_0__Bacteria; D_1__Bacteroidetes; D_2__Flavobacteriia; D_3__Flavobacteriales; D_4__Blattabacteriaceae; D_5__Blattabacterium
New.CleanUp.ReferenceOTU6719	6.850134408602136	0.07683104261495524	0.3507552849941684	1.0	0.0	0.6666666666666666	0.0	0.25	D_0__Bacteria; D_1__Bacteroidetes; D_2__Flavobacteriia; D_3__Flavobacteriales; D_4__Blattabacteriaceae; D_5__Blattabacterium; Ambiguous_taxa
New.CleanUp.ReferenceOTU5168	6.850134408602136	0.07683104261495524	0.3507552849941684	1.0	0.0	0.5	0.0	0.25	D_0__Bacteria; D_1__Bacteroidetes; D_2__Flavobacteriia; D_3__Flavobacteriales; D_4__Blattabacteriaceae; D_5__Blattabacterium; Ambiguous_taxa
New.CleanUp.ReferenceOTU119	6.838297365655004	0.07723432845903182	0.35201178205642025	1.0	0.0	0.08333333333333333	1.25	1.75	D_0__Bacteria; D_1__Proteobacteria; D_2__Alphaproteobacteria; D_3__Rickettsiales; D_4__Mitochondria; D_5__Oryza sativa Indica Group (long-grained rice); D_6__Oryza sativa Indica Group (long-grained rice)
New.CleanUp.ReferenceOTU1323	6.837321007794065	0.07726768386153199	0.35201178205642025	1.0	0.0	0.0	0.875	0.4166666666666667	D_0__Bacteria; D_1__Firmicutes; D_2__Clostridia; D_3__Clostridiales; D_4__Christensenellaceae; D_5__Christensenellaceae R-7 group
New.CleanUp.ReferenceOTU1246	6.831267763897125	0.07747479193250852	0.35201178205642025	1.0	0.0	0.5833333333333334	0.0	0.5	D_0__Bacteria; D_1__Bacteroidetes; D_2__Flavobacteriia; D_3__Flavobacteriales; D_4__Blattabacteriaceae; D_5__Blattabacterium; Ambiguous_taxa
AM882602.1.1521	6.8207070707070345	0.07783740315802615	0.35201178205642025	1.0	0.0	0.0	0.375	0.16666666666666666	D_0__Bacteria; D_1__Proteobacteria; D_2__Deltaproteobacteria; D_3__Desulfobacterales; D_4__Desulfobacteraceae; D_5__Desulfosarcina
KM650535.1.1452	6.8207070707070345	0.07783740315802615	0.35201178205642025	1.0	0.0	0.0	0.125	0.3333333333333333	D_0__Bacteria; D_1__Firmicutes; D_2__Clostridia; D_3__Clostridiales; D_4__Ruminococcaceae; D_5__uncultured; D_6__uncultured Firmicutes bacterium
EU507186.1.1390	6.8207070707070345	0.07783740315802615	0.35201178205642025	1.0	0.0	0.0	0.125	0.3333333333333333	D_0__Bacteria; D_1__Firmicutes; D_2__Clostridia; D_3__Clostridiales; D_4__Ruminococcaceae; D_5__Ruminococcaceae UCG-010
KM650224.1.1440	6.8207070707070345	0.07783740315802615	0.35201178205642025	1.0	0.0	0.0	0.375	0.16666666666666666	D_0__Bacteria; D_1__Firmicutes; D_2__Clostridia; D_3__Clostridiales; D_4__Christensenellaceae; D_5__Christensenellaceae R-7 group; D_6__uncultured bacterium
New.CleanUp.ReferenceOTU407	6.8207070707070345	0.07783740315802615	0.35201178205642025	1.0	0.0	0.0	0.125	0.3333333333333333	D_0__Bacteria; D_1__Firmicutes; D_2__Clostridia; D_3__Clostridiales; D_4__Christensenellaceae; D_5__Christensenellaceae R-7 group
New.CleanUp.ReferenceOTU421	6.8207070707070345	0.07783740315802615	0.35201178205642025	1.0	0.0	0.0	0.375	0.16666666666666666	D_0__Bacteria; D_1__Bacteroidetes; D_2__Bacteroidia; D_3__Bacteroidales; D_4__Porphyromonadaceae; D_5__Parabacteroides
New.CleanUp.ReferenceOTU356	6.8207070707070345	0.07783740315802615	0.35201178205642025	1.0	0.0	0.0	0.125	0.3333333333333333	D_0__Bacteria; D_1__Proteobacteria; D_2__Deltaproteobacteria; D_3__Desulfobacterales; D_4__Desulfobacteraceae; D_5__Desulfosarcina
New.CleanUp.ReferenceOTU929	6.8207070707070345	0.07783740315802615	0.35201178205642025	1.0	0.0	0.0	0.375	0.16666666666666666	D_0__Bacteria; D_1__Firmicutes; D_2__Clostridia; D_3__Clostridiales; D_4__Ruminococcaceae; D_5__uncultured; D_6__uncultured bacterium
New.CleanUp.ReferenceOTU11129	6.8207070707070345	0.07783740315802615	0.35201178205642025	1.0	0.0	0.0	0.125	0.3333333333333333	D_0__Bacteria; D_1__Bacteroidetes; D_2__Bacteroidia; D_3__Bacteroidales; D_4__Porphyromonadaceae; D_5__Parabacteroides; D_6__uncultured bacterium
New.CleanUp.ReferenceOTU4277	6.8207070707070345	0.07783740315802615	0.35201178205642025	1.0	0.0	0.0	0.125	0.3333333333333333	D_0__Bacteria; D_1__Bacteroidetes; D_2__Bacteroidia; D_3__Bacteroidales; D_4__Porphyromonadaceae
New.CleanUp.ReferenceOTU318	6.795631409383766	0.0787049729344332	0.35567828562932663	1.0	0.0	0.0	0.625	0.3333333333333333	D_0__Bacteria; D_1__Tenericutes; D_2__Mollicutes; D_3__NB1-n; D_4__uncultured bacterium; D_5__uncultured bacterium; D_6__uncultured bacterium
New.CleanUp.ReferenceOTU873	6.792968750000013	0.07879764194945653	0.3558401449939743	1.0	0.0	0.0	0.375	0.25	D_0__Bacteria; D_1__Synergistetes; D_2__Synergistia; D_3__Synergistales; D_4__Synergistaceae; D_5__uncultured; D_6__uncultured bacterium
AB234500.1.1347	6.786073204273738	0.07903811846768861	0.3563952310643067	1.0	0.0	0.0	0.75	0.25	D_0__Bacteria; D_1__Firmicutes; D_2__Clostridia; D_3__Clostridiales; D_4__Ruminococcaceae; D_5__Anaerotruncus; D_6__uncultured Clostridiales bacterium
AB288882.1.1348	6.786073204273738	0.07903811846768861	0.3563952310643067	1.0	0.0	0.0	0.875	0.3333333333333333	D_0__Bacteria; D_1__Firmicutes; D_2__Clostridia; D_3__Clostridiales; D_4__Ruminococcaceae; D_5__uncultured; D_6__uncultured bacterium
New.CleanUp.ReferenceOTU800	6.78454856392133	0.07909138455796805	0.3563952310643067	1.0	0.0	0.0	0.875	0.5833333333333334	D_0__Bacteria; D_1__Proteobacteria; D_2__Deltaproteobacteria; D_3__Desulfovibrionales; D_4__Desulfovibrionaceae; D_5__Desulfovibrio
New.CleanUp.ReferenceOTU690	6.780862310966197	0.07922031365705878	0.35665889362676756	1.0	0.0	0.0	2.25	0.6666666666666666	D_0__Bacteria; D_1__Bacteroidetes; D_2__Bacteroidia; D_3__Bacteroidales; D_4__Rikenellaceae; D_5__Alistipes
DQ530064.1.1445	6.779618473895545	0.0792638634022741	0.35665889362676756	1.0	0.0	0.0	0.25	1.1666666666666667	D_0__Bacteria; D_1__Bacteroidetes; D_2__Sphingobacteriia; D_3__Sphingobacteriales; D_4__Sphingobacteriaceae; D_5__Sphingobacterium; Ambiguous_taxa
New.CleanUp.ReferenceOTU22486	6.76344086021507	0.07983238863300081	0.35895899457898856	1.0	0.16666666666666666	0.4166666666666667	0.0	0.08333333333333333	D_0__Bacteria; D_1__Bacteroidetes; D_2__Flavobacteriia; D_3__Flavobacteriales; D_4__Blattabacteriaceae; D_5__Blattabacterium
New.CleanUp.ReferenceOTU13958	6.748570261437922	0.08035844979030463	0.3608059808016619	1.0	0.0	0.0	0.5	0.3333333333333333	D_0__Bacteria; D_1__Proteobacteria; D_2__Deltaproteobacteria; D_3__Desulfovibrionales; D_4__Desulfovibrionaceae; D_5__Desulfovibrio
New.CleanUp.ReferenceOTU1472	6.748570261437922	0.08035844979030463	0.3608059808016619	1.0	0.0	0.0	0.5	0.3333333333333333	D_0__Bacteria; D_1__Firmicutes; D_2__Clostridia; D_3__Clostridiales; D_4__Ruminococcaceae; D_5__[Eubacterium] coprostanoligenes group; D_6__uncultured Firmicutes bacterium
New.CleanUp.ReferenceOTU473	6.744249765664417	0.08051191705521413	0.3612359059846489	1.0	0.0	0.6666666666666666	0.0	0.3333333333333333	D_0__Bacteria; D_1__Bacteroidetes; D_2__Flavobacteriia; D_3__Flavobacteriales; D_4__Blattabacteriaceae; D_5__Blattabacterium
New.CleanUp.ReferenceOTU2656	6.734285714285718	0.08086692599500432	0.36256883223691405	1.0	0.6666666666666666	1.1666666666666667	0.125	0.25	D_0__Bacteria; D_1__Bacteroidetes; D_2__Flavobacteriia; D_3__Flavobacteriales; D_4__Blattabacteriaceae; D_5__Blattabacterium; Ambiguous_taxa
New.CleanUp.ReferenceOTU116	6.730241716458461	0.08101143972097305	0.3629567653640446	1.0	0.0	0.0	3.0	2.1666666666666665	D_0__Bacteria; D_1__Bacteroidetes; D_2__Bacteroidia; D_3__Bacteroidales; D_4__Porphyromonadaceae; D_5__Dysgonomonas; D_6__uncultured Bacteroidetes bacterium
New.CleanUp.ReferenceOTU2569	6.714453667466224	0.081578018794602	0.36523377656324313	1.0	3.8333333333333335	1.9166666666666667	0.875	0.3333333333333333	D_0__Bacteria; D_1__Bacteroidetes; D_2__Flavobacteriia; D_3__Flavobacteriales; D_4__Blattabacteriaceae; D_5__Blattabacterium
New.CleanUp.ReferenceOTU545	6.69646164021162	0.08222834872842102	0.367619453350848	1.0	0.0	0.0	0.5	0.25	D_0__Bacteria; D_1__Firmicutes; D_2__Clostridia; D_3__Clostridiales; D_4__Ruminococcaceae; D_5__Ruminococcaceae UCG-005; D_6__uncultured bacterium
New.CleanUp.ReferenceOTU439	6.69646164021162	0.08222834872842102	0.367619453350848	1.0	0.0	0.0	0.5	0.25	D_0__Bacteria; D_1__Firmicutes; D_2__Clostridia; D_3__Clostridiales; D_4__Christensenellaceae; D_5__Christensenellaceae R-7 group
New.CleanUp.ReferenceOTU308	6.690824950154057	0.08243311547380851	0.36804208098810104	1.0	0.0	0.0	0.75	0.4166666666666667	D_0__Bacteria; D_1__Deferribacteres; D_2__Deferribacteres; D_3__Deferribacterales; D_4__Deferribacteraceae; D_5__Mucispirillum; D_6__uncultured Deferribacteres bacterium
New.CleanUp.ReferenceOTU339	6.6900901258060905	0.08245984597610523	0.36804208098810104	1.0	0.0	0.0	0.25	0.5833333333333334	D_0__Bacteria; D_1__Firmicutes; D_2__Clostridia; D_3__Clostridiales; D_4__Syntrophomonadaceae; D_5__Pelospora
New.CleanUp.ReferenceOTU198	6.689006297000985	0.0824992873664013	0.36804208098810104	1.0	0.0	0.0	1.25	0.6666666666666666	D_0__Bacteria; D_1__Synergistetes; D_2__Synergistia; D_3__Synergistales; D_4__Synergistaceae; D_5__Candidatus Tammella
KF418823.1.1447	6.656451189068469	0.08369250470167276	0.3730992784385825	1.0	0.0	0.08333333333333333	2.0	19.333333333333332	D_0__Bacteria; D_1__Firmicutes; D_2__Bacilli; D_3__Lactobacillales; D_4__Lactobacillaceae; D_5__Lactobacillus
New.CleanUp.ReferenceOTU432	6.646184520572741	0.08407223780457848	0.3745253639991863	1.0	0.0	0.0	0.625	0.5	D_0__Bacteria; D_1__Firmicutes; D_2__Clostridia; D_3__Clostridiales; D_4__Ruminococcaceae
KJ569232.1.1435	6.630681818181839	0.08464878326565953	0.3765577359344442	1.0	0.0	0.0	0.375	1.1666666666666667	D_0__Bacteria; D_1__Proteobacteria; D_2__Betaproteobacteria; D_3__Burkholderiales; D_4__Oxalobacteraceae; D_5__Herbaspirillum
New.CleanUp.ReferenceOTU300	6.630681818181839	0.08464878326565953	0.3765577359344442	1.0	0.0	0.0	0.375	0.4166666666666667	D_0__Bacteria; D_1__Firmicutes; D_2__Clostridia; D_3__Clostridiales; D_4__Clostridiales vadinBB60 group; D_5__uncultured bacterium; D_6__uncultured bacterium
GQ451266.1.1497	6.6071428571428585	0.08553148465524436	0.3797564806373343	1.0	0.0	0.0	0.25	0.5	D_0__Bacteria; D_1__Firmicutes; D_2__Clostridia; D_3__Clostridiales; D_4__Ruminococcaceae; D_5__uncultured; D_6__uncultured bacterium
New.CleanUp.ReferenceOTU182	6.6071428571428585	0.08553148465524436	0.3797564806373343	1.0	0.0	0.0	0.25	0.5	D_0__Bacteria; D_1__Firmicutes; D_2__Clostridia; D_3__Clostridiales; D_4__Christensenellaceae; D_5__Christensenellaceae R-7 group; D_6__uncultured bacterium
New.CleanUp.ReferenceOTU280	6.605046017137417	0.08561054388548948	0.3797564806373343	1.0	0.0	0.0	0.25	0.5	D_0__Bacteria; D_1__Firmicutes; D_2__Clostridia; D_3__Clostridiales; D_4__Ruminococcaceae; D_5__[Eubacterium] coprostanoligenes group; D_6__uncultured bacterium
New.CleanUp.ReferenceOTU640	6.605046017137417	0.08561054388548948	0.3797564806373343	1.0	0.0	0.0	0.25	0.6666666666666666	D_0__Bacteria; D_1__Proteobacteria; D_2__Gammaproteobacteria; D_3__Enterobacteriales; D_4__Enterobacteriaceae; D_5__Raoultella; D_6__Lelliottia amnigena
New.ReferenceOTU179	6.596671949286847	0.08592698191130757	0.3808902123108174	1.0	0.0	0.0	2.25	1.4166666666666667	D_0__Bacteria; D_1__Firmicutes; D_2__Clostridia; D_3__Clostridiales; D_4__Ruminococcaceae; D_5__Ruminococcaceae UCG-014; D_6__uncultured bacterium
New.CleanUp.ReferenceOTU241	6.589869281045741	0.08618486889702627	0.38176298260897906	1.0	0.0	0.0	0.25	0.6666666666666666	D_0__Bacteria; D_1__Firmicutes; D_2__Clostridia; D_3__Clostridiales; D_4__Eubacteriaceae; D_5__Anaerofustis; D_6__uncultured bacterium
New.CleanUp.ReferenceOTU60	6.58807514293492	0.08625300819402563	0.3817946098206552	1.0	0.0	0.0	0.25	2.9166666666666665	D_0__Bacteria; D_1__Saccharibacteria; D_2__uncultured bacterium; D_3__uncultured bacterium; D_4__uncultured bacterium; D_5__uncultured bacterium; D_6__uncultured bacterium
New.CleanUp.ReferenceOTU950	6.571703336209357	0.08687719126880894	0.38428575275722626	1.0	0.0	0.8333333333333334	0.0	0.5	D_0__Bacteria; D_1__Bacteroidetes; D_2__Flavobacteriia; D_3__Flavobacteriales; D_4__Blattabacteriaceae; D_5__Blattabacterium; Ambiguous_taxa
New.CleanUp.ReferenceOTU21220	6.557843137254864	0.08740901484126735	0.38500564665129655	1.0	0.0	0.5833333333333334	0.0	0.08333333333333333	D_0__Bacteria; D_1__Bacteroidetes; D_2__Flavobacteriia; D_3__Flavobacteriales; D_4__Blattabacteriaceae; D_5__Blattabacterium
New.CleanUp.ReferenceOTU24966	6.557843137254864	0.08740901484126735	0.38500564665129655	1.0	0.0	0.4166666666666667	0.0	0.08333333333333333	D_0__Bacteria; D_1__Bacteroidetes; D_2__Flavobacteriia; D_3__Flavobacteriales; D_4__Blattabacteriaceae; D_5__Blattabacterium
New.CleanUp.ReferenceOTU5268	6.557843137254864	0.08740901484126735	0.38500564665129655	1.0	0.0	0.4166666666666667	0.0	0.08333333333333333	D_0__Bacteria; D_1__Bacteroidetes; D_2__Flavobacteriia; D_3__Flavobacteriales; D_4__Blattabacteriaceae; D_5__Blattabacterium
New.CleanUp.ReferenceOTU22886	6.557843137254864	0.08740901484126735	0.38500564665129655	1.0	0.0	0.5	0.0	0.08333333333333333	D_0__Bacteria; D_1__Bacteroidetes; D_2__Flavobacteriia; D_3__Flavobacteriales; D_4__Blattabacteriaceae; D_5__Blattabacterium
New.CleanUp.ReferenceOTU21375	6.557843137254864	0.08740901484126735	0.38500564665129655	1.0	0.0	0.4166666666666667	0.0	0.08333333333333333	D_0__Bacteria; D_1__Bacteroidetes; D_2__Flavobacteriia; D_3__Flavobacteriales; D_4__Blattabacteriaceae; D_5__Blattabacterium
New.CleanUp.ReferenceOTU5231	6.557843137254864	0.08740901484126735	0.38500564665129655	1.0	0.0	0.4166666666666667	0.0	0.08333333333333333	D_0__Bacteria; D_1__Bacteroidetes; D_2__Flavobacteriia; D_3__Flavobacteriales; D_4__Blattabacteriaceae; D_5__Blattabacterium
New.CleanUp.ReferenceOTU793	6.529461279461248	0.08850783700902934	0.3887512644487822	1.0	0.0	0.0	0.25	0.5	D_0__Bacteria; D_1__Proteobacteria; D_2__Gammaproteobacteria; D_3__Enterobacteriales; D_4__Enterobacteriaceae; D_5__Xenorhabdus
New.CleanUp.ReferenceOTU515	6.529461279461248	0.08850783700902934	0.3887512644487822	1.0	0.0	0.0	0.25	0.4166666666666667	D_0__Bacteria; D_1__Bacteroidetes; D_2__Bacteroidia; D_3__Bacteroidales; D_4__Porphyromonadaceae
New.CleanUp.ReferenceOTU523	6.529461279461248	0.08850783700902934	0.3887512644487822	1.0	0.0	0.0	0.25	0.4166666666666667	D_0__Bacteria
New.CleanUp.ReferenceOTU40351	6.529461279461248	0.08850783700902934	0.3887512644487822	1.0	0.0	0.0	0.25	0.5	D_0__Bacteria; D_1__Firmicutes; D_2__Clostridia; D_3__Clostridiales; D_4__Christensenellaceae; D_5__Christensenellaceae R-7 group; D_6__uncultured bacterium
New.CleanUp.ReferenceOTU183	6.523064464981394	0.08875732304941471	0.38957369212222065	1.0	0.0	0.0	0.5	0.8333333333333334	D_0__Bacteria; D_1__Gracilibacteria
KC779227.99591.101060	6.5202711640211515	0.08886647838892493	0.38977945917048434	1.0	0.0	0.0	0.25	0.4166666666666667	D_0__Bacteria; D_1__Cyanobacteria; D_2__Chloroplast
LN909502.1.1520	6.513457697893942	0.08913327390117175	0.39067588329652236	1.0	0.0	0.0	0.375	0.5833333333333334	D_0__Bacteria; D_1__Firmicutes; D_2__Bacilli; D_3__Lactobacillales; D_4__Enterococcaceae; D_5__Enterococcus
New.CleanUp.ReferenceOTU216	6.501064600887892	0.0896205282154339	0.39253665927249876	1.0	0.0	0.0	0.375	0.8333333333333334	D_0__Bacteria; D_1__Proteobacteria; D_2__Alphaproteobacteria; D_3__Rhodospirillales; D_4__Rhodospirillaceae; D_5__uncultured; D_6__uncultured alpha proteobacterium
GQ138596.1.1401	6.48784722222219	0.09014301358029846	0.39454903636299865	1.0	0.0	0.0	0.25	0.3333333333333333	D_0__Bacteria; D_1__Firmicutes; D_2__Clostridia; D_3__Clostridiales; D_4__Ruminococcaceae; D_5__uncultured; D_6__uncultured bacterium
EU507039.1.1382	6.46783238172922	0.09093978449130655	0.3975832482797714	1.0	0.0	0.0	0.5	0.75	D_0__Bacteria; D_1__Firmicutes; D_2__Clostridia; D_3__Clostridiales; D_4__Ruminococcaceae; D_5__Ruminococcaceae UCG-014; D_6__uncultured bacterium
New.CleanUp.ReferenceOTU21979	6.465656565656517	0.09102680856125776	0.3975832482797714	1.0	0.0	0.3333333333333333	0.0	0.08333333333333333	D_0__Bacteria; D_1__Bacteroidetes; D_2__Flavobacteriia; D_3__Flavobacteriales; D_4__Blattabacteriaceae; D_5__Blattabacterium
New.CleanUp.ReferenceOTU22086	6.465656565656517	0.09102680856125776	0.3975832482797714	1.0	0.0	0.3333333333333333	0.0	0.08333333333333333	D_0__Bacteria; D_1__Bacteroidetes; D_2__Flavobacteriia; D_3__Flavobacteriales; D_4__Blattabacteriaceae; D_5__Blattabacterium
HM337368.1.1343	6.447407432554739	0.09175986067862231	0.3996248176393137	1.0	0.0	0.0	0.625	0.9166666666666666	D_0__Bacteria; D_1__Firmicutes; D_2__Clostridia; D_3__Clostridiales; D_4__Ruminococcaceae; D_5__Ruminococcaceae UCG-014; D_6__uncultured bacterium
KM650507.1.1462	6.446078431372527	0.09181346665047661	0.3996248176393137	1.0	0.0	0.0	0.25	0.3333333333333333	D_0__Bacteria; D_1__Firmicutes; D_2__Clostridia; D_3__Clostridiales; D_4__Christensenellaceae
GQ138416.1.1390	6.446078431372527	0.09181346665047661	0.3996248176393137	1.0	0.0	0.0	0.25	0.3333333333333333	D_0__Bacteria; D_1__Firmicutes; D_2__Clostridia; D_3__Clostridiales; D_4__Ruminococcaceae; D_5__Ruminococcaceae UCG-010; D_6__uncultured bacterium
AM774189.1.1414	6.446078431372527	0.09181346665047661	0.3996248176393137	1.0	0.0	0.0	0.25	0.3333333333333333	D_0__Bacteria; D_1__Planctomycetes; D_2__Planctomycetacia; D_3__Planctomycetales; D_4__Planctomycetaceae; D_5__Termite planctomycete cluster; D_6__uncultured planctomycete
New.CleanUp.ReferenceOTU1184	6.446078431372527	0.09181346665047661	0.3996248176393137	1.0	0.0	0.0	0.25	0.3333333333333333	D_0__Bacteria; D_1__Firmicutes; D_2__Clostridia; D_3__Clostridiales; D_4__Ruminococcaceae; D_5__Candidatus Soleaferrea
DQ778316.1.1416	6.433804083359758	0.0923099840005982	0.4010595464896266	1.0	0.0	0.4166666666666667	0.375	0.0	D_0__Bacteria; D_1__Bacteroidetes; D_2__Flavobacteriia; D_3__Flavobacteriales; D_4__Flavobacteriaceae; D_5__Flavobacterium; Ambiguous_taxa
New.CleanUp.ReferenceOTU1437	6.433804083359758	0.0923099840005982	0.4010595464896266	1.0	0.0	0.0	0.625	0.4166666666666667	D_0__Bacteria; D_1__Firmicutes; D_2__Clostridia; D_3__Clostridiales; D_4__Ruminococcaceae; D_5__[Eubacterium] coprostanoligenes group; D_6__uncultured bacterium
New.ReferenceOTU187	6.4331793059707945	0.092335326168965	0.4010595464896266	1.0	0.0	0.0	0.5	0.6666666666666666	D_0__Bacteria; D_1__Firmicutes; D_2__Erysipelotrichia; D_3__Erysipelotrichales; D_4__Erysipelotrichaceae; D_5__Erysipelotrichaceae UCG-004; D_6__uncultured bacterium
GQ306176.1.1395	6.429723015117856	0.09247564081238079	0.40139045481601343	1.0	0.0	0.0	1.0	1.0	D_0__Bacteria; D_1__Proteobacteria; D_2__Betaproteobacteria; D_3__Burkholderiales; D_4__Burkholderiaceae; D_5__Burkholderia-Paraburkholderia; Ambiguous_taxa
KM650593.1.1444	6.415376606916507	0.09306025403974329	0.40364804576212976	1.0	0.0	0.0	1.375	3.9166666666666665	D_0__Bacteria; D_1__Firmicutes; D_2__Clostridia; D_3__Clostridiales; D_4__Ruminococcaceae; D_5__Ruminococcaceae UCG-014
JN653055.1.1480	6.392383768352353	0.0940046213104361	0.40746185926732653	1.0	0.0	0.0	0.375	0.5833333333333334	D_0__Bacteria; D_1__Verrucomicrobia; D_2__Opitutae; D_3__Opitutales; D_4__Opitutaceae; D_5__Opitutus; D_6__Opitutaceae bacterium Ho45
New.CleanUp.ReferenceOTU240	6.38582516339868	0.09427568119879179	0.4080715688957384	1.0	0.0	0.0	0.625	0.5833333333333334	D_0__Bacteria; D_1__Firmicutes; D_2__Clostridia; D_3__Clostridiales; D_4__Ruminococcaceae; D_5__Papillibacter
New.CleanUp.ReferenceOTU787	6.38582516339868	0.09427568119879179	0.4080715688957384	1.0	0.0	0.0	0.625	0.5833333333333334	D_0__Bacteria; D_1__Proteobacteria; D_2__Gammaproteobacteria; D_3__Enterobacteriales; D_4__Enterobacteriaceae; D_5__Raoultella; D_6__Lelliottia amnigena
KM650500.1.1458	6.357433750794069	0.09545775060677056	0.412617445474984	1.0	0.0	0.0	0.75	0.4166666666666667	D_0__Bacteria; D_1__Firmicutes; D_2__Clostridia; D_3__Clostridiales; D_4__Christensenellaceae
New.CleanUp.ReferenceOTU7878	6.357433750794069	0.09545775060677056	0.412617445474984	1.0	0.0	0.0	0.5	0.4166666666666667	D_0__Bacteria; D_1__Bacteroidetes; D_2__Bacteroidia; D_3__Bacteroidales; D_4__Rikenellaceae; D_5__Alistipes
New.CleanUp.ReferenceOTU256	6.35016835016834	0.09576252342355178	0.4136491608750936	1.0	0.0	0.0	0.5	0.3333333333333333	D_0__Bacteria; D_1__Bacteroidetes; D_2__Bacteroidia; D_3__Bacteroidales; D_4__Porphyromonadaceae; D_5__Paludibacter
KF469193.1.1471	6.319117647058832	0.0970756155677693	0.4190319157508055	1.0	0.16666666666666666	0.0	1.5	0.08333333333333333	D_0__Bacteria; D_1__Proteobacteria; D_2__Betaproteobacteria; D_3__Burkholderiales; D_4__Comamonadaceae; D_5__Rhizobacter; Ambiguous_taxa
New.CleanUp.ReferenceOTU166	6.310141965286625	0.09745839382412216	0.4203942708099108	1.0	1.8333333333333333	2.0	0.625	2.0	Unassigned
New.CleanUp.ReferenceOTU1389	6.301845432300161	0.0978134969930506	0.4216354529473166	1.0	0.0	0.0	0.625	0.5	D_0__Bacteria; D_1__Firmicutes; D_2__Clostridia; D_3__Clostridiales; D_4__Christensenellaceae; D_5__Christensenellaceae R-7 group; D_6__uncultured bacterium
KC699184.1.1429	6.26328280768533	0.09948039131043937	0.4285256498362285	1.0	0.0	0.0	2.75	0.4166666666666667	D_0__Bacteria; D_1__Firmicutes; D_2__Bacilli; D_3__Lactobacillales; D_4__Enterococcaceae; D_5__Enterococcus
New.CleanUp.ReferenceOTU233	6.245447132372945	0.10026053406391308	0.431589190306762	1.0	0.0	0.0	1.125	0.4166666666666667	D_0__Bacteria; D_1__Proteobacteria; D_2__Deltaproteobacteria; D_3__Desulfovibrionales; D_4__Desulfovibrionaceae; D_5__Desulfovibrio
New.CleanUp.ReferenceOTU862	6.240358500814793	0.10048418736588784	0.4322546589162144	1.0	0.0	0.0	2.375	0.6666666666666666	D_0__Bacteria; D_1__Firmicutes; D_2__Clostridia; D_3__Clostridiales; D_4__Christensenellaceae; D_5__Christensenellaceae R-7 group
JQ919510.1.1330	5.872061030515241	0.11800338142370734	0.50622560954831	1.0	0.16666666666666666	0.0	1.625	0.0	D_0__Bacteria; D_1__Proteobacteria; D_2__Alphaproteobacteria; D_3__Rhodospirillales; D_4__Rhodospirillaceae; D_5__Skermanella
KJ482800.1.1316	5.872061030515241	0.11800338142370734	0.50622560954831	1.0	0.16666666666666666	0.0	1.25	0.0	D_0__Bacteria; D_1__Proteobacteria; D_2__Betaproteobacteria; D_3__Burkholderiales; D_4__Burkholderiaceae; D_5__Burkholderia-Paraburkholderia
JX232168.1.1405	5.872061030515241	0.11800338142370734	0.50622560954831	1.0	0.16666666666666666	0.0	0.75	0.0	D_0__Bacteria; D_1__Firmicutes; D_2__Bacilli; D_3__Bacillales; D_4__Bacillaceae; D_5__Bacillus
GQ497922.1.1299	5.872061030515241	0.11800338142370734	0.50622560954831	1.0	0.16666666666666666	0.0	1.375	0.0	D_0__Bacteria; D_1__Actinobacteria; D_2__Actinobacteria; D_3__Micrococcales; D_4__Intrasporangiaceae
JN039003.1.1504	5.808256172839488	0.12132090007860893	0.51867999562296	1.0	0.3333333333333333	0.0	0.75	0.0	D_0__Bacteria; D_1__Proteobacteria; D_2__Gammaproteobacteria; D_3__Xanthomonadales; D_4__Xanthomonadaceae; D_5__Arenimonas
KF411730.1.1280	5.808256172839488	0.12132090007860893	0.51867999562296	1.0	0.16666666666666666	0.0	0.625	0.0	D_0__Bacteria; D_1__Proteobacteria; D_2__Alphaproteobacteria; D_3__Rhodobacterales; D_4__Rhodobacteraceae; D_5__Rhodobacter; D_6__uncultured bacterium
KF111694.1.1450	5.808256172839488	0.12132090007860893	0.51867999562296	1.0	0.16666666666666666	0.0	0.5	0.0	D_0__Bacteria; D_1__Proteobacteria; D_2__Gammaproteobacteria; D_3__Xanthomonadales; D_4__Xanthomonadaceae; D_5__Stenotrophomonas
BAAY01001633.259.1766	5.808256172839488	0.12132090007860893	0.51867999562296	1.0	0.16666666666666666	0.0	1.0	0.0	D_0__Bacteria; D_1__Actinobacteria; D_2__Actinobacteria; D_3__Bifidobacteriales; D_4__Bifidobacteriaceae; D_5__Bifidobacterium; Ambiguous_taxa
New.CleanUp.ReferenceOTU23538	5.808256172839488	0.12132090007860893	0.51867999562296	1.0	0.16666666666666666	0.0	0.375	0.0	D_0__Bacteria; D_1__Bacteroidetes; D_2__Flavobacteriia; D_3__Flavobacteriales; D_4__Blattabacteriaceae; D_5__Blattabacterium
CP011964.2253997.2255516	5.744038686009634	0.12474952253533084	0.532974239964939	1.0	0.3333333333333333	0.0	0.625	0.0	D_0__Bacteria; D_1__Actinobacteria; D_2__Actinobacteria; D_3__Bifidobacteriales; D_4__Bifidobacteriaceae; D_5__Bifidobacterium; D_6__Bifidobacterium breve
KR088549.1.1526	5.722960586617782	0.12589487466886667	0.5375006961476374	1.0	0.0	0.75	1.375	0.25	D_0__Bacteria; D_1__Actinobacteria; D_2__Actinobacteria; D_3__Micrococcales; D_4__Micrococcaceae; D_5__Arthrobacter; D_6__Arthrobacter sp. F7
New.CleanUp.ReferenceOTU2591	5.676317007072525	0.12846509793852215	0.5392748838802959	1.0	0.3333333333333333	0.75	0.0	0.16666666666666666	D_0__Bacteria; D_1__Bacteroidetes; D_2__Flavobacteriia; D_3__Flavobacteriales; D_4__Blattabacteriaceae; D_5__Blattabacterium
New.CleanUp.ReferenceOTU2626	5.50163398692812	0.1385409195302293	0.5392748838802959	1.0	0.0	0.5	0.0	0.16666666666666666	D_0__Bacteria; D_1__Bacteroidetes; D_2__Flavobacteriia; D_3__Flavobacteriales; D_4__Blattabacteriaceae; D_5__Blattabacterium; Ambiguous_taxa
New.CleanUp.ReferenceOTU21320	5.50163398692812	0.1385409195302293	0.5392748838802959	1.0	0.0	0.5	0.0	0.16666666666666666	D_0__Bacteria; D_1__Bacteroidetes; D_2__Flavobacteriia; D_3__Flavobacteriales; D_4__Blattabacteriaceae; D_5__Blattabacterium
New.CleanUp.ReferenceOTU5087	5.447371992685291	0.14182045970096854	0.5392748838802959	1.0	0.16666666666666666	1.5	0.25	0.25	D_0__Bacteria; D_1__Bacteroidetes; D_2__Flavobacteriia; D_3__Flavobacteriales; D_4__Blattabacteriaceae; D_5__Blattabacterium
EU778456.1.1401	5.400505050505009	0.14471211628126757	0.5392748838802959	1.0	0.0	0.08333333333333333	0.375	0.08333333333333333	D_0__Bacteria; D_1__Firmicutes; D_2__Bacilli; D_3__Lactobacillales
New.CleanUp.ReferenceOTU1164	5.392131852741092	0.14523457830175626	0.5392748838802959	1.0	0.8333333333333334	0.6666666666666666	0.25	0.25	D_0__Bacteria; D_1__Bacteroidetes; D_2__Flavobacteriia; D_3__Flavobacteriales; D_4__Blattabacteriaceae; D_5__Blattabacterium
New.CleanUp.ReferenceOTU21888	5.377104377104344	0.14617672643511362	0.5392748838802959	1.0	0.0	0.5	0.0	0.16666666666666666	D_0__Bacteria; D_1__Bacteroidetes; D_2__Flavobacteriia; D_3__Flavobacteriales; D_4__Blattabacteriaceae; D_5__Blattabacterium
EF111069.1.1269	5.333333333333318	0.14895400671142064	0.5392748838802959	1.0	0.3333333333333333	0.0	0.0	0.0	D_0__Bacteria; D_1__Proteobacteria; D_2__Gammaproteobacteria; D_3__Pseudomonadales; D_4__Moraxellaceae; D_5__Alkanindiges
GQ262929.1.1470	5.333333333333318	0.14895400671142064	0.5392748838802959	1.0	0.16666666666666666	0.0	0.0	0.0	D_0__Bacteria; D_1__Actinobacteria; D_2__Acidimicrobiia; D_3__Acidimicrobiales; D_4__OM1 clade; D_5__uncultured bacterium; D_6__uncultured bacterium
DQ521398.1.1380	5.333333333333318	0.14895400671142064	0.5392748838802959	1.0	0.16666666666666666	0.0	0.0	0.0	D_0__Bacteria; D_1__Bacteroidetes; D_2__Flavobacteriia; D_3__Flavobacteriales; D_4__Flavobacteriaceae; D_5__Flavobacterium
AF050570.1.1424	5.333333333333318	0.14895400671142064	0.5392748838802959	1.0	0.16666666666666666	0.0	0.0	0.0	D_0__Bacteria; D_1__Chloroflexi; D_2__Anaerolineae; D_3__Anaerolineales; D_4__Anaerolineaceae; D_5__uncultured
AB364940.1.1399	5.333333333333318	0.14895400671142064	0.5392748838802959	1.0	0.3333333333333333	0.0	0.0	0.0	D_0__Archaea; D_1__Euryarchaeota; D_2__Thermoplasmata; D_3__Thermoplasmatales; D_4__Terrestrial Miscellaneous Gp(TMEG); D_5__uncultured archaeon; D_6__uncultured archaeon
DQ462656.1.1405	5.333333333333318	0.14895400671142064	0.5392748838802959	1.0	0.16666666666666666	0.0	0.0	0.0	D_0__Bacteria; D_1__Actinobacteria; D_2__Actinobacteria; D_3__Streptomycetales; D_4__Streptomycetaceae; D_5__Streptomyces; Ambiguous_taxa
EF633616.1.1348	5.333333333333318	0.14895400671142064	0.5392748838802959	1.0	0.16666666666666666	0.0	0.0	0.0	D_0__Bacteria; D_1__Proteobacteria; D_2__Gammaproteobacteria; D_3__Xanthomonadales; D_4__Xanthomonadaceae; D_5__Thermomonas
JN390676.1.1301	5.333333333333318	0.14895400671142064	0.5392748838802959	1.0	0.3333333333333333	0.0	0.0	0.0	D_0__Bacteria; D_1__Bacteroidetes; D_2__Flavobacteriia; D_3__Flavobacteriales; D_4__Flavobacteriaceae; D_5__Chryseobacterium; D_6__Chryseobacterium piscium
GQ340198.1.1414	5.333333333333318	0.14895400671142064	0.5392748838802959	1.0	0.16666666666666666	0.0	0.0	0.0	D_0__Bacteria; D_1__Verrucomicrobia; D_2__Spartobacteria; D_3__Chthoniobacterales; D_4__Chthoniobacteraceae; D_5__Chthoniobacter; D_6__uncultured bacterium
CU926673.1.1381	5.333333333333318	0.14895400671142064	0.5392748838802959	1.0	0.16666666666666666	0.0	0.0	0.0	D_0__Bacteria; D_1__Proteobacteria; D_2__Deltaproteobacteria; D_3__Syntrophobacterales; D_4__Syntrophaceae; D_5__Smithella; D_6__uncultured bacterium
AF481338.1.1015	5.333333333333318	0.14895400671142064	0.5392748838802959	1.0	0.16666666666666666	0.0	0.0	0.0	D_0__Archaea; D_1__Euryarchaeota; D_2__Methanomicrobia; D_3__Methanosarcinales; D_4__Methanosaetaceae; D_5__Methanosaeta; D_6__uncultured archaeon
JN038848.1.1510	5.333333333333318	0.14895400671142064	0.5392748838802959	1.0	0.16666666666666666	0.0	0.0	0.0	D_0__Bacteria; D_1__Proteobacteria; D_2__Deltaproteobacteria; D_3__Desulfuromonadales; D_4__C8S-102; D_5__uncultured bacterium; D_6__uncultured bacterium
JN387309.1.1213	5.333333333333318	0.14895400671142064	0.5392748838802959	1.0	0.16666666666666666	0.0	0.0	0.0	D_0__Bacteria; D_1__Proteobacteria; D_2__Betaproteobacteria; D_3__Burkholderiales; D_4__Oxalobacteraceae; D_5__Noviherbaspirillum
AJ441227.1.1419	5.333333333333318	0.14895400671142064	0.5392748838802959	1.0	0.16666666666666666	0.0	0.0	0.0	D_0__Bacteria; D_1__Chloroflexi; D_2__Anaerolineae; D_3__Anaerolineales; D_4__Anaerolineaceae; D_5__uncultured
AY571806.1.1388	5.333333333333318	0.14895400671142064	0.5392748838802959	1.0	0.5	0.0	0.0	0.0	D_0__Bacteria; D_1__Actinobacteria; D_2__Actinobacteria; D_3__Propionibacteriales; D_4__Nocardioidaceae; D_5__Nocardioides
EU104106.1.1467	5.333333333333318	0.14895400671142064	0.5392748838802959	1.0	0.3333333333333333	0.0	0.0	0.0	D_0__Bacteria; D_1__Proteobacteria; D_2__Gammaproteobacteria; D_3__uncultured bacterium; D_4__uncultured bacterium; D_5__uncultured bacterium; D_6__uncultured bacterium
AB240344.1.1524	5.333333333333318	0.14895400671142064	0.5392748838802959	1.0	0.16666666666666666	0.0	0.0	0.0	D_0__Bacteria; D_1__Proteobacteria; D_2__Deltaproteobacteria; D_3__Deltaproteobacteria Incertae Sedis; D_4__Syntrophorhabdaceae; D_5__Syntrophorhabdus
KF101162.1.1356	5.333333333333318	0.14895400671142064	0.5392748838802959	1.0	0.3333333333333333	0.0	0.0	0.0	D_0__Bacteria; D_1__Proteobacteria; D_2__Betaproteobacteria; D_3__Burkholderiales; D_4__Comamonadaceae
JQ977276.1.1407	5.333333333333318	0.14895400671142064	0.5392748838802959	1.0	0.5	0.0	0.0	0.0	D_0__Bacteria; D_1__Proteobacteria; D_2__Gammaproteobacteria; D_3__Xanthomonadales; D_4__Xanthomonadaceae; D_5__Pseudoxanthomonas
JQ923818.1.1443	5.333333333333318	0.14895400671142064	0.5392748838802959	1.0	0.16666666666666666	0.0	0.0	0.0	D_0__Bacteria; D_1__Cyanobacteria; D_2__Chloroplast; D_3__uncultured bacterium; D_4__uncultured bacterium; D_5__uncultured bacterium; D_6__uncultured bacterium
KJ191966.1.1462	5.333333333333318	0.14895400671142064	0.5392748838802959	1.0	0.3333333333333333	0.0	0.0	0.0	D_0__Bacteria; D_1__Proteobacteria; D_2__Alphaproteobacteria; D_3__Rhizobiales; D_4__Rhodobiaceae; D_5__uncultured
AY622268.1.1470	5.333333333333318	0.14895400671142064	0.5392748838802959	1.0	0.16666666666666666	0.0	0.0	0.0	D_0__Bacteria; D_1__Firmicutes; D_2__Clostridia; D_3__Clostridiales; D_4__Ruminococcaceae; D_5__[Eubacterium] coprostanoligenes group
JQ906311.1.1496	5.333333333333318	0.14895400671142064	0.5392748838802959	1.0	0.16666666666666666	0.0	0.0	0.0	D_0__Bacteria; D_1__Proteobacteria; D_2__Gammaproteobacteria; D_3__Methylococcales; D_4__pLW-20; D_5__uncultured bacterium; D_6__uncultured bacterium
KP636061.1.1502	5.333333333333318	0.14895400671142064	0.5392748838802959	1.0	0.16666666666666666	0.0	0.0	0.0	D_0__Bacteria; D_1__Omnitrophica; D_2__uncultured bacterium; D_3__uncultured bacterium; D_4__uncultured bacterium; D_5__uncultured bacterium; D_6__uncultured bacterium
FJ208815.1.1367	5.333333333333318	0.14895400671142064	0.5392748838802959	1.0	0.3333333333333333	0.0	0.0	0.0	D_0__Bacteria; D_1__Planctomycetes; D_2__OM190; D_3__uncultured bacterium; D_4__uncultured bacterium; D_5__uncultured bacterium; D_6__uncultured bacterium
GU179693.1.1449	5.333333333333318	0.14895400671142064	0.5392748838802959	1.0	0.16666666666666666	0.0	0.0	0.0	D_0__Bacteria; D_1__Proteobacteria; D_2__Alphaproteobacteria; D_3__Rhizobiales; D_4__Bradyrhizobiaceae
KP745104.1.1447	5.333333333333318	0.14895400671142064	0.5392748838802959	1.0	0.16666666666666666	0.0	0.0	0.0	D_0__Bacteria; D_1__Bacteroidetes; D_2__Bacteroidetes BD2-2; D_3__uncultured bacterium; D_4__uncultured bacterium; D_5__uncultured bacterium; D_6__uncultured bacterium
JX521042.1.1506	5.333333333333318	0.14895400671142064	0.5392748838802959	1.0	0.6666666666666666	0.0	0.0	0.0	D_0__Bacteria; D_1__Proteobacteria; D_2__Gammaproteobacteria; D_3__Xanthomonadales; D_4__Xanthomonadaceae; D_5__uncultured; D_6__uncultured bacterium
AB630476.1.1487	5.333333333333318	0.14895400671142064	0.5392748838802959	1.0	0.16666666666666666	0.0	0.0	0.0	D_0__Bacteria; D_1__Proteobacteria; D_2__Deltaproteobacteria; D_3__Syntrophobacterales; D_4__Syntrophaceae; D_5__Syntrophus; D_6__uncultured bacterium
GQ182486.1.1406	5.333333333333318	0.14895400671142064	0.5392748838802959	1.0	0.3333333333333333	0.0	0.0	0.0	D_0__Bacteria; D_1__Spirochaetae; D_2__Spirochaetes; D_3__Spirochaetales; D_4__Spirochaetaceae; D_5__Spirochaeta 2; D_6__uncultured bacterium
EU132294.1.1358	5.333333333333318	0.14895400671142064	0.5392748838802959	1.0	0.16666666666666666	0.0	0.0	0.0	D_0__Bacteria; D_1__Acidobacteria; D_2__Holophagae; D_3__Subgroup 7; D_4__uncultured bacterium; D_5__uncultured bacterium; D_6__uncultured bacterium
GQ406189.1.1504	5.333333333333318	0.14895400671142064	0.5392748838802959	1.0	0.16666666666666666	0.0	0.0	0.0	D_0__Bacteria; D_1__Firmicutes; D_2__Erysipelotrichia; D_3__Erysipelotrichales; D_4__Erysipelotrichaceae; D_5__Erysipelothrix; D_6__uncultured Firmicutes bacterium
AB672159.1.1453	5.333333333333318	0.14895400671142064	0.5392748838802959	1.0	0.3333333333333333	0.0	0.0	0.0	D_0__Bacteria; D_1__Bacteroidetes; D_2__Sphingobacteriia; D_3__Sphingobacteriales; D_4__Chitinophagaceae; D_5__Niastella; D_6__uncultured Niastella sp.
FN668188.1.1485	5.333333333333318	0.14895400671142064	0.5392748838802959	1.0	0.16666666666666666	0.0	0.0	0.0	D_0__Bacteria; D_1__Bacteroidetes; D_2__Flavobacteriia; D_3__Flavobacteriales; D_4__Cryomorphaceae; D_5__Fluviicola; D_6__uncultured bacterium
JQ013480.1.1521	5.333333333333318	0.14895400671142064	0.5392748838802959	1.0	0.16666666666666666	0.0	0.0	0.0	D_0__Bacteria; D_1__Proteobacteria; D_2__Betaproteobacteria; D_3__Burkholderiales; D_4__Comamonadaceae; D_5__Aquabacterium
AY212589.1.1547	5.333333333333318	0.14895400671142064	0.5392748838802959	1.0	0.16666666666666666	0.0	0.0	0.0	D_0__Bacteria; D_1__Verrucomicrobia; D_2__Spartobacteria; D_3__Chthoniobacterales; D_4__Chthoniobacteraceae; D_5__Chthoniobacter; D_6__uncultured bacterium
AY947955.1.1450	5.333333333333318	0.14895400671142064	0.5392748838802959	1.0	0.3333333333333333	0.0	0.0	0.0	D_0__Bacteria; D_1__Bacteroidetes; D_2__Flavobacteriia; D_3__Flavobacteriales; D_4__NS9 marine group
HM780088.1.1464	5.333333333333318	0.14895400671142064	0.5392748838802959	1.0	0.16666666666666666	0.0	0.0	0.0	D_0__Bacteria; D_1__Proteobacteria; D_2__Alphaproteobacteria; D_3__Rhodospirillales; D_4__Rhodospirillales Incertae Sedis; D_5__Reyranella; Ambiguous_taxa
HQ856353.1.1447	5.333333333333318	0.14895400671142064	0.5392748838802959	1.0	0.16666666666666666	0.0	0.0	0.0	D_0__Bacteria; D_1__Chlorobi; D_2__Chlorobia; D_3__Chlorobiales; D_4__OPB56; D_5__uncultured bacterium; D_6__uncultured bacterium
DQ794296.1.1393	5.333333333333318	0.14895400671142064	0.5392748838802959	1.0	0.3333333333333333	0.0	0.0	0.0	D_0__Bacteria; D_1__Firmicutes; D_2__Clostridia; D_3__Clostridiales; D_4__Ruminococcaceae; D_5__Ruminococcus 2; D_6__uncultured bacterium
KP196822.1.1409	5.333333333333318	0.14895400671142064	0.5392748838802959	1.0	0.16666666666666666	0.0	0.0	0.0	D_0__Bacteria; D_1__Proteobacteria; D_2__Gammaproteobacteria; D_3__Aeromonadales; D_4__Aeromonadaceae; D_5__Aeromonas; D_6__Aeromonas eucrenophila
JF830136.1.1455	5.333333333333318	0.14895400671142064	0.5392748838802959	1.0	0.16666666666666666	0.0	0.0	0.0	D_0__Bacteria; D_1__Cyanobacteria; D_2__Chloroplast; D_3__uncultured bacterium; D_4__uncultured bacterium; D_5__uncultured bacterium; D_6__uncultured bacterium
JN037990.1.1466	5.333333333333318	0.14895400671142064	0.5392748838802959	1.0	0.3333333333333333	0.0	0.0	0.0	D_0__Bacteria; D_1__Chloroflexi; D_2__Chloroflexia; D_3__Chloroflexales; D_4__Roseiflexaceae; D_5__Roseiflexus; D_6__uncultured bacterium
HQ178796.1.1448	5.333333333333318	0.14895400671142064	0.5392748838802959	1.0	0.16666666666666666	0.0	0.0	0.0	D_0__Bacteria; D_1__Bacteroidetes; D_2__Sphingobacteriia; D_3__Sphingobacteriales; D_4__Lentimicrobiaceae; D_5__uncultured bacterium; D_6__uncultured bacterium
HQ697674.1.1461	5.333333333333318	0.14895400671142064	0.5392748838802959	1.0	0.3333333333333333	0.0	0.0	0.0	D_0__Bacteria; D_1__Chloroflexi; D_2__Anaerolineae; D_3__Anaerolineales; D_4__Anaerolineaceae; D_5__Anaerolinea
KJ578062.1.1463	5.333333333333318	0.14895400671142064	0.5392748838802959	1.0	0.16666666666666666	0.0	0.0	0.0	D_0__Bacteria; D_1__Chloroflexi; D_2__KD4-96; D_3__uncultured bacterium; D_4__uncultured bacterium; D_5__uncultured bacterium; D_6__uncultured bacterium
KJ600881.1.1455	5.333333333333318	0.14895400671142064	0.5392748838802959	1.0	0.3333333333333333	0.0	0.0	0.0	D_0__Bacteria; D_1__Proteobacteria; D_2__Betaproteobacteria; D_3__Methylophilales; D_4__Methylophilaceae; D_5__Methylotenera; D_6__uncultured bacterium
AB186804.1.1470	5.333333333333318	0.14895400671142064	0.5392748838802959	1.0	0.3333333333333333	0.0	0.0	0.0	D_0__Bacteria; D_1__Proteobacteria; D_2__Epsilonproteobacteria; D_3__Campylobacterales; D_4__Campylobacteraceae; D_5__Sulfurospirillum
AJ514945.1.1389	5.333333333333318	0.14895400671142064	0.5392748838802959	1.0	0.16666666666666666	0.0	0.0	0.0	D_0__Bacteria; D_1__Bacteroidetes; D_2__Flavobacteriia; D_3__Flavobacteriales; D_4__Blattabacteriaceae; D_5__Blattabacterium
AB252945.1.1589	5.333333333333318	0.14895400671142064	0.5392748838802959	1.0	0.16666666666666666	0.0	0.0	0.0	D_0__Bacteria; D_1__Nitrospirae; D_2__Nitrospira; D_3__Nitrospirales; D_4__Nitrospiraceae; D_5__uncultured
JN128637.1.1414	5.333333333333318	0.14895400671142064	0.5392748838802959	1.0	0.16666666666666666	0.0	0.0	0.0	D_0__Bacteria; D_1__Proteobacteria; D_2__Betaproteobacteria; D_3__Burkholderiales; D_4__Comamonadaceae; D_5__Variovorax; D_6__Variovorax paradoxus
JF184055.1.1362	5.333333333333318	0.14895400671142064	0.5392748838802959	1.0	0.16666666666666666	0.0	0.0	0.0	D_0__Bacteria; D_1__Bacteroidetes; D_2__Bacteroidia; D_3__Bacteroidales; D_4__Porphyromonadaceae; D_5__Parabacteroides; D_6__uncultured bacterium
JX431954.1.1441	5.333333333333318	0.14895400671142064	0.5392748838802959	1.0	0.6666666666666666	0.0	0.0	0.0	D_0__Bacteria; D_1__Hydrogenedentes; D_2__uncultured bacterium; D_3__uncultured bacterium; D_4__uncultured bacterium; D_5__uncultured bacterium; D_6__uncultured bacterium
KJ191867.1.1513	5.333333333333318	0.14895400671142064	0.5392748838802959	1.0	0.16666666666666666	0.0	0.0	0.0	D_0__Bacteria; D_1__Firmicutes; D_2__Bacilli; D_3__Bacillales; D_4__Bacillaceae; D_5__Bacillus
KT724705.1.1452	5.333333333333318	0.14895400671142064	0.5392748838802959	1.0	0.16666666666666666	0.0	0.0	0.0	D_0__Bacteria; D_1__Deinococcus-Thermus; D_2__Deinococci; D_3__Deinococcales; D_4__Deinococcaceae; D_5__Deinococcus
KF842556.1.1397	5.333333333333318	0.14895400671142064	0.5392748838802959	1.0	0.16666666666666666	0.0	0.0	0.0	D_0__Bacteria; D_1__Proteobacteria; D_2__Gammaproteobacteria; D_3__Enterobacteriales; D_4__Enterobacteriaceae; D_5__Escherichia-Shigella
FM994916.1.1462	5.333333333333318	0.14895400671142064	0.5392748838802959	1.0	0.16666666666666666	0.0	0.0	0.0	D_0__Bacteria; D_1__Ignavibacteriae; D_2__Ignavibacteria; D_3__Ignavibacteriales; D_4__IheB3-7; D_5__uncultured bacterium; D_6__uncultured bacterium
JX025018.1.1509	5.333333333333318	0.14895400671142064	0.5392748838802959	1.0	0.16666666666666666	0.0	0.0	0.0	D_0__Bacteria; D_1__Proteobacteria; D_2__Gammaproteobacteria; D_3__Enterobacteriales; D_4__Enterobacteriaceae; D_5__Serratia; D_6__Serratia sp. SBS
AY622265.1.1479	5.333333333333318	0.14895400671142064	0.5392748838802959	1.0	0.16666666666666666	0.0	0.0	0.0	D_0__Bacteria; D_1__Acidobacteria; D_2__Holophagae; D_3__Subgroup 7; D_4__uncultured bacterium; D_5__uncultured bacterium; D_6__uncultured bacterium
AB254792.1.1498	5.333333333333318	0.14895400671142064	0.5392748838802959	1.0	0.5	0.0	0.0	0.0	D_0__Bacteria; D_1__Proteobacteria; D_2__Betaproteobacteria; D_3__Ferrovales; D_4__Ferrovaceae; D_5__Ferrovum; D_6__uncultured bacterium
HM332109.1.1382	5.333333333333318	0.14895400671142064	0.5392748838802959	1.0	0.16666666666666666	0.0	0.0	0.0	D_0__Bacteria; D_1__Verrucomicrobia; D_2__Spartobacteria; D_3__Chthoniobacterales; D_4__Chthoniobacteraceae; D_5__Chthoniobacter
JQ923557.1.1501	5.333333333333318	0.14895400671142064	0.5392748838802959	1.0	0.3333333333333333	0.0	0.0	0.0	D_0__Bacteria; D_1__Proteobacteria; D_2__Betaproteobacteria; D_3__Nitrosomonadales; D_4__Nitrosomonadaceae; D_5__uncultured; D_6__uncultured bacterium
JQ861774.1.1467	5.333333333333318	0.14895400671142064	0.5392748838802959	1.0	0.16666666666666666	0.0	0.0	0.0	D_0__Bacteria; D_1__Proteobacteria; D_2__Betaproteobacteria; D_3__Burkholderiales; D_4__Comamonadaceae
DQ137903.1.1209	5.333333333333318	0.14895400671142064	0.5392748838802959	1.0	0.16666666666666666	0.0	0.0	0.0	D_0__Bacteria; D_1__Firmicutes; D_2__Clostridia; D_3__Clostridiales; D_4__Family XIII; D_5__[Eubacterium] brachy group; D_6__uncultured bacterium
KP745103.1.1438	5.333333333333318	0.14895400671142064	0.5392748838802959	1.0	0.16666666666666666	0.0	0.0	0.0	D_0__Bacteria; D_1__Bacteroidetes; D_2__Bacteroidia; D_3__Bacteroidia Incertae Sedis; D_4__Draconibacteriaceae; D_5__uncultured; D_6__uncultured bacterium
New.ReferenceOTU121	5.333333333333318	0.14895400671142064	0.5392748838802959	1.0	0.16666666666666666	0.0	0.0	0.0	D_0__Bacteria; D_1__Bacteroidetes; D_2__Flavobacteriia; D_3__Flavobacteriales; D_4__Blattabacteriaceae; D_5__Blattabacterium; Ambiguous_taxa
New.ReferenceOTU27	5.333333333333318	0.14895400671142064	0.5392748838802959	1.0	0.16666666666666666	0.0	0.0	0.0	D_0__Bacteria; D_1__Chloroflexi; D_2__Dehalococcoidia; D_3__vadinBA26; D_4__uncultured bacterium; D_5__uncultured bacterium; D_6__uncultured bacterium
New.CleanUp.ReferenceOTU7139	5.333333333333318	0.14895400671142064	0.5392748838802959	1.0	0.16666666666666666	0.0	0.0	0.0	D_0__Bacteria; D_1__Bacteroidetes; D_2__Flavobacteriia; D_3__Flavobacteriales; D_4__Blattabacteriaceae; D_5__Blattabacterium; Ambiguous_taxa
New.CleanUp.ReferenceOTU27474	5.333333333333318	0.14895400671142064	0.5392748838802959	1.0	0.16666666666666666	0.0	0.0	0.0	D_0__Bacteria; D_1__Bacteroidetes; D_2__Flavobacteriia; D_3__Flavobacteriales; D_4__Blattabacteriaceae; D_5__Blattabacterium
New.CleanUp.ReferenceOTU23141	5.333333333333318	0.14895400671142064	0.5392748838802959	1.0	0.16666666666666666	0.0	0.0	0.0	D_0__Bacteria; D_1__Bacteroidetes; D_2__Flavobacteriia; D_3__Flavobacteriales; D_4__Blattabacteriaceae; D_5__Blattabacterium
New.CleanUp.ReferenceOTU28527	5.333333333333318	0.14895400671142064	0.5392748838802959	1.0	0.5	0.0	0.0	0.0	D_0__Bacteria; D_1__Bacteroidetes; D_2__Flavobacteriia; D_3__Flavobacteriales; D_4__Blattabacteriaceae; D_5__Blattabacterium
New.CleanUp.ReferenceOTU23436	5.333333333333318	0.14895400671142064	0.5392748838802959	1.0	0.16666666666666666	0.0	0.0	0.0	D_0__Bacteria; D_1__Bacteroidetes; D_2__Flavobacteriia; D_3__Flavobacteriales; D_4__Blattabacteriaceae; D_5__Blattabacterium
New.CleanUp.ReferenceOTU23773	5.333333333333318	0.14895400671142064	0.5392748838802959	1.0	0.16666666666666666	0.0	0.0	0.0	D_0__Bacteria; D_1__Bacteroidetes; D_2__Flavobacteriia; D_3__Flavobacteriales; D_4__Blattabacteriaceae; D_5__Blattabacterium; Ambiguous_taxa
New.CleanUp.ReferenceOTU25937	5.333333333333318	0.14895400671142064	0.5392748838802959	1.0	0.16666666666666666	0.0	0.0	0.0	D_0__Bacteria; D_1__Bacteroidetes; D_2__Flavobacteriia; D_3__Flavobacteriales; D_4__Blattabacteriaceae; D_5__Blattabacterium
New.CleanUp.ReferenceOTU6704	5.333333333333318	0.14895400671142064	0.5392748838802959	1.0	0.3333333333333333	0.0	0.0	0.0	D_0__Bacteria; D_1__Bacteroidetes; D_2__Flavobacteriia; D_3__Flavobacteriales; D_4__Blattabacteriaceae; D_5__Blattabacterium
New.CleanUp.ReferenceOTU28835	5.333333333333318	0.14895400671142064	0.5392748838802959	1.0	0.16666666666666666	0.0	0.0	0.0	D_0__Bacteria; D_1__Bacteroidetes; D_2__Flavobacteriia; D_3__Flavobacteriales; D_4__Blattabacteriaceae; D_5__Blattabacterium; Ambiguous_taxa
New.CleanUp.ReferenceOTU23920	5.333333333333318	0.14895400671142064	0.5392748838802959	1.0	0.16666666666666666	0.0	0.0	0.0	D_0__Bacteria; D_1__Bacteroidetes; D_2__Flavobacteriia; D_3__Flavobacteriales; D_4__Blattabacteriaceae; D_5__Blattabacterium; Ambiguous_taxa
New.CleanUp.ReferenceOTU27190	5.333333333333318	0.14895400671142064	0.5392748838802959	1.0	0.16666666666666666	0.0	0.0	0.0	D_0__Bacteria; D_1__Bacteroidetes; D_2__Flavobacteriia; D_3__Flavobacteriales; D_4__Blattabacteriaceae; D_5__Blattabacterium; Ambiguous_taxa
New.CleanUp.ReferenceOTU21303	5.333333333333318	0.14895400671142064	0.5392748838802959	1.0	0.3333333333333333	0.0	0.0	0.0	D_0__Bacteria; D_1__Bacteroidetes; D_2__Flavobacteriia; D_3__Flavobacteriales; D_4__Blattabacteriaceae; D_5__Blattabacterium; Ambiguous_taxa
New.CleanUp.ReferenceOTU27686	5.333333333333318	0.14895400671142064	0.5392748838802959	1.0	0.16666666666666666	0.0	0.0	0.0	D_0__Bacteria; D_1__Bacteroidetes; D_2__Flavobacteriia; D_3__Flavobacteriales; D_4__Blattabacteriaceae; D_5__Blattabacterium
New.CleanUp.ReferenceOTU7169	5.333333333333318	0.14895400671142064	0.5392748838802959	1.0	0.16666666666666666	0.0	0.0	0.0	D_0__Bacteria; D_1__Bacteroidetes; D_2__Flavobacteriia; D_3__Flavobacteriales; D_4__Blattabacteriaceae; D_5__Blattabacterium
New.CleanUp.ReferenceOTU7166	5.333333333333318	0.14895400671142064	0.5392748838802959	1.0	0.16666666666666666	0.0	0.0	0.0	D_0__Bacteria; D_1__Bacteroidetes; D_2__Flavobacteriia; D_3__Flavobacteriales; D_4__Blattabacteriaceae; D_5__Blattabacterium
New.CleanUp.ReferenceOTU1468	5.333333333333318	0.14895400671142064	0.5392748838802959	1.0	0.16666666666666666	0.0	0.0	0.0	D_0__Bacteria; D_1__Spirochaetae; D_2__Spirochaetes; D_3__Spirochaetales; D_4__Spirochaetaceae; D_5__Treponema; D_6__uncultured bacterium
New.CleanUp.ReferenceOTU1288	5.333333333333318	0.14895400671142064	0.5392748838802959	1.0	0.5	0.0	0.0	0.0	D_0__Bacteria; D_1__Proteobacteria; D_2__Deltaproteobacteria; D_3__Myxococcales; D_4__BIrii41; D_5__uncultured bacterium; D_6__uncultured bacterium
New.CleanUp.ReferenceOTU26006	5.333333333333318	0.14895400671142064	0.5392748838802959	1.0	0.16666666666666666	0.0	0.0	0.0	D_0__Bacteria; D_1__Bacteroidetes; D_2__Flavobacteriia; D_3__Flavobacteriales; D_4__Blattabacteriaceae; D_5__Blattabacterium
New.CleanUp.ReferenceOTU27064	5.333333333333318	0.14895400671142064	0.5392748838802959	1.0	0.16666666666666666	0.0	0.0	0.0	D_0__Bacteria; D_1__Bacteroidetes; D_2__Flavobacteriia; D_3__Flavobacteriales; D_4__Blattabacteriaceae; D_5__Blattabacterium; Ambiguous_taxa
New.CleanUp.ReferenceOTU25968	5.333333333333318	0.14895400671142064	0.5392748838802959	1.0	0.16666666666666666	0.0	0.0	0.0	D_0__Bacteria; D_1__Bacteroidetes; D_2__Flavobacteriia; D_3__Flavobacteriales; D_4__Blattabacteriaceae; D_5__Blattabacterium; Ambiguous_taxa
New.CleanUp.ReferenceOTU25965	5.333333333333318	0.14895400671142064	0.5392748838802959	1.0	0.16666666666666666	0.0	0.0	0.0	D_0__Bacteria; D_1__Bacteroidetes; D_2__Flavobacteriia; D_3__Flavobacteriales; D_4__Blattabacteriaceae; D_5__Blattabacterium
New.CleanUp.ReferenceOTU19543	5.333333333333318	0.14895400671142064	0.5392748838802959	1.0	0.16666666666666666	0.0	0.0	0.0	D_0__Bacteria; D_1__Proteobacteria; D_2__Deltaproteobacteria; D_3__Deltaproteobacteria Incertae Sedis; D_4__Syntrophorhabdaceae; D_5__Syntrophorhabdus; D_6__uncultured bacterium
New.CleanUp.ReferenceOTU28256	5.333333333333318	0.14895400671142064	0.5392748838802959	1.0	0.3333333333333333	0.0	0.0	0.0	D_0__Bacteria; D_1__Bacteroidetes; D_2__Flavobacteriia; D_3__Flavobacteriales; D_4__Blattabacteriaceae; D_5__Blattabacterium; Ambiguous_taxa
New.CleanUp.ReferenceOTU2956	5.333333333333318	0.14895400671142064	0.5392748838802959	1.0	0.16666666666666666	0.0	0.0	0.0	D_0__Bacteria; D_1__Planctomycetes; D_2__Planctomycetacia; D_3__Planctomycetales; D_4__Planctomycetaceae; D_5__Pir4 lineage
New.CleanUp.ReferenceOTU6654	5.333333333333318	0.14895400671142064	0.5392748838802959	1.0	0.16666666666666666	0.0	0.0	0.0	D_0__Bacteria; D_1__Proteobacteria; D_2__Gammaproteobacteria; D_3__Pseudomonadales; D_4__Pseudomonadaceae; D_5__Pseudomonas; D_6__Pseudomonas fluorescens
New.CleanUp.ReferenceOTU26648	5.333333333333318	0.14895400671142064	0.5392748838802959	1.0	0.16666666666666666	0.0	0.0	0.0	D_0__Bacteria; D_1__Bacteroidetes; D_2__Flavobacteriia; D_3__Flavobacteriales; D_4__Blattabacteriaceae; D_5__Blattabacterium
New.CleanUp.ReferenceOTU21142	5.333333333333318	0.14895400671142064	0.5392748838802959	1.0	0.16666666666666666	0.0	0.0	0.0	D_0__Bacteria; D_1__Bacteroidetes; D_2__Flavobacteriia; D_3__Flavobacteriales; D_4__Blattabacteriaceae; D_5__Blattabacterium; Ambiguous_taxa
New.CleanUp.ReferenceOTU24105	5.333333333333318	0.14895400671142064	0.5392748838802959	1.0	0.16666666666666666	0.0	0.0	0.0	D_0__Bacteria; D_1__Bacteroidetes; D_2__Flavobacteriia; D_3__Flavobacteriales; D_4__Blattabacteriaceae; D_5__Blattabacterium; Ambiguous_taxa
New.CleanUp.ReferenceOTU25859	5.333333333333318	0.14895400671142064	0.5392748838802959	1.0	0.16666666666666666	0.0	0.0	0.0	D_0__Bacteria; D_1__Bacteroidetes; D_2__Flavobacteriia; D_3__Flavobacteriales; D_4__Blattabacteriaceae; D_5__Blattabacterium; Ambiguous_taxa
New.CleanUp.ReferenceOTU25957	5.333333333333318	0.14895400671142064	0.5392748838802959	1.0	0.16666666666666666	0.0	0.0	0.0	D_0__Bacteria; D_1__Bacteroidetes; D_2__Flavobacteriia; D_3__Flavobacteriales; D_4__Blattabacteriaceae; D_5__Blattabacterium
[truncated: 4,689 more rows]
