# Supplementary material for: Matrotrophic viviparity constrains microbiome acquisition during gestation in a live‐bearing cockroach, Diploptera punctata
Source: Ecol Evol. 2019 Aug 22;9(18):10601–14. doi: 10.1002/ece3.5580 (PMC6787804; doi:10.1002/ece3.5580)
Supplement: Supplementary file 3 [file ECE3-9-10601-s003.zip › Supplemental data files 1/overall comparisons/pcoa_binomial.txt]

SampleID	ForwardFastqFile	ReverseFastqFile	TreatmentGroup	Group	Description	PCo1	PCo2	PCo3	PCo4	PCo5	PCo6	PCo7	PCo8	PCo9	PCo10	PCo11	PCo12	PCo13	PCo14	PCo15	PCo16	PCo17	PCo18	PCo19	PCo20	PCo21	PCo22	PCo23	PCo24	PCo25
OE1	OE1_R1.trim.fastq	OE1_R2.trim.fastq	OSUEmbryo	Embryo	OSUEmbryo	-136.584417001936	2.80898693050833	-8.88696933597131	-1.49477007345991	0.564001720165689	-3.39289574315483	-1.12578526764493	-2.02496763330403	0.136257102998554	-2.08261097612051	2.15451132178733	-0.495832577685415	5.55061340184958	-4.58418289093018	-2.21376898587021	2.46857868579755	2.64222027685681	-0.944795758500667	1.8690685971636	3.75059490922598	-1.62441337790171	-1.34375967009941	-2.18271151772519	-0.521893297224627	0.649201327523706
OE2	OE3_R1.trim.fastq	OE3_R2.trim.fastq	OSUEmbryo	Embryo	OSUEmbryo	-136.129141716197	3.39395673437826	-9.85745527071158	-1.39796099824743	2.62017074301407	1.29073582291942	2.03883327079663	-2.40915710290079	-4.35007931897928	-3.1172514951014	1.90407396388853	-0.998537183542628	1.7475302449967	-6.91141316641083	-5.02843224879151	3.2302254570321	0.748985053682985	-1.90885425522735	1.38296541129567	3.6383918100218	-0.0656070809806623	1.71717807927128	3.00147224626102	1.35304025731103	2.01906317632526
OE3	OE4_R1.trim.fastq	OE4_R2.trim.fastq	OSUEmbryo	Embryo	OSUEmbryo	-136.564512392096	1.5550556184052	-9.87157624690372	-4.79322991845076	-1.33702897217089	-2.85040027927173	0.949022021194602	-0.558905093705838	-0.953440077010281	-1.0557123084194	0.140157036838817	-2.07462846879625	7.55438913947139	-0.54297963485359	-2.51545868389998	3.93200228692672	0.149707838970646	0.122481010836985	3.98308632462561	1.33891683681005	1.78927353923842	1.74248608034839	3.59548429999577	-2.7588451047912	-0.7288256299033
OE4	OE11_R1.trim.fastq	OE11_R2.trim.fastq	OSUEmbryo	Embryo	OSUEmbryo	-135.076760910268	2.94993128086596	-10.7946574311828	-1.2632012231158	-3.22860242837506	1.20749255004013	1.42784770311807	-0.215931875909	-2.20505956349547	-2.16205760724381	0.0608784527411166	0.335933850596865	-2.37585132982391	0.251090358611227	-2.72917139486838	-0.026856863789813	2.70798887145241	-3.75120326524225	1.15261428671017	1.58111359606132	-0.998040185447823	-0.72503989613177	0.75111345313788	-0.614225367105386	-0.832727283223761
OE5	OE12_R1.trim.fastq	OE12_R2.trim.fastq	OSUEmbryo	Embryo	OSUEmbryo	-135.641168183665	3.10146827287535	-12.3296139960677	-3.39749585978227	3.35253086399426	1.12772957845753	4.18557498580313	-1.1258428221547	-6.30991210159068	-0.341686790866076	3.97180979391197	0.118896052474376	-0.595019784540155	-5.31662271361433	-0.175958971091832	-0.190855188011416	-2.68784520472588	1.8464045663217	0.0277203503055038	2.98535802397103	1.89572046747446	-3.08488760058413	-0.462987704747475	-0.595127970158221	-0.238816005335124
OE6	OE13_R1.trim.fastq	OE13_R2.trim.fastq	OSUEmbryo	Embryo	OSUEmbryo	-134.886992317844	2.82043471403724	-12.1125470421085	-3.06057054908436	-2.7012447854243	0.148539381451595	3.59719788547736	2.5864571069779	-2.35859654381244	0.0126064893467111	0.386954623832465	2.62088479524662	-1.01957915607635	1.54046742637929	-1.23821311920638	1.99032774777817	1.69491124583254	-0.691714455430002	-0.931029160510874	0.41951248912854	4.49620069611665	-1.59939933751285	2.66575366446088	-0.208731126603271	0.821987532290433
OE7	OE14_R1.trim.fastq	OE14_R2.trim.fastq	OSUEmbryo	Embryo	OSUEmbryo	-134.666156883403	2.42871441187379	-10.0721023385934	-2.90306784024255	-1.98206327413661	2.34831204246816	0.839961934310451	0.720539545101879	-1.19357161677122	2.5747794734379	0.659521378885586	-0.402417476959518	-3.67103902165738	0.549928541153301	-1.17405276814207	1.38157437551399	-0.343532262977379	-0.9270903250514	0.25154025766468	2.72103428940169	-1.37896064910149	-0.861184534627245	-0.365985569270384	-0.60750672406789	-1.949521270297
OE8	OE15_R1.trim.fastq	OE15_R2.trim.fastq	OSUEmbryo	Embryo	OSUEmbryo	-135.128976866179	4.06020258328875	-6.64154414900417	-4.02631787434048	1.77426240784575	9.44351133956748	-2.83088061291054	4.02624332702435	-1.9801747308477	9.30593878254509	-1.71764043564468	5.93666536020153	-6.92280074987248	1.36284985263669	4.67323561271412	4.55613788465824	-0.168161828952655	1.43599087970233	4.30341186725111	0.162073076723126	-0.134990375727108	1.37947793183533	3.21078263161217	0.308437696893536	0.471413980415617
OE9	OE16_R1.trim.fastq	OE16_R2.trim.fastq	OSUEmbryo	Embryo	OSUEmbryo	-133.052916381788	5.56652009625169	-9.76226089072109	-1.14144068822783	-1.17164111791021	-1.01889246398722	-0.929676446251965	-1.96573233712008	-5.21989748386559	-1.74469863566894	-0.190731359619345	0.390023624858584	0.148742104062606	11.3407089181251	1.43923540891189	-2.51919282649431	0.399300147478251	5.43688696695384	-1.18079284480627	10.7972156347853	-5.06797783699207	8.52305348689548	-3.22948852750359	2.72080358580618	0.515697908496901
OE10	OE17_R1.trim.fastq	OE17_R2.trim.fastq	OSUEmbryo	Embryo	OSUEmbryo	-124.707504127915	16.3134956895617	-7.16374834993634	-2.38312753149058	-5.67429574697558	-1.73565442951952	-1.33924248465721	-6.97643121871533	-5.85394909751009	10.6481120019806	-8.73552048453003	12.7109286782186	12.0915818702877	-5.45468192749869	-1.08691737382008	-15.1006677751053	2.46737334403415	0.851581722381314	-6.49756521474693	-11.3741006697029	-18.5422661865167	-5.08222041898362	-0.549910826783577	0.00391893359408788	-0.114584085983732
OE11	OE19_R1.trim.fastq	OE19_R2.trim.fastq	OSUEmbryo	Embryo	OSUEmbryo	-123.779221300833	18.8765739972941	-6.25850988580645	-8.74792491233416	6.02042704773964	7.13666742018751	-11.2174303875889	-18.8246614383831	4.4641056579197	-1.52521703587301	1.87304916929065	-12.4084810365899	-8.71040193572217	14.7963126596228	0.68275791318884	-12.1440689621697	-2.87072879831778	0.317997528927319	7.43682931558043	-2.24675910969624	10.5540614680908	-9.02452254423877	-2.67420527260514	0.936934540022514	0.355468201565769
OE12	OE20_R1.trim.fastq	OE20_R2.trim.fastq	OSUEmbryo	Embryo	OSUEmbryo	-131.320146775013	10.937890512499	-10.6923999691739	-2.06494994380648	-1.80363232380754	-1.18296645922348	-0.262354334075371	-2.22959039819054	-3.40088896291515	-4.48350274700036	-6.0717468480142	4.69280444178531	-1.65939863954277	-2.98676294529966	6.56627327334422	7.13854066376448	-7.47102102119634	-6.65834608517715	-6.96736470696243	-9.3526237098374	5.3208296532578	5.39674733925793	-7.30435746298295	-0.345433312596873	0.141014334472188
OM1	OM1_R1.trim.fastq	OM1_R2.trim.fastq	OSUMother	Mother	OSUMother	80.2097313608677	68.8508398857858	8.70892170307664	21.4560166633386	44.8028770444839	7.12625740931524	46.5954665635649	-1.91271818143599	24.2695110390573	-26.1511470209112	29.9606388489602	-12.766561969032	22.4934254391632	5.0892216622927	6.76382097921222	-5.91357070122797	1.55977825900759	-0.731158800977509	5.39272998548898	-2.24164092184179	-1.8293165877806	0.796048169800632	0.29767567190575	-0.170180499305602	-0.0216999069059861
OM2	OM2_R1.trim.fastq	OM2_R2.trim.fastq	OSUMother	Mother	OSUMother	104.827967716792	60.1123694736129	32.4437540327338	-20.5844868683164	21.5263919764062	14.056966973521	-32.2283947020943	2.65127093380906	-24.0368239200228	-34.7884413455969	12.3301718789832	13.2008636791446	-14.764160155044	-10.8635541877491	-29.8834744090255	-7.21186755904843	-6.43728418330121	-2.94449708328452	-6.43225122208539	-4.99409824895978	1.62044549781677	2.0866976447739	1.2981472230646	-0.261295615300186	-0.0386324332862706
OM3	OM4_R1.trim.fastq	OM4_R2.trim.fastq	OSUMother	Mother	OSUMother	124.378871990583	4.29834850266808	37.6787135880979	-51.9003021408399	0.708060294421691	-18.1147719584981	-24.9962450947956	-52.8443071220187	9.90301918187948	4.95834796189379	19.9262919184992	-14.1419069968923	-12.3528698798465	5.47923906244964	19.3493157546311	7.74191650069498	11.021705733841	-11.1571462224176	-4.33292414488474	-0.193729696939578	-4.06893085725118	0.920070382746404	0.663313990594246	-0.281730217353237	-0.0846968347332315
OM4	OM11_R1.trim.fastq	OM11_R2.trim.fastq	OSUMother	Mother	OSUMother	120.142222548279	43.6936831952452	12.2899713539511	-2.77213031734026	-4.53119406396994	45.9128220090212	-9.14791313561189	24.6519140130896	39.2468768043904	14.9911361965314	-32.9584511280261	-22.0670339685854	-10.4940964420597	-22.1004221321005	-0.182337745730503	-2.58676303543101	5.50079607030667	-11.7217879489007	1.37149660966648	-0.270141625875168	-1.02145196267563	0.932158812173757	-0.246598773940071	0.290736020844878	0.129471784886019
OM5	OM12_R1.trim.fastq	OM12_R2.trim.fastq	OSUMother	Mother	OSUMother	136.207315760269	27.652794718589	-34.3579717621952	21.96549702154	-9.47040004073616	18.5527393958383	-39.4525058055716	-8.194035715803	-9.97487789623304	-18.157028474709	-6.10432828159432	4.97839171564736	2.62048861438037	-8.01825222053511	22.7810506134344	7.90204202783991	13.3182444076174	25.7897651814638	12.752263735966	-3.11170875263418	0.0253077850952462	0.781580138629186	0.473135739992848	-0.137013052602839	-0.0796941259361883
OM6	OM13_R1.trim.fastq	OM13_R2.trim.fastq	OSUMother	Mother	OSUMother	144.713704953683	-9.18176250067561	-49.5398130699352	7.15427026929574	-20.6692621407851	18.5641635238174	-20.5462799915918	13.0984041177191	-5.74351285517311	-22.1636706662634	1.76010061661885	13.1051058141865	26.875155652259	10.4684070865232	6.71644229429124	-3.97290108791846	13.4740418540285	-21.1126070927612	-10.978469833729	10.5616083299561	1.77058402265116	-2.72595736289289	-0.513276530659313	0.185605481015727	-0.0691552305931179
OM7	OM14_R1.trim.fastq	OM14_R2.trim.fastq	OSUMother	Mother	OSUMother	154.807055369971	-26.4425946788723	-31.3474673925766	-31.1059833530388	-2.70642149538465	-22.0252888088083	-0.277629044947843	-31.9482855129781	20.6320112793137	4.22608153808917	-8.95284949501661	10.9941979140657	27.4367580407248	-29.1638414922196	-9.39787135261427	-3.52406359587234	-21.9101661270548	3.75813085310176	7.24934218018954	4.34750351454879	2.63815412060908	0.206738957183561	-0.638874185920759	-0.0919318551627404	0.138618474196985
OM8	OM15_R1.trim.fastq	OM15_R2.trim.fastq	OSUMother	Mother	OSUMother	150.055228207571	-14.4171869778908	-48.9880407713236	-5.50874177674489	-18.803414354533	11.5098046668056	13.8531184432844	-5.18983223855042	2.57493096983311	7.16710511142254	11.6983564357566	-18.4311059163427	1.20337475312002	10.1572272516754	-34.7323452851367	32.1496975905855	8.54419531804865	7.2826347280329	-3.07763902077715	-2.21726722886592	-3.01269817444591	-1.66467839787197	-1.0222875533941	0.376519644428775	-0.0833808573755139
OM9	OM16_R1.trim.fastq	OM16_R2.trim.fastq	OSUMother	Mother	OSUMother	141.795977028878	6.10846603442441	-35.9890949037024	-35.7259078772477	10.3879655330222	-19.3867381082229	54.739946215457	-1.3900107341828	-6.28737257104089	-9.00807289920747	-25.8055128784137	11.4614477447057	-21.0327696528262	-6.34221945959852	5.38202850284336	-8.8737219864715	21.2107530467968	9.79724476924	-11.3531926879492	1.4761027737411	3.7026363436909	-0.639496652332144	0.234946484060426	0.0451477075380339	0.0137237474926947
OM10	OM17_R1.trim.fastq	OM17_R2.trim.fastq	OSUMother	Mother	OSUMother	158.879609622564	4.09370696979083	-49.1747258682326	-7.5126358222308	-1.8456378596681	10.9378663981537	0.472675249743547	15.2314934186285	-14.2689243768895	-2.70553120574826	2.99616261572553	-24.3310518453291	-11.6275240300755	9.08166175743127	15.5817214385165	-6.1299723922609	-35.8256629778043	8.91176284364474	-11.7879392298397	3.20103160326431	-3.73440578447858	-0.944641335587133	0.97989033332623	-0.0496062676974123	-0.177336121869667
OM11	OM19_R1.trim.fastq	OM19_R2.trim.fastq	OSUMother	Mother	OSUMother	121.657206233969	63.1463649695297	34.7779030014064	-27.556209065787	18.413459124244	21.040459984272	1.03013029757049	19.911481227375	4.17321087588325	47.8323788824928	11.7059082585708	33.9920334351893	5.59218384307234	15.826474919974	3.83122880555906	8.94253561934637	-4.6799413370514	6.75737241348744	0.529773026937852	3.82590773202144	1.81498559248855	-1.04424083650083	-0.668225272745451	0.0671603611413279	-0.01092947081205
OM12	OM20_R1.trim.fastq	OM20_R2.trim.fastq	OSUMother	Mother	OSUMother	161.799638748188	-14.9600884036782	-68.6779071564926	-2.80582105232944	-6.39183658962061	-10.9609560634775	10.0430245576689	9.76105848428116	-20.3440632939039	17.4578786853484	5.82192573605566	3.57394178113332	-10.5275874682616	10.0184583046378	-0.0168732363081989	-10.8480924131222	-0.726316951330552	-19.2674724662376	22.50572042982	-10.1520322559111	-0.471833167931261	3.45061962804148	0.629314800360535	-0.359419488718698	0.169402872843462
LLE4	VLLE_R1.fastq	VLLE_R2.fastq	UCEmbryo	Embryo	UCEmbryo	-135.962945132354	0.680461695945603	1.13163318442219	5.09633324138767	-5.96546215130663	-8.97119273703001	-4.22440292920741	-2.51784998586072	0.964547117412425	6.25118217746105	-4.01931904574479	-1.53369479137251	-1.02148674183552	-1.56028180604993	1.27898946933236	7.53007059438894	-1.89292712472798	-0.321405858348858	0.718748246963021	2.79288425593795	2.16207108548344	-0.946267320110661	0.985353287675551	-0.303642407149331	-0.494377712885121
LLE5	LLE5_R1.fastq	LLE5_R2.fastq	UCEmbryo	Embryo	UCEmbryo	-138.99022107579	-12.5415379216471	1.39723428131841	-0.295584318816258	3.30592812678547	-3.55273526878745	1.15966172555496	2.71140524426715	6.95565836970361	1.21180183038192	3.60129837606529	-1.46425420223936	3.07940686517346	-4.19643784191264	0.51188536603548	-0.921478239229115	1.2955957085563	-0.944478098265475	-0.747182326153196	-1.89843639235807	2.2275776068794	5.27844491641079	2.15660578887124	4.02086454279987	-2.04882553359362
LLE6	LLE6_R1.fastq	LLE6_R2.fastq	UCEmbryo	Embryo	UCEmbryo	-138.222053631704	-14.751058017093	8.20292380512234	9.9140004833667	-0.761554038953546	-9.95840506647366	-3.07629768260123	2.65747278653798	8.4742230284283	2.35231751860957	-4.42571973701139	2.46303264363987	-5.19285440603367	1.64511434791818	0.13465478936024	-2.61587517769338	-4.86719293527007	-3.87322130388914	-4.42376739084437	2.55204397906368	1.40984277400744	-3.464131689299	2.23603682017987	1.613265270439	-0.0852213974824952
LLE7	LLE8_R1.fastq	LLE8_R2.fastq	UCEmbryo	Embryo	UCEmbryo	-138.343979298324	-13.9044673744859	5.49311043365382	6.45348380333442	1.09888702549743	-6.69209718226368	-2.09624026301546	4.85243440341805	9.92071383443412	2.43764549679526	-0.227263723179384	-3.74658632201735	-1.98296955097296	4.45871976622385	3.16071493374971	1.96213283256277	-1.14509300931779	-0.157423792417132	-6.25789722484018	0.472552613450382	-2.55737137009147	3.32654933495805	1.22196478421382	-3.12948966473865	1.61281056722773
LLE8	LLE9_R1.fastq	LLE9_R2.fastq	UCEmbryo	Embryo	UCEmbryo	-140.681680075425	-17.6416959074243	6.84585648195616	5.25721278776259	6.35559892432382	-0.383884387666585	-3.46670761810283	8.00917072067054	4.50087983368921	-5.51665692814267	1.96367834261462	-1.74576741354562	1.01272231161957	-0.429672672482994	-1.56304080249816	2.26509914724038	3.14293020193971	5.56308610971365	2.20305810392262	-9.2235520415432	-0.611854704369646	-2.9061699525669	-1.04888777953183	2.93482957189793	0.622440674907527
LLE9	LLE10_R1.fastq	LLE10_R2.fastq	UCEmbryo	Embryo	UCEmbryo	-138.838152057512	-17.0917983855489	9.1120989235373	7.10353613778326	7.59070817599366	4.96902438144357	-0.403046970188215	7.74834528372642	3.05379358395174	-1.74103892735415	0.600505205372531	-2.02003876656214	-3.44917265759479	-0.728318143944361	-2.7224342467264	-2.45005892578481	3.87415175441829	4.36053841296915	1.90450885038317	1.51485178658541	0.503243384107786	1.12914952597673	-2.28616117894797	-4.81011410103395	-0.742283326848082
LLM1	LLM2_R1.fastq	LLM2_R2.fastq	UCMother	Mother	UCMother	109.456244765131	49.4021739319182	53.8780956303424	28.9134875178535	-8.4101724787157	-15.7532567144323	6.49300511644783	-26.0844760223008	-8.23135618473351	-9.71355930377103	-52.3187166961593	-0.825559949207694	8.89724355949482	28.4770646265449	-7.79304129785125	4.84907240884745	-8.08479409987735	-2.53144290835396	3.7141599466886	-0.438635134381787	-0.296360666976875	0.896641627067526	0.931987853181129	-0.130504997398734	-0.143114691367355
LLM2	LLM3_R1.fastq	LLM3_R2.fastq	UCMother	Mother	UCMother	119.877996338944	33.1519283644575	17.9210136641407	44.0354812879471	-19.6827365590011	-24.1307601739204	-10.7042924123924	-6.63635250002074	-14.0130674482011	36.8845284644778	16.5527554697347	-17.6301478657233	5.00988675606396	-6.99500225980251	-12.070131621166	-26.7412526279995	12.0972301410705	8.11960721358705	-6.63253308235408	3.5876522504795	4.10178444771443	1.74316638079615	-0.49011448651904	-0.0710143782539022	0.0912180747805283
LLM3	VLLM_R1.fastq	VLLM_R2.fastq	UCMother	Mother	UCMother	113.649234057769	43.6355218656641	21.2150003856185	47.2527468337735	-10.7746768636223	-46.7682670373646	8.23810110575134	18.3489167314739	-7.31675875633758	-2.62464026130956	11.12533992534	7.05450885299962	-12.8358179973798	-21.8306862267819	12.0123464196963	23.6791802655348	-5.95051853951249	-9.56723672828318	-1.26021078260457	0.728984669098286	-0.700041684414761	-3.40044827677089	-0.706896884378436	0.400091766649953	0.00431520794080882
LLM4	LLM5_R1.fastq	LLM5_R2.fastq	UCMother	Mother	UCMother	67.2672907879083	-82.8638196786654	47.6122777300177	16.9091651930948	2.70707729999019	47.289944626924	24.5920529875513	-21.1108151541733	-32.8771389051497	13.0798009805126	0.681214740290257	-2.33831568085076	14.5282515027122	-10.5393476671156	10.6398100220205	5.42564492798656	-1.83942354948388	-3.06964156151272	-8.60678070983347	-8.06047565547856	4.80349426597325	0.546973676790671	1.01943275676277	-0.0122322913683905	0.0973129204140391
LLM5	LLM6_R1.fastq	LLM6_R2.fastq	UCMother	Mother	UCMother	108.668866096561	-79.7547423273221	44.5117450595814	-15.9157280097116	54.4352222739102	-16.2162856563681	-12.3334038091438	27.2936219139758	-26.2713762577698	-0.572318313762735	-12.3509095694729	-15.1401740549446	4.29814941025547	-3.29427449674887	-2.3352452875087	1.87120138678405	5.97868955057791	-0.501614786672874	10.4032976595831	8.48821860108647	-4.17595372136749	-2.09673077845148	-1.78306888373385	0.419728325482867	-0.0180630618563549
LLM7	LLM8_R1.fastq	LLM8_R2.fastq	UCMother	Mother	UCMother	117.38623976733	-76.7842195878651	16.7985014925488	46.1289119395806	-5.22320096303377	26.0934571914164	10.2086952148335	-25.5819877908903	23.5043550516849	-9.08502858997433	11.3430798558796	22.5806119247135	-30.364788733837	2.65803401969545	-6.39869964711665	-8.01423544173784	-4.62453388132341	0.348960306908853	5.35641462970883	7.38090769455358	-4.23736209928439	-0.506492901638642	-0.942041140253987	0.124573208904582	-0.0226915565192205
LLM8	LLM9_R1.fastq	LLM9_R2.fastq	UCMother	Mother	UCMother	151.222295014682	-75.8042154001369	-6.55211106027385	11.819219653078	19.2648903846009	-31.3157462023556	-27.8277104303367	23.4501525813564	36.4245445037399	-1.21455003907147	-1.56691665286772	6.53811524669927	4.923344742359	15.1103295718533	-0.590324375169035	-1.89560577889321	1.05453709137999	5.72956091904603	-10.6898105960964	-10.9725348837069	3.58968065185281	1.2647552676443	1.12684762620089	-0.326315344154577	0.014244151104918
LLM9	LLM10_R1.fastq	LLM10_R2.fastq	UCMother	Mother	UCMother	41.5742497583096	-23.5007032881648	79.0517621393871	-41.101774818151	-71.7939807183088	-4.34529995479415	18.0221241446012	32.0315090391657	3.99220372793322	-21.4372200192096	12.2272423696498	-2.18629106928761	5.53694008193763	3.54764375189999	2.34228125570397	-7.3348798250248	-1.35799208367487	6.3531323706325	7.6486003631028	-1.57672414218116	0.103943071191028	-0.0582678743973649	-0.363179904199216	-0.0154038319790721	0.117171599970968
