# Supplementary material for: Matrotrophic viviparity constrains microbiome acquisition during gestation in a live‐bearing cockroach, Diploptera punctata
Source: Ecol Evol. 2019 Aug 22;9(18):10601–14. doi: 10.1002/ece3.5580 (PMC6787804; doi:10.1002/ece3.5580)
Supplement: Supplementary file 3 [file ECE3-9-10601-s003.zip › Supplemental data files 1/overall comparisons/pcoa_bray.txt]

SampleID	ForwardFastqFile	ReverseFastqFile	TreatmentGroup	Group	Description	PCo1	PCo2	PCo3	PCo4	PCo5	PCo6	PCo7	PCo8	PCo9	PCo10	PCo11	PCo12	PCo13	PCo14	PCo15	PCo16	PCo17	PCo18	PCo19	PCo20	PCo21	PCo22	PCo23	PCo24	PCo25	PCo26	PCo27	PCo28
OE1	OE1_R1.trim.fastq	OE1_R2.trim.fastq	OSUEmbryo	Embryo	OSUEmbryo	-0.343398560257605	-0.0254059040074738	-0.00141297583002288	-0.00115156580485478	0.0032174411687447	0.00457505334850219	-0.000505231357277835	-0.002180861750559	0.00130631967870835	0.000164485021879628	-0.00234532536129678	0.000387958242319632	-0.0000572283254117187	0.00136000794289301	-0.000199141466610026	-0.00141799662682355	0.00364094605900577	-0.00151970458607707	0.00420400421369101	-0.00182023987396218	-0.00340160700577733	0.00331176607542552	-0.000857396572853087	-0.00187325906404782	0.000390603867908131	-0.000363052253437706	-0.000808875880482216	0.00113120823223313
OE2	OE3_R1.trim.fastq	OE3_R2.trim.fastq	OSUEmbryo	Embryo	OSUEmbryo	-0.343045014791732	-0.0252197325003374	-0.00102546122947118	-0.000864420252905783	0.00202349237788566	0.00383204821160316	-0.000517795662692912	-0.00133973521876464	-0.000938119407641251	-0.000446365122093224	-0.00179046226047015	0.00163540236468239	0.000307589647932916	-0.000517012177567559	0.000816156821361681	0.000421056050064268	0.00269778020748328	-0.00389340324182391	0.00448456319567706	0.0000378891255734728	-0.0043157707591709	0.00229109719795499	-0.00209702651707304	-0.000101207424580303	0.000491163444645445	0.000843034714931267	-0.000638130500444405	-0.00109730341126306
OE3	OE4_R1.trim.fastq	OE4_R2.trim.fastq	OSUEmbryo	Embryo	OSUEmbryo	-0.343697772403672	-0.0259536586606854	-0.000980464693066466	-0.000879761150715155	0.00177271928410008	0.00369863002177212	-0.000102512099963135	-0.000748983811861519	-0.00125979002243043	-0.00106887766049214	-0.000456586670168049	0.0011045615438939	0.00103078284534908	0.00132857171814245	0.00270860861155131	0.000301043282241115	0.0043924867817754	-0.0032792207758632	0.00585460418243738	-0.0004278964024443	-0.000419633729916121	0.00185357121557776	-0.000369521426472745	0.00124833711839327	0.000712373665433407	-0.000573131642741786	0.00162057711569963	0.0000281370545647242
OE4	OE11_R1.trim.fastq	OE11_R2.trim.fastq	OSUEmbryo	Embryo	OSUEmbryo	-0.343518695874587	-0.0258970001745874	-0.00118364764994946	-0.00207280487679071	-0.00161512458803666	0.00304552899947321	0.00140373686195038	-0.00405157433624941	0.000084145403415678	0.00131386000550651	-0.00155578158756639	0.000214882097321089	0.00145148499289158	-0.00200098585270822	-0.00147739476344692	-0.00111436431709788	0.000374059640108371	0.00127213698727378	-0.0018973841403452	0.000955637155735301	0.00256873458601922	0.000448169938076724	-0.0000781579814595298	0.00118821060649595	-0.00152665941870047	-0.0022188718230721	-0.000185651534154201	-0.000185397408748624
OE5	OE12_R1.trim.fastq	OE12_R2.trim.fastq	OSUEmbryo	Embryo	OSUEmbryo	-0.343518212272064	-0.026479197633942	-0.00155832481703155	-0.00100008006928033	0.00261637017728648	0.00341667688409034	0.00023095542809657	-0.00238669015806484	0.0012802996303881	0.000240592309173648	-0.00165002745548477	0.000704217529815044	-0.000722802714544718	0.000900336753736201	0.000103747659235131	0.000761048579638498	0.00138441461134285	-0.00326156255858101	0.00455807788886956	0.00188727868407975	0.00285707731812717	-0.00123560096305638	0.00156474720495353	-0.00150661835010361	-0.00170285704878848	0.000936323445335367	-0.000266101555083543	-0.000588024499875206
OE6	OE13_R1.trim.fastq	OE13_R2.trim.fastq	OSUEmbryo	Embryo	OSUEmbryo	-0.343995653258329	-0.0281229143516813	-0.000733860143096684	-0.00228741859387676	-0.00296274982037658	0.00310946575528933	0.00221743451013184	-0.00494878575893824	-0.000364375605154068	-0.0000524345443562529	-0.00293362669988396	0.00168339927434067	-0.00313328157242298	-0.00312977459762047	-0.00262600234859094	-0.00000162138175089375	-0.00444828475012429	0.00201224689020629	0.0014774682216362	0.00375278736460797	0.00447256895260141	-0.000342229825621102	0.000935880810128518	-0.00167267964516905	0.00049266071695212	0.000773432372247824	0.000915373638999699	-0.0000372667027453953
OE7	OE14_R1.trim.fastq	OE14_R2.trim.fastq	OSUEmbryo	Embryo	OSUEmbryo	-0.343426018200427	-0.026152035670997	-0.00136504100547373	-0.00144729636373796	0.0000687726185025096	0.00335933136209892	0.00136119418598853	-0.00363928691122921	0.00104688830475276	0.00136890746558507	0.000321634106824044	0.000215261422194705	0.00030793286093411	-0.000530667365539754	-0.00118528360522053	-0.00136488406922865	0.000703022831746462	-0.00102340402091374	0.000814407906845783	0.00152794460537584	0.0057117825176851	-0.000238705734898854	-0.000377975376770198	0.0013758285645565	0.000193854278132782	0.000389790074806518	-0.000994638140161372	0.000125455403921497
OE8	OE15_R1.trim.fastq	OE15_R2.trim.fastq	OSUEmbryo	Embryo	OSUEmbryo	-0.341558363595666	-0.0238756290337719	-0.000148829938135414	-0.0027411667941828	-0.00477742323554745	0.000103775806959367	0.000686943837278872	-0.00505443752984326	-0.00054976571130596	0.000277002799542952	0.000719897451869153	0.00181561666209689	0.00103443535748193	-0.00330662111384378	0.00101385041347513	-0.000381159824274534	0.0038561248878739	0.0012244829702643	-0.00997011794181089	-0.00169307825035998	0.00176767530505781	-0.00223375048079582	-0.00437509990196507	0.00135916098346316	0.00116403495814861	0.0000846377288253776	0.000247843958570409	0.000164654229550334
OE9	OE16_R1.trim.fastq	OE16_R2.trim.fastq	OSUEmbryo	Embryo	OSUEmbryo	-0.342824373680881	-0.0264049091542385	-0.000172794029335031	-0.00194541887372897	-0.00246617833119634	0.00366424905083716	0.00132452142352246	-0.00375561717519536	-0.00103815909038596	-0.0000739550132648406	-0.000518044317795537	0.00196231758798174	-0.000842699120832215	-0.00177608274806583	-0.00255669082023787	-0.001015122409649	-0.00194968147613242	0.000340626008136548	-0.007518279710365	0.00284961686457301	-0.000313714755797808	0.00288912990353532	0.00210519752103591	0.000689460484689884	-0.000760019223011344	0.00114775086665549	0.000180356747828061	0.00117436009226646
OE10	OE17_R1.trim.fastq	OE17_R2.trim.fastq	OSUEmbryo	Embryo	OSUEmbryo	-0.336837787643985	-0.0230669569637375	-0.000155164243038626	-0.00117835859787265	-0.00147090516440616	0.00122428408205168	0.00115138949730452	-0.0033498842883651	-0.000788509742605691	-0.00199754214512731	0.000187988353539629	0.00243354243116873	-0.000371527558498626	0.0014912599323371	0.000434543738042003	-0.00132244460783043	0.00567112407990975	-0.00115627930629381	-0.00783136127295858	0.00212570341081422	-0.00159028105969074	-0.00540046808523039	0.000304530681165762	-0.00296038804329779	0.0000589599821765996	-0.000801310575210545	0.000100861859863214	0.000227356705510857
OE11	OE19_R1.trim.fastq	OE19_R2.trim.fastq	OSUEmbryo	Embryo	OSUEmbryo	-0.338663632061471	-0.0258666299732205	0.000824175185269114	-0.00205211858964841	-0.00370773843871146	0.00288833256209994	0.00272856513365709	-0.002432387796676	0.00139502239875871	-0.000672138058670137	0.00103364038852921	0.000542279641658533	0.000808698885668478	0.000882877921345865	-0.00145584261734241	0.00388194156968764	-0.00210656926899591	0.00520307229803417	-0.0156976308961315	-0.00235008256327449	-0.00103446831263031	0.00150496854194405	-0.00254439549006039	-0.000207159766634668	-0.0011183729425212	0.000707961870546345	-0.0000257590255551034	-0.000346402603804374
OE12	OE20_R1.trim.fastq	OE20_R2.trim.fastq	OSUEmbryo	Embryo	OSUEmbryo	-0.342198442152746	-0.0257316508141477	-0.000295207820936203	-0.00149353566994032	-0.00162374551826566	0.00340357476215382	0.00106498875793048	-0.00362946091605251	0.000298453889613962	0.000138594686907627	-0.00205499941049004	0.00156115484557516	-0.000589008300946543	-0.00214141153809102	-0.00190293651387637	-0.000246664321923225	-0.000938815790104849	0.00151720924990895	-0.0109582629513177	0.00281439796022811	-0.000804857187371588	0.00209124933561847	0.00506192783323326	0.00056381675335813	0.00173907037991436	-0.000580801409631223	-0.000272471561299803	-0.00069460418184396
OM1	OM1_R1.trim.fastq	OM1_R2.trim.fastq	OSUMother	Mother	OSUMother	-0.0605165419375174	0.106851896141514	0.0155641878011678	0.0300623144860554	-0.0172529096349438	-0.0602788938771657	0.0393513585517639	0.132969832690802	-0.0564030047561079	-0.0664338486742368	0.0519635086929894	0.0129097137947326	0.00584656788555755	-0.0109912037759201	0.00350906987081144	-0.0000863221077796309	0.0474423014937458	-0.026198635095484	0.000640209801057492	-0.000638953292287566	0.000474088539570066	0.000286700739011742	-0.000360459464668134	0.000100813801023866	0.00000261785551841236	0.0000290693199260751	0.0000299209133724095	-0.0000286519793394612
OM2	OM2_R1.trim.fastq	OM2_R2.trim.fastq	OSUMother	Mother	OSUMother	-0.00772048036613238	0.0377622414002367	-0.00223648017948831	-0.0624595342721578	-0.0597596495185349	-0.016313561568602	-0.0418938629336884	0.0540685148767481	-0.0527181494835582	0.0439258522525897	0.0789126901495164	-0.0255213136377651	0.0178855314227035	0.0500103336456034	0.0578517046695374	-0.00401951532229608	0.0526496893176751	0.00631863922604133	0.00350991120174516	0.000273715141620915	0.0000130389663203764	-0.000336949373445145	0.000359685761879221	-0.00000990805784744121	0.0000462192856095467	-0.0000146168542962589	-0.0000393496770652864	0.0000264217465795974
OM3	OM4_R1.trim.fastq	OM4_R2.trim.fastq	OSUMother	Mother	OSUMother	0.387966843450795	-0.00829859563704069	0.11243856767757	0.0271733864871219	0.00555215102800077	0.211844018413738	-0.0539799599579878	-0.0768707277939711	-0.0945186851891824	-0.0714308936336017	0.0203916594354456	-0.0634727714200161	0.0148280355335612	-0.0429562837463247	0.0310132898893519	-0.013505634073832	0.0000407918159044091	0.00110479865149875	-0.0000499427362604599	-0.000141258836560096	0.0000483703041631215	0.00000308603149944422	-0.0000379416697827875	-0.00000495774665450586	-0.0000157970324758263	0.0000111023141261032	-0.000000238587905278175	-0.00000580843086541893
OM4	OM11_R1.trim.fastq	OM11_R2.trim.fastq	OSUMother	Mother	OSUMother	0.367351703917853	0.130235529172202	-0.0507740514556275	-0.0571624712560349	-0.158515542444795	0.150827183987288	0.0814128201344647	0.100784766436624	0.100424059819761	-0.030931935024846	-0.0697099364346487	0.038658065780914	-0.0245179893496216	0.000947787023240943	0.00987638023993694	-0.0107964001834885	0.0067762876048786	-0.00888685708892355	0.000130692458072081	0.000119895097742473	0.0000238398181487339	-0.0000574450031227928	0.0000375805027822463	0.00000249610666480676	0.00000609371468687295	-0.0000158787008034176	-0.0000127628670984677	0.00000692620267476962
OM5	OM12_R1.trim.fastq	OM12_R2.trim.fastq	OSUMother	Mother	OSUMother	0.215727170039268	0.143411876158412	-0.065180005766615	-0.0873912075527538	-0.08923433639135	-0.0104867995441867	-0.0783314914133146	-0.0186521813254758	0.0434201975856575	0.00702456142093786	0.0198396510007176	-0.0269109639360605	0.0873967916998227	-0.0303929782911037	-0.0954336067574147	0.0260581031319565	0.0218962115528167	0.0399626593676262	0.00124994692471047	-0.000164315982205206	-0.00012039963115759	-0.0000325530132348822	0.0000120065465349992	-0.0000121089505688373	0.0000106493215418997	0.00000759324948800159	0.000013916788276291	-0.00000663016793811203
OM6	OM13_R1.trim.fastq	OM13_R2.trim.fastq	OSUMother	Mother	OSUMother	0.259148074190302	0.13274194164303	-0.0394735438480833	-0.0862591327199079	-0.0861590538713863	-0.0698574852039058	-0.0694795762985538	-0.0301673080184581	-0.0113388466484016	0.0229651703819734	-0.0225986433677751	-0.0167674141004422	0.0634862393405559	0.0269223525270921	0.0284752139259252	-0.0392987493448397	-0.0612454014981339	-0.0624135784250158	-0.0010426890417002	-0.000295997614226013	0.0000244764950597143	0.0000456360457001203	-0.000134951844311161	-0.0000127410465353586	-0.00000268872192701418	-0.0000006875400428503	0.0000153750570533601	-0.00000496870183402365
OM7	OM14_R1.trim.fastq	OM14_R2.trim.fastq	OSUMother	Mother	OSUMother	0.32512654140391	0.0384878461505536	0.184015784326478	0.0560444900842609	0.0306694826227759	0.0316432660840164	-0.0518918994668818	-0.0478344135162623	-0.0774217917926239	0.0378616027556199	-0.0710417055471701	0.136642481829327	0.0288984968988328	0.0380148436211037	-0.0248767437770304	0.0243688414261259	0.029168176384985	-0.0140355795239323	0.000544633701500437	0.000448912283050404	0.0000728586119526947	-0.0000430636109840826	-0.0000130941572156626	0.0000386738600566707	0.000011459999927665	0.000000864448972871678	-0.00000395176064445796	0.00000619698007811828
OM8	OM15_R1.trim.fastq	OM15_R2.trim.fastq	OSUMother	Mother	OSUMother	0.257901357552947	0.154364097089585	0.00403422380926143	0.0368129682897737	-0.0750911052928392	-0.100416710013033	-0.0736882720237041	-0.00998122696997156	-0.0424418028713884	0.0134415132170962	-0.109450953713274	-0.0757038324214398	-0.0886225763423153	-0.0268199083099649	0.0124445407385985	0.0485099711064006	0.0176763551266407	0.000289518341365465	-0.0001311252718221	0.000184156010385561	-0.00003771302894216	0.0000115561773585784	0.0000136613621928282	0.0000233394879185089	-0.0000126476939436428	0.00000119332793447444	-0.0000105872980360682	0.0000114461427982829
OM9	OM16_R1.trim.fastq	OM16_R2.trim.fastq	OSUMother	Mother	OSUMother	0.234179528029944	0.0941916382641434	0.207549182472086	0.127097843046955	-0.0323611578194206	-0.0961971716247306	-0.0296772749549423	-0.0358875270026492	0.0515377176893881	-0.0636318985986094	0.0399793920845822	0.0264497032037542	-0.0295064699209034	-0.0498459969766572	-0.0296723287445759	-0.0817223645464218	0.0081102022304679	-0.00501235382498498	0.0012063765065117	0.000597981232355602	-0.000237407272781685	-0.000163325761001718	0.000117567377087776	0.0000213799978881711	-0.0000100105894491952	-0.0000144321628722168	-0.000023412279080565	0.00000333354738452584
OM10	OM17_R1.trim.fastq	OM17_R2.trim.fastq	OSUMother	Mother	OSUMother	0.341153245811039	0.154532541050165	0.102820416751388	0.0773593416071693	-0.0214691871581482	-0.0167873399002833	0.150031075049396	0.0264629400424889	-0.0760988283037981	-0.0409627407181166	0.0340354451206557	-0.039439780796002	0.00334374747889229	0.0600719411526054	-0.0561415481371159	0.035511020259227	-0.0504486263757743	0.00408448665316285	-0.000350931686081785	0.0000612259668598307	-0.000288215121260157	-0.000125109838455769	0.000140223683700142	-0.0000308836688780687	0.00000874750314108898	-0.0000339652723923858	-0.00000658134013235334	0.0000129689827738658
OM11	OM19_R1.trim.fastq	OM19_R2.trim.fastq	OSUMother	Mother	OSUMother	0.266554441692932	0.154681937596632	0.0557314291952636	-0.0473487880917304	-0.0255431324012744	-0.0231934255722203	0.0306214419110752	-0.084618345010565	0.057392246667452	0.015750754700985	0.10402200776232	0.0607949638782084	-0.0233776330405975	-0.0485939170335749	0.0588894060975748	0.0752348291706552	-0.0201243937038247	-0.00455653420831675	0.000254874901625331	0.00033146749219856	-0.000292326193444445	-0.000011113669184922	0.0000670989873156943	0.0000117853761639898	-0.0000279175846650145	-0.00000779872672376303	0.000000482696769050628	0.0000146458325182311
OM12	OM20_R1.trim.fastq	OM20_R2.trim.fastq	OSUMother	Mother	OSUMother	0.337226564750531	0.154885098720767	0.0010073775778014	-0.0899531203199962	-0.00570244524090517	-0.0250075415475435	0.106218593989259	-0.0836265676580761	-0.0401019611726548	0.0769223375529092	-0.0107551004205969	0.00889968944687472	-0.0321293244712084	0.0223798409827308	0.0182513795783469	-0.0656785331148533	0.0074762305232825	0.0559652556115756	-0.000318561525901402	-0.00111958710965675	0.000255019838125926	0.00030868083091058	-0.000161214742387521	-0.0000219289451449051	-0.0000122873016000452	0.0000292178654450041	0.0000108349866145367	-0.0000419862397191877
LLE4	VLLE_R1.fastq	VLLE_R2.fastq	UCEmbryo	Embryo	UCEmbryo	-0.344573169156487	-0.0284382831000493	-0.00256345561034518	-0.000926933048338879	0.0057842760196623	0.00493558057993831	-0.000399341618545848	-0.00152187631665996	0.00300659640669545	0.000364635505832018	-0.00560491785712347	0.00012076121963753	-0.00184001373942333	0.00277772685191124	0.000638935498592752	-0.00262581644816501	-0.000151892008907971	0.000632700292042521	0.00168491847857629	-0.00616653700496523	-0.00770108265537693	-0.00386179469207365	0.00196324640541774	0.00165281025145607	-0.00059884700258621	0.000053354978134978	0.0000796552516000081	0.0000569159213342329
LLE5	LLE5_R1.fastq	LLE5_R2.fastq	UCEmbryo	Embryo	UCEmbryo	-0.34608041611834	-0.0352536417321113	-0.00374661190696618	0.000997534299207608	0.0103733063154592	0.0092386443192696	0.00441163524304952	-0.00485464431757162	0.0045000675275613	0.00345131175363902	-0.0103733512186966	-0.000201637149535421	-0.00618762178574882	-0.0000354057437347007	-0.00416956986811253	0.00163106778259503	-0.0157857589454625	0.00406311925220809	0.00718011327938239	0.00748438640511933	-0.00025525564790395	-0.00166488894185176	-0.000085338389201536	0.00236235592137575	-0.000904536225442848	0.00003096284962206	-0.000166022667341218	0.000220175954984751
LLE6	LLE6_R1.fastq	LLE6_R2.fastq	UCEmbryo	Embryo	UCEmbryo	-0.346138951887228	-0.0373414942682168	-0.00466154254211989	0.00168762503815659	0.0103245674807503	0.0090984473904122	0.00500115294579993	-0.00524693471746293	0.00532579229464281	0.00484374746537324	-0.00948018412288021	-0.00174539745161295	-0.00647256523640602	-0.00144985154599068	-0.00388225093160273	0.00141558190553362	-0.0178244073959063	0.00481371456679738	0.00565547992590882	0.00625959783143233	-0.0007802751139112	0.00110207777176342	-0.00165859961999933	-0.00117294586517117	0.000491132109645614	-0.00167294301615283	-0.000169989122117576	-0.0000633441776999888
LLE7	LLE8_R1.fastq	LLE8_R2.fastq	UCEmbryo	Embryo	UCEmbryo	-0.343403970518249	-0.036576151484315	-0.0066848823872248	0.00433709261621221	0.00998643821162253	0.00594636162545971	0.00506146634674159	-0.00598372329387346	0.00665180076267916	0.00543948501262655	-0.0096454301180945	-0.00113572934639053	-0.0032688219218039	-0.00252170180276235	-0.00363046389807786	-0.00015145596359026	-0.00698480274414077	-0.00121753247840712	0.00301522129724371	-0.0125146214842823	0.00163806933372294	0.00236618724534985	0.000387830278457077	-0.00095875836103106	-0.00104525516476788	-0.000364593349825908	0.000542346543968358	-0.000236112393383025
LLE8	LLE9_R1.fastq	LLE9_R2.fastq	UCEmbryo	Embryo	UCEmbryo	-0.345840629653682	-0.0360317246770612	-0.0043321176514768	0.00127125143320489	0.0108602264673345	0.00979725675135457	0.00551291000634287	-0.00490702496284767	0.00599236623583013	0.0038554504696611	-0.0114813041810659	-0.0015009992709288	-0.00623483557585174	-0.00184509477104335	-0.00533855925163541	-0.001460264667475	-0.0166486120063454	0.00593802247499086	0.00583790074574062	0.00567131108807363	-0.00227000283676767	-0.000588978667409403	-0.000860812754430904	-0.000373379860235701	0.000394575413882107	0.00125177620759848	0.000406078901022692	-0.000119481140841917
LLE9	LLE10_R1.fastq	LLE10_R2.fastq	UCEmbryo	Embryo	UCEmbryo	-0.344038169631887	-0.0382235701312687	-0.00615004089079883	0.0035005915568461	0.00932945232019592	0.00634052840597062	0.00628794361624128	-0.00586953055304251	0.00621026912757618	0.00481650939213329	-0.00873895546299201	-0.0014661229746881	-0.00370036384799857	-0.00128223973826307	-0.00338783824293607	0.00215817192410157	-0.0121216558781064	0.00104967556169983	0.00615044557994613	-0.0100986522616219	0.00358721097406562	-0.00228871126358823	0.000975891559922049	0.000302761088338926	0.00149638657586619	0.000346662220570074	-0.000563526411747956	0.000240105219155558
LLM1	LLM2_R1.fastq	LLM2_R2.fastq	UCMother	Mother	UCMother	0.280499559346605	0.112822669993603	-0.102268049554827	0.000169683115846473	0.11349526057105	-0.0376426665096433	-0.0981173828207413	0.0277576918679268	0.04437910119875	-0.137265626001937	-0.0227005882831052	0.0271361771478915	0.00628311460836318	0.0552685102159777	0.0432851630885409	0.00773212039745703	-0.0238042930524457	0.0462176489576811	-0.000263457451816872	-0.00119109129123689	0.000381201741634625	0.000137687105347938	0.0000126084473919353	-0.0000562965508361506	0.0000173680865117569	-0.0000120862000183433	-0.00000549001713932117	-0.00000741861328849196
LLM2	LLM3_R1.fastq	LLM3_R2.fastq	UCMother	Mother	UCMother	0.29982171486926	0.152597106321177	-0.0867414578960012	-0.0653647794497542	0.158530595800151	0.059746464768375	-0.0288800745479124	-0.0475493776402733	0.0691582027089411	0.0196177435975186	0.0408951203104961	-0.0378644171020964	-0.0654806213226758	0.0533590505225032	-0.0545166699313566	-0.00306905184304789	0.0291146311866925	-0.0456649531108743	-0.000685502271828837	0.000338632467876772	0.000172814744263696	0.0000340451235159857	-0.000107863564317389	0.0000688644435357398	0.0000302806215617356	0.00000252917350256143	0.0000239982176539016	-0.00000643622909265119
LLM3	VLLM_R1.fastq	VLLM_R2.fastq	UCMother	Mother	UCMother	0.306162494337533	0.178789824117618	-0.0122181687274452	-0.062754185724866	0.207761567955943	-0.0242450597778402	0.0704615813462626	0.0844686274757373	-0.0166472414635182	0.0362903311679258	-0.0497761298233219	-0.0113710977418247	0.0513135997283538	-0.0840806251074778	0.0157107577784027	-0.00492425361359672	-0.000808827637341486	-0.0058708328881982	-0.000248817902188281	0.000751128899592022	-0.000179498903199237	-0.000185964368078945	0.000148954527718539	-0.0000300211654077544	-0.0000112897583015486	0.00000400867236155722	-0.0000134850326253858	0.0000250879190087938
LLM4	LLM5_R1.fastq	LLM5_R2.fastq	UCMother	Mother	UCMother	0.5199012924028	-0.342811464307494	-0.355331116495971	-0.0170406742196889	-0.017152993650881	-0.0618430947996965	0.0752307341597696	-0.0804143461471486	-0.0225008281955076	-0.0696851442024627	-0.0151420134406164	0.00775109880845487	0.0174317488323401	0.00222010444205347	0.00574963439662632	-0.00226562963786777	0.0307349384722062	-0.0115931458770916	0.000473291333638607	0.00230186421902697	-0.000313426735188082	-0.0000608952781450836	0.0000731584359790206	0.0000783890684275797	-0.0000185708621218224	0.0000219925833530586	-0.00000749890883930749	0.0000134534965524486
LLM5	LLM6_R1.fastq	LLM6_R2.fastq	UCMother	Mother	UCMother	0.519900427425458	-0.438032041666085	0.265535695046843	-0.0621175750096883	0.0111825789990837	-0.0411531912242648	0.0536908850057546	-0.0208206787544237	0.0499691905668996	-0.0125596656747604	-0.0212729838661159	-0.0269787619755458	0.0121007631130425	-0.00451810596205081	-0.00316398103610507	0.0198307310289331	0.00668882358152623	-0.00867213162642818	0.000371733324453436	-0.00253920135975293	0.000342177027496564	0.0000434669426064611	-0.0000533454723550563	-0.0000483411583161956	0.0000317852669634086	-0.0000228075743554674	-0.00000349766219802022	-0.00000863863764768709
LLM7	LLM8_R1.fastq	LLM8_R2.fastq	UCMother	Mother	UCMother	0.494915791970817	-0.183154614849335	-0.290873527821753	0.0323946345541759	-0.0113051137587773	0.0258834881894813	-0.0670955549410373	0.0742741679883856	-0.0691937649617537	0.0541121615072269	0.0485003898706863	0.0500519334465258	-0.0538680605663777	-0.0406646842551739	-0.0359480457717516	-0.00789374827706051	-0.0399475210253787	0.00464535584948217	-0.000444859293972524	-0.00192682296755012	0.0000324206684223273	-0.0000372438222029256	-0.0000212235316989328	-0.0000685655854252985	-0.00000372745679089225	-0.0000362367421949553	-0.00000968414592898599	-0.00000752339375765859
LLM8	LLM9_R1.fastq	LLM9_R2.fastq	UCMother	Mother	UCMother	0.524375883957243	-0.27554797768018	0.22352720935879	-0.0292515538224048	0.0177923444654938	-0.00140928750664235	-0.0700646589650404	0.110618499089101	0.0306776573404825	0.0554527906809096	0.0204158792153731	-0.0182042966852479	-0.0140369216024124	0.0254322384859866	0.0076221909291254	-0.00772179975287301	-0.0154696046489377	0.0183089858572463	-0.00142271280995113	0.00242576213874705	-0.000228285535621095	0.0000964446786756353	-0.0000330051795912347	0.0000381838080600228	-0.0000286863976214242	0.0000324196789003233	0.0000221740025935999	0.000000865293305900414
LLM9	LLM10_R1.fastq	LLM10_R2.fastq	UCMother	Mother	UCMother	0.307082220313451	0.0215295346523393	-0.130781425067615	0.288235144509872	0.00682944839575311	0.0232100373075211	0.0191615611205017	-0.00908090081728214	0.0802672291800671	0.087573663949025	-0.000141852322913015	-0.0353906461897726	0.0512048051837208	0.0160327687142138	0.0331703245380029	0.00426826884114288	0.0103145498159971	0.00329135356997079	-0.000467238164842576	-0.000112955150675117	0.000140795743491831	0.0000832714924089369	-0.0000543742702283702	-0.00000451846607976564	0.000010133376611063	0.0000275358804688542	0.0000179092951740227	-0.00000371604300246264
