# Supplementary material for: Matrotrophic viviparity constrains microbiome acquisition during gestation in a live‐bearing cockroach, Diploptera punctata
Source: Ecol Evol. 2019 Aug 22;9(18):10601–14. doi: 10.1002/ece3.5580 (PMC6787804; doi:10.1002/ece3.5580)
Supplement: Supplementary file 3 [file ECE3-9-10601-s003.zip › Supplemental data files 1/overall comparisons/group_significance_Group.txt]

OTU	Test-Statistic	P	FDR_P	Bonferroni_P	Embryo_mean	Mother_mean	taxonomy
KM650700.1.1455	31.182848693937917	2.3483173913871945e-08	2.514565308946988e-06	0.0001469811855269245	0.0	3.8	D_0__Bacteria; D_1__Firmicutes; D_2__Clostridia; D_3__Clostridiales; D_4__Ruminococcaceae; D_5__Ruminococcaceae NK4A214 group
New.CleanUp.ReferenceOTU52	31.182848693937917	2.3483173913871945e-08	2.514565308946988e-06	0.0001469811855269245	0.0	3.25	D_0__Bacteria; D_1__Firmicutes; D_2__Clostridia; D_3__Clostridiales; D_4__Lachnospiraceae; D_5__Tyzzerella 3
New.CleanUp.ReferenceOTU59	31.152141802067963	2.3857598127711434e-08	2.514565308946988e-06	0.00014932470668134587	0.0	3.75	D_0__Bacteria; D_1__Firmicutes; D_2__Clostridia; D_3__Clostridiales; D_4__Christensenellaceae; D_5__Christensenellaceae R-7 group; D_6__uncultured bacterium
New.ReferenceOTU42	31.094729082196846	2.4573778152632843e-08	2.514565308946988e-06	0.00015380727745732898	0.0	7.95	Unassigned
AB234479.1.1349	31.087090038078877	2.4670678966000597e-08	2.514565308946988e-06	0.00015441377964819773	0.0	6.3	D_0__Bacteria; D_1__Firmicutes; D_2__Clostridia; D_3__Clostridiales; D_4__Ruminococcaceae; D_5__Anaerotruncus; D_6__uncultured bacterium
JN653056.1.1473	31.075638506876246	2.4816658417140195e-08	2.514565308946988e-06	0.00015532746503288047	0.0	6.35	D_0__Bacteria; D_1__Proteobacteria; D_2__Deltaproteobacteria; D_3__Desulfovibrionales; D_4__Desulfovibrionaceae; D_5__Desulfovibrio; D_6__uncultured proteobacterium
KM650271.1.1451	31.075638506876246	2.4816658417140195e-08	2.514565308946988e-06	0.00015532746503288047	0.0	7.6	D_0__Bacteria; D_1__Firmicutes; D_2__Clostridia; D_3__Clostridiales; D_4__Ruminococcaceae; D_5__Candidatus Soleaferrea; D_6__uncultured bacterium
New.ReferenceOTU89	31.075638506876246	2.4816658417140195e-08	2.514565308946988e-06	0.00015532746503288047	0.0	7.05	D_0__Bacteria; D_1__Proteobacteria; D_2__Deltaproteobacteria; D_3__Desulfovibrionales; D_4__Desulfovibrionaceae; D_5__Desulfovibrio; D_6__uncultured delta proteobacterium
New.CleanUp.ReferenceOTU15	31.064195409353154	2.496339469790379e-08	2.514565308946988e-06	0.00015624588741417982	0.0	8.55	D_0__Bacteria; D_1__Firmicutes; D_2__Clostridia; D_3__Clostridiales; D_4__Syntrophomonadaceae; D_5__Syntrophomonas
New.CleanUp.ReferenceOTU75	31.05657135844891	2.5061640991008654e-08	2.514565308946988e-06	0.00015686081096272318	0.0	5.3	D_0__Bacteria; D_1__Firmicutes; D_2__Clostridia; D_3__Clostridiales; D_4__Christensenellaceae; D_5__Christensenellaceae R-7 group; D_6__uncultured bacterium
KM023905.1.1363	31.037527593819004	2.5308741319172257e-08	2.514565308946988e-06	0.00015840741191669916	0.0	8.05	D_0__Bacteria; D_1__Actinobacteria; D_2__Coriobacteriia; D_3__Coriobacteriales; D_4__Coriobacteriaceae; D_5__uncultured; D_6__uncultured bacterium
AJ576343.1.1475	31.037527593819004	2.5308741319172257e-08	2.514565308946988e-06	0.00015840741191669916	0.0	7.1	D_0__Bacteria; D_1__Proteobacteria; D_2__Deltaproteobacteria
KM650242.1.1468	31.037527593819004	2.5308741319172257e-08	2.514565308946988e-06	0.00015840741191669916	0.0	9.9	D_0__Bacteria; D_1__Synergistetes; D_2__Synergistia; D_3__Synergistales; D_4__Synergistaceae; D_5__Candidatus Tammella; D_6__uncultured bacterium
New.CleanUp.ReferenceOTU48	31.037527593819004	2.5308741319172257e-08	2.514565308946988e-06	0.00015840741191669916	0.0	8.1	D_0__Bacteria; D_1__Proteobacteria; D_2__Deltaproteobacteria; D_3__Desulfovibrionales; D_4__Desulfovibrionaceae; D_5__Desulfovibrio; D_6__uncultured proteobacterium
New.ReferenceOTU26	31.033721643163723	2.5358416880899622e-08	2.514565308946988e-06	0.00015871833125755073	0.0	14.7	D_0__Bacteria; D_1__Firmicutes; D_2__Clostridia; D_3__Clostridiales; D_4__Ruminococcaceae; D_5__Subdoligranulum; D_6__uncultured bacterium
New.CleanUp.ReferenceOTU151	31.029916625796975	2.5408177898685485e-08	2.514565308946988e-06	0.00015902978546787245	0.0	8.25	D_0__Bacteria; D_1__Firmicutes; D_2__Clostridia; D_3__Clostridiales; D_4__Ruminococcaceae; D_5__Candidatus Soleaferrea; D_6__uncultured bacterium
JN680673.1.1521	31.02611254137552	2.5458024497406142e-08	2.514565308946988e-06	0.00015934177532926503	0.0	6.55	D_0__Bacteria; D_1__Proteobacteria; D_2__Deltaproteobacteria; D_3__Rs-K70 termite group
New.CleanUp.ReferenceOTU8	31.02611254137552	2.5458024497406142e-08	2.514565308946988e-06	0.00015934177532926503	0.0	10.45	D_0__Bacteria; D_1__Firmicutes; D_2__Clostridia; D_3__Clostridiales; D_4__Family XIII; D_5__Family XIII UCG-002
New.ReferenceOTU22	31.022309389556284	2.5507956802084977e-08	2.514565308946988e-06	0.00015965430162424987	0.0	7.95	D_0__Bacteria; D_1__Firmicutes; D_2__Clostridia; D_3__Clostridiales; D_4__Christensenellaceae
JN620058.1.1456	31.01850716999634	2.5557974937892846e-08	2.514565308946988e-06	0.00015996736513627132	0.0	32.5	D_0__Bacteria; D_1__Proteobacteria; D_2__Deltaproteobacteria; D_3__Desulfovibrionales; D_4__Desulfovibrionaceae; D_5__Desulfovibrio
New.ReferenceOTU175	31.01850716999634	2.5557974937892846e-08	2.514565308946988e-06	0.00015996736513627132	0.0	16.65	D_0__Bacteria; D_1__Synergistetes; D_2__Synergistia; D_3__Synergistales; D_4__Synergistaceae; D_5__Candidatus Tammella; D_6__uncultured bacterium
FJ374200.1.1478	31.01470588235296	2.5608079030147294e-08	2.514565308946988e-06	0.0001602809666496919	0.0	11.8	D_0__Bacteria; D_1__Firmicutes; D_2__Clostridia; D_3__Clostridiales; D_4__Christensenellaceae; D_5__Christensenellaceae R-7 group; D_6__uncultured bacterium
KM650903.1.1453	31.01470588235296	2.5608079030147294e-08	2.514565308946988e-06	0.0001602809666496919	0.0	10.95	D_0__Bacteria; D_1__Bacteroidetes; D_2__Bacteroidia; D_3__Bacteroidales; D_4__Porphyromonadaceae; D_5__Parabacteroides
GQ134157.1.1403	31.01470588235296	2.5608079030147294e-08	2.514565308946988e-06	0.0001602809666496919	0.0	11.9	D_0__Bacteria; D_1__Firmicutes; D_2__Clostridia; D_3__Clostridiales; D_4__Christensenellaceae; D_5__Christensenellaceae R-7 group
FJ374260.1.1507	31.01090552628356	2.565826920431377e-08	2.514565308946988e-06	0.00016059510694979988	0.0	8.45	D_0__Bacteria; D_1__Planctomycetes; D_2__vadinHA49
New.ReferenceOTU174	31.01090552628356	2.565826920431377e-08	2.514565308946988e-06	0.00016059510694979988	0.0	10.7	D_0__Bacteria; D_1__Firmicutes; D_2__Clostridia; D_3__Clostridiales; D_4__Christensenellaceae; D_5__Christensenellaceae R-7 group; D_6__uncultured rumen bacterium
GBID01003509.1.1353	31.00710610144574	2.5708545586004745e-08	2.514565308946988e-06	0.0001609097868228037	0.0	10.25	D_0__Bacteria; D_1__Firmicutes; D_2__Clostridia; D_3__Clostridiales; D_4__Ruminococcaceae
JN619982.1.1425	31.00710610144574	2.5708545586004745e-08	2.514565308946988e-06	0.0001609097868228037	0.0	9.75	D_0__Bacteria; D_1__Firmicutes; D_2__Clostridia; D_3__Clostridiales; D_4__Ruminococcaceae; D_5__uncultured; D_6__uncultured bacterium
New.ReferenceOTU156	31.00710610144574	2.5708545586004745e-08	2.514565308946988e-06	0.0001609097868228037	0.0	15.8	D_0__Bacteria; D_1__Firmicutes; D_2__Clostridia; D_3__Clostridiales; D_4__Christensenellaceae; D_5__Christensenellaceae R-7 group; D_6__uncultured bacterium
KF318219.1.1459	31.003307607497263	2.5758908300980608e-08	2.514565308946988e-06	0.00016122500705583763	0.0	10.35	D_0__Bacteria; D_1__Firmicutes; D_2__Clostridia; D_3__Clostridiales; D_4__Ruminococcaceae; D_5__uncultured; D_6__uncultured Firmicutes bacterium
KM023897.1.1364	31.003307607497263	2.5758908300980608e-08	2.514565308946988e-06	0.00016122500705583763	0.0	10.15	D_0__Bacteria; D_1__Actinobacteria; D_2__Coriobacteriia; D_3__Coriobacteriales; D_4__Coriobacteriaceae; D_5__uncultured
New.CleanUp.ReferenceOTU13	31.003307607497263	2.5758908300980608e-08	2.514565308946988e-06	0.00016122500705583763	0.0	16.5	D_0__Bacteria; D_1__Firmicutes; D_2__Clostridia; D_3__Clostridiales; D_4__Ruminococcaceae; D_5__uncultured
New.CleanUp.ReferenceOTU44	31.003307607497263	2.5758908300980608e-08	2.514565308946988e-06	0.00016122500705583763	0.0	13.35	D_0__Bacteria; D_1__Bacteroidetes; D_2__Bacteroidia; D_3__Bacteroidales; D_4__Porphyromonadaceae; D_5__uncultured; D_6__uncultured Bacteroidetes bacterium
New.CleanUp.ReferenceOTU3	31.003307607497263	2.5758908300980608e-08	2.514565308946988e-06	0.00016122500705583763	0.0	19.8	D_0__Bacteria; D_1__Firmicutes; D_2__Clostridia; D_3__Clostridiales; D_4__Ruminococcaceae; D_5__Anaerotruncus; D_6__uncultured bacterium
AB089030.1.1351	30.999510044096052	2.5809357475149452e-08	2.514565308946988e-06	0.00016154076843696041	0.0	19.55	D_0__Bacteria; D_1__Firmicutes; D_2__Clostridia; D_3__Clostridiales; D_4__Ruminococcaceae; D_5__Ruminococcaceae NK4A214 group
JN680627.1.1453	30.999510044096052	2.5809357475149452e-08	2.514565308946988e-06	0.00016154076843696041	0.0	21.35	D_0__Bacteria; D_1__Firmicutes; D_2__Clostridia; D_3__Clostridiales; D_4__Christensenellaceae; D_5__Christensenellaceae R-7 group; D_6__uncultured Clostridiaceae bacterium
JN680629.1.1444	30.999510044096052	2.5809357475149452e-08	2.514565308946988e-06	0.00016154076843696041	0.0	27.4	D_0__Bacteria; D_1__Firmicutes; D_2__Clostridia; D_3__Clostridiales; D_4__Christensenellaceae; D_5__Christensenellaceae R-7 group; D_6__uncultured Clostridiaceae bacterium
KM650517.1.1445	30.999510044096052	2.5809357475149452e-08	2.514565308946988e-06	0.00016154076843696041	0.0	22.2	D_0__Bacteria; D_1__Bacteroidetes; D_2__Bacteroidia; D_3__Bacteroidales; D_4__Porphyromonadaceae; D_5__uncultured; D_6__uncultured Bacteroidetes bacterium
New.ReferenceOTU17	30.999510044096052	2.5809357475149452e-08	2.514565308946988e-06	0.00016154076843696041	0.0	21.1	D_0__Bacteria; D_1__Bacteroidetes; D_2__Bacteroidia; D_3__Bacteroidales; D_4__Rikenellaceae; D_5__Alistipes
New.CleanUp.ReferenceOTU7	30.999510044096052	2.5809357475149452e-08	2.514565308946988e-06	0.00016154076843696041	0.0	13.4	D_0__Bacteria; D_1__Firmicutes; D_2__Clostridia; D_3__Clostridiales; D_4__Ruminococcaceae; D_5__Anaerotruncus; D_6__uncultured bacterium
New.CleanUp.ReferenceOTU5	30.999510044096052	2.5809357475149452e-08	2.514565308946988e-06	0.00016154076843696041	0.0	19.95	D_0__Bacteria; D_1__Firmicutes; D_2__Clostridia; D_3__Clostridiales; D_4__Lachnospiraceae; D_5__Lachnoclostridium
FJ374192.1.1484	30.9957134109002	2.585989323456721e-08	2.514565308946988e-06	0.00016185707175515616	0.0	31.6	D_0__Bacteria; D_1__Bacteroidetes; D_2__Bacteroidia; D_3__Bacteroidales; D_4__Rikenellaceae; D_5__Alistipes; D_6__uncultured bacterium
CU921101.1.1308	30.9957134109002	2.585989323456721e-08	2.514565308946988e-06	0.00016185707175515616	0.0	23.25	D_0__Bacteria; D_1__Firmicutes; D_2__Clostridia; D_3__Clostridiales
New.ReferenceOTU75	30.9957134109002	2.585989323456721e-08	2.514565308946988e-06	0.00016185707175515616	0.0	20.05	D_0__Bacteria; D_1__Bacteroidetes; D_2__Bacteroidia; D_3__Bacteroidales; D_4__Rikenellaceae; D_5__Alistipes; D_6__uncultured bacterium
New.ReferenceOTU24	30.9957134109002	2.585989323456721e-08	2.514565308946988e-06	0.00016185707175515616	0.0	18.25	D_0__Bacteria; D_1__Firmicutes; D_2__Clostridia; D_3__Clostridiales; D_4__Ruminococcaceae; D_5__uncultured; D_6__uncultured bacterium
KM650281.1.1397	30.991917707567982	2.5910515705437772e-08	2.514565308946988e-06	0.00016217391780033502	0.0	15.05	D_0__Bacteria; D_1__Synergistetes; D_2__Synergistia; D_3__Synergistales; D_4__Synergistaceae; D_5__uncultured
New.ReferenceOTU157	30.991917707567982	2.5910515705437772e-08	2.514565308946988e-06	0.00016217391780033502	0.0	13.6	D_0__Bacteria; D_1__Firmicutes; D_2__Clostridia; D_3__Clostridiales; D_4__Peptococcaceae; D_5__uncultured; D_6__uncultured bacterium
KM650294.1.1444	30.988122933757822	2.5961225014113262e-08	2.514565308946988e-06	0.0001624913073633349	0.0	26.75	D_0__Bacteria; D_1__Bacteroidetes; D_2__Bacteroidia; D_3__Bacteroidales; D_4__Porphyromonadaceae; D_5__uncultured; D_6__uncultured Bacteroidetes bacterium
CU918704.1.1352	30.988122933757822	2.5961225014113262e-08	2.514565308946988e-06	0.0001624913073633349	0.0	30.25	D_0__Bacteria; D_1__Firmicutes; D_2__Clostridia; D_3__Clostridiales; D_4__Christensenellaceae; D_5__Christensenellaceae R-7 group; D_6__uncultured bacterium
KM650717.1.1450	30.988122933757822	2.5961225014113262e-08	2.514565308946988e-06	0.0001624913073633349	0.0	34.3	D_0__Bacteria; D_1__Firmicutes; D_2__Clostridia; D_3__Clostridiales; D_4__Christensenellaceae; D_5__Christensenellaceae R-7 group; D_6__uncultured Clostridiaceae bacterium
New.ReferenceOTU71	30.988122933757822	2.5961225014113262e-08	2.514565308946988e-06	0.0001624913073633349	0.0	42.8	D_0__Bacteria; D_1__Bacteroidetes; D_2__Bacteroidia; D_3__Bacteroidales; D_4__Porphyromonadaceae; D_5__uncultured; D_6__uncultured Bacteroidetes bacterium
New.ReferenceOTU3	30.988122933757822	2.5961225014113262e-08	2.514565308946988e-06	0.0001624913073633349	0.0	90.8	D_0__Bacteria; D_1__Synergistetes; D_2__Synergistia; D_3__Synergistales; D_4__Synergistaceae; D_5__uncultured; D_6__uncultured bacterium
New.ReferenceOTU21	30.988122933757822	2.5961225014113262e-08	2.514565308946988e-06	0.0001624913073633349	0.0	26.95	D_0__Bacteria; D_1__Firmicutes; D_2__Clostridia; D_3__Clostridiales; D_4__Christensenellaceae; D_5__Christensenellaceae R-7 group
KM650505.1.1454	30.984329089128323	2.6012021287093805e-08	2.514565308946988e-06	0.00016280924123592013	0.0	57.25	D_0__Bacteria; D_1__Firmicutes; D_2__Clostridia; D_3__Clostridiales; D_4__Ruminococcaceae; D_5__Ruminococcaceae NK4A214 group
JN680632.1.1457	30.984329089128323	2.6012021287093805e-08	2.514565308946988e-06	0.00016280924123592013	0.0	17.35	D_0__Bacteria; D_1__Firmicutes; D_2__Clostridia; D_3__Clostridiales; D_4__Christensenellaceae; D_5__Christensenellaceae R-7 group; D_6__uncultured bacterium
KM650556.1.1457	30.984329089128323	2.6012021287093805e-08	2.514565308946988e-06	0.00016280924123592013	0.0	35.95	D_0__Bacteria; D_1__Firmicutes; D_2__Clostridia; D_3__Clostridiales; D_4__Christensenellaceae; D_5__Christensenellaceae R-7 group; D_6__uncultured Clostridiaceae bacterium
JPZV01280928.1101.2633	30.984329089128323	2.6012021287093805e-08	2.514565308946988e-06	0.00016280924123592013	0.0	62.05	D_0__Bacteria; D_1__Proteobacteria; D_2__Deltaproteobacteria; D_3__Desulfovibrionales; D_4__Desulfovibrionaceae; D_5__Desulfovibrio
New.ReferenceOTU10	30.984329089128323	2.6012021287093805e-08	2.514565308946988e-06	0.00016280924123592013	0.0	131.55	D_0__Bacteria; D_1__Bacteroidetes; D_2__Bacteroidia; D_3__Bacteroidales; D_4__Rikenellaceae; D_5__Alistipes; D_6__uncultured bacterium
JN680633.1.1456	30.980536173338248	2.60629046510282e-08	2.514565308946988e-06	0.00016312772021078549	0.0	29.7	D_0__Bacteria; D_1__Firmicutes; D_2__Clostridia; D_3__Clostridiales; D_4__Christensenellaceae; D_5__Christensenellaceae R-7 group; D_6__Blattella germanica (German cockroach)
KM650736.1.1453	30.980536173338248	2.60629046510282e-08	2.514565308946988e-06	0.00016312772021078549	0.0	45.3	D_0__Bacteria; D_1__Firmicutes; D_2__Clostridia; D_3__Clostridiales; D_4__Ruminococcaceae; D_5__uncultured
New.ReferenceOTU4	30.980536173338248	2.60629046510282e-08	2.514565308946988e-06	0.00016312772021078549	0.0	54.55	D_0__Bacteria; D_1__Bacteroidetes; D_2__Bacteroidia; D_3__Bacteroidales; D_4__Porphyromonadaceae; D_5__uncultured; D_6__uncultured Bacteroidetes bacterium
JX457170.1.1516	30.97674418604653	2.6113875232713565e-08	2.514565308946988e-06	0.00016344674508155421	0.0	135.3	D_0__Bacteria; D_1__Proteobacteria; D_2__Deltaproteobacteria; D_3__Rs-K70 termite group; D_4__uncultured delta proteobacterium; D_5__uncultured delta proteobacterium; D_6__uncultured delta proteobacterium
KM650533.1.1444	30.97674418604653	2.6113875232713565e-08	2.514565308946988e-06	0.00016344674508155421	0.0	95.1	D_0__Bacteria; D_1__Bacteroidetes; D_2__Bacteroidia; D_3__Bacteroidales; D_4__Rikenellaceae; D_5__Rikenellaceae RC9 gut group; D_6__uncultured Bacteroidetes bacterium
JX457174.1.1466	30.97674418604653	2.6113875232713565e-08	2.514565308946988e-06	0.00016344674508155421	0.0	191.45	D_0__Bacteria; D_1__Fusobacteria; D_2__Fusobacteriia; D_3__Fusobacteriales; D_4__Fusobacteriaceae; D_5__Fusobacterium; D_6__uncultured bacterium
KM650713.1.1443	30.97674418604653	2.6113875232713565e-08	2.514565308946988e-06	0.00016344674508155421	0.0	41.45	D_0__Bacteria; D_1__Firmicutes; D_2__Clostridia; D_3__Clostridiales; D_4__Ruminococcaceae; D_5__uncultured
JN619538.1.1466	30.454873646209403	3.41723740016037e-08	2.6408972461778493e-06	0.00021388488887603757	0.05555555555555555	9.75	D_0__Bacteria; D_1__Proteobacteria; D_2__Deltaproteobacteria; D_3__Desulfovibrionales; D_4__Desulfovibrionaceae; D_5__Desulfovibrio
KF318269.1.1329	30.43290043290045	3.456164302626782e-08	2.6408972461778493e-06	0.00021632132370141027	0.05555555555555555	36.95	D_0__Bacteria; D_1__Firmicutes; D_2__Clostridia; D_3__Clostridiales; D_4__Ruminococcaceae; D_5__uncultured; D_6__uncultured Firmicutes bacterium
JN680687.1.1514	30.43290043290045	3.456164302626782e-08	2.6408972461778493e-06	0.00021632132370141027	0.1111111111111111	17.75	D_0__Bacteria; D_1__Planctomycetes; D_2__vadinHA49
JN620042.1.1412	30.43290043290045	3.456164302626782e-08	2.6408972461778493e-06	0.00021632132370141027	0.05555555555555555	18.6	D_0__Bacteria; D_1__Firmicutes; D_2__Clostridia; D_3__Clostridiales; D_4__Ruminococcaceae; D_5__Candidatus Soleaferrea; D_6__uncultured bacterium
U81766.1.1474	30.425583072854067	3.4692258098021114e-08	2.6408972461778493e-06	0.00021713884343551416	0.05555555555555555	31.5	D_0__Bacteria; D_1__Planctomycetes; D_2__vadinHA49; D_3__uncultured bacterium; D_4__uncultured bacterium; D_5__uncultured bacterium; D_6__uncultured bacterium
JN680626.1.1449	30.425583072854067	3.4692258098021114e-08	2.6408972461778493e-06	0.00021713884343551416	0.05555555555555555	32.55	D_0__Bacteria; D_1__Firmicutes; D_2__Clostridia; D_3__Clostridiales; D_4__Ruminococcaceae; D_5__uncultured; D_6__uncultured bacterium
KM650365.1.1451	30.418269230769248	3.4823304536220644e-08	2.6408972461778493e-06	0.000217959063092205	0.05555555555555555	31.35	D_0__Bacteria; D_1__Bacteroidetes; D_2__Bacteroidia; D_3__Bacteroidales; D_4__Rikenellaceae; D_5__Alistipes; D_6__uncultured Bacteroidetes bacterium
FJ374255.1.1511	30.418269230769248	3.4823304536220644e-08	2.6408972461778493e-06	0.000217959063092205	0.05555555555555555	28.9	D_0__Bacteria; D_1__Proteobacteria; D_2__Deltaproteobacteria; D_3__Desulfovibrionales; D_4__Desulfovibrionaceae; D_5__Desulfovibrio
New.ReferenceOTU20	30.418269230769248	3.4823304536220644e-08	2.6408972461778493e-06	0.000217959063092205	0.05555555555555555	40.45	D_0__Bacteria; D_1__Firmicutes; D_2__Clostridia; D_3__Clostridiales; D_4__Lachnospiraceae; D_5__Tyzzerella 3; D_6__uncultured Eubacteriaceae bacterium
KF318259.1.1392	30.414613628169707	3.488898989414345e-08	2.6408972461778493e-06	0.00021837018774744388	0.05555555555555555	18.15	D_0__Bacteria; D_1__Bacteroidetes; D_2__Bacteroidia; D_3__Bacteroidales; D_4__Rikenellaceae; D_5__Alistipes; D_6__uncultured bacterium
KF318241.1.1404	30.414613628169707	3.488898989414345e-08	2.6408972461778493e-06	0.00021837018774744388	0.05555555555555555	27.2	D_0__Bacteria; D_1__Firmicutes; D_2__Clostridia; D_3__Clostridiales; D_4__Ruminococcaceae; D_5__uncultured
KM650519.1.1478	30.414613628169707	3.488898989414345e-08	2.6408972461778493e-06	0.00021837018774744388	0.05555555555555555	57.75	D_0__Bacteria; D_1__Proteobacteria; D_2__Deltaproteobacteria; D_3__Desulfobacterales; D_4__Desulfobacteraceae; D_5__Desulfobotulus
KM650591.1.1449	30.414613628169707	3.488898989414345e-08	2.6408972461778493e-06	0.00021837018774744388	0.05555555555555555	41.05	D_0__Bacteria; D_1__Firmicutes; D_2__Clostridia; D_3__Clostridiales; D_4__Ruminococcaceae; D_5__Ruminococcaceae UCG-009
New.ReferenceOTU8	30.414613628169707	3.488898989414345e-08	2.6408972461778493e-06	0.00021837018774744388	0.1111111111111111	39.05	D_0__Bacteria; D_1__Proteobacteria; D_2__Alphaproteobacteria; D_3__Rhodospirillales; D_4__Acetobacteraceae; D_5__Asaia; Ambiguous_taxa
KF318234.1.1408	30.41095890410961	3.4954783545700835e-08	2.6408972461778493e-06	0.00021878199021254152	0.05555555555555555	119.7	D_0__Bacteria; D_1__Proteobacteria; D_2__Deltaproteobacteria; D_3__Desulfovibrionales; D_4__Desulfovibrionaceae; D_5__Desulfovibrio
New.ReferenceOTU11	30.41095890410961	3.4954783545700835e-08	2.6408972461778493e-06	0.00021878199021254152	0.05555555555555555	46.7	D_0__Bacteria; D_1__Bacteroidetes; D_2__Bacteroidia; D_3__Bacteroidales; D_4__Porphyromonadaceae; D_5__uncultured
New.ReferenceOTU7	30.41095890410961	3.4954783545700835e-08	2.6408972461778493e-06	0.00021878199021254152	0.05555555555555555	32.45	D_0__Bacteria; D_1__Verrucomicrobia; D_2__WCHB1-41; D_3__uncultured Verrucomicrobia bacterium; D_4__uncultured Verrucomicrobia bacterium; D_5__uncultured Verrucomicrobia bacterium; D_6__uncultured Verrucomicrobia bacterium
KM650316.1.1446	30.407305058272275	3.5020685641917476e-08	2.6408972461778493e-06	0.00021919447143276148	0.05555555555555555	100.2	D_0__Bacteria; D_1__Bacteroidetes; D_2__Bacteroidia; D_3__Bacteroidales; D_4__Porphyromonadaceae; D_5__uncultured
New.ReferenceOTU164	30.278627620040677	3.7422680736852385e-08	2.769965631279603e-06	0.00023422855873195906	0.1111111111111111	20.35	D_0__Bacteria; D_1__Firmicutes; D_2__Clostridia; D_3__Clostridiales; D_4__Christensenellaceae; D_5__Christensenellaceae R-7 group; D_6__uncultured Firmicutes bacterium
AB288879.1.1351	30.260424765874482	3.7775542215130136e-08	2.769965631279603e-06	0.0002364371187244995	0.05555555555555555	25.15	D_0__Bacteria; D_1__Firmicutes; D_2__Clostridia; D_3__Clostridiales; D_4__Ruminococcaceae; D_5__uncultured; D_6__uncultured Firmicutes bacterium
FJ374258.1.1512	30.245878233118386	3.8059920800454684e-08	2.769965631279603e-06	0.00023821704429004587	0.05555555555555555	105.05	D_0__Bacteria; D_1__Firmicutes
New.ReferenceOTU41	30.102936145190164	4.097104280238562e-08	2.9475604241394436e-06	0.0002564377569001316	0.05555555555555555	10.65	D_0__Bacteria; D_1__Verrucomicrobia; D_2__LD1-PB3; D_3__uncultured bacterium; D_4__uncultured bacterium; D_5__uncultured bacterium; D_6__uncultured bacterium
JX457247.1.1524	29.936124911284615	4.465156857569424e-08	3.163171361457862e-06	0.0002794741677152702	0.1111111111111111	44.55	D_0__Bacteria; D_1__Proteobacteria; D_2__Deltaproteobacteria; D_3__Desulfobacterales; D_4__Desulfobacteraceae; D_5__Desulfatiferula; D_6__uncultured proteobacterium
KM650508.1.1452	29.92196736817216	4.49787907285109e-08	3.163171361457862e-06	0.0002815222511697497	0.1111111111111111	84.15	D_0__Bacteria; D_1__Bacteroidetes; D_2__Bacteroidia; D_3__Bacteroidales; D_4__Porphyromonadaceae
JF187496.1.1349	29.78413642340569	4.8292745394626776e-08	3.345818421229288e-06	0.000302264293424969	0.2222222222222222	22.0	D_0__Bacteria; D_1__Actinobacteria; D_2__Actinobacteria; D_3__Corynebacteriales; D_4__Corynebacteriaceae; D_5__Corynebacterium 1
KJ585676.1.1466	29.770044094840085	4.8645067316163155e-08	3.345818421229288e-06	0.0003044694763318652	0.3888888888888889	44.0	D_0__Bacteria; D_1__Firmicutes; D_2__Bacilli; D_3__Lactobacillales; D_4__Enterococcaceae; D_5__Enterococcus; D_6__Enterococcus faecalis
KM650892.1.1444	29.646888259781306	5.1835774472739447e-08	3.526522961139959e-06	0.0003244401124248762	0.16666666666666666	12.85	D_0__Bacteria; D_1__Firmicutes; D_2__Clostridia; D_3__Clostridiales; D_4__Christensenellaceae; D_5__Christensenellaceae R-7 group
FM179752.1.1686	29.520587892219776	5.532587826982101e-08	3.671086086842144e-06	0.0003462846720908097	0.16666666666666666	55.45	D_0__Bacteria; D_1__Proteobacteria; D_2__Gammaproteobacteria; D_3__Enterobacteriales; D_4__Enterobacteriaceae; D_5__Serratia; D_6__Serratia sp. SBS
AB470234.1.1460	29.506820566631706	5.5720271329286416e-08	3.671086086842144e-06	0.00034875317825000366	0.5555555555555556	57.2	D_0__Bacteria; D_1__Firmicutes; D_2__Bacilli; D_3__Lactobacillales; D_4__Enterococcaceae; D_5__Enterococcus; Ambiguous_taxa
New.ReferenceOTU1	29.506820566631706	5.5720271329286416e-08	3.671086086842144e-06	0.00034875317825000366	0.2222222222222222	188.15	D_0__Bacteria; D_1__Bacteroidetes; D_2__Bacteroidia; D_3__Bacteroidales; D_4__Porphyromonadaceae; D_5__uncultured; D_6__uncultured Bacteroidetes bacterium
New.CleanUp.ReferenceOTU2	29.423385836239035	5.817142660227776e-08	3.7926558239964217e-06	0.0003640949591036565	0.1111111111111111	16.95	D_0__Bacteria; D_1__Saccharibacteria; D_2__uncultured Candidatus Saccharibacteria bacterium; D_3__uncultured Candidatus Saccharibacteria bacterium; D_4__uncultured Candidatus Saccharibacteria bacterium; D_5__uncultured Candidatus Saccharibacteria bacterium; D_6__uncultured Candidatus Saccharibacteria bacterium
New.CleanUp.ReferenceOTU73	29.32660794459588	6.115023920002464e-08	3.8988498817068116e-06	0.0003827393471529542	0.1111111111111111	5.75	D_0__Bacteria; D_1__Firmicutes; D_2__Clostridia; D_3__Clostridiales; D_4__Peptococcaceae; D_5__uncultured; D_6__uncultured bacterium
New.ReferenceOTU6	29.309242591715382	6.170069435309961e-08	3.8988498817068116e-06	0.0003861846459560505	0.1111111111111111	16.35	D_0__Bacteria; D_1__Firmicutes; D_2__Clostridia; D_3__Clostridiales; D_4__Ruminococcaceae; D_5__Ruminiclostridium 5
KF625186.1.1741	29.180214458664835	6.594923030257825e-08	3.8988498817068116e-06	0.0004127762324638373	0.2222222222222222	314.55	D_0__Bacteria; D_1__Proteobacteria; D_2__Gammaproteobacteria; D_3__Enterobacteriales; D_4__Enterobacteriaceae
JN619902.1.1429	29.133252551020405	6.756728360118388e-08	3.8988498817068116e-06	0.00042290362805980986	0.0	1.7	D_0__Bacteria; D_1__Firmicutes; D_2__Clostridia; D_3__Clostridiales; D_4__Ruminococcaceae; D_5__uncultured
New.CleanUp.ReferenceOTU118	29.077619350732014	6.953565458667258e-08	3.8988498817068116e-06	0.0004352236620579837	0.0	1.95	D_0__Bacteria; D_1__Firmicutes; D_2__Clostridia; D_3__Clostridiales; D_4__Ruminococcaceae; D_5__uncultured
JN680675.1.1501	28.78446124763705	8.089756467385353e-08	3.8988498817068116e-06	0.0005063378572936493	0.0	4.45	D_0__Bacteria; D_1__Proteobacteria; D_2__Betaproteobacteria; D_3__Burkholderiales; D_4__Burkholderiaceae; D_5__Cupriavidus; D_6__Cupriavidus basilensis
New.CleanUp.ReferenceOTU95	28.733765253491004	8.304315275100107e-08	3.8988498817068116e-06	0.0005197670930685156	0.0	5.95	D_0__Bacteria; D_1__Proteobacteria; D_2__Deltaproteobacteria; D_3__Desulfovibrionales; D_4__Desulfovibrionaceae; D_5__Desulfovibrio; D_6__uncultured proteobacterium
New.CleanUp.ReferenceOTU65	28.6652484939759	8.603385876423067e-08	3.8988498817068116e-06	0.0005384859220053198	0.0	6.0	D_0__Archaea; D_1__Euryarchaeota; D_2__Methanobacteria; D_3__Methanobacteriales; D_4__Methanobacteriaceae; D_5__Methanobrevibacter; Ambiguous_taxa
New.CleanUp.ReferenceOTU135	28.661651399171788	8.619381777518476e-08	3.8988498817068116e-06	0.0005394871054548814	0.0	3.7	D_0__Bacteria; D_1__Firmicutes; D_2__Clostridia; D_3__Clostridiales; D_4__Christensenellaceae; D_5__Christensenellaceae R-7 group; D_6__uncultured bacterium
New.CleanUp.ReferenceOTU769	28.632907107935313	8.74827982572229e-08	3.8988498817068116e-06	0.0005475548342919581	0.0	7.95	D_0__Bacteria; D_1__Bacteroidetes; D_2__Bacteroidia; D_3__Bacteroidales; D_4__Porphyromonadaceae; D_5__uncultured
JN680615.1.1455	28.622142857142855	8.797045526531815e-08	3.8988498817068116e-06	0.0005506070795056263	0.0	5.55	D_0__Bacteria; D_1__Firmicutes; D_2__Clostridia; D_3__Clostridiales; D_4__Ruminococcaceae; D_5__Intestinimonas
New.CleanUp.ReferenceOTU58	28.622142857142855	8.797045526531815e-08	3.8988498817068116e-06	0.0005506070795056263	0.0	5.8	D_0__Bacteria; D_1__Proteobacteria; D_2__Deltaproteobacteria; D_3__Desulfovibrionales; D_4__Desulfovibrionaceae; D_5__Desulfovibrio
KM650889.1.1445	28.614971185166624	8.829686730514938e-08	3.8988498817068116e-06	0.00055265009246293	0.0	9.95	D_0__Bacteria; D_1__Bacteroidetes; D_2__Bacteroidia; D_3__Bacteroidales; D_4__Bacteroidaceae; D_5__Bacteroides; D_6__uncultured Bacteroidetes bacterium
New.ReferenceOTU101	28.607803106212423	8.862432851362471e-08	3.8988498817068116e-06	0.0005546996721667771	0.0	5.0	D_0__Bacteria; D_1__Proteobacteria; D_2__Deltaproteobacteria; D_3__Desulfovibrionales; D_4__Desulfovibrionaceae; D_5__Desulfovibrio
JN619593.1.1412	28.604220413274888	8.878845343501782e-08	3.8988498817068116e-06	0.0005557269300497765	0.0	8.35	D_0__Bacteria; D_1__Firmicutes; D_2__Clostridia; D_3__Clostridiales; D_4__Ruminococcaceae; D_5__uncultured; D_6__uncultured bacterium
JN680648.1.1482	28.604220413274888	8.878845343501782e-08	3.8988498817068116e-06	0.0005557269300497765	0.0	10.95	D_0__Bacteria; D_1__Firmicutes; D_2__Negativicutes; D_3__Selenomonadales; D_4__Acidaminococcaceae; D_5__uncultured
KM650362.1.1442	28.604220413274888	8.878845343501782e-08	3.8988498817068116e-06	0.0005557269300497765	0.0	13.6	D_0__Bacteria; D_1__Bacteroidetes; D_2__Bacteroidia; D_3__Bacteroidales; D_4__Rikenellaceae; D_5__Alistipes; D_6__uncultured Bacteroidetes bacterium
FJ904262.1.1477	28.600638617580763	8.895284170400361e-08	3.8988498817068116e-06	0.0005567558362253586	0.0	8.4	D_0__Bacteria; D_1__Firmicutes; D_2__Clostridia; D_3__Clostridiales; D_4__Ruminococcaceae; D_5__Candidatus Soleaferrea; D_6__uncultured bacterium
KF318270.1.1307	28.600638617580763	8.895284170400361e-08	3.8988498817068116e-06	0.0005567558362253586	0.0	9.1	D_0__Bacteria; D_1__Firmicutes; D_2__Clostridia; D_3__Clostridiales; D_4__Ruminococcaceae; D_5__Candidatus Soleaferrea
AR205024.1.1460	28.597057718793035	8.911749367315818e-08	3.8988498817068116e-06	0.000557786392900297	0.0	6.45	D_0__Bacteria; D_1__Actinobacteria; D_2__Actinobacteria; D_3__Corynebacteriales; D_4__Corynebacteriaceae; D_5__Corynebacterium 1; D_6__uncultured bacterium
New.ReferenceOTU9	28.589898610589557	8.944759012412027e-08	3.8988498817068116e-06	0.0005598524665868688	0.0	11.5	D_0__Bacteria; D_1__Bacteroidetes; D_2__Bacteroidia; D_3__Bacteroidales; D_4__Rikenellaceae; D_5__uncultured; D_6__uncultured Rikenellaceae bacterium
AB288921.1.1348	28.586320400500625	8.961303531292174e-08	3.8988498817068116e-06	0.0005608879880235772	0.0	6.2	D_0__Bacteria; D_1__Firmicutes; D_2__Clostridia; D_3__Clostridiales; D_4__Ruminococcaceae; D_5__uncultured; D_6__uncultured bacterium
JN619748.1.1418	28.586320400500625	8.961303531292174e-08	3.8988498817068116e-06	0.0005608879880235772	0.0	16.1	D_0__Bacteria; D_1__Firmicutes; D_2__Clostridia; D_3__Clostridiales; D_4__Ruminococcaceae; D_5__Anaerotruncus; D_6__uncultured bacterium
GQ138601.1.1397	28.586320400500625	8.961303531292174e-08	3.8988498817068116e-06	0.0005608879880235772	0.0	11.3	D_0__Bacteria; D_1__Firmicutes; D_2__Clostridia; D_3__Clostridiales; D_4__Ruminococcaceae; D_5__Ruminiclostridium 9
JN619967.1.1435	28.586320400500625	8.961303531292174e-08	3.8988498817068116e-06	0.0005608879880235772	0.0	22.2	D_0__Bacteria; D_1__Firmicutes; D_2__Clostridia; D_3__Clostridiales; D_4__Ruminococcaceae; D_5__uncultured; D_6__uncultured bacterium
New.ReferenceOTU33	28.586320400500625	8.961303531292174e-08	3.8988498817068116e-06	0.0005608879880235772	0.0	20.25	D_0__Bacteria; D_1__Firmicutes; D_2__Clostridia; D_3__Clostridiales; D_4__Ruminococcaceae; D_5__uncultured
New.CleanUp.ReferenceOTU21	28.586320400500625	8.961303531292174e-08	3.8988498817068116e-06	0.0005608879880235772	0.0	8.8	D_0__Bacteria; D_1__Firmicutes; D_2__Clostridia; D_3__Clostridiales; D_4__Christensenellaceae; D_5__Christensenellaceae R-7 group; D_6__uncultured Clostridiaceae bacterium
New.ReferenceOTU69	28.582743085971718	8.977874561588093e-08	3.8988498817068116e-06	0.0005619251688097987	0.0	13.6	D_0__Bacteria; D_1__Bacteroidetes; D_2__Bacteroidia; D_3__Bacteroidales; D_4__Porphyromonadaceae; D_5__Parabacteroides; D_6__uncultured bacterium
New.ReferenceOTU19	28.582743085971718	8.977874561588093e-08	3.8988498817068116e-06	0.0005619251688097987	0.0	13.85	D_0__Bacteria; D_1__Firmicutes; D_2__Clostridia; D_3__Clostridiales; D_4__Ruminococcaceae; D_5__Ruminococcaceae UCG-005; D_6__uncultured bacterium
New.ReferenceOTU158	28.582743085971718	8.977874561588093e-08	3.8988498817068116e-06	0.0005619251688097987	0.0	17.05	D_0__Bacteria; D_1__Firmicutes; D_2__Clostridia; D_3__Clostridiales; D_4__Christensenellaceae; D_5__uncultured; D_6__uncultured bacterium
New.CleanUp.ReferenceOTU11	28.582743085971718	8.977874561588093e-08	3.8988498817068116e-06	0.0005619251688097987	0.0	10.5	D_0__Bacteria; D_1__Bacteroidetes; D_2__Bacteroidia; D_3__Bacteroidales; D_4__Porphyromonadaceae; D_5__Paludibacter; D_6__uncultured Bacteroidales bacterium
JN619926.1.1420	28.579166666666662	8.994472138741692e-08	3.8988498817068116e-06	0.0005629640111638425	0.0	10.05	D_0__Bacteria; D_1__Firmicutes; D_2__Clostridia; D_3__Clostridiales; D_4__Ruminococcaceae; D_5__uncultured; D_6__uncultured Firmicutes bacterium
GQ132346.1.1393	28.579166666666662	8.994472138741692e-08	3.8988498817068116e-06	0.0005629640111638425	0.0	11.05	D_0__Bacteria; D_1__Planctomycetes; D_2__Planctomycetacia; D_3__Planctomycetales; D_4__Planctomycetaceae; D_5__Termite planctomycete cluster
AB234482.1.1345	28.575591142249465	9.011096298231831e-08	3.8988498817068116e-06	0.0005640045173063303	0.0	14.25	D_0__Bacteria; D_1__Firmicutes; D_2__Clostridia; D_3__Clostridiales; D_4__Ruminococcaceae; D_5__Ruminiclostridium 9
New.ReferenceOTU68	28.575591142249465	9.011096298231831e-08	3.8988498817068116e-06	0.0005640045173063303	0.0	14.85	D_0__Bacteria; D_1__Bacteroidetes; D_2__Bacteroidia; D_3__Bacteroidales; D_4__Porphyromonadaceae; D_5__Parabacteroides; D_6__uncultured bacterium
New.ReferenceOTU14	28.575591142249465	9.011096298231831e-08	3.8988498817068116e-06	0.0005640045173063303	0.0	17.6	D_0__Bacteria; D_1__Bacteroidetes; D_2__Bacteroidia; D_3__Bacteroidales; D_4__Porphyromonadaceae; D_5__Parabacteroides
New.ReferenceOTU92	28.575591142249465	9.011096298231831e-08	3.8988498817068116e-06	0.0005640045173063303	0.0	11.1	D_0__Bacteria; D_1__Proteobacteria; D_2__Deltaproteobacteria; D_3__Desulfovibrionales; D_4__Desulfovibrionaceae; D_5__Desulfovibrio
AJ576387.1.1452	28.572016512384288	9.027747075574298e-08	3.8988498817068116e-06	0.0005650466894601954	0.0	13.95	D_0__Bacteria; D_1__Firmicutes; D_2__Erysipelotrichia; D_3__Erysipelotrichales; D_4__Erysipelotrichaceae; D_5__Erysipelatoclostridium; D_6__uncultured bacterium
New.ReferenceOTU36	28.572016512384288	9.027747075574298e-08	3.8988498817068116e-06	0.0005650466894601954	0.0	29.0	D_0__Bacteria; D_1__Bacteroidetes; D_2__Bacteroidia; D_3__Bacteroidales; D_4__Rikenellaceae; D_5__Rs-D38 termite group
New.ReferenceOTU45	28.568442776735456	9.044424506321946e-08	3.8988498817068116e-06	0.0005660905298506906	0.0	13.9	D_0__Bacteria; D_1__Proteobacteria; D_2__Alphaproteobacteria; D_3__Rhizobiales; D_4__Beijerinckiaceae; D_5__uncultured; D_6__uncultured bacterium
KM650937.1.1473	28.564869934967483	9.061128626064507e-08	3.8988498817068116e-06	0.0005671360407053775	0.0	12.15	D_0__Bacteria; D_1__Proteobacteria; D_2__Deltaproteobacteria; D_3__Desulfovibrionales; D_4__Desulfovibrionaceae; D_5__Desulfovibrio; D_6__uncultured proteobacterium
New.ReferenceOTU63	28.564869934967483	9.061128626064507e-08	3.8988498817068116e-06	0.0005671360407053775	0.0	21.15	D_0__Bacteria; D_1__Bacteroidetes; D_2__Bacteroidia; D_3__Bacteroidales; D_4__Porphyromonadaceae; D_5__Parabacteroides; D_6__uncultured bacterium
AB894454.1.1477	28.56129798674503	9.077859470428891e-08	3.8988498817068116e-06	0.0005681832242541443	0.0	22.1	D_0__Bacteria; D_1__Proteobacteria; D_2__Deltaproteobacteria; D_3__Rs-K70 termite group; D_4__uncultured delta proteobacterium; D_5__uncultured delta proteobacterium; D_6__uncultured delta proteobacterium
KM650539.1.1455	28.56129798674503	9.077859470428891e-08	3.8988498817068116e-06	0.0005681832242541443	0.0	19.45	D_0__Bacteria; D_1__Firmicutes; D_2__Clostridia; D_3__Clostridiales; D_4__Ruminococcaceae; D_5__Ruminococcaceae UCG-009; D_6__uncultured Firmicutes bacterium
CU924156.1.1391	28.56129798674503	9.077859470428891e-08	3.8988498817068116e-06	0.0005681832242541443	0.0	34.25	D_0__Bacteria; D_1__Verrucomicrobia; D_2__LD1-PB3; D_3__uncultured bacterium; D_4__uncultured bacterium; D_5__uncultured bacterium; D_6__uncultured bacterium
AZCX01000019.3617.5034	28.56129798674503	9.077859470428891e-08	3.8988498817068116e-06	0.0005681832242541443	0.0	38.6	D_0__Bacteria; D_1__Firmicutes; D_2__Bacilli; D_3__Lactobacillales; D_4__Lactobacillaceae; D_5__Lactobacillus; Ambiguous_taxa
DQ307721.1.1415	28.56129798674503	9.077859470428891e-08	3.8988498817068116e-06	0.0005681832242541443	0.0	17.5	D_0__Bacteria; D_1__Planctomycetes; D_2__vadinHA49; D_3__uncultured bacterium; D_4__uncultured bacterium; D_5__uncultured bacterium; D_6__uncultured bacterium
GBID01006024.8.1313	28.56129798674503	9.077859470428891e-08	3.8988498817068116e-06	0.0005681832242541443	0.0	30.55	D_0__Bacteria; D_1__Firmicutes; D_2__Clostridia; D_3__Clostridiales; D_4__Christensenellaceae; D_5__Christensenellaceae R-7 group
New.ReferenceOTU37	28.56129798674503	9.077859470428891e-08	3.8988498817068116e-06	0.0005681832242541443	0.0	19.65	D_0__Archaea; D_1__Euryarchaeota; D_2__Methanobacteria; D_3__Methanobacteriales; D_4__Methanobacteriaceae; D_5__Methanobrevibacter; D_6__uncultured archaeon
New.ReferenceOTU18	28.55772693173293	9.094617075078999e-08	3.8988498817068116e-06	0.0005692320827291945	0.0	42.7	D_0__Bacteria; D_1__Bacteroidetes; D_2__Bacteroidia; D_3__Bacteroidales; D_4__Rikenellaceae; D_5__Alistipes; D_6__uncultured bacterium
KM650885.1.1446	27.823912851093976	1.3287362176849817e-07	5.657523800333537e-06	0.00083165599864903	0.05555555555555555	11.25	D_0__Bacteria; D_1__Firmicutes; D_2__Clostridia; D_3__Clostridiales; D_4__Ruminococcaceae; D_5__[Eubacterium] coprostanoligenes group; D_6__uncultured bacterium
KM650599.1.1425	27.800067676025705	1.3452140607718906e-07	5.6607503838735055e-06	0.0008419694806371264	0.05555555555555555	37.7	D_0__Bacteria; D_1__Firmicutes; D_2__Clostridia; D_3__Clostridiales; D_4__Christensenellaceae; D_5__Christensenellaceae R-7 group; D_6__uncultured bacterium
New.ReferenceOTU13	27.796664558425505	1.3475823728984698e-07	5.6607503838735055e-06	0.0008434518071971523	0.05555555555555555	45.25	D_0__Bacteria; D_1__Bacteroidetes; D_2__Bacteroidia; D_3__Bacteroidales; D_4__Rikenellaceae; D_5__Rikenellaceae RC9 gut group; D_6__uncultured Bacteroidetes bacterium
AB093424.1.1389	27.692307692307708	1.4222714592818936e-07	5.918567578419155e-06	0.0008901997063645372	11862.0	3120.1	D_0__Bacteria; D_1__Bacteroidetes; D_2__Flavobacteriia; D_3__Flavobacteriales; D_4__Blattabacteriaceae; D_5__Blattabacterium
JN680635.1.1473	27.68470825498052	1.4278697944420713e-07	5.918567578419155e-06	0.0008937037043412925	0.05555555555555555	8.9	D_0__Bacteria; D_1__Firmicutes; D_2__Erysipelotrichia; D_3__Erysipelotrichales; D_4__Erysipelotrichaceae
New.ReferenceOTU16	27.640640518074097	1.4607716026047596e-07	5.996739674573666e-06	0.0009142969460703191	0.05555555555555555	35.15	D_0__Bacteria; D_1__Bacteroidetes; D_2__Bacteroidia; D_3__Bacteroidales; D_4__Porphyromonadaceae; D_5__Parabacteroides
AM882601.1.1521	27.633873315107255	1.4658909893110256e-07	5.996739674573666e-06	0.0009175011702097709	0.05555555555555555	134.5	D_0__Bacteria; D_1__Proteobacteria; D_2__Deltaproteobacteria; D_3__Desulfobacterales; D_4__Desulfobacteraceae; D_5__Desulfosarcina
GQ358806.1.1469	27.495120681205602	1.5749133418657998e-07	6.36299160247075e-06	0.000985738260673804	0.1111111111111111	9.85	D_0__Bacteria; D_1__Actinobacteria; D_2__Actinobacteria; D_3__Corynebacteriales; D_4__Nocardiaceae
New.ReferenceOTU2	27.491752419453647	1.5776585643650685e-07	6.36299160247075e-06	0.0009874564954360965	0.05555555555555555	61.9	D_0__Bacteria; D_1__Synergistetes; D_2__Synergistia; D_3__Synergistales; D_4__Synergistaceae; D_5__uncultured
New.ReferenceOTU62	27.481652583884415	1.5859189806445709e-07	6.36299160247075e-06	0.000992626689985437	0.05555555555555555	20.7	D_0__Bacteria; D_1__Bacteroidetes; D_2__Bacteroidia; D_3__Bacteroidales; D_4__Porphyromonadaceae; D_5__Dysgonomonas
New.CleanUp.ReferenceOTU23	27.42723683851049	1.63117598667782e-07	6.502885669182468e-06	0.0010209530500616475	0.05555555555555555	4.95	D_0__Bacteria; D_1__Firmicutes; D_2__Clostridia; D_3__Clostridiales; D_4__Ruminococcaceae; D_5__Candidatus Soleaferrea
FJ374212.1.1489	27.245088383838397	1.7922984746562957e-07	7.099997565109971e-06	0.0011217996152873754	0.05555555555555555	4.85	D_0__Bacteria; D_1__Firmicutes; D_2__Clostridia; D_3__Clostridiales; D_4__Ruminococcaceae; D_5__Anaerotruncus; D_6__uncultured bacterium
New.CleanUp.ReferenceOTU0	27.13886885202106	1.8935230379782486e-07	7.444809875193303e-06	0.001185156069470586	0.2777777777777778	81.75	D_0__Bacteria; D_1__Synergistetes; D_2__Synergistia; D_3__Synergistales; D_4__Synergistaceae; D_5__uncultured; D_6__uncultured bacterium
New.ReferenceOTU0	27.129084378213093	1.903130819669162e-07	7.444809875193303e-06	0.0011911695800309284	0.1111111111111111	176.5	D_0__Bacteria; D_1__Bacteroidetes; D_2__Bacteroidia; D_3__Bacteroidales; D_4__PeH15; D_5__uncultured Bacteroidetes bacterium; D_6__uncultured Bacteroidetes bacterium
New.CleanUp.ReferenceOTU55	26.681608746583382	2.398940368030103e-07	9.064507917043844e-06	0.0015014967763500415	0.0	3.05	D_0__Bacteria; D_1__Firmicutes; D_2__Bacilli; D_3__Lactobacillales; D_4__Leuconostocaceae; D_5__Leuconostoc; D_6__Leuconostoc fallax
KM650496.1.1446	26.5537305699482	2.5630929832984653e-07	9.064507917043844e-06	0.0016042398982465094	0.0	2.95	D_0__Bacteria; D_1__Firmicutes; D_2__Clostridia; D_3__Clostridiales; D_4__Ruminococcaceae; D_5__Ruminococcaceae NK4A214 group
New.CleanUp.ReferenceOTU131	26.41004895645454	2.7610032480289205e-07	9.064507917043844e-06	0.0017281119329413013	0.0	3.0	D_0__Bacteria; D_1__Bacteroidetes; D_2__Bacteroidia; D_3__Bacteroidales; D_4__Porphyromonadaceae; D_5__uncultured; D_6__uncultured Bacteroidetes bacterium
New.CleanUp.ReferenceOTU112	26.3794621026895	2.805073170151485e-07	9.064507917043844e-06	0.0017556952971978146	0.0	3.7	D_0__Bacteria; D_1__Firmicutes; D_2__Clostridia; D_3__Clostridiales; D_4__Christensenellaceae; D_5__Christensenellaceae R-7 group
New.CleanUp.ReferenceOTU89	26.34217424826524	2.8597528389983874e-07	9.064507917043844e-06	0.0017899193019290907	0.0	4.35	D_0__Bacteria; D_1__Firmicutes; D_2__Clostridia; D_3__Clostridiales; D_4__Christensenellaceae; D_5__Christensenellaceae R-7 group; D_6__uncultured Clostridiaceae bacterium
New.CleanUp.ReferenceOTU402	26.338789669793155	2.8647686350387074e-07	9.064507917043844e-06	0.001793058688670727	0.0	5.5	D_0__Bacteria; D_1__Synergistetes; D_2__Synergistia; D_3__Synergistales; D_4__Synergistaceae; D_5__uncultured; D_6__uncultured Synergistetes bacterium
KF318251.1.1396	26.335405960945547	2.8697919571235104e-07	9.064507917043844e-06	0.0017962027859636052	0.0	4.25	D_0__Bacteria; D_1__Firmicutes; D_2__Clostridia; D_3__Clostridiales; D_4__Ruminococcaceae; D_5__uncultured; D_6__uncultured Firmicutes bacterium
New.CleanUp.ReferenceOTU344	26.335405960945547	2.8697919571235104e-07	9.064507917043844e-06	0.0017962027859636052	0.0	5.5	D_0__Bacteria; D_1__Bacteroidetes; D_2__Bacteroidia; D_3__Bacteroidales; D_4__Porphyromonadaceae; D_5__uncultured; D_6__uncultured Bacteroidetes bacterium
KM650261.1.1432	26.332023121387298	2.874822814482887e-07	9.064507917043844e-06	0.0017993515995848388	0.0	5.25	D_0__Bacteria; D_1__Actinobacteria; D_2__Coriobacteriia; D_3__Coriobacteriales; D_4__Coriobacteriaceae; D_5__uncultured
AB198476.1.1337	26.332023121387298	2.874822814482887e-07	9.064507917043844e-06	0.0017993515995848388	0.0	3.75	D_0__Bacteria; D_1__Firmicutes; D_2__Clostridia; D_3__Clostridiales; D_4__Christensenellaceae; D_5__Christensenellaceae R-7 group; D_6__uncultured bacterium
JN680601.1.1450	26.325260048799294	2.884907171988123e-07	9.064507917043844e-06	0.0018056633989473663	0.0	5.6	D_0__Bacteria; D_1__Bacteroidetes; D_2__Bacteroidia; D_3__Bacteroidales; D_4__Rikenellaceae; D_5__Alistipes
New.ReferenceOTU29	26.325260048799294	2.884907171988123e-07	9.064507917043844e-06	0.0018056633989473663	0.0	5.0	D_0__Bacteria; D_1__Firmicutes; D_2__Clostridia; D_3__Clostridiales; D_4__Ruminococcaceae; D_5__uncultured; D_6__uncultured Firmicutes bacterium
JN619784.1.1414	26.315121951219528	2.90009045404524e-07	9.064507917043844e-06	0.0018151666151869157	0.0	4.9	D_0__Bacteria; D_1__Actinobacteria; D_2__Coriobacteriia; D_3__Coriobacteriales; D_4__Coriobacteriaceae; D_5__uncultured; D_6__uncultured bacterium
FJ462125.1.1537	26.308367556468188	2.910250580795551e-07	9.064507917043844e-06	0.0018215258385199352	0.0	5.5	D_0__Bacteria; D_1__Firmicutes; D_2__Clostridia; D_3__Clostridiales; D_4__Peptococcaceae; D_5__uncultured; D_6__uncultured bacterium
KM650240.1.1458	26.308367556468188	2.910250580795551e-07	9.064507917043844e-06	0.0018215258385199352	0.0	4.8	D_0__Bacteria; D_1__Firmicutes; D_2__Clostridia; D_3__Clostridiales; D_4__Ruminococcaceae
New.ReferenceOTU191	26.308367556468188	2.910250580795551e-07	9.064507917043844e-06	0.0018215258385199352	0.0	6.9	D_0__Bacteria; D_1__Firmicutes; D_2__Clostridia; D_3__Clostridiales; D_4__Ruminococcaceae; D_5__[Eubacterium] coprostanoligenes group; D_6__uncultured bacterium
New.ReferenceOTU38	26.308367556468188	2.910250580795551e-07	9.064507917043844e-06	0.0018215258385199352	0.0	5.15	D_0__Bacteria; D_1__Planctomycetes; D_2__Planctomycetacia; D_3__Planctomycetales; D_4__Planctomycetaceae; D_5__Termite planctomycete cluster; D_6__uncultured planctomycete
New.CleanUp.ReferenceOTU70	26.308367556468188	2.910250580795551e-07	9.064507917043844e-06	0.0018215258385199352	0.0	5.3	D_0__Bacteria; D_1__Firmicutes; D_2__Clostridia; D_3__Clostridiales; D_4__Syntrophomonadaceae; D_5__Syntrophomonas; D_6__uncultured bacterium
New.CleanUp.ReferenceOTU20	26.308367556468188	2.910250580795551e-07	9.064507917043844e-06	0.0018215258385199352	0.0	4.95	D_0__Bacteria; D_1__Firmicutes; D_2__Clostridia; D_3__Clostridiales; D_4__Christensenellaceae; D_5__Christensenellaceae R-7 group; D_6__uncultured bacterium
New.ReferenceOTU151	26.30499165918133	2.915342053652937e-07	9.064507917043844e-06	0.0018247125913813732	0.0	10.45	D_0__Bacteria; D_1__Saccharibacteria; D_2__uncultured Candidatus Saccharibacteria bacterium; D_3__uncultured Candidatus Saccharibacteria bacterium; D_4__uncultured Candidatus Saccharibacteria bacterium; D_5__uncultured Candidatus Saccharibacteria bacterium; D_6__uncultured Candidatus Saccharibacteria bacterium
GQ138705.1.1395	26.301616628175534	2.9204411452376685e-07	9.064507917043844e-06	0.0018279041128042568	0.0	6.95	D_0__Bacteria; D_1__Firmicutes; D_2__Clostridia; D_3__Clostridiales; D_4__Ruminococcaceae; D_5__Ruminococcaceae NK4A214 group
JN680685.1.1513	26.301616628175534	2.9204411452376685e-07	9.064507917043844e-06	0.0018279041128042568	0.0	8.1	D_0__Bacteria; D_1__Planctomycetes; D_2__vadinHA49
CU919930.1.1382	26.29486916367369	2.930662221857919e-07	9.064507917043844e-06	0.0018343014846608713	0.0	5.55	D_0__Bacteria; D_1__Planctomycetes; D_2__vadinHA49
New.CleanUp.ReferenceOTU84	26.29486916367369	2.930662221857919e-07	9.064507917043844e-06	0.0018343014846608713	0.0	6.75	D_0__Bacteria; D_1__Bacteroidetes; D_2__Bacteroidia; D_3__Bacteroidales; D_4__Rikenellaceae; D_5__Alistipes
New.ReferenceOTU168	26.291496729511366	2.93578422554909e-07	9.064507917043844e-06	0.0018375073467711755	0.0	6.5	D_0__Bacteria; D_1__Firmicutes; D_2__Clostridia; D_3__Clostridiales; D_4__Ruminococcaceae; D_5__Anaerotruncus; D_6__uncultured bacterium
KM650595.1.1458	26.284754455699463	2.9460512103966766e-07	9.064507917043844e-06	0.00184393345258728	0.0	6.8	D_0__Bacteria; D_1__Firmicutes; D_2__Clostridia; D_3__Clostridiales; D_4__Christensenellaceae; D_5__Christensenellaceae R-7 group; D_6__uncultured bacterium
JX096385.1.1401	26.28138461538463	2.9511962102599334e-07	9.064507917043844e-06	0.0018471537080016922	0.0	5.25	D_0__Bacteria; D_1__Firmicutes; D_2__Clostridia; D_3__Clostridiales; D_4__Lachnospiraceae; D_5__Lachnospiraceae UCG-010
KF318255.1.1393	26.28138461538463	2.9511962102599334e-07	9.064507917043844e-06	0.0018471537080016922	0.0	5.85	D_0__Bacteria; D_1__Firmicutes; D_2__Clostridia; D_3__Clostridiales; D_4__Ruminococcaceae; D_5__uncultured; D_6__uncultured Firmicutes bacterium
New.ReferenceOTU70	26.28138461538463	2.9511962102599334e-07	9.064507917043844e-06	0.0018471537080016922	0.0	12.1	D_0__Bacteria; D_1__Bacteroidetes; D_2__Bacteroidia; D_3__Bacteroidales; D_4__Porphyromonadaceae; D_5__uncultured; D_6__uncultured Bacteroidetes bacterium
New.CleanUp.ReferenceOTU19	26.28138461538463	2.9511962102599334e-07	9.064507917043844e-06	0.0018471537080016922	0.0	10.2	D_0__Bacteria; D_1__Bacteroidetes; D_2__Bacteroidia; D_3__Bacteroidales; D_4__Porphyromonadaceae; D_5__Parabacteroides; D_6__uncultured bacterium
KM650872.1.1456	26.278015639020655	2.956348894234978e-07	9.064507917043844e-06	0.0018503787729016727	0.0	9.4	D_0__Bacteria; D_1__Firmicutes; D_2__Clostridia; D_3__Clostridiales; D_4__Christensenellaceae; D_5__Christensenellaceae R-7 group
JN680667.1.1518	26.278015639020655	2.956348894234978e-07	9.064507917043844e-06	0.0018503787729016727	0.0	10.4	D_0__Bacteria; D_1__Proteobacteria; D_2__Deltaproteobacteria; D_3__Desulfovibrionales; D_4__Desulfovibrionaceae; D_5__Desulfovibrio
KM650256.1.1439	26.278015639020655	2.956348894234978e-07	9.064507917043844e-06	0.0018503787729016727	0.0	7.0	D_0__Bacteria; D_1__Firmicutes; D_2__Clostridia; D_3__Clostridiales; D_4__Ruminococcaceae; D_5__Candidatus Soleaferrea; D_6__uncultured bacterium
JN680666.1.1513	26.278015639020655	2.956348894234978e-07	9.064507917043844e-06	0.0018503787729016727	0.0	14.7	D_0__Bacteria; D_1__Proteobacteria; D_2__Deltaproteobacteria; D_3__Desulfovibrionales; D_4__Desulfovibrionaceae; D_5__Desulfovibrio
New.ReferenceOTU15	26.278015639020655	2.956348894234978e-07	9.064507917043844e-06	0.0018503787729016727	0.0	7.9	D_0__Bacteria; D_1__Bacteroidetes; D_2__Bacteroidia; D_3__Bacteroidales; D_4__Porphyromonadaceae; D_5__uncultured; D_6__uncultured Bacteroidetes bacterium
New.ReferenceOTU51	26.278015639020655	2.956348894234978e-07	9.064507917043844e-06	0.0018503787729016727	0.0	6.15	D_0__Bacteria; D_1__Bacteroidetes; D_2__Bacteroidia; D_3__Bacteroidales; D_4__Rikenellaceae; D_5__Alistipes
New.CleanUp.ReferenceOTU578	26.278015639020655	2.956348894234978e-07	9.064507917043844e-06	0.0018503787729016727	0.0	6.9	D_0__Bacteria; D_1__Firmicutes; D_2__Clostridia; D_3__Clostridiales; D_4__Christensenellaceae; D_5__Christensenellaceae R-7 group; D_6__uncultured Firmicutes bacterium
New.CleanUp.ReferenceOTU10	26.274647526275327	2.9615092716965847e-07	9.064507917043844e-06	0.0018536086531548922	0.0	10.15	D_0__Bacteria; D_1__Tenericutes; D_2__Mollicutes; D_3__Acholeplasmatales; D_4__Acholeplasmataceae; D_5__Acholeplasma; D_6__uncultured bacterium
New.CleanUp.ReferenceOTU71	26.274647526275327	2.9615092716965847e-07	9.064507917043844e-06	0.0018536086531548922	0.0	7.2	D_0__Bacteria; D_1__Firmicutes; D_2__Clostridia; D_3__Clostridiales; D_4__Christensenellaceae; D_5__Christensenellaceae R-7 group; D_6__uncultured Clostridiaceae bacterium
New.CleanUp.ReferenceOTU9	26.274647526275327	2.9615092716965847e-07	9.064507917043844e-06	0.0018536086531548922	0.0	12.55	D_0__Bacteria; D_1__Bacteroidetes; D_2__Bacteroidia; D_3__Bacteroidales; D_4__Porphyromonadaceae; D_5__Parabacteroides; D_6__uncultured bacterium
New.CleanUp.ReferenceOTU22	26.274647526275327	2.9615092716965847e-07	9.064507917043844e-06	0.0018536086531548922	0.0	7.1	D_0__Bacteria; D_1__Firmicutes; D_2__Clostridia; D_3__Clostridiales; D_4__Family XIII
JN680630.1.1448	26.271280276816626	2.966677352028103e-07	9.064507917043844e-06	0.0018568433546343897	0.0	18.25	D_0__Bacteria; D_1__Firmicutes; D_2__Clostridia; D_3__Clostridiales; D_4__Christensenellaceae; D_5__Christensenellaceae R-7 group
AB234542.1.1379	26.261183704842445	2.982227904203852e-07	9.064507917043844e-06	0.001866576445241191	0.0	17.5	D_0__Bacteria; D_1__Planctomycetes; D_2__vadinHA49
KM650304.1.1443	26.261183704842445	2.982227904203852e-07	9.064507917043844e-06	0.001866576445241191	0.0	13.2	D_0__Bacteria; D_1__Bacteroidetes; D_2__Bacteroidia; D_3__Bacteroidales; D_4__Rikenellaceae; D_5__Alistipes
JX000048.1.1520	26.261183704842445	2.982227904203852e-07	9.064507917043844e-06	0.001866576445241191	0.0	10.75	D_0__Bacteria; D_1__Firmicutes; D_2__Bacilli; D_3__Lactobacillales; D_4__Enterococcaceae; D_5__Enterococcus
New.ReferenceOTU30	26.257819905213285	2.9874268900195866e-07	9.064507917043844e-06	0.0018698304904632593	0.0	25.9	D_0__Bacteria; D_1__Firmicutes; D_2__Clostridia; D_3__Clostridiales; D_4__Ruminococcaceae; D_5__uncultured; D_6__uncultured bacterium
New.ReferenceOTU189	26.251094890510963	2.997848120830925e-07	9.064507917043844e-06	0.0018763531388280759	0.0	33.5	D_0__Bacteria; D_1__Firmicutes; D_2__Negativicutes; D_3__Selenomonadales; D_4__uncultured; D_5__uncultured bacterium; D_6__uncultured bacterium
New.ReferenceOTU137	26.12851618605679	3.1943145726982344e-07	9.612122553133773e-06	0.0019993214910518247	9.555555555555555	2.7	D_0__Bacteria; D_1__Bacteroidetes; D_2__Flavobacteriia; D_3__Flavobacteriales; D_4__Blattabacteriaceae; D_5__Blattabacterium
New.ReferenceOTU159	25.391498759858422	4.679758802909399e-07	1.40146460992392e-05	0.002929061034740993	0.05555555555555555	10.55	D_0__Bacteria; D_1__Firmicutes; D_2__Clostridia; D_3__Clostridiales; D_4__Ruminococcaceae
EF608551.1.1456	25.31214040643969	4.876298979179305e-07	1.4533693005087272e-05	0.003052075531068327	0.1111111111111111	232.15	D_0__Bacteria; D_1__Proteobacteria; D_2__Gammaproteobacteria; D_3__Enterobacteriales; D_4__Enterobacteriaceae; D_5__Xenorhabdus
JN680683.1.1472	25.21821970171701	5.119625429237039e-07	1.5186604531561435e-05	0.003204373556159463	0.05555555555555555	6.1	D_0__Bacteria; D_1__Actinobacteria; D_2__Coriobacteriia; D_3__Coriobacteriales; D_4__Coriobacteriaceae; D_5__uncultured; D_6__uncultured bacterium
JN680564.1.1443	25.18980658487732	5.195608377097762e-07	1.533929850578061e-05	0.0032519312832254895	0.05555555555555555	9.0	D_0__Bacteria; D_1__Bacteroidetes; D_2__Bacteroidia; D_3__Bacteroidales; D_4__Bacteroidaceae; D_5__Bacteroides
JN680662.1.1456	25.014316292775145	5.690620870738547e-07	1.6721876070400263e-05	0.0035617596029952564	0.05555555555555555	21.9	D_0__Bacteria; D_1__Firmicutes; D_2__Clostridia; D_3__Clostridiales; D_4__Lachnospiraceae; D_5__Tyzzerella 3
New.ReferenceOTU23	24.892473937673117	6.061861492424236e-07	1.7729528542562286e-05	0.0037941191081083295	0.05555555555555555	6.55	D_0__Bacteria; D_1__Firmicutes; D_2__Clostridia; D_3__Clostridiales; D_4__Ruminococcaceae; D_5__Ruminococcaceae UCG-009; D_6__uncultured bacterium
KM650870.1.1448	24.696435717858925	6.710816804346147e-07	1.945242844756665e-05	0.004200300237840253	0.1111111111111111	20.8	D_0__Bacteria; D_1__Bacteroidetes; D_2__Bacteroidia; D_3__Bacteroidales; D_4__M2PB4-65 termite group
KM650558.1.1457	24.695782294375903	6.713092418396543e-07	1.945242844756665e-05	0.004201724544674396	0.05555555555555555	3.4	D_0__Bacteria; D_1__Firmicutes; D_2__Clostridia; D_3__Clostridiales; D_4__Family XIII; D_5__Family XIII UCG-002
DQ223886.1.1449	24.487786259541988	7.478238886197216e-07	2.1569722206778054e-05	0.004680629718870837	0.0	1.75	D_0__Bacteria; D_1__Firmicutes; D_2__Bacilli; D_3__Lactobacillales; D_4__Enterococcaceae; D_5__Enterococcus; Ambiguous_taxa
JX048310.1.1399	24.402077246698603	7.818434552519842e-07	2.2447514616615455e-05	0.0048935581864221695	0.3333333333333333	177.85	D_0__Bacteria; D_1__Fusobacteria; D_2__Fusobacteriia; D_3__Fusobacteriales; D_4__Fusobacteriaceae; D_5__Fusobacterium
AB234466.1.1448	24.289359723698194	8.289571424784262e-07	2.3218068718926075e-05	0.00518844275477247	0.0	2.3	D_0__Bacteria; D_1__Firmicutes; D_2__Clostridia; D_3__Clostridiales; D_4__Ruminococcaceae; D_5__Candidatus Soleaferrea; D_6__uncultured bacterium
New.ReferenceOTU79	24.273237753882917	8.359246342458438e-07	2.3218068718926075e-05	0.005232052285744736	0.0	3.3	D_0__Bacteria; D_1__Proteobacteria; D_2__Deltaproteobacteria; D_3__Desulfovibrionales; D_4__Desulfovibrionaceae; D_5__Desulfovibrio
New.CleanUp.ReferenceOTU174	24.215375446960667	8.614183484261497e-07	2.3218068718926075e-05	0.005391617442799271	0.0	3.4	D_0__Bacteria; D_1__Firmicutes; D_2__Clostridia; D_3__Clostridiales; D_4__Christensenellaceae
HM262562.1.1337	24.202554599602916	8.671718141705364e-07	2.3218068718926075e-05	0.0054276283848933874	0.0	2.5	D_0__Bacteria; D_1__Firmicutes; D_2__Clostridia; D_3__Clostridiales; D_4__Ruminococcaceae; D_5__Candidatus Soleaferrea; D_6__uncultured bacterium
KM650531.1.1500	24.202554599602916	8.671718141705364e-07	2.3218068718926075e-05	0.0054276283848933874	0.0	2.7	D_0__Bacteria; D_1__Firmicutes; D_2__Clostridia; D_3__Clostridiales; D_4__Peptococcaceae; D_5__uncultured; D_6__uncultured bacterium
KM650513.1.1455	24.19614926558158	8.700606820288749e-07	2.3218068718926075e-05	0.005445709808818728	0.0	2.95	D_0__Bacteria; D_1__Bacteroidetes; D_2__Bacteroidia; D_3__Bacteroidales; D_4__Porphyromonadaceae
New.CleanUp.ReferenceOTU102	24.164173384432406	8.846270978742756e-07	2.3218068718926075e-05	0.005536881005595092	0.0	2.95	D_0__Bacteria; D_1__Firmicutes; D_2__Clostridia; D_3__Clostridiales; D_4__Peptococcaceae; D_5__Desulfosporosinus; D_6__uncultured bacterium
New.ReferenceOTU143	24.16098044397463	8.860949841159529e-07	2.3218068718926075e-05	0.005546068505581749	0.0	7.5	D_0__Bacteria; D_1__Proteobacteria; D_2__Deltaproteobacteria; D_3__Desulfobacterales; D_4__Desulfobacteraceae; D_5__Desulfosarcina
JQ183738.1.1399	24.148217115689384	8.919870882276934e-07	2.3218068718926075e-05	0.005582947185217133	0.0	4.2	D_0__Bacteria; D_1__Firmicutes; D_2__Clostridia; D_3__Clostridiales; D_4__Peptococcaceae; D_5__uncultured; D_6__uncultured bacterium
JX457238.1.1481	24.138653465346536	8.964278176578307e-07	2.3218068718926075e-05	0.005610741710720363	0.0	3.9	D_0__Bacteria; D_1__Bacteroidetes; D_2__Bacteroidia; D_3__Bacteroidales; D_4__Rikenellaceae; D_5__Alistipes; D_6__uncultured Bacteroidetes bacterium
New.CleanUp.ReferenceOTU38	24.12591370893258	9.023777767533199e-07	2.3218068718926075e-05	0.005647982504699029	0.0	4.05	D_0__Bacteria; D_1__Firmicutes; D_2__Clostridia; D_3__Clostridiales; D_4__Peptococcaceae; D_5__uncultured; D_6__uncultured bacterium
JN680651.1.1467	24.116367713004486	9.068620666845566e-07	2.3218068718926075e-05	0.005676049675378639	0.0	5.05	D_0__Bacteria; D_1__Firmicutes; D_2__Clostridia; D_3__Clostridiales; D_4__Lachnospiraceae
New.CleanUp.ReferenceOTU36	24.116367713004486	9.068620666845566e-07	2.3218068718926075e-05	0.005676049675378639	0.0	4.1	D_0__Bacteria; D_1__Bacteroidetes; D_2__Bacteroidia; D_3__Bacteroidales; D_4__Rikenellaceae; D_5__Alistipes
New.CleanUp.ReferenceOTU288	24.116367713004486	9.068620666845566e-07	2.3218068718926075e-05	0.005676049675378639	0.0	6.0	D_0__Bacteria; D_1__Verrucomicrobia; D_2__WCHB1-41
AB906240.1.1265	24.113187392852435	9.083609986281433e-07	2.3218068718926075e-05	0.005685431490413549	0.0	7.75	D_0__Archaea; D_1__Euryarchaeota; D_2__Methanobacteria; D_3__Methanobacteriales; D_4__Methanobacteriaceae; D_5__Methanobrevibacter; D_6__uncultured archaeon
KM650222.1.1485	24.106829268292685	9.113651293597902e-07	2.3218068718926075e-05	0.0057042343446629265	0.0	5.55	D_0__Bacteria; D_1__Proteobacteria; D_2__Deltaproteobacteria; D_3__Desulfobacterales; D_4__Desulfobacteraceae; D_5__Desulfatiferula; D_6__uncultured proteobacterium
New.ReferenceOTU40	24.106829268292685	9.113651293597902e-07	2.3218068718926075e-05	0.0057042343446629265	0.0	6.85	D_0__Bacteria; D_1__Verrucomicrobia; D_2__LD1-PB3; D_3__uncultured bacterium; D_4__uncultured bacterium; D_5__uncultured bacterium; D_6__uncultured bacterium
New.CleanUp.ReferenceOTU423	24.103651463221727	9.12870332785799e-07	2.3218068718926075e-05	0.005713655412906316	0.0	5.45	D_0__Bacteria; D_1__Proteobacteria; D_2__Gammaproteobacteria; D_3__Enterobacteriales; D_4__Enterobacteriaceae; D_5__Dickeya; D_6__Dickeya zeae
KF318249.1.1398	24.100474495848164	9.143776313469307e-07	2.3218068718926075e-05	0.005723089594600439	0.0	7.3	D_0__Bacteria; D_1__Proteobacteria; D_2__Deltaproteobacteria; D_3__Desulfovibrionales; D_4__Desulfovibrionaceae; D_5__Desulfovibrio
New.ReferenceOTU60	24.100474495848164	9.143776313469307e-07	2.3218068718926075e-05	0.005723089594600439	0.0	32.65	D_0__Bacteria; D_1__Bacteroidetes; D_2__Bacteroidia; D_3__Bacteroidales; D_4__Porphyromonadaceae; D_5__uncultured
New.CleanUp.ReferenceOTU49	24.100474495848164	9.143776313469307e-07	2.3218068718926075e-05	0.005723089594600439	0.0	5.3	D_0__Bacteria; D_1__Firmicutes; D_2__Clostridia; D_3__Clostridiales; D_4__Ruminococcaceae; D_5__Ruminococcaceae UCG-009; D_6__uncultured Firmicutes bacterium
JN680682.1.1495	24.097298365840803	9.158870273667211e-07	2.3218068718926075e-05	0.005732536904288307	0.0	5.15	D_0__Bacteria; D_1__Saccharibacteria; D_2__Unknown Class; D_3__Unknown Order; D_4__Unknown Family; D_5__Candidatus Saccharimonas; D_6__uncultured bacterium
KM650905.1.1477	24.094123072868626	9.173985231705256e-07	2.3218068718926075e-05	0.005741997356524319	0.0	8.45	D_0__Bacteria; D_1__Proteobacteria; D_2__Deltaproteobacteria; D_3__Rs-K70 termite group; D_4__uncultured delta proteobacterium; D_5__uncultured delta proteobacterium; D_6__uncultured delta proteobacterium
New.ReferenceOTU76	24.08777499670663	9.204278234407259e-07	2.3218068718926075e-05	0.005760957746915503	0.0	6.2	D_0__Bacteria; D_1__Bacteroidetes; D_2__Bacteroidia; D_3__Bacteroidales; D_4__Rikenellaceae; D_5__Alistipes; D_6__uncultured Bacteroidetes bacterium
KM650363.1.1452	24.08460221285564	9.219456325669706e-07	2.3218068718926075e-05	0.005770457714236669	0.0	6.8	D_0__Bacteria; D_1__Bacteroidetes; D_2__Bacteroidia; D_3__Bacteroidales; D_4__Rikenellaceae; D_5__Alistipes; D_6__uncultured Bacteroidetes bacterium
FJ269104.1.1492	24.08460221285564	9.219456325669706e-07	2.3218068718926075e-05	0.005770457714236669	0.0	13.55	D_0__Bacteria; D_1__Firmicutes; D_2__Clostridia; D_3__Clostridiales; D_4__Ruminococcaceae; D_5__Ruminiclostridium 9; D_6__uncultured bacterium
GQ138424.1.1395	24.08460221285564	9.219456325669706e-07	2.3218068718926075e-05	0.005770457714236669	0.0	10.25	D_0__Bacteria; D_1__Bacteroidetes; D_2__Bacteroidia; D_3__Bacteroidales; D_4__Rikenellaceae; D_5__Alistipes; D_6__uncultured bacterium
KF360293.1.1438	24.081430264717504	9.234655507969113e-07	2.3218068718926075e-05	0.005779970882437867	0.0	30.85	D_0__Bacteria; D_1__Proteobacteria; D_2__Gammaproteobacteria; D_3__Enterobacteriales; D_4__Enterobacteriaceae; D_5__Cronobacter
GQ327217.1.1333	24.078259151962076	9.249875804650435e-07	2.3218068718926075e-05	0.005789497266130707	0.0	12.15	D_0__Bacteria; D_1__Firmicutes; D_2__Clostridia; D_3__Clostridiales; D_4__Ruminococcaceae; D_5__Ruminococcaceae UCG-009; D_6__uncultured bacterium
New.ReferenceOTU87	24.071919431279625	9.280379834629776e-07	2.3218068718926075e-05	0.005808589738494777	0.0	27.5	D_0__Bacteria; D_1__Proteobacteria; D_2__Gammaproteobacteria; D_3__Enterobacteriales; D_4__Enterobacteriaceae; D_5__Dickeya; D_6__Dickeya zeae
KM650563.1.1452	24.068750822693172	9.295663614709063e-07	2.3218068718926075e-05	0.005818155856446403	0.0	14.7	D_0__Bacteria; D_1__Saccharibacteria; D_2__Unknown Class; D_3__Unknown Order; D_4__Unknown Family; D_5__Candidatus Saccharimonas; D_6__uncultured Candidatus Saccharibacteria bacterium
New.ReferenceOTU56	24.068750822693172	9.295663614709063e-07	2.3218068718926075e-05	0.005818155856446403	0.0	11.65	D_0__Bacteria; D_1__Bacteroidetes; D_2__Bacteroidia; D_3__Bacteroidales; D_4__Porphyromonadaceae; D_5__Paludibacter
New.ReferenceOTU95	24.065583048170573	9.310968602732776e-07	2.3218068718926075e-05	0.005827735248450445	0.0	14.8	D_0__Bacteria; D_1__Bacteroidetes; D_2__Flavobacteriia; D_3__Flavobacteriales; D_4__Flavobacteriaceae; D_5__Bergeyella
KJ923771.1.1694	23.109262041424305	1.5305167168434632e-06	3.8013905280647764e-05	0.009579504130723237	0.5	10.85	D_0__Bacteria; D_1__Firmicutes; D_2__Bacilli; D_3__Bacillales; D_4__Staphylococcaceae; D_5__Staphylococcus; D_6__Staphylococcus aureus
New.ReferenceOTU125	22.992483660130713	1.6263602423887377e-06	4.0234738170399644e-05	0.01017938875711111	5.722222222222222	1.0	D_0__Bacteria; D_1__Bacteroidetes; D_2__Flavobacteriia; D_3__Flavobacteriales; D_4__Blattabacteriaceae; D_5__Blattabacterium
AWTT01000084.153.1723	22.81885258737277	1.7801092994026903e-06	4.375946523779924e-05	0.01114170410496144	0.05555555555555555	78.9	D_0__Bacteria; D_1__Firmicutes; D_2__Bacilli; D_3__Lactobacillales; D_4__Lactobacillaceae; D_5__Lactobacillus
New.ReferenceOTU35	22.815929342101523	1.7828189224538753e-06	4.375946523779924e-05	0.011158663635638806	0.05555555555555555	15.3	D_0__Bacteria; D_1__Bacteroidetes; D_2__Bacteroidia; D_3__Bacteroidales; D_4__Porphyromonadaceae; D_5__uncultured; D_6__uncultured Porphyromonadaceae bacterium
KM650567.1.1481	22.682515313390315	1.910988658372148e-06	4.672217973730966e-05	0.011960878012751273	0.05555555555555555	20.35	D_0__Bacteria; D_1__Firmicutes; D_2__Negativicutes; D_3__Selenomonadales; D_4__Acidaminococcaceae; D_5__uncultured
JQ200650.1.1329	22.537830212875093	2.060456902619656e-06	5.018054378792384e-05	0.012896399753496426	0.05555555555555555	9.45	D_0__Bacteria; D_1__Firmicutes; D_2__Clostridia; D_3__Clostridiales; D_4__Peptostreptococcaceae; D_5__Intestinibacter; D_6__uncultured bacterium
New.CleanUp.ReferenceOTU235	22.178721073531417	2.4841178240279135e-06	5.74013515136873e-05	0.01554809346059071	0.0	1.85	D_0__Bacteria; D_1__Firmicutes; D_2__Clostridia; D_3__Clostridiales; D_4__Eubacteriaceae; D_5__Eubacterium
New.ReferenceOTU163	22.15142231947483	2.5196922460762014e-06	5.74013515136873e-05	0.015770753768190943	0.0	2.45	D_0__Bacteria; D_1__Firmicutes; D_2__Clostridia; D_3__Clostridiales; D_4__Clostridiales vadinBB60 group; D_5__uncultured bacterium; D_6__uncultured bacterium
New.CleanUp.ReferenceOTU579	22.124190684332735	2.555688438740069e-06	5.74013515136873e-05	0.01599605393807409	0.0	2.25	D_0__Bacteria; D_1__Firmicutes; D_2__Clostridia; D_3__Clostridiales; D_4__Ruminococcaceae; D_5__Ruminococcaceae NK4A214 group
New.CleanUp.ReferenceOTU122	22.106073427050628	2.579922124284773e-06	5.74013515136873e-05	0.016147732575898396	0.0	2.5	D_0__Bacteria; D_1__Firmicutes; D_2__Clostridia; D_3__Clostridiales; D_4__Ruminococcaceae; D_5__Ruminococcaceae UCG-009; D_6__uncultured bacterium
New.CleanUp.ReferenceOTU120	22.106073427050628	2.579922124284773e-06	5.74013515136873e-05	0.016147732575898396	0.0	2.55	D_0__Bacteria; D_1__Firmicutes; D_2__Clostridia; D_3__Clostridiales; D_4__Ruminococcaceae
KM650890.1.1447	22.103056768558947	2.583979544118093e-06	5.74013515136873e-05	0.016173127966635142	0.0	2.9	D_0__Bacteria; D_1__Firmicutes; D_2__Clostridia; D_3__Clostridiales; D_4__Christensenellaceae; D_5__Christensenellaceae R-7 group
New.CleanUp.ReferenceOTU138	22.103056768558947	2.583979544118093e-06	5.74013515136873e-05	0.016173127966635142	0.0	3.35	D_0__Bacteria; D_1__Firmicutes; D_2__Clostridia; D_3__Clostridiales; D_4__Christensenellaceae; D_5__Christensenellaceae R-7 group; D_6__uncultured bacterium
New.ReferenceOTU202	22.09099836333878	2.6002621969577516e-06	5.74013515136873e-05	0.016275041090758568	0.0	4.0	D_0__Bacteria; D_1__Firmicutes; D_2__Clostridia; D_3__Clostridiales; D_4__Ruminococcaceae; D_5__[Eubacterium] coprostanoligenes group; D_6__uncultured bacterium
JN619887.1.1378	22.084974093264243	2.6084353823536156e-06	5.74013515136873e-05	0.01632619705815128	0.0	4.15	D_0__Bacteria; D_1__Firmicutes; D_2__Clostridia; D_3__Clostridiales; D_4__Ruminococcaceae; D_5__Candidatus Soleaferrea; D_6__uncultured bacterium
FJ374219.1.1479	22.078953107960736	2.616629864197666e-06	5.74013515136873e-05	0.016377486320013193	0.0	2.35	D_0__Bacteria; D_1__Firmicutes; D_2__Clostridia; D_3__Clostridiales; D_4__Ruminococcaceae; D_5__Candidatus Soleaferrea; D_6__uncultured bacterium
KM650296.1.1394	22.078953107960736	2.616629864197666e-06	5.74013515136873e-05	0.016377486320013193	0.0	4.0	D_0__Bacteria; D_1__Proteobacteria; D_2__Deltaproteobacteria; D_3__Desulfovibrionales; D_4__Desulfovibrionaceae; D_5__Desulfovibrio; D_6__uncultured bacterium
KF826024.1.1479	22.073599598090926	2.6239376095293523e-06	5.74013515136873e-05	0.016423225498044217	0.8333333333333334	26.5	D_0__Bacteria; D_1__Firmicutes; D_2__Bacilli; D_3__Lactobacillales; D_4__Streptococcaceae; D_5__Lactococcus
KM650346.1.1475	22.069927783076707	2.6289616117055026e-06	5.74013515136873e-05	0.016454670727664742	0.0	2.65	D_0__Bacteria; D_1__Proteobacteria; D_2__Deltaproteobacteria; D_3__Desulfovibrionales; D_4__Desulfovibrionaceae; D_5__Desulfovibrio
New.CleanUp.ReferenceOTU45	22.060909833832735	2.641341517896067e-06	5.74013515136873e-05	0.016532156560511484	0.0	3.95	D_0__Bacteria; D_1__Firmicutes; D_2__Clostridia; D_3__Clostridiales; D_4__Ruminococcaceae; D_5__uncultured; D_6__uncultured Firmicutes bacterium
KF511919.1.1364	22.057905488220065	2.6454788803416947e-06	5.74013515136873e-05	0.016558052312058667	0.0	4.0	D_0__Bacteria; D_1__Firmicutes; D_2__Clostridia; D_3__Clostridiales; D_4__Ruminococcaceae; D_5__Hydrogenoanaerobacterium; D_6__uncultured bacterium
New.CleanUp.ReferenceOTU29	22.057905488220065	2.6454788803416947e-06	5.74013515136873e-05	0.016558052312058667	0.0	6.05	D_0__Bacteria; D_1__Firmicutes; D_2__Clostridia; D_3__Clostridiales; D_4__Christensenellaceae; D_5__uncultured
New.CleanUp.ReferenceOTU82	22.045896284197624	2.6620821091679494e-06	5.74013515136873e-05	0.016661971921282194	0.0	3.2	D_0__Bacteria; D_1__Firmicutes; D_2__Clostridia; D_3__Clostridiales; D_4__Christensenellaceae; D_5__uncultured
New.ReferenceOTU102	22.04289602612955	2.6662463881380267e-06	5.74013515136873e-05	0.01668803614335591	0.0	4.05	D_0__Bacteria; D_1__Firmicutes
AY667250.1.1455	22.03989658456932	2.6704160666270135e-06	5.74013515136873e-05	0.01671413416101848	0.0	3.65	D_0__Bacteria; D_1__Firmicutes; D_2__Clostridia; D_3__Clostridiales; D_4__Lachnospiraceae; D_5__Tyzzerella; D_6__uncultured bacterium
KM650268.1.1457	22.0339001496395	2.6787716438172375e-06	5.74013515136873e-05	0.01676643171865209	0.0	3.5	D_0__Bacteria; D_1__Firmicutes; D_2__Clostridia; D_3__Clostridiales; D_4__Christensenellaceae; D_5__Christensenellaceae R-7 group; D_6__uncultured Firmicutes bacterium
KM650568.1.1446	22.0339001496395	2.6787716438172375e-06	5.74013515136873e-05	0.01676643171865209	0.0	4.25	D_0__Bacteria; D_1__Planctomycetes; D_2__Planctomycetacia; D_3__Planctomycetales; D_4__Planctomycetaceae; D_5__Termite planctomycete cluster; D_6__uncultured planctomycete
New.CleanUp.ReferenceOTU97	22.0339001496395	2.6787716438172375e-06	5.74013515136873e-05	0.01676643171865209	0.0	3.6	D_0__Bacteria; D_1__Firmicutes; D_2__Clostridia; D_3__Clostridiales; D_4__Ruminococcaceae; D_5__uncultured; D_6__uncultured Firmicutes bacterium
New.CleanUp.ReferenceOTU209	22.0339001496395	2.6787716438172375e-06	5.74013515136873e-05	0.01676643171865209	0.0	4.2	D_0__Bacteria; D_1__Firmicutes; D_2__Clostridia; D_3__Clostridiales; D_4__Ruminococcaceae; D_5__uncultured; D_6__uncultured bacterium
JN680577.1.1450	22.03090315560391	2.682957553355172e-06	5.74013515136873e-05	0.016792631326450022	0.0	4.45	D_0__Bacteria; D_1__Bacteroidetes; D_2__Bacteroidia; D_3__Bacteroidales; D_4__Porphyromonadaceae; D_5__Dysgonomonas; D_6__uncultured Porphyromonadaceae bacterium
AB234477.1.1346	22.03090315560391	2.682957553355172e-06	5.74013515136873e-05	0.016792631326450022	0.0	4.25	D_0__Bacteria; D_1__Firmicutes; D_2__Clostridia; D_3__Clostridiales; D_4__Ruminococcaceae; D_5__Candidatus Soleaferrea
JN680623.1.1449	22.03090315560391	2.682957553355172e-06	5.74013515136873e-05	0.016792631326450022	0.0	3.8	D_0__Bacteria; D_1__Firmicutes; D_2__Clostridia; D_3__Clostridiales; D_4__Ruminococcaceae; D_5__uncultured
KM650506.1.1435	22.02790697674418	2.6871488840853813e-06	5.74013515136873e-05	0.0168188648654904	0.0	4.05	D_0__Bacteria; D_1__Firmicutes; D_2__Clostridia; D_3__Clostridiales; D_4__Ruminococcaceae; D_5__[Eubacterium] coprostanoligenes group; D_6__uncultured bacterium
KF318268.1.1370	22.02491161272776	2.691345641435141e-06	5.74013515136873e-05	0.016845132369742548	0.0	3.45	D_0__Bacteria; D_1__Firmicutes; D_2__Clostridia; D_3__Clostridiales; D_4__Ruminococcaceae; D_5__Candidatus Soleaferrea; D_6__uncultured bacterium
New.ReferenceOTU64	22.02491161272776	2.691345641435141e-06	5.74013515136873e-05	0.016845132369742548	0.0	4.95	D_0__Bacteria; D_1__Bacteroidetes; D_2__Bacteroidia; D_3__Bacteroidales; D_4__Porphyromonadaceae; D_5__Dysgonomonas
New.CleanUp.ReferenceOTU14	22.02191706322229	2.695547830835267e-06	5.74013515136873e-05	0.016871433873197936	0.0	6.4	D_0__Bacteria; D_1__Bacteroidetes; D_2__Bacteroidia; D_3__Bacteroidales; D_4__Rikenellaceae; D_5__Alistipes
AY985775.1.1376	22.01892332789559	2.699755457720175e-06	5.74013515136873e-05	0.016897769409870575	0.0	6.85	D_0__Bacteria; D_1__Bacteroidetes; D_2__Bacteroidia; D_3__Bacteroidales; D_4__Bacteroidaceae; D_5__Bacteroides
New.CleanUp.ReferenceOTU16	22.01892332789559	2.699755457720175e-06	5.74013515136873e-05	0.016897769409870575	0.0	5.45	D_0__Bacteria; D_1__Bacteroidetes; D_2__Bacteroidia; D_3__Bacteroidales; D_4__Rikenellaceae; D_5__Alistipes
New.CleanUp.ReferenceOTU81	22.01892332789559	2.699755457720175e-06	5.74013515136873e-05	0.016897769409870575	0.0	7.75	D_0__Bacteria; D_1__Firmicutes; D_2__Clostridia; D_3__Clostridiales; D_4__Lachnospiraceae; D_5__Tyzzerella 3
New.CleanUp.ReferenceOTU26	22.015930406415652	2.7039685275278385e-06	5.74013515136873e-05	0.01692413901379674	0.0	4.45	D_0__Bacteria; D_1__Firmicutes; D_2__Clostridia; D_3__Clostridiales; D_4__Ruminococcaceae; D_5__Ruminococcaceae UCG-010; D_6__uncultured bacterium
New.CleanUp.ReferenceOTU876	22.00994700366897	2.712411017681158e-06	5.74013515136873e-05	0.016976980559666368	0.0	6.5	D_0__Bacteria; D_1__Firmicutes; D_2__Clostridia; D_3__Clostridiales; D_4__Christensenellaceae; D_5__Christensenellaceae R-7 group
GBID01006466.10.1507	22.00695652173912	2.7166404489206348e-06	5.74013515136873e-05	0.017003452569794252	0.0	9.35	D_0__Bacteria; D_1__Bacteroidetes; D_2__Bacteroidia; D_3__Bacteroidales; D_4__Bacteroidaceae; D_5__Bacteroides
New.CleanUp.ReferenceOTU33	22.00695652173912	2.7166404489206348e-06	5.74013515136873e-05	0.017003452569794252	0.0	6.2	D_0__Bacteria; D_1__Bacteroidetes; D_2__Bacteroidia; D_3__Bacteroidales; D_4__Rikenellaceae; D_5__Rikenella; D_6__uncultured bacterium
FJ366223.1.1354	22.000977995110016	2.7251157109864952e-06	5.74013515136873e-05	0.017056499235064474	0.0	7.7	D_0__Bacteria; D_1__Firmicutes; D_2__Clostridia; D_3__Clostridiales; D_4__Christensenellaceae; D_5__Christensenellaceae R-7 group; D_6__uncultured bacterium
JN697937.1.1369	22.000977995110016	2.7251157109864952e-06	5.74013515136873e-05	0.017056499235064474	0.0	9.1	D_0__Bacteria; D_1__Firmicutes; D_2__Clostridia; D_3__Clostridiales; D_4__Lachnospiraceae; D_5__Lachnoclostridium; D_6__uncultured bacterium
New.CleanUp.ReferenceOTU34	22.000977995110016	2.7251157109864952e-06	5.74013515136873e-05	0.017056499235064474	0.0	5.15	D_0__Bacteria; D_1__Firmicutes; D_2__Clostridia; D_3__Clostridiales; D_4__Christensenellaceae; D_5__Christensenellaceae R-7 group
New.ReferenceOTU152	21.992016293279015	2.7378696849437597e-06	5.74013515136873e-05	0.017136326358062993	0.0	19.95	D_0__Bacteria; D_1__Bacteroidetes; D_2__Bacteroidia; D_3__Bacteroidales; D_4__Porphyromonadaceae; D_5__Parabacteroides
FJ534957.1.1501	21.98903068150963	2.74213198635445e-06	5.74013515136873e-05	0.017163004102592503	0.0	15.25	D_0__Bacteria; D_1__Firmicutes; D_2__Clostridia; D_3__Clostridiales; D_4__Lachnospiraceae
KM650573.1.1444	21.70122359877083	3.185880063041076e-06	6.646807771524699e-05	0.019940423314574095	0.1111111111111111	14.35	D_0__Bacteria; D_1__Bacteroidetes; D_2__Bacteroidia; D_3__Bacteroidales; D_4__Rikenellaceae; D_5__Rikenellaceae RC9 gut group; D_6__uncultured Bacteroidetes bacterium
New.ReferenceOTU127	21.053405692767733	4.4665824466971325e-06	9.287820443148623e-05	0.027956339533877352	8.777777777777779	2.05	D_0__Bacteria; D_1__Bacteroidetes; D_2__Flavobacteriia; D_3__Flavobacteriales; D_4__Blattabacteriaceae; D_5__Blattabacterium
New.ReferenceOTU5	20.600107935253487	5.659292351436391e-06	0.00011728977095245156	0.03542151082764037	0.1111111111111111	14.5	D_0__Bacteria; D_1__Saccharibacteria; D_2__uncultured Candidatus Saccharibacteria bacterium; D_3__uncultured Candidatus Saccharibacteria bacterium; D_4__uncultured Candidatus Saccharibacteria bacterium; D_5__uncultured Candidatus Saccharibacteria bacterium; D_6__uncultured Candidatus Saccharibacteria bacterium
AB541719.1.1401	20.58384041121933	5.707586384475477e-06	0.00011790027452287792	0.03572378318043201	0.05555555555555555	23.9	D_0__Archaea; D_1__Euryarchaeota; D_2__Methanomicrobia; D_3__Methanosarcinales; D_4__Methanosarcinaceae; D_5__Methanimicrococcus
New.CleanUp.ReferenceOTU86	20.425657187854153	6.199307287575898e-06	0.00012763639576624192	0.038801464312937545	0.05555555555555555	2.7	D_0__Bacteria; D_1__Firmicutes; D_2__Clostridia; D_3__Clostridiales; D_4__Ruminococcaceae; D_5__Candidatus Soleaferrea; D_6__uncultured bacterium
New.CleanUp.ReferenceOTU245	20.304878048780473	6.603202038324266e-06	0.0001355063657635134	0.041329441557871584	0.0	1.5	D_0__Bacteria; D_1__Firmicutes; D_2__Clostridia; D_3__Clostridiales; D_4__Ruminococcaceae; D_5__Candidatus Soleaferrea; D_6__uncultured bacterium
New.CleanUp.ReferenceOTU178	20.261528608027312	6.754520895873475e-06	0.00013815864799762118	0.04227654628727208	0.0	1.45	D_0__Bacteria; D_1__Firmicutes; D_2__Clostridia; D_3__Clostridiales; D_4__Ruminococcaceae; D_5__uncultured; D_6__uncultured Firmicutes bacterium
GQ502485.1.1408	20.20688431511709	6.950236126711912e-06	0.00013849336236593468	0.043501527917089854	0.0	1.7	D_0__Bacteria; D_1__Bacteroidetes; D_2__Bacteroidia; D_3__Bacteroidales; D_4__Porphyromonadaceae; D_5__Dysgonomonas; D_6__uncultured bacterium
New.CleanUp.ReferenceOTU782	20.20688431511709	6.950236126711912e-06	0.00013849336236593468	0.043501527917089854	0.0	1.95	D_0__Bacteria; D_1__Proteobacteria; D_2__Deltaproteobacteria; D_3__Desulfovibrionales; D_4__Desulfovibrionaceae; D_5__Desulfovibrio
FJ712577.1.1417	20.200260954977967	6.9743420912700966e-06	0.00013849336236593468	0.04365240714925953	0.05555555555555555	23.3	D_0__Bacteria; D_1__Proteobacteria; D_2__Deltaproteobacteria; D_3__Desulfobacterales; D_4__Desulfobulbaceae; D_5__Desulfobulbus; D_6__uncultured bacterium
New.CleanUp.ReferenceOTU92	20.198283200908044	6.9815564596057835e-06	0.00013849336236593468	0.0436975618806726	0.0	2.25	D_0__Bacteria; D_1__Firmicutes; D_2__Clostridia; D_3__Clostridiales; D_4__Ruminococcaceae; D_5__Ruminococcaceae UCG-014; D_6__uncultured bacterium
New.CleanUp.ReferenceOTU110	20.189689405758035	7.0129916427127736e-06	0.00013849336236593468	0.04389431469173925	0.0	1.65	D_0__Bacteria; D_1__Firmicutes; D_2__Clostridia; D_3__Clostridiales; D_4__Clostridiaceae 1; D_5__uncultured bacterium; D_6__uncultured bacterium
AB486918.1.1343	20.17538265306121	7.065639691235156e-06	0.00013849336236593468	0.04422383882744084	0.0	2.1	D_0__Bacteria; D_1__Firmicutes; D_2__Clostridia; D_3__Clostridiales; D_4__Christensenellaceae; D_5__Christensenellaceae R-7 group; D_6__uncultured bacterium
AB088981.1.1449	20.13827981326919	7.204032234362974e-06	0.00013849336236593468	0.045090037754877854	0.0	2.2	D_0__Bacteria; D_1__Firmicutes; D_2__Clostridia; D_3__Clostridiales; D_4__Ruminococcaceae; D_5__uncultured; D_6__uncultured Firmicutes bacterium
New.CleanUp.ReferenceOTU139	20.132583792957135	7.225517850999888e-06	0.00013849336236593468	0.045224516229408304	0.0	2.2	D_0__Bacteria; D_1__Firmicutes; D_2__Clostridia; D_3__Clostridiales; D_4__Christensenellaceae; D_5__Christensenellaceae R-7 group; D_6__uncultured bacterium
JN680672.1.1512	20.11835782928207	7.27946012995399e-06	0.00013849336236593468	0.04556214095338203	0.0	2.8	D_0__Bacteria; D_1__Proteobacteria; D_2__Deltaproteobacteria; D_3__Desulfovibrionales; D_4__Desulfovibrionaceae; D_5__Desulfovibrio
New.ReferenceOTU167	20.115515048749455	7.290287806483917e-06	0.00013849336236593468	0.04562991138078284	0.0	2.75	D_0__Bacteria; D_1__Firmicutes; D_2__Clostridia; D_3__Clostridiales; D_4__Christensenellaceae; D_5__uncultured
New.CleanUp.ReferenceOTU130	20.104151955938413	7.333729642090013e-06	0.00013849336236593468	0.04590181382984139	0.0	2.25	D_0__Bacteria; D_1__Proteobacteria; D_2__Deltaproteobacteria; D_3__Desulfovibrionales; D_4__Desulfovibrionaceae; D_5__Desulfovibrio; D_6__uncultured delta proteobacterium
JX457216.1.1491	20.09280169371911	7.3773818528457816e-06	0.00013849336236593468	0.04617503301696175	0.0	2.8	D_0__Bacteria; D_1__Firmicutes; D_2__Clostridia; D_3__Clostridiales; D_4__Ruminococcaceae; D_5__uncultured; D_6__uncultured Firmicutes bacterium
New.ReferenceOTU155	20.087131367292212	7.399287085906046e-06	0.00013849336236593468	0.04631213787068594	0.0	2.75	D_0__Bacteria; D_1__Firmicutes; D_2__Clostridia; D_3__Clostridiales; D_4__Christensenellaceae; D_5__Christensenellaceae R-7 group; D_6__uncultured Firmicutes bacterium
KM650543.1.1427	20.07580031025242	7.443256282275967e-06	0.00013849336236593468	0.04658734107076527	0.0	2.45	D_0__Bacteria; D_1__Firmicutes; D_2__Clostridia; D_3__Clostridiales; D_4__Family XIII; D_5__Family XIII UCG-002; D_6__uncultured Firmicutes bacterium
New.ReferenceOTU77	20.07580031025242	7.443256282275967e-06	0.00013849336236593468	0.04658734107076527	0.0	9.05	D_0__Bacteria; D_1__Bacteroidetes; D_2__Bacteroidia; D_3__Bacteroidales; D_4__Rikenellaceae; D_5__Alistipes
New.CleanUp.ReferenceOTU47	20.072969543147195	7.4542817195254325e-06	0.00013849336236593468	0.04665634928250968	0.0	3.15	D_0__Bacteria; D_1__Bacteroidetes; D_2__Bacteroidia; D_3__Bacteroidales; D_4__Porphyromonadaceae; D_5__Dysgonomonas
JN619661.1.1424	20.070139574228097	7.4653204358417975e-06	0.00013849336236593468	0.04672544060793381	0.0	2.35	D_0__Bacteria; D_1__Firmicutes; D_2__Clostridia; D_3__Clostridiales; D_4__Christensenellaceae; D_5__Christensenellaceae R-7 group; D_6__uncultured bacterium
New.CleanUp.ReferenceOTU57	20.070139574228097	7.4653204358417975e-06	0.00013849336236593468	0.04672544060793381	0.0	2.95	D_0__Bacteria; D_1__Bacteroidetes; D_2__Bacteroidia; D_3__Bacteroidales; D_4__Porphyromonadaceae; D_5__Paludibacter
New.CleanUp.ReferenceOTU87	20.070139574228097	7.4653204358417975e-06	0.00013849336236593468	0.04672544060793381	0.0	2.85	D_0__Bacteria; D_1__Saccharibacteria; D_2__Unknown Class; D_3__Unknown Order; D_4__Unknown Family; D_5__Candidatus Saccharimonas; D_6__uncultured bacterium
EU454973.1.1355	20.067310403157585	7.476372443138051e-06	0.00013849336236593468	0.04679461512160106	0.0	6.05	D_0__Bacteria; D_1__Firmicutes; D_2__Clostridia; D_3__Clostridiales; D_4__Ruminococcaceae; D_5__Anaerotruncus; D_6__uncultured bacterium
KM650871.1.1472	20.067310403157585	7.476372443138051e-06	0.00013849336236593468	0.04679461512160106	0.0	6.0	D_0__Bacteria; D_1__Proteobacteria; D_2__Deltaproteobacteria; D_3__Desulfovibrionales; D_4__Desulfovibrionaceae; D_5__Desulfovibrio
New.ReferenceOTU78	20.067310403157585	7.476372443138051e-06	0.00013849336236593468	0.04679461512160106	0.0	4.2	D_0__Bacteria; D_1__Proteobacteria; D_2__Deltaproteobacteria; D_3__Desulfovibrionales; D_4__Desulfovibrionaceae; D_5__Desulfovibrio
New.ReferenceOTU39	20.067310403157585	7.476372443138051e-06	0.00013849336236593468	0.04679461512160106	0.0	3.0	D_0__Bacteria; D_1__Planctomycetes; D_2__Planctomycetacia; D_3__Planctomycetales; D_4__Planctomycetaceae; D_5__Termite planctomycete cluster; D_6__uncultured planctomycete
New.CleanUp.ReferenceOTU35	20.067310403157585	7.476372443138051e-06	0.00013849336236593468	0.04679461512160106	0.0	5.5	D_0__Bacteria; D_1__Bacteroidetes; D_2__Bacteroidia; D_3__Bacteroidales; D_4__Rikenellaceae; D_5__Alistipes; D_6__uncultured bacterium
GU559795.1.1397	20.053176503732907	7.531832261716137e-06	0.00013849336236593468	0.0471417381260813	0.0	3.65	D_0__Bacteria; D_1__Firmicutes; D_2__Clostridia; D_3__Clostridiales; D_4__Ruminococcaceae; D_5__Ruminococcaceae NK4A214 group; D_6__uncultured bacterium
JX457218.1.1485	20.053176503732907	7.531832261716137e-06	0.00013849336236593468	0.0471417381260813	0.0	3.7	D_0__Bacteria; D_1__Bacteroidetes; D_2__Bacteroidia; D_3__Bacteroidales; D_4__CR-115
New.ReferenceOTU81	20.053176503732907	7.531832261716137e-06	0.00013849336236593468	0.0471417381260813	0.0	4.0	D_0__Bacteria; D_1__Proteobacteria; D_2__Deltaproteobacteria; D_3__Desulfovibrionales; D_4__Desulfovibrionaceae; D_5__Desulfovibrio
JX457298.1.1488	20.050352112676045	7.542964265418807e-06	0.00013849336236593468	0.047211413337256314	0.0	4.65	D_0__Bacteria; D_1__Bacteroidetes; D_2__Bacteroidia; D_3__Bacteroidales; D_4__Porphyromonadaceae; D_5__Dysgonomonas
New.ReferenceOTU90	20.050352112676045	7.542964265418807e-06	0.00013849336236593468	0.047211413337256314	0.0	4.25	D_0__Bacteria; D_1__Proteobacteria; D_2__Deltaproteobacteria; D_3__Desulfovibrionales; D_4__Desulfovibrionaceae; D_5__Desulfovibrio; D_6__uncultured delta proteobacterium
JX198644.1.1488	20.04752851711025	7.554109643669177e-06	0.00013849336236593468	0.047281172259725376	0.0	4.0	D_0__Bacteria; D_1__Firmicutes; D_2__Clostridia; D_3__Clostridiales; D_4__Ruminococcaceae; D_5__Ruminiclostridium 9; D_6__uncultured bacterium
New.ReferenceOTU150	20.044705716699507	7.565268408430597e-06	0.00013849336236593468	0.047351014968367106	0.0	3.95	D_0__Bacteria; D_1__Saccharibacteria; D_2__uncultured bacterium; D_3__uncultured bacterium; D_4__uncultured bacterium; D_5__uncultured bacterium; D_6__uncultured bacterium
New.CleanUp.ReferenceOTU310	20.041883711107968	7.576440571672862e-06	0.00013849336236593468	0.04742094153810044	0.0	4.45	D_0__Bacteria; D_1__Bacteroidetes; D_2__Bacteroidia; D_3__Bacteroidales; D_4__Rikenellaceae; D_5__Rikenellaceae RC9 gut group; D_6__uncultured Bacteroidetes bacterium
New.CleanUp.ReferenceOTU173	20.039062499999986	7.587626145371946e-06	0.00013849336236593468	0.04749095204388301	0.0	5.3	D_0__Bacteria; D_1__Firmicutes; D_2__Clostridia; D_3__Clostridiales; D_4__Lachnospiraceae; D_5__Lachnoclostridium
New.ReferenceOTU162	20.0362420830401	7.59882514151019e-06	0.00013849336236593468	0.047561046560712285	0.0	4.9	D_0__Bacteria; D_1__Tenericutes; D_2__Mollicutes; D_3__Mollicutes RF9; D_4__uncultured bacterium; D_5__uncultured bacterium; D_6__uncultured bacterium
New.CleanUp.ReferenceOTU31	20.0362420830401	7.59882514151019e-06	0.00013849336236593468	0.047561046560712285	0.0	3.6	D_0__Bacteria; D_1__Bacteroidetes; D_2__Bacteroidia; D_3__Bacteroidales; D_4__Porphyromonadaceae; D_5__uncultured; D_6__uncultured Bacteroidetes bacterium
New.CleanUp.ReferenceOTU197	20.022151898734162	7.655021878610894e-06	0.00013849336236593468	0.04791278193822559	0.0	4.4	D_0__Bacteria; D_1__Bacteroidetes; D_2__Bacteroidia; D_3__Bacteroidales; D_4__Porphyromonadaceae; D_5__uncultured
HQ761274.1.1458	20.019336239628732	7.666301661365391e-06	0.00013849336236593468	0.04798338209848598	0.0	4.95	D_0__Bacteria; D_1__Firmicutes; D_2__Bacilli; D_3__Lactobacillales; D_4__Enterococcaceae; D_5__Enterococcus; D_6__Enterococcus faecalis
AJ576344.1.1451	20.016521372328445	7.67759495061159e-06	0.00013849336236593468	0.04805406679587794	0.0	6.1	D_0__Bacteria; D_1__Bacteroidetes; D_2__Bacteroidia; D_3__Bacteroidales; D_4__Porphyromonadaceae; D_5__uncultured
New.ReferenceOTU59	20.016521372328445	7.67759495061159e-06	0.00013849336236593468	0.04805406679587794	0.0	6.0	D_0__Bacteria; D_1__Bacteroidetes; D_2__Bacteroidia; D_3__Bacteroidales; D_4__Porphyromonadaceae; D_5__Dysgonomonas; D_6__uncultured bacterium
New.CleanUp.ReferenceOTU1	20.016521372328445	7.67759495061159e-06	0.00013849336236593468	0.04805406679587794	0.0	20.7	D_0__Bacteria; D_1__Proteobacteria; D_2__Deltaproteobacteria; D_3__Desulfobacterales; D_4__Desulfobulbaceae; D_5__Desulfobulbus
New.CleanUp.ReferenceOTU18	20.013707296499355	7.688901758382121e-06	0.00013849336236593468	0.0481248361057137	0.0	6.85	D_0__Bacteria; D_1__Bacteroidetes; D_2__Bacteroidia; D_3__Bacteroidales; D_4__Rikenellaceae; D_5__Alistipes; D_6__uncultured Bacteroidetes bacterium
KM650715.1.1444	20.01089401180769	7.700222096715972e-06	0.00013849336236593468	0.04819569010334527	0.0	101.8	D_0__Bacteria; D_1__Bacteroidetes; D_2__Bacteroidia; D_3__Bacteroidales; D_4__vadinHA21; D_5__uncultured Bacteroidetes bacterium; D_6__uncultured Bacteroidetes bacterium
AY916294.1.1399	18.738168631006328	1.4995080142776277e-05	0.0002689232281193029	0.09385420661363672	0.0	1.1	D_0__Bacteria; D_1__Firmicutes; D_2__Clostridia; D_3__Clostridiales; D_4__Peptococcaceae; D_5__uncultured; D_6__uncultured bacterium
New.CleanUp.ReferenceOTU101	18.50201196302339	1.6972503674638187e-05	0.0003035168585701726	0.10623090049956041	0.05555555555555555	6.6	D_0__Bacteria; D_1__Bacteroidetes; D_2__Bacteroidia; D_3__Bacteroidales; D_4__Rikenellaceae; D_5__Alistipes
New.CleanUp.ReferenceOTU188	18.38535211267604	1.804397804049078e-05	0.00032175857138299653	0.11293725855543178	0.0	1.25	D_0__Bacteria; D_1__Firmicutes; D_2__Clostridia; D_3__Clostridiales; D_4__Ruminococcaceae; D_5__Ruminococcaceae UCG-010; D_6__uncultured bacterium
New.CleanUp.ReferenceOTU643	18.371733333333317	1.817341067941475e-05	0.0003231459586433435	0.11374737744245693	0.0	1.4	D_0__Bacteria; D_1__Firmicutes; D_2__Clostridia; D_3__Clostridiales; D_4__Ruminococcaceae; D_5__uncultured; D_6__uncultured Firmicutes bacterium
New.CleanUp.ReferenceOTU597	18.309345932378548	1.877836559554464e-05	0.00032565453072791613	0.11753379026251391	0.0	1.35	D_0__Bacteria; D_1__Proteobacteria; D_2__Deltaproteobacteria; D_3__Desulfovibrionales; D_4__Desulfovibrionaceae; D_5__Desulfovibrio
New.CleanUp.ReferenceOTU231	18.29853917662681	1.8885193090905386e-05	0.00032565453072791613	0.11820242355597681	0.0	1.4	D_0__Bacteria; D_1__Firmicutes; D_2__Clostridia; D_3__Clostridiales; D_4__Ruminococcaceae; D_5__Ruminococcaceae UCG-014; D_6__uncultured bacterium
New.CleanUp.ReferenceOTU54	18.29583948067275	1.891197543512582e-05	0.00032565453072791613	0.1183700542484525	0.0	2.75	D_0__Bacteria; D_1__Firmicutes; D_2__Clostridia; D_3__Clostridiales; D_4__Ruminococcaceae; D_5__uncultured; D_6__uncultured bacterium
EF454896.1.1469	18.26350515463916	1.9235728997792136e-05	0.00032565453072791613	0.12039642779718097	0.0	1.45	D_0__Bacteria; D_1__Proteobacteria; D_2__Deltaproteobacteria; D_3__Desulfovibrionales; D_4__Desulfovibrionaceae; D_5__Desulfovibrio
GU180172.1.1487	18.24738081224248	1.9399251727784517e-05	0.00032565453072791613	0.12141991656420328	0.0	1.5	D_0__Bacteria; D_1__Firmicutes; D_2__Clostridia; D_3__Clostridiales; D_4__Eubacteriaceae; D_5__Anaerofustis; D_6__uncultured bacterium
GQ182581.1.1439	18.242012356575444	1.9454004452306603e-05	0.00032565453072791613	0.12176261386698703	0.0	1.8	D_0__Bacteria; D_1__Firmicutes; D_2__Clostridia; D_3__Clostridiales; D_4__Peptococcaceae; D_5__uncultured; D_6__uncultured bacterium
JN680628.1.1450	18.242012356575444	1.9454004452306603e-05	0.00032565453072791613	0.12176261386698703	0.0	1.95	D_0__Bacteria; D_1__Firmicutes; D_2__Clostridia; D_3__Clostridiales; D_4__Christensenellaceae; D_5__Christensenellaceae R-7 group
AB089023.1.1350	18.242012356575444	1.9454004452306603e-05	0.00032565453072791613	0.12176261386698703	0.0	1.75	D_0__Bacteria; D_1__Firmicutes; D_2__Clostridia; D_3__Clostridiales; D_4__Ruminococcaceae; D_5__Ruminococcaceae UCG-013
New.CleanUp.ReferenceOTU202	18.242012356575444	1.9454004452306603e-05	0.00032565453072791613	0.12176261386698703	0.0	1.95	D_0__Bacteria; D_1__Firmicutes; D_2__Clostridia; D_3__Clostridiales; D_4__Christensenellaceae; D_5__uncultured; D_6__uncultured bacterium
New.CleanUp.ReferenceOTU105	18.23664705882351	1.9508880077375817e-05	0.00032565453072791613	0.12210608040429524	0.0	2.1	D_0__Bacteria; D_1__Bacteroidetes; D_2__Bacteroidia; D_3__Bacteroidales; D_4__Rikenellaceae; D_5__Alistipes; D_6__uncultured bacterium
FJ374193.1.1490	18.225925925925907	1.9619000814129735e-05	0.00032565453072791613	0.12279532609563801	0.0	1.65	D_0__Bacteria; D_1__Bacteroidetes; D_2__Bacteroidia; D_3__Bacteroidales; D_4__Rikenellaceae; D_5__Alistipes; D_6__uncultured bacterium
New.CleanUp.ReferenceOTU30	18.223247612049946	1.9646608117918358e-05	0.00032565453072791613	0.122968120210051	0.0	3.45	D_0__Bacteria; D_1__Firmicutes; D_2__Clostridia; D_3__Clostridiales; D_4__Clostridiales vadinBB60 group; D_5__uncultured bacterium; D_6__uncultured bacterium
JN653044.1.1445	18.215217391304332	1.9729615509550206e-05	0.00032565453072791613	0.12348766347427474	0.0	2.6	D_0__Bacteria; D_1__Firmicutes; D_2__Clostridia; D_3__Clostridiales; D_4__Christensenellaceae; D_5__Christensenellaceae R-7 group; D_6__uncultured bacterium
New.CleanUp.ReferenceOTU113	18.201849405548202	1.986858090631399e-05	0.00032565453072791613	0.12435744789261927	0.0	2.15	D_0__Bacteria; D_1__Tenericutes; D_2__Mollicutes; D_3__Mollicutes RF9; D_4__uncultured bacterium; D_5__uncultured bacterium; D_6__uncultured bacterium
JN680613.1.1452	18.199178162606383	1.9896467168965056e-05	0.00032565453072791613	0.12453198801055229	0.0	3.25	D_0__Bacteria; D_1__Firmicutes; D_2__Clostridia; D_3__Clostridiales; D_4__Ruminococcaceae; D_5__uncultured
New.ReferenceOTU197	18.199178162606383	1.9896467168965056e-05	0.00032565453072791613	0.12453198801055229	0.0	2.75	D_0__Bacteria; D_1__Firmicutes; D_2__Clostridia; D_3__Clostridiales; D_4__Ruminococcaceae; D_5__Ruminococcaceae UCG-009; D_6__uncultured bacterium
New.CleanUp.ReferenceOTU39	18.191169135983554	1.998031276742176e-05	0.00032565453072791613	0.1250567776112928	0.0	4.9	D_0__Bacteria; D_1__Firmicutes; D_2__Clostridia; D_3__Clostridiales; D_4__Christensenellaceae; D_5__Christensenellaceae R-7 group; D_6__uncultured Firmicutes bacterium
New.ReferenceOTU180	18.18583369995599	2.003636575536015e-05	0.00032565453072791613	0.1254076132627992	0.0	7.65	D_0__Bacteria; D_1__Firmicutes; D_2__Clostridia; D_3__Clostridiales; D_4__Christensenellaceae; D_5__Christensenellaceae R-7 group
New.ReferenceOTU205	18.183167155425203	2.0064439100134633e-05	0.00032565453072791613	0.12558332432774266	0.0	2.05	D_0__Bacteria; D_1__Firmicutes; D_2__Clostridia; D_3__Clostridiales; D_4__Ruminococcaceae; D_5__Ruminococcaceae UCG-009; D_6__uncultured bacterium
New.CleanUp.ReferenceOTU41	18.180501392757645	2.00925437117419e-05	0.00032565453072791613	0.12575923109179254	0.0	3.4	D_0__Bacteria; D_1__Firmicutes; D_2__Clostridia; D_3__Clostridiales; D_4__Ruminococcaceae; D_5__Ruminococcaceae UCG-010
New.CleanUp.ReferenceOTU571	18.180501392757645	2.00925437117419e-05	0.00032565453072791613	0.12575923109179254	0.0	2.95	D_0__Bacteria; D_1__Proteobacteria; D_2__Deltaproteobacteria; D_3__Rs-K70 termite group; D_4__uncultured bacterium; D_5__uncultured bacterium; D_6__uncultured bacterium
New.CleanUp.ReferenceOTU62	18.17250879249705	2.0177045394949325e-05	0.00032565453072791613	0.12628812712698784	0.0	3.6	D_0__Bacteria; D_1__Bacteroidetes; D_2__Bacteroidia; D_3__Bacteroidales; D_4__Rikenellaceae; D_5__Alistipes; D_6__uncultured bacterium
JQ072788.1.1388	18.167184295341325	2.0233536638299757e-05	0.00032565453072791613	0.12664170581911818	0.0	3.6	D_0__Bacteria; D_1__Firmicutes; D_2__Clostridia; D_3__Clostridiales; D_4__Family XIII; D_5__Family XIII UCG-002
HQ780614.1.1484	18.167184295341325	2.0233536638299757e-05	0.00032565453072791613	0.12664170581911818	0.0	2.7	D_0__Bacteria; D_1__Firmicutes; D_2__Clostridia; D_3__Clostridiales; D_4__Peptococcaceae; D_5__uncultured; D_6__uncultured bacterium
New.CleanUp.ReferenceOTU63	18.167184295341325	2.0233536638299757e-05	0.00032565453072791613	0.12664170581911818	0.0	3.15	D_0__Bacteria; D_1__Firmicutes; D_2__Clostridia; D_3__Thermoanaerobacterales; D_4__Thermoanaerobacteraceae; D_5__Gelria; Ambiguous_taxa
New.CleanUp.ReferenceOTU516	18.167184295341325	2.0233536638299757e-05	0.00032565453072791613	0.12664170581911818	0.0	4.45	D_0__Bacteria; D_1__Bacteroidetes; D_2__Bacteroidia; D_3__Bacteroidales; D_4__Rikenellaceae; D_5__Alistipes
New.ReferenceOTU97	18.164523216639797	2.0261829370656572e-05	0.00032565453072791613	0.1268187900309395	0.0	3.75	D_0__Bacteria; D_1__Bacteroidetes; D_2__Bacteroidia; D_3__Bacteroidales; D_4__Rikenellaceae; D_5__Rikenellaceae RC9 gut group; D_6__uncultured Bacteroidetes bacterium
New.ReferenceOTU192	18.164523216639797	2.0261829370656572e-05	0.00032565453072791613	0.1268187900309395	0.0	3.1	D_0__Bacteria; D_1__Firmicutes; D_2__Clostridia; D_3__Clostridiales; D_4__Ruminococcaceae; D_5__Candidatus Soleaferrea
New.CleanUp.ReferenceOTU74	18.164523216639797	2.0261829370656572e-05	0.00032565453072791613	0.1268187900309395	0.0	3.25	D_0__Bacteria; D_1__Firmicutes; D_2__Clostridia; D_3__Clostridiales; D_4__Lachnospiraceae
CALF01000071.4416993.4418482	18.156544655929704	2.0346896307985576e-05	0.00032565453072791613	0.12735122399168172	0.0	5.95	D_0__Bacteria; D_1__Proteobacteria; D_2__Gammaproteobacteria; D_3__Enterobacteriales; D_4__Enterobacteriaceae; D_5__Cronobacter; D_6__Cronobacter sakazakii
JPZV01256166.399856.401363	18.148573101126868	2.0432246876838844e-05	0.00032565453072791613	0.12788543320213433	0.0	5.85	D_0__Bacteria; D_1__Bacteroidetes; D_2__Bacteroidia; D_3__Bacteroidales; D_4__Porphyromonadaceae; D_5__Dysgonomonas
AY487178.1.1051	18.14591747146618	2.0460760211582216e-05	0.00032565453072791613	0.1280638981642931	0.0	14.25	D_0__Archaea; D_1__Euryarchaeota; D_2__Methanomicrobia; D_3__Methanosarcinales; D_4__Methanosarcinaceae; D_5__Methanimicrococcus; D_6__uncultured Methanimicrococcus sp.
New.ReferenceOTU65	18.14326261887343	2.0489305160312584e-05	0.00032565453072791613	0.12824256099839645	0.0	5.45	D_0__Bacteria; D_1__Bacteroidetes; D_2__Bacteroidia; D_3__Bacteroidales; D_4__Bacteroidaceae; D_5__Bacteroides
New.CleanUp.ReferenceOTU25	18.14326261887343	2.0489305160312584e-05	0.00032565453072791613	0.12824256099839645	0.0	6.65	D_0__Bacteria; D_1__Proteobacteria; D_2__Deltaproteobacteria; D_3__Desulfovibrionales; D_4__Desulfovibrionaceae; D_5__Desulfovibrio
JX457262.1.1486	18.14060854300759	2.0517881747898915e-05	0.00032565453072791613	0.1284214218600993	0.0	4.85	D_0__Bacteria; D_1__Bacteroidetes; D_2__Bacteroidia; D_3__Bacteroidales; D_4__COB P4-1 termite group; D_5__uncultured bacterium; D_6__uncultured bacterium
KM650562.1.1460	18.14060854300759	2.0517881747898915e-05	0.00032565453072791613	0.1284214218600993	0.0	8.4	D_0__Bacteria; D_1__Synergistetes; D_2__Synergistia; D_3__Synergistales; D_4__Synergistaceae; D_5__Candidatus Tammella; D_6__uncultured bacterium
New.ReferenceOTU66	18.14060854300759	2.0517881747898915e-05	0.00032565453072791613	0.1284214218600993	0.0	6.7	D_0__Bacteria; D_1__Bacteroidetes; D_2__Bacteroidia; D_3__Bacteroidales; D_4__Porphyromonadaceae; D_5__Parabacteroides
New.ReferenceOTU204	18.13795524352785	2.0546489999219767e-05	0.00032565453072791613	0.12860048090511653	0.0	9.7	D_0__Bacteria; D_1__Firmicutes; D_2__Clostridia; D_3__Clostridiales; D_4__Ruminococcaceae; D_5__[Eubacterium] coprostanoligenes group
New.ReferenceOTU80	18.13795524352785	2.0546489999219767e-05	0.00032565453072791613	0.12860048090511653	0.0	10.75	D_0__Bacteria; D_1__Proteobacteria; D_2__Deltaproteobacteria; D_3__Desulfovibrionales; D_4__Desulfovibrionaceae; D_5__Desulfovibrio
AB821792.1.1523	18.135302720093577	2.057512993916335e-05	0.00032565453072791613	0.1287797382892234	0.0	27.65	D_0__Bacteria; D_1__Firmicutes; D_2__Clostridia; D_3__Clostridiales; D_4__Ruminococcaceae; D_5__[Eubacterium] coprostanoligenes group; D_6__uncultured bacterium
AY858528.1.1513	18.135302720093577	2.057512993916335e-05	0.00032565453072791613	0.1287797382892234	0.0	20.95	D_0__Bacteria; D_1__Firmicutes; D_2__Clostridia; D_3__Clostridiales; D_4__Christensenellaceae; D_5__Christensenellaceae R-7 group
KM650867.1.1446	18.135302720093577	2.057512993916335e-05	0.00032565453072791613	0.1287797382892234	0.0	25.65	D_0__Bacteria; D_1__Firmicutes; D_2__Clostridia; D_3__Halanaerobiales; D_4__ODP1230B8.23; D_5__uncultured cyanobacterium; D_6__uncultured cyanobacterium
AJ132639.1.1264	18.132650972364363	2.0603801592627384e-05	0.00032565453072791613	0.1289591941682548	0.0	15.15	D_0__Archaea; D_1__Euryarchaeota; D_2__Methanobacteria; D_3__Methanobacteriales; D_4__Methanobacteriaceae; D_5__Methanobrevibacter
New.ReferenceOTU12	18.132650972364363	2.0603801592627384e-05	0.00032565453072791613	0.1289591941682548	0.0	17.0	D_0__Bacteria; D_1__Bacteroidetes; D_2__Bacteroidia; D_3__Bacteroidales; D_4__Bacteroidaceae; D_5__Bacteroides; D_6__uncultured Bacteroidetes bacterium
EU775346.1.1384	17.512426265369243	2.8543601345019618e-05	0.00045001108518508256	0.17865440081847778	0.16666666666666666	11.95	D_0__Bacteria; D_1__Firmicutes; D_2__Clostridia; D_3__Clostridiales; D_4__Ruminococcaceae; D_5__Ruminiclostridium 9; D_6__uncultured bacterium
New.ReferenceOTU129	16.657552652708286	4.4771687800987824e-05	0.0007040854119255849	0.2802259939463828	6.277777777777778	2.2	D_0__Bacteria; D_1__Bacteroidetes; D_2__Flavobacteriia; D_3__Flavobacteriales; D_4__Blattabacteriaceae; D_5__Blattabacterium
New.CleanUp.ReferenceOTU156	16.575151139358265	4.6759691517938375e-05	0.0007156785007675002	0.29266890921077626	0.0	1.05	D_0__Bacteria; D_1__Bacteroidetes; D_2__Bacteroidia; D_3__Bacteroidales; D_4__Porphyromonadaceae; D_5__Dysgonomonas; D_6__uncultured Porphyromonadaceae bacterium
HM584355.1.1394	16.570013947001417	4.688652980216065e-05	0.0007156785007675002	0.2934627900317235	0.0	1.1	D_0__Bacteria; D_1__Firmicutes; D_2__Clostridia; D_3__Clostridiales; D_4__Family XIII; D_5__Anaerovorax; D_6__uncultured bacterium
New.CleanUp.ReferenceOTU184	16.567446544778456	4.6950049048988466e-05	0.0007156785007675002	0.2938603569976188	0.0	2.2	D_0__Bacteria; D_1__Firmicutes; D_2__Clostridia; D_3__Clostridiales; D_4__Ruminococcaceae
New.CleanUp.ReferenceOTU153	16.52136897404205	4.810486400751082e-05	0.0007156785007675002	0.3010883438230102	0.0	1.15	D_0__Bacteria; D_1__Firmicutes; D_2__Clostridia; D_3__Clostridiales; D_4__Ruminococcaceae; D_5__Ruminococcus 1; D_6__uncultured bacterium
New.CleanUp.ReferenceOTU219	16.503519061583603	4.8559863014934954e-05	0.0007156785007675002	0.3039361826104779	0.0	1.35	D_0__Bacteria; D_1__Firmicutes; D_2__Clostridia; D_3__Clostridiales; D_4__Christensenellaceae
JQ710394.1.1398	16.49992766203704	4.8651930335758313e-05	0.0007156785007675002	0.3045124319715113	0.05555555555555555	4.05	D_0__Bacteria; D_1__Bacteroidetes; D_2__Bacteroidia; D_3__Bacteroidales; D_4__Rikenellaceae; D_5__Alistipes; D_6__uncultured bacterium
New.ReferenceOTU184	16.495880900956518	4.875588139719839e-05	0.0007156785007675002	0.3051630616650647	0.0	1.9	D_0__Bacteria; D_1__Firmicutes; D_2__Clostridia; D_3__Clostridiales; D_4__Lachnospiraceae; D_5__Tyzzerella 3
New.CleanUp.ReferenceOTU93	16.495880900956518	4.875588139719839e-05	0.0007156785007675002	0.3051630616650647	0.0	2.1	D_0__Bacteria; D_1__Firmicutes; D_2__Clostridia; D_3__Clostridiales; D_4__Ruminococcaceae; D_5__Ruminococcaceae UCG-010
KM650550.1.1433	16.4907927205429	4.888690087189495e-05	0.0007156785007675002	0.3059831125571905	0.0	1.35	D_0__Bacteria; D_1__Firmicutes; D_2__Clostridia; D_3__Clostridiales; D_4__Ruminococcaceae; D_5__Papillibacter
New.CleanUp.ReferenceOTU27	16.490642390420817	4.8890777217412764e-05	0.0007156785007675002	0.3060073746037865	0.05555555555555555	5.6	D_0__Bacteria; D_1__Tenericutes; D_2__Mollicutes; D_3__Mollicutes RF9
New.CleanUp.ReferenceOTU180	16.46032943349756	4.9678761673196385e-05	0.0007156785007675002	0.3109393693125362	0.0	1.3	D_0__Bacteria; D_1__Bacteroidetes; D_2__Bacteroidia; D_3__Bacteroidales; D_4__Rikenellaceae; D_5__Alistipes; D_6__uncultured bacterium
FJ374201.1.1485	16.455263157894763	4.981169935763045e-05	0.0007156785007675002	0.31177142627940896	0.0	1.35	D_0__Bacteria; D_1__Firmicutes; D_2__Clostridia; D_3__Clostridiales; D_4__Christensenellaceae; D_5__Christensenellaceae R-7 group; D_6__uncultured bacterium
New.ReferenceOTU32	16.455263157894763	4.981169935763045e-05	0.0007156785007675002	0.31177142627940896	0.0	1.6	D_0__Bacteria; D_1__Firmicutes; D_2__Clostridia; D_3__Clostridiales; D_4__Ruminococcaceae; D_5__uncultured; D_6__uncultured Firmicutes bacterium
New.CleanUp.ReferenceOTU157	16.455263157894763	4.981169935763045e-05	0.0007156785007675002	0.31177142627940896	0.0	1.7	D_0__Bacteria; D_1__Firmicutes; D_2__Clostridia; D_3__Clostridiales; D_4__Ruminococcaceae; D_5__Candidatus Soleaferrea
New.CleanUp.ReferenceOTU90	16.450200000000024	4.994491259833044e-05	0.0007156785007675002	0.31260520795295027	0.0	2.65	D_0__Bacteria; D_1__Bacteroidetes; D_2__Bacteroidia; D_3__Bacteroidales; D_4__Porphyromonadaceae; D_5__uncultured
New.CleanUp.ReferenceOTU85	16.43755572636436	5.027915376705648e-05	0.0007156785007675002	0.3146972234280065	0.0	2.0	D_0__Bacteria; D_1__Firmicutes; D_2__Clostridia; D_3__Clostridiales; D_4__Christensenellaceae; D_5__Christensenellaceae R-7 group
New.CleanUp.ReferenceOTU124	16.429978488014775	5.04805287695941e-05	0.0007156785007675002	0.31595762956888945	0.0	1.65	D_0__Bacteria; D_1__Planctomycetes; D_2__vadinHA49
KM650925.1.1455	16.42745429405441	5.054779244106323e-05	0.0007156785007675002	0.3163786328886148	0.0	2.05	D_0__Bacteria; D_1__Firmicutes; D_2__Clostridia; D_3__Clostridiales; D_4__Christensenellaceae; D_5__Christensenellaceae R-7 group; D_6__uncultured Firmicutes bacterium
EF096610.1.1402	16.422408232222416	5.068252807720377e-05	0.0007156785007675002	0.3172219432352184	0.0	2.25	D_0__Bacteria; D_1__Firmicutes; D_2__Clostridia; D_3__Clostridiales; D_4__Ruminococcaceae; D_5__Ruminiclostridium 9; D_6__uncultured bacterium
New.ReferenceOTU169	16.4173652694611	5.081754175695729e-05	0.0007156785007675002	0.3180669938567957	0.0	1.95	D_0__Bacteria; D_1__Firmicutes; D_2__Clostridia; D_3__Clostridiales; D_4__Lachnospiraceae; D_5__Tyzzerella
New.CleanUp.ReferenceOTU108	16.4173652694611	5.081754175695729e-05	0.0007156785007675002	0.3180669938567957	0.0	1.6	D_0__Bacteria; D_1__Proteobacteria; D_2__Alphaproteobacteria; D_3__Rhodospirillales; D_4__Rhodospirillaceae; D_5__uncultured
JN680621.1.1440	16.41484494933991	5.0885152982986486e-05	0.0007156785007675002	0.3184901725205124	0.0	1.75	D_0__Bacteria; D_1__Firmicutes; D_2__Clostridia; D_3__Clostridiales; D_4__Ruminococcaceae; D_5__Candidatus Soleaferrea
New.CleanUp.ReferenceOTU679	16.41484494933991	5.0885152982986486e-05	0.0007156785007675002	0.3184901725205124	0.0	1.8	D_0__Bacteria; D_1__Bacteroidetes; D_2__Bacteroidia; D_3__Bacteroidales; D_4__Rikenellaceae; D_5__Alistipes; D_6__uncultured Bacteroidetes bacterium
New.CleanUp.ReferenceOTU79	16.40980662983428	5.102058444704841e-05	0.0007156785007675002	0.319337838054076	0.0	3.0	D_0__Bacteria; D_1__Firmicutes; D_2__Clostridia; D_3__Clostridiales; D_4__Ruminococcaceae; D_5__uncultured; D_6__uncultured bacterium
New.CleanUp.ReferenceOTU1153	16.404771402270658	5.115629491351567e-05	0.0007156785007675002	0.32018724986369457	0.0	2.55	D_0__Bacteria; D_1__Proteobacteria; D_2__Deltaproteobacteria; D_3__Desulfobacterales; D_4__Desulfobacteraceae; D_5__Desulfobotulus
New.ReferenceOTU194	16.402254947077797	5.122425489259544e-05	0.0007156785007675002	0.3206126113727548	0.0	2.05	D_0__Bacteria; D_1__Firmicutes; D_2__Clostridia; D_3__Clostridiales; D_4__Ruminococcaceae; D_5__Candidatus Soleaferrea; D_6__uncultured bacterium
New.CleanUp.ReferenceOTU115	16.399739263803706	5.129228476623293e-05	0.0007156785007675002	0.3210384103518519	0.0	1.8	D_0__Bacteria; D_1__Firmicutes; D_2__Clostridia; D_3__Clostridiales; D_4__Ruminococcaceae; D_5__Ruminococcaceae UCG-014; D_6__uncultured bacterium
New.CleanUp.ReferenceOTU406	16.39722435209326	5.1360384582437995e-05	0.0007156785007675002	0.32146464710147943	0.0	1.9	D_0__Bacteria; D_1__Firmicutes; D_2__Clostridia; D_3__Clostridiales; D_4__Lachnospiraceae; D_5__Tyzzerella; D_6__uncultured bacterium
JN680589.1.1455	16.392196841943914	5.149679423464802e-05	0.0007156785007675002	0.32231843511466196	0.0	2.35	D_0__Bacteria; D_1__Bacteroidetes; D_2__Bacteroidia; D_3__Bacteroidales; D_4__Porphyromonadaceae; D_5__Paludibacter
New.ReferenceOTU166	16.392196841943914	5.149679423464802e-05	0.0007156785007675002	0.32231843511466196	0.0	2.45	D_0__Bacteria; D_1__Firmicutes; D_2__Clostridia; D_3__Clostridiales; D_4__Christensenellaceae; D_5__uncultured
New.CleanUp.ReferenceOTU68	16.392196841943914	5.149679423464802e-05	0.0007156785007675002	0.32231843511466196	0.0	3.25	Unassigned
New.CleanUp.ReferenceOTU72	16.392196841943914	5.149679423464802e-05	0.0007156785007675002	0.32231843511466196	0.0	3.1	D_0__Bacteria; D_1__Firmicutes; D_2__Clostridia; D_3__Clostridiales; D_4__Ruminococcaceae; D_5__uncultured
New.CleanUp.ReferenceOTU117	16.392196841943914	5.149679423464802e-05	0.0007156785007675002	0.32231843511466196	0.0	2.15	D_0__Bacteria; D_1__Firmicutes; D_2__Clostridia; D_3__Clostridiales; D_4__Ruminococcaceae; D_5__uncultured
New.CleanUp.ReferenceOTU51	16.392196841943914	5.149679423464802e-05	0.0007156785007675002	0.32231843511466196	0.0	2.5	D_0__Bacteria; D_1__Firmicutes; D_2__Clostridia; D_3__Clostridiales; D_4__Ruminococcaceae; D_5__Ruminococcaceae UCG-009; D_6__uncultured bacterium
New.CleanUp.ReferenceOTU96	16.389684242795852	5.15651041667309e-05	0.0007156785007675002	0.3227459869795687	0.0	3.1	D_0__Bacteria; D_1__Proteobacteria; D_2__Deltaproteobacteria; D_3__Desulfovibrionales; D_4__Desulfovibrionaceae; D_5__Desulfovibrio; D_6__uncultured proteobacterium
New.CleanUp.ReferenceOTU77	16.389684242795852	5.15651041667309e-05	0.0007156785007675002	0.3227459869795687	0.0	3.45	D_0__Bacteria; D_1__Firmicutes; D_2__Clostridia; D_3__Clostridiales; D_4__Christensenellaceae; D_5__Christensenellaceae R-7 group; D_6__uncultured bacterium
HQ419280.1.1500	16.382151064807747	5.177045496360151e-05	0.0007156785007675002	0.32403127761718187	0.0	3.25	D_0__Bacteria; D_1__Proteobacteria; D_2__Gammaproteobacteria; D_3__Enterobacteriales; D_4__Enterobacteriaceae; D_5__Enterobacter; D_6__Enterobacter sp. NISOC_03
New.ReferenceOTU190	16.382151064807747	5.177045496360151e-05	0.0007156785007675002	0.32403127761718187	0.0	6.25	D_0__Bacteria; D_1__Firmicutes; D_2__Clostridia; D_3__Clostridiales; D_4__Ruminococcaceae; D_5__uncultured; D_6__uncultured bacterium
New.CleanUp.ReferenceOTU395	16.382151064807747	5.177045496360151e-05	0.0007156785007675002	0.32403127761718187	0.0	4.25	D_0__Bacteria; D_1__Firmicutes; D_2__Clostridia; D_3__Clostridiales; D_4__Ruminococcaceae; D_5__[Eubacterium] coprostanoligenes group; D_6__uncultured bacterium
JN680565.1.1446	16.37964154411767	5.1839045723031186e-05	0.0007156785007675002	0.3244605871804522	0.0	2.15	D_0__Bacteria; D_1__Bacteroidetes; D_2__Bacteroidia; D_3__Bacteroidales; D_4__Porphyromonadaceae; D_5__uncultured
LBDE01000514.1.1573	16.374624808575827	5.197643827119839e-05	0.0007156785007675002	0.3253205271394307	0.0	8.35	D_0__Bacteria; D_1__Firmicutes; D_2__Bacilli; D_3__Lactobacillales; D_4__Lactobacillaceae; D_5__Lactobacillus
New.CleanUp.ReferenceOTU539	16.37211759301794	5.2045240156176176e-05	0.0007156785007675002	0.32575115813750666	0.0	3.5	D_0__Bacteria; D_1__Firmicutes; D_2__Clostridia; D_3__Clostridiales; D_4__Ruminococcaceae; D_5__Ruminiclostridium 9; D_6__uncultured bacterium
KM650511.1.1451	16.369611145131685	5.2114112512596214e-05	0.0007156785007675002	0.3261822302163397	0.0	4.1	D_0__Bacteria; D_1__Bacteroidetes; D_2__Bacteroidia; D_3__Bacteroidales; D_4__Rikenellaceae; D_5__Rikenellaceae RC9 gut group; D_6__uncultured Bacteroidetes bacterium
New.CleanUp.ReferenceOTU32	16.369611145131685	5.2114112512596214e-05	0.0007156785007675002	0.3261822302163397	0.0	4.2	D_0__Bacteria; D_1__Bacteroidetes; D_2__Bacteroidia; D_3__Bacteroidales; D_4__Rikenellaceae; D_5__Rikenellaceae RC9 gut group; D_6__uncultured Bacteroidetes bacterium
New.CleanUp.ReferenceOTU69	16.369611145131685	5.2114112512596214e-05	0.0007156785007675002	0.3261822302163397	0.0	3.9	D_0__Bacteria; D_1__Saccharibacteria; D_2__Unknown Class; D_3__Unknown Order; D_4__Unknown Family; D_5__Candidatus Saccharimonas; D_6__uncultured bacterium
New.CleanUp.ReferenceOTU53	16.369611145131685	5.2114112512596214e-05	0.0007156785007675002	0.3261822302163397	0.0	3.8	D_0__Bacteria; D_1__Tenericutes; D_2__Mollicutes; D_3__Mollicutes RF9; D_4__uncultured bacterium; D_5__uncultured bacterium; D_6__uncultured bacterium
KM650288.1.1450	16.367105464564546	5.21830553886074e-05	0.0007156785007675002	0.32661374367729373	0.0	7.05	D_0__Bacteria; D_1__Saccharibacteria; D_2__Unknown Class; D_3__Unknown Order; D_4__Unknown Family; D_5__Candidatus Saccharimonas; D_6__uncultured Candidatus Saccharibacteria bacterium
EU885162.1.1223	16.367105464564546	5.21830553886074e-05	0.0007156785007675002	0.32661374367729373	0.0	3.85	D_0__Archaea; D_1__Euryarchaeota; D_2__Thermoplasmata; D_3__Thermoplasmatales; D_4__Thermoplasmatales Incertae Sedis; D_5__uncultured
New.CleanUp.ReferenceOTU64	16.367105464564546	5.21830553886074e-05	0.0007156785007675002	0.32661374367729373	0.0	2.9	D_0__Bacteria; D_1__Firmicutes; D_2__Clostridia; D_3__Clostridiales; D_4__Christensenellaceae; D_5__uncultured; D_6__uncultured bacterium
New.CleanUp.ReferenceOTU28	16.367105464564546	5.21830553886074e-05	0.0007156785007675002	0.32661374367729373	0.0	6.3	D_0__Bacteria; D_1__Tenericutes; D_2__Mollicutes; D_3__Mollicutes RF9; D_4__uncultured bacterium; D_5__uncultured bacterium; D_6__uncultured bacterium
HK556119.1.1362	16.364600550964212	5.2252068832370326e-05	0.0007156785007675002	0.32704569882180584	0.0	5.75	D_0__Bacteria; D_1__Firmicutes; D_2__Clostridia; D_3__Clostridiales; D_4__Lachnospiraceae; D_5__[Eubacterium] fissicatena group; D_6__unidentified
New.ReferenceOTU181	16.364600550964212	5.2252068832370326e-05	0.0007156785007675002	0.32704569882180584	0.0	3.8	D_0__Bacteria; D_1__Synergistetes; D_2__Synergistia; D_3__Synergistales; D_4__Synergistaceae; D_5__uncultured; D_6__uncultured bacterium
New.ReferenceOTU105	16.364600550964212	5.2252068832370326e-05	0.0007156785007675002	0.32704569882180584	0.0	8.25	D_0__Bacteria; D_1__Bacteroidetes; D_2__Bacteroidia; D_3__Bacteroidales; D_4__M2PB4-65 termite group; D_5__uncultured Bacteroidetes bacterium; D_6__uncultured Bacteroidetes bacterium
New.ReferenceOTU198	16.362096403978597	5.232115289205684e-05	0.0007156785007675002	0.3274780959513838	0.0	9.85	D_0__Bacteria; D_1__Firmicutes; D_2__Clostridia; D_3__Clostridiales; D_4__Ruminococcaceae; D_5__Ruminococcaceae UCG-009; D_6__uncultured bacterium
New.CleanUp.ReferenceOTU6	16.362096403978597	5.232115289205684e-05	0.0007156785007675002	0.3274780959513838	0.0	12.85	D_0__Bacteria; D_1__Firmicutes; D_2__Clostridia; D_3__Clostridiales; D_4__Lachnospiraceae; D_5__Lachnospiraceae UCG-010
FJ904265.1.1472	16.359593023255837	5.2390307615850576e-05	0.0007156785007675002	0.32791093536760874	0.0	6.05	D_0__Bacteria; D_1__Verrucomicrobia; D_2__Verrucomicrobiae; D_3__Verrucomicrobiales; D_4__Verrucomicrobiaceae; D_5__Akkermansia
AB198446.1.1337	16.359593023255837	5.2390307615850576e-05	0.0007156785007675002	0.32791093536760874	0.0	4.4	D_0__Bacteria; D_1__Actinobacteria; D_2__Actinobacteria; D_3__Propionibacteriales; D_4__Propionibacteriaceae
New.CleanUp.ReferenceOTU17	16.359593023255837	5.2390307615850576e-05	0.0007156785007675002	0.32791093536760874	0.0	6.1	D_0__Bacteria; D_1__Firmicutes; D_2__Clostridia; D_3__Clostridiales; D_4__Ruminococcaceae; D_5__Ruminococcaceae UCG-014; D_6__uncultured bacterium
KM650706.1.1449	16.357090408444265	5.245953305194648e-05	0.0007156785007675002	0.32834421737213304	0.0	8.95	D_0__Bacteria; D_1__Bacteroidetes; D_2__Bacteroidia; D_3__Bacteroidales; D_4__COB P4-1 termite group; D_5__uncultured bacterium; D_6__uncultured bacterium
JN680594.1.1445	16.35458855919244	5.2528829248551095e-05	0.0007156785007675002	0.3287779422666813	0.0	14.25	D_0__Bacteria; D_1__Bacteroidetes; D_2__Bacteroidia; D_3__Bacteroidales; D_4__Marinilabiaceae; D_5__uncultured
New.ReferenceOTU55	16.35458855919244	5.2528829248551095e-05	0.0007156785007675002	0.3287779422666813	0.0	7.25	D_0__Bacteria; D_1__Bacteroidetes; D_2__Bacteroidia; D_3__Bacteroidales; D_4__Bacteroidaceae; D_5__Bacteroides
FJ904266.1.1489	16.35208747514913	5.259819625388242e-05	0.0007156785007675002	0.3292121103530501	0.0	20.05	D_0__Bacteria; D_1__Proteobacteria; D_2__Gammaproteobacteria; D_3__Pseudomonadales; D_4__Pseudomonadaceae; D_5__Pseudomonas
New.CleanUp.ReferenceOTU46	16.238498098859314	5.584761004109779e-05	0.0007582433649614557	0.3495501912472311	0.05555555555555555	4.0	D_0__Bacteria; D_1__Spirochaetae; D_2__Spirochaetes; D_3__Spirochaetales; D_4__Spirochaetaceae; D_5__Spirochaeta 2; D_6__uncultured Spirochaetes bacterium
KM650924.1.1452	16.121014628950913	5.942101520435288e-05	0.0008050132774113521	0.3719161341640447	0.05555555555555555	6.1	D_0__Bacteria; D_1__Firmicutes; D_2__Clostridia; D_3__Clostridiales; D_4__Lachnospiraceae; D_5__Tyzzerella 3
JX223908.1.1538	16.044601232297506	6.186777463057836e-05	0.000836350758990907	0.38723040141278997	0.05555555555555555	2.4	D_0__Bacteria; D_1__Firmicutes; D_2__Clostridia; D_3__Clostridiales; D_4__Peptococcaceae; D_5__uncultured; D_6__uncultured bacterium
JN680636.1.1488	15.710509780907701	7.381289835342112e-05	0.0009956787301596182	0.4619949307940628	0.1111111111111111	7.25	D_0__Bacteria; D_1__Firmicutes; D_2__Erysipelotrichia; D_3__Erysipelotrichales; D_4__Erysipelotrichaceae; D_5__Breznakia
EU622709.1.1490	15.692827721503189	7.450616063115201e-05	0.0010028689449255493	0.4663340593903804	0.1111111111111111	7.0	D_0__Bacteria; D_1__Firmicutes; D_2__Clostridia; D_3__Clostridiales; D_4__Christensenellaceae; D_5__Christensenellaceae R-7 group; D_6__uncultured bacterium
AY985388.1.1432	15.083410918324185	0.0001028632886161074	0.0013815908228502493	0.6438213234482162	0.1111111111111111	2.95	D_0__Bacteria; D_1__Firmicutes; D_2__Clostridia; D_3__Clostridiales; D_4__Ruminococcaceae; D_5__Ruminococcaceae UCG-014; D_6__uncultured bacterium
New.CleanUp.ReferenceOTU742	14.953028064992626	0.0001102210307415537	0.0014772450351421512	0.6898734314113846	0.0	0.95	D_0__Bacteria; D_1__Planctomycetes; D_2__Planctomycetacia; D_3__Planctomycetales; D_4__Planctomycetaceae; D_5__Termite planctomycete cluster; D_6__uncultured planctomycete
GQ138575.1.1438	14.819258295380623	0.00011832102945045182	0.0015824173575435428	0.740571323330378	0.0	0.95	D_0__Bacteria; D_1__Firmicutes; D_2__Clostridia; D_3__Clostridiales; D_4__Peptococcaceae; D_5__uncultured; D_6__uncultured bacterium
New.CleanUp.ReferenceOTU1369	14.80721599219894	0.00011907898164250979	0.00158245186125785	0.7453153461004688	0.0	0.95	D_0__Bacteria; D_1__Firmicutes; D_2__Clostridia; D_3__Clostridiales; D_4__Christensenellaceae; D_5__Christensenellaceae R-7 group; D_6__uncultured bacterium
KM650565.1.1462	14.797596231931147	0.0001196879671979598	0.00158245186125785	0.7491269866920304	0.0	1.45	D_0__Bacteria; D_1__Proteobacteria; D_2__Deltaproteobacteria; D_3__Desulfovibrionales; D_4__Desulfovibrionaceae; D_5__Desulfovibrio
New.CleanUp.ReferenceOTU150	14.797596231931147	0.0001196879671979598	0.00158245186125785	0.7491269866920304	0.0	1.35	D_0__Bacteria; D_1__Firmicutes; D_2__Clostridia; D_3__Clostridiales; D_4__Christensenellaceae; D_5__Christensenellaceae R-7 group; D_6__uncultured bacterium
New.CleanUp.ReferenceOTU1315	14.797596231931147	0.0001196879671979598	0.00158245186125785	0.7491269866920304	0.0	1.25	D_0__Bacteria; D_1__Firmicutes; D_2__Clostridia; D_3__Clostridiales; D_4__Ruminococcaceae
KM650915.1.1453	14.795193244559934	0.00011984057872443216	0.00158245186125785	0.7500821822362209	0.0	2.1	D_0__Bacteria; D_1__Bacteroidetes; D_2__Bacteroidia; D_3__Bacteroidales; D_4__Porphyromonadaceae; D_5__Dysgonomonas
New.CleanUp.ReferenceOTU99	14.795193244559934	0.00011984057872443216	0.00158245186125785	0.7500821822362209	0.0	1.95	D_0__Bacteria; D_1__Proteobacteria; D_2__Deltaproteobacteria; D_3__Desulfovibrionales; D_4__Desulfovibrionaceae; D_5__Desulfovibrio
JQ183877.1.1399	14.74252427184467	0.00012323518128886556	0.0015890166715152635	0.7713289996870095	0.0	1.15	D_0__Bacteria; D_1__Firmicutes; D_2__Clostridia; D_3__Clostridiales; D_4__Peptococcaceae; D_5__uncultured; D_6__uncultured bacterium
JX457171.1.1504	14.735371179039312	0.00012370361605422824	0.0015890166715152635	0.7742609328834146	0.0	3.4	D_0__Bacteria; D_1__Proteobacteria; D_2__Gammaproteobacteria; D_3__Enterobacteriales; D_4__Enterobacteriaceae; D_5__Xenorhabdus
JN680597.1.1451	14.732988357050465	0.00012386005764666766	0.0015890166715152635	0.7752401008104929	0.0	2.5	D_0__Bacteria; D_1__Bacteroidetes; D_2__Bacteroidia; D_3__Bacteroidales; D_4__Rikenellaceae; D_5__Alistipes; D_6__uncultured bacterium
New.CleanUp.ReferenceOTU107	14.732988357050465	0.00012386005764666766	0.0015890166715152635	0.7752401008104929	0.0	3.7	D_0__Bacteria; D_1__Proteobacteria; D_2__Deltaproteobacteria; D_3__Desulfovibrionales; D_4__Desulfovibrionaceae; D_5__Desulfovibrio; D_6__uncultured bacterium
New.CleanUp.ReferenceOTU802	14.728225024248314	0.00012417338635767287	0.0015890166715152635	0.7772012252126745	0.0	1.35	D_0__Bacteria; D_1__Proteobacteria; D_2__Deltaproteobacteria; D_3__Desulfovibrionales; D_4__Desulfovibrionaceae; D_5__Desulfovibrio
JN680686.1.1513	14.721085797382463	0.00012464449454009703	0.0015890166715152635	0.7801498913264673	0.0	1.55	D_0__Bacteria; D_1__Planctomycetes; D_2__vadinHA49
KM650272.1.1468	14.721085797382463	0.00012464449454009703	0.0015890166715152635	0.7801498913264673	0.0	2.1	D_0__Bacteria; D_1__Firmicutes; D_2__Clostridia; D_3__Clostridiales; D_4__Lachnospiraceae
AB234536.1.1370	14.721085797382463	0.00012464449454009703	0.0015890166715152635	0.7801498913264673	0.0	1.55	D_0__Bacteria; D_1__Proteobacteria; D_2__Deltaproteobacteria; D_3__Desulfovibrionales; D_4__Desulfovibrionaceae; D_5__Desulfovibrio
New.ReferenceOTU153	14.721085797382463	0.00012464449454009703	0.0015890166715152635	0.7801498913264673	0.0	1.7	D_0__Bacteria; D_1__Firmicutes; D_2__Clostridia; D_3__Clostridiales; D_4__Ruminococcaceae; D_5__Ruminococcaceae NK4A214 group; D_6__uncultured bacterium
New.CleanUp.ReferenceOTU661	14.721085797382463	0.00012464449454009703	0.0015890166715152635	0.7801498913264673	0.0	1.8	D_0__Bacteria; D_1__Bacteroidetes; D_2__Bacteroidia; D_3__Bacteroidales; D_4__M2PB4-65 termite group
JN680670.1.1506	14.71870759289177	0.00012480182831202318	0.0015890166715152635	0.7811346434049531	0.0	3.05	D_0__Bacteria; D_1__Proteobacteria; D_2__Deltaproteobacteria; D_3__Desulfovibrionales; D_4__Desulfovibrionaceae; D_5__Desulfovibrio
New.CleanUp.ReferenceOTU247	14.71870759289177	0.00012480182831202318	0.0015890166715152635	0.7811346434049531	0.0	2.0	D_0__Bacteria; D_1__Bacteroidetes; D_2__Bacteroidia; D_3__Bacteroidales; D_4__Bacteroidaceae; D_5__Bacteroides
New.CleanUp.ReferenceOTU61	14.709202453987743	0.00012543265426824904	0.0015890166715152635	0.7850829830649707	0.0	3.2	D_0__Bacteria; D_1__Bacteroidetes; D_2__Bacteroidia; D_3__Bacteroidales; D_4__Rikenellaceae; D_5__Rs-D38 termite group
New.CleanUp.ReferenceOTU546	14.709202453987743	0.00012543265426824904	0.0015890166715152635	0.7850829830649707	0.0	1.8	D_0__Bacteria; D_1__Fusobacteria; D_2__Fusobacteriia; D_3__Fusobacteriales; D_4__Fusobacteriaceae; D_5__Fusobacterium
JN619683.1.1419	14.697338280367813	0.00012622454767443462	0.0015890166715152635	0.7900394438942863	0.0	2.5	D_0__Bacteria; D_1__Firmicutes; D_2__Clostridia; D_3__Clostridiales; D_4__Ruminococcaceae; D_5__Candidatus Soleaferrea; D_6__uncultured bacterium
New.CleanUp.ReferenceOTU704	14.697338280367813	0.00012622454767443462	0.0015890166715152635	0.7900394438942863	0.0	2.4	D_0__Bacteria; D_1__Firmicutes; D_2__Clostridia; D_3__Clostridiales; D_4__Christensenellaceae; D_5__Christensenellaceae R-7 group
New.CleanUp.ReferenceOTU621	14.697338280367813	0.00012622454767443462	0.0015890166715152635	0.7900394438942863	0.0	1.95	D_0__Bacteria; D_1__Firmicutes; D_2__Clostridia; D_3__Clostridiales; D_4__Peptococcaceae; D_5__uncultured; D_6__uncultured bacterium
New.CleanUp.ReferenceOTU163	14.692597968069677	0.0001265423528964364	0.0015890166715152635	0.7920285867787955	0.0	1.75	D_0__Bacteria; D_1__Firmicutes; D_2__Clostridia; D_3__Clostridiales; D_4__Lachnospiraceae; D_5__Tyzzerella 3; D_6__uncultured Lachnospiraceae bacterium
AB234415.1.1357	14.690228958400525	0.00012670148039594547	0.0015890166715152635	0.7930245657982227	0.0	3.35	D_0__Bacteria; D_1__Bacteroidetes; D_2__Bacteroidia; D_3__Bacteroidales; D_4__Rikenellaceae; D_5__Alistipes; D_6__uncultured bacterium
LN561199.1.1373	14.690228958400525	0.00012670148039594547	0.0015890166715152635	0.7930245657982227	0.0	3.4	D_0__Bacteria; D_1__Firmicutes; D_2__Clostridia; D_3__Clostridiales; D_4__Lachnospiraceae; D_5__Lachnoclostridium
EU460936.1.1426	14.68786071255845	0.0001268607579368723	0.0015890166715152635	0.7940214839268837	0.0	7.15	D_0__Bacteria; D_1__Firmicutes; D_2__Bacilli; D_3__Lactobacillales; D_4__Lactobacillaceae; D_5__Lactobacillus; D_6__uncultured bacterium
New.CleanUp.ReferenceOTU223	14.685493230174092	0.0001270201856060347	0.0015890166715152635	0.7950193417081712	0.0	2.15	D_0__Bacteria; D_1__Firmicutes; D_2__Clostridia; D_3__Clostridiales; D_4__Christensenellaceae; D_5__Christensenellaceae R-7 group; D_6__uncultured bacterium
AYZQ01000010.78.1630	14.676030927835061	0.00012765939930160802	0.0015890166715152635	0.7990201802287646	0.0	3.5	D_0__Bacteria; D_1__Firmicutes; D_2__Bacilli; D_3__Lactobacillales; D_4__Lactobacillaceae; D_5__Lactobacillus
New.CleanUp.ReferenceOTU196	14.676030927835061	0.00012765939930160802	0.0015890166715152635	0.7990201802287646	0.0	2.45	D_0__Bacteria; D_1__Bacteroidetes; D_2__Bacteroidia; D_3__Bacteroidales; D_4__Porphyromonadaceae; D_5__uncultured; D_6__uncultured Bacteroidetes bacterium
JN680578.1.1454	14.67366725720729	0.00012781957891442886	0.0015890166715152635	0.8000227444254102	0.0	7.25	D_0__Bacteria; D_1__Bacteroidetes; D_2__Bacteroidia; D_3__Bacteroidales; D_4__Porphyromonadaceae; D_5__Dysgonomonas; D_6__uncultured Bacteroidetes bacterium
New.CleanUp.ReferenceOTU40	14.67366725720729	0.00012781957891442886	0.0015890166715152635	0.8000227444254102	0.0	3.75	D_0__Bacteria; D_1__Firmicutes; D_2__Clostridia; D_3__Clostridiales; D_4__Ruminococcaceae; D_5__[Eubacterium] coprostanoligenes group; D_6__uncultured bacterium
AJ576363.1.1455	14.668942199323793	0.00012814039017474622	0.0015890166715152635	0.8020307021037366	0.0	3.35	D_0__Bacteria; D_1__Firmicutes; D_2__Clostridia; D_3__Clostridiales; D_4__Christensenellaceae; D_5__Christensenellaceae R-7 group; D_6__uncultured bacterium
New.ReferenceOTU210	14.668942199323793	0.00012814039017474622	0.0015890166715152635	0.8020307021037366	0.0	3.35	D_0__Bacteria; D_1__Gracilibacteria; D_2__uncultured Microgenomates group bacterium; D_3__uncultured Microgenomates group bacterium; D_4__uncultured Microgenomates group bacterium; D_5__uncultured Microgenomates group bacterium; D_6__uncultured Microgenomates group bacterium
JF227877.1.1385	14.666580811332913	0.00012830102199597117	0.0015890166715152635	0.8030360966727835	0.0	7.0	D_0__Bacteria; D_1__Firmicutes; D_2__Bacilli; D_3__Lactobacillales; D_4__Lactobacillaceae; D_5__Lactobacillus
New.CleanUp.ReferenceOTU4	14.666580811332913	0.00012830102199597117	0.0015890166715152635	0.8030360966727835	0.0	10.35	D_0__Bacteria; D_1__Bacteroidetes; D_2__Bacteroidia; D_3__Bacteroidales; D_4__Rikenellaceae; D_5__Rikenellaceae RC9 gut group; D_6__uncultured Bacteroidetes bacterium
New.ReferenceOTU148	14.664220183486249	0.00012846180472706874	0.0015890166715152635	0.8040424357867233	0.0	11.5	D_0__Bacteria; D_1__Proteobacteria; D_2__Deltaproteobacteria; D_3__Bradymonadales; D_4__uncultured bacterium; D_5__uncultured bacterium; D_6__uncultured bacterium
New.ReferenceOTU52	14.664220183486249	0.00012846180472706874	0.0015890166715152635	0.8040424357867233	0.0	8.2	D_0__Bacteria; D_1__Bacteroidetes; D_2__Bacteroidia; D_3__Bacteroidales; D_4__Porphyromonadaceae; D_5__Paludibacter
JQ726801.1.1482	14.648485843218943	0.00012953866737792796	0.0015991765663085822	0.8107825191184511	0.16666666666666666	31.1	D_0__Bacteria; D_1__Firmicutes; D_2__Bacilli; D_3__Lactobacillales; D_4__Enterococcaceae; D_5__Enterococcus
New.CleanUp.ReferenceOTU362	14.63967089061762	0.00013014593232868398	0.0016035106111126633	0.814583390445233	0.05555555555555555	2.1	D_0__Bacteria; D_1__Firmicutes; D_2__Clostridia; D_3__Clostridiales; D_4__Ruminococcaceae; D_5__uncultured; D_6__uncultured Firmicutes bacterium
New.ReferenceOTU114	14.60691501043155	0.00013242771678597632	0.0016284186235037835	0.8288650793634258	17.0	5.25	D_0__Bacteria; D_1__Bacteroidetes; D_2__Flavobacteriia; D_3__Flavobacteriales; D_4__Blattabacteriaceae; D_5__Blattabacterium
New.ReferenceOTU203	14.350113910043616	0.00015177051237420808	0.0018594997824459192	0.9499316369501684	0.05555555555555555	7.15	D_0__Bacteria; D_1__RsaHf231; D_2__uncultured bacterium; D_3__uncultured bacterium; D_4__uncultured bacterium; D_5__uncultured bacterium; D_6__uncultured bacterium
New.CleanUp.ReferenceOTU840	14.349573398124086	0.00015181408992328882	0.0018594997824459192	0.9502043888298647	4.611111111111111	1.3	D_0__Bacteria; D_1__Bacteroidetes; D_2__Flavobacteriia; D_3__Flavobacteriales; D_4__Blattabacteriaceae; D_5__Blattabacterium; Ambiguous_taxa
New.CleanUp.ReferenceOTU50	14.251494879822573	0.00015993372555362666	0.0019551273207815416	1.0	0.05555555555555555	2.7	D_0__Bacteria; D_1__Firmicutes; D_2__Clostridia; D_3__Clostridiales; D_4__Lachnospiraceae; D_5__uncultured; D_6__uncultured organism
LN561456.1.1394	14.245223134973008	0.0001604675818657653	0.0019578296196838697	1.0	0.05555555555555555	5.1	D_0__Bacteria; D_1__Firmicutes; D_2__Erysipelotrichia; D_3__Erysipelotrichales; D_4__Erysipelotrichaceae; D_5__Breznakia; Ambiguous_taxa
New.CleanUp.ReferenceOTU487	14.161069328551218	0.00016780688049382545	0.0020433915661689757	1.0	17.22222222222222	7.55	D_0__Bacteria; D_1__Bacteroidetes; D_2__Flavobacteriia; D_3__Flavobacteriales; D_4__Blattabacteriaceae; D_5__Blattabacterium; Ambiguous_taxa
KM650950.1.1459	14.000065833868232	0.00018280423229778383	0.002221692601848212	1.0	0.05555555555555555	1.3	D_0__Bacteria; D_1__Firmicutes; D_2__Clostridia; D_3__Clostridiales; D_4__Christensenellaceae; D_5__Christensenellaceae R-7 group
New.ReferenceOTU113	13.89187464010487	0.00019363377243652682	0.0023487476389151573	1.0	9.944444444444445	3.4	D_0__Bacteria; D_1__Bacteroidetes; D_2__Flavobacteriia; D_3__Flavobacteriales; D_4__Blattabacteriaceae; D_5__Blattabacterium
New.CleanUp.ReferenceOTU1219	13.837740046838421	0.00019929276000731232	0.002412714477535334	1.0	2.7222222222222223	0.75	D_0__Bacteria; D_1__Bacteroidetes; D_2__Flavobacteriia; D_3__Flavobacteriales; D_4__Blattabacteriaceae; D_5__Blattabacterium
AB234457.1.1352	13.185790561488115	0.0002820797927444137	0.0034083734030642574	1.0	0.0	0.9	D_0__Bacteria; D_1__Firmicutes; D_2__Clostridia; D_3__Clostridiales; D_4__Ruminococcaceae
JX843652.1.1483	13.15859401856308	0.000286203553261799	0.003451537649066667	1.0	0.0	0.85	D_0__Bacteria; D_1__Firmicutes; D_2__Clostridia; D_3__Clostridiales; D_4__Ruminococcaceae; D_5__Candidatus Soleaferrea; D_6__uncultured bacterium
New.CleanUp.ReferenceOTU193	13.145037774725276	0.0002882817038481899	0.0034534561210638392	1.0	0.0	0.95	D_0__Bacteria; D_1__Firmicutes; D_2__Clostridia; D_3__Clostridiales; D_4__Syntrophomonadaceae; D_5__Pelospora
GQ451273.1.1498	13.140525231719877	0.0002889768388255433	0.0034534561210638392	1.0	0.0	1.2	D_0__Bacteria; D_1__Firmicutes; D_2__Clostridia; D_3__Clostridiales; D_4__Christensenellaceae; D_5__Christensenellaceae R-7 group; D_6__uncultured bacterium
New.CleanUp.ReferenceOTU94	13.140525231719877	0.0002889768388255433	0.0034534561210638392	1.0	0.0	1.65	D_0__Bacteria; D_1__Proteobacteria; D_2__Alphaproteobacteria; D_3__Rhodospirillales; D_4__Rhodospirillaceae; D_5__uncultured
EU358715.1.1495	13.138270121846578	0.00028932486035977863	0.0034534561210638392	1.0	0.0	1.3	D_0__Bacteria; D_1__Firmicutes; D_2__Clostridia; D_3__Clostridiales; D_4__Ruminococcaceae; D_5__Anaerotruncus; D_6__uncultured bacterium
FJ374259.1.1506	13.136015785861359	0.00028967318478327457	0.0034534561210638392	1.0	0.0	2.0	D_0__Bacteria; D_1__Proteobacteria; D_2__Deltaproteobacteria; D_3__Desulfovibrionales; D_4__Desulfovibrionaceae; D_5__Desulfovibrio; D_6__uncultured bacterium
New.CleanUp.ReferenceOTU668	13.136015785861359	0.00028967318478327457	0.0034534561210638392	1.0	0.0	1.95	D_0__Bacteria; D_1__Firmicutes; D_2__Negativicutes; D_3__Selenomonadales; D_4__Acidaminococcaceae; D_5__uncultured
AB721398.1.1476	13.113514902363823	0.0002931731196302472	0.003459261354262722	1.0	0.0	1.1	D_0__Bacteria; D_1__Firmicutes; D_2__Clostridia; D_3__Clostridiales; D_4__Family XIII; D_5__Anaerovorax
GQ136239.1.1373	13.113514902363823	0.0002931731196302472	0.003459261354262722	1.0	0.0	1.5	D_0__Bacteria; D_1__Firmicutes; D_2__Clostridia; D_3__Clostridiales; D_4__Christensenellaceae; D_5__Christensenellaceae R-7 group; D_6__uncultured bacterium
New.ReferenceOTU58	13.113514902363823	0.0002931731196302472	0.003459261354262722	1.0	0.0	1.25	D_0__Bacteria; D_1__Bacteroidetes; D_2__Bacteroidia; D_3__Bacteroidales; D_4__Porphyromonadaceae; D_5__Parabacteroides; D_6__uncultured bacterium
New.CleanUp.ReferenceOTU137	13.113514902363823	0.0002931731196302472	0.003459261354262722	1.0	0.0	1.3	D_0__Bacteria; D_1__Firmicutes; D_2__Clostridia; D_3__Clostridiales; D_4__Ruminococcaceae
New.CleanUp.ReferenceOTU142	13.111269052920022	0.0002935247853450999	0.003459261354262722	1.0	0.0	1.25	D_0__Bacteria; D_1__Proteobacteria; D_2__Deltaproteobacteria; D_3__Desulfovibrionales; D_4__Desulfovibrionaceae; D_5__Desulfovibrio
New.CleanUp.ReferenceOTU103	13.10677966101695	0.0002942290307720692	0.003459261354262722	1.0	0.0	2.05	D_0__Bacteria; D_1__Spirochaetae; D_2__Spirochaetes; D_3__Spirochaetales; D_4__Spirochaetaceae; D_5__Spirochaeta 2
KM650518.1.1452	13.10453611776789	0.00029458161077201324	0.003459261354262722	1.0	0.0	2.65	D_0__Bacteria; D_1__Firmicutes; D_2__Clostridia; D_3__Clostridiales; D_4__Ruminococcaceae
New.CleanUp.ReferenceOTU175	13.10453611776789	0.00029458161077201324	0.003459261354262722	1.0	0.0	1.4	D_0__Bacteria; D_1__Bacteroidetes; D_2__Bacteroidia; D_3__Bacteroidales; D_4__Rikenellaceae; D_5__Alistipes; D_6__uncultured Bacteroidetes bacterium
New.CleanUp.ReferenceOTU159	13.086615384615385	0.0002974132446357394	0.003460695893312233	1.0	0.0	1.4	D_0__Bacteria; D_1__Firmicutes; D_2__Clostridia; D_3__Clostridiales; D_4__Christensenellaceae; D_5__Christensenellaceae R-7 group; D_6__uncultured Firmicutes bacterium
KF318263.1.1386	13.084378738677149	0.0002977685752587383	0.003460695893312233	1.0	0.0	1.45	D_0__Bacteria; D_1__Firmicutes; D_2__Clostridia; D_3__Clostridiales; D_4__Ruminococcaceae; D_5__Candidatus Soleaferrea; D_6__uncultured bacterium
New.CleanUp.ReferenceOTU531	13.084378738677149	0.0002977685752587383	0.003460695893312233	1.0	0.0	1.9	D_0__Bacteria; D_1__Firmicutes; D_2__Clostridia; D_3__Clostridiales; D_4__Christensenellaceae; D_5__Christensenellaceae R-7 group; D_6__uncultured Clostridiaceae bacterium
HK556969.1.1496	13.082142857142857	0.00029812421222535	0.003460695893312233	1.0	0.0	3.35	D_0__Bacteria; D_1__Actinobacteria; D_2__Actinobacteria; D_3__Corynebacteriales
JP829337.2569.4303	13.082142857142857	0.00029812421222535	0.003460695893312233	1.0	0.0	3.0	D_0__Bacteria; D_1__Cyanobacteria; D_2__Chloroplast; D_3__Gossypium arboreum; D_4__Gossypium arboreum; D_5__Gossypium arboreum; D_6__Gossypium arboreum
HQ770019.1.1430	13.079907739620708	0.0002984801556792711	0.003460695893312233	1.0	0.0	1.6	D_0__Bacteria; D_1__Firmicutes; D_2__Clostridia; D_3__Clostridiales; D_4__Ruminococcaceae; D_5__Anaerotruncus
FJ676152.1.1388	13.077673385719168	0.00029883640576417765	0.003460695893312233	1.0	0.0	2.05	D_0__Bacteria; D_1__Firmicutes; D_2__Clostridia; D_3__Clostridiales; D_4__Ruminococcaceae; D_5__uncultured
New.CleanUp.ReferenceOTU43	13.073206967213116	0.0002995498264015606	0.003460695893312233	1.0	0.0	3.65	D_0__Bacteria; D_1__Proteobacteria; D_2__Alphaproteobacteria; D_3__Rhodospirillales; D_4__Rhodospirillaceae; D_5__uncultured
AJ576380.1.1471	13.066513056835639	0.0003006222606808412	0.003460695893312233	1.0	0.0	4.75	D_0__Bacteria; D_1__Proteobacteria; D_2__Betaproteobacteria; D_3__Burkholderiales; D_4__Comamonadaceae; D_5__uncultured; D_6__uncultured bacterium
GU138576.1.1488	13.064283276450514	0.00030098035356779663	0.003460695893312233	1.0	0.0	4.5	D_0__Bacteria; D_1__Firmicutes; D_2__Bacilli; D_3__Lactobacillales; D_4__Lactobacillaceae; D_5__Lactobacillus
New.ReferenceOTU178	13.064283276450514	0.00030098035356779663	0.003460695893312233	1.0	0.0	5.0	D_0__Bacteria; D_1__Firmicutes; D_2__Clostridia; D_3__Clostridiales; D_4__Ruminococcaceae; D_5__Ruminococcaceae UCG-014; D_6__uncultured bacterium
KC333953.1.1490	13.062054256952738	0.00030133875409093575	0.003460695893312233	1.0	0.0	5.45	D_0__Bacteria; D_1__Firmicutes; D_2__Clostridia; D_3__Clostridiales; D_4__Ruminococcaceae; D_5__uncultured; D_6__uncultured bacterium
New.CleanUp.ReferenceOTU12	12.80014915098668	0.00034659171806902816	0.003973109090465288	1.0	0.05555555555555555	5.7	D_0__Bacteria; D_1__Firmicutes; D_2__Clostridia; D_3__Clostridiales; D_4__Christensenellaceae; D_5__Christensenellaceae R-7 group; D_6__uncultured bacterium
KM650947.1.1455	12.573232129785673	0.00039131123147910155	0.004477544785791036	1.0	0.05555555555555555	7.0	D_0__Bacteria; D_1__Firmicutes; D_2__Clostridia; D_3__Clostridiales; D_4__Christensenellaceae; D_5__Christensenellaceae R-7 group
CP015774.4402081.4403943	12.56058068118371	0.00039396931076355316	0.004499733423483722	1.0	2.0	568.3	D_0__Bacteria; D_1__Proteobacteria; D_2__Gammaproteobacteria; D_3__Enterobacteriales; D_4__Enterobacteriaceae; D_5__Raoultella; D_6__Lelliottia amnigena
New.CleanUp.ReferenceOTU1231	12.445883921479634	0.00041891398522260026	0.004775924651199008	1.0	5.5	1.15	D_0__Bacteria; D_1__Bacteroidetes; D_2__Flavobacteriia; D_3__Flavobacteriales; D_4__Blattabacteriaceae; D_5__Blattabacterium
New.CleanUp.ReferenceOTU826	12.393846604938297	0.0004307509812680931	0.004901946166830899	1.0	5.777777777777778	2.7	D_0__Bacteria; D_1__Bacteroidetes; D_2__Flavobacteriia; D_3__Flavobacteriales; D_4__Blattabacteriaceae; D_5__Blattabacterium
New.ReferenceOTU28	12.382215640013	0.0004334425074679623	0.0049236236919092125	1.0	0.05555555555555555	1.45	D_0__Bacteria; D_1__Firmicutes; D_2__Clostridia; D_3__Clostridiales; D_4__Ruminococcaceae; D_5__uncultured; D_6__uncultured bacterium
New.CleanUp.ReferenceOTU622	12.224074217539512	0.0004717679716655507	0.005349267635243989	1.0	0.05555555555555555	1.15	D_0__Bacteria; D_1__Firmicutes; D_2__Clostridia; D_3__Clostridiales; D_4__Peptococcaceae; D_5__uncultured; D_6__uncultured bacterium
KM650339.1.1459	12.208956340446408	0.0004756063328774582	0.005383038042459332	1.0	34.333333333333336	6.9	D_0__Bacteria; D_1__Bacteroidetes; D_2__Flavobacteriia; D_3__Flavobacteriales; D_4__Blattabacteriaceae; D_5__Blattabacterium; Ambiguous_taxa
AF349930.1.1400	12.170631210830646	0.0004854787455748793	0.005484858246485866	1.0	0.05555555555555555	1.35	D_0__Bacteria; D_1__Firmicutes; D_2__Bacilli; D_3__Lactobacillales; D_4__Enterococcaceae; D_5__Enterococcus; D_6__Enterococcus faecalis
New.CleanUp.ReferenceOTU1082	11.892857142857137	0.0005634961792212539	0.0063548154698123025	1.0	0.0	0.5	D_0__Bacteria; D_1__Proteobacteria; D_2__Deltaproteobacteria; D_3__Desulfovibrionales; D_4__Desulfovibrionaceae; D_5__Desulfovibrio; D_6__uncultured bacterium
AB231594.1.1273	11.881021268382602	0.0005670883758223693	0.0063838240004895856	1.0	7.166666666666667	1.5	D_0__Bacteria; D_1__Bacteroidetes; D_2__Flavobacteriia; D_3__Flavobacteriales; D_4__Blattabacteriaceae; D_5__Blattabacterium; Ambiguous_taxa
New.CleanUp.ReferenceOTU207	11.714497315311972	0.0006201506112958939	0.006968622398745062	1.0	0.0	0.75	Unassigned
New.CleanUp.ReferenceOTU703	11.656226971260129	0.0006398798686581748	0.007093673148512768	1.0	0.0	0.9	D_0__Bacteria; D_1__Firmicutes; D_2__Clostridia; D_3__Clostridiales; D_4__Christensenellaceae; D_5__Christensenellaceae R-7 group
New.CleanUp.ReferenceOTU334	11.630514705882346	0.0006487859931295569	0.007093673148512768	1.0	0.0	0.7	D_0__Bacteria; D_1__Bacteroidetes; D_2__Bacteroidia; D_3__Bacteroidales; D_4__Rikenellaceae; D_5__Alistipes; D_6__uncultured bacterium
KM650542.1.1453	11.61770106500183	0.0006532709753852018	0.007093673148512768	1.0	0.0	0.8	D_0__Bacteria; D_1__Firmicutes; D_2__Clostridia; D_3__Clostridiales; D_4__Ruminococcaceae; D_5__Ruminococcaceae NK4A214 group
New.CleanUp.ReferenceOTU522	11.61770106500183	0.0006532709753852018	0.007093673148512768	1.0	0.0	0.85	D_0__Bacteria; D_1__Bacteroidetes; D_2__Bacteroidia; D_3__Bacteroidales; D_4__Rikenellaceae; D_5__Alistipes; D_6__uncultured Bacteroidetes bacterium
New.CleanUp.ReferenceOTU1085	11.61770106500183	0.0006532709753852018	0.007093673148512768	1.0	0.0	0.9	D_0__Bacteria; D_1__Proteobacteria; D_2__Deltaproteobacteria; D_3__Desulfovibrionales; D_4__Desulfovibrionaceae; D_5__Desulfovibrio
New.CleanUp.ReferenceOTU251	11.613436123348011	0.0006547707097711503	0.007093673148512768	1.0	0.0	0.8	Unassigned
New.CleanUp.ReferenceOTU221	11.611304826573678	0.0006555214667310637	0.007093673148512768	1.0	0.0	0.95	D_0__Bacteria; D_1__Saccharibacteria
New.CleanUp.ReferenceOTU155	11.598533455545365	0.0006600384786547147	0.007093673148512768	1.0	0.0	1.0	D_0__Bacteria; D_1__Firmicutes; D_2__Clostridia; D_3__Clostridiales; D_4__Christensenellaceae; D_5__uncultured; D_6__uncultured bacterium
New.CleanUp.ReferenceOTU279	11.587912087912082	0.0006638190086446608	0.007093673148512768	1.0	0.0	0.9	D_0__Bacteria; D_1__Firmicutes; D_2__Clostridia; D_3__Clostridiales; D_4__Ruminococcaceae; D_5__Candidatus Soleaferrea
New.CleanUp.ReferenceOTU841	11.585790148324477	0.0006645769011988726	0.007093673148512768	1.0	0.0	0.9	D_0__Bacteria; D_1__Synergistetes; D_2__Synergistia; D_3__Synergistales; D_4__Synergistaceae; D_5__Candidatus Tammella; D_6__uncultured bacterium
New.CleanUp.ReferenceOTU141	11.585790148324477	0.0006645769011988726	0.007093673148512768	1.0	0.0	0.9	D_0__Bacteria; D_1__Firmicutes; D_2__Clostridia; D_3__Clostridiales; D_4__Ruminococcaceae; D_5__Ruminococcaceae NK4A214 group
New.CleanUp.ReferenceOTU248	11.581548599670507	0.0006660944745612974	0.007093673148512768	1.0	0.0	0.95	D_0__Bacteria; D_1__Firmicutes; D_2__Clostridia; D_3__Clostridiales; D_4__Lachnospiraceae; D_5__Tyzzerella 3
New.CleanUp.ReferenceOTU947	11.581548599670507	0.0006660944745612974	0.007093673148512768	1.0	0.0	1.05	D_0__Bacteria; D_1__Firmicutes; D_2__Clostridia; D_3__Clostridiales; D_4__Ruminococcaceae; D_5__Anaerotruncus; D_6__uncultured bacterium
New.CleanUp.ReferenceOTU91	11.581548599670507	0.0006660944745612974	0.007093673148512768	1.0	0.0	1.7	D_0__Bacteria; D_1__Bacteroidetes; D_2__Bacteroidia; D_3__Bacteroidales; D_4__Rikenellaceae; D_5__Rikenella; D_6__uncultured bacterium
AM490846.1.1395	11.579428989751092	0.000666854155793559	0.007093673148512768	1.0	0.0	1.6	D_0__Bacteria; D_1__Elusimicrobia; D_2__Elusimicrobia; D_3__Elusimicrobiales; D_4__Elusimicrobiaceae; D_5__Elusimicrobium; D_6__uncultured bacterium
New.CleanUp.ReferenceOTU194	11.579428989751092	0.000666854155793559	0.007093673148512768	1.0	0.0	1.5	D_0__Bacteria; D_1__Bacteroidetes; D_2__Bacteroidia; D_3__Bacteroidales; D_4__Porphyromonadaceae; D_5__Butyricimonas; D_6__uncultured Porphyromonadaceae bacterium
FJ374227.1.1491	11.577310155535217	0.0006676144336757324	0.007093673148512768	1.0	0.0	1.45	D_0__Bacteria; D_1__Firmicutes; D_2__Clostridia; D_3__Clostridiales; D_4__Ruminococcaceae; D_5__Intestinimonas
New.CleanUp.ReferenceOTU309	11.573074812511427	0.0006691367802369377	0.007093673148512768	1.0	0.0	0.95	D_0__Bacteria; D_1__Bacteroidetes; D_2__Bacteroidia; D_3__Bacteroidales; D_4__Rikenellaceae; D_5__Alistipes; D_6__uncultured Bacteroidetes bacterium
New.CleanUp.ReferenceOTU21276	11.572955747955756	0.0006691796272903234	0.007093673148512768	1.0	0.7222222222222222	0.05	D_0__Bacteria; D_1__Bacteroidetes; D_2__Flavobacteriia; D_3__Flavobacteriales; D_4__Blattabacteriaceae; D_5__Blattabacterium; Ambiguous_taxa
New.CleanUp.ReferenceOTU161	11.566727605118825	0.0006714247802452536	0.007093673148512768	1.0	0.0	1.25	D_0__Bacteria; D_1__Firmicutes; D_2__Clostridia; D_3__Clostridiales; D_4__Ruminococcaceae; D_5__Anaerotruncus; D_6__uncultured bacterium
New.CleanUp.ReferenceOTU160	11.566727605118825	0.0006714247802452536	0.007093673148512768	1.0	0.0	1.2	D_0__Bacteria; D_1__Firmicutes; D_2__Clostridia; D_3__Clostridiales; D_4__Peptococcaceae; D_5__uncultured; D_6__uncultured bacterium
New.CleanUp.ReferenceOTU2650	11.564945396166207	0.0006720686391317888	0.007093673148512768	1.0	0.8888888888888888	0.05	D_0__Bacteria; D_1__Bacteroidetes; D_2__Flavobacteriia; D_3__Flavobacteriales; D_4__Blattabacteriaceae; D_5__Blattabacterium; Ambiguous_taxa
AJ973157.1.1529	11.564613416194472	0.0006721886424716337	0.007093673148512768	1.0	0.0	3.85	D_0__Bacteria; D_1__Firmicutes; D_2__Bacilli; D_3__Lactobacillales; D_4__Lactobacillaceae; D_5__Pediococcus; D_6__Pediococcus pentosaceus
GU293143.1.1496	11.564613416194472	0.0006721886424716337	0.007093673148512768	1.0	0.0	1.6	D_0__Bacteria; D_1__Proteobacteria; D_2__Gammaproteobacteria; D_3__Enterobacteriales; D_4__Enterobacteriaceae; D_5__Xenorhabdus
AB234499.1.1423	11.560387356111816	0.0006737181615275498	0.007093673148512768	1.0	0.0	1.2	D_0__Bacteria; D_1__Firmicutes; D_2__Clostridia; D_3__Clostridiales; D_4__Ruminococcaceae; D_5__Papillibacter
New.CleanUp.ReferenceOTU187	11.560387356111816	0.0006737181615275498	0.007093673148512768	1.0	0.0	1.15	D_0__Bacteria; D_1__Firmicutes; D_2__Clostridia; D_3__Clostridiales; D_4__Ruminococcaceae; D_5__uncultured
KF318250.1.1396	11.55616438356164	0.0006752500747950883	0.007093673148512768	1.0	0.0	2.25	D_0__Bacteria; D_1__Verrucomicrobia; D_2__Verrucomicrobiae; D_3__Verrucomicrobiales; D_4__Verrucomicrobiaceae; D_5__Akkermansia
New.CleanUp.ReferenceOTU111	11.55616438356164	0.0006752500747950883	0.007093673148512768	1.0	0.0	2.7	D_0__Bacteria; D_1__Bacteroidetes; D_2__Bacteroidia; D_3__Bacteroidales; D_4__Porphyromonadaceae; D_5__Parabacteroides; D_6__uncultured bacterium
JN680657.1.1467	11.554054054054049	0.000676016929785666	0.007093673148512768	1.0	0.0	1.6	D_0__Bacteria; D_1__Firmicutes; D_2__Clostridia; D_3__Clostridiales; D_4__Lachnospiraceae; D_5__Lactonifactor
New.CleanUp.ReferenceOTU125	11.554054054054049	0.000676016929785666	0.007093673148512768	1.0	0.0	1.6	Unassigned
New.CleanUp.ReferenceOTU502	11.554054054054049	0.000676016929785666	0.007093673148512768	1.0	0.0	2.25	D_0__Bacteria; D_1__Firmicutes; D_2__Clostridia; D_3__Clostridiales; D_4__Ruminococcaceae
KM650555.1.1451	11.551944495161578	0.0006767843839619051	0.007093673148512768	1.0	0.0	2.15	D_0__Bacteria; D_1__Firmicutes; D_2__Erysipelotrichia; D_3__Erysipelotrichales; D_4__Erysipelotrichaceae; D_5__[Anaerorhabdus] furcosa group
New.ReferenceOTU138	11.548874971004395	0.0006779026441711786	0.007093673148512768	1.0	19.77777777777778	8.0	D_0__Bacteria; D_1__Bacteroidetes; D_2__Flavobacteriia; D_3__Flavobacteriales; D_4__Blattabacteriaceae; D_5__Blattabacterium; Ambiguous_taxa
KM650228.1.1452	11.547727687534216	0.0006783210907142216	0.007093673148512768	1.0	0.0	1.7	D_0__Bacteria; D_1__Firmicutes; D_2__Clostridia; D_3__Clostridiales; D_4__Ruminococcaceae; D_5__Papillibacter
JPZV01217266.53479.54987	11.547727687534216	0.0006783210907142216	0.007093673148512768	1.0	0.0	1.85	D_0__Bacteria; D_1__Bacteroidetes; D_2__Bacteroidia; D_3__Bacteroidales; D_4__Porphyromonadaceae; D_5__uncultured
New.CleanUp.ReferenceOTU764	11.547727687534216	0.0006783210907142216	0.007093673148512768	1.0	0.0	1.55	D_0__Bacteria; D_1__Planctomycetes; D_2__vadinHA49; D_3__uncultured bacterium; D_4__uncultured bacterium; D_5__uncultured bacterium; D_6__uncultured bacterium
AJ408969.1.1494	11.5456204379562	0.0006790903437114973	0.007093673148512768	1.0	0.0	5.95	D_0__Bacteria; D_1__Firmicutes; D_2__Clostridia; D_3__Clostridiales; D_4__Lachnospiraceae; D_5__uncultured; D_6__uncultured organism
JN680581.1.1456	11.5456204379562	0.0006790903437114973	0.007093673148512768	1.0	0.0	6.1	D_0__Bacteria; D_1__Bacteroidetes; D_2__Bacteroidia; D_3__Bacteroidales; D_4__Porphyromonadaceae; D_5__Parabacteroides
KP455708.1.1495	11.5456204379562	0.0006790903437114973	0.007093673148512768	1.0	0.0	4.7	D_0__Bacteria; D_1__Firmicutes; D_2__Clostridia; D_3__Clostridiales; D_4__Christensenellaceae; D_5__Christensenellaceae R-7 group; D_6__uncultured bacterium
GBID01006401.3.1278	11.5456204379562	0.0006790903437114973	0.007093673148512768	1.0	0.0	2.0	D_0__Bacteria; D_1__Firmicutes; D_2__Clostridia; D_3__Clostridiales; D_4__Christensenellaceae; D_5__Christensenellaceae R-7 group; D_6__uncultured bacterium
New.CleanUp.ReferenceOTU24	11.5456204379562	0.0006790903437114973	0.007093673148512768	1.0	0.0	3.65	D_0__Bacteria; D_1__Proteobacteria; D_2__Alphaproteobacteria; D_3__Rhodospirillales; D_4__Rhodospirillaceae; D_5__uncultured; D_6__uncultured alpha proteobacterium
New.ReferenceOTU196	11.543513957307054	0.0006798601967368352	0.007093673148512768	1.0	0.0	4.55	D_0__Bacteria; D_1__Firmicutes; D_2__Erysipelotrichia; D_3__Erysipelotrichales; D_4__Erysipelotrichaceae; D_5__uncultured; D_6__uncultured Firmicutes bacterium
DQ794880.1.1394	11.541408245165993	0.0006806306500006104	0.007093673148512768	1.0	0.0	1.9	D_0__Bacteria; D_1__Bacteroidetes; D_2__Bacteroidia; D_3__Bacteroidales; D_4__Rikenellaceae; D_5__Alistipes; D_6__uncultured bacterium
New.ReferenceOTU126	11.539999024056984	0.0006811467586285627	0.007093673148512768	1.0	22.5	7.4	D_0__Bacteria; D_1__Bacteroidetes; D_2__Flavobacteriia; D_3__Flavobacteriales; D_4__Blattabacteriaceae; D_5__Blattabacterium
KM650696.1.1481	11.535095715587962	0.0006829456133249838	0.007100592348506767	1.0	0.0	15.05	D_0__Bacteria; D_1__Firmicutes; D_2__Bacilli; D_3__Lactobacillales; D_4__Enterococcaceae
AM500743.1.1607	11.423093172142599	0.0007253683203197703	0.007529154754363918	1.0	0.1111111111111111	40.3	D_0__Bacteria; D_1__Firmicutes; D_2__Negativicutes; D_3__Selenomonadales; D_4__Acidaminococcaceae; D_5__Phascolarctobacterium
EU462743.1.1389	11.227293577981655	0.0008060310003283605	0.008352562965323194	1.0	0.05555555555555555	18.65	D_0__Bacteria; D_1__Firmicutes; D_2__Clostridia; D_3__Clostridiales; D_4__Ruminococcaceae; D_5__[Eubacterium] coprostanoligenes group; D_6__uncultured bacterium
JRRC01425068.1780.3152	11.210528627910383	0.0008133454711671059	0.008414428601710605	1.0	0.1111111111111111	3.05	D_0__Bacteria; D_1__Cyanobacteria; D_2__Chloroplast; D_3__Gossypium arboreum; D_4__Gossypium arboreum; D_5__Gossypium arboreum; D_6__Gossypium arboreum
JQ767127.1.1342	11.001560514114882	0.0009103520862463086	0.009402464864382254	1.0	0.05555555555555555	8.85	D_0__Bacteria; D_1__Actinobacteria; D_2__Actinobacteria; D_3__Bifidobacteriales; D_4__Bifidobacteriaceae
New.CleanUp.ReferenceOTU56	10.896500000000007	0.000963461358551867	0.00993460402500187	1.0	0.05555555555555555	2.8	D_0__Bacteria; D_1__Firmicutes; D_2__Clostridia; D_3__Clostridiales; D_4__Ruminococcaceae; D_5__Ruminococcaceae UCG-014; D_6__uncultured bacterium
New.CleanUp.ReferenceOTU835	10.805355486960607	0.0010120688941433202	0.010418650013886581	1.0	3.0555555555555554	1.0	D_0__Bacteria; D_1__Bacteroidetes; D_2__Flavobacteriia; D_3__Flavobacteriales; D_4__Blattabacteriaceae; D_5__Blattabacterium; Ambiguous_taxa
New.CleanUp.ReferenceOTU506	10.787896225962681	0.0010216592793392148	0.01050010743741239	1.0	1.0555555555555556	0.0	D_0__Bacteria; D_1__Bacteroidetes; D_2__Flavobacteriia; D_3__Flavobacteriales; D_4__Blattabacteriaceae; D_5__Blattabacterium
New.CleanUp.ReferenceOTU952	10.577611103736151	0.0011446547886265889	0.01174490872461282	1.0	1.7222222222222223	0.4	D_0__Bacteria; D_1__Bacteroidetes; D_2__Flavobacteriia; D_3__Flavobacteriales; D_4__Blattabacteriaceae; D_5__Blattabacterium
New.CleanUp.ReferenceOTU210	10.259999999999994	0.0013594567998992727	0.01388827736031545	1.0	0.0	0.8	D_0__Bacteria; D_1__Proteobacteria; D_2__Deltaproteobacteria; D_3__Desulfovibrionales; D_4__Desulfovibrionaceae; D_5__Desulfovibrio; D_6__uncultured proteobacterium
New.ReferenceOTU109	10.259302771387897	0.0013599706825739024	0.01388827736031545	1.0	56.44444444444444	18.15	D_0__Bacteria; D_1__Bacteroidetes; D_2__Flavobacteriia; D_3__Flavobacteriales; D_4__Blattabacteriaceae; D_5__Blattabacterium
KT952842.1.1540	10.204838709677412	0.00140072642616304	0.01388827736031545	1.0	0.0	0.55	D_0__Bacteria; D_1__Firmicutes; D_2__Clostridia; D_3__Clostridiales; D_4__Peptococcaceae; D_5__uncultured; D_6__uncultured bacterium
New.CleanUp.ReferenceOTU281	10.202807087397963	0.0014022703988373893	0.01388827736031545	1.0	0.0	0.75	D_0__Bacteria; D_1__Firmicutes; D_2__Clostridia; D_3__Clostridiales; D_4__Ruminococcaceae; D_5__uncultured
New.CleanUp.ReferenceOTU1088	10.202807087397963	0.0014022703988373893	0.01388827736031545	1.0	0.0	0.8	D_0__Bacteria; D_1__Firmicutes
New.CleanUp.ReferenceOTU230	10.202807087397963	0.0014022703988373893	0.01388827736031545	1.0	0.0	0.85	D_0__Bacteria; D_1__Firmicutes; D_2__Clostridia; D_3__Clostridiales; D_4__Ruminococcaceae; D_5__Ruminococcaceae UCG-014; D_6__uncultured bacterium
JQ940682.1.1449	10.162343842950618	0.0014333827518405054	0.01388827736031545	1.0	0.0	0.7	D_0__Bacteria; D_1__Bacteroidetes; D_2__Bacteroidia; D_3__Bacteroidales; D_4__Rikenellaceae; D_5__Alistipes
JX543427.1.1495	10.162343842950618	0.0014333827518405054	0.01388827736031545	1.0	0.0	0.65	D_0__Bacteria; D_1__Proteobacteria; D_2__Betaproteobacteria; D_3__Burkholderiales; D_4__Oxalobacteraceae; D_5__Oxalobacter
New.CleanUp.ReferenceOTU217	10.162343842950618	0.0014333827518405054	0.01388827736031545	1.0	0.0	0.7	D_0__Bacteria; D_1__Bacteroidetes; D_2__Bacteroidia; D_3__Bacteroidales; D_4__Porphyromonadaceae; D_5__Porphyromonas; D_6__uncultured bacterium
New.CleanUp.ReferenceOTU146	10.162343842950618	0.0014333827518405054	0.01388827736031545	1.0	0.0	1.05	D_0__Bacteria; D_1__Firmicutes; D_2__Erysipelotrichia; D_3__Erysipelotrichales; D_4__Erysipelotrichaceae; D_5__Erysipelotrichaceae UCG-004
New.CleanUp.ReferenceOTU253	10.162343842950618	0.0014333827518405054	0.01388827736031545	1.0	0.0	0.9	D_0__Bacteria; D_1__Firmicutes; D_2__Clostridia; D_3__Clostridiales; D_4__Christensenellaceae; D_5__Christensenellaceae R-7 group; D_6__uncultured bacterium
New.CleanUp.ReferenceOTU171	10.162343842950618	0.0014333827518405054	0.01388827736031545	1.0	0.0	0.7	D_0__Bacteria; D_1__Firmicutes; D_2__Clostridia; D_3__Clostridiales; D_4__Ruminococcaceae; D_5__Ruminococcaceae UCG-010; D_6__uncultured bacterium
New.CleanUp.ReferenceOTU700	10.160329103885797	0.0014349500343962286	0.01388827736031545	1.0	0.0	0.95	D_0__Bacteria; D_1__Saccharibacteria; D_2__uncultured Candidatus Saccharibacteria bacterium; D_3__uncultured Candidatus Saccharibacteria bacterium; D_4__uncultured Candidatus Saccharibacteria bacterium; D_5__uncultured Candidatus Saccharibacteria bacterium; D_6__uncultured Candidatus Saccharibacteria bacterium
New.CleanUp.ReferenceOTU492	10.160329103885797	0.0014349500343962286	0.01388827736031545	1.0	0.0	0.75	D_0__Bacteria; D_1__Proteobacteria; D_2__Gammaproteobacteria; D_3__Enterobacteriales; D_4__Enterobacteriaceae; D_5__Xenorhabdus
JPZV01049903.3128.4613	10.150267379679137	0.001442803144762602	0.01388827736031545	1.0	0.0	0.65	D_0__Bacteria; D_1__Bacteroidetes; D_2__Bacteroidia; D_3__Bacteroidales; D_4__Porphyromonadaceae; D_5__uncultured
New.CleanUp.ReferenceOTU200	10.138219584569725	0.0014522636455932486	0.01388827736031545	1.0	0.0	0.7	Unassigned
New.CleanUp.ReferenceOTU127	10.138219584569725	0.0014522636455932486	0.01388827736031545	1.0	0.0	0.75	D_0__Bacteria; D_1__Saccharibacteria; D_2__Unknown Class; D_3__Unknown Order; D_4__Unknown Family; D_5__Candidatus Saccharimonas; D_6__uncultured bacterium
New.CleanUp.ReferenceOTU852	10.138219584569725	0.0014522636455932486	0.01388827736031545	1.0	0.0	0.85	D_0__Bacteria; D_1__Firmicutes; D_2__Clostridia; D_3__Clostridiales; D_4__Peptococcaceae; D_5__uncultured; D_6__uncultured bacterium
JN680681.1.1485	10.132206405693942	0.0014570089536494715	0.01388827736031545	1.0	0.0	0.8	D_0__Bacteria; D_1__Synergistetes; D_2__Synergistia; D_3__Synergistales; D_4__Synergistaceae; D_5__uncultured; D_6__uncultured bacterium
New.ReferenceOTU211	10.132206405693942	0.0014570089536494715	0.01388827736031545	1.0	0.0	1.2	D_0__Bacteria; D_1__Gracilibacteria
New.CleanUp.ReferenceOTU1320	10.132206405693942	0.0014570089536494715	0.01388827736031545	1.0	0.0	1.15	D_0__Bacteria; D_1__Firmicutes; D_2__Clostridia; D_3__Clostridiales; D_4__Christensenellaceae; D_5__Christensenellaceae R-7 group
New.CleanUp.ReferenceOTU270	10.132206405693942	0.0014570089536494715	0.01388827736031545	1.0	0.0	1.1	D_0__Bacteria; D_1__Firmicutes; D_2__Clostridia; D_3__Clostridiales; D_4__Lachnospiraceae; D_5__[Eubacterium] fissicatena group
New.CleanUp.ReferenceOTU724	10.132206405693942	0.0014570089536494715	0.01388827736031545	1.0	0.0	1.05	D_0__Bacteria; D_1__Firmicutes; D_2__Clostridia; D_3__Clostridiales; D_4__Ruminococcaceae; D_5__Candidatus Soleaferrea; D_6__uncultured Clostridiales bacterium
New.CleanUp.ReferenceOTU152	10.130203597548917	0.0014585929554530733	0.01388827736031545	1.0	0.0	1.25	D_0__Bacteria; D_1__Fusobacteria; D_2__Fusobacteriia; D_3__Fusobacteriales; D_4__Fusobacteriaceae; D_5__Fusobacterium; D_6__uncultured bacterium
New.CleanUp.ReferenceOTU147	10.130203597548917	0.0014585929554530733	0.01388827736031545	1.0	0.0	1.05	D_0__Bacteria; D_1__Firmicutes; D_2__Clostridia; D_3__Clostridiales; D_4__Ruminococcaceae; D_5__uncultured; D_6__uncultured bacterium
New.CleanUp.ReferenceOTU577	10.130203597548917	0.0014585929554530733	0.01388827736031545	1.0	0.0	0.95	D_0__Bacteria; D_1__Firmicutes; D_2__Clostridia; D_3__Clostridiales; D_4__Lachnospiraceae
KC865711.1.1242	10.12020142180094	0.0014665297192240424	0.01388827736031545	1.0	0.0	0.8	D_0__Bacteria; D_1__Actinobacteria; D_2__Actinobacteria; D_3__Corynebacteriales; D_4__Nocardiaceae
KJ564273.1.1503	10.11820335636722	0.001468120424692742	0.01388827736031545	1.0	0.0	1.3	D_0__Bacteria; D_1__Firmicutes; D_2__Bacilli; D_3__Lactobacillales; D_4__Enterococcaceae; D_5__Enterococcus
New.CleanUp.ReferenceOTU317	10.11820335636722	0.001468120424692742	0.01388827736031545	1.0	0.0	0.85	D_0__Bacteria; D_1__Firmicutes; D_2__Clostridia; D_3__Clostridiales; D_4__Ruminococcaceae; D_5__uncultured
New.CleanUp.ReferenceOTU305	10.11820335636722	0.001468120424692742	0.01388827736031545	1.0	0.0	0.85	D_0__Bacteria; D_1__Bacteroidetes; D_2__Bacteroidia; D_3__Bacteroidales; D_4__PeH15; D_5__uncultured Bacteroidetes bacterium; D_6__uncultured Bacteroidetes bacterium
New.CleanUp.ReferenceOTU254	10.11820335636722	0.001468120424692742	0.01388827736031545	1.0	0.0	0.95	D_0__Bacteria; D_1__Firmicutes; D_2__Clostridia; D_3__Clostridiales; D_4__Christensenellaceae; D_5__Christensenellaceae R-7 group; D_6__uncultured bacterium
New.CleanUp.ReferenceOTU328	10.11820335636722	0.001468120424692742	0.01388827736031545	1.0	0.0	0.85	D_0__Bacteria; D_1__Firmicutes; D_2__Clostridia; D_3__Clostridiales; D_4__Ruminococcaceae; D_5__Ruminococcaceae UCG-010; D_6__uncultured bacterium
New.CleanUp.ReferenceOTU615	10.11820335636722	0.001468120424692742	0.01388827736031545	1.0	0.0	1.0	D_0__Bacteria; D_1__Bacteroidetes; D_2__Flavobacteriia; D_3__Flavobacteriales; D_4__Blattabacteriaceae; D_5__Blattabacterium
DQ797816.1.1296	10.11420959147424	0.001471305190356239	0.01388827736031545	1.0	0.0	1.2	D_0__Bacteria; D_1__Firmicutes; D_2__Clostridia; D_3__Clostridiales; D_4__Ruminococcaceae; D_5__Ruminiclostridium 5; D_6__uncultured bacterium
New.CleanUp.ReferenceOTU100	10.11420959147424	0.001471305190356239	0.01388827736031545	1.0	0.0	1.65	D_0__Bacteria; D_1__Proteobacteria; D_2__Gammaproteobacteria; D_3__Pseudomonadales; D_4__Moraxellaceae; D_5__Acinetobacter; D_6__Acinetobacter indicus
New.CleanUp.ReferenceOTU140	10.11420959147424	0.001471305190356239	0.01388827736031545	1.0	0.0	1.15	D_0__Bacteria; D_1__Firmicutes; D_2__Clostridia; D_3__Clostridiales; D_4__Clostridiales vadinBB60 group; D_5__uncultured bacterium; D_6__uncultured bacterium
KF318257.1.1393	10.112213891081286	0.0014728992510528603	0.01388827736031545	1.0	0.0	1.05	D_0__Bacteria; D_1__Bacteroidetes; D_2__Bacteroidia; D_3__Bacteroidales; D_4__Rikenellaceae; D_5__Alistipes
New.CleanUp.ReferenceOTU250	10.112213891081286	0.0014728992510528603	0.01388827736031545	1.0	0.0	1.15	D_0__Bacteria; D_1__Firmicutes; D_2__Clostridia; D_3__Clostridiales; D_4__Ruminococcaceae; D_5__Candidatus Soleaferrea
New.CleanUp.ReferenceOTU192	10.112213891081286	0.0014728992510528603	0.01388827736031545	1.0	0.0	1.05	D_0__Bacteria; D_1__Planctomycetes; D_2__Planctomycetacia; D_3__Planctomycetales; D_4__Planctomycetaceae; D_5__Termite planctomycete cluster; D_6__uncultured planctomycete
New.CleanUp.ReferenceOTU195	10.112213891081286	0.0014728992510528603	0.01388827736031545	1.0	0.0	1.1	D_0__Bacteria; D_1__Firmicutes; D_2__Clostridia; D_3__Clostridiales; D_4__Ruminococcaceae; D_5__uncultured; D_6__uncultured bacterium
New.CleanUp.ReferenceOTU185	10.112213891081286	0.0014728992510528603	0.01388827736031545	1.0	0.0	1.05	D_0__Bacteria; D_1__Firmicutes; D_2__Clostridia; D_3__Clostridiales; D_4__Ruminococcaceae; D_5__Ruminococcaceae UCG-014; D_6__uncultured bacterium
AB522121.1.1449	10.110218978102182	0.0014744944306601948	0.01388827736031545	1.0	0.0	1.35	D_0__Bacteria; D_1__Bacteroidetes; D_2__Bacteroidia; D_3__Bacteroidales; D_4__Porphyromonadaceae; D_5__Dysgonomonas; D_6__uncultured bacterium
JPZV01292699.5144.6630	10.108224852070999	0.0014760907294285703	0.01388827736031545	1.0	0.0	1.3	D_0__Bacteria; D_1__Firmicutes; D_2__Clostridia; D_3__Clostridiales; D_4__Ruminococcaceae
JN680608.1.1463	10.108224852070999	0.0014760907294285703	0.01388827736031545	1.0	0.0	1.3	D_0__Bacteria; D_1__Firmicutes; D_2__Clostridia; D_3__Clostridiales; D_4__Ruminococcaceae; D_5__Ruminiclostridium 5
New.CleanUp.ReferenceOTU486	10.108224852070999	0.0014760907294285703	0.01388827736031545	1.0	0.0	1.25	D_0__Bacteria; D_1__Bacteroidetes; D_2__Bacteroidia; D_3__Bacteroidales; D_4__Rikenellaceae; D_5__Alistipes; D_6__uncultured bacterium
New.CleanUp.ReferenceOTU158	10.108224852070999	0.0014760907294285703	0.01388827736031545	1.0	0.0	1.15	D_0__Bacteria; D_1__Proteobacteria; D_2__Deltaproteobacteria; D_3__SAR324 clade(Marine group B)
JN653048.1.1474	10.106231512522179	0.0014776881476080469	0.01388827736031545	1.0	0.0	1.2	D_0__Bacteria; D_1__Proteobacteria; D_2__Deltaproteobacteria; D_3__Desulfovibrionales; D_4__Desulfovibrionaceae; D_5__Desulfovibrio
New.CleanUp.ReferenceOTU301	10.106231512522179	0.0014776881476080469	0.01388827736031545	1.0	0.0	1.05	D_0__Bacteria; D_1__Firmicutes; D_2__Clostridia; D_3__Clostridiales; D_4__Ruminococcaceae; D_5__Candidatus Soleaferrea
New.CleanUp.ReferenceOTU114	10.106231512522179	0.0014776881476080469	0.01388827736031545	1.0	0.0	1.3	D_0__Bacteria; D_1__Firmicutes; D_2__Clostridia; D_3__Clostridiales; D_4__Ruminococcaceae; D_5__Ruminiclostridium 9
EU306161.1.1692	10.10224719101123	0.0014808863431993902	0.01388827736031545	1.0	0.0	3.25	D_0__Bacteria; D_1__Firmicutes; D_2__Bacilli; D_3__Lactobacillales; D_4__Lactobacillaceae; D_5__Lactobacillus
KF318225.1.1424	10.10224719101123	0.0014808863431993902	0.01388827736031545	1.0	0.0	1.2	D_0__Bacteria; D_1__Proteobacteria; D_2__Deltaproteobacteria; D_3__Desulfovibrionales; D_4__Desulfovibrionaceae; D_5__Desulfovibrio
New.ReferenceOTU172	10.10224719101123	0.0014808863431993902	0.01388827736031545	1.0	0.0	2.05	D_0__Bacteria; D_1__Firmicutes; D_2__Clostridia; D_3__Clostridiales; D_4__Clostridiales vadinBB60 group; D_5__uncultured bacterium; D_6__uncultured bacterium
New.CleanUp.ReferenceOTU144	10.10224719101123	0.0014808863431993902	0.01388827736031545	1.0	0.0	1.25	D_0__Bacteria; D_1__Proteobacteria; D_2__Deltaproteobacteria; D_3__Desulfovibrionales; D_4__Desulfovibrionaceae; D_5__Desulfovibrio
KM650366.1.1451	10.100256208119818	0.0014824871211102063	0.01388827736031545	1.0	0.0	1.7	D_0__Bacteria; D_1__Bacteroidetes; D_2__Bacteroidia; D_3__Bacteroidales; D_4__Rikenellaceae; D_5__Alistipes
New.CleanUp.ReferenceOTU126	10.100256208119818	0.0014824871211102063	0.01388827736031545	1.0	0.0	1.6	D_0__Bacteria; D_1__Bacteroidetes; D_2__Bacteroidia; D_3__Bacteroidales; D_4__Rikenellaceae
New.CleanUp.ReferenceOTU479	10.09826600985221	0.001484089019430001	0.01388827736031545	1.0	0.0	3.0	D_0__Bacteria; D_1__Bacteroidetes; D_2__Bacteroidia; D_3__Bacteroidales; D_4__Porphyromonadaceae; D_5__Parabacteroides
New.CleanUp.ReferenceOTU132	10.09826600985221	0.001484089019430001	0.01388827736031545	1.0	0.0	2.0	D_0__Bacteria; D_1__Firmicutes; D_2__Clostridia; D_3__Clostridiales; D_4__Ruminococcaceae; D_5__Ruminococcaceae UCG-010; D_6__uncultured bacterium
JN680634.1.1432	10.096276595744675	0.0014856920384076554	0.01388827736031545	1.0	0.0	1.8	D_0__Bacteria; D_1__Firmicutes; D_2__Clostridia; D_3__Clostridiales; D_4__Clostridiaceae 1; D_5__Oxobacter; D_6__uncultured bacterium
FJ505137.1.1385	10.094287965333853	0.0014872961782918025	0.01388827736031545	1.0	0.0	1.95	D_0__Bacteria; D_1__Bacteroidetes; D_2__Bacteroidia; D_3__Bacteroidales; D_4__Porphyromonadaceae; D_5__Parabacteroides
KP196813.1.1296	10.092300118156748	0.0014889014393308303	0.01388827736031545	1.0	0.0	4.55	D_0__Bacteria; D_1__Proteobacteria; D_2__Gammaproteobacteria; D_3__Enterobacteriales; D_4__Enterobacteriaceae; D_5__Kluyvera; D_6__Kluyvera ascorbata
New.CleanUp.ReferenceOTU67	10.092300118156748	0.0014889014393308303	0.01388827736031545	1.0	0.0	2.35	D_0__Bacteria; D_1__Elusimicrobia; D_2__Elusimicrobia; D_3__Elusimicrobiales; D_4__Elusimicrobiaceae; D_5__Elusimicrobium; D_6__uncultured bacterium
New.CleanUp.ReferenceOTU1182	10.036970944007976	0.0015342929254620926	0.014290386042361962	1.0	4.555555555555555	1.8	D_0__Bacteria; D_1__Bacteroidetes; D_2__Flavobacteriia; D_3__Flavobacteriales; D_4__Blattabacteriaceae; D_5__Blattabacterium
New.ReferenceOTU122	9.943988720195383	0.0016137549830417877	0.015008161127575852	1.0	4.888888888888889	1.25	D_0__Bacteria; D_1__Bacteroidetes; D_2__Flavobacteriia; D_3__Flavobacteriales; D_4__Blattabacteriaceae; D_5__Blattabacterium
New.CleanUp.ReferenceOTU809	9.79081907263621	0.001753853231412563	0.01628689521574367	1.0	2.7222222222222223	0.8	D_0__Bacteria; D_1__Bacteroidetes; D_2__Flavobacteriia; D_3__Flavobacteriales; D_4__Blattabacteriaceae; D_5__Blattabacterium
New.CleanUp.ReferenceOTU234	9.424623803009565	0.002140910137373912	0.019851787481219726	1.0	0.05555555555555555	1.3	D_0__Bacteria; D_1__Firmicutes; D_2__Bacilli; D_3__Lactobacillales; D_4__Lactobacillaceae; D_5__Lactobacillus; Ambiguous_taxa
GAYD01002234.1.1346	9.382827643945788	0.0021902744641489388	0.020279479099272496	1.0	19.27777777777778	4.95	D_0__Bacteria; D_1__Bacteroidetes; D_2__Flavobacteriia; D_3__Flavobacteriales; D_4__Blattabacteriaceae; D_5__Blattabacterium
New.ReferenceOTU139	9.310665393186893	0.002278237273764296	0.02106275789732752	1.0	9.722222222222221	4.1	D_0__Bacteria; D_1__Bacteroidetes; D_2__Flavobacteriia; D_3__Flavobacteriales; D_4__Blattabacteriaceae; D_5__Blattabacterium
New.CleanUp.ReferenceOTU1185	9.299890670553935	0.002291675337402502	0.02115574621947236	1.0	2.7777777777777777	0.5	D_0__Bacteria; D_1__Bacteroidetes; D_2__Flavobacteriia; D_3__Flavobacteriales; D_4__Blattabacteriaceae; D_5__Blattabacterium
New.CleanUp.ReferenceOTU2607	9.262313766252705	0.0023391731417001654	0.021562422229604323	1.0	0.7777777777777778	0.1	D_0__Bacteria; D_1__Bacteroidetes; D_2__Flavobacteriia; D_3__Flavobacteriales; D_4__Blattabacteriaceae; D_5__Blattabacterium
New.CleanUp.ReferenceOTU1176	9.246516248539638	0.0023594385406715194	0.021717243861857412	1.0	1.1111111111111112	0.25	D_0__Bacteria; D_1__Bacteroidetes; D_2__Flavobacteriia; D_3__Flavobacteriales; D_4__Blattabacteriaceae; D_5__Blattabacterium; Ambiguous_taxa
EU461351.1.1389	8.984130351130341	0.0027233436796493225	0.025029967828083862	1.0	0.05555555555555555	0.65	D_0__Bacteria; D_1__Firmicutes; D_2__Clostridia; D_3__Clostridiales; D_4__Ruminococcaceae; D_5__Hydrogenoanaerobacterium
New.ReferenceOTU118	8.919532192911161	0.0028213677196274245	0.02589287471722588	1.0	12.555555555555555	4.2	D_0__Bacteria; D_1__Bacteroidetes; D_2__Flavobacteriia; D_3__Flavobacteriales; D_4__Blattabacteriaceae; D_5__Blattabacterium
HM218546.1.1456	8.856837278555433	0.002919930627696431	0.026345128448911213	1.0	0.16666666666666666	3.2	D_0__Bacteria; D_1__Firmicutes; D_2__Bacilli; D_3__Lactobacillales; D_4__Enterococcaceae; D_5__Enterococcus
HQ785436.1.1450	8.825806451612927	0.0029700010983635537	0.026345128448911213	1.0	0.0	0.45	D_0__Bacteria; D_1__Firmicutes; D_2__Clostridia; D_3__Clostridiales; D_4__Ruminococcaceae; D_5__Ruminococcaceae NK4A214 group; D_6__uncultured bacterium
New.ReferenceOTU144	8.825806451612927	0.0029700010983635537	0.026345128448911213	1.0	0.0	0.45	D_0__Bacteria; D_1__Proteobacteria; D_2__Deltaproteobacteria; D_3__Desulfobacterales; D_4__Desulfobacteraceae; D_5__Desulfosarcina
New.CleanUp.ReferenceOTU1456	8.825806451612927	0.0029700010983635537	0.026345128448911213	1.0	0.0	0.45	D_0__Bacteria; D_1__Firmicutes; D_2__Clostridia; D_3__Clostridiales; D_4__Ruminococcaceae; D_5__Ruminococcaceae NK4A214 group
New.CleanUp.ReferenceOTU38339	8.825806451612927	0.0029700010983635537	0.026345128448911213	1.0	0.0	0.5	D_0__Bacteria; D_1__Actinobacteria; D_2__Actinobacteria; D_3__Corynebacteriales
New.CleanUp.ReferenceOTU678	8.825806451612927	0.0029700010983635537	0.026345128448911213	1.0	0.0	0.5	D_0__Bacteria; D_1__Firmicutes; D_2__Clostridia; D_3__Clostridiales; D_4__Lachnospiraceae; D_5__[Eubacterium] fissicatena group
New.CleanUp.ReferenceOTU327	8.825806451612927	0.0029700010983635537	0.026345128448911213	1.0	0.0	0.45	D_0__Bacteria; D_1__Firmicutes; D_2__Negativicutes; D_3__Selenomonadales; D_4__Acidaminococcaceae; D_5__uncultured
New.CleanUp.ReferenceOTU1167	8.825806451612927	0.0029700010983635537	0.026345128448911213	1.0	0.0	0.45	D_0__Bacteria; D_1__Proteobacteria; D_2__Deltaproteobacteria; D_3__Desulfovibrionales; D_4__Desulfovibrionaceae; D_5__Desulfovibrio
KM250916.1.1454	8.787500000000026	0.0030330161788111893	0.026345128448911213	1.0	0.0	0.5	D_0__Bacteria; D_1__Firmicutes; D_2__Clostridia; D_3__Clostridiales; D_4__Ruminococcaceae; D_5__Ruminococcaceae NK4A214 group; D_6__uncultured bacterium
AB288914.1.1478	8.787500000000026	0.0030330161788111893	0.026345128448911213	1.0	0.0	0.7	D_0__Bacteria; D_1__Firmicutes; D_2__Clostridia; D_3__Clostridiales; D_4__Ruminococcaceae; D_5__Candidatus Soleaferrea; D_6__uncultured bacterium
New.CleanUp.ReferenceOTU888	8.787500000000026	0.0030330161788111893	0.026345128448911213	1.0	0.0	0.5	D_0__Bacteria; D_1__Firmicutes; D_2__Clostridia; D_3__Clostridiales; D_4__Lachnospiraceae
New.CleanUp.ReferenceOTU601	8.787500000000026	0.0030330161788111893	0.026345128448911213	1.0	0.0	0.5	D_0__Bacteria; D_1__Bacteroidetes; D_2__Flavobacteriia; D_3__Flavobacteriales; D_4__Blattabacteriaceae; D_5__Blattabacterium
New.CleanUp.ReferenceOTU1734	8.787500000000026	0.0030330161788111893	0.026345128448911213	1.0	0.0	0.5	D_0__Bacteria; D_1__Bacteroidetes; D_2__Bacteroidia; D_3__Bacteroidales; D_4__Rikenellaceae; D_5__Alistipes; D_6__uncultured bacterium
New.CleanUp.ReferenceOTU277	8.785593404209182	0.003036187828636584	0.026345128448911213	1.0	0.0	0.6	D_0__Bacteria; D_1__Firmicutes; D_2__Clostridia; D_3__Clostridiales; D_4__Christensenellaceae; D_5__Christensenellaceae R-7 group; D_6__uncultured bacterium
New.CleanUp.ReferenceOTU1296	8.785593404209182	0.003036187828636584	0.026345128448911213	1.0	0.0	0.55	D_0__Bacteria; D_1__Firmicutes; D_2__Clostridia; D_3__Clostridiales; D_4__Christensenellaceae; D_5__Christensenellaceae R-7 group; D_6__uncultured Clostridiaceae bacterium
New.CleanUp.ReferenceOTU269	8.76467532467535	0.00307120743658551	0.026345128448911213	1.0	0.0	0.55	D_0__Bacteria; D_1__Deferribacteres; D_2__Deferribacteres; D_3__Deferribacterales; D_4__Deferribacteraceae; D_5__Mucispirillum; D_6__uncultured Deferribacteres bacterium
KF856609.1.1444	8.758987670343956	0.003080800083552998	0.026345128448911213	1.0	0.0	0.6	D_0__Bacteria; D_1__Firmicutes; D_2__Bacilli; D_3__Lactobacillales; D_4__Enterococcaceae; D_5__Enterococcus; D_6__Enterococcus lactis
GQ132966.1.1322	8.758987670343956	0.003080800083552998	0.026345128448911213	1.0	0.0	0.65	D_0__Bacteria; D_1__Firmicutes; D_2__Clostridia; D_3__Clostridiales; D_4__Ruminococcaceae
JX048489.1.1418	8.758987670343956	0.003080800083552998	0.026345128448911213	1.0	0.0	0.6	D_0__Bacteria; D_1__Firmicutes; D_2__Clostridia; D_3__Clostridiales; D_4__Ruminococcaceae; D_5__Oscillibacter
New.CleanUp.ReferenceOTU791	8.758987670343956	0.003080800083552998	0.026345128448911213	1.0	0.0	0.6	D_0__Bacteria; D_1__Proteobacteria; D_2__Gammaproteobacteria; D_3__Enterobacteriales; D_4__Enterobacteriaceae; D_5__Dickeya; D_6__Dickeya zeae
New.CleanUp.ReferenceOTU282	8.758987670343956	0.003080800083552998	0.026345128448911213	1.0	0.0	0.8	D_0__Bacteria; D_1__Planctomycetes; D_2__vadinHA49; D_3__uncultured organism; D_4__uncultured organism; D_5__uncultured organism; D_6__uncultured organism
New.CleanUp.ReferenceOTU1006	8.758987670343956	0.003080800083552998	0.026345128448911213	1.0	0.0	0.8	D_0__Bacteria; D_1__Bacteroidetes; D_2__Bacteroidia; D_3__Bacteroidales; D_4__Rikenellaceae; D_5__Alistipes
New.CleanUp.ReferenceOTU260	8.758987670343956	0.003080800083552998	0.026345128448911213	1.0	0.0	0.65	D_0__Bacteria; D_1__Firmicutes; D_2__Clostridia; D_3__Clostridiales; D_4__Peptococcaceae; D_5__uncultured; D_6__uncultured bacterium
KM650490.1.1438	8.75709342560556	0.003084001619327551	0.026345128448911213	1.0	0.0	0.75	D_0__Bacteria; D_1__Firmicutes; D_2__Clostridia; D_3__Clostridiales; D_4__Ruminococcaceae; D_5__[Eubacterium] coprostanoligenes group; D_6__uncultured bacterium
JN680663.1.1445	8.75709342560556	0.003084001619327551	0.026345128448911213	1.0	0.0	1.3	D_0__Bacteria; D_1__Firmicutes; D_2__Clostridia; D_3__Clostridiales; D_4__Eubacteriaceae; D_5__Anaerofustis
JN680617.1.1458	8.75709342560556	0.003084001619327551	0.026345128448911213	1.0	0.0	1.4	D_0__Bacteria; D_1__Firmicutes; D_2__Clostridia; D_3__Clostridiales; D_4__Ruminococcaceae; D_5__Ruminococcaceae NK4A214 group
New.CleanUp.ReferenceOTU213	8.75709342560556	0.003084001619327551	0.026345128448911213	1.0	0.0	0.6	D_0__Bacteria; D_1__Firmicutes; D_2__Clostridia; D_3__Clostridiales; D_4__Ruminococcaceae; D_5__uncultured; D_6__uncultured bacterium
New.CleanUp.ReferenceOTU573	8.75709342560556	0.003084001619327551	0.026345128448911213	1.0	0.0	0.6	D_0__Bacteria; D_1__Proteobacteria; D_2__Deltaproteobacteria; D_3__Desulfobacterales; D_4__Desulfobacteraceae; D_5__Desulfosarcina
New.CleanUp.ReferenceOTU232	8.75709342560556	0.003084001619327551	0.026345128448911213	1.0	0.0	0.8	Unassigned
KU667179.1.1469	8.745745140388793	0.0031032527060007404	0.026345128448911213	1.0	0.0	0.75	D_0__Bacteria; D_1__Lentisphaerae; D_2__Lentisphaeria; D_3__Victivallales; D_4__Victivallaceae; D_5__uncultured bacterium; D_6__uncultured bacterium
New.CleanUp.ReferenceOTU335	8.745745140388793	0.0031032527060007404	0.026345128448911213	1.0	0.0	0.7	D_0__Bacteria; D_1__Bacteroidetes; D_2__Bacteroidia; D_3__Bacteroidales; D_4__Porphyromonadaceae; D_5__Parabacteroides; D_6__uncultured bacterium
New.CleanUp.ReferenceOTU908	8.745745140388793	0.0031032527060007404	0.026345128448911213	1.0	0.0	0.65	D_0__Bacteria; D_1__Firmicutes; D_2__Clostridia; D_3__Clostridiales; D_4__Ruminococcaceae; D_5__Candidatus Soleaferrea; D_6__uncultured bacterium
GQ132397.1.1400	8.741968911917125	0.003109685689799308	0.026345128448911213	1.0	0.0	0.7	D_0__Bacteria; D_1__Firmicutes; D_2__Clostridia; D_3__Clostridiales; D_4__Christensenellaceae; D_5__Christensenellaceae R-7 group; D_6__uncultured bacterium
New.CleanUp.ReferenceOTU177	8.741968911917125	0.003109685689799308	0.026345128448911213	1.0	0.0	1.1	D_0__Bacteria; D_1__Firmicutes; D_2__Clostridia; D_3__Clostridiales; D_4__Christensenellaceae; D_5__Christensenellaceae R-7 group; D_6__uncultured bacterium
LT576388.1.1521	8.740082020289256	0.00311290517392426	0.026345128448911213	1.0	0.0	1.4	D_0__Bacteria; D_1__Firmicutes; D_2__Bacilli; D_3__Lactobacillales; D_4__Enterococcaceae
New.CleanUp.ReferenceOTU149	8.740082020289256	0.00311290517392426	0.026345128448911213	1.0	0.0	0.9	D_0__Bacteria; D_1__Firmicutes; D_2__Clostridia; D_3__Clostridiales
New.CleanUp.ReferenceOTU644	8.740082020289256	0.00311290517392426	0.026345128448911213	1.0	0.0	0.8	D_0__Bacteria; D_1__Firmicutes; D_2__Clostridia; D_3__Clostridiales; D_4__Ruminococcaceae; D_5__uncultured; D_6__uncultured bacterium
HM108494.1.1499	8.738195943029805	0.0031161266530662867	0.026345128448911213	1.0	0.0	3.7	D_0__Bacteria; D_1__Proteobacteria; D_2__Betaproteobacteria; D_3__Burkholderiales; D_4__Comamonadaceae; D_5__uncultured; D_6__uncultured beta proteobacterium
JN680637.1.1485	8.738195943029805	0.0031161266530662867	0.026345128448911213	1.0	0.0	1.0	D_0__Bacteria; D_1__Firmicutes; D_2__Erysipelotrichia; D_3__Erysipelotrichales; D_4__Erysipelotrichaceae; D_5__Breznakia
New.CleanUp.ReferenceOTU706	8.738195943029805	0.0031161266530662867	0.026345128448911213	1.0	0.0	0.9	D_0__Bacteria; D_1__Firmicutes; D_2__Clostridia; D_3__Clostridiales; D_4__Ruminococcaceae; D_5__Hydrogenoanaerobacterium
New.CleanUp.ReferenceOTU83	8.738195943029805	0.0031161266530662867	0.026345128448911213	1.0	0.0	2.7	D_0__Bacteria; D_1__Bacteroidetes; D_2__Bacteroidia; D_3__Bacteroidales; D_4__Porphyromonadaceae; D_5__Parabacteroides
LN569755.1.1387	8.734426229508221	0.0031225755969984236	0.026345128448911213	1.0	0.0	0.85	D_0__Bacteria; D_1__RsaHf231; D_2__uncultured bacterium; D_3__uncultured bacterium; D_4__uncultured bacterium; D_5__uncultured bacterium; D_6__uncultured bacterium
KM650919.1.1455	8.734426229508221	0.0031225755969984236	0.026345128448911213	1.0	0.0	0.8	D_0__Bacteria; D_1__Firmicutes; D_2__Clostridia; D_3__Clostridiales; D_4__Ruminococcaceae
JN619836.1.1428	8.734426229508221	0.0031225755969984236	0.026345128448911213	1.0	0.0	1.0	D_0__Bacteria; D_1__Synergistetes; D_2__Synergistia; D_3__Synergistales; D_4__Synergistaceae; D_5__uncultured; D_6__uncultured bacterium
New.CleanUp.ReferenceOTU252	8.734426229508221	0.0031225755969984236	0.026345128448911213	1.0	0.0	1.0	D_0__Bacteria; D_1__Firmicutes; D_2__Clostridia; D_3__Clostridiales; D_4__Christensenellaceae
New.CleanUp.ReferenceOTU713	8.734426229508221	0.0031225755969984236	0.026345128448911213	1.0	0.0	0.8	D_0__Bacteria; D_1__Firmicutes; D_2__Clostridia; D_3__Clostridiales; D_4__Christensenellaceae; D_5__Christensenellaceae R-7 group
New.CleanUp.ReferenceOTU189	8.734426229508221	0.0031225755969984236	0.026345128448911213	1.0	0.0	0.8	D_0__Bacteria; D_1__Saccharibacteria; D_2__uncultured bacterium; D_3__uncultured bacterium; D_4__uncultured bacterium; D_5__uncultured bacterium; D_6__uncultured bacterium
FJ879644.1.1487	8.730659767141034	0.0031290325227844597	0.026345128448911213	1.0	0.0	1.0	D_0__Bacteria; D_1__Firmicutes; D_2__Clostridia; D_3__Clostridiales; D_4__Ruminococcaceae; D_5__uncultured; D_6__uncultured bacterium
JN619656.1.1335	8.730659767141034	0.0031290325227844597	0.026345128448911213	1.0	0.0	1.25	D_0__Bacteria; D_1__Planctomycetes; D_2__vadinHA49; D_3__uncultured bacterium; D_4__uncultured bacterium; D_5__uncultured bacterium; D_6__uncultured bacterium
New.CleanUp.ReferenceOTU625	8.730659767141034	0.0031290325227844597	0.026345128448911213	1.0	0.0	1.05	D_0__Bacteria; D_1__Firmicutes; D_2__Clostridia; D_3__Clostridiales; D_4__Eubacteriaceae; D_5__Anaerofustis; D_6__uncultured bacterium
New.ReferenceOTU31	8.72877775382628	0.003132263979241979	0.026345128448911213	1.0	0.0	1.75	D_0__Bacteria; D_1__Firmicutes; D_2__Clostridia; D_3__Clostridiales; D_4__Ruminococcaceae; D_5__uncultured; D_6__uncultured Firmicutes bacterium
New.CleanUp.ReferenceOTU215	8.72877775382628	0.003132263979241979	0.026345128448911213	1.0	0.0	1.0	D_0__Bacteria; D_1__Firmicutes; D_2__Clostridia; D_3__Clostridiales; D_4__Ruminococcaceae
New.CleanUp.ReferenceOTU355	8.72877775382628	0.003132263979241979	0.026345128448911213	1.0	0.0	1.3	D_0__Bacteria; D_1__Bacteroidetes; D_2__Bacteroidia; D_3__Bacteroidales; D_4__Marinilabiaceae; D_5__uncultured
New.CleanUp.ReferenceOTU148	8.72877775382628	0.003132263979241979	0.026345128448911213	1.0	0.0	1.0	D_0__Bacteria; D_1__Firmicutes; D_2__Clostridia; D_3__Clostridiales; D_4__Ruminococcaceae; D_5__Caproiciproducens
New.CleanUp.ReferenceOTU1029	8.72877775382628	0.003132263979241979	0.026345128448911213	1.0	0.0	1.4	D_0__Bacteria; D_1__Bacteroidetes; D_2__Bacteroidia; D_3__Bacteroidales; D_4__Porphyromonadaceae; D_5__uncultured; D_6__uncultured bacterium
New.CleanUp.ReferenceOTU121	8.72877775382628	0.003132263979241979	0.026345128448911213	1.0	0.0	1.65	D_0__Bacteria; D_1__Firmicutes; D_2__Clostridia; D_3__Clostridiales; D_4__Ruminococcaceae; D_5__Ruminococcaceae UCG-014; D_6__uncultured bacterium
New.CleanUp.ReferenceOTU278	8.725016160310302	0.003138732880020249	0.026345128448911213	1.0	0.0	1.35	D_0__Bacteria; D_1__Synergistetes; D_2__Synergistia; D_3__Synergistales; D_4__Synergistaceae; D_5__Candidatus Tammella; D_6__uncultured bacterium
AB198564.1.1344	8.723136579060775	0.003141970324633174	0.026345128448911213	1.0	0.0	2.45	D_0__Bacteria; D_1__Elusimicrobia; D_2__Elusimicrobia; D_3__Elusimicrobiales; D_4__Elusimicrobiaceae; D_5__Elusimicrobium
New.ReferenceOTU53	8.723136579060775	0.003141970324633174	0.026345128448911213	1.0	0.0	2.05	D_0__Bacteria; D_1__Bacteroidetes; D_2__Bacteroidia; D_3__Bacteroidales; D_4__Rikenellaceae; D_5__Alistipes
New.CleanUp.ReferenceOTU167	8.723136579060775	0.003141970324633174	0.026345128448911213	1.0	0.0	1.3	D_0__Bacteria; D_1__Firmicutes; D_2__Clostridia; D_3__Clostridiales; D_4__Ruminococcaceae; D_5__Anaerotruncus; D_6__uncultured bacterium
New.CleanUp.ReferenceOTU533	8.723136579060775	0.003141970324633174	0.026345128448911213	1.0	0.0	4.15	D_0__Bacteria; D_1__Firmicutes; D_2__Clostridia; D_3__Clostridiales; D_4__Lachnospiraceae; D_5__uncultured; D_6__uncultured organism
New.CleanUp.ReferenceOTU42	8.723136579060775	0.003141970324633174	0.026345128448911213	1.0	0.0	4.45	Unassigned
JN680609.1.1467	8.721257807452103	0.003145209765589248	0.026345128448911213	1.0	0.0	1.7	D_0__Bacteria; D_1__Firmicutes; D_2__Clostridia; D_3__Clostridiales; D_4__Ruminococcaceae; D_5__Ruminiclostridium 5
DQ223877.1.1440	8.721257807452103	0.003145209765589248	0.026345128448911213	1.0	0.0	3.1	D_0__Bacteria; D_1__Firmicutes; D_2__Bacilli; D_3__Lactobacillales; D_4__Streptococcaceae; D_5__Lactococcus
JF920335.1.1373	8.719379844961265	0.003148451203033326	0.026345128448911213	1.0	0.0	10.45	D_0__Bacteria; D_1__Firmicutes; D_2__Bacilli; D_3__Lactobacillales; D_4__Enterococcaceae
New.ReferenceOTU67	8.719379844961265	0.003148451203033326	0.026345128448911213	1.0	0.0	7.75	D_0__Bacteria; D_1__Bacteroidetes; D_2__Bacteroidia; D_3__Bacteroidales; D_4__Porphyromonadaceae; D_5__Parabacteroides
New.CleanUp.ReferenceOTU2625	8.271904034618828	0.004026325967514724	0.03364589349889807	1.0	1.0555555555555556	0.2	D_0__Bacteria; D_1__Bacteroidetes; D_2__Flavobacteriia; D_3__Flavobacteriales; D_4__Blattabacteriaceae; D_5__Blattabacterium
JN680604.1.1446	8.120606622489717	0.004376491212363918	0.03652327799758102	1.0	0.05555555555555555	7.0	D_0__Bacteria; D_1__Bacteroidetes; D_2__Bacteroidia; D_3__Bacteroidales; D_4__Rikenellaceae; D_5__uncultured; D_6__uncultured Rikenellaceae bacterium
HQ797337.1.1451	8.011943836615607	0.004646983006108619	0.038728983535597665	1.0	0.05555555555555555	4.5	D_0__Bacteria; D_1__Firmicutes; D_2__Clostridia; D_3__Clostridiales; D_4__Lachnospiraceae; D_5__uncultured; D_6__uncultured organism
New.CleanUp.ReferenceOTU106	7.9155777696630425	0.004901092539028848	0.04079247101300739	1.0	0.05555555555555555	1.7	D_0__Bacteria; D_1__Actinobacteria; D_2__Actinobacteria; D_3__Micrococcales; D_4__Cellulomonadaceae; D_5__Cellulomonas
New.ReferenceOTU107	7.655867138578827	0.005658798577395599	0.047036414735616275	1.0	0.5	0.0	D_0__Bacteria; D_1__Bacteroidetes; D_2__Flavobacteriia; D_3__Flavobacteriales; D_4__Blattabacteriaceae; D_5__Blattabacterium; Ambiguous_taxa
AB234451.1.1349	7.563955928109384	0.005954714063340147	0.04897441899341817	1.0	0.05555555555555555	0.9	D_0__Bacteria; D_1__Firmicutes; D_2__Clostridia; D_3__Clostridiales; D_4__Ruminococcaceae; D_5__Papillibacter
New.CleanUp.ReferenceOTU20954	7.5193548387096865	0.006103953771953915	0.04897441899341817	1.0	0.0	0.35	D_0__Bacteria; D_1__Bacteroidetes; D_2__Flavobacteriia; D_3__Flavobacteriales; D_4__Blattabacteriaceae; D_5__Blattabacterium
New.CleanUp.ReferenceOTU1313	7.5193548387096865	0.006103953771953915	0.04897441899341817	1.0	0.0	0.35	D_0__Bacteria; D_1__Firmicutes; D_2__Clostridia; D_3__Clostridiales; D_4__Ruminococcaceae; D_5__Papillibacter
New.CleanUp.ReferenceOTU3362	7.5193548387096865	0.006103953771953915	0.04897441899341817	1.0	0.0	0.35	D_0__Bacteria; D_1__Planctomycetes; D_2__Planctomycetacia; D_3__Planctomycetales; D_4__Planctomycetaceae; D_5__Termite planctomycete cluster
KM651152.1.1467	7.48125000000001	0.006234477509051184	0.04897441899341817	1.0	0.0	0.45	D_0__Bacteria; D_1__Actinobacteria; D_2__Coriobacteriia; D_3__Coriobacteriales; D_4__Coriobacteriaceae; D_5__uncultured; D_6__uncultured bacterium
New.CleanUp.ReferenceOTU623	7.48125000000001	0.006234477509051184	0.04897441899341817	1.0	0.0	0.55	D_0__Bacteria; D_1__Firmicutes; D_2__Clostridia; D_3__Clostridiales; D_4__Christensenellaceae; D_5__Christensenellaceae R-7 group
New.CleanUp.ReferenceOTU560	7.48125000000001	0.006234477509051184	0.04897441899341817	1.0	0.0	0.4	D_0__Bacteria; D_1__Firmicutes; D_2__Clostridia; D_3__Clostridiales; D_4__Ruminococcaceae; D_5__Ruminiclostridium 9
New.CleanUp.ReferenceOTU1301	7.48125000000001	0.006234477509051184	0.04897441899341817	1.0	0.0	0.4	D_0__Bacteria; D_1__Firmicutes; D_2__Clostridia; D_3__Clostridiales; D_4__Peptococcaceae; D_5__uncultured; D_6__uncultured bacterium
New.CleanUp.ReferenceOTU682	7.48125000000001	0.006234477509051184	0.04897441899341817	1.0	0.0	0.4	D_0__Bacteria; D_1__Bacteroidetes; D_2__Bacteroidia; D_3__Bacteroidales; D_4__Porphyromonadaceae; D_5__uncultured; D_6__uncultured bacterium
New.CleanUp.ReferenceOTU6289	7.48125000000001	0.006234477509051184	0.04897441899341817	1.0	0.0	0.4	D_0__Bacteria; D_1__Firmicutes; D_2__Clostridia; D_3__Clostridiales; D_4__Ruminococcaceae; D_5__Ruminococcaceae UCG-009; D_6__uncultured bacterium
New.CleanUp.ReferenceOTU853	7.48125000000001	0.006234477509051184	0.04897441899341817	1.0	0.0	0.4	D_0__Bacteria; D_1__Firmicutes; D_2__Clostridia; D_3__Clostridiales; D_4__Peptococcaceae; D_5__uncultured; D_6__uncultured bacterium
New.CleanUp.ReferenceOTU347	7.48125000000001	0.006234477509051184	0.04897441899341817	1.0	0.0	0.4	D_0__Bacteria; D_1__Firmicutes; D_2__Clostridia; D_3__Clostridiales; D_4__Eubacteriaceae; D_5__Anaerofustis
New.CleanUp.ReferenceOTU315	7.456060606060615	0.00632232158464303	0.04897441899341817	1.0	0.0	0.45	D_0__Bacteria; D_1__Firmicutes; D_2__Clostridia; D_3__Clostridiales; D_4__Ruminococcaceae
New.CleanUp.ReferenceOTU1069	7.456060606060615	0.00632232158464303	0.04897441899341817	1.0	0.0	0.45	D_0__Bacteria; D_1__Bacteroidetes; D_2__Bacteroidia; D_3__Bacteroidales; D_4__Rikenellaceae; D_5__Alistipes
New.CleanUp.ReferenceOTU427	7.456060606060615	0.00632232158464303	0.04897441899341817	1.0	0.0	0.45	D_0__Bacteria; D_1__Proteobacteria; D_2__Gammaproteobacteria; D_3__Enterobacteriales; D_4__Enterobacteriaceae; D_5__Dickeya; D_6__Dickeya zeae
New.CleanUp.ReferenceOTU389	7.456060606060615	0.00632232158464303	0.04897441899341817	1.0	0.0	0.45	D_0__Bacteria; D_1__Firmicutes; D_2__Clostridia; D_3__Clostridiales; D_4__Ruminococcaceae; D_5__uncultured; D_6__uncultured bacterium
New.CleanUp.ReferenceOTU1448	7.456060606060615	0.00632232158464303	0.04897441899341817	1.0	0.0	0.45	D_0__Bacteria; D_1__Firmicutes; D_2__Clostridia; D_3__Clostridiales; D_4__Ruminococcaceae; D_5__Ruminococcaceae UCG-009; D_6__uncultured Firmicutes bacterium
New.CleanUp.ReferenceOTU297	7.4542678528492505	0.006328621484463105	0.04897441899341817	1.0	0.0	0.5	D_0__Bacteria; D_1__Firmicutes; D_2__Clostridia; D_3__Clostridiales; D_4__Peptococcaceae; D_5__uncultured; D_6__uncultured bacterium
New.CleanUp.ReferenceOTU481	7.4542678528492505	0.006328621484463105	0.04897441899341817	1.0	0.0	0.55	D_0__Bacteria; D_1__Bacteroidetes; D_2__Bacteroidia; D_3__Bacteroidales; D_4__Rikenellaceae; D_5__Rikenellaceae RC9 gut group; D_6__uncultured Bacteroidetes bacterium
New.CleanUp.ReferenceOTU284	7.4542678528492505	0.006328621484463105	0.04897441899341817	1.0	0.0	0.55	D_0__Bacteria; D_1__Firmicutes; D_2__Clostridia; D_3__Clostridiales; D_4__Peptococcaceae; D_5__uncultured; D_6__uncultured bacterium
New.CleanUp.ReferenceOTU190	7.4542678528492505	0.006328621484463105	0.04897441899341817	1.0	0.0	0.65	D_0__Bacteria; D_1__Firmicutes; D_2__Clostridia; D_3__Clostridiales; D_4__Lachnospiraceae; D_5__Tyzzerella 3; D_6__uncultured Eubacteriaceae bacterium
New.CleanUp.ReferenceOTU267	7.4542678528492505	0.006328621484463105	0.04897441899341817	1.0	0.0	1.05	D_0__Bacteria; D_1__Firmicutes; D_2__Clostridia; D_3__Clostridiales; D_4__Christensenellaceae; D_5__Christensenellaceae R-7 group; D_6__uncultured bacterium
AB234420.1.1357	7.443529411764714	0.006366491734824454	0.04897441899341817	1.0	0.0	0.55	D_0__Bacteria; D_1__Bacteroidetes; D_2__Bacteroidia; D_3__Bacteroidales; D_4__Rikenellaceae; D_5__Alistipes
New.CleanUp.ReferenceOTU425	7.443529411764714	0.006366491734824454	0.04897441899341817	1.0	0.0	0.55	D_0__Bacteria; D_1__Proteobacteria; D_2__Deltaproteobacteria; D_3__Desulfovibrionales; D_4__Desulfovibrionaceae; D_5__Desulfovibrio
New.CleanUp.ReferenceOTU379	7.443529411764714	0.006366491734824454	0.04897441899341817	1.0	0.0	0.5	Unassigned
DQ113713.1.1416	7.438171785028799	0.006385472390933051	0.04897441899341817	1.0	0.0	0.55	D_0__Bacteria; D_1__Firmicutes; D_2__Clostridia; D_3__Clostridiales; D_4__Peptostreptococcaceae; D_5__Intestinibacter; D_6__uncultured bacterium
EF608543.1.1478	7.438171785028799	0.006385472390933051	0.04897441899341817	1.0	0.0	0.85	D_0__Bacteria; D_1__Firmicutes; D_2__Negativicutes; D_3__Selenomonadales; D_4__Acidaminococcaceae; D_5__uncultured; D_6__uncultured Firmicutes bacterium
New.ReferenceOTU208	7.438171785028799	0.006385472390933051	0.04897441899341817	1.0	0.0	0.55	D_0__Bacteria; D_1__Fusobacteria; D_2__Fusobacteriia; D_3__Fusobacteriales; D_4__Fusobacteriaceae; D_5__Fusobacterium; D_6__uncultured bacterium
New.CleanUp.ReferenceOTU296	7.438171785028799	0.006385472390933051	0.04897441899341817	1.0	0.0	0.55	D_0__Bacteria; D_1__Firmicutes; D_2__Clostridia; D_3__Clostridiales; D_4__Peptococcaceae; D_5__uncultured; D_6__uncultured bacterium
New.CleanUp.ReferenceOTU776	7.438171785028799	0.006385472390933051	0.04897441899341817	1.0	0.0	0.55	D_0__Bacteria; D_1__Bacteroidetes; D_2__Bacteroidia; D_3__Bacteroidales; D_4__Porphyromonadaceae; D_5__uncultured; D_6__uncultured Bacteroidetes bacterium
New.CleanUp.ReferenceOTU275	7.438171785028799	0.006385472390933051	0.04897441899341817	1.0	0.0	0.6	D_0__Bacteria; D_1__Firmicutes; D_2__Clostridia; D_3__Clostridiales; D_4__Peptococcaceae; D_5__uncultured; D_6__uncultured bacterium
New.CleanUp.ReferenceOTU1359	7.438171785028799	0.006385472390933051	0.04897441899341817	1.0	0.0	0.65	D_0__Bacteria; D_1__Firmicutes; D_2__Clostridia; D_3__Clostridiales; D_4__Christensenellaceae; D_5__Christensenellaceae R-7 group; D_6__uncultured bacterium
New.CleanUp.ReferenceOTU1408	7.438171785028799	0.006385472390933051	0.04897441899341817	1.0	0.0	0.95	D_0__Bacteria; D_1__Actinobacteria; D_2__Actinobacteria; D_3__Bifidobacteriales; D_4__Bifidobacteriaceae; D_5__Metascardovia
GQ502529.1.1500	7.436387622931167	0.006391806019176639	0.04897441899341817	1.0	0.0	1.25	D_0__Bacteria; D_1__Firmicutes; D_2__Clostridia; D_3__Clostridiales; D_4__Ruminococcaceae; D_5__[Eubacterium] coprostanoligenes group
New.CleanUp.ReferenceOTU368	7.436387622931167	0.006391806019176639	0.04897441899341817	1.0	0.0	0.75	D_0__Bacteria; D_1__Firmicutes; D_2__Clostridia; D_3__Clostridiales; D_4__Christensenellaceae; D_5__uncultured
New.CleanUp.ReferenceOTU129	7.436387622931167	0.006391806019176639	0.04897441899341817	1.0	0.0	1.0	D_0__Bacteria; D_1__Bacteroidetes; D_2__Bacteroidia; D_3__Bacteroidales; D_4__Porphyromonadaceae; D_5__Dysgonomonas; D_6__uncultured bacterium
New.CleanUp.ReferenceOTU466	7.436387622931167	0.006391806019176639	0.04897441899341817	1.0	0.0	0.75	D_0__Bacteria; D_1__Firmicutes; D_2__Clostridia; D_3__Clostridiales; D_4__Christensenellaceae; D_5__uncultured; D_6__uncultured bacterium
New.CleanUp.ReferenceOTU456	7.436387622931167	0.006391806019176639	0.04897441899341817	1.0	0.0	0.65	D_0__Bacteria; D_1__Firmicutes; D_2__Clostridia; D_3__Clostridiales; D_4__Lachnospiraceae; D_5__Tyzzerella 3
AB231068.1.1382	7.432821865260138	0.0064044833877565785	0.04897441899341817	1.0	0.0	0.6	D_0__Bacteria; D_1__Firmicutes; D_2__Erysipelotrichia; D_3__Erysipelotrichales; D_4__Erysipelotrichaceae; D_5__Breznakia
GQ448065.1.1389	7.432821865260138	0.0064044833877565785	0.04897441899341817	1.0	0.0	0.8	D_0__Bacteria; D_1__Firmicutes; D_2__Clostridia; D_3__Clostridiales; D_4__Ruminococcaceae; D_5__[Eubacterium] coprostanoligenes group; D_6__uncultured bacterium
JN680620.1.1450	7.432821865260138	0.0064044833877565785	0.04897441899341817	1.0	0.0	0.65	D_0__Bacteria; D_1__Firmicutes; D_2__Clostridia; D_3__Clostridiales; D_4__Ruminococcaceae; D_5__Candidatus Soleaferrea; D_6__uncultured Clostridiales bacterium
AJ576324.1.1448	7.432821865260138	0.0064044833877565785	0.04897441899341817	1.0	0.0	0.6	D_0__Bacteria; D_1__Firmicutes; D_2__Clostridia; D_3__Clostridiales; D_4__Christensenellaceae; D_5__Christensenellaceae R-7 group; D_6__uncultured bacterium
HM556468.1.1378	7.432821865260138	0.0064044833877565785	0.04897441899341817	1.0	0.0	0.6	D_0__Bacteria; D_1__Proteobacteria; D_2__Gammaproteobacteria; D_3__Enterobacteriales; D_4__Enterobacteriaceae
DQ794303.1.1275	7.432821865260138	0.0064044833877565785	0.04897441899341817	1.0	0.0	0.6	D_0__Bacteria; D_1__Firmicutes; D_2__Clostridia; D_3__Clostridiales; D_4__Ruminococcaceae; D_5__[Eubacterium] coprostanoligenes group; D_6__uncultured bacterium
New.CleanUp.ReferenceOTU229	7.432821865260138	0.0064044833877565785	0.04897441899341817	1.0	0.0	0.6	D_0__Bacteria; D_1__Firmicutes; D_2__Clostridia; D_3__Clostridiales; D_4__Peptococcaceae; D_5__uncultured; D_6__uncultured bacterium
AB234538.1.1369	7.427479635840928	0.006423524715284933	0.04897441899341817	1.0	0.0	0.85	D_0__Bacteria; D_1__Proteobacteria; D_2__Deltaproteobacteria; D_3__Desulfovibrionales; D_4__Desulfovibrionaceae; D_5__Desulfovibrio
CDAG01000013.295.1801	7.427479635840928	0.006423524715284933	0.04897441899341817	1.0	0.0	6.45	D_0__Bacteria; D_1__Actinobacteria; D_2__Actinobacteria; D_3__Propionibacteriales; D_4__Propionibacteriaceae; D_5__Propionibacterium
JX462532.1.1461	7.427479635840928	0.006423524715284933	0.04897441899341817	1.0	0.0	1.15	D_0__Bacteria; D_1__Firmicutes; D_2__Clostridia; D_3__Clostridiales; D_4__Family XIII; D_5__Family XIII UCG-002
New.CleanUp.ReferenceOTU162	7.427479635840928	0.006423524715284933	0.04897441899341817	1.0	0.0	1.15	D_0__Bacteria; D_1__Firmicutes; D_2__Clostridia; D_3__Clostridiales; D_4__Ruminococcaceae; D_5__uncultured
New.CleanUp.ReferenceOTU794	7.427479635840928	0.006423524715284933	0.04897441899341817	1.0	0.0	0.85	D_0__Bacteria; D_1__Proteobacteria; D_2__Deltaproteobacteria; D_3__Desulfobacterales; D_4__Desulfobulbaceae; D_5__Desulfobulbus; D_6__uncultured bacterium
New.CleanUp.ReferenceOTU357	7.427479635840928	0.006423524715284933	0.04897441899341817	1.0	0.0	0.85	D_0__Bacteria; D_1__Firmicutes; D_2__Clostridia; D_3__Clostridiales; D_4__Ruminococcaceae; D_5__Ruminococcaceae NK4A214 group
KR068149.1.1441	7.425700598802404	0.0064298785628780965	0.04897441899341817	1.0	0.0	1.5	D_0__Bacteria; D_1__Firmicutes; D_2__Clostridia; D_3__Clostridiales; D_4__Christensenellaceae; D_5__Christensenellaceae R-7 group; D_6__uncultured rumen bacterium
KF318223.1.1427	7.425700598802404	0.0064298785628780965	0.04897441899341817	1.0	0.0	1.4	D_0__Bacteria; D_1__Tenericutes; D_2__Mollicutes; D_3__Mollicutes RF9; D_4__uncultured bacterium; D_5__uncultured bacterium; D_6__uncultured bacterium
New.CleanUp.ReferenceOTU212	7.425700598802404	0.0064298785628780965	0.04897441899341817	1.0	0.0	1.2	D_0__Bacteria; D_1__Firmicutes; D_2__Clostridia; D_3__Clostridiales; D_4__Lachnospiraceae; D_5__Syntrophococcus; D_6__uncultured rumen bacterium
New.CleanUp.ReferenceOTU66	7.425700598802404	0.0064298785628780965	0.04897441899341817	1.0	0.0	2.6	D_0__Bacteria; D_1__Bacteroidetes; D_2__Bacteroidia; D_3__Bacteroidales; D_4__Porphyromonadaceae; D_5__uncultured; D_6__uncultured Bacteroidetes bacterium
New.CleanUp.ReferenceOTU201	7.425700598802404	0.0064298785628780965	0.04897441899341817	1.0	0.0	0.95	D_0__Bacteria; D_1__Lentisphaerae; D_2__Lentisphaeria; D_3__Victivallales; D_4__vadinBE97
New.CleanUp.ReferenceOTU647	7.425700598802404	0.0064298785628780965	0.04897441899341817	1.0	0.0	0.95	D_0__Bacteria; D_1__Proteobacteria; D_2__Deltaproteobacteria; D_3__Desulfovibrionales; D_4__Desulfovibrionaceae; D_5__Desulfovibrio
EF608520.1.1459	7.423922413793113	0.006436235779055797	0.04897441899341817	1.0	0.0	0.95	D_0__Bacteria; D_1__Proteobacteria; D_2__Gammaproteobacteria; D_3__Enterobacteriales; D_4__Enterobacteriaceae; D_5__Cronobacter
New.CleanUp.ReferenceOTU255	7.423922413793113	0.006436235779055797	0.04897441899341817	1.0	0.0	0.9	D_0__Bacteria; D_1__Firmicutes; D_2__Clostridia; D_3__Clostridiales; D_4__Lachnospiraceae; D_5__Tyzzerella 3
HQ716399.1.1419	7.422145080201109	0.006442596363442478	0.04897441899341817	1.0	0.0	2.55	D_0__Bacteria; D_1__Firmicutes; D_2__Bacilli; D_3__Lactobacillales; D_4__Enterococcaceae; D_5__Enterococcus
JQ607847.1.1406	7.422145080201109	0.006442596363442478	0.04897441899341817	1.0	0.0	1.3	D_0__Bacteria; D_1__Fusobacteria; D_2__Fusobacteriia; D_3__Fusobacteriales; D_4__Fusobacteriaceae; D_5__Fusobacterium
JN680679.1.1484	7.422145080201109	0.006442596363442478	0.04897441899341817	1.0	0.0	1.3	D_0__Bacteria; D_1__Elusimicrobia; D_2__Elusimicrobia; D_3__Lineage I; D_4__Unknown Family; D_5__Candidatus Endomicrobium
JN680573.1.1449	7.422145080201109	0.006442596363442478	0.04897441899341817	1.0	0.0	1.15	D_0__Bacteria; D_1__Bacteroidetes; D_2__Bacteroidia; D_3__Bacteroidales; D_4__Porphyromonadaceae; D_5__Dysgonomonas
New.ReferenceOTU25	7.422145080201109	0.006442596363442478	0.04897441899341817	1.0	0.0	1.5	D_0__Bacteria; D_1__Firmicutes; D_2__Clostridia; D_3__Clostridiales; D_4__Christensenellaceae; D_5__Christensenellaceae R-7 group
New.CleanUp.ReferenceOTU109	7.422145080201109	0.006442596363442478	0.04897441899341817	1.0	0.0	1.95	D_0__Bacteria; D_1__Bacteroidetes; D_2__Bacteroidia; D_3__Bacteroidales; D_4__Porphyromonadaceae; D_5__Microbacter
New.CleanUp.ReferenceOTU624	7.422145080201109	0.006442596363442478	0.04897441899341817	1.0	0.0	1.2	D_0__Bacteria; D_1__Firmicutes; D_2__Clostridia; D_3__Clostridiales; D_4__Lachnospiraceae; D_5__Tyzzerella 3
New.CleanUp.ReferenceOTU322	7.422145080201109	0.006442596363442478	0.04897441899341817	1.0	0.0	1.15	D_0__Bacteria; D_1__Bacteroidetes; D_2__Bacteroidia; D_3__Bacteroidales; D_4__Porphyromonadaceae; D_5__Dysgonomonas; D_6__uncultured Bacteroidetes bacterium
New.CleanUp.ReferenceOTU88	7.422145080201109	0.006442596363442478	0.04897441899341817	1.0	0.0	1.75	D_0__Bacteria; D_1__Firmicutes; D_2__Clostridia; D_3__Clostridiales; D_4__Ruminococcaceae; D_5__Ruminiclostridium 9
DQ307728.1.1343	7.42036859741504	0.006448960315661705	0.04897441899341817	1.0	0.0	1.85	D_0__Bacteria; D_1__Gracilibacteria; D_2__uncultured Microgenomates group bacterium; D_3__uncultured Microgenomates group bacterium; D_4__uncultured Microgenomates group bacterium; D_5__uncultured Microgenomates group bacterium; D_6__uncultured Microgenomates group bacterium
New.CleanUp.ReferenceOTU98	7.42036859741504	0.006448960315661705	0.04897441899341817	1.0	0.0	3.0	D_0__Bacteria; D_1__Firmicutes; D_2__Erysipelotrichia; D_3__Erysipelotrichales; D_4__Erysipelotrichaceae; D_5__Erysipelatoclostridium; D_6__uncultured bacterium
New.CleanUp.ReferenceOTU239	7.42036859741504	0.006448960315661705	0.04897441899341817	1.0	0.0	1.25	Unassigned
New.ReferenceOTU209	7.41859296482413	0.006455327635336314	0.04897441899341817	1.0	0.0	4.0	D_0__Bacteria; D_1__Gracilibacteria
New.ReferenceOTU135	7.314767068120026	0.006839026323182529	0.051822597768522334	1.0	8.222222222222221	2.1	D_0__Bacteria; D_1__Bacteroidetes; D_2__Flavobacteriia; D_3__Flavobacteriales; D_4__Blattabacteriaceae; D_5__Blattabacterium
New.CleanUp.ReferenceOTU828	7.257054161688559	0.007062304234216333	0.05344977291651756	1.0	0.9444444444444444	0.25	D_0__Bacteria; D_1__Bacteroidetes; D_2__Flavobacteriia; D_3__Flavobacteriales; D_4__Blattabacteriaceae; D_5__Blattabacterium
New.CleanUp.ReferenceOTU1165	7.0404148148148185	0.007969057242268481	0.06023952811516718	1.0	0.7222222222222222	0.2	D_0__Bacteria; D_1__Bacteroidetes; D_2__Flavobacteriia; D_3__Flavobacteriales; D_4__Blattabacteriaceae; D_5__Blattabacterium
New.ReferenceOTU120	6.827102687972245	0.008978479106764825	0.0677384480172216	1.0	1.5555555555555556	0.6	D_0__Bacteria; D_1__Bacteroidetes; D_2__Flavobacteriia; D_3__Flavobacteriales; D_4__Blattabacteriaceae; D_5__Blattabacterium
New.CleanUp.ReferenceOTU524	6.826257121624961	0.008982730764386312	0.0677384480172216	1.0	1.6666666666666667	0.5	D_0__Bacteria; D_1__Bacteroidetes; D_2__Flavobacteriia; D_3__Flavobacteriales; D_4__Blattabacteriaceae; D_5__Blattabacterium; Ambiguous_taxa
New.ReferenceOTU170	6.699192754479216	0.009645657216905659	0.07265002228713902	1.0	0.05555555555555555	10.65	D_0__Bacteria; D_1__Firmicutes; D_2__Clostridia; D_3__Clostridiales; D_4__Lachnospiraceae; D_5__Lachnospiraceae NK4A136 group; D_6__uncultured bacterium
New.CleanUp.ReferenceOTU119	6.604576161695819	0.010171701234334382	0.07652004570396502	1.0	0.05555555555555555	1.55	D_0__Bacteria; D_1__Proteobacteria; D_2__Alphaproteobacteria; D_3__Rickettsiales; D_4__Mitochondria; D_5__Oryza sativa Indica Group (long-grained rice); D_6__Oryza sativa Indica Group (long-grained rice)
EU775058.1.1398	6.5041277974861	0.010762434416271154	0.08076987651251938	1.0	0.05555555555555555	2.6	D_0__Bacteria; D_1__Firmicutes; D_2__Clostridia; D_3__Clostridiales; D_4__Lachnospiraceae; D_5__Lachnospiraceae NK4A136 group; D_6__uncultured bacterium
KF418823.1.1447	6.5041277974861	0.010762434416271154	0.08076987651251938	1.0	0.05555555555555555	12.4	D_0__Bacteria; D_1__Firmicutes; D_2__Bacilli; D_3__Lactobacillales; D_4__Lactobacillaceae; D_5__Lactobacillus
New.CleanUp.ReferenceOTU1232	6.464219530726829	0.011006797239379983	0.08250484301949619	1.0	2.4444444444444446	1.15	D_0__Bacteria; D_1__Bacteroidetes; D_2__Flavobacteriia; D_3__Flavobacteriales; D_4__Blattabacteriaceae; D_5__Blattabacterium
New.CleanUp.ReferenceOTU2614	6.4393145161290235	0.011162171114663682	0.08356941268741624	1.0	0.4444444444444444	0.05	D_0__Bacteria; D_1__Bacteroidetes; D_2__Flavobacteriia; D_3__Flavobacteriales; D_4__Blattabacteriaceae; D_5__Blattabacterium; Ambiguous_taxa
New.CleanUp.ReferenceOTU22949	6.373935185185195	0.011580850682908761	0.08660041149859729	1.0	0.3888888888888889	0.05	D_0__Bacteria; D_1__Bacteroidetes; D_2__Flavobacteriia; D_3__Flavobacteriales; D_4__Blattabacteriaceae; D_5__Blattabacterium
GQ138596.1.1401	6.243749999999995	0.012463230927620363	0.08796748911443118	1.0	0.0	0.3	D_0__Bacteria; D_1__Firmicutes; D_2__Clostridia; D_3__Clostridiales; D_4__Ruminococcaceae; D_5__uncultured; D_6__uncultured bacterium
New.CleanUp.ReferenceOTU873	6.243749999999995	0.012463230927620363	0.08796748911443118	1.0	0.0	0.3	D_0__Bacteria; D_1__Synergistetes; D_2__Synergistia; D_3__Synergistales; D_4__Synergistaceae; D_5__uncultured; D_6__uncultured bacterium
New.CleanUp.ReferenceOTU660	6.243749999999995	0.012463230927620363	0.08796748911443118	1.0	0.0	0.3	D_0__Bacteria; D_1__Bacteroidetes; D_2__Bacteroidia; D_3__Bacteroidales; D_4__Porphyromonadaceae; D_5__uncultured
New.CleanUp.ReferenceOTU3640	6.228956228956228	0.012567779503529133	0.08796748911443118	1.0	0.2777777777777778	0.0	D_0__Bacteria; D_1__Bacteroidetes; D_2__Flavobacteriia; D_3__Flavobacteriales; D_4__Blattabacteriaceae; D_5__Blattabacterium
New.CleanUp.ReferenceOTU7029	6.228956228956228	0.012567779503529133	0.08796748911443118	1.0	0.2777777777777778	0.0	D_0__Bacteria; D_1__Bacteroidetes; D_2__Flavobacteriia; D_3__Flavobacteriales; D_4__Blattabacteriaceae; D_5__Blattabacterium
New.CleanUp.ReferenceOTU21854	6.228956228956228	0.012567779503529133	0.08796748911443118	1.0	0.2777777777777778	0.0	D_0__Bacteria; D_1__Bacteroidetes; D_2__Flavobacteriia; D_3__Flavobacteriales; D_4__Blattabacteriaceae; D_5__Blattabacterium
HQ184004.1.1498	6.218181818181813	0.012644489812473429	0.08796748911443118	1.0	0.0	0.4	D_0__Bacteria; D_1__Firmicutes; D_2__Clostridia; D_3__Clostridiales; D_4__Christensenellaceae; D_5__Christensenellaceae R-7 group; D_6__uncultured bacterium
GQ138181.1.1438	6.218181818181813	0.012644489812473429	0.08796748911443118	1.0	0.0	0.35	D_0__Bacteria; D_1__Firmicutes; D_2__Clostridia; D_3__Clostridiales; D_4__Peptococcaceae; D_5__uncultured; D_6__uncultured bacterium
AF275922.1.1424	6.218181818181813	0.012644489812473429	0.08796748911443118	1.0	0.0	0.35	D_0__Bacteria; D_1__Firmicutes; D_2__Clostridia; D_3__Clostridiales; D_4__Family XIII; D_5__Family XIII UCG-002
KJ569232.1.1435	6.218181818181813	0.012644489812473429	0.08796748911443118	1.0	0.0	0.85	D_0__Bacteria; D_1__Proteobacteria; D_2__Betaproteobacteria; D_3__Burkholderiales; D_4__Oxalobacteraceae; D_5__Herbaspirillum
New.CleanUp.ReferenceOTU793	6.218181818181813	0.012644489812473429	0.08796748911443118	1.0	0.0	0.4	D_0__Bacteria; D_1__Proteobacteria; D_2__Gammaproteobacteria; D_3__Enterobacteriales; D_4__Enterobacteriaceae; D_5__Xenorhabdus
New.CleanUp.ReferenceOTU300	6.218181818181813	0.012644489812473429	0.08796748911443118	1.0	0.0	0.4	D_0__Bacteria; D_1__Firmicutes; D_2__Clostridia; D_3__Clostridiales; D_4__Clostridiales vadinBB60 group; D_5__uncultured bacterium; D_6__uncultured bacterium
New.CleanUp.ReferenceOTU1303	6.218181818181813	0.012644489812473429	0.08796748911443118	1.0	0.0	0.4	D_0__Bacteria; D_1__Firmicutes; D_2__Clostridia; D_3__Clostridiales; D_4__Peptococcaceae; D_5__uncultured; D_6__uncultured bacterium
New.CleanUp.ReferenceOTU515	6.218181818181813	0.012644489812473429	0.08796748911443118	1.0	0.0	0.35	D_0__Bacteria; D_1__Bacteroidetes; D_2__Bacteroidia; D_3__Bacteroidales; D_4__Porphyromonadaceae
New.CleanUp.ReferenceOTU256	6.218181818181813	0.012644489812473429	0.08796748911443118	1.0	0.0	0.4	D_0__Bacteria; D_1__Bacteroidetes; D_2__Bacteroidia; D_3__Bacteroidales; D_4__Porphyromonadaceae; D_5__Paludibacter
New.CleanUp.ReferenceOTU442	6.218181818181813	0.012644489812473429	0.08796748911443118	1.0	0.0	0.35	Unassigned
New.CleanUp.ReferenceOTU523	6.218181818181813	0.012644489812473429	0.08796748911443118	1.0	0.0	0.35	D_0__Bacteria
New.CleanUp.ReferenceOTU40351	6.218181818181813	0.012644489812473429	0.08796748911443118	1.0	0.0	0.4	D_0__Bacteria; D_1__Firmicutes; D_2__Clostridia; D_3__Clostridiales; D_4__Christensenellaceae; D_5__Christensenellaceae R-7 group; D_6__uncultured bacterium
New.CleanUp.ReferenceOTU7031	6.209150326797384	0.012709161717685267	0.08796748911443118	1.0	0.3333333333333333	0.0	D_0__Bacteria; D_1__Bacteroidetes; D_2__Flavobacteriia; D_3__Flavobacteriales; D_4__Blattabacteriaceae; D_5__Blattabacterium; Ambiguous_taxa
New.CleanUp.ReferenceOTU5068	6.209150326797384	0.012709161717685267	0.08796748911443118	1.0	0.3333333333333333	0.0	D_0__Bacteria; D_1__Bacteroidetes; D_2__Flavobacteriia; D_3__Flavobacteriales; D_4__Blattabacteriaceae; D_5__Blattabacterium
LN909502.1.1520	6.202941176470584	0.01275382074767947	0.08796748911443118	1.0	0.0	0.5	D_0__Bacteria; D_1__Firmicutes; D_2__Bacilli; D_3__Lactobacillales; D_4__Enterococcaceae; D_5__Enterococcus
New.CleanUp.ReferenceOTU240	6.202941176470584	0.01275382074767947	0.08796748911443118	1.0	0.0	0.6	D_0__Bacteria; D_1__Firmicutes; D_2__Clostridia; D_3__Clostridiales; D_4__Ruminococcaceae; D_5__Papillibacter
New.CleanUp.ReferenceOTU241	6.202941176470584	0.01275382074767947	0.08796748911443118	1.0	0.0	0.5	D_0__Bacteria; D_1__Firmicutes; D_2__Clostridia; D_3__Clostridiales; D_4__Eubacteriaceae; D_5__Anaerofustis; D_6__uncultured bacterium
New.CleanUp.ReferenceOTU787	6.202941176470584	0.01275382074767947	0.08796748911443118	1.0	0.0	0.6	D_0__Bacteria; D_1__Proteobacteria; D_2__Gammaproteobacteria; D_3__Enterobacteriales; D_4__Enterobacteriaceae; D_5__Raoultella; D_6__Lelliottia amnigena
New.CleanUp.ReferenceOTU13958	6.202941176470584	0.01275382074767947	0.08796748911443118	1.0	0.0	0.4	D_0__Bacteria; D_1__Proteobacteria; D_2__Deltaproteobacteria; D_3__Desulfovibrionales; D_4__Desulfovibrionaceae; D_5__Desulfovibrio
New.CleanUp.ReferenceOTU490	6.202941176470584	0.01275382074767947	0.08796748911443118	1.0	0.0	0.4	D_0__Bacteria; D_1__Firmicutes; D_2__Clostridia; D_3__Clostridiales; D_4__Clostridiales vadinBB60 group
New.CleanUp.ReferenceOTU1472	6.202941176470584	0.01275382074767947	0.08796748911443118	1.0	0.0	0.4	D_0__Bacteria; D_1__Firmicutes; D_2__Clostridia; D_3__Clostridiales; D_4__Ruminococcaceae; D_5__[Eubacterium] coprostanoligenes group; D_6__uncultured Firmicutes bacterium
DQ232854.1.1441	6.201252382248839	0.012765995197530657	0.08796748911443118	1.0	0.0	0.55	D_0__Bacteria; D_1__Firmicutes; D_2__Bacilli; D_3__Lactobacillales; D_4__Enterococcaceae; D_5__Enterococcus
DQ300355.1.1447	6.201252382248839	0.012765995197530657	0.08796748911443118	1.0	0.0	0.75	D_0__Bacteria; D_1__Proteobacteria; D_2__Gammaproteobacteria; D_3__Pseudomonadales; D_4__Moraxellaceae; D_5__Acinetobacter
KM650500.1.1458	6.201252382248839	0.012765995197530657	0.08796748911443118	1.0	0.0	0.55	D_0__Bacteria; D_1__Firmicutes; D_2__Clostridia; D_3__Clostridiales; D_4__Christensenellaceae
AM277667.1.1468	6.201252382248839	0.012765995197530657	0.08796748911443118	1.0	0.0	0.65	D_0__Bacteria; D_1__Firmicutes; D_2__Clostridia; D_3__Clostridiales; D_4__Ruminococcaceae; D_5__Anaerotruncus; D_6__uncultured bacterium
New.CleanUp.ReferenceOTU318	6.201252382248839	0.012765995197530657	0.08796748911443118	1.0	0.0	0.45	D_0__Bacteria; D_1__Tenericutes; D_2__Mollicutes; D_3__NB1-n; D_4__uncultured bacterium; D_5__uncultured bacterium; D_6__uncultured bacterium
New.CleanUp.ReferenceOTU60	6.201252382248839	0.012765995197530657	0.08796748911443118	1.0	0.0	1.85	D_0__Bacteria; D_1__Saccharibacteria; D_2__uncultured bacterium; D_3__uncultured bacterium; D_4__uncultured bacterium; D_5__uncultured bacterium; D_6__uncultured bacterium
New.CleanUp.ReferenceOTU7878	6.201252382248839	0.012765995197530657	0.08796748911443118	1.0	0.0	0.45	D_0__Bacteria; D_1__Bacteroidetes; D_2__Bacteroidia; D_3__Bacteroidales; D_4__Rikenellaceae; D_5__Alistipes
New.CleanUp.ReferenceOTU10152	6.201252382248839	0.012765995197530657	0.08796748911443118	1.0	0.0	0.45	D_0__Bacteria; D_1__Proteobacteria; D_2__Deltaproteobacteria; D_3__Desulfovibrionales; D_4__Desulfovibrionaceae; D_5__Desulfovibrio
DQ677844.1.1389	6.1992945326278655	0.01278012420728585	0.08796748911443118	1.0	0.3888888888888889	0.0	D_0__Bacteria; D_1__Bacteroidetes; D_2__Flavobacteriia; D_3__Flavobacteriales; D_4__Flavobacteriaceae; D_5__Flavobacterium
AB089012.1.1346	6.197877551020404	0.012790360014978176	0.08796748911443118	1.0	0.0	0.45	D_0__Bacteria; D_1__Firmicutes; D_2__Clostridia; D_3__Clostridiales; D_4__Christensenellaceae; D_5__Christensenellaceae R-7 group
GQ448402.1.1377	6.192822185970632	0.01282694700653275	0.08796748911443118	1.0	0.0	0.6	D_0__Bacteria; D_1__Firmicutes; D_2__Clostridia; D_3__Clostridiales; D_4__Christensenellaceae; D_5__Christensenellaceae R-7 group; D_6__uncultured bacterium
JN680576.1.1452	6.192822185970632	0.01282694700653275	0.08796748911443118	1.0	0.0	0.5	D_0__Bacteria; D_1__Bacteroidetes; D_2__Bacteroidia; D_3__Bacteroidales; D_4__Porphyromonadaceae; D_5__Dysgonomonas
EU507039.1.1382	6.192822185970632	0.01282694700653275	0.08796748911443118	1.0	0.0	0.65	D_0__Bacteria; D_1__Firmicutes; D_2__Clostridia; D_3__Clostridiales; D_4__Ruminococcaceae; D_5__Ruminococcaceae UCG-014; D_6__uncultured bacterium
JN653055.1.1480	6.192822185970632	0.01282694700653275	0.08796748911443118	1.0	0.0	0.5	D_0__Bacteria; D_1__Verrucomicrobia; D_2__Opitutae; D_3__Opitutales; D_4__Opitutaceae; D_5__Opitutus; D_6__Opitutaceae bacterium Ho45
KC699184.1.1429	6.192822185970632	0.01282694700653275	0.08796748911443118	1.0	0.0	1.35	D_0__Bacteria; D_1__Firmicutes; D_2__Bacilli; D_3__Lactobacillales; D_4__Enterococcaceae; D_5__Enterococcus
New.CleanUp.ReferenceOTU1323	6.192822185970632	0.01282694700653275	0.08796748911443118	1.0	0.0	0.6	D_0__Bacteria; D_1__Firmicutes; D_2__Clostridia; D_3__Clostridiales; D_4__Christensenellaceae; D_5__Christensenellaceae R-7 group
New.CleanUp.ReferenceOTU271	6.192822185970632	0.01282694700653275	0.08796748911443118	1.0	0.0	0.55	D_0__Bacteria; D_1__Firmicutes; D_2__Clostridia; D_3__Clostridiales; D_4__Ruminococcaceae
New.CleanUp.ReferenceOTU308	6.192822185970632	0.01282694700653275	0.08796748911443118	1.0	0.0	0.55	D_0__Bacteria; D_1__Deferribacteres; D_2__Deferribacteres; D_3__Deferribacterales; D_4__Deferribacteraceae; D_5__Mucispirillum; D_6__uncultured Deferribacteres bacterium
New.CleanUp.ReferenceOTU224	6.192822185970632	0.01282694700653275	0.08796748911443118	1.0	0.0	0.65	D_0__Bacteria; D_1__Firmicutes; D_2__Clostridia; D_3__Clostridiales; D_4__Ruminococcaceae
New.CleanUp.ReferenceOTU1389	6.192822185970632	0.01282694700653275	0.08796748911443118	1.0	0.0	0.55	D_0__Bacteria; D_1__Firmicutes; D_2__Clostridia; D_3__Clostridiales; D_4__Christensenellaceae; D_5__Christensenellaceae R-7 group; D_6__uncultured bacterium
New.CleanUp.ReferenceOTU258	6.192822185970632	0.01282694700653275	0.08796748911443118	1.0	0.0	0.5	D_0__Bacteria; D_1__Firmicutes; D_2__Clostridia; D_3__Clostridiales; D_4__Ruminococcaceae
New.CleanUp.ReferenceOTU838	6.192822185970632	0.01282694700653275	0.08796748911443118	1.0	0.0	0.7	D_0__Bacteria; D_1__Bacteroidetes; D_2__Bacteroidia; D_3__Bacteroidales; D_4__Porphyromonadaceae; D_5__Parabacteroides
New.CleanUp.ReferenceOTU326	6.192822185970632	0.01282694700653275	0.08796748911443118	1.0	0.0	0.5	D_0__Bacteria; D_1__Firmicutes; D_2__Clostridia; D_3__Clostridiales; D_4__Christensenellaceae; D_5__uncultured; D_6__uncultured bacterium
New.CleanUp.ReferenceOTU432	6.192822185970632	0.01282694700653275	0.08796748911443118	1.0	0.0	0.55	D_0__Bacteria; D_1__Firmicutes; D_2__Clostridia; D_3__Clostridiales; D_4__Ruminococcaceae
New.CleanUp.ReferenceOTU123	6.192822185970632	0.01282694700653275	0.08796748911443118	1.0	0.0	1.75	D_0__Bacteria; D_1__Proteobacteria; D_2__Gammaproteobacteria; D_3__Pseudomonadales; D_4__Pseudomonadaceae; D_5__Pseudomonas; D_6__Pseudomonas fluorescens
New.CleanUp.ReferenceOTU170	6.192822185970632	0.01282694700653275	0.08796748911443118	1.0	0.0	0.8	D_0__Bacteria; D_1__Bacteroidetes; D_2__Bacteroidia; D_3__Bacteroidales; D_4__Porphyromonadaceae; D_5__uncultured; D_6__uncultured Bacteroidetes bacterium
New.CleanUp.ReferenceOTU261	6.192822185970632	0.01282694700653275	0.08796748911443118	1.0	0.0	0.9	D_0__Bacteria; D_1__Firmicutes; D_2__Clostridia; D_3__Clostridiales; D_4__Ruminococcaceae; D_5__uncultured; D_6__uncultured Firmicutes bacterium
New.CleanUp.ReferenceOTU181	6.192822185970632	0.01282694700653275	0.08796748911443118	1.0	0.0	0.55	D_0__Bacteria; D_1__Firmicutes; D_2__Clostridia; D_3__Clostridiales; D_4__Christensenellaceae; D_5__Christensenellaceae R-7 group
AB089099.1.1424	6.191138896439246	0.012839153266753743	0.08796748911443118	1.0	0.0	1.0	D_0__Bacteria; D_1__Proteobacteria; D_2__Alphaproteobacteria; D_3__Rickettsiales; D_4__Rickettsiales Incertae Sedis; D_5__Candidatus Hepatincola; D_6__uncultured alpha proteobacterium
New.ReferenceOTU187	6.191138896439246	0.012839153266753743	0.08796748911443118	1.0	0.0	0.6	D_0__Bacteria; D_1__Firmicutes; D_2__Erysipelotrichia; D_3__Erysipelotrichales; D_4__Erysipelotrichaceae; D_5__Erysipelotrichaceae UCG-004; D_6__uncultured bacterium
New.CleanUp.ReferenceOTU216	6.191138896439246	0.012839153266753743	0.08796748911443118	1.0	0.0	0.65	D_0__Bacteria; D_1__Proteobacteria; D_2__Alphaproteobacteria; D_3__Rhodospirillales; D_4__Rhodospirillaceae; D_5__uncultured; D_6__uncultured alpha proteobacterium
New.CleanUp.ReferenceOTU246	6.191138896439246	0.012839153266753743	0.08796748911443118	1.0	0.0	0.95	D_0__Bacteria; D_1__Bacteroidetes; D_2__Bacteroidia; D_3__Bacteroidales; D_4__Rikenellaceae; D_5__Alistipes
New.CleanUp.ReferenceOTU164	6.191138896439246	0.012839153266753743	0.08796748911443118	1.0	0.0	0.95	D_0__Bacteria; D_1__Bacteroidetes; D_2__Bacteroidia; D_3__Bacteroidales; D_4__Porphyromonadaceae; D_5__Dysgonomonas; D_6__uncultured Porphyromonadaceae bacterium
New.CleanUp.ReferenceOTU198	6.191138896439246	0.012839153266753743	0.08796748911443118	1.0	0.0	0.9	D_0__Bacteria; D_1__Synergistetes; D_2__Synergistia; D_3__Synergistales; D_4__Synergistaceae; D_5__Candidatus Tammella
New.CleanUp.ReferenceOTU206	6.191138896439246	0.012839153266753743	0.08796748911443118	1.0	0.0	0.7	D_0__Bacteria; D_1__Proteobacteria; D_2__Deltaproteobacteria; D_3__Desulfovibrionales; D_4__Desulfovibrionaceae; D_5__Desulfovibrio
New.CleanUp.ReferenceOTU233	6.191138896439246	0.012839153266753743	0.08796748911443118	1.0	0.0	0.7	D_0__Bacteria; D_1__Proteobacteria; D_2__Deltaproteobacteria; D_3__Desulfovibrionales; D_4__Desulfovibrionaceae; D_5__Desulfovibrio
New.CleanUp.ReferenceOTU183	6.191138896439246	0.012839153266753743	0.08796748911443118	1.0	0.0	0.7	D_0__Bacteria; D_1__Gracilibacteria
New.CleanUp.ReferenceOTU800	6.191138896439246	0.012839153266753743	0.08796748911443118	1.0	0.0	0.7	D_0__Bacteria; D_1__Proteobacteria; D_2__Deltaproteobacteria; D_3__Desulfovibrionales; D_4__Desulfovibrionaceae; D_5__Desulfovibrio
KF318221.1.1441	6.1894565217391255	0.012851364821935418	0.08796748911443118	1.0	0.0	0.7	D_0__Bacteria; D_1__Tenericutes; D_2__Mollicutes; D_3__Mollicutes RF9; D_4__uncultured bacterium; D_5__uncultured bacterium; D_6__uncultured bacterium
JN680605.1.1446	6.1877750611246904	0.012863581670142345	0.08796748911443118	1.0	0.0	1.9	D_0__Bacteria; D_1__Bacteroidetes; D_2__Bacteroidia; D_3__Bacteroidales; D_4__Rikenellaceae; D_5__uncultured; D_6__uncultured Rikenellaceae bacterium
AB602933.1.1434	6.1877750611246904	0.012863581670142345	0.08796748911443118	1.0	0.0	1.15	D_0__Bacteria; D_1__Firmicutes; D_2__Bacilli; D_3__Lactobacillales; D_4__Enterococcaceae; D_5__Enterococcus
New.CleanUp.ReferenceOTU133	6.1877750611246904	0.012863581670142345	0.08796748911443118	1.0	0.0	0.85	D_0__Bacteria; D_1__Firmicutes; D_2__Clostridia; D_3__Clostridiales; D_4__Christensenellaceae; D_5__Christensenellaceae R-7 group; D_6__uncultured bacterium
New.CleanUp.ReferenceOTU145	6.1877750611246904	0.012863581670142345	0.08796748911443118	1.0	0.0	0.85	D_0__Bacteria; D_1__Firmicutes; D_2__Clostridia; D_3__Clostridiales; D_4__Ruminococcaceae; D_5__uncultured; D_6__uncultured bacterium
New.CleanUp.ReferenceOTU729	6.1877750611246904	0.012863581670142345	0.08796748911443118	1.0	0.0	1.15	D_0__Bacteria; D_1__Firmicutes; D_2__Clostridia; D_3__Clostridiales; D_4__Christensenellaceae; D_5__Christensenellaceae R-7 group; D_6__uncultured bacterium
New.CleanUp.ReferenceOTU76	6.1877750611246904	0.012863581670142345	0.08796748911443118	1.0	0.0	3.9	D_0__Bacteria; D_1__Bacteroidetes; D_2__Bacteroidia; D_3__Bacteroidales; D_4__Porphyromonadaceae; D_5__Paludibacter; D_6__uncultured Bacteroidales bacterium
New.CleanUp.ReferenceOTU690	6.1877750611246904	0.012863581670142345	0.08796748911443118	1.0	0.0	1.3	D_0__Bacteria; D_1__Bacteroidetes; D_2__Bacteroidia; D_3__Bacteroidales; D_4__Rikenellaceae; D_5__Alistipes
KM650593.1.1444	6.186094513851164	0.012875803809438424	0.08796748911443118	1.0	0.0	2.9	D_0__Bacteria; D_1__Firmicutes; D_2__Clostridia; D_3__Clostridiales; D_4__Ruminococcaceae; D_5__Ruminococcaceae UCG-014
HM337368.1.1343	6.186094513851164	0.012875803809438424	0.08796748911443118	1.0	0.0	0.8	D_0__Bacteria; D_1__Firmicutes; D_2__Clostridia; D_3__Clostridiales; D_4__Ruminococcaceae; D_5__Ruminococcaceae UCG-014; D_6__uncultured bacterium
New.CleanUp.ReferenceOTU154	6.186094513851164	0.012875803809438424	0.08796748911443118	1.0	0.0	1.1	D_0__Bacteria; D_1__Tenericutes; D_2__Mollicutes; D_3__Mollicutes RF9; D_4__uncultured Firmicutes bacterium; D_5__uncultured Firmicutes bacterium; D_6__uncultured Firmicutes bacterium
New.CleanUp.ReferenceOTU191	6.186094513851164	0.012875803809438424	0.08796748911443118	1.0	0.0	0.8	D_0__Bacteria; D_1__Firmicutes; D_2__Clostridia; D_3__Clostridiales; D_4__Ruminococcaceae
New.CleanUp.ReferenceOTU116	6.186094513851164	0.012875803809438424	0.08796748911443118	1.0	0.0	2.5	D_0__Bacteria; D_1__Bacteroidetes; D_2__Bacteroidia; D_3__Bacteroidales; D_4__Porphyromonadaceae; D_5__Dysgonomonas; D_6__uncultured Bacteroidetes bacterium
New.CleanUp.ReferenceOTU862	6.186094513851164	0.012875803809438424	0.08796748911443118	1.0	0.0	1.35	D_0__Bacteria; D_1__Firmicutes; D_2__Clostridia; D_3__Clostridiales; D_4__Christensenellaceae; D_5__Christensenellaceae R-7 group
New.CleanUp.ReferenceOTU143	6.184414879174581	0.012888031237886786	0.08796748911443118	1.0	0.0	1.3	D_0__Bacteria; D_1__Saccharibacteria; D_2__Unknown Class; D_3__Unknown Order; D_4__Unknown Family; D_5__Candidatus Saccharimonas; D_6__uncultured Candidatus Saccharibacteria bacterium
New.CleanUp.ReferenceOTU2634	6.059999430069532	0.013827772896769775	0.09427890039311768	1.0	3.0555555555555554	1.4	D_0__Bacteria; D_1__Bacteroidetes; D_2__Flavobacteriia; D_3__Flavobacteriales; D_4__Blattabacteriaceae; D_5__Blattabacterium; Ambiguous_taxa
JN680598.1.1457	5.8225413874655025	0.015822067945522194	0.10775878484333341	1.0	0.16666666666666666	1.7	D_0__Bacteria; D_1__Bacteroidetes; D_2__Bacteroidia; D_3__Bacteroidales; D_4__Rikenellaceae; D_5__Alistipes
New.CleanUp.ReferenceOTU2613	5.704862993074356	0.01691797581971651	0.11509740288652788	1.0	2.1666666666666665	0.55	D_0__Bacteria; D_1__Bacteroidetes; D_2__Flavobacteriia; D_3__Flavobacteriales; D_4__Blattabacteriaceae; D_5__Blattabacterium
New.CleanUp.ReferenceOTU1250	5.522546837321444	0.018772908457959016	0.12757832143145004	1.0	2.2222222222222223	0.9	D_0__Bacteria; D_1__Bacteroidetes; D_2__Flavobacteriia; D_3__Flavobacteriales; D_4__Blattabacteriaceae; D_5__Blattabacterium
New.CleanUp.ReferenceOTU2656	5.2548571428571345	0.021885597880372854	0.14857045242218406	1.0	1.0	0.2	D_0__Bacteria; D_1__Bacteroidetes; D_2__Flavobacteriia; D_3__Flavobacteriales; D_4__Blattabacteriaceae; D_5__Blattabacterium; Ambiguous_taxa
New.CleanUp.ReferenceOTU21088	5.169117647058814	0.022991891276885494	0.1502090467809637	1.0	0.5	0.05	D_0__Bacteria; D_1__Bacteroidetes; D_2__Flavobacteriia; D_3__Flavobacteriales; D_4__Blattabacteriaceae; D_5__Blattabacterium
New.CleanUp.ReferenceOTU323	5.166452228667741	0.023027197645164064	0.1502090467809637	1.0	5.055555555555555	2.5	D_0__Bacteria; D_1__Bacteroidetes; D_2__Flavobacteriia; D_3__Flavobacteriales; D_4__Blattabacteriaceae; D_5__Blattabacterium; Ambiguous_taxa
EU504119.1.1392	5.045454545454533	0.024690628686044755	0.1502090467809637	1.0	0.0	0.25	D_0__Bacteria; D_1__Firmicutes; D_2__Clostridia; D_3__Clostridiales; D_4__Ruminococcaceae; D_5__Ruminiclostridium 5; D_6__uncultured bacterium
AM882602.1.1521	5.045454545454533	0.024690628686044755	0.1502090467809637	1.0	0.0	0.25	D_0__Bacteria; D_1__Proteobacteria; D_2__Deltaproteobacteria; D_3__Desulfobacterales; D_4__Desulfobacteraceae; D_5__Desulfosarcina
KM650535.1.1452	5.045454545454533	0.024690628686044755	0.1502090467809637	1.0	0.0	0.25	D_0__Bacteria; D_1__Firmicutes; D_2__Clostridia; D_3__Clostridiales; D_4__Ruminococcaceae; D_5__uncultured; D_6__uncultured Firmicutes bacterium
EU507186.1.1390	5.045454545454533	0.024690628686044755	0.1502090467809637	1.0	0.0	0.25	D_0__Bacteria; D_1__Firmicutes; D_2__Clostridia; D_3__Clostridiales; D_4__Ruminococcaceae; D_5__Ruminococcaceae UCG-010
EU219937.1.1320	5.045454545454533	0.024690628686044755	0.1502090467809637	1.0	0.0	0.25	D_0__Bacteria; D_1__Firmicutes; D_2__Clostridia; D_3__Clostridiales; D_4__Clostridiales vadinBB60 group; D_5__uncultured bacterium; D_6__uncultured bacterium
GQ502504.1.1405	5.045454545454533	0.024690628686044755	0.1502090467809637	1.0	0.0	0.25	D_0__Bacteria; D_1__Bacteroidetes; D_2__Bacteroidia; D_3__Bacteroidales; D_4__Porphyromonadaceae; D_5__Dysgonomonas
KM650224.1.1440	5.045454545454533	0.024690628686044755	0.1502090467809637	1.0	0.0	0.25	D_0__Bacteria; D_1__Firmicutes; D_2__Clostridia; D_3__Clostridiales; D_4__Christensenellaceae; D_5__Christensenellaceae R-7 group; D_6__uncultured bacterium
New.ReferenceOTU176	5.045454545454533	0.024690628686044755	0.1502090467809637	1.0	0.0	0.25	D_0__Bacteria; D_1__Firmicutes; D_2__Clostridia; D_3__Clostridiales; D_4__Ruminococcaceae; D_5__Ruminococcaceae UCG-009; D_6__uncultured Firmicutes bacterium
New.CleanUp.ReferenceOTU407	5.045454545454533	0.024690628686044755	0.1502090467809637	1.0	0.0	0.25	D_0__Bacteria; D_1__Firmicutes; D_2__Clostridia; D_3__Clostridiales; D_4__Christensenellaceae; D_5__Christensenellaceae R-7 group
New.CleanUp.ReferenceOTU662	5.045454545454533	0.024690628686044755	0.1502090467809637	1.0	0.0	0.25	D_0__Bacteria; D_1__Bacteroidetes; D_2__Bacteroidia; D_3__Bacteroidales; D_4__Porphyromonadaceae; D_5__uncultured; D_6__uncultured Bacteroidetes bacterium
New.CleanUp.ReferenceOTU2457	5.045454545454533	0.024690628686044755	0.1502090467809637	1.0	0.0	0.25	D_0__Bacteria; D_1__Firmicutes; D_2__Clostridia; D_3__Clostridiales; D_4__Syntrophomonadaceae; D_5__Syntrophomonas; D_6__uncultured bacterium
New.CleanUp.ReferenceOTU421	5.045454545454533	0.024690628686044755	0.1502090467809637	1.0	0.0	0.25	D_0__Bacteria; D_1__Bacteroidetes; D_2__Bacteroidia; D_3__Bacteroidales; D_4__Porphyromonadaceae; D_5__Parabacteroides
New.CleanUp.ReferenceOTU356	5.045454545454533	0.024690628686044755	0.1502090467809637	1.0	0.0	0.25	D_0__Bacteria; D_1__Proteobacteria; D_2__Deltaproteobacteria; D_3__Desulfobacterales; D_4__Desulfobacteraceae; D_5__Desulfosarcina
New.CleanUp.ReferenceOTU695	5.045454545454533	0.024690628686044755	0.1502090467809637	1.0	0.0	0.25	D_0__Bacteria; D_1__Bacteroidetes; D_2__Bacteroidia; D_3__Bacteroidales; D_4__Porphyromonadaceae; D_5__uncultured
New.CleanUp.ReferenceOTU259	5.045454545454533	0.024690628686044755	0.1502090467809637	1.0	0.0	0.25	D_0__Bacteria; D_1__Firmicutes; D_2__Clostridia; D_3__Clostridiales
New.CleanUp.ReferenceOTU929	5.045454545454533	0.024690628686044755	0.1502090467809637	1.0	0.0	0.25	D_0__Bacteria; D_1__Firmicutes; D_2__Clostridia; D_3__Clostridiales; D_4__Ruminococcaceae; D_5__uncultured; D_6__uncultured bacterium
New.CleanUp.ReferenceOTU1277	5.045454545454533	0.024690628686044755	0.1502090467809637	1.0	0.0	0.25	D_0__Bacteria; D_1__Proteobacteria; D_2__Deltaproteobacteria; D_3__Desulfovibrionales; D_4__Desulfovibrionaceae; D_5__Desulfovibrio
New.CleanUp.ReferenceOTU11129	5.045454545454533	0.024690628686044755	0.1502090467809637	1.0	0.0	0.25	D_0__Bacteria; D_1__Bacteroidetes; D_2__Bacteroidia; D_3__Bacteroidales; D_4__Porphyromonadaceae; D_5__Parabacteroides; D_6__uncultured bacterium
New.CleanUp.ReferenceOTU45635	5.045454545454533	0.024690628686044755	0.1502090467809637	1.0	0.0	0.25	D_0__Bacteria; D_1__Firmicutes; D_2__Clostridia; D_3__Clostridiales; D_4__Ruminococcaceae; D_5__uncultured; D_6__uncultured bacterium
New.CleanUp.ReferenceOTU4277	5.045454545454533	0.024690628686044755	0.1502090467809637	1.0	0.0	0.25	D_0__Bacteria; D_1__Bacteroidetes; D_2__Bacteroidia; D_3__Bacteroidales; D_4__Porphyromonadaceae
New.CleanUp.ReferenceOTU316	5.044981238273921	0.024697374868018304	0.1502090467809637	1.0	11.555555555555555	7.65	D_0__Bacteria; D_1__Bacteroidetes; D_2__Flavobacteriia; D_3__Flavobacteriales; D_4__Blattabacteriaceae; D_5__Blattabacterium
AM745205.1.1522	5.029411764705869	0.0249203610169368	0.1502090467809637	1.0	0.0	0.3	D_0__Bacteria; D_1__Proteobacteria; D_2__Deltaproteobacteria; D_3__Desulfobacterales; D_4__Desulfobacteraceae; D_5__Desulfosarcina
EF061941.1.1464	5.029411764705869	0.0249203610169368	0.1502090467809637	1.0	0.0	0.35	D_0__Bacteria; D_1__Firmicutes; D_2__Clostridia; D_3__Clostridiales; D_4__Peptostreptococcaceae; D_5__Paraclostridium
KM650507.1.1462	5.029411764705869	0.0249203610169368	0.1502090467809637	1.0	0.0	0.3	D_0__Bacteria; D_1__Firmicutes; D_2__Clostridia; D_3__Clostridiales; D_4__Christensenellaceae
GQ138416.1.1390	5.029411764705869	0.0249203610169368	0.1502090467809637	1.0	0.0	0.3	D_0__Bacteria; D_1__Firmicutes; D_2__Clostridia; D_3__Clostridiales; D_4__Ruminococcaceae; D_5__Ruminococcaceae UCG-010; D_6__uncultured bacterium
AM774189.1.1414	5.029411764705869	0.0249203610169368	0.1502090467809637	1.0	0.0	0.3	D_0__Bacteria; D_1__Planctomycetes; D_2__Planctomycetacia; D_3__Planctomycetales; D_4__Planctomycetaceae; D_5__Termite planctomycete cluster; D_6__uncultured planctomycete
GBID01003438.1.1527	5.029411764705869	0.0249203610169368	0.1502090467809637	1.0	0.0	0.35	D_0__Bacteria; D_1__Firmicutes; D_2__Clostridia; D_3__Clostridiales; D_4__Lachnospiraceae; D_5__Anaerosporobacter
KM650230.1.1455	5.029411764705869	0.0249203610169368	0.1502090467809637	1.0	0.0	0.3	D_0__Bacteria; D_1__Firmicutes; D_2__Clostridia; D_3__Clostridiales; D_4__Ruminococcaceae
DQ815478.1.1353	5.029411764705869	0.0249203610169368	0.1502090467809637	1.0	0.0	0.3	D_0__Bacteria; D_1__Firmicutes; D_2__Clostridia; D_3__Clostridiales; D_4__Ruminococcaceae; D_5__Ruminococcaceae UCG-009; D_6__uncultured bacterium
New.ReferenceOTU61	5.029411764705869	0.0249203610169368	0.1502090467809637	1.0	0.0	0.3	Unassigned
New.CleanUp.ReferenceOTU1184	5.029411764705869	0.0249203610169368	0.1502090467809637	1.0	0.0	0.3	D_0__Bacteria; D_1__Firmicutes; D_2__Clostridia; D_3__Clostridiales; D_4__Ruminococcaceae; D_5__Candidatus Soleaferrea
New.CleanUp.ReferenceOTU880	5.029411764705869	0.0249203610169368	0.1502090467809637	1.0	0.0	0.3	D_0__Bacteria; D_1__Firmicutes; D_2__Clostridia; D_3__Clostridiales; D_4__Christensenellaceae; D_5__Christensenellaceae R-7 group; D_6__Blattella germanica (German cockroach)
New.CleanUp.ReferenceOTU881	5.029411764705869	0.0249203610169368	0.1502090467809637	1.0	0.0	0.3	Unassigned
New.CleanUp.ReferenceOTU1492	5.029411764705869	0.0249203610169368	0.1502090467809637	1.0	0.0	0.5	D_0__Bacteria; D_1__Firmicutes; D_2__Clostridia; D_3__Clostridiales; D_4__Ruminococcaceae; D_5__Ruminococcaceae UCG-009; D_6__uncultured bacterium
New.CleanUp.ReferenceOTU242	5.029411764705869	0.0249203610169368	0.1502090467809637	1.0	0.0	0.4	D_0__Bacteria; D_1__Firmicutes; D_2__Clostridia; D_3__Clostridiales; D_4__Clostridiales vadinBB60 group; D_5__uncultured bacterium; D_6__uncultured bacterium
New.CleanUp.ReferenceOTU333	5.029411764705869	0.0249203610169368	0.1502090467809637	1.0	0.0	0.35	D_0__Bacteria; D_1__Deferribacteres; D_2__Deferribacteres; D_3__Deferribacterales; D_4__Deferribacteraceae; D_5__Mucispirillum; D_6__uncultured bacterium
New.CleanUp.ReferenceOTU626	5.029411764705869	0.0249203610169368	0.1502090467809637	1.0	0.0	0.4	Unassigned
New.CleanUp.ReferenceOTU285	5.029411764705869	0.0249203610169368	0.1502090467809637	1.0	0.0	0.35	D_0__Bacteria; D_1__Firmicutes; D_2__Clostridia; D_3__Clostridiales; D_4__Lachnospiraceae; D_5__Tyzzerella 3; D_6__uncultured Clostridiales bacterium
New.CleanUp.ReferenceOTU673	5.029411764705869	0.0249203610169368	0.1502090467809637	1.0	0.0	0.3	D_0__Bacteria; D_1__Firmicutes; D_2__Clostridia; D_3__Clostridiales; D_4__Christensenellaceae; D_5__Christensenellaceae R-7 group
New.CleanUp.ReferenceOTU418	5.029411764705869	0.0249203610169368	0.1502090467809637	1.0	0.0	0.3	D_0__Bacteria; D_1__Planctomycetes; D_2__vadinHA49; D_3__uncultured bacterium; D_4__uncultured bacterium; D_5__uncultured bacterium; D_6__uncultured bacterium
New.CleanUp.ReferenceOTU1274	5.029411764705869	0.0249203610169368	0.1502090467809637	1.0	0.0	0.3	D_0__Bacteria; D_1__Proteobacteria; D_2__Deltaproteobacteria; D_3__Desulfobacterales; D_4__Desulfobacteraceae; D_5__Desulfatiferula; D_6__uncultured proteobacterium
New.CleanUp.ReferenceOTU437	5.029411764705869	0.0249203610169368	0.1502090467809637	1.0	0.0	0.3	Unassigned
New.CleanUp.ReferenceOTU44238	5.029411764705869	0.0249203610169368	0.1502090467809637	1.0	0.0	0.3	D_0__Bacteria; D_1__Firmicutes; D_2__Clostridia; D_3__Clostridiales; D_4__Ruminococcaceae; D_5__Candidatus Soleaferrea; D_6__uncultured Firmicutes bacterium
New.CleanUp.ReferenceOTU465	5.029411764705869	0.0249203610169368	0.1502090467809637	1.0	0.0	0.35	D_0__Bacteria; D_1__Firmicutes; D_2__Clostridia; D_3__Clostridiales; D_4__Christensenellaceae; D_5__uncultured; D_6__uncultured bacterium
New.CleanUp.ReferenceOTU1157	5.029411764705869	0.0249203610169368	0.1502090467809637	1.0	0.0	0.3	D_0__Bacteria; D_1__Proteobacteria; D_2__Deltaproteobacteria; D_3__Desulfovibrionales; D_4__Desulfovibrionaceae; D_5__Desulfovibrio; D_6__uncultured bacterium
New.CleanUp.ReferenceOTU457	5.029411764705869	0.0249203610169368	0.1502090467809637	1.0	0.0	0.35	D_0__Bacteria; D_1__Bacteroidetes; D_2__Bacteroidia; D_3__Bacteroidales; D_4__Rikenellaceae; D_5__Alistipes; D_6__uncultured Bacteroidetes bacterium
New.CleanUp.ReferenceOTU458	5.029411764705869	0.0249203610169368	0.1502090467809637	1.0	0.0	0.3	D_0__Bacteria; D_1__Synergistetes; D_2__Synergistia; D_3__Synergistales; D_4__Synergistaceae; D_5__uncultured; D_6__uncultured Synergistetes bacterium
AF445239.1.1449	5.02142857142856	0.02503550595055192	0.1502090467809637	1.0	0.0	0.45	D_0__Bacteria; D_1__Firmicutes; D_2__Clostridia; D_3__Clostridiales; D_4__Lachnospiraceae; D_5__[Eubacterium] ventriosum group
KC779227.99591.101060	5.02142857142856	0.02503550595055192	0.1502090467809637	1.0	0.0	0.35	D_0__Bacteria; D_1__Cyanobacteria; D_2__Chloroplast
JN680574.1.1454	5.02142857142856	0.02503550595055192	0.1502090467809637	1.0	0.0	0.35	D_0__Bacteria; D_1__Bacteroidetes; D_2__Bacteroidia; D_3__Bacteroidales; D_4__Porphyromonadaceae; D_5__Dysgonomonas
AB824383.1.1515	5.02142857142856	0.02503550595055192	0.1502090467809637	1.0	0.0	0.35	D_0__Bacteria; D_1__Firmicutes; D_2__Clostridia; D_3__Clostridiales; D_4__Ruminococcaceae; D_5__Ruminococcaceae UCG-014; D_6__uncultured bacterium
EU462388.1.1391	5.02142857142856	0.02503550595055192	0.1502090467809637	1.0	0.0	0.35	D_0__Bacteria; D_1__Firmicutes; D_2__Clostridia; D_3__Clostridiales; D_4__Christensenellaceae; D_5__Christensenellaceae R-7 group; D_6__uncultured bacterium
GQ451266.1.1497	5.02142857142856	0.02503550595055192	0.1502090467809637	1.0	0.0	0.4	D_0__Bacteria; D_1__Firmicutes; D_2__Clostridia; D_3__Clostridiales; D_4__Ruminococcaceae; D_5__uncultured; D_6__uncultured bacterium
FJ374211.1.1495	5.02142857142856	0.02503550595055192	0.1502090467809637	1.0	0.0	0.4	D_0__Bacteria; D_1__Firmicutes; D_2__Clostridia; D_3__Clostridiales; D_4__Christensenellaceae; D_5__uncultured; D_6__uncultured bacterium
GU389572.1.1322	5.02142857142856	0.02503550595055192	0.1502090467809637	1.0	0.0	0.4	D_0__Bacteria; D_1__Firmicutes; D_2__Clostridia; D_3__Clostridiales; D_4__Christensenellaceae; D_5__Christensenellaceae R-7 group
New.ReferenceOTU136	5.02142857142856	0.02503550595055192	0.1502090467809637	1.0	0.0	0.55	D_0__Bacteria; D_1__Firmicutes; D_2__Bacilli; D_3__Lactobacillales; D_4__Enterococcaceae; D_5__Enterococcus
New.CleanUp.ReferenceOTU390	5.02142857142856	0.02503550595055192	0.1502090467809637	1.0	0.0	0.35	Unassigned
New.CleanUp.ReferenceOTU243	5.02142857142856	0.02503550595055192	0.1502090467809637	1.0	0.0	0.45	D_0__Bacteria; D_1__Firmicutes; D_2__Clostridia; D_3__Clostridiales; D_4__Lachnospiraceae; D_5__Tyzzerella 3
New.CleanUp.ReferenceOTU534	5.02142857142856	0.02503550595055192	0.1502090467809637	1.0	0.0	0.35	D_0__Bacteria; D_1__Firmicutes; D_2__Clostridia; D_3__Clostridiales; D_4__Lachnospiraceae; D_5__Anaerosporobacter
New.CleanUp.ReferenceOTU545	5.02142857142856	0.02503550595055192	0.1502090467809637	1.0	0.0	0.35	D_0__Bacteria; D_1__Firmicutes; D_2__Clostridia; D_3__Clostridiales; D_4__Ruminococcaceae; D_5__Ruminococcaceae UCG-005; D_6__uncultured bacterium
New.CleanUp.ReferenceOTU358	5.02142857142856	0.02503550595055192	0.1502090467809637	1.0	0.0	0.35	D_0__Bacteria; D_1__Proteobacteria; D_2__Deltaproteobacteria; D_3__Rs-K70 termite group; D_4__uncultured bacterium; D_5__uncultured bacterium; D_6__uncultured bacterium
New.CleanUp.ReferenceOTU439	5.02142857142856	0.02503550595055192	0.1502090467809637	1.0	0.0	0.35	D_0__Bacteria; D_1__Firmicutes; D_2__Clostridia; D_3__Clostridiales; D_4__Christensenellaceae; D_5__Christensenellaceae R-7 group
New.CleanUp.ReferenceOTU378	5.02142857142856	0.02503550595055192	0.1502090467809637	1.0	0.0	0.35	D_0__Bacteria; D_1__Bacteroidetes; D_2__Bacteroidia; D_3__Bacteroidales; D_4__Rikenellaceae; D_5__Alistipes
New.CleanUp.ReferenceOTU1052	5.02142857142856	0.02503550595055192	0.1502090467809637	1.0	0.0	0.35	D_0__Bacteria; D_1__Bacteroidetes; D_2__Bacteroidia; D_3__Bacteroidales; D_4__Porphyromonadaceae; D_5__uncultured; D_6__uncultured Bacteroidetes bacterium
New.CleanUp.ReferenceOTU182	5.02142857142856	0.02503550595055192	0.1502090467809637	1.0	0.0	0.4	D_0__Bacteria; D_1__Firmicutes; D_2__Clostridia; D_3__Clostridiales; D_4__Christensenellaceae; D_5__Christensenellaceae R-7 group; D_6__uncultured bacterium
JN619869.1.1427	5.019834973024424	0.02505855714568791	0.1502090467809637	1.0	0.0	0.8	D_0__Bacteria; D_1__Firmicutes; D_2__Clostridia; D_3__Clostridiales; D_4__Christensenellaceae; D_5__Christensenellaceae R-7 group; D_6__uncultured bacterium
GQ138263.1.1408	5.019834973024424	0.02505855714568791	0.1502090467809637	1.0	0.0	0.5	D_0__Bacteria; D_1__Firmicutes; D_2__Clostridia; D_3__Clostridiales; D_4__Christensenellaceae; D_5__Christensenellaceae R-7 group; D_6__uncultured bacterium
KF268835.1.1427	5.019834973024424	0.02505855714568791	0.1502090467809637	1.0	0.0	0.4	D_0__Bacteria; D_1__Proteobacteria; D_2__Deltaproteobacteria; D_3__Desulfobacterales; D_4__Desulfobacteraceae; D_5__Desulfosarcina
JX575954.1.1438	5.019834973024424	0.02505855714568791	0.1502090467809637	1.0	0.0	0.4	D_0__Bacteria; D_1__Firmicutes; D_2__Clostridia; D_3__Clostridiales; D_4__Peptococcaceae; D_5__uncultured; D_6__uncultured bacterium
EU885093.1.1477	5.019834973024424	0.02505855714568791	0.1502090467809637	1.0	0.0	0.4	D_0__Bacteria; D_1__Proteobacteria; D_2__Deltaproteobacteria; D_3__Rs-K70 termite group; D_4__uncultured bacterium; D_5__uncultured bacterium; D_6__uncultured bacterium
AB234500.1.1347	5.019834973024424	0.02505855714568791	0.1502090467809637	1.0	0.0	0.45	D_0__Bacteria; D_1__Firmicutes; D_2__Clostridia; D_3__Clostridiales; D_4__Ruminococcaceae; D_5__Anaerotruncus; D_6__uncultured Clostridiales bacterium
KM650559.1.1453	5.019834973024424	0.02505855714568791	0.1502090467809637	1.0	0.0	0.4	D_0__Bacteria; D_1__Bacteroidetes; D_2__Bacteroidia; D_3__Bacteroidales; D_4__Porphyromonadaceae; D_5__uncultured
JPZV01257543.359300.360800	5.019834973024424	0.02505855714568791	0.1502090467809637	1.0	0.0	0.9	D_0__Bacteria; D_1__Cyanobacteria; D_2__Melainabacteria; D_3__Gastranaerophilales; D_4__uncultured bacterium; D_5__uncultured bacterium; D_6__uncultured bacterium
DQ777879.1.1445	5.019834973024424	0.02505855714568791	0.1502090467809637	1.0	0.0	0.5	D_0__Bacteria; D_1__Firmicutes; D_2__Clostridia; D_3__Clostridiales; D_4__Ruminococcaceae; D_5__Ruminococcaceae UCG-014; D_6__uncultured bacterium
AB288882.1.1348	5.019834973024424	0.02505855714568791	0.1502090467809637	1.0	0.0	0.55	D_0__Bacteria; D_1__Firmicutes; D_2__Clostridia; D_3__Clostridiales; D_4__Ruminococcaceae; D_5__uncultured; D_6__uncultured bacterium
New.ReferenceOTU46	5.019834973024424	0.02505855714568791	0.1502090467809637	1.0	0.0	0.4	D_0__Bacteria; D_1__Proteobacteria; D_2__Gammaproteobacteria; D_3__Pseudomonadales; D_4__Pseudomonadaceae; D_5__Pseudomonas; D_6__Pseudomonas putida
New.CleanUp.ReferenceOTU1348	5.019834973024424	0.02505855714568791	0.1502090467809637	1.0	0.0	0.4	D_0__Bacteria; D_1__Firmicutes; D_2__Clostridia; D_3__Clostridiales; D_4__Ruminococcaceae; D_5__Anaerotruncus; D_6__uncultured bacterium
New.CleanUp.ReferenceOTU214	5.019834973024424	0.02505855714568791	0.1502090467809637	1.0	0.0	0.85	D_0__Bacteria; D_1__Firmicutes; D_2__Clostridia; D_3__Clostridiales; D_4__Lachnospiraceae; D_5__uncultured; D_6__uncultured bacterium
New.CleanUp.ReferenceOTU294	5.019834973024424	0.02505855714568791	0.1502090467809637	1.0	0.0	1.1	D_0__Bacteria; D_1__Proteobacteria; D_2__Deltaproteobacteria; D_3__Desulfovibrionales; D_4__Desulfovibrionaceae; D_5__Desulfovibrio
New.CleanUp.ReferenceOTU1280	5.019834973024424	0.02505855714568791	0.1502090467809637	1.0	0.0	0.6	D_0__Bacteria; D_1__Firmicutes; D_2__Clostridia; D_3__Clostridiales; D_4__Lachnospiraceae; D_5__Lachnoclostridium
New.CleanUp.ReferenceOTU1437	5.019834973024424	0.02505855714568791	0.1502090467809637	1.0	0.0	0.5	D_0__Bacteria; D_1__Firmicutes; D_2__Clostridia; D_3__Clostridiales; D_4__Ruminococcaceae; D_5__[Eubacterium] coprostanoligenes group; D_6__uncultured bacterium
New.CleanUp.ReferenceOTU273	5.019834973024424	0.02505855714568791	0.1502090467809637	1.0	0.0	0.55	D_0__Bacteria; D_1__Bacteroidetes; D_2__Bacteroidia; D_3__Bacteroidales; D_4__Rikenellaceae; D_5__Alistipes
New.CleanUp.ReferenceOTU420	5.019834973024424	0.02505855714568791	0.1502090467809637	1.0	0.0	1.4	D_0__Bacteria; D_1__Bacteroidetes; D_2__Bacteroidia; D_3__Bacteroidales; D_4__Rikenellaceae; D_5__uncultured; D_6__uncultured Rikenellaceae bacterium
New.CleanUp.ReferenceOTU280	5.019834973024424	0.02505855714568791	0.1502090467809637	1.0	0.0	0.4	D_0__Bacteria; D_1__Firmicutes; D_2__Clostridia; D_3__Clostridiales; D_4__Ruminococcaceae; D_5__[Eubacterium] coprostanoligenes group; D_6__uncultured bacterium
New.CleanUp.ReferenceOTU380	5.019834973024424	0.02505855714568791	0.1502090467809637	1.0	0.0	0.45	D_0__Bacteria; D_1__Bacteroidetes; D_2__Bacteroidia; D_3__Bacteroidales; D_4__Porphyromonadaceae; D_5__Dysgonomonas
New.CleanUp.ReferenceOTU225	5.019834973024424	0.02505855714568791	0.1502090467809637	1.0	0.0	0.8	Unassigned
New.CleanUp.ReferenceOTU220	5.019834973024424	0.02505855714568791	0.1502090467809637	1.0	0.0	0.45	D_0__Bacteria; D_1__Firmicutes; D_2__Clostridia; D_3__Clostridiales; D_4__Clostridiales vadinBB60 group
New.CleanUp.ReferenceOTU228	5.019834973024424	0.02505855714568791	0.1502090467809637	1.0	0.0	0.5	D_0__Bacteria; D_1__Saccharibacteria; D_2__uncultured bacterium; D_3__uncultured bacterium; D_4__uncultured bacterium; D_5__uncultured bacterium; D_6__uncultured bacterium
New.CleanUp.ReferenceOTU351	5.019834973024424	0.02505855714568791	0.1502090467809637	1.0	0.0	0.4	D_0__Bacteria; D_1__Firmicutes; D_2__Clostridia; D_3__Clostridiales; D_4__Ruminococcaceae; D_5__uncultured
New.CleanUp.ReferenceOTU598	5.019834973024424	0.02505855714568791	0.1502090467809637	1.0	0.0	0.45	D_0__Bacteria; D_1__Synergistetes; D_2__Synergistia; D_3__Synergistales; D_4__Synergistaceae; D_5__uncultured; D_6__uncultured Synergistetes bacterium
New.CleanUp.ReferenceOTU513	5.019834973024424	0.02505855714568791	0.1502090467809637	1.0	0.0	0.55	D_0__Bacteria; D_1__Bacteroidetes; D_2__Bacteroidia; D_3__Bacteroidales; D_4__Rikenellaceae; D_5__Alistipes
New.CleanUp.ReferenceOTU1330	5.019834973024424	0.02505855714568791	0.1502090467809637	1.0	0.0	0.6	D_0__Bacteria; D_1__Firmicutes; D_2__Clostridia; D_3__Clostridiales; D_4__Christensenellaceae
New.CleanUp.ReferenceOTU520	5.019834973024424	0.02505855714568791	0.1502090467809637	1.0	0.0	0.4	D_0__Bacteria; D_1__Firmicutes; D_2__Clostridia; D_3__Clostridiales; D_4__Ruminococcaceae; D_5__Ruminiclostridium 9
New.CleanUp.ReferenceOTU640	5.019834973024424	0.02505855714568791	0.1502090467809637	1.0	0.0	0.5	D_0__Bacteria; D_1__Proteobacteria; D_2__Gammaproteobacteria; D_3__Enterobacteriales; D_4__Enterobacteriaceae; D_5__Raoultella; D_6__Lelliottia amnigena
New.CleanUp.ReferenceOTU179	5.019834973024424	0.02505855714568791	0.1502090467809637	1.0	0.0	1.1	D_0__Bacteria; D_1__Firmicutes; D_2__Clostridia; D_3__Clostridiales; D_4__Clostridiales vadinBB60 group
GQ306176.1.1395	5.016650808753556	0.025104681697916558	0.1502090467809637	1.0	0.0	1.0	D_0__Bacteria; D_1__Proteobacteria; D_2__Betaproteobacteria; D_3__Burkholderiales; D_4__Burkholderiaceae; D_5__Burkholderia-Paraburkholderia; Ambiguous_taxa
AB288890.1.1560	5.016650808753556	0.025104681697916558	0.1502090467809637	1.0	0.0	0.45	D_0__Bacteria; D_1__Firmicutes; D_2__Negativicutes; D_3__Selenomonadales; D_4__Veillonellaceae; D_5__Dendrosporobacter; D_6__uncultured bacterium
New.CleanUp.ReferenceOTU555	5.016650808753556	0.025104681697916558	0.1502090467809637	1.0	0.0	0.5	D_0__Bacteria; D_1__Bacteroidetes; D_2__Bacteroidia; D_3__Bacteroidales; D_4__Porphyromonadaceae; D_5__uncultured
New.CleanUp.ReferenceOTU339	5.016650808753556	0.025104681697916558	0.1502090467809637	1.0	0.0	0.45	D_0__Bacteria; D_1__Firmicutes; D_2__Clostridia; D_3__Clostridiales; D_4__Syntrophomonadaceae; D_5__Pelospora
New.CleanUp.ReferenceOTU222	5.016650808753556	0.025104681697916558	0.1502090467809637	1.0	0.0	0.5	D_0__Bacteria; D_1__Firmicutes; D_2__Clostridia; D_3__Clostridiales; D_4__Ruminococcaceae; D_5__uncultured; D_6__uncultured Clostridiaceae bacterium
New.CleanUp.ReferenceOTU324	5.016650808753556	0.025104681697916558	0.1502090467809637	1.0	0.0	0.65	D_0__Bacteria; D_1__Proteobacteria; D_2__Deltaproteobacteria; D_3__Desulfobacterales; D_4__Desulfobacteraceae; D_5__Desulfobotulus; D_6__uncultured proteobacterium
New.CleanUp.ReferenceOTU204	5.016650808753556	0.025104681697916558	0.1502090467809637	1.0	0.0	0.55	D_0__Bacteria; D_1__Lentisphaerae; D_2__Lentisphaeria; D_3__Victivallales; D_4__Victivallaceae; D_5__Victivallis
New.CleanUp.ReferenceOTU984	5.016650808753556	0.025104681697916558	0.1502090467809637	1.0	0.0	0.5	D_0__Bacteria; D_1__Firmicutes; D_2__Clostridia; D_3__Clostridiales; D_4__Ruminococcaceae; D_5__Ruminococcaceae UCG-014; D_6__uncultured bacterium
New.CleanUp.ReferenceOTU262	5.016650808753556	0.025104681697916558	0.1502090467809637	1.0	0.0	0.75	Unassigned
DQ530064.1.1445	5.015060240963843	0.025127755043403036	0.1502090467809637	1.0	0.0	0.8	D_0__Bacteria; D_1__Bacteroidetes; D_2__Sphingobacteriia; D_3__Sphingobacteriales; D_4__Sphingobacteriaceae; D_5__Sphingobacterium; Ambiguous_taxa
KM650341.1.1442	5.015060240963843	0.025127755043403036	0.1502090467809637	1.0	0.0	0.7	D_0__Bacteria; D_1__Firmicutes; D_2__Clostridia; D_3__Clostridiales; D_4__Family XIII; D_5__Family XIII UCG-002
AY975634.1.1360	5.015060240963843	0.025127755043403036	0.1502090467809637	1.0	0.0	1.05	D_0__Bacteria; D_1__Bacteroidetes; D_2__Bacteroidia; D_3__Bacteroidales; D_4__Bacteroidaceae; D_5__Bacteroides; D_6__uncultured bacterium
CR933023.1.1287	5.015060240963843	0.025127755043403036	0.1502090467809637	1.0	0.0	0.8	D_0__Bacteria; D_1__Lentisphaerae; D_2__Lentisphaeria; D_3__Victivallales; D_4__Victivallaceae; D_5__uncultured bacterium; D_6__uncultured bacterium
AJ576338.1.1453	5.015060240963843	0.025127755043403036	0.1502090467809637	1.0	0.0	3.45	D_0__Bacteria; D_1__Bacteroidetes; D_2__Bacteroidia; D_3__Bacteroidales; D_4__Porphyromonadaceae; D_5__Dysgonomonas; D_6__uncultured bacterium
New.ReferenceOTU206	5.015060240963843	0.025127755043403036	0.1502090467809637	1.0	0.0	1.25	D_0__Bacteria; D_1__Firmicutes; D_2__Clostridia; D_3__Clostridiales; D_4__Ruminococcaceae; D_5__Anaerotruncus; D_6__uncultured bacterium
New.CleanUp.ReferenceOTU165	5.015060240963843	0.025127755043403036	0.1502090467809637	1.0	0.0	0.9	D_0__Bacteria; D_1__Bacteroidetes; D_2__Bacteroidia; D_3__Bacteroidales; D_4__Porphyromonadaceae
New.CleanUp.ReferenceOTU136	5.015060240963843	0.025127755043403036	0.1502090467809637	1.0	0.0	1.25	D_0__Bacteria; D_1__Saccharibacteria; D_2__uncultured bacterium; D_3__uncultured bacterium; D_4__uncultured bacterium; D_5__uncultured bacterium; D_6__uncultured bacterium
New.CleanUp.ReferenceOTU283	5.015060240963843	0.025127755043403036	0.1502090467809637	1.0	0.0	0.7	D_0__Bacteria; D_1__Proteobacteria; D_2__Gammaproteobacteria; D_3__Enterobacteriales; D_4__Enterobacteriaceae; D_5__Enterobacter; D_6__Enterobacter sp. NISOC_03
New.CleanUp.ReferenceOTU199	5.015060240963843	0.025127755043403036	0.1502090467809637	1.0	0.0	0.7	D_0__Bacteria; D_1__Firmicutes; D_2__Clostridia; D_3__Clostridiales; D_4__Christensenellaceae; D_5__uncultured
New.CleanUp.ReferenceOTU298	5.015060240963843	0.025127755043403036	0.1502090467809637	1.0	0.0	1.05	D_0__Bacteria; D_1__Tenericutes; D_2__Mollicutes; D_3__Mollicutes RF9; D_4__uncultured bacterium; D_5__uncultured bacterium; D_6__uncultured bacterium
New.CleanUp.ReferenceOTU1161	5.015060240963843	0.025127755043403036	0.1502090467809637	1.0	0.0	1.4	Unassigned
KJ186926.1.1410	5.01347068145799	0.025150835760736533	0.1502090467809637	1.0	0.0	2.4	D_0__Bacteria; D_1__Proteobacteria; D_2__Betaproteobacteria; D_3__Neisseriales; D_4__Neisseriaceae; D_5__Aquitalea; Ambiguous_taxa
AB522105.1.1442	5.01347068145799	0.025150835760736533	0.1502090467809637	1.0	0.0	6.75	D_0__Bacteria; D_1__Elusimicrobia; D_2__Elusimicrobia; D_3__Lineage I; D_4__Unknown Family; D_5__Candidatus Endomicrobium; D_6__uncultured Endomicrobia bacterium
New.ReferenceOTU179	5.01347068145799	0.025150835760736533	0.1502090467809637	1.0	0.0	1.75	D_0__Bacteria; D_1__Firmicutes; D_2__Clostridia; D_3__Clostridiales; D_4__Ruminococcaceae; D_5__Ruminococcaceae UCG-014; D_6__uncultured bacterium
New.ReferenceOTU96	5.01347068145799	0.025150835760736533	0.1502090467809637	1.0	0.0	3.45	D_0__Bacteria; D_1__Bacteroidetes; D_2__Bacteroidia; D_3__Bacteroidales; D_4__Rikenellaceae; D_5__Rikenellaceae RC9 gut group; D_6__uncultured Bacteroidetes bacterium
New.ReferenceOTU195	5.01347068145799	0.025150835760736533	0.1502090467809637	1.0	0.0	2.3	D_0__Bacteria; D_1__Firmicutes; D_2__Clostridia; D_3__Clostridiales; D_4__Ruminococcaceae; D_5__Candidatus Soleaferrea; D_6__uncultured bacterium
New.ReferenceOTU161	5.01347068145799	0.025150835760736533	0.1502090467809637	1.0	0.0	1.7	D_0__Bacteria; D_1__Tenericutes; D_2__Mollicutes; D_3__Mollicutes RF9; D_4__uncultured bacterium; D_5__uncultured bacterium; D_6__uncultured bacterium
New.CleanUp.ReferenceOTU169	5.01347068145799	0.025150835760736533	0.1502090467809637	1.0	0.0	0.9	D_0__Bacteria; D_1__Firmicutes; D_2__Clostridia; D_3__Clostridiales; D_4__Ruminococcaceae; D_5__Ruminococcaceae UCG-010; D_6__uncultured bacterium
New.CleanUp.ReferenceOTU205	5.01347068145799	0.025150835760736533	0.1502090467809637	1.0	0.0	1.15	D_0__Bacteria; D_1__Elusimicrobia; D_2__Elusimicrobia; D_3__Elusimicrobiales; D_4__Elusimicrobiaceae; D_5__Elusimicrobium; D_6__uncultured bacterium
New.CleanUp.ReferenceOTU7261	4.999280753968246	0.02535785429622626	0.15130105818882764	1.0	0.3888888888888889	0.05	D_0__Bacteria; D_1__Bacteroidetes; D_2__Flavobacteriia; D_3__Flavobacteriales; D_4__Blattabacteriaceae; D_5__Blattabacterium
New.CleanUp.ReferenceOTU1164	4.9522725756969495	0.026056395614220206	0.15532093347562312	1.0	0.7222222222222222	0.25	D_0__Bacteria; D_1__Bacteroidetes; D_2__Flavobacteriia; D_3__Flavobacteriales; D_4__Blattabacteriaceae; D_5__Blattabacterium
New.CleanUp.ReferenceOTU299	4.942968749999997	0.02619700420501069	0.1560105131485841	1.0	0.05555555555555555	0.45	D_0__Bacteria; D_1__Firmicutes; D_2__Clostridia; D_3__Clostridiales; D_4__Ruminococcaceae; D_5__uncultured; D_6__uncultured bacterium
New.CleanUp.ReferenceOTU25114	4.927649769585241	0.026430240199491476	0.15710054454759464	1.0	0.3333333333333333	0.05	D_0__Bacteria; D_1__Bacteroidetes; D_2__Flavobacteriia; D_3__Flavobacteriales; D_4__Blattabacteriaceae; D_5__Blattabacterium
New.CleanUp.ReferenceOTU22486	4.927649769585241	0.026430240199491476	0.15710054454759464	1.0	0.3333333333333333	0.05	D_0__Bacteria; D_1__Bacteroidetes; D_2__Flavobacteriia; D_3__Flavobacteriales; D_4__Blattabacteriaceae; D_5__Blattabacterium
New.CleanUp.ReferenceOTU3062	4.914166284710297	0.0266373159536312	0.15818117699599402	1.0	0.7777777777777778	0.15	D_0__Bacteria; D_1__Bacteroidetes; D_2__Flavobacteriia; D_3__Flavobacteriales; D_4__Blattabacteriaceae; D_5__Blattabacterium
New.CleanUp.ReferenceOTU2569	4.901297184698917	0.02683652936681881	0.15921311593072884	1.0	2.5555555555555554	0.55	D_0__Bacteria; D_1__Bacteroidetes; D_2__Flavobacteriia; D_3__Flavobacteriales; D_4__Blattabacteriaceae; D_5__Blattabacterium
New.CleanUp.ReferenceOTU23392	4.836601307189525	0.02786175454598223	0.16389729483393117	1.0	0.2222222222222222	0.0	D_0__Bacteria; D_1__Bacteroidetes; D_2__Flavobacteriia; D_3__Flavobacteriales; D_4__Blattabacteriaceae; D_5__Blattabacterium; Ambiguous_taxa
New.CleanUp.ReferenceOTU5325	4.836601307189525	0.02786175454598223	0.16389729483393117	1.0	0.2222222222222222	0.0	D_0__Bacteria; D_1__Bacteroidetes; D_2__Flavobacteriia; D_3__Flavobacteriales; D_4__Blattabacteriaceae; D_5__Blattabacterium
New.CleanUp.ReferenceOTU5095	4.836601307189525	0.02786175454598223	0.16389729483393117	1.0	0.2222222222222222	0.0	D_0__Bacteria; D_1__Bacteroidetes; D_2__Flavobacteriia; D_3__Flavobacteriales; D_4__Blattabacteriaceae; D_5__Blattabacterium
New.CleanUp.ReferenceOTU7019	4.836601307189525	0.02786175454598223	0.16389729483393117	1.0	0.2222222222222222	0.0	D_0__Bacteria; D_1__Bacteroidetes; D_2__Flavobacteriia; D_3__Flavobacteriales; D_4__Blattabacteriaceae; D_5__Blattabacterium
New.CleanUp.ReferenceOTU24071	4.836601307189525	0.02786175454598223	0.16389729483393117	1.0	0.2222222222222222	0.0	D_0__Bacteria; D_1__Bacteroidetes; D_2__Flavobacteriia; D_3__Flavobacteriales; D_4__Blattabacteriaceae; D_5__Blattabacterium; Ambiguous_taxa
New.CleanUp.ReferenceOTU23717	4.836601307189525	0.02786175454598223	0.16389729483393117	1.0	0.2222222222222222	0.0	D_0__Bacteria; D_1__Bacteroidetes; D_2__Flavobacteriia; D_3__Flavobacteriales; D_4__Blattabacteriaceae; D_5__Blattabacterium; Ambiguous_taxa
New.CleanUp.ReferenceOTU47522	4.836601307189525	0.02786175454598223	0.16389729483393117	1.0	0.2222222222222222	0.0	D_0__Bacteria; D_1__Bacteroidetes; D_2__Flavobacteriia; D_3__Flavobacteriales; D_4__Blattabacteriaceae; D_5__Blattabacterium
New.CleanUp.ReferenceOTU21569	4.836601307189525	0.02786175454598223	0.16389729483393117	1.0	0.2222222222222222	0.0	D_0__Bacteria; D_1__Bacteroidetes; D_2__Flavobacteriia; D_3__Flavobacteriales; D_4__Blattabacteriaceae; D_5__Blattabacterium
New.CleanUp.ReferenceOTU5176	4.836601307189525	0.02786175454598223	0.16389729483393117	1.0	0.2222222222222222	0.0	D_0__Bacteria; D_1__Bacteroidetes; D_2__Flavobacteriia; D_3__Flavobacteriales; D_4__Blattabacteriaceae; D_5__Blattabacterium
New.CleanUp.ReferenceOTU23775	4.825396825396808	0.0280434090297645	0.16419429103582417	1.0	0.2777777777777778	0.0	D_0__Bacteria; D_1__Bacteroidetes; D_2__Flavobacteriia; D_3__Flavobacteriales; D_4__Blattabacteriaceae; D_5__Blattabacterium
New.CleanUp.ReferenceOTU21194	4.825396825396808	0.0280434090297645	0.16419429103582417	1.0	0.2777777777777778	0.0	D_0__Bacteria; D_1__Bacteroidetes; D_2__Flavobacteriia; D_3__Flavobacteriales; D_4__Blattabacteriaceae; D_5__Blattabacterium; Ambiguous_taxa
New.CleanUp.ReferenceOTU21676	4.825396825396808	0.0280434090297645	0.16419429103582417	1.0	0.2777777777777778	0.0	D_0__Bacteria; D_1__Bacteroidetes; D_2__Flavobacteriia; D_3__Flavobacteriales; D_4__Blattabacteriaceae; D_5__Blattabacterium; Ambiguous_taxa
New.CleanUp.ReferenceOTU7171	4.825396825396808	0.0280434090297645	0.16419429103582417	1.0	0.2777777777777778	0.0	D_0__Bacteria; D_1__Bacteroidetes; D_2__Flavobacteriia; D_3__Flavobacteriales; D_4__Blattabacteriaceae; D_5__Blattabacterium; Ambiguous_taxa
New.CleanUp.ReferenceOTU3621	4.825396825396808	0.0280434090297645	0.16419429103582417	1.0	0.2777777777777778	0.0	D_0__Bacteria; D_1__Bacteroidetes; D_2__Flavobacteriia; D_3__Flavobacteriales; D_4__Blattabacteriaceae; D_5__Blattabacterium
KF557603.1.1409	4.821673525377212	0.02810404608683629	0.16439553687617603	1.0	0.5555555555555556	0.0	D_0__Bacteria; D_1__Proteobacteria; D_2__Alphaproteobacteria; D_3__Sphingomonadales; D_4__Sphingomonadaceae; D_5__Sphingomonas
New.CleanUp.ReferenceOTU6658	4.819814029223962	0.028134380607657	0.16441931673513088	1.0	0.3888888888888889	0.0	D_0__Bacteria; D_1__Bacteroidetes; D_2__Flavobacteriia; D_3__Flavobacteriales; D_4__Blattabacteriaceae; D_5__Blattabacterium
New.CleanUp.ReferenceOTU2647	4.68821649029981	0.03037015486297987	0.1773197754546558	1.0	0.5555555555555556	0.1	D_0__Bacteria; D_1__Bacteroidetes; D_2__Flavobacteriia; D_3__Flavobacteriales; D_4__Blattabacteriaceae; D_5__Blattabacterium
New.CleanUp.ReferenceOTU2591	4.685427545332351	0.030419492729395006	0.1773729745369602	1.0	0.6111111111111112	0.1	D_0__Bacteria; D_1__Bacteroidetes; D_2__Flavobacteriia; D_3__Flavobacteriales; D_4__Blattabacteriaceae; D_5__Blattabacterium
New.CleanUp.ReferenceOTU13348	4.684498634240888	0.030435944184805122	0.1773729745369602	1.0	0.9444444444444444	0.1	D_0__Bacteria; D_1__Bacteroidetes; D_2__Flavobacteriia; D_3__Flavobacteriales; D_4__Blattabacteriaceae; D_5__Blattabacterium
New.CleanUp.ReferenceOTU2605	4.576540832049302	0.03241258391823202	0.1887166165062458	1.0	1.1666666666666667	0.2	D_0__Bacteria; D_1__Bacteroidetes; D_2__Flavobacteriia; D_3__Flavobacteriales; D_4__Blattabacteriaceae; D_5__Blattabacterium
New.CleanUp.ReferenceOTU1255	4.543188082509633	0.033049983422038146	0.19224892773098212	1.0	8.0	2.5	D_0__Bacteria; D_1__Bacteroidetes; D_2__Flavobacteriia; D_3__Flavobacteriales; D_4__Blattabacteriaceae; D_5__Blattabacterium
New.ReferenceOTU134	4.4706450956451	0.034481970581497434	0.20039243627631612	1.0	0.7222222222222222	0.25	D_0__Bacteria; D_1__Bacteroidetes; D_2__Flavobacteriia; D_3__Flavobacteriales; D_4__Blattabacteriaceae; D_5__Blattabacterium; Ambiguous_taxa
New.CleanUp.ReferenceOTU5078	4.468850339351277	0.03451820995522943	0.20041695371964843	1.0	0.7777777777777778	0.15	D_0__Bacteria; D_1__Bacteroidetes; D_2__Flavobacteriia; D_3__Flavobacteriales; D_4__Blattabacteriaceae; D_5__Blattabacterium
New.CleanUp.ReferenceOTU6753	4.41444270015699	0.03563591734433388	0.20671474203724352	1.0	0.6666666666666666	0.2	D_0__Bacteria; D_1__Bacteroidetes; D_2__Flavobacteriia; D_3__Flavobacteriales; D_4__Blattabacteriaceae; D_5__Blattabacterium
New.CleanUp.ReferenceOTU1237	4.34715727609556	0.037070774769767806	0.21483886970738583	1.0	1.3333333333333333	0.6	D_0__Bacteria; D_1__Bacteroidetes; D_2__Flavobacteriia; D_3__Flavobacteriales; D_4__Blattabacteriaceae; D_5__Blattabacterium
New.CleanUp.ReferenceOTU2624	4.336548640751466	0.03730246699766589	0.21598162899018575	1.0	1.1666666666666667	0.35	D_0__Bacteria; D_1__Bacteroidetes; D_2__Flavobacteriia; D_3__Flavobacteriales; D_4__Blattabacteriaceae; D_5__Blattabacterium
KM650279.1.1449	4.128917072133174	0.04215631964789271	0.2438598934160448	1.0	0.05555555555555555	2.5	D_0__Bacteria; D_1__Firmicutes; D_2__Clostridia; D_3__Clostridiales; D_4__Clostridiales vadinBB60 group; D_5__uncultured bacterium; D_6__uncultured bacterium
New.CleanUp.ReferenceOTU5158	4.0717712842712706	0.04360552631867446	0.24414677339504703	1.0	0.5	0.15	D_0__Bacteria; D_1__Bacteroidetes; D_2__Flavobacteriia; D_3__Flavobacteriales; D_4__Blattabacteriaceae; D_5__Blattabacterium
HG972968.1.1404	3.9588769128409553	0.04662480088013615	0.24414677339504703	1.0	0.05555555555555555	15.2	D_0__Bacteria; D_1__Proteobacteria; D_2__Gammaproteobacteria; D_3__Enterobacteriales; D_4__Enterobacteriaceae
GQ502596.1.1429	3.9176470588235155	0.047781711798760645	0.24414677339504703	1.0	0.0	0.2	D_0__Bacteria; D_1__Proteobacteria; D_2__Deltaproteobacteria; D_3__Desulfovibrionales; D_4__Desulfovibrionaceae; D_5__Desulfovibrio; D_6__uncultured proteobacterium
KM650880.1.1442	3.9176470588235155	0.047781711798760645	0.24414677339504703	1.0	0.0	0.2	D_0__Bacteria; D_1__Bacteroidetes; D_2__Bacteroidia; D_3__Bacteroidales; D_4__Rikenellaceae; D_5__Alistipes; D_6__uncultured Bacteroidetes bacterium
GQ327617.1.1352	3.9176470588235155	0.047781711798760645	0.24414677339504703	1.0	0.0	0.2	D_0__Bacteria; D_1__Firmicutes; D_2__Clostridia; D_3__Clostridiales; D_4__Ruminococcaceae; D_5__Ruminococcaceae NK4A214 group
JN619544.1.1412	3.9176470588235155	0.047781711798760645	0.24414677339504703	1.0	0.0	0.2	D_0__Bacteria; D_1__Firmicutes; D_2__Clostridia; D_3__Clostridiales; D_4__Ruminococcaceae; D_5__Candidatus Soleaferrea
AY916283.1.1357	3.9176470588235155	0.047781711798760645	0.24414677339504703	1.0	0.0	0.2	D_0__Bacteria; D_1__Firmicutes; D_2__Clostridia; D_3__Clostridiales; D_4__Lachnospiraceae; D_5__Tyzzerella
AM882641.1.1521	3.9176470588235155	0.047781711798760645	0.24414677339504703	1.0	0.0	0.2	D_0__Bacteria; D_1__Proteobacteria; D_2__Deltaproteobacteria; D_3__Desulfobacterales; D_4__Desulfobacteraceae; D_5__Desulfosarcina
FJ374203.1.1484	3.9176470588235155	0.047781711798760645	0.24414677339504703	1.0	0.0	0.2	D_0__Bacteria; D_1__Firmicutes; D_2__Clostridia; D_3__Clostridiales; D_4__Christensenellaceae; D_5__Christensenellaceae R-7 group; D_6__uncultured bacterium
HK693990.17.1557	3.9176470588235155	0.047781711798760645	0.24414677339504703	1.0	0.0	0.2	D_0__Bacteria; D_1__Firmicutes; D_2__Bacilli; D_3__Lactobacillales; D_4__Enterococcaceae; D_5__Enterococcus; D_6__Enterococcus faecalis
KM650953.1.1432	3.9176470588235155	0.047781711798760645	0.24414677339504703	1.0	0.0	0.2	D_0__Bacteria
AM882621.1.1521	3.9176470588235155	0.047781711798760645	0.24414677339504703	1.0	0.0	0.2	D_0__Bacteria; D_1__Proteobacteria; D_2__Deltaproteobacteria; D_3__Desulfobacterales; D_4__Desulfobacteraceae; D_5__Desulfosarcina; D_6__uncultured delta proteobacterium
New.ReferenceOTU200	3.9176470588235155	0.047781711798760645	0.24414677339504703	1.0	0.0	0.2	D_0__Bacteria; D_1__Proteobacteria; D_2__Gammaproteobacteria; D_3__Enterobacteriales; D_4__Enterobacteriaceae; D_5__Kluyvera; D_6__Kluyvera ascorbata
New.ReferenceOTU100	3.9176470588235155	0.047781711798760645	0.24414677339504703	1.0	0.0	0.2	D_0__Bacteria; D_1__Proteobacteria; D_2__Deltaproteobacteria; D_3__Desulfobacterales; D_4__Desulfobulbaceae; D_5__Desulfobulbus; D_6__uncultured bacterium
New.CleanUp.ReferenceOTU396	3.9176470588235155	0.047781711798760645	0.24414677339504703	1.0	0.0	0.2	D_0__Bacteria; D_1__Lentisphaerae; D_2__Lentisphaeria; D_3__Victivallales; D_4__Victivallaceae
New.CleanUp.ReferenceOTU409	3.9176470588235155	0.047781711798760645	0.24414677339504703	1.0	0.0	0.2	D_0__Bacteria; D_1__Firmicutes; D_2__Clostridia; D_3__Clostridiales; D_4__Christensenellaceae; D_5__Christensenellaceae R-7 group; D_6__uncultured bacterium
New.CleanUp.ReferenceOTU2504	3.9176470588235155	0.047781711798760645	0.24414677339504703	1.0	0.0	0.2	D_0__Bacteria; D_1__Bacteroidetes; D_2__Bacteroidia; D_3__Bacteroidales; D_4__Porphyromonadaceae; D_5__uncultured; D_6__uncultured Bacteroidetes bacterium
New.CleanUp.ReferenceOTU1235	3.9176470588235155	0.047781711798760645	0.24414677339504703	1.0	0.0	0.2	D_0__Bacteria; D_1__Bacteroidetes; D_2__Flavobacteriia; D_3__Flavobacteriales; D_4__Blattabacteriaceae; D_5__Blattabacterium
New.CleanUp.ReferenceOTU39341	3.9176470588235155	0.047781711798760645	0.24414677339504703	1.0	0.0	0.2	D_0__Bacteria; D_1__Synergistetes; D_2__Synergistia; D_3__Synergistales; D_4__Synergistaceae; D_5__uncultured; D_6__uncultured Synergistetes bacterium
New.CleanUp.ReferenceOTU563	3.9176470588235155	0.047781711798760645	0.24414677339504703	1.0	0.0	0.2	D_0__Bacteria; D_1__Firmicutes; D_2__Clostridia; D_3__Clostridiales; D_4__Ruminococcaceae; D_5__uncultured; D_6__uncultured bacterium
New.CleanUp.ReferenceOTU567	3.9176470588235155	0.047781711798760645	0.24414677339504703	1.0	0.0	0.2	D_0__Bacteria; D_1__Bacteroidetes; D_2__Flavobacteriia; D_3__Flavobacteriales; D_4__Blattabacteriaceae; D_5__Blattabacterium; Ambiguous_taxa
New.CleanUp.ReferenceOTU566	3.9176470588235155	0.047781711798760645	0.24414677339504703	1.0	0.0	0.2	Unassigned
New.CleanUp.ReferenceOTU736	3.9176470588235155	0.047781711798760645	0.24414677339504703	1.0	0.0	0.2	D_0__Archaea; D_1__Euryarchaeota; D_2__Methanobacteria; D_3__Methanobacteriales; D_4__Methanobacteriaceae; D_5__Methanobrevibacter
New.CleanUp.ReferenceOTU1504	3.9176470588235155	0.047781711798760645	0.24414677339504703	1.0	0.0	0.2	D_0__Bacteria; D_1__Proteobacteria; D_2__Deltaproteobacteria; D_3__Desulfobacterales; D_4__Desulfobacteraceae; D_5__Desulfosarcina
New.CleanUp.ReferenceOTU2859	3.9176470588235155	0.047781711798760645	0.24414677339504703	1.0	0.0	0.2	D_0__Archaea; D_1__Euryarchaeota; D_2__Methanobacteria; D_3__Methanobacteriales; D_4__Methanobacteriaceae; D_5__Methanobrevibacter
New.CleanUp.ReferenceOTU1431	3.9176470588235155	0.047781711798760645	0.24414677339504703	1.0	0.0	0.2	D_0__Bacteria; D_1__Firmicutes; D_2__Clostridia; D_3__Clostridiales; D_4__Ruminococcaceae; D_5__Intestinimonas
New.CleanUp.ReferenceOTU276	3.9176470588235155	0.047781711798760645	0.24414677339504703	1.0	0.0	0.2	D_0__Bacteria; D_1__Firmicutes; D_2__Clostridia; D_3__Clostridiales; D_4__Family XIII; D_5__Family XIII UCG-002; D_6__uncultured bacterium
New.CleanUp.ReferenceOTU797	3.9176470588235155	0.047781711798760645	0.24414677339504703	1.0	0.0	0.2	D_0__Bacteria; D_1__Bacteroidetes; D_2__Bacteroidia; D_3__Bacteroidales; D_4__M2PB4-65 termite group; D_5__uncultured Bacteroidetes bacterium; D_6__uncultured Bacteroidetes bacterium
New.CleanUp.ReferenceOTU39369	3.9176470588235155	0.047781711798760645	0.24414677339504703	1.0	0.0	0.2	D_0__Bacteria; D_1__Synergistetes; D_2__Synergistia; D_3__Synergistales; D_4__Synergistaceae; D_5__uncultured; D_6__uncultured bacterium
New.CleanUp.ReferenceOTU895	3.9176470588235155	0.047781711798760645	0.24414677339504703	1.0	0.0	0.2	D_0__Bacteria; D_1__Firmicutes; D_2__Clostridia; D_3__Clostridiales; D_4__Ruminococcaceae; D_5__Ruminococcaceae UCG-009; D_6__uncultured bacterium
New.CleanUp.ReferenceOTU387	3.9176470588235155	0.047781711798760645	0.24414677339504703	1.0	0.0	0.2	D_0__Bacteria; D_1__Firmicutes; D_2__Clostridia; D_3__Clostridiales; D_4__Ruminococcaceae; D_5__Ruminococcaceae NK4A214 group; Ambiguous_taxa
New.CleanUp.ReferenceOTU413	3.9176470588235155	0.047781711798760645	0.24414677339504703	1.0	0.0	0.2	D_0__Bacteria; D_1__Firmicutes; D_2__Clostridia; D_3__Clostridiales; D_4__Ruminococcaceae; D_5__Anaerotruncus; D_6__uncultured bacterium
New.CleanUp.ReferenceOTU354	3.9176470588235155	0.047781711798760645	0.24414677339504703	1.0	0.0	0.2	D_0__Bacteria
New.CleanUp.ReferenceOTU593	3.9176470588235155	0.047781711798760645	0.24414677339504703	1.0	0.0	0.2	D_0__Bacteria; D_1__Bacteroidetes; D_2__Bacteroidia; D_3__Bacteroidales; D_4__Porphyromonadaceae; D_5__Parabacteroides; D_6__uncultured bacterium
New.CleanUp.ReferenceOTU1591	3.9176470588235155	0.047781711798760645	0.24414677339504703	1.0	0.0	0.2	D_0__Bacteria; D_1__Firmicutes; D_2__Clostridia; D_3__Clostridiales; D_4__Ruminococcaceae; D_5__uncultured; D_6__uncultured bacterium
New.CleanUp.ReferenceOTU864	3.9176470588235155	0.047781711798760645	0.24414677339504703	1.0	0.0	0.2	D_0__Bacteria; D_1__Firmicutes; D_2__Clostridia; D_3__Clostridiales; D_4__Ruminococcaceae; D_5__Ruminiclostridium 5; D_6__uncultured bacterium
New.CleanUp.ReferenceOTU41919	3.9176470588235155	0.047781711798760645	0.24414677339504703	1.0	0.0	0.2	D_0__Bacteria; D_1__Firmicutes; D_2__Clostridia; D_3__Clostridiales; D_4__Lachnospiraceae; D_5__Tyzzerella 3
New.CleanUp.ReferenceOTU9839	3.9176470588235155	0.047781711798760645	0.24414677339504703	1.0	0.0	0.2	D_0__Bacteria; D_1__Bacteroidetes; D_2__Bacteroidia; D_3__Bacteroidales; D_4__Porphyromonadaceae; D_5__uncultured; D_6__uncultured Bacteroidetes bacterium
New.CleanUp.ReferenceOTU1158	3.9176470588235155	0.047781711798760645	0.24414677339504703	1.0	0.0	0.2	D_0__Bacteria; D_1__Proteobacteria; D_2__Deltaproteobacteria; D_3__Desulfovibrionales; D_4__Desulfovibrionaceae; D_5__Desulfovibrio
New.CleanUp.ReferenceOTU459	3.9176470588235155	0.047781711798760645	0.24414677339504703	1.0	0.0	0.2	D_0__Bacteria; D_1__Verrucomicrobia; D_2__LD1-PB3; D_3__uncultured bacterium; D_4__uncultured bacterium; D_5__uncultured bacterium; D_6__uncultured bacterium
New.CleanUp.ReferenceOTU19322	3.9176470588235155	0.047781711798760645	0.24414677339504703	1.0	0.0	0.2	D_0__Bacteria; D_1__Firmicutes; D_2__Clostridia; D_3__Clostridiales; D_4__Ruminococcaceae; D_5__Papillibacter
KJ923794.1.1762	3.9085714285714146	0.048040417282187726	0.24414677339504703	1.0	0.0	0.25	D_0__Bacteria; D_1__Firmicutes; D_2__Bacilli; D_3__Bacillales; D_4__Staphylococcaceae; D_5__Staphylococcus; D_6__Staphylococcus aureus
AB234483.1.1432	3.9085714285714146	0.048040417282187726	0.24414677339504703	1.0	0.0	0.25	D_0__Bacteria; D_1__Firmicutes; D_2__Clostridia; D_3__Clostridiales; D_4__Christensenellaceae; D_5__Christensenellaceae R-7 group
GQ138293.1.1385	3.9085714285714146	0.048040417282187726	0.24414677339504703	1.0	0.0	0.25	D_0__Bacteria; D_1__Firmicutes; D_2__Clostridia; D_3__Clostridiales; D_4__Clostridiales vadinBB60 group; D_5__uncultured bacterium; D_6__uncultured bacterium
KJ503823.1.1444	3.9085714285714146	0.048040417282187726	0.24414677339504703	1.0	0.0	0.35	D_0__Bacteria; D_1__Proteobacteria; D_2__Betaproteobacteria; D_3__Burkholderiales; D_4__Comamonadaceae; D_5__Comamonas
FM242230.1.1521	3.9085714285714146	0.048040417282187726	0.24414677339504703	1.0	0.0	0.7	D_0__Bacteria; D_1__Proteobacteria; D_2__Deltaproteobacteria; D_3__Desulfobacterales; D_4__Desulfobacteraceae; D_5__Desulfosarcina
KM650218.1.1536	3.9085714285714146	0.048040417282187726	0.24414677339504703	1.0	0.0	0.25	D_0__Bacteria; D_1__Proteobacteria; D_2__Deltaproteobacteria; D_3__Desulfovibrionales; D_4__Desulfovibrionaceae; D_5__Desulfovibrio; D_6__uncultured proteobacterium
DQ307719.1.1417	3.9085714285714146	0.048040417282187726	0.24414677339504703	1.0	0.0	0.25	D_0__Bacteria; D_1__Planctomycetes; D_2__vadinHA49; D_3__uncultured bacterium; D_4__uncultured bacterium; D_5__uncultured bacterium; D_6__uncultured bacterium
KM650290.1.1444	3.9085714285714146	0.048040417282187726	0.24414677339504703	1.0	0.0	0.25	D_0__Bacteria; D_1__Bacteroidetes; D_2__Bacteroidia; D_3__Bacteroidales; D_4__Porphyromonadaceae; D_5__uncultured
KP090472.1.1445	3.9085714285714146	0.048040417282187726	0.24414677339504703	1.0	0.0	0.3	D_0__Bacteria; D_1__Firmicutes; D_2__Clostridia; D_3__Clostridiales; D_4__Ruminococcaceae; D_5__Ruminococcaceae UCG-014; D_6__uncultured bacterium
New.CleanUp.ReferenceOTU314	3.9085714285714146	0.048040417282187726	0.24414677339504703	1.0	0.0	0.25	D_0__Bacteria; D_1__Firmicutes; D_2__Clostridia; D_3__Clostridiales; D_4__Ruminococcaceae; D_5__Ruminococcaceae UCG-010
New.CleanUp.ReferenceOTU883	3.9085714285714146	0.048040417282187726	0.24414677339504703	1.0	0.0	0.35	D_0__Bacteria; D_1__Firmicutes; D_2__Clostridia; D_3__Clostridiales; D_4__Christensenellaceae; D_5__Christensenellaceae R-7 group; D_6__Blattella germanica (German cockroach)
New.CleanUp.ReferenceOTU393	3.9085714285714146	0.048040417282187726	0.24414677339504703	1.0	0.0	0.45	D_0__Bacteria; D_1__Firmicutes; D_2__Clostridia; D_3__Clostridiales; D_4__Christensenellaceae; D_5__Christensenellaceae R-7 group
New.CleanUp.ReferenceOTU290	3.9085714285714146	0.048040417282187726	0.24414677339504703	1.0	0.0	0.25	D_0__Bacteria; D_1__Firmicutes; D_2__Clostridia; D_3__Clostridiales; D_4__Ruminococcaceae
New.CleanUp.ReferenceOTU872	3.9085714285714146	0.048040417282187726	0.24414677339504703	1.0	0.0	0.35	D_0__Bacteria; D_1__Firmicutes; D_2__Clostridia; D_3__Clostridiales; D_4__Christensenellaceae; D_5__Christensenellaceae R-7 group; D_6__uncultured bacterium
New.CleanUp.ReferenceOTU366	3.9085714285714146	0.048040417282187726	0.24414677339504703	1.0	0.0	0.25	D_0__Bacteria; D_1__Bacteroidetes; D_2__Bacteroidia; D_3__Bacteroidales; D_4__Rikenellaceae; D_5__Alistipes
New.CleanUp.ReferenceOTU10122	3.9085714285714146	0.048040417282187726	0.24414677339504703	1.0	0.0	0.25	D_0__Bacteria; D_1__Bacteroidetes; D_2__Bacteroidia; D_3__Bacteroidales; D_4__Porphyromonadaceae; D_5__uncultured; D_6__uncultured Bacteroidetes bacterium
New.CleanUp.ReferenceOTU1125	3.9085714285714146	0.048040417282187726	0.24414677339504703	1.0	0.0	0.25	D_0__Bacteria; D_1__Proteobacteria; D_2__Gammaproteobacteria; D_3__Enterobacteriales; D_4__Enterobacteriaceae; D_5__Cronobacter
New.CleanUp.ReferenceOTU1122	3.9085714285714146	0.048040417282187726	0.24414677339504703	1.0	0.0	0.25	D_0__Bacteria; D_1__Proteobacteria; D_2__Gammaproteobacteria; D_3__Enterobacteriales; D_4__Enterobacteriaceae; D_5__Serratia; D_6__Serratia sp. SBS
New.CleanUp.ReferenceOTU3899	3.9085714285714146	0.048040417282187726	0.24414677339504703	1.0	0.0	0.25	D_0__Bacteria; D_1__Synergistetes; D_2__Synergistia; D_3__Synergistales; D_4__Synergistaceae; D_5__uncultured; D_6__uncultured Synergistetes bacterium
New.CleanUp.ReferenceOTU13758	3.9085714285714146	0.048040417282187726	0.24414677339504703	1.0	0.0	0.25	D_0__Bacteria; D_1__Proteobacteria; D_2__Deltaproteobacteria; D_3__Desulfobacterales; D_4__Desulfobacteraceae; D_5__Desulfosarcina
New.CleanUp.ReferenceOTU22977	3.9085714285714146	0.048040417282187726	0.24414677339504703	1.0	0.0	0.25	D_0__Bacteria; D_1__Saccharibacteria
New.CleanUp.ReferenceOTU338	3.9085714285714146	0.048040417282187726	0.24414677339504703	1.0	0.0	0.25	D_0__Bacteria; D_1__Firmicutes; D_2__Clostridia; D_3__Clostridiales; D_4__Ruminococcaceae; D_5__Anaerotruncus; D_6__uncultured bacterium
New.CleanUp.ReferenceOTU330	3.9085714285714146	0.048040417282187726	0.24414677339504703	1.0	0.0	0.3	D_0__Bacteria; D_1__Firmicutes; D_2__Clostridia; D_3__Clostridiales; D_4__Lachnospiraceae; D_5__Tyzzerella 3; D_6__uncultured Clostridiales bacterium
New.CleanUp.ReferenceOTU331	3.9085714285714146	0.048040417282187726	0.24414677339504703	1.0	0.0	0.35	Unassigned
New.CleanUp.ReferenceOTU708	3.9085714285714146	0.048040417282187726	0.24414677339504703	1.0	0.0	0.35	D_0__Bacteria; D_1__Firmicutes; D_2__Clostridia; D_3__Clostridiales; D_4__Family XIII; D_5__Family XIII UCG-002
New.CleanUp.ReferenceOTU307	3.9085714285714146	0.048040417282187726	0.24414677339504703	1.0	0.0	0.3	D_0__Bacteria; D_1__Deferribacteres; D_2__Deferribacteres; D_3__Deferribacterales; D_4__Deferribacteraceae; D_5__Mucispirillum
New.CleanUp.ReferenceOTU303	3.9085714285714146	0.048040417282187726	0.24414677339504703	1.0	0.0	0.25	Unassigned
New.CleanUp.ReferenceOTU302	3.9085714285714146	0.048040417282187726	0.24414677339504703	1.0	0.0	0.25	D_0__Bacteria; D_1__Firmicutes; D_2__Clostridia; D_3__Clostridiales; D_4__Peptococcaceae; D_5__uncultured; D_6__uncultured bacterium
New.CleanUp.ReferenceOTU543	3.9085714285714146	0.048040417282187726	0.24414677339504703	1.0	0.0	0.25	D_0__Bacteria; D_1__Firmicutes; D_2__Clostridia; D_3__Clostridiales; D_4__Ruminococcaceae; D_5__Ruminococcaceae NK4A214 group
New.CleanUp.ReferenceOTU14875	3.9085714285714146	0.048040417282187726	0.24414677339504703	1.0	0.0	0.25	D_0__Bacteria; D_1__Proteobacteria; D_2__Deltaproteobacteria; D_3__Desulfovibrionales; D_4__Desulfovibrionaceae; D_5__Desulfovibrio
New.CleanUp.ReferenceOTU1443	3.9085714285714146	0.048040417282187726	0.24414677339504703	1.0	0.0	0.25	D_0__Bacteria; D_1__Firmicutes; D_2__Clostridia; D_3__Clostridiales; D_4__Ruminococcaceae; D_5__Anaerotruncus; D_6__uncultured bacterium
New.CleanUp.ReferenceOTU414	3.9085714285714146	0.048040417282187726	0.24414677339504703	1.0	0.0	0.25	D_0__Bacteria; D_1__Lentisphaerae; D_2__Lentisphaeria; D_3__Victivallales; D_4__Victivallaceae
New.CleanUp.ReferenceOTU497	3.9085714285714146	0.048040417282187726	0.24414677339504703	1.0	0.0	0.25	D_0__Bacteria; D_1__Firmicutes; D_2__Clostridia; D_3__Clostridiales; D_4__Christensenellaceae; D_5__Christensenellaceae R-7 group; D_6__uncultured bacterium
New.CleanUp.ReferenceOTU36006	3.9085714285714146	0.048040417282187726	0.24414677339504703	1.0	0.0	0.25	D_0__Bacteria; D_1__Firmicutes; D_2__Clostridia; D_3__Clostridiales; D_4__Lachnospiraceae; D_5__Lachnoclostridium; D_6__uncultured bacterium
New.CleanUp.ReferenceOTU692	3.9085714285714146	0.048040417282187726	0.24414677339504703	1.0	0.0	0.35	D_0__Bacteria; D_1__Bacteroidetes; D_2__Bacteroidia; D_3__Bacteroidales; D_4__Rikenellaceae; D_5__Alistipes; D_6__uncultured bacterium
New.CleanUp.ReferenceOTU440	3.9085714285714146	0.048040417282187726	0.24414677339504703	1.0	0.0	0.25	D_0__Bacteria; D_1__Firmicutes; D_2__Clostridia; D_3__Clostridiales; D_4__Christensenellaceae; D_5__Christensenellaceae R-7 group; D_6__uncultured bacterium
New.CleanUp.ReferenceOTU606	3.9085714285714146	0.048040417282187726	0.24414677339504703	1.0	0.0	0.3	D_0__Bacteria; D_1__Proteobacteria; D_2__Deltaproteobacteria; D_3__Desulfovibrionales; D_4__Desulfovibrionaceae; D_5__Desulfovibrio
New.CleanUp.ReferenceOTU1423	3.9085714285714146	0.048040417282187726	0.24414677339504703	1.0	0.0	0.3	D_0__Bacteria; D_1__Firmicutes; D_2__Bacilli; D_3__Lactobacillales; D_4__Lactobacillaceae; D_5__Lactobacillus
New.CleanUp.ReferenceOTU1428	3.9085714285714146	0.048040417282187726	0.24414677339504703	1.0	0.0	0.35	D_0__Bacteria; D_1__Firmicutes; D_2__Clostridia; D_3__Clostridiales; D_4__Ruminococcaceae; D_5__Ruminiclostridium 9; D_6__uncultured bacterium
New.CleanUp.ReferenceOTU570	3.9085714285714146	0.048040417282187726	0.24414677339504703	1.0	0.0	0.3	D_0__Bacteria; D_1__Bacteroidetes; D_2__Bacteroidia; D_3__Bacteroidales; D_4__Porphyromonadaceae; D_5__Parabacteroides
New.CleanUp.ReferenceOTU1489	3.9085714285714146	0.048040417282187726	0.24414677339504703	1.0	0.0	0.3	D_0__Bacteria; D_1__Firmicutes; D_2__Clostridia; D_3__Clostridiales; D_4__Ruminococcaceae; D_5__Candidatus Soleaferrea; D_6__uncultured bacterium
New.CleanUp.ReferenceOTU1054	3.9085714285714146	0.048040417282187726	0.24414677339504703	1.0	0.0	0.25	D_0__Bacteria; D_1__Bacteroidetes; D_2__Bacteroidia; D_3__Bacteroidales; D_4__Porphyromonadaceae; D_5__uncultured; D_6__uncultured Bacteroidetes bacterium
New.CleanUp.ReferenceOTU454	3.9085714285714146	0.048040417282187726	0.24414677339504703	1.0	0.0	0.3	D_0__Bacteria; D_1__Proteobacteria; D_2__Deltaproteobacteria; D_3__Desulfovibrionales; D_4__Desulfovibrionaceae; D_5__Desulfovibrio; D_6__uncultured bacterium
New.CleanUp.ReferenceOTU452	3.9085714285714146	0.048040417282187726	0.24414677339504703	1.0	0.0	0.25	D_0__Bacteria; D_1__Bacteroidetes; D_2__Bacteroidia; D_3__Bacteroidales; D_4__Porphyromonadaceae; D_5__uncultured; D_6__Blattella germanica (German cockroach)
AB234532.1.1368	3.9055555555555412	0.04812671312917734	0.24414677339504703	1.0	0.0	0.3	D_0__Bacteria; D_1__Proteobacteria; D_2__Deltaproteobacteria; D_3__Desulfovibrionales; D_4__Desulfovibrionaceae; D_5__uncultured
AB243426.1.1537	3.9055555555555412	0.04812671312917734	0.24414677339504703	1.0	0.0	0.3	D_0__Bacteria; D_1__Proteobacteria; D_2__Gammaproteobacteria; D_3__Enterobacteriales; D_4__Enterobacteriaceae; D_5__Xenorhabdus
EU794191.1.1500	3.9055555555555412	0.04812671312917734	0.24414677339504703	1.0	0.0	0.3	D_0__Bacteria; D_1__Tenericutes; D_2__Mollicutes; D_3__Mollicutes RF9; D_4__uncultured bacterium; D_5__uncultured bacterium; D_6__uncultured bacterium
BACO01000094.3324.4880	3.9055555555555412	0.04812671312917734	0.24414677339504703	1.0	0.0	0.3	D_0__Bacteria; D_1__Firmicutes; D_2__Bacilli; D_3__Lactobacillales; D_4__Lactobacillaceae; D_5__Lactobacillus
JN680671.1.1512	3.9055555555555412	0.04812671312917734	0.24414677339504703	1.0	0.0	0.3	D_0__Bacteria; D_1__Proteobacteria; D_2__Deltaproteobacteria; D_3__Desulfovibrionales; D_4__Desulfovibrionaceae; D_5__Desulfovibrio; D_6__uncultured delta proteobacterium
New.ReferenceOTU83	3.9055555555555412	0.04812671312917734	0.24414677339504703	1.0	0.0	0.3	D_0__Bacteria; D_1__Fusobacteria; D_2__Fusobacteriia; D_3__Fusobacteriales; D_4__Fusobacteriaceae; D_5__Fusobacterium; D_6__uncultured bacterium
New.CleanUp.ReferenceOTU399	3.9055555555555412	0.04812671312917734	0.24414677339504703	1.0	0.0	0.3	D_0__Bacteria; D_1__Firmicutes; D_2__Clostridia; D_3__Clostridiales; D_4__Ruminococcaceae; D_5__Ruminococcaceae UCG-014; D_6__uncultured bacterium
New.CleanUp.ReferenceOTU400	3.9055555555555412	0.04812671312917734	0.24414677339504703	1.0	0.0	0.3	D_0__Bacteria; D_1__Bacteroidetes; D_2__Bacteroidia; D_3__Bacteroidales; D_4__Porphyromonadaceae; D_5__Paludibacter
New.CleanUp.ReferenceOTU293	3.9055555555555412	0.04812671312917734	0.24414677339504703	1.0	0.0	0.3	D_0__Bacteria; D_1__Bacteroidetes; D_2__Bacteroidia; D_3__Bacteroidales; D_4__Rikenellaceae; D_5__Alistipes; D_6__uncultured bacterium
New.CleanUp.ReferenceOTU369	3.9055555555555412	0.04812671312917734	0.24414677339504703	1.0	0.0	0.3	D_0__Bacteria; D_1__Actinobacteria; D_2__Actinobacteria; D_3__Micrococcales; D_4__Microbacteriaceae; D_5__Leifsonia; D_6__Leifsonia sp. D24
New.CleanUp.ReferenceOTU274	3.9055555555555412	0.04812671312917734	0.24414677339504703	1.0	0.0	0.3	D_0__Bacteria; D_1__Firmicutes; D_2__Clostridia; D_3__Clostridiales; D_4__Peptococcaceae; D_5__uncultured; D_6__uncultured bacterium
New.CleanUp.ReferenceOTU386	3.9055555555555412	0.04812671312917734	0.24414677339504703	1.0	0.0	0.3	D_0__Bacteria; D_1__Saccharibacteria; D_2__Unknown Class; D_3__Unknown Order; D_4__Unknown Family; D_5__Candidatus Saccharimonas
New.CleanUp.ReferenceOTU384	3.9055555555555412	0.04812671312917734	0.24414677339504703	1.0	0.0	0.3	D_0__Bacteria; D_1__Planctomycetes; D_2__vadinHA49; D_3__uncultured bacterium; D_4__uncultured bacterium; D_5__uncultured bacterium; D_6__uncultured bacterium
New.CleanUp.ReferenceOTU675	3.9055555555555412	0.04812671312917734	0.24414677339504703	1.0	0.0	0.3	D_0__Bacteria; D_1__Firmicutes; D_2__Clostridia; D_3__Clostridiales; D_4__Ruminococcaceae; D_5__Ruminococcaceae UCG-009; D_6__uncultured Firmicutes bacterium
New.CleanUp.ReferenceOTU495	3.9055555555555412	0.04812671312917734	0.24414677339504703	1.0	0.0	0.3	D_0__Bacteria; D_1__Firmicutes; D_2__Clostridia; D_3__Clostridiales; D_4__Christensenellaceae
New.CleanUp.ReferenceOTU325	3.9055555555555412	0.04812671312917734	0.24414677339504703	1.0	0.0	0.3	D_0__Bacteria; D_1__Firmicutes; D_2__Clostridia; D_3__Clostridiales; D_4__Peptococcaceae; D_5__uncultured; D_6__uncultured bacterium
New.CleanUp.ReferenceOTU433	3.9055555555555412	0.04812671312917734	0.24414677339504703	1.0	0.0	0.3	D_0__Bacteria; D_1__Firmicutes; D_2__Clostridia; D_3__Clostridiales; D_4__Ruminococcaceae; D_5__uncultured; D_6__uncultured bacterium
AJ576394.1.1449	3.904049363671409	0.04816987236752168	0.24414677339504703	1.0	0.0	0.45	D_0__Bacteria; D_1__Firmicutes; D_2__Erysipelotrichia; D_3__Erysipelotrichales; D_4__Erysipelotrichaceae; D_5__Erysipelatoclostridium; D_6__uncultured bacterium
HM815096.1.1346	3.904049363671409	0.04816987236752168	0.24414677339504703	1.0	0.0	0.55	D_0__Bacteria; D_1__Firmicutes; D_2__Clostridia; D_3__Clostridiales; D_4__Ruminococcaceae; D_5__Ruminococcaceae UCG-014; D_6__uncultured bacterium
FR669205.1.1453	3.904049363671409	0.04816987236752168	0.24414677339504703	1.0	0.0	0.8	D_0__Bacteria; D_1__Firmicutes; D_2__Clostridia; D_3__Clostridiales; D_4__Ruminococcaceae; D_5__Ruminococcaceae NK4A214 group; D_6__uncultured bacterium
AB362274.1.1422	3.904049363671409	0.04816987236752168	0.24414677339504703	1.0	0.0	1.2	D_0__Bacteria; D_1__Firmicutes; D_2__Bacilli; D_3__Bacillales; D_4__Bacillaceae; D_5__Anoxybacillus
JX096990.1.1474	3.904049363671409	0.04816987236752168	0.24414677339504703	1.0	0.0	0.8	D_0__Bacteria; D_1__Bacteroidetes; D_2__Sphingobacteriia; D_3__Sphingobacteriales; D_4__Sphingobacteriaceae; D_5__Pedobacter; Ambiguous_taxa
AGCT01052662.3515.5439	3.904049363671409	0.04816987236752168	0.24414677339504703	1.0	0.0	0.35	D_0__Bacteria; D_1__Proteobacteria; D_2__Alphaproteobacteria; D_3__Rickettsiales; D_4__Mitochondria
JN680611.1.1459	3.904049363671409	0.04816987236752168	0.24414677339504703	1.0	0.0	0.45	D_0__Bacteria; D_1__Firmicutes; D_2__Clostridia; D_3__Clostridiales; D_4__Ruminococcaceae; D_5__Ruminiclostridium 5; D_6__uncultured Ruminococcaceae bacterium
GQ133127.1.1384	3.904049363671409	0.04816987236752168	0.24414677339504703	1.0	0.0	0.4	D_0__Bacteria; D_1__Firmicutes; D_2__Clostridia; D_3__Clostridiales; D_4__Ruminococcaceae; D_5__Ruminococcaceae UCG-010; D_6__uncultured bacterium
AB234474.1.1336	3.904049363671409	0.04816987236752168	0.24414677339504703	1.0	0.0	0.55	D_0__Bacteria; D_1__Firmicutes; D_2__Clostridia; D_3__Clostridiales; D_4__Eubacteriaceae; D_5__Anaerofustis; D_6__uncultured bacterium
KF150691.1.1496	3.904049363671409	0.04816987236752168	0.24414677339504703	1.0	0.0	2.1	D_0__Bacteria; D_1__Firmicutes; D_2__Bacilli; D_3__Bacillales; D_4__Bacillaceae; D_5__Geobacillus
GQ138328.1.1310	3.904049363671409	0.04816987236752168	0.24414677339504703	1.0	0.0	0.4	D_0__Bacteria; D_1__Firmicutes; D_2__Clostridia; D_3__Clostridiales; D_4__Clostridiales vadinBB60 group
AB742106.1.1431	3.904049363671409	0.04816987236752168	0.24414677339504703	1.0	0.0	0.7	D_0__Bacteria; D_1__Firmicutes; D_2__Clostridia; D_3__Clostridiales; D_4__Ruminococcaceae; D_5__uncultured
JX271979.1.1520	3.904049363671409	0.04816987236752168	0.24414677339504703	1.0	0.0	0.5	D_0__Bacteria; D_1__Proteobacteria; D_2__Deltaproteobacteria; D_3__Desulfobacterales; D_4__Desulfobulbaceae; D_5__Desulfobulbus; D_6__uncultured bacterium
KM650478.1.1440	3.904049363671409	0.04816987236752168	0.24414677339504703	1.0	0.0	0.5	D_0__Bacteria; D_1__Firmicutes; D_2__Clostridia; D_3__Clostridiales; D_4__Family XIII; D_5__Family XIII UCG-002
DQ057392.1.1387	3.904049363671409	0.04816987236752168	0.24414677339504703	1.0	0.0	0.45	D_0__Bacteria; D_1__Firmicutes; D_2__Clostridia; D_3__Clostridiales; D_4__Ruminococcaceae; D_5__Ruminococcaceae UCG-014
AB234447.1.1351	3.904049363671409	0.04816987236752168	0.24414677339504703	1.0	0.0	0.35	D_0__Bacteria; D_1__Firmicutes; D_2__Clostridia; D_3__Clostridiales; D_4__Ruminococcaceae
JQ993473.1.1474	3.904049363671409	0.04816987236752168	0.24414677339504703	1.0	0.0	0.45	D_0__Bacteria; D_1__Firmicutes; D_2__Bacilli; D_3__Lactobacillales
KC705342.1.1242	3.904049363671409	0.04816987236752168	0.24414677339504703	1.0	0.0	0.85	D_0__Bacteria; D_1__Actinobacteria; D_2__Actinobacteria; D_3__Corynebacteriales; D_4__Corynebacteriaceae; D_5__Corynebacterium 1; D_6__uncultured bacterium
JQ473793.1.1385	3.904049363671409	0.04816987236752168	0.24414677339504703	1.0	0.0	0.45	D_0__Bacteria; D_1__Saccharibacteria; D_2__Unknown Class; D_3__Unknown Order; D_4__Unknown Family; D_5__Candidatus Saccharimonas; D_6__uncultured bacterium
New.CleanUp.ReferenceOTU313	3.904049363671409	0.04816987236752168	0.24414677339504703	1.0	0.0	0.35	D_0__Bacteria; D_1__Firmicutes; D_2__Clostridia; D_3__Clostridiales; D_4__Christensenellaceae; D_5__Christensenellaceae R-7 group; D_6__uncultured bacterium
New.CleanUp.ReferenceOTU404	3.904049363671409	0.04816987236752168	0.24414677339504703	1.0	0.0	0.35	D_0__Bacteria; D_1__Firmicutes; D_2__Clostridia; D_3__Clostridiales; D_4__Christensenellaceae; D_5__uncultured; D_6__uncultured bacterium
New.CleanUp.ReferenceOTU292	3.904049363671409	0.04816987236752168	0.24414677339504703	1.0	0.0	0.35	D_0__Bacteria; D_1__Bacteroidetes; D_2__Bacteroidia; D_3__Bacteroidales; D_4__Rikenellaceae; D_5__Alistipes
New.CleanUp.ReferenceOTU361	3.904049363671409	0.04816987236752168	0.24414677339504703	1.0	0.0	0.6	D_0__Bacteria; D_1__Tenericutes; D_2__Mollicutes; D_3__Mollicutes RF9
New.CleanUp.ReferenceOTU667	3.904049363671409	0.04816987236752168	0.24414677339504703	1.0	0.0	0.45	D_0__Bacteria; D_1__Proteobacteria; D_2__Gammaproteobacteria; D_3__Enterobacteriales; D_4__Enterobacteriaceae; D_5__Raoultella; D_6__Lelliottia amnigena
New.CleanUp.ReferenceOTU336	3.904049363671409	0.04816987236752168	0.24414677339504703	1.0	0.0	0.4	D_0__Bacteria; D_1__Firmicutes; D_2__Clostridia; D_3__Clostridiales; D_4__Lachnospiraceae; D_5__Robinsoniella
New.CleanUp.ReferenceOTU272	3.904049363671409	0.04816987236752168	0.24414677339504703	1.0	0.0	0.4	D_0__Bacteria; D_1__Firmicutes; D_2__Clostridia; D_3__Clostridiales; D_4__Ruminococcaceae; D_5__Ruminococcaceae UCG-010; D_6__uncultured bacterium
New.CleanUp.ReferenceOTU709	3.904049363671409	0.04816987236752168	0.24414677339504703	1.0	0.0	0.45	D_0__Bacteria; D_1__Firmicutes; D_2__Clostridia; D_3__Clostridiales; D_4__Lachnospiraceae; D_5__[Eubacterium] ventriosum group
New.CleanUp.ReferenceOTU306	3.904049363671409	0.04816987236752168	0.24414677339504703	1.0	0.0	0.6	D_0__Bacteria; D_1__Bacteroidetes; D_2__Bacteroidia; D_3__Bacteroidales; D_4__Porphyromonadaceae
New.CleanUp.ReferenceOTU287	3.904049363671409	0.04816987236752168	0.24414677339504703	1.0	0.0	0.5	D_0__Bacteria; D_1__Firmicutes; D_2__Clostridia; D_3__Clostridiales; D_4__Ruminococcaceae; D_5__Ruminococcaceae UCG-010; D_6__uncultured bacterium
New.CleanUp.ReferenceOTU1446	3.904049363671409	0.04816987236752168	0.24414677339504703	1.0	0.0	0.55	D_0__Bacteria; D_1__Firmicutes; D_2__Negativicutes; D_3__Selenomonadales; D_4__Acidaminococcaceae; D_5__uncultured
New.CleanUp.ReferenceOTU226	3.904049363671409	0.04816987236752168	0.24414677339504703	1.0	0.0	0.4	D_0__Bacteria; D_1__Bacteroidetes; D_2__Bacteroidia; D_3__Bacteroidales; D_4__Porphyromonadaceae
New.CleanUp.ReferenceOTU590	3.904049363671409	0.04816987236752168	0.24414677339504703	1.0	0.0	0.35	D_0__Bacteria; D_1__Bacteroidetes; D_2__Bacteroidia; D_3__Bacteroidales; D_4__vadinHA21; D_5__uncultured Bacteroidetes bacterium; D_6__uncultured Bacteroidetes bacterium
New.CleanUp.ReferenceOTU973	3.904049363671409	0.04816987236752168	0.24414677339504703	1.0	0.0	0.4	D_0__Bacteria; D_1__Proteobacteria; D_2__Alphaproteobacteria; D_3__Rickettsiales; D_4__Rickettsiales Incertae Sedis; D_5__Candidatus Hepatincola; D_6__uncultured alpha proteobacterium
New.CleanUp.ReferenceOTU447	3.904049363671409	0.04816987236752168	0.24414677339504703	1.0	0.0	0.4	D_0__Bacteria; D_1__Firmicutes; D_2__Clostridia; D_3__Clostridiales; D_4__Christensenellaceae
New.CleanUp.ReferenceOTU321	3.904049363671409	0.04816987236752168	0.24414677339504703	1.0	0.0	0.35	D_0__Bacteria; D_1__Firmicutes; D_2__Clostridia; D_3__Clostridiales; D_4__Christensenellaceae; D_5__Christensenellaceae R-7 group
New.CleanUp.ReferenceOTU208	3.904049363671409	0.04816987236752168	0.24414677339504703	1.0	0.0	0.4	D_0__Bacteria; D_1__Firmicutes; D_2__Clostridia; D_3__Clostridiales; D_4__Peptococcaceae; D_5__uncultured; D_6__uncultured bacterium
New.CleanUp.ReferenceOTU203	3.904049363671409	0.04816987236752168	0.24414677339504703	1.0	0.0	0.55	D_0__Bacteria; D_1__Tenericutes; D_2__Mollicutes; D_3__Mollicutes RF9; D_4__uncultured Firmicutes bacterium; D_5__uncultured Firmicutes bacterium; D_6__uncultured Firmicutes bacterium
New.CleanUp.ReferenceOTU1081	3.904049363671409	0.04816987236752168	0.24414677339504703	1.0	0.0	0.6	D_0__Bacteria; D_1__Proteobacteria; D_2__Deltaproteobacteria; D_3__Desulfovibrionales; D_4__Desulfovibrionaceae; D_5__Desulfovibrio; D_6__uncultured bacterium
New.CleanUp.ReferenceOTU237	3.904049363671409	0.04816987236752168	0.24414677339504703	1.0	0.0	0.6	D_0__Bacteria; D_1__Gracilibacteria; D_2__uncultured bacterium; D_3__uncultured bacterium; D_4__uncultured bacterium; D_5__uncultured bacterium; D_6__uncultured bacterium
New.CleanUp.ReferenceOTU1397	3.904049363671409	0.04816987236752168	0.24414677339504703	1.0	0.0	0.5	D_0__Bacteria; D_1__Firmicutes; D_2__Clostridia; D_3__Clostridiales; D_4__Christensenellaceae; D_5__Christensenellaceae R-7 group; D_6__uncultured bacterium
New.CleanUp.ReferenceOTU340	3.904049363671409	0.04816987236752168	0.24414677339504703	1.0	0.0	0.45	D_0__Bacteria; D_1__Bacteroidetes; D_2__Bacteroidia; D_3__Bacteroidales; D_4__Porphyromonadaceae; D_5__Dysgonomonas
New.CleanUp.ReferenceOTU345	3.904049363671409	0.04816987236752168	0.24414677339504703	1.0	0.0	0.35	D_0__Bacteria; D_1__Tenericutes; D_2__Mollicutes; D_3__Mollicutes RF9; D_4__uncultured bacterium; D_5__uncultured bacterium; D_6__uncultured bacterium
New.CleanUp.ReferenceOTU587	3.904049363671409	0.04816987236752168	0.24414677339504703	1.0	0.0	0.4	D_0__Bacteria; D_1__Firmicutes; D_2__Clostridia; D_3__Clostridiales; D_4__Ruminococcaceae; D_5__Ruminococcaceae UCG-014; D_6__uncultured bacterium
New.CleanUp.ReferenceOTU719	3.904049363671409	0.04816987236752168	0.24414677339504703	1.0	0.0	0.35	D_0__Bacteria; D_1__Firmicutes; D_2__Negativicutes; D_3__Selenomonadales; D_4__Acidaminococcaceae; D_5__uncultured
New.CleanUp.ReferenceOTU1267	3.904049363671409	0.04816987236752168	0.24414677339504703	1.0	0.0	0.4	D_0__Bacteria; D_1__Firmicutes; D_2__Clostridia; D_3__Clostridiales; D_4__Family XIII; D_5__uncultured
AJ576348.1.1458	3.9025443330763165	0.048213039130256936	0.24414677339504703	1.0	0.0	1.4	D_0__Bacteria; D_1__Firmicutes; D_2__Clostridia; D_3__Clostridiales; D_4__Lachnospiraceae; D_5__Tyzzerella; D_6__uncultured bacterium
EU073950.1.1398	3.9025443330763165	0.048213039130256936	0.24414677339504703	1.0	0.0	0.5	D_0__Bacteria; D_1__Proteobacteria; D_2__Betaproteobacteria; D_3__Burkholderiales; D_4__Comamonadaceae; D_5__uncultured; D_6__uncultured beta proteobacterium
AJ576410.1.1441	3.9025443330763165	0.048213039130256936	0.24414677339504703	1.0	0.0	1.05	D_0__Bacteria; D_1__Saccharibacteria; D_2__uncultured bacterium; D_3__uncultured bacterium; D_4__uncultured bacterium; D_5__uncultured bacterium; D_6__uncultured bacterium
New.CleanUp.ReferenceOTU104	3.9025443330763165	0.048213039130256936	0.24414677339504703	1.0	0.0	1.75	D_0__Bacteria; D_1__Firmicutes; D_2__Clostridia; D_3__Clostridiales; D_4__Lachnospiraceae; D_5__Lachnoclostridium 10; D_6__uncultured bacterium
New.CleanUp.ReferenceOTU211	3.9025443330763165	0.048213039130256936	0.24414677339504703	1.0	0.0	1.7	D_0__Bacteria; D_1__Bacteroidetes; D_2__Bacteroidia; D_3__Bacteroidales; D_4__Rikenellaceae; D_5__Rikenellaceae RC9 gut group; D_6__uncultured bacterium
New.CleanUp.ReferenceOTU37	3.9025443330763165	0.048213039130256936	0.24414677339504703	1.0	0.0	3.7	D_0__Bacteria; D_1__Fusobacteria; D_2__Fusobacteriia; D_3__Fusobacteriales; D_4__Fusobacteriaceae; D_5__Fusobacterium
New.CleanUp.ReferenceOTU168	3.9025443330763165	0.048213039130256936	0.24414677339504703	1.0	0.0	0.6	D_0__Bacteria; D_1__Saccharibacteria; D_2__Unknown Class; D_3__Unknown Order; D_4__Unknown Family; D_5__Candidatus Saccharimonas; Ambiguous_taxa
New.CleanUp.ReferenceOTU586	3.836003111594471	0.05016296630828655	0.2538156880546205	1.0	0.6111111111111112	0.05	D_0__Bacteria; D_1__Proteobacteria; D_2__Gammaproteobacteria; D_3__Pseudomonadales; D_4__Moraxellaceae; D_5__Acinetobacter; D_6__Acinetobacter indicus
New.CleanUp.ReferenceOTU6682	3.7523965141612243	0.052731855525160486	0.2665982905751046	1.0	0.3888888888888889	0.05	D_0__Bacteria; D_1__Bacteroidetes; D_2__Flavobacteriia; D_3__Flavobacteriales; D_4__Blattabacteriaceae; D_5__Blattabacterium; Ambiguous_taxa
New.CleanUp.ReferenceOTU1509	3.6725869809203022	0.05531426650134598	0.2785293596395209	1.0	0.3333333333333333	0.05	D_0__Bacteria; D_1__Bacteroidetes; D_2__Flavobacteriia; D_3__Flavobacteriales; D_4__Blattabacteriaceae; D_5__Blattabacterium
New.CleanUp.ReferenceOTU23990	3.6725869809203022	0.05531426650134598	0.2785293596395209	1.0	0.3333333333333333	0.05	D_0__Bacteria; D_1__Bacteroidetes; D_2__Flavobacteriia; D_3__Flavobacteriales; D_4__Blattabacteriaceae; D_5__Blattabacterium; Ambiguous_taxa
New.CleanUp.ReferenceOTU22362	3.6725869809203022	0.05531426650134598	0.2785293596395209	1.0	0.3333333333333333	0.05	D_0__Bacteria; D_1__Bacteroidetes; D_2__Flavobacteriia; D_3__Flavobacteriales; D_4__Blattabacteriaceae; D_5__Blattabacterium
New.CleanUp.ReferenceOTU2804	3.6725869809203022	0.05531426650134598	0.2785293596395209	1.0	0.3333333333333333	0.05	D_0__Bacteria; D_1__Bacteroidetes; D_2__Flavobacteriia; D_3__Flavobacteriales; D_4__Blattabacteriaceae; D_5__Blattabacterium; Ambiguous_taxa
New.CleanUp.ReferenceOTU23076	3.6725869809203022	0.05531426650134598	0.2785293596395209	1.0	0.3333333333333333	0.05	D_0__Bacteria; D_1__Bacteroidetes; D_2__Flavobacteriia; D_3__Flavobacteriales; D_4__Blattabacteriaceae; D_5__Blattabacterium; Ambiguous_taxa
DQ628952.1.1436	3.599363425925953	0.05780170033883495	0.28906991646939856	1.0	0.2777777777777778	0.05	D_0__Bacteria; D_1__Bacteroidetes; D_2__Flavobacteriia; D_3__Flavobacteriales; D_4__Flavobacteriaceae; D_5__Flavobacterium; Ambiguous_taxa
New.CleanUp.ReferenceOTU5114	3.599363425925953	0.05780170033883495	0.28906991646939856	1.0	0.2777777777777778	0.05	D_0__Bacteria; D_1__Bacteroidetes; D_2__Flavobacteriia; D_3__Flavobacteriales; D_4__Blattabacteriaceae; D_5__Blattabacterium
New.CleanUp.ReferenceOTU21164	3.599363425925953	0.05780170033883495	0.28906991646939856	1.0	0.2777777777777778	0.05	D_0__Bacteria; D_1__Bacteroidetes; D_2__Flavobacteriia; D_3__Flavobacteriales; D_4__Blattabacteriaceae; D_5__Blattabacterium
New.CleanUp.ReferenceOTU7056	3.599363425925953	0.05780170033883495	0.28906991646939856	1.0	0.2777777777777778	0.05	D_0__Bacteria; D_1__Bacteroidetes; D_2__Flavobacteriia; D_3__Flavobacteriales; D_4__Blattabacteriaceae; D_5__Blattabacterium; Ambiguous_taxa
New.CleanUp.ReferenceOTU3645	3.537645829705719	0.05999055008979034	0.28906991646939856	1.0	0.5555555555555556	0.2	D_0__Bacteria; D_1__Bacteroidetes; D_2__Flavobacteriia; D_3__Flavobacteriales; D_4__Blattabacteriaceae; D_5__Blattabacterium
New.CleanUp.ReferenceOTU24417	3.5238095238095446	0.06049325358093989	0.28906991646939856	1.0	0.16666666666666666	0.0	D_0__Bacteria; D_1__Bacteroidetes; D_2__Flavobacteriia; D_3__Flavobacteriales; D_4__Blattabacteriaceae; D_5__Blattabacterium
New.CleanUp.ReferenceOTU22411	3.5238095238095446	0.06049325358093989	0.28906991646939856	1.0	0.16666666666666666	0.0	D_0__Bacteria; D_1__Bacteroidetes; D_2__Flavobacteriia; D_3__Flavobacteriales; D_4__Blattabacteriaceae; D_5__Blattabacterium
New.CleanUp.ReferenceOTU22579	3.5238095238095446	0.06049325358093989	0.28906991646939856	1.0	0.16666666666666666	0.0	D_0__Bacteria; D_1__Bacteroidetes; D_2__Flavobacteriia; D_3__Flavobacteriales; D_4__Blattabacteriaceae; D_5__Blattabacterium
New.CleanUp.ReferenceOTU26618	3.5238095238095446	0.06049325358093989	0.28906991646939856	1.0	0.16666666666666666	0.0	D_0__Bacteria; D_1__Bacteroidetes; D_2__Flavobacteriia; D_3__Flavobacteriales; D_4__Blattabacteriaceae; D_5__Blattabacterium
New.CleanUp.ReferenceOTU20956	3.5238095238095446	0.06049325358093989	0.28906991646939856	1.0	0.16666666666666666	0.0	D_0__Bacteria; D_1__Bacteroidetes; D_2__Flavobacteriia; D_3__Flavobacteriales; D_4__Blattabacteriaceae; D_5__Blattabacterium
New.CleanUp.ReferenceOTU22351	3.5238095238095446	0.06049325358093989	0.28906991646939856	1.0	0.16666666666666666	0.0	D_0__Bacteria; D_1__Bacteroidetes; D_2__Flavobacteriia; D_3__Flavobacteriales; D_4__Blattabacteriaceae; D_5__Blattabacterium
New.CleanUp.ReferenceOTU21517	3.5238095238095446	0.06049325358093989	0.28906991646939856	1.0	0.16666666666666666	0.0	D_0__Bacteria; D_1__Bacteroidetes; D_2__Flavobacteriia; D_3__Flavobacteriales; D_4__Blattabacteriaceae; D_5__Blattabacterium; Ambiguous_taxa
New.CleanUp.ReferenceOTU21910	3.5238095238095446	0.06049325358093989	0.28906991646939856	1.0	0.16666666666666666	0.0	D_0__Bacteria; D_1__Bacteroidetes; D_2__Flavobacteriia; D_3__Flavobacteriales; D_4__Blattabacteriaceae; D_5__Blattabacterium
New.CleanUp.ReferenceOTU26073	3.5238095238095446	0.06049325358093989	0.28906991646939856	1.0	0.16666666666666666	0.0	D_0__Bacteria; D_1__Bacteroidetes; D_2__Flavobacteriia; D_3__Flavobacteriales; D_4__Blattabacteriaceae; D_5__Blattabacterium
New.CleanUp.ReferenceOTU27301	3.5238095238095446	0.06049325358093989	0.28906991646939856	1.0	0.16666666666666666	0.0	D_0__Bacteria; D_1__Bacteroidetes; D_2__Flavobacteriia; D_3__Flavobacteriales; D_4__Blattabacteriaceae; D_5__Blattabacterium; Ambiguous_taxa
New.CleanUp.ReferenceOTU24198	3.5238095238095446	0.06049325358093989	0.28906991646939856	1.0	0.16666666666666666	0.0	D_0__Bacteria; D_1__Bacteroidetes; D_2__Flavobacteriia; D_3__Flavobacteriales; D_4__Blattabacteriaceae; D_5__Blattabacterium
New.CleanUp.ReferenceOTU3758	3.5238095238095446	0.06049325358093989	0.28906991646939856	1.0	0.16666666666666666	0.0	D_0__Bacteria; D_1__Bacteroidetes; D_2__Flavobacteriia; D_3__Flavobacteriales; D_4__Blattabacteriaceae; D_5__Blattabacterium
New.CleanUp.ReferenceOTU5139	3.5238095238095446	0.06049325358093989	0.28906991646939856	1.0	0.16666666666666666	0.0	D_0__Bacteria; D_1__Bacteroidetes; D_2__Flavobacteriia; D_3__Flavobacteriales; D_4__Blattabacteriaceae; D_5__Blattabacterium
New.CleanUp.ReferenceOTU31069	3.5238095238095446	0.06049325358093989	0.28906991646939856	1.0	0.16666666666666666	0.0	D_0__Bacteria; D_1__Bacteroidetes; D_2__Flavobacteriia; D_3__Flavobacteriales; D_4__Blattabacteriaceae; D_5__Blattabacterium; Ambiguous_taxa
New.CleanUp.ReferenceOTU22068	3.5238095238095446	0.06049325358093989	0.28906991646939856	1.0	0.16666666666666666	0.0	D_0__Bacteria; D_1__Bacteroidetes; D_2__Flavobacteriia; D_3__Flavobacteriales; D_4__Blattabacteriaceae; D_5__Blattabacterium
New.CleanUp.ReferenceOTU21160	3.5238095238095446	0.06049325358093989	0.28906991646939856	1.0	0.16666666666666666	0.0	D_0__Bacteria; D_1__Bacteroidetes; D_2__Flavobacteriia; D_3__Flavobacteriales; D_4__Blattabacteriaceae; D_5__Blattabacterium; Ambiguous_taxa
New.CleanUp.ReferenceOTU26934	3.5238095238095446	0.06049325358093989	0.28906991646939856	1.0	0.16666666666666666	0.0	D_0__Bacteria; D_1__Bacteroidetes; D_2__Flavobacteriia; D_3__Flavobacteriales; D_4__Blattabacteriaceae; D_5__Blattabacterium
New.CleanUp.ReferenceOTU33349	3.5238095238095446	0.06049325358093989	0.28906991646939856	1.0	0.16666666666666666	0.0	D_0__Bacteria; D_1__Bacteroidetes; D_2__Flavobacteriia; D_3__Flavobacteriales; D_4__Blattabacteriaceae; D_5__Blattabacterium
New.CleanUp.ReferenceOTU21481	3.5238095238095446	0.06049325358093989	0.28906991646939856	1.0	0.16666666666666666	0.0	D_0__Bacteria; D_1__Bacteroidetes; D_2__Flavobacteriia; D_3__Flavobacteriales; D_4__Blattabacteriaceae; D_5__Blattabacterium
New.CleanUp.ReferenceOTU24971	3.5238095238095446	0.06049325358093989	0.28906991646939856	1.0	0.16666666666666666	0.0	D_0__Bacteria; D_1__Bacteroidetes; D_2__Flavobacteriia; D_3__Flavobacteriales; D_4__Blattabacteriaceae; D_5__Blattabacterium
New.CleanUp.ReferenceOTU26512	3.5238095238095446	0.06049325358093989	0.28906991646939856	1.0	0.16666666666666666	0.0	D_0__Bacteria; D_1__Bacteroidetes; D_2__Flavobacteriia; D_3__Flavobacteriales; D_4__Blattabacteriaceae; D_5__Blattabacterium
New.CleanUp.ReferenceOTU26823	3.5238095238095446	0.06049325358093989	0.28906991646939856	1.0	0.16666666666666666	0.0	D_0__Bacteria; D_1__Bacteroidetes; D_2__Flavobacteriia; D_3__Flavobacteriales; D_4__Blattabacteriaceae; D_5__Blattabacterium
New.CleanUp.ReferenceOTU21345	3.5238095238095446	0.06049325358093989	0.28906991646939856	1.0	0.16666666666666666	0.0	D_0__Bacteria; D_1__Bacteroidetes; D_2__Flavobacteriia; D_3__Flavobacteriales; D_4__Blattabacteriaceae; D_5__Blattabacterium
New.CleanUp.ReferenceOTU3776	3.5238095238095446	0.06049325358093989	0.28906991646939856	1.0	0.16666666666666666	0.0	D_0__Bacteria; D_1__Bacteroidetes; D_2__Flavobacteriia; D_3__Flavobacteriales; D_4__Blattabacteriaceae; D_5__Blattabacterium
New.CleanUp.ReferenceOTU25225	3.5238095238095446	0.06049325358093989	0.28906991646939856	1.0	0.16666666666666666	0.0	D_0__Bacteria; D_1__Bacteroidetes; D_2__Flavobacteriia; D_3__Flavobacteriales; D_4__Blattabacteriaceae; D_5__Blattabacterium
New.CleanUp.ReferenceOTU21793	3.5238095238095446	0.06049325358093989	0.28906991646939856	1.0	0.16666666666666666	0.0	D_0__Bacteria; D_1__Bacteroidetes; D_2__Flavobacteriia; D_3__Flavobacteriales; D_4__Blattabacteriaceae; D_5__Blattabacterium; Ambiguous_taxa
New.CleanUp.ReferenceOTU21968	3.5238095238095446	0.06049325358093989	0.28906991646939856	1.0	0.16666666666666666	0.0	D_0__Bacteria; D_1__Bacteroidetes; D_2__Flavobacteriia; D_3__Flavobacteriales; D_4__Blattabacteriaceae; D_5__Blattabacterium; Ambiguous_taxa
New.CleanUp.ReferenceOTU6715	3.5238095238095446	0.06049325358093989	0.28906991646939856	1.0	0.16666666666666666	0.0	D_0__Bacteria; D_1__Bacteroidetes; D_2__Flavobacteriia; D_3__Flavobacteriales; D_4__Blattabacteriaceae; D_5__Blattabacterium
New.CleanUp.ReferenceOTU22379	3.5238095238095446	0.06049325358093989	0.28906991646939856	1.0	0.16666666666666666	0.0	D_0__Bacteria; D_1__Bacteroidetes; D_2__Flavobacteriia; D_3__Flavobacteriales; D_4__Blattabacteriaceae; D_5__Blattabacterium
New.CleanUp.ReferenceOTU23865	3.5238095238095446	0.06049325358093989	0.28906991646939856	1.0	0.16666666666666666	0.0	D_0__Bacteria; D_1__Bacteroidetes; D_2__Flavobacteriia; D_3__Flavobacteriales; D_4__Blattabacteriaceae; D_5__Blattabacterium
New.CleanUp.ReferenceOTU3057	3.5238095238095446	0.06049325358093989	0.28906991646939856	1.0	0.16666666666666666	0.0	D_0__Bacteria; D_1__Bacteroidetes; D_2__Flavobacteriia; D_3__Flavobacteriales; D_4__Blattabacteriaceae; D_5__Blattabacterium; Ambiguous_taxa
New.CleanUp.ReferenceOTU32308	3.5238095238095446	0.06049325358093989	0.28906991646939856	1.0	0.16666666666666666	0.0	D_0__Bacteria; D_1__Bacteroidetes; D_2__Flavobacteriia; D_3__Flavobacteriales; D_4__Blattabacteriaceae; D_5__Blattabacterium; Ambiguous_taxa
New.CleanUp.ReferenceOTU25004	3.5238095238095446	0.06049325358093989	0.28906991646939856	1.0	0.16666666666666666	0.0	D_0__Bacteria; D_1__Bacteroidetes; D_2__Flavobacteriia; D_3__Flavobacteriales; D_4__Blattabacteriaceae; D_5__Blattabacterium
New.CleanUp.ReferenceOTU22563	3.5238095238095446	0.06049325358093989	0.28906991646939856	1.0	0.16666666666666666	0.0	D_0__Bacteria; D_1__Bacteroidetes; D_2__Flavobacteriia; D_3__Flavobacteriales; D_4__Blattabacteriaceae; D_5__Blattabacterium
New.CleanUp.ReferenceOTU7219	3.5238095238095446	0.06049325358093989	0.28906991646939856	1.0	0.16666666666666666	0.0	D_0__Bacteria; D_1__Bacteroidetes; D_2__Flavobacteriia; D_3__Flavobacteriales; D_4__Blattabacteriaceae; D_5__Blattabacterium
New.CleanUp.ReferenceOTU7025	3.5238095238095446	0.06049325358093989	0.28906991646939856	1.0	0.16666666666666666	0.0	D_0__Bacteria; D_1__Bacteroidetes; D_2__Flavobacteriia; D_3__Flavobacteriales; D_4__Blattabacteriaceae; D_5__Blattabacterium; Ambiguous_taxa
New.CleanUp.ReferenceOTU24061	3.5238095238095446	0.06049325358093989	0.28906991646939856	1.0	0.16666666666666666	0.0	D_0__Bacteria; D_1__Bacteroidetes; D_2__Flavobacteriia; D_3__Flavobacteriales; D_4__Blattabacteriaceae; D_5__Blattabacterium
New.CleanUp.ReferenceOTU7412	3.5238095238095446	0.06049325358093989	0.28906991646939856	1.0	0.16666666666666666	0.0	D_0__Bacteria; D_1__Bacteroidetes; D_2__Flavobacteriia; D_3__Flavobacteriales; D_4__Blattabacteriaceae; D_5__Blattabacterium; Ambiguous_taxa
New.CleanUp.ReferenceOTU20847	3.5238095238095446	0.06049325358093989	0.28906991646939856	1.0	0.16666666666666666	0.0	D_0__Bacteria; D_1__Bacteroidetes; D_2__Flavobacteriia; D_3__Flavobacteriales; D_4__Blattabacteriaceae; D_5__Blattabacterium; Ambiguous_taxa
New.CleanUp.ReferenceOTU24091	3.5238095238095446	0.06049325358093989	0.28906991646939856	1.0	0.16666666666666666	0.0	D_0__Bacteria; D_1__Bacteroidetes; D_2__Flavobacteriia; D_3__Flavobacteriales; D_4__Blattabacteriaceae; D_5__Blattabacterium
New.CleanUp.ReferenceOTU23198	3.5238095238095446	0.06049325358093989	0.28906991646939856	1.0	0.16666666666666666	0.0	D_0__Bacteria; D_1__Bacteroidetes; D_2__Flavobacteriia; D_3__Flavobacteriales; D_4__Blattabacteriaceae; D_5__Blattabacterium
New.CleanUp.ReferenceOTU23785	3.5238095238095446	0.06049325358093989	0.28906991646939856	1.0	0.16666666666666666	0.0	D_0__Bacteria; D_1__Bacteroidetes; D_2__Flavobacteriia; D_3__Flavobacteriales; D_4__Blattabacteriaceae; D_5__Blattabacterium
New.CleanUp.ReferenceOTU23544	3.5238095238095446	0.06049325358093989	0.28906991646939856	1.0	0.16666666666666666	0.0	D_0__Bacteria; D_1__Bacteroidetes; D_2__Flavobacteriia; D_3__Flavobacteriales; D_4__Blattabacteriaceae; D_5__Blattabacterium; Ambiguous_taxa
New.CleanUp.ReferenceOTU21578	3.5238095238095446	0.06049325358093989	0.28906991646939856	1.0	0.16666666666666666	0.0	D_0__Bacteria; D_1__Bacteroidetes; D_2__Flavobacteriia; D_3__Flavobacteriales; D_4__Blattabacteriaceae; D_5__Blattabacterium; Ambiguous_taxa
New.CleanUp.ReferenceOTU21774	3.5238095238095446	0.06049325358093989	0.28906991646939856	1.0	0.16666666666666666	0.0	D_0__Bacteria; D_1__Bacteroidetes; D_2__Flavobacteriia; D_3__Flavobacteriales; D_4__Blattabacteriaceae; D_5__Blattabacterium
DQ778314.1.1421	3.5185185185185395	0.060686670433102684	0.28906991646939856	1.0	0.3333333333333333	0.0	D_0__Bacteria; D_1__Bacteroidetes; D_2__Flavobacteriia; D_3__Flavobacteriales; D_4__Flavobacteriaceae; D_5__Flavobacterium; Ambiguous_taxa
New.ReferenceOTU132	3.5185185185185395	0.060686670433102684	0.28906991646939856	1.0	0.2222222222222222	0.0	D_0__Bacteria; D_1__Bacteroidetes; D_2__Flavobacteriia; D_3__Flavobacteriales; D_4__Blattabacteriaceae; D_5__Blattabacterium
New.CleanUp.ReferenceOTU5324	3.5185185185185395	0.060686670433102684	0.28906991646939856	1.0	0.2222222222222222	0.0	D_0__Bacteria; D_1__Bacteroidetes; D_2__Flavobacteriia; D_3__Flavobacteriales; D_4__Blattabacteriaceae; D_5__Blattabacterium
New.CleanUp.ReferenceOTU25875	3.5185185185185395	0.060686670433102684	0.28906991646939856	1.0	0.2777777777777778	0.0	D_0__Bacteria; D_1__Bacteroidetes; D_2__Flavobacteriia; D_3__Flavobacteriales; D_4__Blattabacteriaceae; D_5__Candidatus Sulcia
New.CleanUp.ReferenceOTU23306	3.5185185185185395	0.060686670433102684	0.28906991646939856	1.0	0.2222222222222222	0.0	D_0__Bacteria; D_1__Bacteroidetes; D_2__Flavobacteriia; D_3__Flavobacteriales; D_4__Blattabacteriaceae; D_5__Blattabacterium
New.CleanUp.ReferenceOTU23953	3.5185185185185395	0.060686670433102684	0.28906991646939856	1.0	0.2222222222222222	0.0	D_0__Bacteria; D_1__Bacteroidetes; D_2__Flavobacteriia; D_3__Flavobacteriales; D_4__Blattabacteriaceae; D_5__Blattabacterium
New.CleanUp.ReferenceOTU2640	3.5185185185185395	0.060686670433102684	0.28906991646939856	1.0	0.2222222222222222	0.0	D_0__Bacteria; D_1__Bacteroidetes; D_2__Flavobacteriia; D_3__Flavobacteriales; D_4__Blattabacteriaceae; D_5__Blattabacterium
New.CleanUp.ReferenceOTU7252	3.5185185185185395	0.060686670433102684	0.28906991646939856	1.0	0.2222222222222222	0.0	D_0__Bacteria; D_1__Bacteroidetes; D_2__Flavobacteriia; D_3__Flavobacteriales; D_4__Blattabacteriaceae; D_5__Blattabacterium
New.CleanUp.ReferenceOTU21914	3.5185185185185395	0.060686670433102684	0.28906991646939856	1.0	0.2222222222222222	0.0	D_0__Bacteria; D_1__Bacteroidetes; D_2__Flavobacteriia; D_3__Flavobacteriales; D_4__Blattabacteriaceae; D_5__Blattabacterium; Ambiguous_taxa
New.CleanUp.ReferenceOTU7399	3.5185185185185395	0.060686670433102684	0.28906991646939856	1.0	0.2222222222222222	0.0	D_0__Bacteria; D_1__Bacteroidetes; D_2__Flavobacteriia; D_3__Flavobacteriales; D_4__Blattabacteriaceae; D_5__Blattabacterium; Ambiguous_taxa
New.CleanUp.ReferenceOTU7065	3.5185185185185395	0.060686670433102684	0.28906991646939856	1.0	0.2222222222222222	0.0	D_0__Bacteria; D_1__Bacteroidetes; D_2__Flavobacteriia; D_3__Flavobacteriales; D_4__Blattabacteriaceae; D_5__Blattabacterium; Ambiguous_taxa
New.CleanUp.ReferenceOTU5333	3.5185185185185395	0.060686670433102684	0.28906991646939856	1.0	0.2222222222222222	0.0	D_0__Bacteria; D_1__Bacteroidetes; D_2__Flavobacteriia; D_3__Flavobacteriales; D_4__Blattabacteriaceae; D_5__Blattabacterium
New.CleanUp.ReferenceOTU5077	3.5185185185185395	0.060686670433102684	0.28906991646939856	1.0	0.2222222222222222	0.0	D_0__Bacteria; D_1__Bacteroidetes; D_2__Flavobacteriia; D_3__Flavobacteriales; D_4__Blattabacteriaceae; D_5__Blattabacterium
New.CleanUp.ReferenceOTU7086	3.5185185185185395	0.060686670433102684	0.28906991646939856	1.0	0.2777777777777778	0.0	D_0__Bacteria; D_1__Bacteroidetes; D_2__Flavobacteriia; D_3__Flavobacteriales; D_4__Blattabacteriaceae; D_5__Blattabacterium
New.CleanUp.ReferenceOTU830	3.5185185185185395	0.060686670433102684	0.28906991646939856	1.0	0.2777777777777778	0.0	D_0__Bacteria; D_1__Bacteroidetes; D_2__Flavobacteriia; D_3__Flavobacteriales; D_4__Blattabacteriaceae; D_5__Blattabacterium; Ambiguous_taxa
New.CleanUp.ReferenceOTU6667	3.5185185185185395	0.060686670433102684	0.28906991646939856	1.0	0.2222222222222222	0.0	D_0__Bacteria; D_1__Bacteroidetes; D_2__Flavobacteriia; D_3__Flavobacteriales; D_4__Blattabacteriaceae; D_5__Blattabacterium
New.CleanUp.ReferenceOTU22189	3.5185185185185395	0.060686670433102684	0.28906991646939856	1.0	0.2222222222222222	0.0	D_0__Bacteria; D_1__Bacteroidetes; D_2__Flavobacteriia; D_3__Flavobacteriales; D_4__Blattabacteriaceae; D_5__Blattabacterium
New.CleanUp.ReferenceOTU27108	3.5185185185185395	0.060686670433102684	0.28906991646939856	1.0	0.2222222222222222	0.0	D_0__Bacteria; D_1__Bacteroidetes; D_2__Flavobacteriia; D_3__Flavobacteriales; D_4__Blattabacteriaceae; D_5__Blattabacterium; Ambiguous_taxa
New.CleanUp.ReferenceOTU23276	3.5185185185185395	0.060686670433102684	0.28906991646939856	1.0	0.2777777777777778	0.0	D_0__Bacteria; D_1__Bacteroidetes; D_2__Flavobacteriia; D_3__Flavobacteriales; D_4__Blattabacteriaceae; D_5__Blattabacterium
New.CleanUp.ReferenceOTU4056	3.5185185185185395	0.060686670433102684	0.28906991646939856	1.0	0.2222222222222222	0.0	D_0__Bacteria; D_1__Bacteroidetes; D_2__Flavobacteriia; D_3__Flavobacteriales; D_4__Blattabacteriaceae; D_5__Blattabacterium; Ambiguous_taxa
New.CleanUp.ReferenceOTU20991	3.5185185185185395	0.060686670433102684	0.28906991646939856	1.0	0.2777777777777778	0.0	D_0__Bacteria; D_1__Bacteroidetes; D_2__Flavobacteriia; D_3__Flavobacteriales; D_4__Blattabacteriaceae; D_5__Blattabacterium
New.CleanUp.ReferenceOTU6717	3.516758379189614	0.060751159494278575	0.28915703975261564	1.0	0.3333333333333333	0.0	D_0__Bacteria; D_1__Bacteroidetes; D_2__Flavobacteriia; D_3__Flavobacteriales; D_4__Blattabacteriaceae; D_5__Blattabacterium
AF362021.1.1495	3.4207396193771538	0.06438216244673516	0.30620665254871987	1.0	0.7777777777777778	0.1	D_0__Bacteria; D_1__Actinobacteria; D_2__Actinobacteria; D_3__Propionibacteriales; D_4__Propionibacteriaceae; D_5__Propionibacterium; D_6__uncultured bacterium
New.CleanUp.ReferenceOTU6689	3.376901408450702	0.06611624729243855	0.3142153316654312	1.0	0.9444444444444444	0.3	D_0__Bacteria; D_1__Bacteroidetes; D_2__Flavobacteriia; D_3__Flavobacteriales; D_4__Blattabacteriaceae; D_5__Blattabacterium
New.CleanUp.ReferenceOTU460	3.3197222222222127	0.06845339413090683	0.32507571613455677	1.0	0.2222222222222222	0.6	D_0__Bacteria; D_1__Bacteroidetes; D_2__Flavobacteriia; D_3__Flavobacteriales; D_4__Blattabacteriaceae; D_5__Blattabacterium; Ambiguous_taxa
New.CleanUp.ReferenceOTU3633	3.2468348276426835	0.07156152372333219	0.33957814782739665	1.0	0.7222222222222222	0.15	D_0__Bacteria; D_1__Bacteroidetes; D_2__Flavobacteriia; D_3__Flavobacteriales; D_4__Blattabacteriaceae; D_5__Blattabacterium
New.CleanUp.ReferenceOTU21107	3.2049528602950557	0.07341562434206096	0.3481124187552724	1.0	0.7222222222222222	0.2	D_0__Bacteria; D_1__Bacteroidetes; D_2__Flavobacteriia; D_3__Flavobacteriales; D_4__Blattabacteriaceae; D_5__Blattabacterium
New.CleanUp.ReferenceOTU2814	3.078200211996518	0.07934828704479159	0.36971751336803826	1.0	0.7777777777777778	0.35	D_0__Bacteria; D_1__Bacteroidetes; D_2__Flavobacteriia; D_3__Flavobacteriales; D_4__Blattabacteriaceae; D_5__Blattabacterium
New.CleanUp.ReferenceOTU1248	3.047375170998629	0.08086774212497883	0.36971751336803826	1.0	3.7222222222222223	1.55	D_0__Bacteria; D_1__Bacteroidetes; D_2__Flavobacteriia; D_3__Flavobacteriales; D_4__Blattabacteriaceae; D_5__Blattabacterium; Ambiguous_taxa
New.CleanUp.ReferenceOTU2672	2.9798442906574425	0.08430738276837924	0.36971751336803826	1.0	0.5	0.15	D_0__Bacteria; D_1__Bacteroidetes; D_2__Flavobacteriia; D_3__Flavobacteriales; D_4__Blattabacteriaceae; D_5__Blattabacterium; Ambiguous_taxa
KR088584.1.1443	2.91872323972324	0.08755711783252546	0.36971751336803826	1.0	0.9444444444444444	5.05	D_0__Bacteria; D_1__Proteobacteria; D_2__Gammaproteobacteria; D_3__Pseudomonadales; D_4__Pseudomonadaceae; D_5__Pseudomonas; D_6__Pseudomonas putida
New.CleanUp.ReferenceOTU343	2.9050288267077127	0.08830367476278511	0.36971751336803826	1.0	0.05555555555555555	0.6	D_0__Bacteria; D_1__Bacteroidetes; D_2__Bacteroidia; D_3__Bacteroidales; D_4__Porphyromonadaceae
New.CleanUp.ReferenceOTU5107	2.883122605363957	0.08951228560178338	0.36971751336803826	1.0	0.4444444444444444	0.15	D_0__Bacteria; D_1__Bacteroidetes; D_2__Flavobacteriia; D_3__Flavobacteriales; D_4__Blattabacteriaceae; D_5__Blattabacterium
HW066325.1.1480	2.854285714285778	0.09113070913166563	0.36971751336803826	1.0	0.0	0.15	D_0__Bacteria; D_1__Firmicutes; D_2__Clostridia; D_3__Clostridiales; D_4__Ruminococcaceae; D_5__Anaerotruncus; D_6__uncultured bacterium
KM650219.1.1472	2.854285714285778	0.09113070913166563	0.36971751336803826	1.0	0.0	0.15	D_0__Bacteria; D_1__Proteobacteria; D_2__Deltaproteobacteria; D_3__Desulfovibrionales; D_4__Desulfovibrionaceae; D_5__Desulfovibrio
JX048377.1.1382	2.854285714285778	0.09113070913166563	0.36971751336803826	1.0	0.0	0.15	D_0__Bacteria; D_1__Fusobacteria; D_2__Fusobacteriia; D_3__Fusobacteriales; D_4__Fusobacteriaceae; D_5__Fusobacterium
KR003422.1.1558	2.854285714285778	0.09113070913166563	0.36971751336803826	1.0	0.0	0.15	D_0__Bacteria; D_1__Firmicutes; D_2__Clostridia; D_3__Clostridiales; D_4__Peptococcaceae; D_5__uncultured; D_6__uncultured bacterium
HM270360.1.1358	2.854285714285778	0.09113070913166563	0.36971751336803826	1.0	0.0	0.15	D_0__Bacteria; D_1__Bacteroidetes; D_2__Bacteroidia; D_3__Bacteroidales; D_4__Porphyromonadaceae; D_5__Dysgonomonas; Ambiguous_taxa
AY487186.1.1048	2.854285714285778	0.09113070913166563	0.36971751336803826	1.0	0.0	0.15	D_0__Archaea; D_1__Euryarchaeota; D_2__Methanomicrobia; D_3__Methanosarcinales; D_4__Methanosarcinaceae; D_5__Methanimicrococcus; D_6__uncultured Methanimicrococcus sp.
JQ855537.1.1231	2.854285714285778	0.09113070913166563	0.36971751336803826	1.0	0.0	0.15	D_0__Bacteria; D_1__Firmicutes; D_2__Clostridia; D_3__Clostridiales; D_4__Family XI; D_5__Tissierella; D_6__uncultured bacterium
JQ607069.1.1379	2.854285714285778	0.09113070913166563	0.36971751336803826	1.0	0.0	0.15	D_0__Bacteria; D_1__Fusobacteria; D_2__Fusobacteriia; D_3__Fusobacteriales; D_4__Fusobacteriaceae; D_5__Fusobacterium
GQ358878.1.1507	2.854285714285778	0.09113070913166563	0.36971751336803826	1.0	0.0	0.15	D_0__Bacteria; D_1__Firmicutes; D_2__Bacilli; D_3__Lactobacillales; D_4__Enterococcaceae; D_5__Enterococcus; Ambiguous_taxa
EU774926.1.1421	2.854285714285778	0.09113070913166563	0.36971751336803826	1.0	0.0	0.15	D_0__Bacteria; D_1__Firmicutes; D_2__Bacilli; D_3__Lactobacillales; D_4__Lactobacillaceae; D_5__Lactobacillus
EU775682.1.1362	2.854285714285778	0.09113070913166563	0.36971751336803826	1.0	0.0	0.15	D_0__Bacteria; D_1__Firmicutes; D_2__Clostridia; D_3__Clostridiales; D_4__Peptostreptococcaceae
EU779334.1.1387	2.854285714285778	0.09113070913166563	0.36971751336803826	1.0	0.0	0.15	D_0__Bacteria; D_1__Firmicutes; D_2__Clostridia; D_3__Clostridiales; D_4__Christensenellaceae; D_5__Christensenellaceae R-7 group
KJ427830.1.1319	2.854285714285778	0.09113070913166563	0.36971751336803826	1.0	0.0	0.15	D_0__Bacteria; D_1__Proteobacteria; D_2__Gammaproteobacteria; D_3__Enterobacteriales; D_4__Enterobacteriaceae; D_5__Pantoea
KR088587.1.1442	2.854285714285778	0.09113070913166563	0.36971751336803826	1.0	0.0	0.15	D_0__Bacteria; D_1__Proteobacteria; D_2__Gammaproteobacteria; D_3__Enterobacteriales; D_4__Enterobacteriaceae; D_5__Erwinia; D_6__Erwinia billingiae
KM650881.1.1472	2.854285714285778	0.09113070913166563	0.36971751336803826	1.0	0.0	0.15	D_0__Bacteria; D_1__Planctomycetes; D_2__vadinHA49; D_3__uncultured bacterium; D_4__uncultured bacterium; D_5__uncultured bacterium; D_6__uncultured bacterium
JN680665.1.1442	2.854285714285778	0.09113070913166563	0.36971751336803826	1.0	0.0	0.15	D_0__Bacteria; D_1__Firmicutes; D_2__Clostridia; D_3__Clostridiales; D_4__Family XIII; D_5__Family XIII UCG-002
KF318226.1.1424	2.854285714285778	0.09113070913166563	0.36971751336803826	1.0	0.0	0.15	D_0__Bacteria; D_1__Firmicutes; D_2__Negativicutes; D_3__Selenomonadales; D_4__Acidaminococcaceae; D_5__uncultured
JQ710346.1.1409	2.854285714285778	0.09113070913166563	0.36971751336803826	1.0	0.0	0.15	D_0__Bacteria; D_1__Proteobacteria; D_2__Deltaproteobacteria; D_3__Rs-K70 termite group; D_4__uncultured bacterium; D_5__uncultured bacterium; D_6__uncultured bacterium
KF843003.1.1394	2.854285714285778	0.09113070913166563	0.36971751336803826	1.0	0.0	0.15	D_0__Bacteria; D_1__Tenericutes; D_2__Mollicutes; D_3__Mollicutes RF9
AB089034.1.1303	2.854285714285778	0.09113070913166563	0.36971751336803826	1.0	0.0	0.15	D_0__Bacteria; D_1__Firmicutes; D_2__Clostridia; D_3__Clostridiales; D_4__Ruminococcaceae; D_5__[Eubacterium] coprostanoligenes group
New.ReferenceOTU173	2.854285714285778	0.09113070913166563	0.36971751336803826	1.0	0.0	0.15	Unassigned
New.ReferenceOTU49	2.854285714285778	0.09113070913166563	0.36971751336803826	1.0	0.0	0.15	D_0__Bacteria; D_1__Bacteroidetes; D_2__Bacteroidia; D_3__Bacteroidales; D_4__Rikenellaceae; D_5__uncultured; D_6__uncultured Rikenellaceae bacterium
New.CleanUp.ReferenceOTU553	2.854285714285778	0.09113070913166563	0.36971751336803826	1.0	0.0	0.15	D_0__Bacteria; D_1__Bacteroidetes; D_2__Bacteroidia; D_3__Bacteroidales; D_4__Bacteroidaceae; D_5__Bacteroides
New.CleanUp.ReferenceOTU557	2.854285714285778	0.09113070913166563	0.36971751336803826	1.0	0.0	0.15	D_0__Bacteria; D_1__Bacteroidetes; D_2__Bacteroidia; D_3__Bacteroidales; D_4__Rikenellaceae; D_5__Alistipes
New.CleanUp.ReferenceOTU1345	2.854285714285778	0.09113070913166563	0.36971751336803826	1.0	0.0	0.15	D_0__Bacteria; D_1__Firmicutes; D_2__Clostridia; D_3__Clostridiales; D_4__Ruminococcaceae; D_5__Candidatus Soleaferrea; D_6__uncultured bacterium
New.CleanUp.ReferenceOTU394	2.854285714285778	0.09113070913166563	0.36971751336803826	1.0	0.0	0.15	D_0__Bacteria; D_1__Firmicutes; D_2__Clostridia; D_3__Clostridiales; D_4__Clostridiales vadinBB60 group; D_5__uncultured bacterium; D_6__uncultured bacterium
New.CleanUp.ReferenceOTU935	2.854285714285778	0.09113070913166563	0.36971751336803826	1.0	0.0	0.15	D_0__Bacteria; D_1__Firmicutes; D_2__Clostridia; D_3__Clostridiales; D_4__Ruminococcaceae; D_5__uncultured; D_6__uncultured Firmicutes bacterium
New.CleanUp.ReferenceOTU937	2.854285714285778	0.09113070913166563	0.36971751336803826	1.0	0.0	0.15	D_0__Bacteria; D_1__Firmicutes; D_2__Clostridia; D_3__Clostridiales; D_4__Ruminococcaceae; D_5__uncultured; D_6__uncultured Firmicutes bacterium
New.CleanUp.ReferenceOTU766	2.854285714285778	0.09113070913166563	0.36971751336803826	1.0	0.0	0.15	D_0__Bacteria; D_1__Firmicutes; D_2__Clostridia; D_3__Clostridiales; D_4__Ruminococcaceae; D_5__Ruminococcaceae UCG-009; D_6__uncultured Firmicutes bacterium
New.CleanUp.ReferenceOTU1747	2.854285714285778	0.09113070913166563	0.36971751336803826	1.0	0.0	0.15	D_0__Bacteria; D_1__Firmicutes; D_2__Clostridia; D_3__Clostridiales; D_4__Ruminococcaceae; D_5__uncultured; D_6__uncultured Firmicutes bacterium
New.CleanUp.ReferenceOTU5972	2.854285714285778	0.09113070913166563	0.36971751336803826	1.0	0.0	0.15	D_0__Bacteria; D_1__Bacteroidetes; D_2__Flavobacteriia; D_3__Flavobacteriales; D_4__Blattabacteriaceae; D_5__Blattabacterium
New.CleanUp.ReferenceOTU483	2.854285714285778	0.09113070913166563	0.36971751336803826	1.0	0.0	0.15	D_0__Bacteria; D_1__Firmicutes; D_2__Clostridia; D_3__Clostridiales; D_4__Lachnospiraceae; D_5__Lachnospiraceae UCG-001; D_6__uncultured bacterium
New.CleanUp.ReferenceOTU10043	2.854285714285778	0.09113070913166563	0.36971751336803826	1.0	0.0	0.15	D_0__Bacteria; D_1__Proteobacteria; D_2__Deltaproteobacteria; D_3__Desulfobacterales; D_4__Desulfobulbaceae; D_5__Desulfobulbus; D_6__uncultured bacterium
New.CleanUp.ReferenceOTU1378	2.854285714285778	0.09113070913166563	0.36971751336803826	1.0	0.0	0.15	D_0__Bacteria; D_1__Firmicutes; D_2__Clostridia; D_3__Clostridiales; D_4__Christensenellaceae; D_5__Christensenellaceae R-7 group
New.CleanUp.ReferenceOTU1460	2.854285714285778	0.09113070913166563	0.36971751336803826	1.0	0.0	0.15	D_0__Bacteria; D_1__Firmicutes; D_2__Clostridia; D_3__Clostridiales; D_4__Ruminococcaceae; D_5__Ruminococcaceae UCG-010; D_6__uncultured bacterium
New.CleanUp.ReferenceOTU25038	2.854285714285778	0.09113070913166563	0.36971751336803826	1.0	0.0	0.15	D_0__Bacteria; D_1__Bacteroidetes; D_2__Flavobacteriia; D_3__Flavobacteriales; D_4__Blattabacteriaceae; D_5__Blattabacterium; Ambiguous_taxa
New.CleanUp.ReferenceOTU5841	2.854285714285778	0.09113070913166563	0.36971751336803826	1.0	0.0	0.3	D_0__Bacteria; D_1__Synergistetes; D_2__Synergistia; D_3__Synergistales; D_4__Synergistaceae
New.CleanUp.ReferenceOTU1201	2.854285714285778	0.09113070913166563	0.36971751336803826	1.0	0.0	0.15	D_0__Bacteria; D_1__Firmicutes; D_2__Clostridia; D_3__Clostridiales; D_4__Ruminococcaceae; D_5__Candidatus Soleaferrea
New.CleanUp.ReferenceOTU39339	2.854285714285778	0.09113070913166563	0.36971751336803826	1.0	0.0	0.15	D_0__Bacteria; D_1__Synergistetes; D_2__Synergistia; D_3__Synergistales; D_4__Synergistaceae; D_5__uncultured; D_6__uncultured Synergistetes bacterium
New.CleanUp.ReferenceOTU942	2.854285714285778	0.09113070913166563	0.36971751336803826	1.0	0.0	0.15	Unassigned
New.CleanUp.ReferenceOTU829	2.854285714285778	0.09113070913166563	0.36971751336803826	1.0	0.0	0.15	D_0__Bacteria; D_1__Bacteroidetes; D_2__Flavobacteriia; D_3__Flavobacteriales; D_4__Blattabacteriaceae; D_5__Blattabacterium
New.CleanUp.ReferenceOTU1438	2.854285714285778	0.09113070913166563	0.36971751336803826	1.0	0.0	0.15	D_0__Bacteria; D_1__Firmicutes; D_2__Clostridia; D_3__Clostridiales; D_4__Ruminococcaceae; D_5__[Eubacterium] coprostanoligenes group; D_6__uncultured bacterium
New.CleanUp.ReferenceOTU535	2.854285714285778	0.09113070913166563	0.36971751336803826	1.0	0.0	0.15	D_0__Bacteria; D_1__Firmicutes; D_2__Clostridia; D_3__Clostridiales; D_4__Lachnospiraceae; D_5__Tyzzerella 3; D_6__uncultured Lachnospiraceae bacterium
New.CleanUp.ReferenceOTU14829	2.854285714285778	0.09113070913166563	0.36971751336803826	1.0	0.0	0.15	D_0__Bacteria; D_1__Bacteroidetes; D_2__Bacteroidia; D_3__Bacteroidales; D_4__Rikenellaceae; D_5__Rikenellaceae RC9 gut group; D_6__uncultured Bacteroidetes bacterium
New.CleanUp.ReferenceOTU916	2.854285714285778	0.09113070913166563	0.36971751336803826	1.0	0.0	0.15	D_0__Bacteria; D_1__Proteobacteria; D_2__Deltaproteobacteria; D_3__Desulfovibrionales; D_4__Desulfovibrionaceae; D_5__Desulfovibrio; D_6__uncultured proteobacterium
New.CleanUp.ReferenceOTU1720	2.854285714285778	0.09113070913166563	0.36971751336803826	1.0	0.0	0.15	D_0__Bacteria; D_1__Firmicutes; D_2__Clostridia; D_3__Clostridiales; D_4__Ruminococcaceae; D_5__uncultured; D_6__uncultured Firmicutes bacterium
New.CleanUp.ReferenceOTU1252	2.854285714285778	0.09113070913166563	0.36971751336803826	1.0	0.0	0.15	D_0__Bacteria; D_1__Firmicutes; D_2__Clostridia; D_3__Clostridiales; D_4__Christensenellaceae; D_5__Christensenellaceae R-7 group; D_6__uncultured Clostridiaceae bacterium
New.CleanUp.ReferenceOTU810	2.854285714285778	0.09113070913166563	0.36971751336803826	1.0	0.0	0.15	D_0__Bacteria; D_1__Actinobacteria; D_2__Coriobacteriia; D_3__Coriobacteriales; D_4__Coriobacteriaceae; D_5__uncultured; D_6__uncultured bacterium
New.CleanUp.ReferenceOTU2802	2.854285714285778	0.09113070913166563	0.36971751336803826	1.0	0.0	0.15	D_0__Bacteria; D_1__Verrucomicrobia; D_2__Verrucomicrobiae; D_3__Verrucomicrobiales; D_4__Verrucomicrobiaceae; D_5__Akkermansia; D_6__uncultured Verrucomicrobia bacterium
New.CleanUp.ReferenceOTU1193	2.854285714285778	0.09113070913166563	0.36971751336803826	1.0	0.0	0.15	D_0__Bacteria; D_1__Firmicutes; D_2__Clostridia; D_3__Clostridiales; D_4__Christensenellaceae; D_5__Christensenellaceae R-7 group; D_6__uncultured bacterium
New.CleanUp.ReferenceOTU286	2.854285714285778	0.09113070913166563	0.36971751336803826	1.0	0.0	0.15	D_0__Bacteria; D_1__Firmicutes; D_2__Clostridia; D_3__Clostridiales; D_4__Ruminococcaceae; D_5__Ruminococcaceae UCG-009; D_6__uncultured bacterium
New.CleanUp.ReferenceOTU13724	2.854285714285778	0.09113070913166563	0.36971751336803826	1.0	0.0	0.15	D_0__Bacteria; D_1__Bacteroidetes; D_2__Bacteroidia; D_3__Bacteroidales; D_4__Rikenellaceae; D_5__Rikenellaceae RC9 gut group; D_6__uncultured Bacteroidetes bacterium
New.CleanUp.ReferenceOTU926	2.854285714285778	0.09113070913166563	0.36971751336803826	1.0	0.0	0.15	D_0__Bacteria; D_1__Firmicutes; D_2__Clostridia; D_3__Clostridiales; D_4__Ruminococcaceae; D_5__uncultured; D_6__uncultured Firmicutes bacterium
New.CleanUp.ReferenceOTU8041	2.854285714285778	0.09113070913166563	0.36971751336803826	1.0	0.0	0.15	D_0__Bacteria; D_1__Bacteroidetes; D_2__Bacteroidia; D_3__Bacteroidales; D_4__Rikenellaceae; D_5__Alistipes; D_6__uncultured bacterium
New.CleanUp.ReferenceOTU415	2.854285714285778	0.09113070913166563	0.36971751336803826	1.0	0.0	0.15	D_0__Bacteria; D_1__Firmicutes; D_2__Clostridia; D_3__Clostridiales; D_4__Ruminococcaceae; D_5__Anaerotruncus; D_6__uncultured bacterium
New.CleanUp.ReferenceOTU1383	2.854285714285778	0.09113070913166563	0.36971751336803826	1.0	0.0	0.15	D_0__Bacteria; D_1__Firmicutes; D_2__Clostridia; D_3__Clostridiales; D_4__Christensenellaceae; D_5__Christensenellaceae R-7 group; D_6__uncultured bacterium
New.CleanUp.ReferenceOTU494	2.854285714285778	0.09113070913166563	0.36971751336803826	1.0	0.0	0.15	D_0__Bacteria; D_1__Firmicutes; D_2__Clostridia; D_3__Clostridiales; D_4__Christensenellaceae; D_5__uncultured; D_6__uncultured bacterium
New.CleanUp.ReferenceOTU498	2.854285714285778	0.09113070913166563	0.36971751336803826	1.0	0.0	0.15	D_0__Bacteria; D_1__Firmicutes; D_2__Clostridia; D_3__Clostridiales; D_4__Lachnospiraceae; D_5__Tyzzerella 3
New.CleanUp.ReferenceOTU353	2.854285714285778	0.09113070913166563	0.36971751336803826	1.0	0.0	0.15	D_0__Bacteria; D_1__Firmicutes; D_2__Clostridia; D_3__Clostridiales; D_4__Ruminococcaceae; D_5__Ruminococcaceae UCG-014; D_6__uncultured bacterium
New.CleanUp.ReferenceOTU596	2.854285714285778	0.09113070913166563	0.36971751336803826	1.0	0.0	0.15	D_0__Bacteria; D_1__Bacteroidetes; D_2__Bacteroidia; D_3__Bacteroidales; D_4__Rikenellaceae; D_5__Alistipes; D_6__uncultured bacterium
New.CleanUp.ReferenceOTU518	2.854285714285778	0.09113070913166563	0.36971751336803826	1.0	0.0	0.15	D_0__Bacteria; D_1__Proteobacteria; D_2__Deltaproteobacteria; D_3__Desulfovibrionales; D_4__Desulfovibrionaceae; D_5__Desulfovibrio
New.CleanUp.ReferenceOTU1027	2.854285714285778	0.09113070913166563	0.36971751336803826	1.0	0.0	0.15	D_0__Bacteria; D_1__Bacteroidetes; D_2__Bacteroidia; D_3__Bacteroidales; D_4__Porphyromonadaceae; D_5__uncultured; D_6__uncultured Bacteroidetes bacterium
New.CleanUp.ReferenceOTU688	2.854285714285778	0.09113070913166563	0.36971751336803826	1.0	0.0	0.15	D_0__Bacteria; D_1__Firmicutes; D_2__Clostridia; D_3__Clostridiales
New.CleanUp.ReferenceOTU5707	2.854285714285778	0.09113070913166563	0.36971751336803826	1.0	0.0	0.15	D_0__Bacteria; D_1__Actinobacteria; D_2__Actinobacteria; D_3__Corynebacteriales; D_4__Nocardiaceae
New.CleanUp.ReferenceOTU839	2.854285714285778	0.09113070913166563	0.36971751336803826	1.0	0.0	0.15	D_0__Bacteria; D_1__Bacteroidetes; D_2__Bacteroidia; D_3__Bacteroidales; D_4__Porphyromonadaceae; D_5__Parabacteroides
New.CleanUp.ReferenceOTU37253	2.854285714285778	0.09113070913166563	0.36971751336803826	1.0	0.0	0.15	D_0__Bacteria; D_1__Firmicutes; D_2__Clostridia; D_3__Clostridiales; D_4__Peptococcaceae; D_5__uncultured; D_6__uncultured bacterium
New.CleanUp.ReferenceOTU11314	2.854285714285778	0.09113070913166563	0.36971751336803826	1.0	0.0	0.15	D_0__Bacteria; D_1__Bacteroidetes; D_2__Bacteroidia; D_3__Bacteroidales; D_4__Porphyromonadaceae; D_5__uncultured
New.CleanUp.ReferenceOTU14855	2.854285714285778	0.09113070913166563	0.36971751336803826	1.0	0.0	0.15	D_0__Bacteria; D_1__Bacteroidetes; D_2__Bacteroidia; D_3__Bacteroidales; D_4__Rikenellaceae; D_5__Rikenellaceae RC9 gut group; D_6__uncultured Bacteroidetes bacterium
New.CleanUp.ReferenceOTU699	2.854285714285778	0.09113070913166563	0.36971751336803826	1.0	0.0	0.15	Unassigned
New.CleanUp.ReferenceOTU40215	2.854285714285778	0.09113070913166563	0.36971751336803826	1.0	0.0	0.3	D_0__Bacteria; D_1__Firmicutes; D_2__Clostridia; D_3__Clostridiales; D_4__Christensenellaceae; D_5__Christensenellaceae R-7 group
New.CleanUp.ReferenceOTU1074	2.854285714285778	0.09113070913166563	0.36971751336803826	1.0	0.0	0.15	D_0__Bacteria; D_1__Bacteroidetes; D_2__Bacteroidia; D_3__Bacteroidales; D_4__Rikenellaceae; D_5__Alistipes; D_6__uncultured Bacteroidetes bacterium
New.CleanUp.ReferenceOTU15202	2.854285714285778	0.09113070913166563	0.36971751336803826	1.0	0.0	0.15	D_0__Bacteria; D_1__Proteobacteria; D_2__Deltaproteobacteria; D_3__Desulfovibrionales; D_4__Desulfovibrionaceae; D_5__Desulfovibrio
New.CleanUp.ReferenceOTU2517	2.854285714285778	0.09113070913166563	0.36971751336803826	1.0	0.0	0.15	D_0__Bacteria; D_1__Bacteroidetes; D_2__Bacteroidia; D_3__Bacteroidales; D_4__Porphyromonadaceae; D_5__uncultured
New.CleanUp.ReferenceOTU631	2.854285714285778	0.09113070913166563	0.36971751336803826	1.0	0.0	0.15	D_0__Bacteria; D_1__Firmicutes; D_2__Clostridia; D_3__Clostridiales; D_4__Christensenellaceae; D_5__Christensenellaceae R-7 group
New.CleanUp.ReferenceOTU981	2.854285714285778	0.09113070913166563	0.36971751336803826	1.0	0.0	0.15	D_0__Bacteria; D_1__Firmicutes; D_2__Clostridia; D_3__Clostridiales; D_4__Ruminococcaceae; D_5__Ruminococcaceae UCG-014
New.CleanUp.ReferenceOTU28213	2.854285714285778	0.09113070913166563	0.36971751336803826	1.0	0.0	0.15	D_0__Bacteria; D_1__Bacteroidetes; D_2__Flavobacteriia; D_3__Flavobacteriales; D_4__Blattabacteriaceae; D_5__Blattabacterium; Ambiguous_taxa
New.CleanUp.ReferenceOTU39682	2.854285714285778	0.09113070913166563	0.36971751336803826	1.0	0.0	0.15	D_0__Bacteria; D_1__Synergistetes; D_2__Synergistia; D_3__Synergistales; D_4__Synergistaceae; D_5__Candidatus Tammella; D_6__uncultured bacterium
New.CleanUp.ReferenceOTU12925	2.854285714285778	0.09113070913166563	0.36971751336803826	1.0	0.0	0.15	D_0__Bacteria; D_1__Synergistetes; D_2__Synergistia; D_3__Synergistales; D_4__Synergistaceae; D_5__uncultured; D_6__uncultured bacterium
New.CleanUp.ReferenceOTU646	2.854285714285778	0.09113070913166563	0.36971751336803826	1.0	0.0	0.15	D_0__Bacteria; D_1__Firmicutes; D_2__Clostridia; D_3__Clostridiales; D_4__Ruminococcaceae; D_5__uncultured; D_6__uncultured Firmicutes bacterium
New.CleanUp.ReferenceOTU19429	2.854285714285778	0.09113070913166563	0.36971751336803826	1.0	0.0	0.15	D_0__Bacteria; D_1__Proteobacteria; D_2__Deltaproteobacteria; D_3__Desulfobacterales; D_4__Desulfobulbaceae; D_5__Desulfobulbus; D_6__uncultured bacterium
New.CleanUp.ReferenceOTU1877	2.854285714285778	0.09113070913166563	0.36971751336803826	1.0	0.0	0.15	D_0__Bacteria; D_1__Firmicutes; D_2__Clostridia; D_3__Clostridiales; D_4__Ruminococcaceae; D_5__uncultured; D_6__uncultured bacterium
New.CleanUp.ReferenceOTU238	2.854285714285778	0.09113070913166563	0.36971751336803826	1.0	0.0	0.15	D_0__Bacteria; D_1__Firmicutes; D_2__Clostridia; D_3__Clostridiales; D_4__Clostridiales vadinBB60 group
New.CleanUp.ReferenceOTU34764	2.854285714285778	0.09113070913166563	0.36971751336803826	1.0	0.0	0.15	D_0__Bacteria; D_1__Proteobacteria; D_2__Deltaproteobacteria; D_3__Desulfobacterales; D_4__Desulfobacteraceae; D_5__Desulfosarcina
New.CleanUp.ReferenceOTU44082	2.854285714285778	0.09113070913166563	0.36971751336803826	1.0	0.0	0.15	D_0__Bacteria; D_1__Firmicutes; D_2__Clostridia; D_3__Clostridiales; D_4__Ruminococcaceae; D_5__uncultured
New.CleanUp.ReferenceOTU1210	2.854285714285778	0.09113070913166563	0.36971751336803826	1.0	0.0	0.15	D_0__Bacteria; D_1__Firmicutes; D_2__Clostridia; D_3__Clostridiales; D_4__Ruminococcaceae; D_5__uncultured; D_6__uncultured bacterium
New.CleanUp.ReferenceOTU341	2.854285714285778	0.09113070913166563	0.36971751336803826	1.0	0.0	0.15	Unassigned
New.CleanUp.ReferenceOTU4150	2.854285714285778	0.09113070913166563	0.36971751336803826	1.0	0.0	0.15	D_0__Bacteria; D_1__Synergistetes; D_2__Synergistia; D_3__Synergistales; D_4__Synergistaceae; D_5__Candidatus Tammella; D_6__uncultured bacterium
New.CleanUp.ReferenceOTU266	2.854285714285778	0.09113070913166563	0.36971751336803826	1.0	0.0	0.15	D_0__Bacteria; D_1__Firmicutes; D_2__Clostridia; D_3__Clostridiales; D_4__Christensenellaceae; D_5__uncultured; D_6__uncultured bacterium
New.CleanUp.ReferenceOTU43381	2.854285714285778	0.09113070913166563	0.36971751336803826	1.0	0.0	0.15	D_0__Bacteria; D_1__Firmicutes; D_2__Bacilli; D_3__Lactobacillales; D_4__Lactobacillaceae; D_5__Lactobacillus
New.CleanUp.ReferenceOTU4059	2.854285714285778	0.09113070913166563	0.36971751336803826	1.0	0.0	0.15	D_0__Bacteria; D_1__Firmicutes; D_2__Clostridia; D_3__Clostridiales; D_4__Peptococcaceae; D_5__uncultured; D_6__uncultured bacterium
AF000163.1.1565	2.8500000000000636	0.0913739367364417	0.36971751336803826	1.0	0.0	0.3	D_0__Bacteria; D_1__Firmicutes; D_2__Bacilli; D_3__Lactobacillales; D_4__Lactobacillaceae; D_5__Lactobacillus
AB286558.1.1456	2.8500000000000636	0.0913739367364417	0.36971751336803826	1.0	0.0	0.2	D_0__Bacteria; D_1__Proteobacteria; D_2__Gammaproteobacteria; D_3__Enterobacteriales; D_4__Enterobacteriaceae
KC119124.1.1420	2.8500000000000636	0.0913739367364417	0.36971751336803826	1.0	0.0	1.6	D_0__Bacteria; D_1__Proteobacteria; D_2__Betaproteobacteria; D_3__Burkholderiales; D_4__Oxalobacteraceae; D_5__Duganella
KP690859.1.1340	2.8500000000000636	0.0913739367364417	0.36971751336803826	1.0	0.0	0.35	D_0__Bacteria; D_1__Firmicutes; D_2__Clostridia; D_3__Clostridiales; D_4__Ruminococcaceae; D_5__[Eubacterium] coprostanoligenes group
GQ337036.1.1483	2.8500000000000636	0.0913739367364417	0.36971751336803826	1.0	0.0	0.25	D_0__Bacteria; D_1__Firmicutes; D_2__Bacilli; D_3__Lactobacillales; D_4__Enterococcaceae; D_5__Enterococcus; Ambiguous_taxa
KM650250.1.1449	2.8500000000000636	0.0913739367364417	0.36971751336803826	1.0	0.0	0.2	D_0__Bacteria; D_1__Firmicutes; D_2__Clostridia; D_3__Clostridiales; D_4__Christensenellaceae; D_5__Christensenellaceae R-7 group
KM650521.1.1454	2.8500000000000636	0.0913739367364417	0.36971751336803826	1.0	0.0	0.2	D_0__Bacteria; D_1__Bacteroidetes; D_2__Bacteroidia; D_3__Bacteroidales; D_4__Porphyromonadaceae
JN619527.1.1410	2.8500000000000636	0.0913739367364417	0.36971751336803826	1.0	0.0	0.2	D_0__Bacteria; D_1__Planctomycetes; D_2__vadinHA49; D_3__uncultured bacterium; D_4__uncultured bacterium; D_5__uncultured bacterium; D_6__uncultured bacterium
JN619557.1.1362	2.8500000000000636	0.0913739367364417	0.36971751336803826	1.0	0.0	0.25	D_0__Bacteria; D_1__Firmicutes; D_2__Clostridia; D_3__Clostridiales; D_4__Christensenellaceae; D_5__uncultured; D_6__uncultured bacterium
EF603968.1.1525	2.8500000000000636	0.0913739367364417	0.36971751336803826	1.0	0.0	0.2	D_0__Bacteria; D_1__Firmicutes; D_2__Clostridia; D_3__Clostridiales; D_4__Peptococcaceae; D_5__uncultured; D_6__uncultured bacterium
GU304152.1.1495	2.8500000000000636	0.0913739367364417	0.36971751336803826	1.0	0.0	0.3	D_0__Bacteria; D_1__Firmicutes; D_2__Clostridia; D_3__Clostridiales; D_4__Ruminococcaceae; D_5__Ruminiclostridium 9
DQ205447.1.1467	2.8500000000000636	0.0913739367364417	0.36971751336803826	1.0	0.0	0.35	D_0__Bacteria; D_1__Proteobacteria; D_2__Gammaproteobacteria; D_3__Enterobacteriales; D_4__Enterobacteriaceae; D_5__Xenorhabdus
AB192119.1.1304	2.8500000000000636	0.0913739367364417	0.36971751336803826	1.0	0.0	0.35	D_0__Bacteria; D_1__Gracilibacteria; D_2__uncultured Microgenomates group bacterium; D_3__uncultured Microgenomates group bacterium; D_4__uncultured Microgenomates group bacterium; D_5__uncultured Microgenomates group bacterium; D_6__uncultured Microgenomates group bacterium
AB288905.1.1355	2.8500000000000636	0.0913739367364417	0.36971751336803826	1.0	0.0	0.3	D_0__Bacteria; D_1__Firmicutes; D_2__Clostridia; D_3__Clostridiales; D_4__Christensenellaceae; D_5__Christensenellaceae R-7 group; D_6__uncultured bacterium
KM651146.1.1468	2.8500000000000636	0.0913739367364417	0.36971751336803826	1.0	0.0	0.2	D_0__Bacteria; D_1__Firmicutes; D_2__Bacilli; D_3__Lactobacillales
JN619946.1.1415	2.8500000000000636	0.0913739367364417	0.36971751336803826	1.0	0.0	0.2	D_0__Bacteria; D_1__Bacteroidetes; D_2__Bacteroidia; D_3__Bacteroidales; D_4__Rikenellaceae; D_5__Alistipes; D_6__uncultured bacterium
KF254833.1.915	2.8500000000000636	0.0913739367364417	0.36971751336803826	1.0	0.0	0.25	D_0__Archaea; D_1__Euryarchaeota; D_2__Thermoplasmata; D_3__Thermoplasmatales; D_4__Thermoplasmatales Incertae Sedis; D_5__Candidatus Methanogranum
AB991701.1.1500	2.8500000000000636	0.0913739367364417	0.36971751336803826	1.0	0.0	0.4	D_0__Bacteria; D_1__Cyanobacteria; D_2__Chloroplast
KM650900.1.1473	2.8500000000000636	0.0913739367364417	0.36971751336803826	1.0	0.0	0.2	D_0__Bacteria; D_1__Tenericutes; D_2__Mollicutes; D_3__Mollicutes RF9; D_4__uncultured bacterium; D_5__uncultured bacterium; D_6__uncultured bacterium
KF842537.1.1421	2.8500000000000636	0.0913739367364417	0.36971751336803826	1.0	0.0	0.2	D_0__Bacteria; D_1__Firmicutes; D_2__Clostridia; D_3__Clostridiales; D_4__Ruminococcaceae; D_5__[Eubacterium] coprostanoligenes group; D_6__uncultured bacterium
New.ReferenceOTU128	2.8500000000000636	0.0913739367364417	0.36971751336803826	1.0	0.0	0.2	D_0__Bacteria; D_1__Bacteroidetes; D_2__Flavobacteriia; D_3__Flavobacteriales; D_4__Blattabacteriaceae; D_5__Blattabacterium; Ambiguous_taxa
New.ReferenceOTU186	2.8500000000000636	0.0913739367364417	0.36971751336803826	1.0	0.0	8.9	D_0__Bacteria; D_1__SR1 (Absconditabacteria)
New.CleanUp.ReferenceOTU312	2.8500000000000636	0.0913739367364417	0.36971751336803826	1.0	0.0	0.35	D_0__Bacteria; D_1__Firmicutes; D_2__Clostridia; D_3__Clostridiales; D_4__Ruminococcaceae; D_5__Ruminiclostridium 5
New.CleanUp.ReferenceOTU550	2.8500000000000636	0.0913739367364417	0.36971751336803826	1.0	0.0	0.35	Unassigned
New.CleanUp.ReferenceOTU408	2.8500000000000636	0.0913739367364417	0.36971751336803826	1.0	0.0	0.25	D_0__Bacteria; D_1__Firmicutes; D_2__Clostridia; D_3__Clostridiales; D_4__Christensenellaceae; D_5__Christensenellaceae R-7 group; D_6__uncultured bacterium
New.CleanUp.ReferenceOTU401	2.8500000000000636	0.0913739367364417	0.36971751336803826	1.0	0.0	0.2	D_0__Bacteria; D_1__Proteobacteria; D_2__Deltaproteobacteria; D_3__Desulfovibrionales; D_4__Desulfovibrionaceae; D_5__Desulfovibrio
New.CleanUp.ReferenceOTU870	2.8500000000000636	0.0913739367364417	0.36971751336803826	1.0	0.0	0.2	D_0__Bacteria; D_1__Firmicutes; D_2__Clostridia; D_3__Clostridiales; D_4__Lachnospiraceae
New.CleanUp.ReferenceOTU484	2.8500000000000636	0.0913739367364417	0.36971751336803826	1.0	0.0	0.25	Unassigned
New.CleanUp.ReferenceOTU485	2.8500000000000636	0.0913739367364417	0.36971751336803826	1.0	0.0	0.2	D_0__Bacteria; D_1__Verrucomicrobia; D_2__WCHB1-41; D_3__uncultured Verrucomicrobia bacterium; D_4__uncultured Verrucomicrobia bacterium; D_5__uncultured Verrucomicrobia bacterium; D_6__uncultured Verrucomicrobia bacterium
New.CleanUp.ReferenceOTU488	2.8500000000000636	0.0913739367364417	0.36971751336803826	1.0	0.0	0.2	D_0__Bacteria; D_1__Proteobacteria; D_2__Deltaproteobacteria; D_3__Desulfobacterales; D_4__Desulfobacteraceae; D_5__Desulfatiferula; D_6__uncultured proteobacterium
New.CleanUp.ReferenceOTU36014	2.8500000000000636	0.0913739367364417	0.36971751336803826	1.0	0.0	0.2	D_0__Bacteria; D_1__Firmicutes; D_2__Clostridia; D_3__Clostridiales; D_4__Lachnospiraceae; D_5__Lactonifactor; Ambiguous_taxa
New.CleanUp.ReferenceOTU365	2.8500000000000636	0.0913739367364417	0.36971751336803826	1.0	0.0	0.25	D_0__Bacteria; D_1__Bacteroidetes; D_2__Bacteroidia; D_3__Bacteroidales; D_4__Rikenellaceae; D_5__Alistipes
New.CleanUp.ReferenceOTU367	2.8500000000000636	0.0913739367364417	0.36971751336803826	1.0	0.0	0.2	D_0__Bacteria; D_1__Proteobacteria; D_2__Deltaproteobacteria; D_3__Desulfobacterales; D_4__Desulfobacteraceae; D_5__SEEP-SRB1
New.CleanUp.ReferenceOTU1175	2.8500000000000636	0.0913739367364417	0.36971751336803826	1.0	0.0	0.25	D_0__Bacteria; D_1__Firmicutes; D_2__Clostridia; D_3__Clostridiales; D_4__Ruminococcaceae; D_5__Ruminococcaceae NK4A214 group; D_6__uncultured bacterium
New.CleanUp.ReferenceOTU244	2.8500000000000636	0.0913739367364417	0.36971751336803826	1.0	0.0	0.4	D_0__Bacteria; D_1__Firmicutes; D_2__Clostridia; D_3__Clostridiales; D_4__Ruminococcaceae; D_5__uncultured
New.CleanUp.ReferenceOTU1500	2.8500000000000636	0.0913739367364417	0.36971751336803826	1.0	0.0	0.2	Unassigned
New.CleanUp.ReferenceOTU39380	2.8500000000000636	0.0913739367364417	0.36971751336803826	1.0	0.0	0.2	D_0__Bacteria; D_1__Synergistetes; D_2__Synergistia; D_3__Synergistales; D_4__Synergistaceae; D_5__uncultured; D_6__uncultured Synergistetes bacterium
New.CleanUp.ReferenceOTU772	2.8500000000000636	0.0913739367364417	0.36971751336803826	1.0	0.0	0.2	D_0__Bacteria; D_1__Bacteroidetes; D_2__Bacteroidia; D_3__Bacteroidales; D_4__Bacteroidaceae; D_5__Bacteroides
New.CleanUp.ReferenceOTU1121	2.8500000000000636	0.0913739367364417	0.36971751336803826	1.0	0.0	0.2	D_0__Bacteria; D_1__Proteobacteria; D_2__Gammaproteobacteria; D_3__Enterobacteriales; D_4__Enterobacteriaceae; D_5__Cronobacter
New.CleanUp.ReferenceOTU1123	2.8500000000000636	0.0913739367364417	0.36971751336803826	1.0	0.0	0.2	D_0__Bacteria; D_1__Proteobacteria; D_2__Gammaproteobacteria; D_3__Enterobacteriales; D_4__Enterobacteriaceae; D_5__Serratia; D_6__Serratia sp. SBS
New.CleanUp.ReferenceOTU781	2.8500000000000636	0.0913739367364417	0.36971751336803826	1.0	0.0	0.2	D_0__Bacteria; D_1__Proteobacteria; D_2__Deltaproteobacteria; D_3__Desulfovibrionales; D_4__Desulfovibrionaceae; D_5__Desulfovibrio
New.CleanUp.ReferenceOTU784	2.8500000000000636	0.0913739367364417	0.36971751336803826	1.0	0.0	0.2	D_0__Bacteria; D_1__Proteobacteria; D_2__Deltaproteobacteria; D_3__Desulfobacterales; D_4__Desulfobacteraceae; D_5__Desulfatibacillum
New.CleanUp.ReferenceOTU332	2.8500000000000636	0.0913739367364417	0.36971751336803826	1.0	0.0	0.25	Unassigned
New.CleanUp.ReferenceOTU538	2.8500000000000636	0.0913739367364417	0.36971751336803826	1.0	0.0	0.2	D_0__Bacteria; D_1__Firmicutes; D_2__Clostridia; D_3__Clostridiales; D_4__Ruminococcaceae; D_5__Ruminococcaceae UCG-010
New.CleanUp.ReferenceOTU530	2.8500000000000636	0.0913739367364417	0.36971751336803826	1.0	0.0	0.25	D_0__Bacteria; D_1__Tenericutes; D_2__Mollicutes; D_3__Mollicutes RF9
New.CleanUp.ReferenceOTU22829	2.8500000000000636	0.0913739367364417	0.36971751336803826	1.0	0.0	0.2	D_0__Bacteria; D_1__Bacteroidetes; D_2__Flavobacteriia; D_3__Flavobacteriales; D_4__Blattabacteriaceae; D_5__Blattabacterium; Ambiguous_taxa
New.CleanUp.ReferenceOTU1043	2.8500000000000636	0.0913739367364417	0.36971751336803826	1.0	0.0	0.2	D_0__Bacteria; D_1__Bacteroidetes; D_2__Bacteroidia; D_3__Bacteroidales; D_4__Porphyromonadaceae; D_5__uncultured; D_6__uncultured Bacteroidetes bacterium
New.CleanUp.ReferenceOTU632	2.8500000000000636	0.0913739367364417	0.36971751336803826	1.0	0.0	0.3	D_0__Bacteria; D_1__Firmicutes; D_2__Clostridia; D_3__Clostridiales; D_4__Christensenellaceae; D_5__Christensenellaceae R-7 group; D_6__uncultured bacterium
New.CleanUp.ReferenceOTU22117	2.8500000000000636	0.0913739367364417	0.36971751336803826	1.0	0.0	0.25	D_0__Bacteria; D_1__Firmicutes; D_2__Clostridia; D_3__Clostridiales; D_4__Ruminococcaceae; D_5__uncultured; D_6__uncultured Firmicutes bacterium
New.CleanUp.ReferenceOTU428	2.8500000000000636	0.0913739367364417	0.36971751336803826	1.0	0.0	0.25	D_0__Bacteria; D_1__Saccharibacteria; D_2__uncultured Candidatus Saccharibacteria bacterium; D_3__uncultured Candidatus Saccharibacteria bacterium; D_4__uncultured Candidatus Saccharibacteria bacterium; D_5__uncultured Candidatus Saccharibacteria bacterium; D_6__uncultured Candidatus Saccharibacteria bacterium
New.CleanUp.ReferenceOTU429	2.8500000000000636	0.0913739367364417	0.36971751336803826	1.0	0.0	0.25	D_0__Bacteria; D_1__Firmicutes; D_2__Clostridia; D_3__Clostridiales; D_4__Christensenellaceae; D_5__uncultured
New.CleanUp.ReferenceOTU620	2.8500000000000636	0.0913739367364417	0.36971751336803826	1.0	0.0	0.2	D_0__Bacteria; D_1__Firmicutes; D_2__Clostridia; D_3__Clostridiales; D_4__Clostridiales vadinBB60 group
New.CleanUp.ReferenceOTU723	2.8500000000000636	0.0913739367364417	0.36971751336803826	1.0	0.0	0.2	D_0__Bacteria; D_1__Firmicutes; D_2__Clostridia; D_3__Clostridiales; D_4__Ruminococcaceae; D_5__Candidatus Soleaferrea
New.CleanUp.ReferenceOTU43501	2.8500000000000636	0.0913739367364417	0.36971751336803826	1.0	0.0	0.2	D_0__Bacteria; D_1__Firmicutes; D_2__Bacilli; D_3__Bacillales; D_4__Staphylococcaceae; D_5__Staphylococcus; D_6__Staphylococcus aureus
New.CleanUp.ReferenceOTU1355	2.8500000000000636	0.0913739367364417	0.36971751336803826	1.0	0.0	0.2	D_0__Bacteria; D_1__Firmicutes; D_2__Clostridia; D_3__Clostridiales; D_4__Clostridiales vadinBB60 group; D_5__uncultured bacterium; D_6__uncultured bacterium
New.CleanUp.ReferenceOTU6382	2.8500000000000636	0.0913739367364417	0.36971751336803826	1.0	0.0	0.2	D_0__Bacteria; D_1__Planctomycetes; D_2__vadinHA49; D_3__uncultured bacterium; D_4__uncultured bacterium; D_5__uncultured bacterium; D_6__uncultured bacterium
New.CleanUp.ReferenceOTU385	2.8500000000000636	0.0913739367364417	0.36971751336803826	1.0	0.0	0.25	D_0__Bacteria; D_1__Proteobacteria; D_2__Gammaproteobacteria; D_3__Enterobacteriales; D_4__Enterobacteriaceae; D_5__Xenorhabdus
New.CleanUp.ReferenceOTU920	2.8500000000000636	0.0913739367364417	0.36971751336803826	1.0	0.0	0.2	D_0__Bacteria; D_1__Firmicutes; D_2__Clostridia; D_3__Clostridiales; D_4__Ruminococcaceae; D_5__uncultured; D_6__uncultured Firmicutes bacterium
New.CleanUp.ReferenceOTU677	2.8500000000000636	0.0913739367364417	0.36971751336803826	1.0	0.0	0.2	D_0__Archaea; D_1__Euryarchaeota; D_2__Methanomicrobia; D_3__Methanosarcinales; D_4__Methanosarcinaceae; D_5__Methanimicrococcus
New.CleanUp.ReferenceOTU410	2.8500000000000636	0.0913739367364417	0.36971751336803826	1.0	0.0	0.2	D_0__Bacteria; D_1__Firmicutes; D_2__Clostridia; D_3__Clostridiales; D_4__Ruminococcaceae; D_5__Candidatus Soleaferrea
New.CleanUp.ReferenceOTU1227	2.8500000000000636	0.0913739367364417	0.36971751336803826	1.0	0.0	0.2	D_0__Bacteria; D_1__Bacteroidetes; D_2__Bacteroidia; D_3__Bacteroidales; D_4__Porphyromonadaceae; D_5__uncultured
New.CleanUp.ReferenceOTU1385	2.8500000000000636	0.0913739367364417	0.36971751336803826	1.0	0.0	0.25	D_0__Bacteria; D_1__Firmicutes; D_2__Clostridia; D_3__Clostridiales; D_4__Christensenellaceae; D_5__Christensenellaceae R-7 group; D_6__uncultured bacterium
New.CleanUp.ReferenceOTU1380	2.8500000000000636	0.0913739367364417	0.36971751336803826	1.0	0.0	0.2	D_0__Bacteria; D_1__Firmicutes; D_2__Clostridia; D_3__Clostridiales; D_4__Christensenellaceae; D_5__Christensenellaceae R-7 group
New.CleanUp.ReferenceOTU359	2.8500000000000636	0.0913739367364417	0.36971751336803826	1.0	0.0	0.3	D_0__Bacteria; D_1__Firmicutes; D_2__Clostridia; D_3__Clostridiales; D_4__Ruminococcaceae; D_5__Ruminococcaceae UCG-014; D_6__uncultured bacterium
New.CleanUp.ReferenceOTU519	2.8500000000000636	0.0913739367364417	0.36971751336803826	1.0	0.0	0.2	D_0__Bacteria; D_1__Firmicutes; D_2__Erysipelotrichia; D_3__Erysipelotrichales; D_4__Erysipelotrichaceae; D_5__Erysipelatoclostridium; D_6__uncultured bacterium
New.CleanUp.ReferenceOTU728	2.8500000000000636	0.0913739367364417	0.36971751336803826	1.0	0.0	0.2	D_0__Bacteria; D_1__Firmicutes; D_2__Clostridia; D_3__Clostridiales; D_4__Ruminococcaceae; D_5__uncultured; D_6__uncultured bacterium
New.CleanUp.ReferenceOTU1025	2.8500000000000636	0.0913739367364417	0.36971751336803826	1.0	0.0	0.25	D_0__Bacteria; D_1__Firmicutes; D_2__Clostridia; D_3__Clostridiales; D_4__Christensenellaceae; D_5__Christensenellaceae R-7 group; D_6__uncultured bacterium
New.CleanUp.ReferenceOTU1026	2.8500000000000636	0.0913739367364417	0.36971751336803826	1.0	0.0	0.25	D_0__Bacteria; D_1__Firmicutes; D_2__Clostridia; D_3__Clostridiales; D_4__Ruminococcaceae; D_5__Ruminococcaceae UCG-009; D_6__uncultured Firmicutes bacterium
New.CleanUp.ReferenceOTU320	2.8500000000000636	0.0913739367364417	0.36971751336803826	1.0	0.0	0.4	D_0__Bacteria; D_1__Bacteroidetes; D_2__Bacteroidia; D_3__Bacteroidales; D_4__Rikenellaceae; D_5__Alistipes; D_6__uncultured bacterium
New.CleanUp.ReferenceOTU526	2.8500000000000636	0.0913739367364417	0.36971751336803826	1.0	0.0	0.25	D_0__Bacteria; D_1__Bacteroidetes; D_2__Flavobacteriia; D_3__Flavobacteriales; D_4__Blattabacteriaceae; D_5__Blattabacterium
New.CleanUp.ReferenceOTU14273	2.8500000000000636	0.0913739367364417	0.36971751336803826	1.0	0.0	0.2	D_0__Bacteria; D_1__Bacteroidetes; D_2__Bacteroidia; D_3__Bacteroidales; D_4__Rikenellaceae; D_5__Alistipes; D_6__uncultured bacterium
New.CleanUp.ReferenceOTU900	2.8500000000000636	0.0913739367364417	0.36971751336803826	1.0	0.0	0.25	D_0__Bacteria; D_1__Firmicutes; D_2__Clostridia; D_3__Clostridiales; D_4__Ruminococcaceae; D_5__Ruminococcaceae UCG-013
New.CleanUp.ReferenceOTU10504	2.8500000000000636	0.0913739367364417	0.36971751336803826	1.0	0.0	0.25	D_0__Bacteria; D_1__Bacteroidetes; D_2__Bacteroidia; D_3__Bacteroidales; D_4__Porphyromonadaceae; D_5__Parabacteroides
New.CleanUp.ReferenceOTU779	2.8500000000000636	0.0913739367364417	0.36971751336803826	1.0	0.0	0.2	D_0__Bacteria; D_1__Bacteroidetes; D_2__Bacteroidia; D_3__Bacteroidales; D_4__Rikenellaceae; D_5__Alistipes; D_6__uncultured bacterium
New.CleanUp.ReferenceOTU434	2.8500000000000636	0.0913739367364417	0.36971751336803826	1.0	0.0	0.2	D_0__Bacteria; D_1__Firmicutes; D_2__Clostridia; D_3__Clostridiales; D_4__Peptococcaceae; D_5__uncultured; D_6__uncultured bacterium
New.CleanUp.ReferenceOTU865	2.8500000000000636	0.0913739367364417	0.36971751336803826	1.0	0.0	0.2	D_0__Bacteria; D_1__Firmicutes; D_2__Clostridia; D_3__Clostridiales; D_4__Peptococcaceae; D_5__uncultured; D_6__uncultured bacterium
New.CleanUp.ReferenceOTU374	2.8500000000000636	0.0913739367364417	0.36971751336803826	1.0	0.0	0.2	D_0__Bacteria; D_1__Firmicutes; D_2__Clostridia; D_3__Clostridiales; D_4__Ruminococcaceae; D_5__Anaerotruncus; D_6__uncultured bacterium
New.CleanUp.ReferenceOTU1368	2.8500000000000636	0.0913739367364417	0.36971751336803826	1.0	0.0	0.2	D_0__Bacteria; D_1__Firmicutes; D_2__Clostridia; D_3__Clostridiales; D_4__Ruminococcaceae; D_5__uncultured; D_6__uncultured bacterium
New.CleanUp.ReferenceOTU1474	2.8500000000000636	0.0913739367364417	0.36971751336803826	1.0	0.0	0.25	D_0__Bacteria; D_1__Firmicutes; D_2__Clostridia; D_3__Clostridiales; D_4__Ruminococcaceae; D_5__[Eubacterium] coprostanoligenes group; D_6__uncultured bacterium
New.CleanUp.ReferenceOTU47297	2.8500000000000636	0.0913739367364417	0.36971751336803826	1.0	0.0	0.2	D_0__Bacteria; D_1__Gracilibacteria; D_2__uncultured Microgenomates group bacterium; D_3__uncultured Microgenomates group bacterium; D_4__uncultured Microgenomates group bacterium; D_5__uncultured Microgenomates group bacterium; D_6__uncultured Microgenomates group bacterium
New.CleanUp.ReferenceOTU468	2.8500000000000636	0.0913739367364417	0.36971751336803826	1.0	0.0	0.35	D_0__Bacteria; D_1__Firmicutes; D_2__Clostridia; D_3__Clostridiales; D_4__Clostridiales vadinBB60 group; D_5__uncultured bacterium; D_6__uncultured bacterium
New.CleanUp.ReferenceOTU469	2.8500000000000636	0.0913739367364417	0.36971751336803826	1.0	0.0	0.2	D_0__Bacteria; D_1__Firmicutes; D_2__Clostridia; D_3__Clostridiales; D_4__Lachnospiraceae; D_5__Tyzzerella 3
New.CleanUp.ReferenceOTU463	2.8500000000000636	0.0913739367364417	0.36971751336803826	1.0	0.0	0.2	D_0__Bacteria; D_1__Firmicutes; D_2__Clostridia; D_3__Clostridiales; D_4__Lachnospiraceae
New.CleanUp.ReferenceOTU43424	2.8500000000000636	0.0913739367364417	0.36971751336803826	1.0	0.0	0.25	D_0__Bacteria; D_1__Firmicutes; D_2__Clostridia; D_3__Clostridiales; D_4__Ruminococcaceae; D_5__Ruminococcaceae UCG-010
New.CleanUp.ReferenceOTU348	2.8500000000000636	0.0913739367364417	0.36971751336803826	1.0	0.0	0.2	D_0__Bacteria; D_1__Firmicutes; D_2__Clostridia; D_3__Clostridiales; D_4__Christensenellaceae; D_5__Christensenellaceae R-7 group; D_6__uncultured bacterium
New.CleanUp.ReferenceOTU346	2.8500000000000636	0.0913739367364417	0.36971751336803826	1.0	0.0	0.2	D_0__Bacteria; D_1__Firmicutes; D_2__Clostridia; D_3__Clostridiales; D_4__Ruminococcaceae; D_5__uncultured; D_6__uncultured bacterium
New.CleanUp.ReferenceOTU611	2.8500000000000636	0.0913739367364417	0.36971751336803826	1.0	0.0	0.2	D_0__Bacteria; D_1__Planctomycetes; D_2__vadinHA49
New.CleanUp.ReferenceOTU10236	2.8500000000000636	0.0913739367364417	0.36971751336803826	1.0	0.0	0.2	D_0__Bacteria; D_1__Bacteroidetes; D_2__Bacteroidia; D_3__Bacteroidales; D_4__Porphyromonadaceae; D_5__uncultured; D_6__uncultured Porphyromonadaceae bacterium
New.CleanUp.ReferenceOTU503	2.8500000000000636	0.0913739367364417	0.36971751336803826	1.0	0.0	0.2	D_0__Bacteria; D_1__Firmicutes; D_2__Clostridia; D_3__Clostridiales; D_4__Ruminococcaceae; D_5__Ruminococcaceae UCG-010; D_6__uncultured bacterium
New.CleanUp.ReferenceOTU967	2.8500000000000636	0.0913739367364417	0.36971751336803826	1.0	0.0	0.25	D_0__Bacteria; D_1__Firmicutes; D_2__Clostridia; D_3__Clostridiales; D_4__Christensenellaceae; D_5__Christensenellaceae R-7 group
New.CleanUp.ReferenceOTU37473	2.8500000000000636	0.0913739367364417	0.36971751336803826	1.0	0.0	0.2	D_0__Bacteria; D_1__Firmicutes; D_2__Clostridia; D_3__Clostridiales; D_4__Christensenellaceae; D_5__Christensenellaceae R-7 group
JN680571.1.1447	2.8485742871436344	0.0914550065547356	0.36971751336803826	1.0	0.0	0.7	D_0__Bacteria; D_1__Bacteroidetes; D_2__Bacteroidia; D_3__Bacteroidales; D_4__Porphyromonadaceae; D_5__uncultured; D_6__uncultured Bacteroidetes bacterium
KC593548.1.1498	2.8485742871436344	0.0914550065547356	0.36971751336803826	1.0	0.0	0.7	D_0__Bacteria; D_1__Proteobacteria; D_2__Gammaproteobacteria; D_3__Xanthomonadales; D_4__Xanthomonadaceae; D_5__Stenotrophomonas; D_6__uncultured organism
AY739686.1.1453	2.8485742871436344	0.0914550065547356	0.36971751336803826	1.0	0.0	1.0	D_0__Bacteria; D_1__Actinobacteria; D_2__Actinobacteria; D_3__Micrococcales; D_4__Dermabacteraceae; D_5__Brachybacterium; Ambiguous_taxa
AJ576350.1.1454	2.8485742871436344	0.0914550065547356	0.36971751336803826	1.0	0.0	0.65	D_0__Bacteria; D_1__Firmicutes; D_2__Clostridia; D_3__Clostridiales; D_4__Lachnospiraceae; D_5__Robinsoniella; D_6__uncultured Lachnospiraceae bacterium
FJ205806.1.1277	2.8485742871436344	0.0914550065547356	0.36971751336803826	1.0	0.0	0.3	D_0__Bacteria; D_1__Firmicutes; D_2__Clostridia; D_3__Clostridiales; D_4__Ruminococcaceae; D_5__uncultured; D_6__uncultured bacterium
JN619844.1.1447	2.8485742871436344	0.0914550065547356	0.36971751336803826	1.0	0.0	0.3	D_0__Bacteria; D_1__Proteobacteria; D_2__Deltaproteobacteria; D_3__Desulfarculales; D_4__Desulfarculaceae; D_5__uncultured
JN680676.1.1501	2.8485742871436344	0.0914550065547356	0.36971751336803826	1.0	0.0	0.45	D_0__Bacteria; D_1__Proteobacteria; D_2__Gammaproteobacteria; D_3__Legionellales; D_4__Coxiellaceae; D_5__Coxiella; D_6__uncultured bacterium
KF065854.1.1357	2.8485742871436344	0.0914550065547356	0.36971751336803826	1.0	0.0	0.3	D_0__Bacteria; D_1__Proteobacteria; D_2__Betaproteobacteria; D_3__Burkholderiales; D_4__Comamonadaceae; D_5__Aquabacterium; D_6__uncultured bacterium
AB089071.1.1299	2.8485742871436344	0.0914550065547356	0.36971751336803826	1.0	0.0	0.3	D_0__Bacteria; D_1__Actinobacteria; D_2__Actinobacteria; D_3__Propionibacteriales; D_4__Propionibacteriaceae; D_5__Aestuariimicrobium
HQ190274.1.1581	2.8485742871436344	0.0914550065547356	0.36971751336803826	1.0	0.0	0.65	D_0__Bacteria; D_1__Firmicutes; D_2__Clostridia; D_3__Clostridiales; D_4__Ruminococcaceae; D_5__Ruminococcaceae UCG-014; D_6__uncultured bacterium
FJ879326.1.1538	2.8485742871436344	0.0914550065547356	0.36971751336803826	1.0	0.0	0.35	D_0__Bacteria; D_1__Firmicutes; D_2__Clostridia; D_3__Clostridiales; D_4__Peptococcaceae; D_5__uncultured; D_6__uncultured bacterium
FJ374254.1.1492	2.8485742871436344	0.0914550065547356	0.36971751336803826	1.0	0.0	0.3	D_0__Bacteria; D_1__Proteobacteria; D_2__Betaproteobacteria; D_3__Burkholderiales; D_4__Oxalobacteraceae; D_5__Oxalobacter
HK694025.1.1504	2.8485742871436344	0.0914550065547356	0.36971751336803826	1.0	0.0	0.3	D_0__Bacteria; D_1__Firmicutes; D_2__Clostridia; D_3__Clostridiales; D_4__Lachnospiraceae; D_5__[Eubacterium] fissicatena group; D_6__unidentified
KF771454.1.1492	2.8485742871436344	0.0914550065547356	0.36971751336803826	1.0	0.0	0.4	D_0__Bacteria; D_1__Proteobacteria; D_2__Betaproteobacteria; D_3__Burkholderiales; D_4__Comamonadaceae
KM650257.1.1443	2.8485742871436344	0.0914550065547356	0.36971751336803826	1.0	0.0	0.65	D_0__Bacteria; D_1__Firmicutes; D_2__Clostridia; D_3__Clostridiales; D_4__Christensenellaceae; D_5__Christensenellaceae R-7 group; D_6__uncultured bacterium
FJ177421.1.1351	2.8485742871436344	0.0914550065547356	0.36971751336803826	1.0	0.0	0.3	D_0__Bacteria; D_1__Bacteroidetes; D_2__Cytophagia; D_3__Cytophagales; D_4__Cytophagaceae; D_5__Siphonobacter; Ambiguous_taxa
AJ487028.1.1405	2.8485742871436344	0.0914550065547356	0.36971751336803826	1.0	0.0	0.35	D_0__Bacteria; D_1__Proteobacteria; D_2__Gammaproteobacteria; D_3__Enterobacteriales; D_4__Enterobacteriaceae; D_5__Proteus
KF413414.1.1450	2.8485742871436344	0.0914550065547356	0.36971751336803826	1.0	0.0	3.45	D_0__Bacteria; D_1__Proteobacteria; D_2__Gammaproteobacteria; D_3__Enterobacteriales; D_4__Enterobacteriaceae; D_5__Proteus; Ambiguous_taxa
AB504942.1.1452	2.8485742871436344	0.0914550065547356	0.36971751336803826	1.0	0.0	0.6	D_0__Bacteria; D_1__Proteobacteria; D_2__Betaproteobacteria; D_3__Burkholderiales; D_4__Comamonadaceae
New.ReferenceOTU149	2.8485742871436344	0.0914550065547356	0.36971751336803826	1.0	0.0	0.5	D_0__Bacteria; D_1__Firmicutes; D_2__Clostridia; D_3__Clostridiales; D_4__Lachnospiraceae; D_5__Lachnoclostridium
New.CleanUp.ReferenceOTU2838	2.8485742871436344	0.0914550065547356	0.36971751336803826	1.0	0.0	0.35	D_0__Archaea; D_1__Euryarchaeota; D_2__Methanobacteria; D_3__Methanobacteriales; D_4__Methanobacteriaceae; D_5__Methanobrevibacter; D_6__uncultured archaeon
New.CleanUp.ReferenceOTU1065	2.8485742871436344	0.0914550065547356	0.36971751336803826	1.0	0.0	0.35	D_0__Bacteria; D_1__Proteobacteria; D_2__Deltaproteobacteria; D_3__Desulfovibrionales; D_4__Desulfovibrionaceae; D_5__Desulfovibrio
New.CleanUp.ReferenceOTU249	2.8485742871436344	0.0914550065547356	0.36971751336803826	1.0	0.0	0.6	D_0__Bacteria; D_1__Firmicutes; D_2__Clostridia; D_3__Clostridiales; D_4__Lachnospiraceae; D_5__Tyzzerella 3
New.CleanUp.ReferenceOTU734	2.8485742871436344	0.0914550065547356	0.36971751336803826	1.0	0.0	0.3	D_0__Bacteria; D_1__Firmicutes; D_2__Clostridia; D_3__Clostridiales; D_4__Ruminococcaceae; D_5__uncultured
New.CleanUp.ReferenceOTU470	2.8485742871436344	0.0914550065547356	0.36971751336803826	1.0	0.0	0.3	D_0__Bacteria; D_1__Firmicutes; D_2__Clostridia; D_3__Clostridiales; D_4__Ruminococcaceae; D_5__Ruminiclostridium 1; D_6__uncultured bacterium
New.CleanUp.ReferenceOTU422	2.8485742871436344	0.0914550065547356	0.36971751336803826	1.0	0.0	0.3	D_0__Bacteria; D_1__Bacteroidetes; D_2__Bacteroidia; D_3__Bacteroidales; D_4__Rikenellaceae; D_5__Alistipes; D_6__uncultured bacterium
New.CleanUp.ReferenceOTU792	2.8485742871436344	0.0914550065547356	0.36971751336803826	1.0	0.0	0.35	D_0__Bacteria; D_1__Proteobacteria; D_2__Gammaproteobacteria; D_3__Enterobacteriales; D_4__Enterobacteriaceae; D_5__Xenorhabdus
New.CleanUp.ReferenceOTU227	2.8485742871436344	0.0914550065547356	0.36971751336803826	1.0	0.0	0.3	D_0__Bacteria; D_1__Bacteroidetes; D_2__Flavobacteriia; D_3__Flavobacteriales; D_4__Flavobacteriaceae; D_5__Chryseobacterium; D_6__uncultured bacterium
New.CleanUp.ReferenceOTU1220	2.8485742871436344	0.0914550065547356	0.36971751336803826	1.0	0.0	0.3	D_0__Bacteria; D_1__Bacteroidetes; D_2__Bacteroidia; D_3__Bacteroidales; D_4__Porphyromonadaceae; D_5__uncultured; D_6__uncultured Bacteroidetes bacterium
New.CleanUp.ReferenceOTU1147	2.8485742871436344	0.0914550065547356	0.36971751336803826	1.0	0.0	0.35	D_0__Bacteria; D_1__Bacteroidetes; D_2__Bacteroidia; D_3__Bacteroidales; D_4__CR-115
New.CleanUp.ReferenceOTU431	2.8485742871436344	0.0914550065547356	0.36971751336803826	1.0	0.0	0.5	D_0__Bacteria; D_1__Firmicutes; D_2__Clostridia; D_3__Clostridiales; D_4__Ruminococcaceae; D_5__Ruminococcaceae UCG-009; D_6__uncultured bacterium
New.CleanUp.ReferenceOTU128	2.8485742871436344	0.0914550065547356	0.36971751336803826	1.0	0.0	1.6	D_0__Bacteria; D_1__Firmicutes; D_2__Clostridia; D_3__Clostridiales; D_4__Ruminococcaceae; D_5__Ruminococcaceae UCG-010; D_6__uncultured bacterium
New.CleanUp.ReferenceOTU236	2.8485742871436344	0.0914550065547356	0.36971751336803826	1.0	0.0	0.4	D_0__Bacteria; D_1__Proteobacteria; D_2__Deltaproteobacteria; D_3__Desulfovibrionales; D_4__Desulfovibrionaceae; D_5__Desulfovibrio; D_6__uncultured proteobacterium
New.CleanUp.ReferenceOTU464	2.8485742871436344	0.0914550065547356	0.36971751336803826	1.0	0.0	0.45	D_0__Bacteria; D_1__Firmicutes; D_2__Clostridia; D_3__Clostridiales; D_4__Lachnospiraceae; D_5__Tyzzerella 3; D_6__uncultured bacterium
New.CleanUp.ReferenceOTU2773	2.8485742871436344	0.0914550065547356	0.36971751336803826	1.0	0.0	0.6	D_0__Bacteria; D_1__Elusimicrobia; D_2__Elusimicrobia; D_3__Lineage I; D_4__Unknown Family; D_5__Candidatus Endomicrobium; D_6__uncultured Endomicrobia bacterium
New.CleanUp.ReferenceOTU172	2.8485742871436344	0.0914550065547356	0.36971751336803826	1.0	0.0	0.75	D_0__Bacteria; D_1__Spirochaetae; D_2__Spirochaetes; D_3__Spirochaetales; D_4__Spirochaetaceae; D_5__Spirochaeta 2
New.CleanUp.ReferenceOTU265	2.8485742871436344	0.0914550065547356	0.36971751336803826	1.0	0.0	0.5	D_0__Bacteria; D_1__Proteobacteria; D_2__Deltaproteobacteria; D_3__Desulfovibrionales; D_4__Desulfovibrionaceae; D_5__Desulfovibrio
New.CleanUp.ReferenceOTU80	2.8485742871436344	0.0914550065547356	0.36971751336803826	1.0	0.0	0.95	D_0__Bacteria; D_1__Firmicutes; D_2__Clostridia; D_3__Clostridiales; D_4__Christensenellaceae; D_5__Christensenellaceae R-7 group
New.CleanUp.ReferenceOTU186	2.8485742871436344	0.0914550065547356	0.36971751336803826	1.0	0.0	0.5	D_0__Bacteria; D_1__Tenericutes; D_2__Mollicutes; D_3__Mollicutes RF9; D_4__uncultured bacterium; D_5__uncultured bacterium; D_6__uncultured bacterium
New.CleanUp.ReferenceOTU426	2.8293509455622017	0.09255575906465682	0.36971751336803826	1.0	0.05555555555555555	0.45	D_0__Bacteria; D_1__Firmicutes; D_2__Bacilli; D_3__Lactobacillales; D_4__Enterococcaceae; D_5__Enterococcus; Ambiguous_taxa
New.CleanUp.ReferenceOTU580	2.8293509455622017	0.09255575906465682	0.36971751336803826	1.0	0.05555555555555555	0.5	D_0__Bacteria; D_1__Firmicutes; D_2__Bacilli; D_3__Lactobacillales; D_4__Enterococcaceae; D_5__Enterococcus; Ambiguous_taxa
New.CleanUp.ReferenceOTU268	2.8285818912144003	0.09260009449768249	0.36971751336803826	1.0	0.05555555555555555	1.0	D_0__Bacteria; D_1__Proteobacteria; D_2__Betaproteobacteria; D_3__Burkholderiales; D_4__Comamonadaceae; D_5__Variovorax; D_6__Variovorax paradoxus
New.CleanUp.ReferenceOTU2641	2.734494871131805	0.09820254771563934	0.36971751336803826	1.0	0.8333333333333334	0.25	D_0__Bacteria; D_1__Bacteroidetes; D_2__Flavobacteriia; D_3__Flavobacteriales; D_4__Blattabacteriaceae; D_5__Blattabacterium
New.CleanUp.ReferenceOTU3712	2.7121913580246817	0.09958411019660221	0.36971751336803826	1.0	0.3888888888888889	0.15	D_0__Bacteria; D_1__Bacteroidetes; D_2__Flavobacteriia; D_3__Flavobacteriales; D_4__Blattabacteriaceae; D_5__Blattabacterium
KF733333.1.1425	2.6874017957351293	0.10114461823110261	0.36971751336803826	1.0	0.05555555555555555	5.35	D_0__Bacteria; D_1__Proteobacteria; D_2__Betaproteobacteria; D_3__Burkholderiales; D_4__Oxalobacteraceae; D_5__Duganella; Ambiguous_taxa
New.CleanUp.ReferenceOTU462	2.6380820013898525	0.10432942916685854	0.36971751336803826	1.0	2.0555555555555554	1.15	D_0__Bacteria; D_1__Bacteroidetes; D_2__Flavobacteriia; D_3__Flavobacteriales; D_4__Blattabacteriaceae; D_5__Blattabacterium
New.ReferenceOTU111	2.600001316638367	0.1068636262150705	0.36971751336803826	1.0	5.555555555555555	1.55	D_0__Bacteria; D_1__Bacteroidetes; D_2__Flavobacteriia; D_3__Flavobacteriales; D_4__Blattabacteriaceae; D_5__Blattabacterium
New.CleanUp.ReferenceOTU2580	2.4783872717595927	0.11542054771478712	0.36971751336803826	1.0	0.5	0.35	D_0__Bacteria; D_1__Bacteroidetes; D_2__Flavobacteriia; D_3__Flavobacteriales; D_4__Blattabacteriaceae; D_5__Blattabacterium
New.CleanUp.ReferenceOTU4121	2.4644117647058645	0.11645129121932686	0.36971751336803826	1.0	0.2777777777777778	0.05	D_0__Bacteria; D_1__Bacteroidetes; D_2__Flavobacteriia; D_3__Flavobacteriales; D_4__Blattabacteriaceae; D_5__Blattabacterium; Ambiguous_taxa
New.CleanUp.ReferenceOTU21220	2.4644117647058645	0.11645129121932686	0.36971751336803826	1.0	0.3888888888888889	0.05	D_0__Bacteria; D_1__Bacteroidetes; D_2__Flavobacteriia; D_3__Flavobacteriales; D_4__Blattabacteriaceae; D_5__Blattabacterium
New.CleanUp.ReferenceOTU13353	2.4644117647058645	0.11645129121932686	0.36971751336803826	1.0	0.2777777777777778	0.05	D_0__Bacteria; D_1__Bacteroidetes; D_2__Flavobacteriia; D_3__Flavobacteriales; D_4__Blattabacteriaceae; D_5__Blattabacterium
New.CleanUp.ReferenceOTU21700	2.4644117647058645	0.11645129121932686	0.36971751336803826	1.0	0.2777777777777778	0.05	D_0__Bacteria; D_1__Bacteroidetes; D_2__Flavobacteriia; D_3__Flavobacteriales; D_4__Blattabacteriaceae; D_5__Blattabacterium
New.CleanUp.ReferenceOTU24966	2.4644117647058645	0.11645129121932686	0.36971751336803826	1.0	0.2777777777777778	0.05	D_0__Bacteria; D_1__Bacteroidetes; D_2__Flavobacteriia; D_3__Flavobacteriales; D_4__Blattabacteriaceae; D_5__Blattabacterium
New.CleanUp.ReferenceOTU7081	2.4644117647058645	0.11645129121932686	0.36971751336803826	1.0	0.2777777777777778	0.05	D_0__Bacteria; D_1__Bacteroidetes; D_2__Flavobacteriia; D_3__Flavobacteriales; D_4__Blattabacteriaceae; D_5__Blattabacterium; Ambiguous_taxa
New.CleanUp.ReferenceOTU832	2.4644117647058645	0.11645129121932686	0.36971751336803826	1.0	0.2777777777777778	0.05	D_0__Bacteria; D_1__Bacteroidetes; D_2__Flavobacteriia; D_3__Flavobacteriales; D_4__Blattabacteriaceae; D_5__Blattabacterium; Ambiguous_taxa
New.CleanUp.ReferenceOTU5268	2.4644117647058645	0.11645129121932686	0.36971751336803826	1.0	0.2777777777777778	0.05	D_0__Bacteria; D_1__Bacteroidetes; D_2__Flavobacteriia; D_3__Flavobacteriales; D_4__Blattabacteriaceae; D_5__Blattabacterium
New.CleanUp.ReferenceOTU22886	2.4644117647058645	0.11645129121932686	0.36971751336803826	1.0	0.3333333333333333	0.05	D_0__Bacteria; D_1__Bacteroidetes; D_2__Flavobacteriia; D_3__Flavobacteriales; D_4__Blattabacteriaceae; D_5__Blattabacterium
New.CleanUp.ReferenceOTU21375	2.4644117647058645	0.11645129121932686	0.36971751336803826	1.0	0.2777777777777778	0.05	D_0__Bacteria; D_1__Bacteroidetes; D_2__Flavobacteriia; D_3__Flavobacteriales; D_4__Blattabacteriaceae; D_5__Blattabacterium
New.CleanUp.ReferenceOTU5231	2.4644117647058645	0.11645129121932686	0.36971751336803826	1.0	0.2777777777777778	0.05	D_0__Bacteria; D_1__Bacteroidetes; D_2__Flavobacteriia; D_3__Flavobacteriales; D_4__Blattabacteriaceae; D_5__Blattabacterium
New.CleanUp.ReferenceOTU2668	2.394410774410813	0.12176962341541143	0.36971751336803826	1.0	0.2222222222222222	0.05	D_0__Bacteria; D_1__Bacteroidetes; D_2__Flavobacteriia; D_3__Flavobacteriales; D_4__Blattabacteriaceae; D_5__Blattabacterium; Ambiguous_taxa
New.CleanUp.ReferenceOTU21015	2.394410774410813	0.12176962341541143	0.36971751336803826	1.0	0.2222222222222222	0.05	D_0__Bacteria; D_1__Bacteroidetes; D_2__Flavobacteriia; D_3__Flavobacteriales; D_4__Blattabacteriaceae; D_5__Blattabacterium; Ambiguous_taxa
New.CleanUp.ReferenceOTU21979	2.394410774410813	0.12176962341541143	0.36971751336803826	1.0	0.2222222222222222	0.05	D_0__Bacteria; D_1__Bacteroidetes; D_2__Flavobacteriia; D_3__Flavobacteriales; D_4__Blattabacteriaceae; D_5__Blattabacterium
New.CleanUp.ReferenceOTU22086	2.394410774410813	0.12176962341541143	0.36971751336803826	1.0	0.2222222222222222	0.05	D_0__Bacteria; D_1__Bacteroidetes; D_2__Flavobacteriia; D_3__Flavobacteriales; D_4__Blattabacteriaceae; D_5__Blattabacterium
New.CleanUp.ReferenceOTU5125	2.394410774410813	0.12176962341541143	0.36971751336803826	1.0	0.2222222222222222	0.05	D_0__Bacteria; D_1__Bacteroidetes; D_2__Flavobacteriia; D_3__Flavobacteriales; D_4__Blattabacteriaceae; D_5__Blattabacterium
New.CleanUp.ReferenceOTU21811	2.394410774410813	0.12176962341541143	0.36971751336803826	1.0	0.2222222222222222	0.05	D_0__Bacteria; D_1__Bacteroidetes; D_2__Flavobacteriia; D_3__Flavobacteriales; D_4__Blattabacteriaceae; D_5__Blattabacterium
New.CleanUp.ReferenceOTU5087	2.3063065508505174	0.12884989467771513	0.36971751336803826	1.0	1.0555555555555556	0.25	D_0__Bacteria; D_1__Bacteroidetes; D_2__Flavobacteriia; D_3__Flavobacteriales; D_4__Blattabacteriaceae; D_5__Blattabacterium
New.CleanUp.ReferenceOTU295	2.28395061728395	0.13071852780839352	0.36971751336803826	1.0	2.4444444444444446	1.85	D_0__Bacteria; D_1__Bacteroidetes; D_2__Flavobacteriia; D_3__Flavobacteriales; D_4__Blattabacteriaceae; D_5__Blattabacterium
AB550799.1.1473	2.2839506172839426	0.1307185278083939	0.36971751336803826	1.0	0.1111111111111111	0.0	D_0__Bacteria; D_1__Actinobacteria; D_2__Actinobacteria; D_3__Micrococcales; D_4__Dermatophilaceae
AYSG01000002.292.2076	2.2839506172839426	0.1307185278083939	0.36971751336803826	1.0	0.1111111111111111	0.0	D_0__Bacteria; D_1__Firmicutes; D_2__Bacilli; D_3__Lactobacillales; D_4__Streptococcaceae; D_5__Streptococcus; D_6__Streptococcus thermophilus TH1435
KF101991.1.1375	2.2839506172839426	0.1307185278083939	0.36971751336803826	1.0	0.1111111111111111	0.0	D_0__Bacteria; D_1__Firmicutes; D_2__Bacilli; D_3__Bacillales; D_4__Family XI; D_5__Gemella; D_6__uncultured bacterium
KC182733.1.1373	2.2839506172839426	0.1307185278083939	0.36971751336803826	1.0	0.1111111111111111	0.0	D_0__Bacteria; D_1__Proteobacteria; D_2__Alphaproteobacteria; D_3__Caulobacterales; D_4__Caulobacteraceae; D_5__Brevundimonas
JQ941813.1.1356	2.2839506172839426	0.1307185278083939	0.36971751336803826	1.0	0.1111111111111111	0.0	D_0__Bacteria; D_1__Planctomycetes; D_2__Phycisphaerae; D_3__Phycisphaerales; D_4__Phycisphaeraceae; D_5__CL500-3; D_6__uncultured bacterium
KF791517.1.1459	2.2839506172839426	0.1307185278083939	0.36971751336803826	1.0	0.1111111111111111	0.0	D_0__Bacteria; D_1__Firmicutes; D_2__Bacilli; D_3__Bacillales; D_4__Family XII; D_5__Exiguobacterium
DQ628945.1.1436	2.2839506172839426	0.1307185278083939	0.36971751336803826	1.0	0.1111111111111111	0.0	D_0__Bacteria; D_1__Bacteroidetes; D_2__Flavobacteriia; D_3__Flavobacteriales; D_4__Flavobacteriaceae; D_5__Flavobacterium; Ambiguous_taxa
KR088385.1.1564	2.2839506172839426	0.1307185278083939	0.36971751336803826	1.0	0.1111111111111111	0.0	D_0__Bacteria; D_1__Actinobacteria; D_2__Actinobacteria; D_3__Corynebacteriales; D_4__Nocardiaceae; D_5__Rhodococcus; D_6__Rhodococcus fascians
New.CleanUp.ReferenceOTU23398	2.2839506172839426	0.1307185278083939	0.36971751336803826	1.0	0.1111111111111111	0.0	D_0__Bacteria; D_1__Bacteroidetes; D_2__Flavobacteriia; D_3__Flavobacteriales; D_4__Blattabacteriaceae; D_5__Blattabacterium; Ambiguous_taxa
New.CleanUp.ReferenceOTU31116	2.2839506172839426	0.1307185278083939	0.36971751336803826	1.0	0.1111111111111111	0.0	D_0__Bacteria; D_1__Bacteroidetes; D_2__Flavobacteriia; D_3__Flavobacteriales; D_4__Blattabacteriaceae; D_5__Blattabacterium; Ambiguous_taxa
New.CleanUp.ReferenceOTU27821	2.2839506172839426	0.1307185278083939	0.36971751336803826	1.0	0.1111111111111111	0.0	D_0__Bacteria; D_1__Bacteroidetes; D_2__Flavobacteriia; D_3__Flavobacteriales; D_4__Blattabacteriaceae; D_5__Blattabacterium
New.CleanUp.ReferenceOTU22098	2.2839506172839426	0.1307185278083939	0.36971751336803826	1.0	0.1111111111111111	0.0	D_0__Bacteria; D_1__Bacteroidetes; D_2__Flavobacteriia; D_3__Flavobacteriales; D_4__Blattabacteriaceae; D_5__Blattabacterium
New.CleanUp.ReferenceOTU24515	2.2839506172839426	0.1307185278083939	0.36971751336803826	1.0	0.1111111111111111	0.0	D_0__Bacteria; D_1__Bacteroidetes; D_2__Flavobacteriia; D_3__Flavobacteriales; D_4__Blattabacteriaceae; D_5__Blattabacterium
New.CleanUp.ReferenceOTU3046	2.2839506172839426	0.1307185278083939	0.36971751336803826	1.0	0.1111111111111111	0.0	D_0__Bacteria; D_1__Bacteroidetes; D_2__Flavobacteriia; D_3__Flavobacteriales; D_4__Blattabacteriaceae; D_5__Blattabacterium
New.CleanUp.ReferenceOTU4126	2.2839506172839426	0.1307185278083939	0.36971751336803826	1.0	0.1111111111111111	0.0	D_0__Bacteria; D_1__Bacteroidetes; D_2__Flavobacteriia; D_3__Flavobacteriales; D_4__Blattabacteriaceae; D_5__Blattabacterium
New.CleanUp.ReferenceOTU30626	2.2839506172839426	0.1307185278083939	0.36971751336803826	1.0	0.1111111111111111	0.0	D_0__Bacteria; D_1__Bacteroidetes; D_2__Flavobacteriia; D_3__Flavobacteriales; D_4__Blattabacteriaceae; D_5__Blattabacterium
New.CleanUp.ReferenceOTU22420	2.2839506172839426	0.1307185278083939	0.36971751336803826	1.0	0.1111111111111111	0.0	D_0__Bacteria; D_1__Bacteroidetes; D_2__Flavobacteriia; D_3__Flavobacteriales; D_4__Blattabacteriaceae; D_5__Blattabacterium
New.CleanUp.ReferenceOTU25799	2.2839506172839426	0.1307185278083939	0.36971751336803826	1.0	0.1111111111111111	0.0	D_0__Bacteria; D_1__Bacteroidetes; D_2__Flavobacteriia; D_3__Flavobacteriales; D_4__Blattabacteriaceae; D_5__Blattabacterium
New.CleanUp.ReferenceOTU21689	2.2839506172839426	0.1307185278083939	0.36971751336803826	1.0	0.1111111111111111	0.0	D_0__Bacteria; D_1__Bacteroidetes; D_2__Flavobacteriia; D_3__Flavobacteriales; D_4__Blattabacteriaceae; D_5__Blattabacterium
New.CleanUp.ReferenceOTU22995	2.2839506172839426	0.1307185278083939	0.36971751336803826	1.0	0.1111111111111111	0.0	D_0__Bacteria; D_1__Bacteroidetes; D_2__Flavobacteriia; D_3__Flavobacteriales; D_4__Blattabacteriaceae; D_5__Blattabacterium; Ambiguous_taxa
New.CleanUp.ReferenceOTU21934	2.2839506172839426	0.1307185278083939	0.36971751336803826	1.0	0.1111111111111111	0.0	D_0__Bacteria; D_1__Bacteroidetes; D_2__Flavobacteriia; D_3__Flavobacteriales; D_4__Blattabacteriaceae; D_5__Blattabacterium
New.CleanUp.ReferenceOTU26261	2.2839506172839426	0.1307185278083939	0.36971751336803826	1.0	0.1111111111111111	0.0	D_0__Bacteria; D_1__Bacteroidetes; D_2__Flavobacteriia; D_3__Flavobacteriales; D_4__Blattabacteriaceae; D_5__Blattabacterium; Ambiguous_taxa
New.CleanUp.ReferenceOTU29877	2.2839506172839426	0.1307185278083939	0.36971751336803826	1.0	0.1111111111111111	0.0	D_0__Bacteria; D_1__Bacteroidetes; D_2__Flavobacteriia; D_3__Flavobacteriales; D_4__Blattabacteriaceae; D_5__Blattabacterium; Ambiguous_taxa
New.CleanUp.ReferenceOTU24165	2.2839506172839426	0.1307185278083939	0.36971751336803826	1.0	0.1111111111111111	0.0	D_0__Bacteria; D_1__Bacteroidetes; D_2__Flavobacteriia; D_3__Flavobacteriales; D_4__Blattabacteriaceae; D_5__Blattabacterium
New.CleanUp.ReferenceOTU24209	2.2839506172839426	0.1307185278083939	0.36971751336803826	1.0	0.1111111111111111	0.0	D_0__Bacteria; D_1__Bacteroidetes; D_2__Flavobacteriia; D_3__Flavobacteriales; D_4__Blattabacteriaceae; D_5__Blattabacterium
New.CleanUp.ReferenceOTU30325	2.2839506172839426	0.1307185278083939	0.36971751336803826	1.0	0.1111111111111111	0.0	D_0__Bacteria; D_1__Bacteroidetes; D_2__Flavobacteriia; D_3__Flavobacteriales; D_4__Blattabacteriaceae; D_5__Blattabacterium
New.CleanUp.ReferenceOTU21604	2.2839506172839426	0.1307185278083939	0.36971751336803826	1.0	0.1111111111111111	0.0	D_0__Bacteria; D_1__Bacteroidetes; D_2__Flavobacteriia; D_3__Flavobacteriales; D_4__Blattabacteriaceae; D_5__Blattabacterium; D_6__uncultured bacterium
New.CleanUp.ReferenceOTU26050	2.2839506172839426	0.1307185278083939	0.36971751336803826	1.0	0.1111111111111111	0.0	D_0__Bacteria; D_1__Bacteroidetes; D_2__Flavobacteriia; D_3__Flavobacteriales; D_4__Blattabacteriaceae; D_5__Blattabacterium
New.CleanUp.ReferenceOTU23577	2.2839506172839426	0.1307185278083939	0.36971751336803826	1.0	0.1111111111111111	0.0	D_0__Bacteria; D_1__Bacteroidetes; D_2__Flavobacteriia; D_3__Flavobacteriales; D_4__Blattabacteriaceae; D_5__Blattabacterium; Ambiguous_taxa
New.CleanUp.ReferenceOTU3673	2.2839506172839426	0.1307185278083939	0.36971751336803826	1.0	0.1111111111111111	0.0	D_0__Bacteria; D_1__Bacteroidetes; D_2__Flavobacteriia; D_3__Flavobacteriales; D_4__Blattabacteriaceae; D_5__Blattabacterium; Ambiguous_taxa
New.CleanUp.ReferenceOTU22617	2.2839506172839426	0.1307185278083939	0.36971751336803826	1.0	0.1111111111111111	0.0	D_0__Bacteria; D_1__Bacteroidetes; D_2__Flavobacteriia; D_3__Flavobacteriales; D_4__Blattabacteriaceae; D_5__Blattabacterium
New.CleanUp.ReferenceOTU25588	2.2839506172839426	0.1307185278083939	0.36971751336803826	1.0	0.1111111111111111	0.0	D_0__Bacteria; D_1__Bacteroidetes; D_2__Flavobacteriia; D_3__Flavobacteriales; D_4__Blattabacteriaceae; D_5__Blattabacterium; Ambiguous_taxa
New.CleanUp.ReferenceOTU28190	2.2839506172839426	0.1307185278083939	0.36971751336803826	1.0	0.1111111111111111	0.0	D_0__Bacteria; D_1__Bacteroidetes; D_2__Flavobacteriia; D_3__Flavobacteriales; D_4__Blattabacteriaceae; D_5__Blattabacterium; Ambiguous_taxa
New.CleanUp.ReferenceOTU25261	2.2839506172839426	0.1307185278083939	0.36971751336803826	1.0	0.1111111111111111	0.0	D_0__Bacteria; D_1__Bacteroidetes; D_2__Flavobacteriia; D_3__Flavobacteriales; D_4__Blattabacteriaceae; D_5__Blattabacterium
New.CleanUp.ReferenceOTU21010	2.2839506172839426	0.1307185278083939	0.36971751336803826	1.0	0.1111111111111111	0.0	D_0__Bacteria; D_1__Bacteroidetes; D_2__Flavobacteriia; D_3__Flavobacteriales; D_4__Blattabacteriaceae; D_5__Blattabacterium
New.CleanUp.ReferenceOTU27110	2.2839506172839426	0.1307185278083939	0.36971751336803826	1.0	0.1111111111111111	0.0	D_0__Bacteria; D_1__Bacteroidetes; D_2__Flavobacteriia; D_3__Flavobacteriales; D_4__Blattabacteriaceae; D_5__Blattabacterium
New.CleanUp.ReferenceOTU21973	2.2839506172839426	0.1307185278083939	0.36971751336803826	1.0	0.1111111111111111	0.0	D_0__Bacteria; D_1__Bacteroidetes; D_2__Flavobacteriia; D_3__Flavobacteriales; D_4__Blattabacteriaceae
New.CleanUp.ReferenceOTU6702	2.2839506172839426	0.1307185278083939	0.36971751336803826	1.0	0.1111111111111111	0.0	D_0__Bacteria; D_1__Bacteroidetes; D_2__Flavobacteriia; D_3__Flavobacteriales; D_4__Blattabacteriaceae; D_5__Blattabacterium
New.CleanUp.ReferenceOTU22911	2.2839506172839426	0.1307185278083939	0.36971751336803826	1.0	0.1111111111111111	0.0	D_0__Bacteria; D_1__Bacteroidetes; D_2__Flavobacteriia; D_3__Flavobacteriales; D_4__Blattabacteriaceae; D_5__Blattabacterium; Ambiguous_taxa
New.CleanUp.ReferenceOTU22913	2.2839506172839426	0.1307185278083939	0.36971751336803826	1.0	0.1111111111111111	0.0	D_0__Bacteria; D_1__Bacteroidetes; D_2__Flavobacteriia; D_3__Flavobacteriales; D_4__Blattabacteriaceae; D_5__Blattabacterium; Ambiguous_taxa
New.CleanUp.ReferenceOTU22097	2.2839506172839426	0.1307185278083939	0.36971751336803826	1.0	0.1111111111111111	0.0	D_0__Bacteria; D_1__Bacteroidetes; D_2__Flavobacteriia; D_3__Flavobacteriales; D_4__Blattabacteriaceae; D_5__Blattabacterium; Ambiguous_taxa
New.CleanUp.ReferenceOTU20906	2.2839506172839426	0.1307185278083939	0.36971751336803826	1.0	0.2222222222222222	0.0	D_0__Bacteria; D_1__Bacteroidetes; D_2__Flavobacteriia; D_3__Flavobacteriales; D_4__Blattabacteriaceae; D_5__Blattabacterium
New.CleanUp.ReferenceOTU27368	2.2839506172839426	0.1307185278083939	0.36971751336803826	1.0	0.1111111111111111	0.0	D_0__Bacteria; D_1__Bacteroidetes; D_2__Flavobacteriia; D_3__Flavobacteriales; D_4__Blattabacteriaceae; D_5__Blattabacterium
New.CleanUp.ReferenceOTU31376	2.2839506172839426	0.1307185278083939	0.36971751336803826	1.0	0.1111111111111111	0.0	D_0__Bacteria; D_1__Bacteroidetes; D_2__Flavobacteriia; D_3__Flavobacteriales; D_4__Blattabacteriaceae; D_5__Blattabacterium
New.CleanUp.ReferenceOTU26551	2.2839506172839426	0.1307185278083939	0.36971751336803826	1.0	0.1111111111111111	0.0	D_0__Bacteria; D_1__Bacteroidetes; D_2__Flavobacteriia; D_3__Flavobacteriales; D_4__Blattabacteriaceae; D_5__Blattabacterium
New.CleanUp.ReferenceOTU26714	2.2839506172839426	0.1307185278083939	0.36971751336803826	1.0	0.1111111111111111	0.0	D_0__Bacteria; D_1__Bacteroidetes; D_2__Flavobacteriia; D_3__Flavobacteriales; D_4__Blattabacteriaceae; D_5__Blattabacterium
New.CleanUp.ReferenceOTU26715	2.2839506172839426	0.1307185278083939	0.36971751336803826	1.0	0.1111111111111111	0.0	D_0__Bacteria; D_1__Bacteroidetes; D_2__Flavobacteriia; D_3__Flavobacteriales; D_4__Blattabacteriaceae; D_5__Blattabacterium; Ambiguous_taxa
New.CleanUp.ReferenceOTU21095	2.2839506172839426	0.1307185278083939	0.36971751336803826	1.0	0.1111111111111111	0.0	D_0__Bacteria; D_1__Bacteroidetes; D_2__Flavobacteriia; D_3__Flavobacteriales; D_4__Blattabacteriaceae; D_5__Blattabacterium; Ambiguous_taxa
New.CleanUp.ReferenceOTU27441	2.2839506172839426	0.1307185278083939	0.36971751336803826	1.0	0.1111111111111111	0.0	D_0__Bacteria; D_1__Bacteroidetes; D_2__Flavobacteriia; D_3__Flavobacteriales; D_4__Blattabacteriaceae; D_5__Blattabacterium; Ambiguous_taxa
New.CleanUp.ReferenceOTU29098	2.2839506172839426	0.1307185278083939	0.36971751336803826	1.0	0.1111111111111111	0.0	D_0__Bacteria; D_1__Bacteroidetes; D_2__Flavobacteriia; D_3__Flavobacteriales; D_4__Blattabacteriaceae; D_5__Blattabacterium
New.CleanUp.ReferenceOTU26457	2.2839506172839426	0.1307185278083939	0.36971751336803826	1.0	0.1111111111111111	0.0	D_0__Bacteria; D_1__Bacteroidetes; D_2__Flavobacteriia; D_3__Flavobacteriales; D_4__Blattabacteriaceae; D_5__Blattabacterium
New.CleanUp.ReferenceOTU22221	2.2839506172839426	0.1307185278083939	0.36971751336803826	1.0	0.1111111111111111	0.0	D_0__Bacteria; D_1__Bacteroidetes; D_2__Flavobacteriia; D_3__Flavobacteriales; D_4__Blattabacteriaceae; D_5__Blattabacterium
New.CleanUp.ReferenceOTU23408	2.2839506172839426	0.1307185278083939	0.36971751336803826	1.0	0.1111111111111111	0.0	D_0__Bacteria; D_1__Bacteroidetes; D_2__Flavobacteriia; D_3__Flavobacteriales; D_4__Blattabacteriaceae; D_5__Blattabacterium
New.CleanUp.ReferenceOTU25808	2.2839506172839426	0.1307185278083939	0.36971751336803826	1.0	0.1111111111111111	0.0	D_0__Bacteria; D_1__Bacteroidetes; D_2__Flavobacteriia; D_3__Flavobacteriales; D_4__Blattabacteriaceae; D_5__Blattabacterium
New.CleanUp.ReferenceOTU26865	2.2839506172839426	0.1307185278083939	0.36971751336803826	1.0	0.1111111111111111	0.0	D_0__Bacteria; D_1__Bacteroidetes; D_2__Flavobacteriia; D_3__Flavobacteriales; D_4__Blattabacteriaceae; D_5__Blattabacterium; Ambiguous_taxa
New.CleanUp.ReferenceOTU22419	2.2839506172839426	0.1307185278083939	0.36971751336803826	1.0	0.1111111111111111	0.0	D_0__Bacteria; D_1__Bacteroidetes; D_2__Flavobacteriia; D_3__Flavobacteriales; D_4__Blattabacteriaceae; D_5__Blattabacterium
New.CleanUp.ReferenceOTU22418	2.2839506172839426	0.1307185278083939	0.36971751336803826	1.0	0.1111111111111111	0.0	D_0__Bacteria; D_1__Bacteroidetes; D_2__Flavobacteriia; D_3__Flavobacteriales; D_4__Blattabacteriaceae; D_5__Blattabacterium
New.CleanUp.ReferenceOTU28683	2.2839506172839426	0.1307185278083939	0.36971751336803826	1.0	0.1111111111111111	0.0	D_0__Bacteria; D_1__Bacteroidetes; D_2__Flavobacteriia; D_3__Flavobacteriales; D_4__Blattabacteriaceae; D_5__Blattabacterium; Ambiguous_taxa
New.CleanUp.ReferenceOTU30391	2.2839506172839426	0.1307185278083939	0.36971751336803826	1.0	0.1111111111111111	0.0	D_0__Bacteria; D_1__Bacteroidetes; D_2__Flavobacteriia; D_3__Flavobacteriales; D_4__Blattabacteriaceae; D_5__Blattabacterium; Ambiguous_taxa
New.CleanUp.ReferenceOTU24897	2.2839506172839426	0.1307185278083939	0.36971751336803826	1.0	0.1111111111111111	0.0	D_0__Bacteria; D_1__Bacteroidetes; D_2__Flavobacteriia; D_3__Flavobacteriales; D_4__Blattabacteriaceae; D_5__Blattabacterium; Ambiguous_taxa
New.CleanUp.ReferenceOTU21301	2.2839506172839426	0.1307185278083939	0.36971751336803826	1.0	0.1111111111111111	0.0	D_0__Bacteria; D_1__Bacteroidetes; D_2__Flavobacteriia; D_3__Flavobacteriales; D_4__Blattabacteriaceae; D_5__Blattabacterium
New.CleanUp.ReferenceOTU27935	2.2839506172839426	0.1307185278083939	0.36971751336803826	1.0	0.1111111111111111	0.0	D_0__Bacteria; D_1__Bacteroidetes; D_2__Flavobacteriia; D_3__Flavobacteriales; D_4__Blattabacteriaceae; D_5__Blattabacterium; Ambiguous_taxa
New.CleanUp.ReferenceOTU27680	2.2839506172839426	0.1307185278083939	0.36971751336803826	1.0	0.1111111111111111	0.0	D_0__Bacteria; D_1__Bacteroidetes; D_2__Flavobacteriia; D_3__Flavobacteriales; D_4__Blattabacteriaceae; D_5__Blattabacterium; Ambiguous_taxa
New.CleanUp.ReferenceOTU23307	2.2839506172839426	0.1307185278083939	0.36971751336803826	1.0	0.1111111111111111	0.0	D_0__Bacteria; D_1__Bacteroidetes; D_2__Flavobacteriia; D_3__Flavobacteriales; D_4__Blattabacteriaceae; D_5__Blattabacterium
New.CleanUp.ReferenceOTU32085	2.2839506172839426	0.1307185278083939	0.36971751336803826	1.0	0.1111111111111111	0.0	D_0__Bacteria; D_1__Bacteroidetes; D_2__Flavobacteriia; D_3__Flavobacteriales; D_4__Blattabacteriaceae; D_5__Blattabacterium
New.CleanUp.ReferenceOTU5098	2.2839506172839426	0.1307185278083939	0.36971751336803826	1.0	0.1111111111111111	0.0	D_0__Bacteria; D_1__Bacteroidetes; D_2__Flavobacteriia; D_3__Flavobacteriales; D_4__Blattabacteriaceae; D_5__Blattabacterium; Ambiguous_taxa
New.CleanUp.ReferenceOTU9472	2.2839506172839426	0.1307185278083939	0.36971751336803826	1.0	0.1111111111111111	0.0	D_0__Bacteria; D_1__Bacteroidetes; D_2__Flavobacteriia; D_3__Flavobacteriales; D_4__Blattabacteriaceae; D_5__Blattabacterium; Ambiguous_taxa
New.CleanUp.ReferenceOTU2462	2.2839506172839426	0.1307185278083939	0.36971751336803826	1.0	0.1111111111111111	0.0	D_0__Bacteria; D_1__Bacteroidetes; D_2__Flavobacteriia; D_3__Flavobacteriales; D_4__Blattabacteriaceae; D_5__Blattabacterium
New.CleanUp.ReferenceOTU26980	2.2839506172839426	0.1307185278083939	0.36971751336803826	1.0	0.1111111111111111	0.0	D_0__Bacteria; D_1__Bacteroidetes; D_2__Flavobacteriia; D_3__Flavobacteriales; D_4__Blattabacteriaceae; D_5__Blattabacterium; Ambiguous_taxa
New.CleanUp.ReferenceOTU28163	2.2839506172839426	0.1307185278083939	0.36971751336803826	1.0	0.1111111111111111	0.0	D_0__Bacteria; D_1__Bacteroidetes; D_2__Flavobacteriia; D_3__Flavobacteriales; D_4__Blattabacteriaceae; D_5__Blattabacterium
New.CleanUp.ReferenceOTU3739	2.2839506172839426	0.1307185278083939	0.36971751336803826	1.0	0.1111111111111111	0.0	D_0__Bacteria; D_1__Bacteroidetes; D_2__Flavobacteriia; D_3__Flavobacteriales; D_4__Blattabacteriaceae; D_5__Blattabacterium
New.CleanUp.ReferenceOTU24446	2.2839506172839426	0.1307185278083939	0.36971751336803826	1.0	0.1111111111111111	0.0	D_0__Bacteria; D_1__Bacteroidetes; D_2__Flavobacteriia; D_3__Flavobacteriales; D_4__Blattabacteriaceae; D_5__Blattabacterium
New.CleanUp.ReferenceOTU7286	2.2839506172839426	0.1307185278083939	0.36971751336803826	1.0	0.1111111111111111	0.0	D_0__Bacteria; D_1__Bacteroidetes; D_2__Flavobacteriia; D_3__Flavobacteriales; D_4__Blattabacteriaceae; D_5__Blattabacterium
New.CleanUp.ReferenceOTU23694	2.2839506172839426	0.1307185278083939	0.36971751336803826	1.0	0.1111111111111111	0.0	D_0__Bacteria; D_1__Bacteroidetes; D_2__Flavobacteriia; D_3__Flavobacteriales; D_4__Blattabacteriaceae; D_5__Blattabacterium
New.CleanUp.ReferenceOTU29227	2.2839506172839426	0.1307185278083939	0.36971751336803826	1.0	0.1111111111111111	0.0	D_0__Bacteria; D_1__Bacteroidetes; D_2__Flavobacteriia; D_3__Flavobacteriales; D_4__Blattabacteriaceae; D_5__Blattabacterium; Ambiguous_taxa
New.CleanUp.ReferenceOTU7099	2.2839506172839426	0.1307185278083939	0.36971751336803826	1.0	0.1111111111111111	0.0	D_0__Bacteria; D_1__Bacteroidetes; D_2__Flavobacteriia; D_3__Flavobacteriales; D_4__Blattabacteriaceae; D_5__Blattabacterium
New.CleanUp.ReferenceOTU26093	2.2839506172839426	0.1307185278083939	0.36971751336803826	1.0	0.1111111111111111	0.0	D_0__Bacteria; D_1__Bacteroidetes; D_2__Flavobacteriia; D_3__Flavobacteriales; D_4__Blattabacteriaceae; D_5__Blattabacterium
New.CleanUp.ReferenceOTU27613	2.2839506172839426	0.1307185278083939	0.36971751336803826	1.0	0.1111111111111111	0.0	D_0__Bacteria; D_1__Bacteroidetes; D_2__Flavobacteriia; D_3__Flavobacteriales; D_4__Blattabacteriaceae; D_5__Blattabacterium; Ambiguous_taxa
New.CleanUp.ReferenceOTU5195	2.2839506172839426	0.1307185278083939	0.36971751336803826	1.0	0.1111111111111111	0.0	D_0__Bacteria; D_1__Bacteroidetes; D_2__Flavobacteriia; D_3__Flavobacteriales; D_4__Blattabacteriaceae; D_5__Blattabacterium
New.CleanUp.ReferenceOTU5224	2.2839506172839426	0.1307185278083939	0.36971751336803826	1.0	0.1111111111111111	0.0	D_0__Bacteria; D_1__Bacteroidetes; D_2__Flavobacteriia; D_3__Flavobacteriales; D_4__Blattabacteriaceae; D_5__Blattabacterium
New.CleanUp.ReferenceOTU3810	2.2839506172839426	0.1307185278083939	0.36971751336803826	1.0	0.2222222222222222	0.0	D_0__Bacteria; D_1__Bacteroidetes; D_2__Flavobacteriia; D_3__Flavobacteriales; D_4__Blattabacteriaceae; D_5__Blattabacterium
New.CleanUp.ReferenceOTU32643	2.2839506172839426	0.1307185278083939	0.36971751336803826	1.0	0.1111111111111111	0.0	D_0__Bacteria; D_1__Bacteroidetes; D_2__Flavobacteriia; D_3__Flavobacteriales; D_4__Blattabacteriaceae; D_5__Blattabacterium
New.CleanUp.ReferenceOTU22352	2.2839506172839426	0.1307185278083939	0.36971751336803826	1.0	0.1111111111111111	0.0	D_0__Bacteria; D_1__Bacteroidetes; D_2__Flavobacteriia; D_3__Flavobacteriales; D_4__Blattabacteriaceae; D_5__Blattabacterium
New.CleanUp.ReferenceOTU27356	2.2839506172839426	0.1307185278083939	0.36971751336803826	1.0	0.1111111111111111	0.0	D_0__Bacteria; D_1__Bacteroidetes; D_2__Flavobacteriia; D_3__Flavobacteriales; D_4__Blattabacteriaceae; D_5__Blattabacterium; Ambiguous_taxa
New.CleanUp.ReferenceOTU21510	2.2839506172839426	0.1307185278083939	0.36971751336803826	1.0	0.1111111111111111	0.0	D_0__Bacteria; D_1__Bacteroidetes; D_2__Flavobacteriia; D_3__Flavobacteriales; D_4__Blattabacteriaceae; D_5__Blattabacterium
New.CleanUp.ReferenceOTU26562	2.2839506172839426	0.1307185278083939	0.36971751336803826	1.0	0.1111111111111111	0.0	D_0__Bacteria; D_1__Bacteroidetes; D_2__Flavobacteriia; D_3__Flavobacteriales; D_4__Blattabacteriaceae; D_5__Blattabacterium
New.CleanUp.ReferenceOTU7198	2.2839506172839426	0.1307185278083939	0.36971751336803826	1.0	0.1111111111111111	0.0	D_0__Bacteria; D_1__Bacteroidetes; D_2__Flavobacteriia; D_3__Flavobacteriales; D_4__Blattabacteriaceae; D_5__Blattabacterium; Ambiguous_taxa
New.CleanUp.ReferenceOTU47435	2.2839506172839426	0.1307185278083939	0.36971751336803826	1.0	0.1111111111111111	0.0	D_0__Bacteria; D_1__Bacteroidetes; D_2__Flavobacteriia; D_3__Flavobacteriales; D_4__Blattabacteriaceae; D_5__Blattabacterium
New.CleanUp.ReferenceOTU24182	2.2839506172839426	0.1307185278083939	0.36971751336803826	1.0	0.1111111111111111	0.0	D_0__Bacteria; D_1__Bacteroidetes; D_2__Flavobacteriia; D_3__Flavobacteriales; D_4__Blattabacteriaceae; D_5__Blattabacterium
New.CleanUp.ReferenceOTU21841	2.2839506172839426	0.1307185278083939	0.36971751336803826	1.0	0.1111111111111111	0.0	D_0__Bacteria; D_1__Bacteroidetes; D_2__Flavobacteriia; D_3__Flavobacteriales; D_4__Blattabacteriaceae; D_5__Blattabacterium
New.CleanUp.ReferenceOTU3681	2.2839506172839426	0.1307185278083939	0.36971751336803826	1.0	0.1111111111111111	0.0	D_0__Bacteria; D_1__Bacteroidetes; D_2__Flavobacteriia; D_3__Flavobacteriales; D_4__Blattabacteriaceae; D_5__Blattabacterium
New.CleanUp.ReferenceOTU24539	2.2839506172839426	0.1307185278083939	0.36971751336803826	1.0	0.1111111111111111	0.0	D_0__Bacteria; D_1__Bacteroidetes; D_2__Flavobacteriia; D_3__Flavobacteriales; D_4__Blattabacteriaceae; D_5__Blattabacterium
New.CleanUp.ReferenceOTU27413	2.2839506172839426	0.1307185278083939	0.36971751336803826	1.0	0.1111111111111111	0.0	D_0__Bacteria; D_1__Bacteroidetes; D_2__Flavobacteriia; D_3__Flavobacteriales; D_4__Blattabacteriaceae; D_5__Blattabacterium
New.CleanUp.ReferenceOTU31621	2.2839506172839426	0.1307185278083939	0.36971751336803826	1.0	0.1111111111111111	0.0	D_0__Bacteria; D_1__Bacteroidetes; D_2__Flavobacteriia; D_3__Flavobacteriales; D_4__Blattabacteriaceae; D_5__Blattabacterium
New.CleanUp.ReferenceOTU21146	2.2839506172839426	0.1307185278083939	0.36971751336803826	1.0	0.1111111111111111	0.0	D_0__Bacteria; D_1__Bacteroidetes; D_2__Flavobacteriia; D_3__Flavobacteriales; D_4__Blattabacteriaceae; D_5__Blattabacterium
New.CleanUp.ReferenceOTU23450	2.2839506172839426	0.1307185278083939	0.36971751336803826	1.0	0.1111111111111111	0.0	D_0__Bacteria; D_1__Bacteroidetes; D_2__Flavobacteriia; D_3__Flavobacteriales; D_4__Blattabacteriaceae; D_5__Blattabacterium
New.CleanUp.ReferenceOTU23456	2.2839506172839426	0.1307185278083939	0.36971751336803826	1.0	0.1111111111111111	0.0	D_0__Bacteria; D_1__Bacteroidetes; D_2__Flavobacteriia; D_3__Flavobacteriales; D_4__Blattabacteriaceae; D_5__Blattabacterium
[truncated: 4,588 more rows]
