# Supplementary material for: Matrotrophic viviparity constrains microbiome acquisition during gestation in a live‐bearing cockroach, Diploptera punctata
Source: Ecol Evol. 2019 Aug 22;9(18):10601–14. doi: 10.1002/ece3.5580 (PMC6787804; doi:10.1002/ece3.5580)
Supplement: Supplementary file 3 [file ECE3-9-10601-s003.zip › Supplemental data files 1/overall comparisons/alphadiv.txt]

SampleID	ForwardFastqFile	ReverseFastqFile	TreatmentGroup	Group	Description	Reads	Shannon	Chao1	ACE
LLE4	VLLE_R1.fastq	VLLE_R2.fastq	UCEmbryo	Embryo	UCEmbryo	12469	0.432591061531095	765.714285714286	824.550711280338
OE8	OE15_R1.trim.fastq	OE15_R2.trim.fastq	OSUEmbryo	Embryo	OSUEmbryo	16295	0.561408132962921	1085.3488372093	1302.46023109015
OM11	OM19_R1.trim.fastq	OM19_R2.trim.fastq	OSUMother	Mother	OSUMother	16487	4.4463854493274	1612.06993006993	1617.81209676648
LLM1	LLM2_R1.fastq	LLM2_R2.fastq	UCMother	Mother	UCMother	16617	4.40246193028115	1194.09868421053	1246.12522112236
OE10	OE17_R1.trim.fastq	OE17_R2.trim.fastq	OSUEmbryo	Embryo	OSUEmbryo	21001	0.598735364146955	1614.40540540541	2089.88107584723
LLM9	LLM10_R1.fastq	LLM10_R2.fastq	UCMother	Mother	UCMother	22091	4.4671661164006	871.821052631579	852.085324145444
OM4	OM11_R1.trim.fastq	OM11_R2.trim.fastq	OSUMother	Mother	OSUMother	22763	4.91892411030388	1736.16326530612	1745.5785093558
OE11	OE19_R1.trim.fastq	OE19_R2.trim.fastq	OSUEmbryo	Embryo	OSUEmbryo	23632	0.55445700915834	1359.05882352941	1800.98185097688
LLM3	VLLM_R1.fastq	VLLM_R2.fastq	UCMother	Mother	UCMother	26657	4.60591775187598	1232.38938053097	1230.80640626052
OM2	OM2_R1.trim.fastq	OM2_R2.trim.fastq	OSUMother	Mother	OSUMother	27304	3.06228894107655	1831.89215686275	1722.2381489988
OE7	OE14_R1.trim.fastq	OE14_R2.trim.fastq	OSUEmbryo	Embryo	OSUEmbryo	28194	0.420253201622887	1443.15789473684	1361.55922119515
OM3	OM4_R1.trim.fastq	OM4_R2.trim.fastq	OSUMother	Mother	OSUMother	28382	4.71886293361701	1270.51282051282	1243.52563045499
LLM2	LLM3_R1.fastq	LLM3_R2.fastq	UCMother	Mother	UCMother	30284	4.55728424266485	1405.82727272727	1327.03523206559
OE4	OE11_R1.trim.fastq	OE11_R2.trim.fastq	OSUEmbryo	Embryo	OSUEmbryo	32453	0.436687238716463	1287.15	1267.73882596685
OE9	OE16_R1.trim.fastq	OE16_R2.trim.fastq	OSUEmbryo	Embryo	OSUEmbryo	35580	0.458383025945784	1290	1681.97727272727
LLM4	LLM5_R1.fastq	LLM5_R2.fastq	UCMother	Mother	UCMother	36685	4.96929794447511	1033.48039215686	997.049714133386
OE6	OE13_R1.trim.fastq	OE13_R2.trim.fastq	OSUEmbryo	Embryo	OSUEmbryo	37153	0.395347469648427	1030	1092.3629198072
OE12	OE20_R1.trim.fastq	OE20_R2.trim.fastq	OSUEmbryo	Embryo	OSUEmbryo	37236	0.488672397648415	1194.51612903226	1622.27298842499
OM1	OM1_R1.trim.fastq	OM1_R2.trim.fastq	OSUMother	Mother	OSUMother	38295	2.80675320941338	1387.31460674157	1285.4481346863
LLE7	LLE8_R1.fastq	LLE8_R2.fastq	UCEmbryo	Embryo	UCEmbryo	40930	0.326692464349184	297.2	304.102394964323
OE3	OE4_R1.trim.fastq	OE4_R2.trim.fastq	OSUEmbryo	Embryo	OSUEmbryo	42257	0.475344771426162	1095.59375	1326.94703171903
OE1	OE1_R1.trim.fastq	OE1_R2.trim.fastq	OSUEmbryo	Embryo	OSUEmbryo	43957	0.466329701605038	1694.05882352941	1560.73441592137
OM5	OM12_R1.trim.fastq	OM12_R2.trim.fastq	OSUMother	Mother	OSUMother	48539	4.33932932846674	1783.54032258065	1673.66381739785
OE5	OE12_R1.trim.fastq	OE12_R2.trim.fastq	OSUEmbryo	Embryo	OSUEmbryo	48814	0.405008257676284	730.217391304348	794.424859203254
LLE6	LLE6_R1.fastq	LLE6_R2.fastq	UCEmbryo	Embryo	UCEmbryo	48932	0.22173124982155	261.4	310.722759894336
OE2	OE3_R1.trim.fastq	OE3_R2.trim.fastq	OSUEmbryo	Embryo	OSUEmbryo	52085	0.483112924189101	795.447368421053	978.144825554456
LLM5	LLM6_R1.fastq	LLM6_R2.fastq	UCMother	Mother	UCMother	53988	4.39297634984155	1124.4	1098.75695936612
OM6	OM13_R1.trim.fastq	OM13_R2.trim.fastq	OSUMother	Mother	OSUMother	71508	4.57858446615891	1821.4094488189	1713.16676120609
OM8	OM15_R1.trim.fastq	OM15_R2.trim.fastq	OSUMother	Mother	OSUMother	72365	4.589090952282	1667.22388059702	1622.65784840309
OM10	OM17_R1.trim.fastq	OM17_R2.trim.fastq	OSUMother	Mother	OSUMother	75806	4.64895790665754	1866.09090909091	1781.55599373699
LLM7	LLM8_R1.fastq	LLM8_R2.fastq	UCMother	Mother	UCMother	82571	4.7979789478755	1211.28225806452	1184.79147118466
OM7	OM14_R1.trim.fastq	OM14_R2.trim.fastq	OSUMother	Mother	OSUMother	85360	4.49662866173834	1959.73983739837	1792.27763991946
OM9	OM16_R1.trim.fastq	OM16_R2.trim.fastq	OSUMother	Mother	OSUMother	88113	3.8061436654332	1743.31896551724	1689.64360901198
LLE5	LLE5_R1.fastq	LLE5_R2.fastq	UCEmbryo	Embryo	UCEmbryo	88227	0.23012436673212	284.2	357.312230381556
OM12	OM20_R1.trim.fastq	OM20_R2.trim.fastq	OSUMother	Mother	OSUMother	90694	4.79250069275379	1909.82142857143	1862.41756428531
LLE9	LLE10_R1.fastq	LLE10_R2.fastq	UCEmbryo	Embryo	UCEmbryo	93042	0.314894241535625	284.05	320.703378324875
LLM8	LLM9_R1.fastq	LLM9_R2.fastq	UCMother	Mother	UCMother	101663	4.62018193848585	1300.65671641791	1303.1506853762
LLE8	LLE9_R1.fastq	LLE9_R2.fastq	UCEmbryo	Embryo	UCEmbryo	121907	0.217781021436648	332.428571428571	269.476568240709
