# Supplementary material for: Matrotrophic viviparity constrains microbiome acquisition during gestation in a live‐bearing cockroach, Diploptera punctata
Source: Ecol Evol. 2019 Aug 22;9(18):10601–14. doi: 10.1002/ece3.5580 (PMC6787804; doi:10.1002/ece3.5580)
Supplement: Supplementary file 3 [file ECE3-9-10601-s003.zip › Supplemental data files 1/bdiv_even/weighted_unifrac/distance_matrix/TreatmentGroup_Stats.txt]

# The tests of significance were performed using a two-sided Student's two-sample t-test.
# Alternative hypothesis: Group 1 mean != Group 2 mean
# Entries marked with "N/A" could not be calculated because at least one of the groups
# of distances was empty, both groups each contained only a single distance, or
# the test could not be performed (e.g. no variance in groups with the same mean).
Group 1	Group 2	t statistic	Parametric p-value	Parametric p-value (Bonferroni-corrected)	Nonparametric p-value	Nonparametric p-value (Bonferroni-corrected)
All within TreatmentGroup	All between TreatmentGroup	-16.8655243661	8.0002752029229e-54	5.280181633929114e-52	N/A	N/A
All within TreatmentGroup	UCEmbryo vs. UCEmbryo	3.61570229319	0.000384633382755295	0.02538580326184947	N/A	N/A
All within TreatmentGroup	OSUEmbryo vs. OSUEmbryo	7.61457249279	6.126210649881614e-13	4.043299028921865e-11	N/A	N/A
All within TreatmentGroup	UCMother vs. UCMother	-6.54572914903	4.8290750529297e-10	3.187189534933602e-08	N/A	N/A
All within TreatmentGroup	OSUMother vs. OSUMother	-4.67917811635	4.8245900454849405e-06	0.0003184229430020061	N/A	N/A
All within TreatmentGroup	UCEmbryo vs. OSUEmbryo	7.904245751	9.170442183403793e-14	6.052491841046503e-12	N/A	N/A
All within TreatmentGroup	UCEmbryo vs. UCMother	-23.7443089524	9.666387482704022e-63	6.379815738584654e-61	N/A	N/A
All within TreatmentGroup	UCEmbryo vs. OSUMother	-20.7303010265	8.073960270346072e-56	5.328813778428407e-54	N/A	N/A
All within TreatmentGroup	OSUEmbryo vs. UCMother	-31.4224012792	5.117281565082952e-92	3.3774058329547484e-90	N/A	N/A
All within TreatmentGroup	OSUEmbryo vs. OSUMother	-27.0347678109	2.6749259859832082e-84	1.7654511507489175e-82	N/A	N/A
All within TreatmentGroup	UCMother vs. OSUMother	-10.9480327855	2.5898126389509547e-23	1.70927634170763e-21	N/A	N/A
All between TreatmentGroup	UCEmbryo vs. UCEmbryo	7.40745000916	4.973799150320701e-13	3.282707439211663e-11	N/A	N/A
All between TreatmentGroup	OSUEmbryo vs. OSUEmbryo	15.5536747718	0.0	0.0	N/A	N/A
All between TreatmentGroup	UCMother vs. UCMother	2.96962278639	0.003110784462554861	0.20531177452862082	N/A	N/A
All between TreatmentGroup	OSUMother vs. OSUMother	7.98748642417	7.327471962526033e-15	4.836131495267182e-13	N/A	N/A
All between TreatmentGroup	UCEmbryo vs. OSUEmbryo	16.2155954253	0.0	0.0	N/A	N/A
All between TreatmentGroup	UCEmbryo vs. UCMother	-6.12224738803	1.7112945416662606e-09	1.129454397499732e-07	N/A	N/A
All between TreatmentGroup	UCEmbryo vs. OSUMother	-2.3489952506	0.019148629899959118	1	N/A	N/A
All between TreatmentGroup	OSUEmbryo vs. UCMother	-8.62520282114	5.3182192055800185e-17	3.510024675682812e-15	N/A	N/A
All between TreatmentGroup	OSUEmbryo vs. OSUMother	-3.31458176986	0.0009672500199939439	0.0638385013196003	N/A	N/A
All between TreatmentGroup	UCMother vs. OSUMother	5.23384250422	2.273263792762492e-07	1.5003541032232448e-05	N/A	N/A
UCEmbryo vs. UCEmbryo	OSUEmbryo vs. OSUEmbryo	0.505717971961	0.6144628514568933	1	N/A	N/A
UCEmbryo vs. UCEmbryo	UCMother vs. UCMother	-10.6186952718	2.446899737856904e-13	1.6149538269855566e-11	N/A	N/A
UCEmbryo vs. UCEmbryo	OSUMother vs. OSUMother	-12.8326068783	5.146212221295224e-21	3.396500066054848e-19	N/A	N/A
UCEmbryo vs. UCEmbryo	UCEmbryo vs. OSUEmbryo	-0.562188228146	0.5754673658913494	1	N/A	N/A
UCEmbryo vs. UCEmbryo	UCEmbryo vs. UCMother	-22.3129571491	4.913362975053884e-31	3.2428195635355634e-29	N/A	N/A
UCEmbryo vs. UCEmbryo	UCEmbryo vs. OSUMother	-19.0231294228	2.2274835805037413e-32	1.4701391631324693e-30	N/A	N/A
UCEmbryo vs. UCEmbryo	OSUEmbryo vs. UCMother	-22.4763142533	1.0029143213812697e-42	6.61923452111638e-41	N/A	N/A
UCEmbryo vs. UCEmbryo	OSUEmbryo vs. OSUMother	-19.1307136613	7.184846878710896e-43	4.741998939949191e-41	N/A	N/A
UCEmbryo vs. UCEmbryo	UCMother vs. OSUMother	-10.0277085655	3.685889224687814e-17	2.4326868882939572e-15	N/A	N/A
OSUEmbryo vs. OSUEmbryo	UCMother vs. UCMother	-22.5837068482	2.667222595116802e-39	1.7603669127770893e-37	N/A	N/A
OSUEmbryo vs. OSUEmbryo	OSUMother vs. OSUMother	-27.0809236872	2.705791090029375e-55	1.7858221194193877e-53	N/A	N/A
OSUEmbryo vs. OSUEmbryo	UCEmbryo vs. OSUEmbryo	-1.80291754278	0.07361531155943851	1	N/A	N/A
OSUEmbryo vs. OSUEmbryo	UCEmbryo vs. UCMother	-47.1607453667	1.0166087865079004e-75	6.709617990952142e-74	N/A	N/A
OSUEmbryo vs. OSUEmbryo	UCEmbryo vs. OSUMother	-40.0977131946	3.2371287307742882e-77	2.1365049623110303e-75	N/A	N/A
OSUEmbryo vs. OSUEmbryo	OSUEmbryo vs. UCMother	-47.3038109461	5.764143916526715e-96	3.804334984907632e-94	N/A	N/A
OSUEmbryo vs. OSUEmbryo	OSUEmbryo vs. OSUMother	-40.21661763	4.637961479689949e-100	3.0610545765953664e-98	N/A	N/A
OSUEmbryo vs. OSUEmbryo	UCMother vs. OSUMother	-21.1178369116	3.9694149418091535e-48	2.6198138615940414e-46	N/A	N/A
UCMother vs. UCMother	OSUMother vs. OSUMother	5.3141436773	7.438315956509456e-07	4.909288531296241e-05	N/A	N/A
UCMother vs. UCMother	UCEmbryo vs. OSUEmbryo	23.5382945118	0.0	0.0	N/A	N/A
UCMother vs. UCMother	UCEmbryo vs. UCMother	-12.6137522128	4.057096095489837e-20	2.6776834230232926e-18	N/A	N/A
UCMother vs. UCMother	UCEmbryo vs. OSUMother	-8.30150787379	5.742960087834662e-13	3.790353657970877e-11	N/A	N/A
UCMother vs. UCMother	OSUEmbryo vs. UCMother	-14.0766970718	2.5178057169944185e-27	1.6617517732163161e-25	N/A	N/A
UCMother vs. UCMother	OSUEmbryo vs. OSUMother	-9.1071024196	2.2643477657783806e-16	1.4944695254137313e-14	N/A	N/A
UCMother vs. UCMother	UCMother vs. OSUMother	-0.156728243361	0.8757180959885169	1	N/A	N/A
OSUMother vs. OSUMother	UCEmbryo vs. OSUEmbryo	28.1817484106	0.0	0.0	N/A	N/A
OSUMother vs. OSUMother	UCEmbryo vs. UCMother	-26.2017037579	1.3692418219092242e-49	9.03699602460088e-48	N/A	N/A
OSUMother vs. OSUMother	UCEmbryo vs. OSUMother	-19.8913637648	4.311555016172056e-42	2.8456263106735568e-40	N/A	N/A
OSUMother vs. OSUMother	OSUEmbryo vs. UCMother	-28.6457116559	7.053929876606863e-65	4.6555937185605294e-63	N/A	N/A
OSUMother vs. OSUMother	OSUEmbryo vs. OSUMother	-21.4311580526	1.4863724711030482e-54	9.810058309280118e-53	N/A	N/A
OSUMother vs. OSUMother	UCMother vs. OSUMother	-6.23582675107	3.841839594089158e-09	2.5356141320988443e-07	N/A	N/A
UCEmbryo vs. OSUEmbryo	UCEmbryo vs. UCMother	-49.2137997911	1.702554493029919e-80	1.1236859653997467e-78	N/A	N/A
UCEmbryo vs. OSUEmbryo	UCEmbryo vs. OSUMother	-41.8234872049	1.0134026818235327e-81	6.688457700035316e-80	N/A	N/A
UCEmbryo vs. OSUEmbryo	OSUEmbryo vs. UCMother	-49.3542466833	4.036746288792178e-101	2.6642525506028375e-99	N/A	N/A
UCEmbryo vs. OSUEmbryo	OSUEmbryo vs. OSUMother	-41.9417139694	3.4202478188284264e-105	2.2573635604267613e-103	N/A	N/A
UCEmbryo vs. OSUEmbryo	UCMother vs. OSUMother	-22.0040985786	4.380521170344112e-51	2.891143972427114e-49	N/A	N/A
UCEmbryo vs. UCMother	UCEmbryo vs. OSUMother	7.13365921848	8.513034721602253e-11	5.618602916257487e-09	N/A	N/A
UCEmbryo vs. UCMother	OSUEmbryo vs. UCMother	-0.0658406055824	0.9475973330798604	1	N/A	N/A
UCEmbryo vs. UCMother	OSUEmbryo vs. OSUMother	8.057946709	8.393286066166183e-14	5.539568803669681e-12	N/A	N/A
UCEmbryo vs. UCMother	UCMother vs. OSUMother	15.9077424699	0.0	0.0	N/A	N/A
UCEmbryo vs. OSUMother	OSUEmbryo vs. UCMother	-8.49539236564	1.076033689021829e-14	7.101822347544071e-13	N/A	N/A
UCEmbryo vs. OSUMother	OSUEmbryo vs. OSUMother	-0.0460453799403	0.9633170197037493	1	N/A	N/A
UCEmbryo vs. OSUMother	UCMother vs. OSUMother	10.7828406691	0.0	0.0	N/A	N/A
OSUEmbryo vs. UCMother	OSUEmbryo vs. OSUMother	10.1614611645	0.0	0.0	N/A	N/A
OSUEmbryo vs. UCMother	UCMother vs. OSUMother	19.8579067153	0.0	0.0	N/A	N/A
OSUEmbryo vs. OSUMother	UCMother vs. OSUMother	13.1953575772	0.0	0.0	N/A	N/A
