# Supplementary material for: Matrotrophic viviparity constrains microbiome acquisition during gestation in a live‐bearing cockroach, Diploptera punctata
Source: Ecol Evol. 2019 Aug 22;9(18):10601–14. doi: 10.1002/ece3.5580 (PMC6787804; doi:10.1002/ece3.5580)
Supplement: Supplementary file 3 [file ECE3-9-10601-s003.zip › Supplemental data files 1/bdiv_even/weighted_unifrac/distance_matrix/Group_Stats.txt]

# The tests of significance were performed using a two-sided Student's two-sample t-test.
# Alternative hypothesis: Group 1 mean != Group 2 mean
# Entries marked with "N/A" could not be calculated because at least one of the groups
# of distances was empty, both groups each contained only a single distance, or
# the test could not be performed (e.g. no variance in groups with the same mean).
Group 1	Group 2	t statistic	Parametric p-value	Parametric p-value (Bonferroni-corrected)	Nonparametric p-value	Nonparametric p-value (Bonferroni-corrected)
All within Group	All between Group	-37.2745184141	1.7857749664943906e-168	1.7857749664943907e-167	N/A	N/A
All within Group	Embryo vs. Embryo	11.7508863739	0.0	0.0	N/A	N/A
All within Group	Mother vs. Mother	-9.35854766769	2.2667931248452525e-19	2.2667931248452525e-18	N/A	N/A
All within Group	Embryo vs. Mother	-37.2745184141	1.7857749664943906e-168	1.7857749664943907e-167	N/A	N/A
All between Group	Embryo vs. Embryo	55.0410673982	0.0	0.0	N/A	N/A
All between Group	Mother vs. Mother	25.9147294245	0.0	0.0	N/A	N/A
All between Group	Embryo vs. Mother	0.0	1.0	1	N/A	N/A
Embryo vs. Embryo	Mother vs. Mother	-30.3472416029	6.4538275570648644e-99	6.453827557064864e-98	N/A	N/A
Embryo vs. Embryo	Embryo vs. Mother	-55.0410673982	6.253994217500998e-217	6.253994217500998e-216	N/A	N/A
Mother vs. Mother	Embryo vs. Mother	-25.9147294245	2.925383915803093e-97	2.925383915803093e-96	N/A	N/A
