# Supplementary material for: Matrotrophic viviparity constrains microbiome acquisition during gestation in a live‐bearing cockroach, Diploptera punctata
Source: Ecol Evol. 2019 Aug 22;9(18):10601–14. doi: 10.1002/ece3.5580 (PMC6787804; doi:10.1002/ece3.5580)
Supplement: Supplementary file 3 [file ECE3-9-10601-s003.zip › Supplemental data files 1/bdiv_even/weighted_unifrac/distance_matrix/weighted_unifrac_dm.txt]

	OE9	OE8	OE3	OE2	OE1	OE7	OE6	OE5	OE4	OM3	OM2	OM1	OM7	OE11	OM5	OM4	OM9	OE10	LLE6	OM8	OM11	LLE4	LLE7	OM12	LLE5	OM10	LLE9	LLE8	LLM9	LLM8	LLM3	LLM2	LLM1	LLM7	OE12	LLM5	LLM4	OM6
OE9	0.0	0.00411460652314	0.00404133069717	0.00381834155714	0.00383179955137	0.00332214552947	0.00339974921405	0.00389783729978	0.00346999270198	0.55146954109	0.27629733731	0.271258191258	0.509831657947	0.00737428574473	0.439872003095	0.566305050704	0.444133518597	0.00583846979958	0.00367243677584	0.472330596886	0.47077797788	0.00450921662122	0.00813756136956	0.524519005563	0.0039034036679	0.517426492572	0.0066069867408	0.00322412469532	0.517520972141	0.637071927258	0.51270387755	0.475933288918	0.469155109381	0.639483699999	0.0022591763633	0.689200727544	0.74921906333	0.467566809396
OE8	0.00411460652314	0.0	0.00504098371481	0.00487687383856	0.00514821727155	0.00397789074344	0.00387768756877	0.00507306282781	0.00408270505959	0.551182544708	0.27565702016	0.270408179232	0.509092640781	0.00726880754752	0.439294803051	0.565635174608	0.44353177359	0.00640850119464	0.00450252845593	0.471451312625	0.469985334292	0.00584159279389	0.00818773044334	0.523883726706	0.00453236205566	0.517079342395	0.00692629152442	0.00446753461729	0.517227783261	0.636490482718	0.512301236002	0.475579951171	0.468588412133	0.639229583531	0.00414180514949	0.688953774901	0.748876907516	0.466985382698
OE3	0.00404133069717	0.00504098371481	0.0	0.00214937015567	0.00189673537629	0.0025085359344	0.00272784681923	0.00210932826802	0.00300779736755	0.552765479162	0.27709812529	0.271870499525	0.510579580778	0.00937556575523	0.440894462672	0.567123532363	0.445129902046	0.00747823320747	0.00308312749739	0.473160539717	0.471704309565	0.00254021501075	0.00904348188211	0.525563627011	0.00319267843789	0.518584500759	0.00772117044799	0.00315626021485	0.519052495574	0.638090450921	0.513749150653	0.476857566814	0.470001025652	0.641005197944	0.0042022590146	0.690665947366	0.750767449416	0.468615913003
OE2	0.00381834155714	0.00487687383856	0.00214937015567	0.0	0.00206298200626	0.00261451741094	0.00240284396215	0.00248525748985	0.00267539030034	0.55251119758	0.276913034561	0.271785448065	0.510445698282	0.00917222941816	0.440812201327	0.567123545737	0.445053778483	0.00735803166533	0.00295210657005	0.473006794059	0.471569642095	0.00279201346379	0.00897952059275	0.525388336144	0.00309306031831	0.518464570308	0.00754696835039	0.00300752211966	0.518858039214	0.637927071883	0.513668661492	0.476751124885	0.469984933656	0.640720891638	0.00401068585259	0.69055437776	0.750486304411	0.468536439983
OE1	0.00383179955137	0.00514821727155	0.00189673537629	0.00206298200626	0.0	0.00238015956364	0.00275062079204	0.00219150466942	0.00293388858248	0.552566191848	0.277055409028	0.27183112378	0.510518303547	0.00929756239706	0.44083534858	0.5671368336	0.445097856236	0.0074847648696	0.00289970402213	0.473181707981	0.47166576102	0.00270085297442	0.00898783596078	0.525506344583	0.00292219657783	0.51859725772	0.00757609809921	0.00311224779325	0.518867075648	0.637958254629	0.513642931033	0.476779731329	0.469973684126	0.640808532727	0.00402634415591	0.690610908503	0.750597027773	0.468588691921
OE7	0.00332214552947	0.00397789074344	0.0025085359344	0.00261451741094	0.00238015956364	0.0	0.00202440152386	0.00223136981185	0.00213455616778	0.552516580419	0.277080022616	0.271772126421	0.510436673931	0.00858507615174	0.440698101744	0.567065214473	0.444947628901	0.00715418848713	0.00291081207226	0.473028138961	0.471500473185	0.0031117842402	0.00875872466004	0.525329445586	0.00282360179245	0.518502436068	0.00751406663405	0.00306452514596	0.518643430596	0.637874120169	0.513684329073	0.476806609301	0.469973518224	0.640737540538	0.00340118872331	0.69043773416	0.750398454133	0.468466474529
OE6	0.00339974921405	0.00387768756877	0.00272784681923	0.00240284396215	0.00275062079204	0.00202440152386	0.0	0.00259340196158	0.00178016698653	0.552168265077	0.276706511644	0.271488791348	0.510125268492	0.00867603226666	0.440456613507	0.566718523296	0.444596472058	0.00715170997185	0.00264441325624	0.472524048691	0.471053946138	0.00319624683375	0.00834869364287	0.524898364324	0.00266679080849	0.5180665766	0.00708124624789	0.00257844260598	0.518261754099	0.637408110849	0.513338743335	0.476552649186	0.469574666649	0.640343884866	0.00350048337172	0.690083205385	0.749967325565	0.46816692159
OE5	0.00389783729978	0.00507306282781	0.00210932826802	0.00248525748985	0.00219150466942	0.00223136981185	0.00259340196158	0.0	0.00272217140172	0.553028736907	0.277483320071	0.272233844682	0.510840360856	0.00942705000545	0.441011113842	0.567415843036	0.445397672832	0.00741555014981	0.00323921968779	0.473481334348	0.471980410841	0.00213901589839	0.0092746632434	0.525815597095	0.00314742354752	0.518934913114	0.00789291568979	0.0032942887023	0.51925937737	0.638380729373	0.513957677847	0.477107353765	0.47032520555	0.641285365277	0.00388649644615	0.690999533348	0.750970687038	0.468926948024
OE4	0.00346999270198	0.00408270505959	0.00300779736755	0.00267539030034	0.00293388858248	0.00213455616778	0.00178016698653	0.00272217140172	0.0	0.552579218062	0.277110180871	0.271782966086	0.510542001017	0.00879345311717	0.440725053997	0.567212024655	0.444910803063	0.00731034415382	0.00309136183054	0.472855373579	0.471488319913	0.00345059579974	0.00893250725383	0.525300224616	0.00311400995204	0.518492829257	0.00751005330147	0.0030361119858	0.518565093196	0.63776879142	0.51369405494	0.476886847955	0.470029368115	0.640669405423	0.00359649918414	0.690474143866	0.750313395627	0.468654619891
OM3	0.55146954109	0.551182544708	0.552765479162	0.55251119758	0.552566191848	0.552516580419	0.552168265077	0.553028736907	0.552579218062	0.0	0.296816655462	0.345060769674	0.158341937526	0.546730934626	0.215258208173	0.225606169459	0.216320199491	0.547702353193	0.551331346904	0.188074979495	0.185016114234	0.553313143017	0.547348584832	0.155305081067	0.551464952693	0.196508385792	0.548193007535	0.551145221358	0.21509480929	0.228995511925	0.255347489967	0.196232945687	0.211058346296	0.250238435107	0.551210443885	0.305205668994	0.383268163372	0.18974452648
OM2	0.27629733731	0.27565702016	0.27709812529	0.276913034561	0.277055409028	0.277080022616	0.276706511644	0.277483320071	0.277110180871	0.296816655462	0.0	0.109088786466	0.263102820891	0.271677572145	0.207879723274	0.326315664501	0.213258889787	0.27248137468	0.276412610312	0.220528209777	0.21938748948	0.277888417829	0.272701232582	0.263734790325	0.276386295156	0.27438231266	0.273373109992	0.276264618078	0.293948634923	0.389554216579	0.285353804553	0.244275386608	0.243226810233	0.396451482792	0.276049907392	0.473309876223	0.530453838928	0.217052634354
OM1	0.271258191258	0.270408179232	0.271870499525	0.271785448065	0.27183112378	0.271772126421	0.271488791348	0.272233844682	0.271782966086	0.345060769674	0.109088786466	0.0	0.296524349037	0.266488498044	0.23293893571	0.331187600485	0.228984642802	0.267276982584	0.271314342957	0.241858739616	0.260883399291	0.272753577752	0.267553383225	0.287430324003	0.271272990163	0.262551402556	0.268312190773	0.271218513216	0.316217665091	0.432389523195	0.279962641922	0.256339646317	0.256952294407	0.4297923939	0.270967249724	0.544316369484	0.588454401018	0.250210286409
OM7	0.509831657947	0.509092640781	0.510579580778	0.510445698282	0.510518303547	0.510436673931	0.510125268492	0.510840360856	0.510542001017	0.158341937526	0.263102820891	0.296524349037	0.0	0.505218843824	0.183420223915	0.210277692679	0.185401196602	0.505908646254	0.509599927257	0.145786956151	0.158369527362	0.511194880672	0.505849524126	0.151490345449	0.509561496629	0.159640700014	0.506870582652	0.509566763219	0.179571609219	0.24663405406	0.212985782789	0.163368019698	0.17875281884	0.263182358044	0.509576604951	0.374213136424	0.442586996068	0.153656743381
OE11	0.00737428574473	0.00726880754752	0.00937556575523	0.00917222941816	0.00929756239706	0.00858507615174	0.00867603226666	0.00942705000545	0.00879345311717	0.546730934626	0.271677572145	0.266488498044	0.505218843824	0.0	0.435341015047	0.560957304347	0.43957497699	0.00550282851247	0.00870508442738	0.467719246274	0.465252407182	0.0100823283919	0.007237767177	0.51982077329	0.00881158434117	0.51213180715	0.00679659317395	0.00855209172612	0.512552737639	0.631678038044	0.508123437669	0.471489906028	0.463820363587	0.635155738653	0.00732580370527	0.684084856793	0.744983100553	0.463031228265
OM5	0.439872003095	0.439294803051	0.440894462672	0.440812201327	0.44083534858	0.440698101744	0.440456613507	0.441011113842	0.440725053997	0.215258208173	0.207879723274	0.23293893571	0.183420223915	0.435341015047	0.0	0.183251613869	0.196277125249	0.43593885357	0.440012722858	0.110553044774	0.143199456507	0.441401692334	0.436188037145	0.176796418848	0.439903903026	0.182076419215	0.436906067344	0.439890557684	0.251487545289	0.30036455446	0.180636832926	0.132245260733	0.137332934203	0.292577383131	0.439541787877	0.421876328284	0.463507090582	0.0822801280027
OM4	0.566305050704	0.565635174608	0.567123532363	0.567123545737	0.5671368336	0.567065214473	0.566718523296	0.567415843036	0.567212024655	0.225606169459	0.326315664501	0.331187600485	0.210277692679	0.560957304347	0.183251613869	0.0	0.261855025923	0.562413099459	0.566239620656	0.196644449014	0.208381079095	0.567739509714	0.562650245803	0.190467658489	0.566222255482	0.195666547761	0.563555165879	0.566231625996	0.256980655301	0.306648400447	0.23683636134	0.205291978539	0.225355018	0.303673736671	0.566076309627	0.434297076233	0.460101700223	0.188902607879
OM9	0.444133518597	0.44353177359	0.445129902046	0.445053778483	0.445097856236	0.444947628901	0.444596472058	0.445397672832	0.444910803063	0.216320199491	0.213258889787	0.228984642802	0.185401196602	0.43957497699	0.196277125249	0.261855025923	0.0	0.440176629347	0.444198916587	0.169660459478	0.151396821411	0.445664784505	0.440419397455	0.176585288752	0.444086653239	0.16392984315	0.441376468663	0.444058962019	0.198608592841	0.312572100196	0.254100169118	0.194686302257	0.204008632716	0.327121584077	0.44386772368	0.387812742825	0.439981641429	0.188147427683
OE10	0.00583846979958	0.00640850119464	0.00747823320747	0.00735803166533	0.0074847648696	0.00715418848713	0.00715170997185	0.00741555014981	0.00731034415382	0.547702353193	0.27248137468	0.267276982584	0.505908646254	0.00550282851247	0.43593885357	0.562413099459	0.440176629347	0.0	0.00702193094017	0.468424274803	0.4668118614	0.00812038625495	0.00773535114107	0.520606546159	0.00725021769107	0.513722082823	0.00610914472275	0.0069132931604	0.513989054105	0.633189802307	0.508913081155	0.471987772321	0.465208317643	0.63602385654	0.0058254755646	0.685773268213	0.745782862763	0.46380730796
LLE6	0.00367243677584	0.00450252845593	0.00308312749739	0.00295210657005	0.00289970402213	0.00291081207226	0.00264441325624	0.00323921968779	0.00309136183054	0.551331346904	0.276412610312	0.271314342957	0.509599927257	0.00870508442738	0.440012722858	0.566239620656	0.444198916587	0.00702193094017	0.0	0.472173491513	0.470634399307	0.00328737815895	0.00723565645577	0.524444822692	0.00139171264841	0.517645619188	0.00560643889125	0.00142440457487	0.517394158152	0.636431369126	0.512601150821	0.475664820857	0.468852551801	0.639262418593	0.00362936426482	0.689013312917	0.749079657192	0.467766837926
OM8	0.472330596886	0.471451312625	0.473160539717	0.473006794059	0.473181707981	0.473028138961	0.472524048691	0.473481334348	0.472855373579	0.188074979495	0.220528209777	0.241858739616	0.145786956151	0.467719246274	0.110553044774	0.196644449014	0.169660459478	0.468424274803	0.472173491513	0.0	0.135378016593	0.473806028054	0.468123172136	0.136432599614	0.472126712725	0.140246576702	0.468813708765	0.472125422548	0.209071980105	0.280987291941	0.17342859796	0.138843018437	0.143301419567	0.273553632154	0.472064133438	0.407759698676	0.449782590175	0.0901828704949
OM11	0.47077797788	0.469985334292	0.471704309565	0.471569642095	0.47166576102	0.471500473185	0.471053946138	0.471980410841	0.471488319913	0.185016114234	0.21938748948	0.260883399291	0.158369527362	0.465252407182	0.143199456507	0.208381079095	0.151396821411	0.4668118614	0.470634399307	0.135378016593	0.0	0.472314451049	0.466852333239	0.125314163714	0.470569136776	0.165790883685	0.467538689136	0.470527334648	0.223416972405	0.30065462385	0.201677103692	0.130731613758	0.15664487476	0.30695050706	0.470523562019	0.3781886266	0.443343443662	0.13377644385
LLE4	0.00450921662122	0.00584159279389	0.00254021501075	0.00279201346379	0.00270085297442	0.0031117842402	0.00319624683375	0.00213901589839	0.00345059579974	0.553313143017	0.277888417829	0.272753577752	0.511194880672	0.0100823283919	0.441401692334	0.567739509714	0.445664784505	0.00812038625495	0.00328737815895	0.473806028054	0.472314451049	0.0	0.00938905337309	0.526141392028	0.00342311891194	0.519190177954	0.00792744210963	0.003499018405	0.519629088169	0.638648096815	0.514186238831	0.477304612949	0.470517481799	0.641550917578	0.0045474599498	0.691316284157	0.751345675324	0.46923857676
LLE7	0.00813756136956	0.00818773044334	0.00904348188211	0.00897952059275	0.00898783596078	0.00875872466004	0.00834869364287	0.0092746632434	0.00893250725383	0.547348584832	0.272701232582	0.267553383225	0.505849524126	0.007237767177	0.436188037145	0.562650245803	0.440419397455	0.00773535114107	0.00723565645577	0.468123172136	0.466852333239	0.00938905337309	0.0	0.520431886599	0.00720754500345	0.513615922944	0.00395144102655	0.00707838436402	0.51193698207	0.632557478946	0.508668276446	0.47193924778	0.464937181956	0.634296282801	0.00812078826426	0.68382316525	0.743986450955	0.463946965286
OM12	0.524519005563	0.523883726706	0.525563627011	0.525388336144	0.525506344583	0.525329445586	0.524898364324	0.525815597095	0.525300224616	0.155305081067	0.263734790325	0.287430324003	0.151490345449	0.51982077329	0.176796418848	0.190467658489	0.176585288752	0.520606546159	0.524444822692	0.136432599614	0.125314163714	0.526141392028	0.520431886599	0.0	0.524382634272	0.127384430444	0.521157805898	0.52431019999	0.217142666382	0.280232955059	0.199206320123	0.154443812718	0.186751395648	0.286565824115	0.52424407229	0.3713964069	0.418933329894	0.140709290314
LLE5	0.0039034036679	0.00453236205566	0.00319267843789	0.00309306031831	0.00292219657783	0.00282360179245	0.00266679080849	0.00314742354752	0.00311400995204	0.551464952693	0.276386295156	0.271272990163	0.509561496629	0.00881158434117	0.439903903026	0.566222255482	0.444086653239	0.00725021769107	0.00139171264841	0.472126712725	0.470569136776	0.00342311891194	0.00720754500345	0.524382634272	0.0	0.517600505524	0.00583290237292	0.00180405507715	0.517322594084	0.636560827105	0.512582374824	0.475672092943	0.468768142636	0.639353322778	0.00365999074048	0.688957976706	0.749095437906	0.467800969079
OM10	0.517426492572	0.517079342395	0.518584500759	0.518464570308	0.51859725772	0.518502436068	0.5180665766	0.518934913114	0.518492829257	0.196508385792	0.27438231266	0.262551402556	0.159640700014	0.51213180715	0.182076419215	0.195666547761	0.16392984315	0.513722082823	0.517645619188	0.140246576702	0.165790883685	0.519190177954	0.513615922944	0.127384430444	0.517600505524	0.0	0.514353326548	0.517473987169	0.197380947606	0.300425883309	0.201295031073	0.16002027085	0.177203227193	0.29630165752	0.517246411021	0.42192180492	0.457671944068	0.160433211808
LLE9	0.0066069867408	0.00692629152442	0.00772117044799	0.00754696835039	0.00757609809921	0.00751406663405	0.00708124624789	0.00789291568979	0.00751005330147	0.548193007535	0.273373109992	0.268312190773	0.506870582652	0.00679659317395	0.436906067344	0.563555165879	0.441376468663	0.00610914472275	0.00560643889125	0.468813708765	0.467538689136	0.00792744210963	0.00395144102655	0.521157805898	0.00583290237292	0.514353326548	0.0	0.0054734489684	0.513201989061	0.633625113551	0.509293452172	0.472749936012	0.465943791808	0.635104429805	0.00672345845786	0.684878054199	0.74501483725	0.4645405321
LLE8	0.00322412469532	0.00446753461729	0.00315626021485	0.00300752211966	0.00311224779325	0.00306452514596	0.00257844260598	0.0032942887023	0.0030361119858	0.551145221358	0.276264618078	0.271218513216	0.509566763219	0.00855209172612	0.439890557684	0.566231625996	0.444058962019	0.0069132931604	0.00142440457487	0.472125422548	0.470527334648	0.003499018405	0.00707838436402	0.52431019999	0.00180405507715	0.517473987169	0.0054734489684	0.0	0.517155127638	0.636385260535	0.512476064979	0.47564082258	0.46877660077	0.639169577561	0.00323867432994	0.688860011159	0.748870198895	0.467682135397
LLM9	0.517520972141	0.517227783261	0.519052495574	0.518858039214	0.518867075648	0.518643430596	0.518261754099	0.51925937737	0.518565093196	0.21509480929	0.293948634923	0.316217665091	0.179571609219	0.512552737639	0.251487545289	0.256980655301	0.198608592841	0.513989054105	0.517394158152	0.209071980105	0.223416972405	0.519629088169	0.51193698207	0.217142666382	0.517322594084	0.197380947606	0.513201989061	0.517155127638	0.0	0.275756603892	0.25797427757	0.225713595471	0.229041729008	0.241711989867	0.51746391445	0.373117189387	0.392361449291	0.23149610368
LLM8	0.637071927258	0.636490482718	0.638090450921	0.637927071883	0.637958254629	0.637874120169	0.637408110849	0.638380729373	0.63776879142	0.228995511925	0.389554216579	0.432389523195	0.24663405406	0.631678038044	0.30036455446	0.306648400447	0.312572100196	0.633189802307	0.636431369126	0.280987291941	0.30065462385	0.638648096815	0.632557478946	0.280232955059	0.636560827105	0.300425883309	0.633625113551	0.636385260535	0.275756603892	0.0	0.299310668137	0.270836023893	0.26432388095	0.143198810455	0.636776194901	0.179232995055	0.294917436402	0.272690072618
LLM3	0.51270387755	0.512301236002	0.513749150653	0.513668661492	0.513642931033	0.513684329073	0.513338743335	0.513957677847	0.51369405494	0.255347489967	0.285353804553	0.279962641922	0.212985782789	0.508123437669	0.180636832926	0.23683636134	0.254100169118	0.508913081155	0.512601150821	0.17342859796	0.201677103692	0.514186238831	0.508668276446	0.199206320123	0.512582374824	0.201295031073	0.509293452172	0.512476064979	0.25797427757	0.299310668137	0.0	0.133066817209	0.146222208838	0.288255802267	0.512516645888	0.43315325354	0.474262782691	0.168017318202
LLM2	0.475933288918	0.475579951171	0.476857566814	0.476751124885	0.476779731329	0.476806609301	0.476552649186	0.477107353765	0.476886847955	0.196232945687	0.244275386608	0.256339646317	0.163368019698	0.471489906028	0.132245260733	0.205291978539	0.194686302257	0.471987772321	0.475664820857	0.138843018437	0.130731613758	0.477304612949	0.47193924778	0.154443812718	0.475672092943	0.16002027085	0.472749936012	0.47564082258	0.225713595471	0.270836023893	0.133066817209	0.0	0.0999568318221	0.270327442742	0.475684661188	0.401737273535	0.45226622058	0.124787935693
LLM1	0.469155109381	0.468588412133	0.470001025652	0.469984933656	0.469973684126	0.469973518224	0.469574666649	0.47032520555	0.470029368115	0.211058346296	0.243226810233	0.256952294407	0.17875281884	0.463820363587	0.137332934203	0.225355018	0.204008632716	0.465208317643	0.468852551801	0.143301419567	0.15664487476	0.470517481799	0.464937181956	0.186751395648	0.468768142636	0.177203227193	0.465943791808	0.46877660077	0.229041729008	0.26432388095	0.146222208838	0.0999568318221	0.0	0.26001048764	0.46891137808	0.386484974275	0.428000978997	0.128542998648
LLM7	0.639483699999	0.639229583531	0.641005197944	0.640720891638	0.640808532727	0.640737540538	0.640343884866	0.641285365277	0.640669405423	0.250238435107	0.396451482792	0.4297923939	0.263182358044	0.635155738653	0.292577383131	0.303673736671	0.327121584077	0.63602385654	0.639262418593	0.273553632154	0.30695050706	0.641550917578	0.634296282801	0.286565824115	0.639353322778	0.29630165752	0.635104429805	0.639169577561	0.241711989867	0.143198810455	0.288255802267	0.270327442742	0.26001048764	0.0	0.639384547882	0.26261406236	0.249389594056	0.2677432103
OE12	0.0022591763633	0.00414180514949	0.0042022590146	0.00401068585259	0.00402634415591	0.00340118872331	0.00350048337172	0.00388649644615	0.00359649918414	0.551210443885	0.276049907392	0.270967249724	0.509576604951	0.00732580370527	0.439541787877	0.566076309627	0.44386772368	0.0058254755646	0.00362936426482	0.472064133438	0.470523562019	0.0045474599498	0.00812078826426	0.52424407229	0.00365999074048	0.517246411021	0.00672345845786	0.00323867432994	0.51746391445	0.636776194901	0.512516645888	0.475684661188	0.46891137808	0.639384547882	0.0	0.689102897975	0.749112269232	0.467365259214
LLM5	0.689200727544	0.688953774901	0.690665947366	0.69055437776	0.690610908503	0.69043773416	0.690083205385	0.690999533348	0.690474143866	0.305205668994	0.473309876223	0.544316369484	0.374213136424	0.684084856793	0.421876328284	0.434297076233	0.387812742825	0.685773268213	0.689013312917	0.407759698676	0.3781886266	0.691316284157	0.68382316525	0.3713964069	0.688957976706	0.42192180492	0.684878054199	0.688860011159	0.373117189387	0.179232995055	0.43315325354	0.401737273535	0.386484974275	0.26261406236	0.689102897975	0.0	0.209739959562	0.399883629635
LLM4	0.74921906333	0.748876907516	0.750767449416	0.750486304411	0.750597027773	0.750398454133	0.749967325565	0.750970687038	0.750313395627	0.383268163372	0.530453838928	0.588454401018	0.442586996068	0.744983100553	0.463507090582	0.460101700223	0.439981641429	0.745782862763	0.749079657192	0.449782590175	0.443343443662	0.751345675324	0.743986450955	0.418933329894	0.749095437906	0.457671944068	0.74501483725	0.748870198895	0.392361449291	0.294917436402	0.474262782691	0.45226622058	0.428000978997	0.249389594056	0.749112269232	0.209739959562	0.0	0.444604007776
OM6	0.467566809396	0.466985382698	0.468615913003	0.468536439983	0.468588691921	0.468466474529	0.46816692159	0.468926948024	0.468654619891	0.18974452648	0.217052634354	0.250210286409	0.153656743381	0.463031228265	0.0822801280027	0.188902607879	0.188147427683	0.46380730796	0.467766837926	0.0901828704949	0.13377644385	0.46923857676	0.463946965286	0.140709290314	0.467800969079	0.160433211808	0.4645405321	0.467682135397	0.23149610368	0.272690072618	0.168017318202	0.124787935693	0.128542998648	0.2677432103	0.467365259214	0.399883629635	0.444604007776	0.0
