# Supplementary material for: Matrotrophic viviparity constrains microbiome acquisition during gestation in a live‐bearing cockroach, Diploptera punctata
Source: Ecol Evol. 2019 Aug 22;9(18):10601–14. doi: 10.1002/ece3.5580 (PMC6787804; doi:10.1002/ece3.5580)
Supplement: Supplementary file 3 [file ECE3-9-10601-s003.zip › Supplemental data files 1/bdiv_even/weighted_unifrac/pcoa/weighted_unifrac_pc.txt]

Eigvals	38
2.4629282866642535	0.24881867366809082	0.058620436104038234	0.04622210235896521	0.036485144973984564	0.029171984445642722	0.01908312580835581	0.016379992548573738	0.013842008374812273	0.010900479488627553	0.0069366829251206255	0.006022742463929327	0.0047903560426882435	0.004456617671396506	0.0029952416943920574	0.0027236003654629174	0.000640517354667119	0.00046821809573084356	3.0186454131954117e-05	1.9492281766731724e-05	8.287579683085898e-06	4.0356436896441376e-06	3.310165975718876e-06	2.705581421943016e-06	2.021119478471621e-06	1.994098633330391e-06	1.6235534529772123e-06	1.141040720020684e-06	1.076607996814688e-06	1.407917667618776e-07	0.0	0.0	0.0	0.0	0.0	0.0	0.0	0.0

Proportion explained	38
0.8288328156622731	0.08373328732400448	0.019727144056339997	0.01555481556302147	0.01227810229082654	0.00981705319535929	0.006421916943752683	0.005512249551914031	0.004658158679583342	0.0036682655989405334	0.002334355600735318	0.0020267933181067764	0.0016120665422473695	0.0014997557959418354	0.0010079686934426884	0.0009165550502904902	0.00021554902975608596	0.00015756631028596618	1.0158445907060326e-05	6.559607467208812e-06	2.788963869127026e-06	1.358088231967027e-06	1.1139480596409812e-06	9.10491255508594e-07	6.801538466230859e-07	6.710607019784595e-07	5.463636059139339e-07	3.8398681678260866e-07	3.623037025462851e-07	4.737971344888802e-08	0.0	0.0	0.0	0.0	0.0	0.0	0.0	0.0

Species	0	0

Site	38	38
OE9	0.2559420787021897	-0.017772144434319397	-0.0010891278965537063	7.678808771235014e-05	-0.0003270993038234668	0.0013426238221833958	-0.002135398119901724	0.0002727465221321038	-0.0004159782346541806	0.001158640229631273	-0.0006048533059753334	0.0009241893082979674	-0.0012664190320264845	-0.0019134558578044966	0.0017275981853719917	-0.00014712787971176528	-0.001442681081032653	0.0016433790322958797	0.0004591177789596741	0.0007482942306418121	0.0003230231407311438	0.0003390259223376312	0.0004568817279855091	0.0005339644823228191	0.0003373673443116668	0.0007467349207780729	0.00010816774384198383	0.00023292566959470893	1.6898808901466673e-05	1.7725762472168774e-05	0.0	0.0	0.0	0.0	0.0	0.0	0.0	0.0
OE8	0.25545123746947546	-0.017259753387383527	-0.0009127843232371542	-0.0003324028828931648	-0.0007312368695489825	0.0016260808543923908	-0.0013925964309907432	-4.076937562962268e-05	0.0006968342120456162	-0.00039191659662022774	0.0001687081738391136	0.0015474767550092564	9.608256451674291e-05	-0.00010112459144264066	-0.00044844737352330634	0.00023237114628560964	0.00017954565650780624	0.0016055424054667344	0.002072194812166894	0.001944991205213917	0.0008824593628411051	-0.0006091728609798297	-0.0002887168915595419	-0.0006856001153573573	0.00021155035125644016	3.379056231016069e-05	0.00018481669253536605	3.126273156480211e-05	-0.00012635427942600302	-3.771961698227911e-05	0.0	0.0	0.0	0.0	0.0	0.0	0.0	0.0
OE3	0.2571849959497895	-0.016739481378531103	-0.001270055882734367	-0.0010414198896458397	-0.00018487739293411023	0.001568268448836177	-0.0012927394689784492	0.0005371893241969545	0.0007735754336807753	0.0006279285304409122	0.0007618979242870805	0.0013329396379369788	0.0011274767991033266	-0.0006332797991689702	-0.0007573657166197782	-0.00019505247462127832	-0.0022522431359364957	-0.00026316153720084857	-0.001151335794537227	-0.0010346475615660245	0.00035259442740548673	7.103703231949522e-05	0.000511901738334123	-0.00048427145894684427	-0.0005722640083823012	0.000510788549430534	-0.0001950651173440005	-0.0003381169127120554	0.00018446462125104831	1.5564142811694025e-05	0.0	0.0	0.0	0.0	0.0	0.0	0.0	0.0
OE2	0.2570190087369637	-0.016965442049233104	-0.0011967623249022044	-0.0007247408067356369	-0.00013659470720563281	0.0015759913366878895	-0.001364284516245465	-0.00017538445235865352	0.00017275596092717685	0.0007247992193521687	0.0009395798200987524	0.0007456082700540237	0.0011705839638391504	-0.0008751544387196056	-0.0007719844805084251	0.0003800659287651421	-0.0022661031343469114	-0.00047467621169262816	-0.0004529613872191811	-0.000321426843872476	0.00023344188000682954	0.0003458436147778033	-0.000266912078465313	0.00014676015936826225	-3.4441267186651355e-05	-0.0005888316848985122	0.0005917358510194481	0.00018385127890492426	0.0004808000557028054	0.000125342762289668	0.0	0.0	0.0	0.0	0.0	0.0	0.0	0.0
OE1	0.2570858814582823	-0.016926220961703254	-0.0013671936221074698	-0.0007766121674949125	3.455739541337579e-05	0.0016242610058501549	-0.0015894100283146758	0.00034879668399040507	0.00025622080154959274	0.000771691735957926	0.0005446772381657107	0.0007396679500333128	0.001476638384094996	-0.0011199032539488283	-0.00045805011247025673	-0.00027762361191928413	-0.0011663900530073737	-0.000877893852474479	-0.0009313566353622012	-0.0005598476839665137	1.2891805379381203e-05	0.0007578799120995823	0.00034128535223144587	-0.0002893399148199275	0.00020164938873552872	-0.0004051464676693581	0.00034527749781669234	-0.0001729764341634427	-0.0006250808448560091	-9.919399016135179e-05	0.0	0.0	0.0	0.0	0.0	0.0	0.0	0.0
OE7	0.2569692801041486	-0.017088633918271815	-0.0009773752690258129	-0.0005879678951696792	-0.0002018038947541069	0.0016818123070698764	-0.0016377652729255385	0.00015471594478406352	0.000567571573994888	0.00033306660471727536	0.00046817424119028483	0.0011100337211539825	0.0006180566556990389	-0.001083579622896592	-0.0006680880806156188	-0.00027157098896851033	0.00020138482827265113	-0.0008128267600265464	0.00021904857174293954	0.00039078790732595593	0.0002843408870728968	0.0007093698079946392	-0.00012725726936405773	-9.750964022808522e-05	0.00043884388321319405	-0.0003064447982459526	-0.0007305594289755097	-7.22221462616357e-05	0.00042220709696048095	-0.00013407004218278805	0.0	0.0	0.0	0.0	0.0	0.0	0.0	0.0
OE6	0.2565648436627596	-0.017180122188721274	-0.0008936887534113506	-0.00045421879988210884	-0.00024690523571274913	0.001539032456674076	-0.001370509576011421	7.469219123883348e-05	0.0005062450976076403	0.00016756045463684515	0.0005608208831817861	0.0014097198707838942	0.00016508204592229626	0.0001569347364931702	-0.0013149246736035192	6.321622325510078e-05	-0.0003906376083816339	-0.000836849221945295	-8.472636354312738e-05	0.0009546796296764386	-0.00027936249780655115	0.00034562298827716813	-0.00046053576467360735	0.0007930163344078612	-0.0006359507129408375	8.319638567779735e-05	-8.367670267454953e-05	0.000253397939419209	-0.00020740807036948	-0.00011608173974202206	0.0	0.0	0.0	0.0	0.0	0.0	0.0	0.0
OE5	0.2574679898938147	-0.01674906205430472	-0.0013465872499503775	-0.000877256135114124	-0.0003118894477978034	0.0015739719691332042	-0.0017212138644723243	0.0004513673116895562	0.0007685778869645886	0.00045252806241159163	0.0004390300364862493	0.0013099614647981155	0.0012950321943511638	-0.0015639496428321903	-0.0007090946960039805	0.00023061094589985466	-0.0009770030588442122	-0.0021771041254046654	-0.0004863019815965769	-0.0009191302803480191	5.316135629103565e-05	-0.000151450256374818	-0.00016430993581799977	-0.00046296774636443456	2.869484552615685e-05	6.78067708153891e-05	-0.0004460941269730607	0.0006397825108729662	-0.0002500276707003713	0.00012443821038181073	0.0	0.0	0.0	0.0	0.0	0.0	0.0	0.0
OE4	0.2569618210844613	-0.017243442628089894	-0.0009740335945962037	-0.00021995389744854454	-6.371806229826829e-05	0.0013813273398427604	-0.001281840187908837	-0.00018737350095800802	0.0006380939920161093	5.120828165829482e-05	0.00012131646502620196	0.0007964085118160039	3.234455600440557e-05	-0.0004543464434546067	-0.001809116821008191	0.0008977563744524499	0.0008087776603017478	-0.0027400242130691155	0.0007515545318338068	0.0007389036396785679	-0.00020828589869036464	0.0004162965634746931	0.00016481586730473556	0.00018749809235012286	0.00029283203528494546	0.00030769917653409483	0.0001300626581758546	-0.0003939775926081455	-1.0454913601231068e-05	0.00013700948039995823	0.0	0.0	0.0	0.0	0.0	0.0	0.0	0.0
OM3	-0.2798330019017044	0.009816130449384515	0.06584762585246061	-0.05563471530326532	0.016172472234547437	0.029788348706820858	-0.02832258514907273	-0.02212558319055765	-0.054332988586472016	0.049509072594508714	-0.029512764323248196	-0.01568381834889657	0.013448781427870949	0.0009348554588473478	0.004526716958770755	0.0004082570343648356	0.0007008041514352443	0.001324548742948711	2.0693849736571644e-05	4.868689853010631e-05	2.174058060350379e-07	9.760342227070687e-06	-1.206867813588636e-05	-2.2352523325963797e-06	2.1091510150901166e-06	-2.406272387584456e-08	-3.964309390527073e-06	9.323973175735808e-07	1.772982237495128e-07	1.457483554484024e-07	0.0	0.0	0.0	0.0	0.0	0.0	0.0	0.0
OM2	-0.01091675466053925	0.010813104136356768	0.016085186467990734	-0.011646659185643586	-0.0072657033127914395	0.009728954301383472	0.030485079391856924	-0.023205251503580403	-0.026994857987337653	-0.024983709442337035	0.009690583991569057	-0.01857183748501804	0.01664414449358345	0.016524478366146712	0.008531402621391055	-0.009089560361849928	-0.006745142346169256	-0.009717557212615371	-0.00011081856700946008	-0.00019372914753885498	5.3071819398019685e-05	-5.31650180130186e-05	1.5507168382073925e-05	-1.432662209799097e-05	1.2848343724157399e-05	8.118515079472176e-06	-5.047854898924607e-07	4.073451593748021e-06	-1.3316075955288978e-06	-3.6338775534862226e-06	0.0	0.0	0.0	0.0	0.0	0.0	0.0	0.0
OM1	0.014499482006278918	0.08118073640749147	-0.004980413084157466	0.03914825056244775	0.009166611479441313	-0.009347038184877183	0.07084092425924489	0.014955439783954706	-0.022359862938017703	0.005903310836312118	0.007477054607393988	-0.014539485540974463	0.009318804485084063	0.0061162340418683785	-9.745924406044089e-05	0.002564597101918032	0.007727527604595516	0.0037831632514401955	6.596212888112736e-05	2.5530038019207616e-05	-9.112364993400218e-06	1.7875821677465093e-05	-7.632886562341893e-06	8.782458509006438e-06	-5.396785373585539e-06	3.9684557228236196e-06	-1.6284262220484314e-06	9.886256865554e-07	2.2757101651397164e-06	2.282252833545619e-06	0.0	0.0	0.0	0.0	0.0	0.0	0.0	0.0
OM7	-0.23484364681494116	0.06321121826435326	0.0387776338141251	-0.017251605959558478	0.07240554717492047	0.030230977057681872	-0.026612767113004705	-0.022254262915129924	0.015801128015874057	-0.01572874880284593	0.031909323770444274	0.027996207379176623	0.030559428554750453	-0.011110360155708066	0.0030512394057280287	0.013940728410699226	-0.001798166132771868	0.0018618074498792311	5.753552401854715e-05	1.9145376877618584e-05	-3.2325983572866894e-06	5.840665589166759e-06	-2.147424925594729e-06	7.88920425708767e-06	-3.0625101405541673e-06	-3.7538990100687604e-07	-3.5577140710046313e-06	-4.808489978386902e-06	-8.661871997004542e-07	1.8875967471326668e-07	0.0	0.0	0.0	0.0	0.0	0.0	0.0	0.0
OE11	0.2508687129484221	-0.017513948922435393	-0.000316165685918269	-0.001243043805834536	0.00027096231959758226	0.0018549074612031302	-0.0014048564621925246	0.005090048806237187	0.0007493740079344106	0.001242477980682227	-0.00013823979553151663	0.0024507551596493417	-0.005226841473365263	0.005344462483841214	0.004372673034756565	-0.0007170173453509728	-0.00048261837180582705	0.00043923399065556905	0.0009475814016586582	-5.908572979066559e-05	5.720442812520179e-06	4.652341000423248e-05	-3.9699693525406876e-05	-1.1295051311846956e-05	0.0001238052660760496	-0.00010093977904207501	-3.569561836955251e-05	-2.5628814828338208e-05	-8.35870443492592e-06	1.5704859209274666e-05	0.0	0.0	0.0	0.0	0.0	0.0	0.0	0.0
OM5	-0.16414483864753518	0.07517464095922002	-0.04563091963952212	-0.022634427245545513	-0.04925023131614001	0.03349623395870938	-0.006618282040580612	-0.020984921033412308	0.03206625379391347	0.0033329697728066193	-0.019821830030857298	-0.00030503823541708496	-0.010207925608551587	-0.01869691757027591	0.012998214141424005	0.01592993763735945	0.00894973133623551	-0.009358080367559208	-6.890190605320658e-05	-7.863804234944422e-05	6.026383091397828e-06	-2.013685793733398e-06	-7.822715389042417e-06	-1.9959251841983858e-05	-1.2232831084829336e-06	3.923073860979697e-06	1.449421769022989e-05	-1.0480894848359526e-06	3.029217062561767e-06	-7.827796028337758e-07	0.0	0.0	0.0	0.0	0.0	0.0	0.0	0.0
OM4	-0.2732661313054517	0.12669712314393258	-0.0004607515988240229	0.008700479003201183	-0.06703376207265424	0.102867406472829	0.001131831980932271	0.06965486414348923	-0.0012325838638806588	-0.006294927143911255	-0.0006607636397753648	0.005236240415007746	0.0058264767753404	0.004303060889435985	-0.005341689231561216	-0.0009397472824563488	-0.0031391172508136015	0.0031629607484179	-2.9690873874300178e-05	2.118753154992169e-05	-6.5694752915506415e-06	-1.3346874870765959e-06	7.501065828364891e-06	1.0520479623014472e-05	-7.754056150921959e-08	4.022496941523617e-07	-2.1817042231416645e-06	-5.807162093304325e-07	6.328678715649922e-07	4.372206899494386e-07	0.0	0.0	0.0	0.0	0.0	0.0	0.0	0.0
OM9	-0.16388238467507865	0.026898660206344217	0.09954452341230884	0.019683574922498476	-0.002806633179613847	-0.049836185968032166	0.032734116818990557	0.012734707344516467	0.054360585871369514	-0.0014150041643929984	-0.026841364879185578	-0.011535498794381639	0.02515089895578592	-0.01616833671269899	-0.002844991324091799	-0.006147819846699808	0.0018335341791009994	0.0015481277504930677	-5.9270904782504046e-05	-1.1622170407083709e-05	-8.124114007494506e-06	-3.5456984632003502e-06	3.3422048163260404e-06	9.669899285272881e-06	-3.270166184751318e-08	1.107129570226013e-06	4.5213505891601255e-06	6.764318368876323e-07	3.2320262767006036e-06	2.7259122493112066e-06	0.0	0.0	0.0	0.0	0.0	0.0	0.0	0.0
OE10	0.252026828344641	-0.017087147057502146	-0.0009607873273585363	-0.0005085452824488184	-0.0006154690292230318	0.0010619944154848396	-0.0016508935026653192	0.0011927683347231245	0.0002328631328748832	0.0008595551857917708	-0.0006185325072893912	0.0010825123097256176	0.0002803865019581884	-0.0017146023037947825	0.00018183303401875562	0.0001864515712724649	-0.00012191508119084384	-0.0005563207228686708	0.00382221462215475	-0.0022631432231582293	-0.0006711898347239664	-5.0914108618536936e-05	-1.5552881476220357e-05	5.157036321631126e-05	-0.00015378126498693717	4.444044193170292e-05	0.0001114910370604213	1.7632955547540192e-05	3.818739272783413e-05	-4.11612339130371e-05	0.0	0.0	0.0	0.0	0.0	0.0	0.0	0.0
LLE6	0.25577611345724244	-0.01814541400576528	-0.0016702393606995453	-0.00039554476104408377	0.0007960444438661949	0.00159448803119701	-0.002327368422895492	0.0010247958266762656	-0.0002827693131472487	0.0010458674714187417	0.0002618909909699502	0.0003348076030926766	-0.0005143331731305317	-0.0007975612072552446	-0.0016678301025737253	0.00020895468744025516	8.349164076233771e-05	0.0001743786316610559	-0.0006302454176230638	0.0010688131333040053	-0.0006904272241212236	4.859366133552397e-05	-0.00021090448868037385	8.875584346851751e-05	6.091549972346983e-06	-0.00017407003109327413	-0.00028275168482750707	-0.00013993440643747204	-0.0001935608254259038	0.0001685744439319638	0.0	0.0	0.0	0.0	0.0	0.0	0.0	0.0
OM8	-0.1988146911948383	0.08256778595914607	-0.004960526920916077	0.0015986154526970117	-0.006420829055636487	0.0038774229143081636	0.013056612286129176	-0.05394111995309761	0.014630250473089015	-0.013615698186211264	-0.02512889065246167	0.004121630448042955	-0.010854972782732427	0.02296741326949026	-0.031239699110589568	0.014295609323289134	-0.005681864664541709	0.002443922039406824	0.00011408915977684453	-5.477878868725667e-06	1.8931653202884694e-05	-1.008343711352745e-06	1.754626870987283e-05	6.3080213542020256e-06	4.792428335215316e-06	-5.5287992477973475e-06	-1.35270692364766e-05	2.345087384445111e-06	-4.237757152261806e-06	-2.9997671129199754e-06	0.0	0.0	0.0	0.0	0.0	0.0	0.0	0.0
OM11	-0.19559457138651123	0.062423518014028075	0.04377126661405624	-0.04459949038429236	-0.03713073819804595	-0.03426481824479718	-0.03579536961527134	0.005634871770185572	0.019758327247963003	-0.032867451884158426	0.019958765145623735	-0.0318167522151117	-0.00738153452311578	0.023584953488866092	0.0145230866084253	0.007171698295035913	0.001603185102401213	0.0024624737065335107	-7.4581410234908506e-06	7.962193114537816e-05	-2.207903756947245e-05	1.0863669560256872e-05	-1.1504788417912549e-05	7.233514860294597e-06	-1.0276640375106225e-05	1.7108150882037975e-06	-2.6533953178997478e-06	-1.2577020637378538e-06	-5.407604513465205e-07	2.6502596748064177e-07	0.0	0.0	0.0	0.0	0.0	0.0	0.0	0.0
LLE4	0.2577845623130387	-0.016691594776527235	-0.0015632304716755431	-0.0010526037905334148	-7.34474754852962e-05	0.001313815935904903	-0.0018694885940479212	0.0005934888480439457	0.0008959889766551863	0.0009875549959093726	0.00038479103488264766	0.0011902795437371695	0.001188615644804233	-0.001640483482891674	-0.0009702796014469409	-0.00015078693813309823	-0.001976133439940112	-0.0014332863797208533	-0.0016390835117694323	-0.00101494856711136	-0.000390654463255261	-0.001029665984219601	-0.0006846316541218666	0.0003777388962707691	0.0005320991663057943	0.00018831084231486078	4.83546272388152e-05	-0.0002552354739311685	-4.8698419133854096e-06	-6.578947933411564e-05	0.0	0.0	0.0	0.0	0.0	0.0	0.0	0.0
LLE7	0.2512027373764493	-0.020414192233628694	-0.0012506025879819198	0.00261692931486994	0.0009212821309530948	0.0009453509575685639	-0.004097778419842501	0.0012157692385892473	-0.0017672246125248973	-0.00016980570378053648	-0.0012943584776148867	0.0012261581213361232	-0.005359954883708695	1.56499727040781e-05	-0.0003287686825399327	0.0018896098651130415	0.003978451532332276	0.004897423337457388	-0.0009152584409817224	-0.0014046123267727542	0.0017550123268458648	9.891160891997213e-05	-0.00036332470234249855	0.00018723488789626749	-5.5194457171284574e-05	6.305256641810519e-05	5.295831297733976e-05	-2.9739901656462883e-05	-6.78430721992661e-05	1.185422398958125e-05	0.0	0.0	0.0	0.0	0.0	0.0	0.0	0.0
OM12	-0.25014866609796627	0.07624476004261198	0.05862433637354461	-0.02122178409577886	-0.0356522948097712	-0.029416069178364875	0.010755580668987207	-0.011455304107477752	-0.04525444505232341	-0.016593223025618196	0.024233986253879115	0.01876880029718356	-0.013044213150898655	-0.013446853571823196	-0.01743213592898108	-0.006019466382351267	0.010468633348531901	-0.0025585133758176002	1.8677767608632064e-05	-4.706599026691173e-05	-2.5221488718485702e-05	-1.2953758869405178e-05	1.5397032272530895e-05	8.39310024124303e-06	2.572446639311165e-06	7.569709419918792e-06	1.240133988729526e-05	-1.8822703961693561e-06	2.9621177044055634e-06	3.369552529980862e-06	0.0	0.0	0.0	0.0	0.0	0.0	0.0	0.0
LLE5	0.2557757386103766	-0.018045327307495064	-0.0014579375535619013	-0.0003192308234587444	0.0005769688342731256	0.0012541627338145743	-0.0025020747607307145	0.0012442918545973283	0.00021226347150691394	0.0006496287973157546	0.0002711797549495248	0.0009057330247080321	-0.0007155031324311935	-0.0005693167843650844	-0.0017156588350918476	0.0006773730564826517	0.0012092393122157786	-0.0009589568795111439	-0.001257392061599349	0.0003706964544510773	-0.00020379235189232979	-0.0005382873745929216	0.001010423789553359	2.8071396977837453e-05	0.00016566040238865845	-9.161919477380183e-05	0.00022453226688983312	0.0003532237923995505	0.00018624225308522954	-8.76180759385687e-05	0.0	0.0	0.0	0.0	0.0	0.0	0.0	0.0
OM10	-0.23456819120801345	0.11350205972066256	0.04991706539083081	0.03789199352474994	0.008182111985800032	-0.028840374632452828	0.03842661034618684	0.004079060144819647	0.002413135097357272	0.041162759638007355	0.012199452379983867	0.018196810790738597	-0.027868806581968695	0.0024287165762337574	0.019733178752575794	0.010979378597786721	-0.008764428837036875	-0.0005648703595678001	-9.757354814006266e-05	4.072484613231732e-05	1.1188436812091594e-05	2.5447056147438887e-06	-1.2148320228068571e-05	-1.9634534840138553e-05	8.655025010211195e-07	-5.9793603114927525e-06	-5.042536794044135e-06	4.337619013227786e-07	-5.0111926060330775e-06	-4.13164113365829e-06	0.0	0.0	0.0	0.0	0.0	0.0	0.0	0.0
LLE9	0.2521599921716253	-0.019924561706196615	-0.001679688979553643	0.0021455808086841472	0.00024741781460304576	0.0005215040596910853	-0.0036322796079008243	-0.0001161658660980652	-0.0024471031361169016	-0.0004894622559807527	-0.0013466304395176364	0.0003603352048875482	-0.006068034949385936	-0.000466877710617668	0.0008506556293664748	0.002384760669162805	0.0025126837947255284	0.007630809882566351	-0.00046518272304838984	-0.00029984270739197327	-0.0015035855531153252	-6.058697935219494e-05	0.00014343737782533434	-0.0001986503692535577	6.01400870628709e-05	-9.311852224316374e-05	-7.258470375973703e-05	-1.3752517675329811e-06	3.328921482298155e-05	8.704321281506131e-07	0.0	0.0	0.0	0.0	0.0	0.0	0.0	0.0
LLE8	0.2556514740741276	-0.01828221491155021	-0.0014075331081372896	-0.00012680476449110502	0.0006908147060611833	0.0013034379678722268	-0.0024909309136516367	0.0009070338867887992	-0.0006788364668519264	0.0011793157815382866	-0.00026082875056123676	0.0004452582956995906	-0.0008351880364116195	-0.000793272645544365	-0.0007759334694125104	0.00012445712371715126	0.000552886611204463	-0.0010819344788738784	-0.0008314706207720123	0.0011074217038709545	-0.0005126888834125186	8.2958264300394e-05	-0.0005516265128544068	-0.0005695613101227847	-0.000481990241124571	0.0002542751957597903	0.0003046168165310096	-3.922949189559786e-05	0.0001925782172522775	-6.41784732235303e-05	0.0	0.0	0.0	0.0	0.0	0.0	0.0	0.0
LLM9	-0.23455055028745664	0.0008521100811347985	0.05976073388275379	0.12022557088608003	0.07069941429387475	0.017657015530106544	-0.05137667270944406	0.014942846421348804	-0.001819001427005809	-0.017215200940816255	-0.01392363855081882	-0.0030804003406276503	-0.018970498064289288	0.005710099678845271	-0.0012113313004544983	-0.012015356715295838	0.00290107306513835	-0.004322518362273677	3.0858700038449722e-06	-3.882411135328247e-05	-3.796929794679457e-06	-5.421813346107209e-06	4.612832858495398e-06	-1.1404171442592271e-05	8.904271589735332e-07	-1.097211378191003e-06	5.313868397064356e-06	1.4235336193480222e-06	1.4682009174525992e-06	4.840727400934695e-08	0.0	0.0	0.0	0.0	0.0	0.0	0.0	0.0
LLM8	-0.3656733504810287	-0.09871901347970358	-0.048739929803654554	-0.04969505011593831	0.074020218002887	0.02861393303278699	0.05175248625770431	0.019761416831422886	0.016628896054652592	-0.0038058731155720133	0.0011855199084814703	-0.0010561482976735959	-0.006372273584503439	0.002405052621031845	-0.006163207965380951	-0.007545543150673841	0.00012736428766796894	-0.0048949068673391416	3.9920813494503616e-05	1.7471916874117512e-05	-7.370937336586722e-06	1.3057706874157684e-06	-8.944943465081262e-06	-8.849105162063032e-06	-1.3885849373927893e-06	-2.980985883401104e-06	3.3465365997580436e-06	8.267309854027975e-07	-1.159333528300077e-06	-1.1285733208613968e-06	0.0	0.0	0.0	0.0	0.0	0.0	0.0	0.0
LLM3	-0.22058899284799666	0.1055990492664564	-0.10229781386461975	0.0022894713874253322	0.01912551873989942	-0.0688759102298986	-0.011201396878333943	0.027897129151585775	-0.03935535028081351	-0.03498496663443552	-0.031244511458569324	0.014554288271735306	0.009868601585872348	-0.006227393672588732	0.010165290594751221	0.005952873306768699	-0.003199181737234	0.0009599995741810917	-3.310187009202012e-05	6.391321958930892e-05	1.2198906792739416e-06	1.0992789129277601e-05	-7.398097307546872e-06	-7.620209781226324e-07	-9.407499383012275e-07	-5.747133882643159e-06	-2.98860564487845e-06	-2.1651287296382107e-06	7.415643381211e-07	-3.8493519271227194e-07	0.0	0.0	0.0	0.0	0.0	0.0	0.0	0.0
LLM2	-0.20156548141351924	0.07809332167437304	-0.04725771707500418	-0.020999436332090983	0.009031615808432519	-0.03420447827693534	-0.03140340602488014	0.02036573361212698	0.004258251236386313	0.023425449423628914	0.02140685198864426	-0.03300291777992091	-0.007246446158057566	-0.02710096418453216	-0.02001860136043199	-0.0021675096953448166	-0.007571041129114505	-0.0011406818920281095	0.00014155095231902043	-2.1852704115473453e-05	6.301965953985201e-05	2.8482948265029e-06	-2.3333818551211684e-06	-1.1534280797246239e-05	7.658842232329017e-06	-4.737420857513126e-06	-9.173788025429949e-06	1.7564895331520582e-06	-6.151095388257732e-06	-4.096620385045837e-06	0.0	0.0	0.0	0.0	0.0	0.0	0.0	0.0
LLM1	-0.19629480976569044	0.045312225334557095	-0.06850202023311906	-0.007216888715004752	-0.0019379141360598207	-0.03944842733358409	-0.028555896660873985	0.011292577226627819	0.024565887697389172	0.04447182595364138	0.009368018622027439	0.018068325970694344	0.01570472304824056	0.03345040708920923	-0.004342531005045074	-0.011070823980922871	0.006832384604372265	-0.0023170983542462227	-5.568346880880761e-05	-9.09638183327839e-05	-2.064999160611923e-05	-2.1739524409451024e-05	2.1567036368887823e-05	1.096763429592128e-05	1.6995585346594824e-06	1.1004306542940993e-05	7.143004677514647e-06	1.55000431852843e-06	4.61406059169388e-06	3.4551372316579653e-06	0.0	0.0	0.0	0.0	0.0	0.0	0.0	0.0
LLM7	-0.3684747416214957	-0.08891292278128585	-0.08509578748516768	0.06502821708903679	0.027998698703641012	0.02762786634688996	0.008916236092143481	-0.03285408687318384	-0.0032406223746636875	0.0019304831592368665	0.01370420122431883	-0.024936221662161494	0.00035294681073294473	-0.004172728279994374	0.006657835012941625	0.007742374525081663	0.0046149634498239295	0.005467098824598996	-4.108657968559877e-05	1.5361004955450988e-05	-1.9427174769403318e-05	-9.270815997381653e-06	7.83591700954366e-06	1.996903552055313e-05	-1.018229455303664e-06	9.682147917948872e-06	6.710393810453837e-07	-2.2501482449882393e-07	2.4942254657257316e-06	2.0777484637803157e-06	0.0	0.0	0.0	0.0	0.0	0.0	0.0	0.0
OE12	0.25573833768498905	-0.017550861374064648	-0.0010755618371986182	-0.0003456191193368122	-0.0003793963251091463	0.001394896971066962	-0.001808163893098336	0.00020521763638038624	-0.00020918565711619154	0.0012926932823668998	-0.0006153290073981521	0.0008243094816086806	-0.0007297194534728146	-0.0020169236749223753	0.0010947731823051526	6.375649020954668e-05	-0.00038762474308184024	-0.0001888993489156516	0.0006485323954904333	0.0006357725193082144	0.0005342447406471148	-0.0008058584325758822	0.0005389694829144695	0.00040896130901789683	-0.0004696858526295345	-0.0005469876045340821	-0.0002559421823600669	-0.00024665008828481084	-6.224839368246989e-05	2.8624902826832878e-05	0.0	0.0	0.0	0.0	0.0	0.0	0.0	0.0
LLM5	-0.384564162623983	-0.25437133224390923	0.03144851610748209	-0.09151291689294792	0.01785016757384989	-0.01024736013256795	0.0020104038615490734	0.027927994617511165	0.0017283060422420451	-0.009422753963044775	-0.007546814333204075	0.00837352867083084	-0.016158864911196964	0.0026821687195690723	0.002568393477220505	0.003558130066070996	0.0005788603157343157	0.0029451819712565264	-6.002604781354952e-05	-2.6244892839841744e-05	6.639895754515967e-06	7.173430932868483e-07	9.942777243624568e-06	4.253367526228911e-06	5.262262584648638e-07	2.5128474134900063e-06	2.9622311087178324e-07	1.1422098679580222e-06	1.042574815318005e-06	4.848121566808644e-07	0.0	0.0	0.0	0.0	0.0	0.0	0.0	0.0
LLM4	-0.43845445411635714	-0.27136115187827753	-0.0022481345360614133	0.07556079023367833	-0.09210635702744403	-0.01958983491942285	-0.00701062316137204	-0.008403703374385405	-0.00756740584039366	0.004833143244784098	0.006334826723279983	0.010293700294238178	0.013397792687157328	-0.0038736931326345545	-0.0021457883343509072	0.0026442379146056415	-0.004406435912788724	-0.0012494932932288014	6.338676968114009e-05	4.100409760162734e-05	7.008652926310506e-06	1.1079345615088825e-05	-1.0739820680876799e-05	-8.6676314737244e-06	5.009539032726673e-07	-7.454917862520151e-06	-5.914415760203071e-06	-2.1499280400831177e-06	-2.7893493903590153e-06	-1.6239778856034241e-06	0.0	0.0	0.0	0.0	0.0	0.0	0.0	0.0
OM6	-0.19595169499896897	0.07255754201884863	-0.032193517845902485	-0.023547322221488566	-0.02531352279000504	0.015024410704942323	0.0023567094318846563	-0.04681563731179005	0.015276829693327653	-0.008134789377033335	-0.0028313010267221827	0.010182431928198184	-0.008901368635463066	-0.010083408652657194	0.012250086811315404	-0.0357721996407442	-0.0030957947633086266	0.006175602477133742	-3.6220104259098264e-05	5.809639523139327e-05	-1.864334808649322e-05	2.049780874189718e-05	-1.4754709759390063e-05	-9.900030279627841e-07	-6.473370858887648e-06	-9.011297559021218e-06	3.3052303922591314e-06	9.782521378932392e-07	9.563758057378022e-07	3.4050270818078614e-06	0.0	0.0	0.0	0.0	0.0	0.0	0.0	0.0

Biplot	0	0

Site constraints	0	0
