# Supplementary material for: Matrotrophic viviparity constrains microbiome acquisition during gestation in a live‐bearing cockroach, Diploptera punctata
Source: Ecol Evol. 2019 Aug 22;9(18):10601–14. doi: 10.1002/ece3.5580 (PMC6787804; doi:10.1002/ece3.5580)
Supplement: Supplementary file 3 [file ECE3-9-10601-s003.zip › Supplemental data files 1/bdiv_even/unweighted_unifrac/distance_matrix/TreatmentGroup_Stats.txt]

# The tests of significance were performed using a two-sided Student's two-sample t-test.
# Alternative hypothesis: Group 1 mean != Group 2 mean
# Entries marked with "N/A" could not be calculated because at least one of the groups
# of distances was empty, both groups each contained only a single distance, or
# the test could not be performed (e.g. no variance in groups with the same mean).
Group 1	Group 2	t statistic	Parametric p-value	Parametric p-value (Bonferroni-corrected)	Nonparametric p-value	Nonparametric p-value (Bonferroni-corrected)
All within TreatmentGroup	All between TreatmentGroup	-15.7502695197	4.462008621438672e-48	2.9449256901495235e-46	N/A	N/A
All within TreatmentGroup	UCEmbryo vs. UCEmbryo	-3.28588761635	0.0012128659788381614	0.08004915460331866	N/A	N/A
All within TreatmentGroup	OSUEmbryo vs. OSUEmbryo	-8.4477647231	2.9204049177399953e-15	1.927467245708397e-13	N/A	N/A
All within TreatmentGroup	UCMother vs. UCMother	3.19526243654	0.0016223394294596627	0.10707440234433774	N/A	N/A
All within TreatmentGroup	OSUMother vs. OSUMother	7.99480938725	5.551115123125783e-14	3.6637359812630166e-12	N/A	N/A
All within TreatmentGroup	UCEmbryo vs. OSUEmbryo	-11.2087042337	8.229398112977512e-24	5.431402754565158e-22	N/A	N/A
All within TreatmentGroup	UCEmbryo vs. UCMother	-13.6919801885	2.6194510312921193e-31	1.7288376806527987e-29	N/A	N/A
All within TreatmentGroup	UCEmbryo vs. OSUMother	-17.0745381269	1.3630213973971962e-43	8.995941222821495e-42	N/A	N/A
All within TreatmentGroup	OSUEmbryo vs. UCMother	-18.9749671434	1.5318523084617722e-51	1.0110225235847697e-49	N/A	N/A
All within TreatmentGroup	OSUEmbryo vs. OSUMother	-21.8951687064	2.2341693644542877e-65	1.47455178053983e-63	N/A	N/A
All within TreatmentGroup	UCMother vs. OSUMother	6.04664062869	4.925563290569812e-09	3.250871771776076e-07	N/A	N/A
All between TreatmentGroup	UCEmbryo vs. UCEmbryo	2.03542073451	0.04229537799637617	1	N/A	N/A
All between TreatmentGroup	OSUEmbryo vs. OSUEmbryo	2.69988698809	0.007134596259238402	0.4708833531097345	N/A	N/A
All between TreatmentGroup	UCMother vs. UCMother	10.3467338473	0.0	0.0	N/A	N/A
All between TreatmentGroup	OSUMother vs. OSUMother	18.9180482189	0.0	0.0	N/A	N/A
All between TreatmentGroup	UCEmbryo vs. OSUEmbryo	0.525727431777	0.5992724916340526	1	N/A	N/A
All between TreatmentGroup	UCEmbryo vs. UCMother	-3.98851468381	7.508614487464058e-05	0.004955685561726279	N/A	N/A
All between TreatmentGroup	UCEmbryo vs. OSUMother	-5.15838477456	3.392584486968962e-07	2.239105761399515e-05	N/A	N/A
All between TreatmentGroup	OSUEmbryo vs. UCMother	-5.54861337602	4.264300739349182e-08	2.81443848797046e-06	N/A	N/A
All between TreatmentGroup	OSUEmbryo vs. OSUMother	-5.71316018719	1.6686114230839382e-08	1.1012835392353992e-06	N/A	N/A
All between TreatmentGroup	UCMother vs. OSUMother	19.2755589518	0.0	0.0	N/A	N/A
UCEmbryo vs. UCEmbryo	OSUEmbryo vs. OSUEmbryo	-2.14316787565	0.03517689407734385	1	N/A	N/A
UCEmbryo vs. UCEmbryo	UCMother vs. UCMother	11.5657749477	1.7319479184152442e-14	1.1430856261540612e-12	N/A	N/A
UCEmbryo vs. UCEmbryo	OSUMother vs. OSUMother	24.3248961914	0.0	0.0	N/A	N/A
UCEmbryo vs. UCEmbryo	UCEmbryo vs. OSUEmbryo	-6.1387706189	2.5608533496259383e-08	1.6901632107531193e-06	N/A	N/A
UCEmbryo vs. UCEmbryo	UCEmbryo vs. UCMother	-13.6124340475	3.802177625698222e-20	2.5094372329608265e-18	N/A	N/A
UCEmbryo vs. UCEmbryo	UCEmbryo vs. OSUMother	-18.0861657744	7.032305630491029e-31	4.641321716124079e-29	N/A	N/A
UCEmbryo vs. UCEmbryo	OSUEmbryo vs. UCMother	-12.6346987285	4.394849120164879e-23	2.9006004193088204e-21	N/A	N/A
UCEmbryo vs. UCEmbryo	OSUEmbryo vs. OSUMother	-11.9104115192	1.0381779281390544e-23	6.851974325717759e-22	N/A	N/A
UCEmbryo vs. UCEmbryo	UCMother vs. OSUMother	13.8768294252	0.0	0.0	N/A	N/A
OSUEmbryo vs. OSUEmbryo	UCMother vs. UCMother	24.5721535578	0.0	0.0	N/A	N/A
OSUEmbryo vs. OSUEmbryo	OSUMother vs. OSUMother	49.1506831024	0.0	0.0	N/A	N/A
OSUEmbryo vs. OSUEmbryo	UCEmbryo vs. OSUEmbryo	-6.64468402513	6.725460427802335e-10	4.438803882349541e-08	N/A	N/A
OSUEmbryo vs. OSUEmbryo	UCEmbryo vs. UCMother	-20.1407363106	4.994296177506142e-39	3.2962354771540535e-37	N/A	N/A
OSUEmbryo vs. OSUEmbryo	UCEmbryo vs. OSUMother	-26.4679461548	1.6726662593481356e-55	1.1039597311697695e-53	N/A	N/A
OSUEmbryo vs. OSUEmbryo	OSUEmbryo vs. UCMother	-20.2750486223	4.608277024690181e-46	3.041462836295519e-44	N/A	N/A
OSUEmbryo vs. OSUEmbryo	OSUEmbryo vs. OSUMother	-19.1458092724	8.838196729678542e-48	5.833209841587837e-46	N/A	N/A
OSUEmbryo vs. OSUEmbryo	UCMother vs. OSUMother	31.3259501197	0.0	0.0	N/A	N/A
UCMother vs. UCMother	OSUMother vs. OSUMother	6.81042694938	9.819465240923364e-10	6.48084705900942e-08	N/A	N/A
UCMother vs. UCMother	UCEmbryo vs. OSUEmbryo	-34.0819757451	3.8145153205967284e-56	2.5175801115938407e-54	N/A	N/A
UCMother vs. UCMother	UCEmbryo vs. UCMother	-42.513365929	9.554885594666208e-54	6.306224492479698e-52	N/A	N/A
UCMother vs. UCMother	UCEmbryo vs. OSUMother	-55.4670994064	7.928882024499279e-76	5.233062136169524e-74	N/A	N/A
UCMother vs. UCMother	OSUEmbryo vs. UCMother	-39.7096356393	1.2653013763676998e-71	8.350989084026818e-70	N/A	N/A
UCMother vs. UCMother	OSUEmbryo vs. OSUMother	-39.326625943	2.8189306157278704e-87	1.8604942063803945e-85	N/A	N/A
UCMother vs. UCMother	UCMother vs. OSUMother	0.379739207604	0.7047992363287632	1	N/A	N/A
OSUMother vs. OSUMother	UCEmbryo vs. OSUEmbryo	-67.5062028661	1.8286137882413694e-106	1.2068851002393038e-104	N/A	N/A
OSUMother vs. OSUMother	UCEmbryo vs. UCMother	-82.9486811829	2.170967071581542e-102	1.4328382672438179e-100	N/A	N/A
OSUMother vs. OSUMother	UCEmbryo vs. OSUMother	-109.055454943	2.894789068556179e-134	1.9105607852470783e-132	N/A	N/A
OSUMother vs. OSUMother	OSUEmbryo vs. UCMother	-72.947886866	1.056499930887351e-124	6.972899543856517e-123	N/A	N/A
OSUMother vs. OSUMother	OSUEmbryo vs. OSUMother	-71.6203143019	1.536877710566765e-148	1.0143392889740649e-146	N/A	N/A
OSUMother vs. OSUMother	UCMother vs. OSUMother	-7.01063019493	6.287618775880316e-11	4.1498283920810086e-09	N/A	N/A
UCEmbryo vs. OSUEmbryo	UCEmbryo vs. UCMother	-17.4360276013	1.9124545852762536e-34	1.2622200262823274e-32	N/A	N/A
UCEmbryo vs. OSUEmbryo	UCEmbryo vs. OSUMother	-23.5745588502	6.067680519559997e-51	4.004669142909598e-49	N/A	N/A
UCEmbryo vs. OSUEmbryo	OSUEmbryo vs. UCMother	-16.0195056952	1.631668637323502e-35	1.0769013006335112e-33	N/A	N/A
UCEmbryo vs. OSUEmbryo	OSUEmbryo vs. OSUMother	-14.0986615476	2.3228158554786343e-32	1.5330584646158986e-30	N/A	N/A
UCEmbryo vs. OSUEmbryo	UCMother vs. OSUMother	40.216041753	0.0	0.0	N/A	N/A
UCEmbryo vs. UCMother	UCEmbryo vs. OSUMother	-1.14217289883	0.2556944962372853	1	N/A	N/A
UCEmbryo vs. UCMother	OSUEmbryo vs. UCMother	0.138408059772	0.8901140120955726	1	N/A	N/A
UCEmbryo vs. UCMother	OSUEmbryo vs. OSUMother	2.11600725812	0.03564651549846842	1	N/A	N/A
UCEmbryo vs. UCMother	UCMother vs. OSUMother	45.8682814306	0.0	0.0	N/A	N/A
UCEmbryo vs. OSUMother	OSUEmbryo vs. UCMother	1.06739986616	0.28734117171094065	1	N/A	N/A
UCEmbryo vs. OSUMother	OSUEmbryo vs. OSUMother	3.52013935189	0.0005269140997823385	0.03477633058563434	N/A	N/A
UCEmbryo vs. OSUMother	UCMother vs. OSUMother	57.7983145777	0.0	0.0	N/A	N/A
OSUEmbryo vs. UCMother	OSUEmbryo vs. OSUMother	2.33223921268	0.020523018514853275	1	N/A	N/A
OSUEmbryo vs. UCMother	UCMother vs. OSUMother	54.2552726386	0.0	0.0	N/A	N/A
OSUEmbryo vs. OSUMother	UCMother vs. OSUMother	57.9518950606	0.0	0.0	N/A	N/A
