# Supplementary material for: Matrotrophic viviparity constrains microbiome acquisition during gestation in a live‐bearing cockroach, Diploptera punctata
Source: Ecol Evol. 2019 Aug 22;9(18):10601–14. doi: 10.1002/ece3.5580 (PMC6787804; doi:10.1002/ece3.5580)
Supplement: Supplementary file 3 [file ECE3-9-10601-s003.zip › Supplemental data files 1/bdiv_even/unweighted_unifrac/distance_matrix/unweighted_unifrac_dm.txt]

	OE9	OE8	OE3	OE2	OE1	OE7	OE6	OE5	OE4	OM3	OM2	OM1	OM7	OE11	OM5	OM4	OM9	OE10	LLE6	OM8	OM11	LLE4	LLE7	OM12	LLE5	OM10	LLE9	LLE8	LLM9	LLM8	LLM3	LLM2	LLM1	LLM7	OE12	LLM5	LLM4	OM6
OE9	0.0	0.760611174331	0.807849297278	0.828683153402	0.774293461677	0.7298338589	0.754377307379	0.758244354483	0.753885507959	0.921533999651	0.907937787694	0.899992933642	0.923093822514	0.787384015984	0.916376915022	0.914796697035	0.906700731461	0.754803787009	0.831670666981	0.917385422822	0.917360843986	0.849642605137	0.827557953952	0.925218686387	0.806876786127	0.918980785841	0.844553125148	0.813129361227	0.92200010635	0.94006677104	0.918943418888	0.927932377801	0.926003445747	0.936373046263	0.74573799545	0.941888092199	0.937212605948	0.920341859514
OE8	0.760611174331	0.0	0.809432299188	0.812959597187	0.82251204434	0.695297710559	0.685062056691	0.745227941255	0.702768830559	0.922857401932	0.902436131189	0.893737158557	0.928581959729	0.774677460766	0.917958252032	0.9215647331	0.910686760387	0.796567966108	0.819682545623	0.914855660821	0.909156946008	0.856536091223	0.809137159227	0.924040548824	0.779532352533	0.922784407454	0.815053455556	0.759117485508	0.912639121638	0.941252589391	0.915291458438	0.931534926608	0.930033127764	0.930750110875	0.755276872726	0.935163740632	0.92616016206	0.920012281489
OE3	0.807849297278	0.809432299188	0.0	0.78221349104	0.729695491122	0.771819119291	0.793385671128	0.746348409862	0.801393165313	0.940274385562	0.925976572342	0.908064345595	0.942360848233	0.853642975239	0.944962906064	0.942223487233	0.935257424541	0.83232394889	0.799465877455	0.943826754881	0.941281613583	0.841311026152	0.821323127956	0.949083295896	0.818921548779	0.943349322558	0.848771414611	0.783073108889	0.944930786945	0.960493544293	0.945663664965	0.947275851743	0.944720746318	0.960404004755	0.839740540188	0.956346367918	0.958643804066	0.941062182012
OE2	0.828683153402	0.812959597187	0.78221349104	0.0	0.773401163048	0.808344332186	0.784302874743	0.78267694857	0.811245134597	0.927982735247	0.911480534231	0.912041575402	0.93570606322	0.846542008072	0.934831712145	0.936189099881	0.928282468613	0.831416087399	0.822308113513	0.92519989091	0.931356043926	0.809279225283	0.849312956566	0.933780524188	0.828878051107	0.930861002633	0.848481933091	0.800317576249	0.93854497511	0.952270828535	0.935372535315	0.935706586366	0.942865165	0.940995909372	0.833563122053	0.955855604266	0.941207645738	0.93374644946
OE1	0.774293461677	0.82251204434	0.729695491122	0.773401163048	0.0	0.776041477676	0.771753098382	0.73573252564	0.787281274794	0.932317974238	0.920519537924	0.909312309203	0.939414629802	0.843318292574	0.937888292194	0.935249941332	0.932033689743	0.807097865513	0.805181564017	0.938310919005	0.940347315583	0.828531414918	0.829709290562	0.942006260611	0.801928143771	0.940012933528	0.832627076785	0.799170266805	0.937594061186	0.955480004849	0.934680720515	0.944866631863	0.940799522443	0.951062536269	0.817271340317	0.958096242446	0.948876816219	0.93757636383
OE7	0.7298338589	0.695297710559	0.771819119291	0.808344332186	0.776041477676	0.0	0.705025702454	0.718970424556	0.708433573207	0.938906095498	0.924009164506	0.913711757498	0.938735104115	0.789416588798	0.936480786836	0.93659081284	0.930107676666	0.805293374748	0.790098202331	0.932490261753	0.931477742276	0.839608107252	0.817719497667	0.937283075054	0.789662285274	0.939812340312	0.822298745344	0.780878188304	0.934559155156	0.957320540856	0.936844358707	0.947978521949	0.945128895439	0.950226531108	0.77309561917	0.954125034696	0.948207131641	0.935153982974
OE6	0.754377307379	0.685062056691	0.793385671128	0.784302874743	0.771753098382	0.705025702454	0.0	0.722394463698	0.677686280005	0.925398538739	0.909069111547	0.902530236763	0.933361611685	0.810168460405	0.925037401562	0.926845551217	0.916074141	0.810826719185	0.77887953891	0.91815444072	0.918390813201	0.799052768456	0.762489959651	0.928106899664	0.754008839156	0.927280078704	0.796989103823	0.727305010815	0.920853142546	0.942267290919	0.920307130386	0.934649133439	0.932534012227	0.939451206272	0.774154980288	0.944207175725	0.932015751867	0.927136467015
OE5	0.758244354483	0.745227941255	0.746348409862	0.78267694857	0.73573252564	0.718970424556	0.722394463698	0.0	0.720968326498	0.944401888921	0.9302306471	0.914776641931	0.94226385725	0.820741983239	0.94018867826	0.93660174301	0.931936837704	0.79839516008	0.81341862015	0.938765109851	0.941563667604	0.803681067289	0.829061307643	0.94563906495	0.793418043551	0.94418211781	0.845479411376	0.772746045711	0.942247076331	0.961946839381	0.93482782614	0.948495786618	0.94560474879	0.959444438566	0.784981273637	0.962273406288	0.954754431874	0.942248313188
OE4	0.753885507959	0.702768830559	0.801393165313	0.811245134597	0.787281274794	0.708433573207	0.677686280005	0.720968326498	0.0	0.93190736245	0.916856769653	0.9028811851	0.938538096072	0.798064386885	0.925649413165	0.93438086296	0.919948174917	0.794265470329	0.814814398402	0.925551798818	0.922239163139	0.857559584094	0.808194560457	0.928352577177	0.789392337456	0.929613335932	0.814554030865	0.740865203216	0.926899898274	0.949111768109	0.920772634913	0.938483149722	0.940496226666	0.940853872317	0.763915459112	0.949943933558	0.93533833425	0.934851251019
OM3	0.921533999651	0.922857401932	0.940274385562	0.927982735247	0.932317974238	0.938906095498	0.925398538739	0.944401888921	0.93190736245	0.0	0.450487913183	0.488561797178	0.434324125483	0.796299484947	0.441665117096	0.483086760735	0.491480412999	0.83177102281	0.940954553753	0.439106123079	0.463079657538	0.948143425949	0.893140288047	0.471692481464	0.917927823119	0.44954781802	0.9074831974	0.921499153327	0.57132202846	0.417211709495	0.474732734117	0.454547559255	0.438005941312	0.479076267232	0.879565628014	0.517386559192	0.554426255934	0.460980541891
OM2	0.907937787694	0.902436131189	0.925976572342	0.911480534231	0.920519537924	0.924009164506	0.909069111547	0.9302306471	0.916856769653	0.450487913183	0.0	0.469989311185	0.4893442749	0.776287097226	0.446896536101	0.4913895454	0.499239265428	0.814142468052	0.938304796439	0.443310063565	0.463985258683	0.939764751232	0.883832576549	0.48212057456	0.90994846144	0.462386942415	0.895236834648	0.91724159068	0.58984273662	0.477872436697	0.47956271348	0.476438921452	0.447280822148	0.510141241489	0.858527872005	0.563896736642	0.568516042766	0.455495168444
OM1	0.899992933642	0.893737158557	0.908064345595	0.912041575402	0.909312309203	0.913711757498	0.902530236763	0.914776641931	0.9028811851	0.488561797178	0.469989311185	0.0	0.518652729487	0.759609814528	0.50244438967	0.513063188691	0.508436999602	0.789540836904	0.927318425378	0.49549338371	0.503294501365	0.9344671009	0.871071207341	0.510790848511	0.896070991672	0.506165485052	0.896684552882	0.904831767817	0.602614989735	0.522598045909	0.457090731794	0.499298240673	0.485763632593	0.542708760583	0.848284413903	0.589044521885	0.568949551739	0.511083323767
OM7	0.923093822514	0.928581959729	0.942360848233	0.93570606322	0.939414629802	0.938735104115	0.933361611685	0.94226385725	0.938538096072	0.434324125483	0.4893442749	0.518652729487	0.0	0.814767014018	0.451696558918	0.466619255144	0.483442914265	0.840666592498	0.946073466961	0.432123382063	0.467547342791	0.952052787819	0.90469072764	0.464509937695	0.922815379016	0.446496358442	0.92254791825	0.934236763772	0.608249278762	0.432088030251	0.494319533005	0.48062019966	0.466653382321	0.513153187682	0.888715430213	0.547588274843	0.570224184431	0.450455219495
OE11	0.787384015984	0.774677460766	0.853642975239	0.846542008072	0.843318292574	0.789416588798	0.810168460405	0.820741983239	0.798064386885	0.796299484947	0.776287097226	0.759609814528	0.814767014018	0.0	0.800029582585	0.799978867481	0.787754556736	0.69544522911	0.876919904808	0.800277727406	0.792489499829	0.893701316484	0.852262039671	0.811721981777	0.837191967125	0.809548595384	0.845381484905	0.850333581742	0.80629279799	0.826781410404	0.790364372117	0.813568430389	0.804051353508	0.821229868066	0.763291118488	0.8364762068	0.824674457374	0.806858348271
OM5	0.916376915022	0.917958252032	0.944962906064	0.934831712145	0.937888292194	0.936480786836	0.925037401562	0.94018867826	0.925649413165	0.441665117096	0.446896536101	0.50244438967	0.451696558918	0.800029582585	0.0	0.448442108774	0.492062099083	0.829932743895	0.950160341535	0.398319141714	0.435355091372	0.951958377292	0.900110141217	0.42994526057	0.919016412515	0.423637359224	0.916829994651	0.931382140496	0.599186428491	0.453709674547	0.478234522849	0.444060038209	0.44002323791	0.501032743799	0.869259330542	0.568564333294	0.567046007735	0.407997283836
OM4	0.914796697035	0.9215647331	0.942223487233	0.936189099881	0.935249941332	0.93659081284	0.926845551217	0.93660174301	0.93438086296	0.483086760735	0.4913895454	0.513063188691	0.466619255144	0.799978867481	0.448442108774	0.0	0.481259262686	0.828382455413	0.945881178955	0.449363505494	0.465638117203	0.948768674479	0.904225291052	0.472138975789	0.921171494583	0.438777147171	0.921428910007	0.935761217312	0.597581719207	0.457994590261	0.45642671246	0.475772293508	0.448316038707	0.534646002477	0.877131188988	0.586975022653	0.581263601321	0.435013401241
OM9	0.906700731461	0.910686760387	0.935257424541	0.928282468613	0.932033689743	0.930107676666	0.916074141	0.931936837704	0.919948174917	0.491480412999	0.499239265428	0.508436999602	0.483442914265	0.787754556736	0.492062099083	0.481259262686	0.0	0.811192960254	0.941045751689	0.459698520789	0.464226020287	0.943482394573	0.890246833596	0.458994863668	0.907303771763	0.449279543596	0.909681226439	0.920721614026	0.609451852683	0.492493114892	0.477997040968	0.487256744528	0.477755067683	0.545457593291	0.864187103743	0.586132514315	0.598143190089	0.47069171055
OE10	0.754803787009	0.796567966108	0.83232394889	0.831416087399	0.807097865513	0.805293374748	0.810826719185	0.79839516008	0.794265470329	0.83177102281	0.814142468052	0.789540836904	0.840666592498	0.69544522911	0.829932743895	0.828382455413	0.811192960254	0.0	0.859455431625	0.832772123015	0.825811459428	0.878519682074	0.844279065994	0.841968841604	0.839301625045	0.83728009175	0.865886808413	0.836984005897	0.834196589256	0.852103758576	0.818053012679	0.833741132896	0.827642649594	0.851628965325	0.731341459556	0.867084280188	0.851223572115	0.837009452928
LLE6	0.831670666981	0.819682545623	0.799465877455	0.822308113513	0.805181564017	0.790098202331	0.77887953891	0.81341862015	0.814814398402	0.940954553753	0.938304796439	0.927318425378	0.946073466961	0.876919904808	0.950160341535	0.945881178955	0.941045751689	0.859455431625	0.0	0.944602871421	0.944662857112	0.810420493382	0.765247620605	0.951584972315	0.708484188962	0.947252001869	0.736028637727	0.680908182899	0.933464426069	0.946376175112	0.936411801657	0.944125943471	0.942989189055	0.939845670817	0.846081672185	0.94730906833	0.945175512205	0.944723587253
OM8	0.917385422822	0.914855660821	0.943826754881	0.92519989091	0.938310919005	0.932490261753	0.91815444072	0.938765109851	0.925551798818	0.439106123079	0.443310063565	0.49549338371	0.432123382063	0.800277727406	0.398319141714	0.449363505494	0.459698520789	0.832772123015	0.944602871421	0.0	0.448564237132	0.952464994773	0.891998160657	0.413435694485	0.917333096007	0.4140937063	0.910789532308	0.927680324293	0.594186683094	0.436145250664	0.473628921491	0.451745769964	0.445049357743	0.490478666573	0.877419190716	0.562204661401	0.558716103282	0.413673214674
OM11	0.917360843986	0.909156946008	0.941281613583	0.931356043926	0.940347315583	0.931477742276	0.918390813201	0.941563667604	0.922239163139	0.463079657538	0.463985258683	0.503294501365	0.467547342791	0.792489499829	0.435355091372	0.465638117203	0.464226020287	0.825811459428	0.944662857112	0.448564237132	0.0	0.947601796597	0.896102865584	0.424443874171	0.916403134149	0.454561492871	0.91011599649	0.924725090693	0.601639396771	0.455582694455	0.4650661708	0.446319558662	0.477830972518	0.513031574802	0.879820962881	0.558731757324	0.567292044952	0.464411662143
LLE4	0.849642605137	0.856536091223	0.841311026152	0.809279225283	0.828531414918	0.839608107252	0.799052768456	0.803681067289	0.857559584094	0.948143425949	0.939764751232	0.9344671009	0.952052787819	0.893701316484	0.951958377292	0.948768674479	0.943482394573	0.878519682074	0.810420493382	0.952464994773	0.947601796597	0.0	0.839185215275	0.95443412959	0.840276318779	0.952647506099	0.859751232085	0.817291447285	0.952432628027	0.965940778592	0.937415318228	0.949362168534	0.946912075686	0.963313948603	0.860493926364	0.968954061167	0.964991320285	0.94905290699
LLE7	0.827557953952	0.809137159227	0.821323127956	0.849312956566	0.829709290562	0.817719497667	0.762489959651	0.829061307643	0.808194560457	0.893140288047	0.883832576549	0.871071207341	0.90469072764	0.852262039671	0.900110141217	0.904225291052	0.890246833596	0.844279065994	0.765247620605	0.891998160657	0.896102865584	0.839185215275	0.0	0.908248795701	0.630559989978	0.902980562522	0.695731759481	0.744246901832	0.843865371486	0.896859236291	0.892824726948	0.896854913513	0.89020963641	0.871713279718	0.800089767516	0.871857112211	0.87265903921	0.908670586196
OM12	0.925218686387	0.924040548824	0.949083295896	0.933780524188	0.942006260611	0.937283075054	0.928106899664	0.94563906495	0.928352577177	0.471692481464	0.48212057456	0.510790848511	0.464509937695	0.811721981777	0.42994526057	0.472138975789	0.458994863668	0.841968841604	0.951584972315	0.413435694485	0.424443874171	0.95443412959	0.908248795701	0.0	0.924881495159	0.411372234598	0.922709558668	0.935324697242	0.614898060921	0.474532111675	0.488051459481	0.457056077351	0.475170937238	0.535105570416	0.889746253784	0.577114483489	0.570630251901	0.416368446231
LLE5	0.806876786127	0.779532352533	0.818921548779	0.828878051107	0.801928143771	0.789662285274	0.754008839156	0.793418043551	0.789392337456	0.917927823119	0.90994846144	0.896070991672	0.922815379016	0.837191967125	0.919016412515	0.921171494583	0.907303771763	0.839301625045	0.708484188962	0.917333096007	0.916403134149	0.840276318779	0.630559989978	0.924881495159	0.0	0.92084092473	0.674299771165	0.658643437472	0.886380798588	0.921415624842	0.90700513064	0.922997506887	0.910031510849	0.909840707014	0.78645020938	0.910720483001	0.906156872246	0.925515874512
OM10	0.918980785841	0.922784407454	0.943349322558	0.930861002633	0.940012933528	0.939812340312	0.927280078704	0.94418211781	0.929613335932	0.44954781802	0.462386942415	0.506165485052	0.446496358442	0.809548595384	0.423637359224	0.438777147171	0.449279543596	0.83728009175	0.947252001869	0.4140937063	0.454561492871	0.952647506099	0.902980562522	0.411372234598	0.92084092473	0.0	0.917206448245	0.928958496111	0.605656021613	0.44163653597	0.474773251846	0.430083504029	0.460636634171	0.529077384041	0.880171872584	0.573714902814	0.576586085644	0.430616828633
LLE9	0.844553125148	0.815053455556	0.848771414611	0.848481933091	0.832627076785	0.822298745344	0.796989103823	0.845479411376	0.814554030865	0.9074831974	0.895236834648	0.896684552882	0.92254791825	0.845381484905	0.916829994651	0.921428910007	0.909681226439	0.865886808413	0.736028637727	0.910789532308	0.91011599649	0.859751232085	0.695731759481	0.922709558668	0.674299771165	0.917206448245	0.0	0.714498780673	0.877088491017	0.917794578926	0.89965576536	0.9147126842	0.908779050841	0.886424038466	0.825264671642	0.893462350504	0.895002584068	0.927817136354
LLE8	0.813129361227	0.759117485508	0.783073108889	0.800317576249	0.799170266805	0.780878188304	0.727305010815	0.772746045711	0.740865203216	0.921499153327	0.91724159068	0.904831767817	0.934236763772	0.850333581742	0.931382140496	0.935761217312	0.920721614026	0.836984005897	0.680908182899	0.927680324293	0.924725090693	0.817291447285	0.744246901832	0.935324697242	0.658643437472	0.928958496111	0.714498780673	0.0	0.913236231432	0.935549976642	0.916490642132	0.929241912721	0.929662248689	0.933558849095	0.79702761026	0.936241609107	0.927202562822	0.935917113371
LLM9	0.92200010635	0.912639121638	0.944930786945	0.93854497511	0.937594061186	0.934559155156	0.920853142546	0.942247076331	0.926899898274	0.57132202846	0.58984273662	0.602614989735	0.608249278762	0.80629279799	0.599186428491	0.597581719207	0.609451852683	0.834196589256	0.933464426069	0.594186683094	0.601639396771	0.952432628027	0.843865371486	0.614898060921	0.886380798588	0.605656021613	0.877088491017	0.913236231432	0.0	0.571799880153	0.581554335081	0.600643786197	0.590018360085	0.530324733955	0.880592601618	0.558541066829	0.562011276201	0.605604452513
LLM8	0.94006677104	0.941252589391	0.960493544293	0.952270828535	0.955480004849	0.957320540856	0.942267290919	0.961946839381	0.949111768109	0.417211709495	0.477872436697	0.522598045909	0.432088030251	0.826781410404	0.453709674547	0.457994590261	0.492493114892	0.852103758576	0.946376175112	0.436145250664	0.455582694455	0.965940778592	0.896859236291	0.474532111675	0.921415624842	0.44163653597	0.917794578926	0.935549976642	0.571799880153	0.0	0.477273477523	0.453041152002	0.429541208526	0.464202672375	0.898125183736	0.476763226159	0.526839202409	0.45575652058
LLM3	0.918943418888	0.915291458438	0.945663664965	0.935372535315	0.934680720515	0.936844358707	0.920307130386	0.93482782614	0.920772634913	0.474732734117	0.47956271348	0.457090731794	0.494319533005	0.790364372117	0.478234522849	0.45642671246	0.477997040968	0.818053012679	0.936411801657	0.473628921491	0.4650661708	0.937415318228	0.892824726948	0.488051459481	0.90700513064	0.474773251846	0.89965576536	0.916490642132	0.581554335081	0.477273477523	0.0	0.448280320692	0.438898528184	0.51461157382	0.875427874826	0.580413249585	0.565869982767	0.473739430615
LLM2	0.927932377801	0.931534926608	0.947275851743	0.935706586366	0.944866631863	0.947978521949	0.934649133439	0.948495786618	0.938483149722	0.454547559255	0.476438921452	0.499298240673	0.48062019966	0.813568430389	0.444060038209	0.475772293508	0.487256744528	0.833741132896	0.944125943471	0.451745769964	0.446319558662	0.949362168534	0.896854913513	0.457056077351	0.922997506887	0.430083504029	0.9147126842	0.929241912721	0.600643786197	0.453041152002	0.448280320692	0.0	0.433030368063	0.499644462232	0.886348363356	0.579005357589	0.558991195372	0.461792821419
LLM1	0.926003445747	0.930033127764	0.944720746318	0.942865165	0.940799522443	0.945128895439	0.932534012227	0.94560474879	0.940496226666	0.438005941312	0.447280822148	0.485763632593	0.466653382321	0.804051353508	0.44002323791	0.448316038707	0.477755067683	0.827642649594	0.942989189055	0.445049357743	0.477830972518	0.946912075686	0.89020963641	0.475170937238	0.910031510849	0.460636634171	0.908779050841	0.929662248689	0.590018360085	0.429541208526	0.438898528184	0.433030368063	0.0	0.481275200767	0.883272937393	0.546727500349	0.549506169899	0.445614929712
LLM7	0.936373046263	0.930750110875	0.960404004755	0.940995909372	0.951062536269	0.950226531108	0.939451206272	0.959444438566	0.940853872317	0.479076267232	0.510141241489	0.542708760583	0.513153187682	0.821229868066	0.501032743799	0.534646002477	0.545457593291	0.851628965325	0.939845670817	0.490478666573	0.513031574802	0.963313948603	0.871713279718	0.535105570416	0.909840707014	0.529077384041	0.886424038466	0.933558849095	0.530324733955	0.464202672375	0.51461157382	0.499644462232	0.481275200767	0.0	0.895430829496	0.512826274019	0.466192867138	0.525060189922
OE12	0.74573799545	0.755276872726	0.839740540188	0.833563122053	0.817271340317	0.77309561917	0.774154980288	0.784981273637	0.763915459112	0.879565628014	0.858527872005	0.848284413903	0.888715430213	0.763291118488	0.869259330542	0.877131188988	0.864187103743	0.731341459556	0.846081672185	0.877419190716	0.879820962881	0.860493926364	0.800089767516	0.889746253784	0.78645020938	0.880171872584	0.825264671642	0.79702761026	0.880592601618	0.898125183736	0.875427874826	0.886348363356	0.883272937393	0.895430829496	0.0	0.900634708431	0.88982855804	0.887377020057
LLM5	0.941888092199	0.935163740632	0.956346367918	0.955855604266	0.958096242446	0.954125034696	0.944207175725	0.962273406288	0.949943933558	0.517386559192	0.563896736642	0.589044521885	0.547588274843	0.8364762068	0.568564333294	0.586975022653	0.586132514315	0.867084280188	0.94730906833	0.562204661401	0.558731757324	0.968954061167	0.871857112211	0.577114483489	0.910720483001	0.573714902814	0.893462350504	0.936241609107	0.558541066829	0.476763226159	0.580413249585	0.579005357589	0.546727500349	0.512826274019	0.900634708431	0.0	0.534819613545	0.580443581424
LLM4	0.937212605948	0.92616016206	0.958643804066	0.941207645738	0.948876816219	0.948207131641	0.932015751867	0.954754431874	0.93533833425	0.554426255934	0.568516042766	0.568949551739	0.570224184431	0.824674457374	0.567046007735	0.581263601321	0.598143190089	0.851223572115	0.945175512205	0.558716103282	0.567292044952	0.964991320285	0.87265903921	0.570630251901	0.906156872246	0.576586085644	0.895002584068	0.927202562822	0.562011276201	0.526839202409	0.565869982767	0.558991195372	0.549506169899	0.466192867138	0.88982855804	0.534819613545	0.0	0.584903909276
OM6	0.920341859514	0.920012281489	0.941062182012	0.93374644946	0.93757636383	0.935153982974	0.927136467015	0.942248313188	0.934851251019	0.460980541891	0.455495168444	0.511083323767	0.450455219495	0.806858348271	0.407997283836	0.435013401241	0.47069171055	0.837009452928	0.944723587253	0.413673214674	0.464411662143	0.94905290699	0.908670586196	0.416368446231	0.925515874512	0.430616828633	0.927817136354	0.935917113371	0.605604452513	0.45575652058	0.473739430615	0.461792821419	0.445614929712	0.525060189922	0.887377020057	0.580443581424	0.584903909276	0.0
