# Supplementary material for: Matrotrophic viviparity constrains microbiome acquisition during gestation in a live‐bearing cockroach, Diploptera punctata
Source: Ecol Evol. 2019 Aug 22;9(18):10601–14. doi: 10.1002/ece3.5580 (PMC6787804; doi:10.1002/ece3.5580)
Supplement: Supplementary file 3 [file ECE3-9-10601-s003.zip › Supplemental data files 1/bdiv_even/unweighted_unifrac/distance_matrix/Group_Stats.txt]

# The tests of significance were performed using a two-sided Student's two-sample t-test.
# Alternative hypothesis: Group 1 mean != Group 2 mean
# Entries marked with "N/A" could not be calculated because at least one of the groups
# of distances was empty, both groups each contained only a single distance, or
# the test could not be performed (e.g. no variance in groups with the same mean).
Group 1	Group 2	t statistic	Parametric p-value	Parametric p-value (Bonferroni-corrected)	Nonparametric p-value	Nonparametric p-value (Bonferroni-corrected)
All within Group	All between Group	-33.3995959842	4.4036191796105807e-147	4.403619179610581e-146	N/A	N/A
All within Group	Embryo vs. Embryo	-12.676377303	4.4348214007873667e-32	4.434821400787367e-31	N/A	N/A
All within Group	Mother vs. Mother	11.2431566224	0.0	0.0	N/A	N/A
All within Group	Embryo vs. Mother	-33.3995959842	4.4036191796105807e-147	4.403619179610581e-146	N/A	N/A
All between Group	Embryo vs. Embryo	29.0135777948	0.0	0.0	N/A	N/A
All between Group	Mother vs. Mother	100.956737365	0.0	0.0	N/A	N/A
All between Group	Embryo vs. Mother	0.0	1.0	1	N/A	N/A
Embryo vs. Embryo	Mother vs. Mother	51.6516643162	0.0	0.0	N/A	N/A
Embryo vs. Embryo	Embryo vs. Mother	-29.0135777948	4.1916405195947274e-110	4.1916405195947272e-109	N/A	N/A
Mother vs. Mother	Embryo vs. Mother	-100.956737365	0.0	0.0	N/A	N/A
