# Supplementary material for: Matrotrophic viviparity constrains microbiome acquisition during gestation in a live‐bearing cockroach, Diploptera punctata
Source: Ecol Evol. 2019 Aug 22;9(18):10601–14. doi: 10.1002/ece3.5580 (PMC6787804; doi:10.1002/ece3.5580)
Supplement: Supplementary file 3 [file ECE3-9-10601-s003.zip › Supplemental data files 1/bdiv_even/unweighted_unifrac/pcoa/unweighted_unifrac_pc.txt]

Eigvals	38
4.078313441717984	0.717038969901008	0.5301495505125514	0.41724707640813063	0.3792130317523578	0.3542402509163195	0.33038630876473407	0.3051985744698111	0.2884355536804518	0.2805003651495964	0.2756703707242924	0.2552829160914852	0.2492492899049641	0.24387454988720272	0.23430702949458124	0.22246767900558337	0.2143711896525178	0.20657701135392834	0.17952245381078866	0.1727105818680829	0.16645778223449487	0.15448917941317591	0.14148716044626786	0.13255934510792067	0.12108371420691129	0.11603885372978122	0.11010295198091972	0.10478797704479689	0.09695647288470033	0.0901688503862018	0.08511191536253357	0.0835578272493796	0.08114564214560666	0.07997276830585377	0.07701123297304073	0.07328482454405731	0.06232418117276472	0.0

Proportion explained	38
0.3482375594699027	0.06122626534020257	0.045268218900503816	0.0356277431003713	0.03238010579221084	0.03024773897543783	0.028210907153334158	0.026060185968023435	0.0246288311855988	0.02395126416496426	0.02353884234036498	0.02179800570615537	0.02128280860618389	0.020823872241110885	0.020006924255302923	0.0189959900593622	0.0183046499422088	0.017639123452506057	0.015328998635961244	0.014747348967624302	0.014213437164283912	0.013191466416737598	0.012081254703507896	0.011318929622502272	0.010339052583757183	0.009908283854102631	0.009401431213221284	0.00894759804741649	0.008278884390493254	0.007699305324965515	0.007267505578279474	0.00713480566213523	0.006928834869175851	0.006828685940125027	0.0065758074276416265	0.006257618206670269	0.005321714737654157	0.0

Species	0	0

Site	38	38
OE9	0.35292189930470935	0.1954151661938019	-0.09535052931897874	0.0710071922481357	-0.012757106786483126	0.044886117551101536	-0.24887233639528067	0.03537636200313855	-0.31241862489693323	0.07025733828570146	0.009347010142663769	0.15813109075739962	-0.07417693956195014	-0.155955522246868	-0.11624760825034075	0.053714626448146056	0.02960294716797997	0.011198740905116121	-0.039004026629180455	0.002884239516728871	0.01655719141166661	0.007983931700342702	0.002542687934095622	-0.008757701929426133	-2.7403315168809814e-05	0.0012811407542635883	0.0016712836164888556	0.0003899006052415343	0.0014602100457841184	0.0025259864282248987	-0.000980687248313821	-0.0013338227398399297	-1.8547640656943885e-05	-0.0031673910458104573	0.0019310620870827203	0.0006472564821841772	0.000631129995177489	-0.0
OE8	0.3696939127731192	0.12397245167197563	-0.16912656046293167	-0.21922944003374406	-0.02126396402103933	-0.0784183591142813	0.10643795625015554	-0.03885853519645007	0.03495174581201462	0.10611067337112305	0.0880544665982628	-0.028384289645812598	0.05620376622504634	0.08380016265384559	-0.27899020857182044	-0.1449752360482573	-0.0695801053026636	0.15727541375782547	-0.006395222709282545	0.01635942414388942	0.012030248734785583	0.007242497173414803	-0.003357022834409339	0.010834205978256512	-0.0005101324100288767	-0.0075618411746784745	0.0021725019459314823	-0.008557750523933332	-0.00042099723851867383	0.0005689052070044888	-0.0026682087316561316	-0.00038978099787672884	-0.0016759618186689127	-0.0031000677760460913	-0.0010982971282253956	0.0006373086300552297	0.0037820397261079234	-0.0
OE3	0.37400803027534024	0.06331020575108277	0.2523854829222391	0.07895606365750003	0.28790708584841895	0.024916310685970455	-0.02756712330049285	-0.08416353492366548	0.18871361807786738	0.13179438391410056	0.22252545353269462	0.0893425565332699	0.0877361751103007	-0.13954414457905745	-0.0007728024133429042	-0.0025226774961225134	0.046512392037555396	-0.019385168646833133	0.018844839814175538	-0.06472206549475251	-0.014982774938980016	-0.020285108918630505	-0.008549639904642905	0.008766195230753381	-0.007671815516188009	-0.003979158922169788	-0.0011837048972565413	0.003688489850272755	0.003113400441120457	0.0008149237471706715	0.004626892606258897	-0.009394896992426852	-0.004339707079081433	-0.0018467750212488793	0.0001403389792957553	-0.0002875920408966796	0.0024811828658052384	-0.0
OE2	0.34492091174260103	0.06634580397628433	0.265485739207585	0.09528121233438994	-0.03033585995572262	-0.11650381874223857	0.37717814921929277	0.20209381115537023	-0.17671837929757994	0.055634050791862025	0.03644933788044837	0.02849070610104786	-0.08962879334435185	0.0036549039908202845	0.044062936842915	0.009445262930378518	-0.008562539126047358	0.009695095305842031	-0.01549884408090297	-0.0024164681527436395	-0.006066591856338556	0.023648903226804286	0.0061298433555569305	0.0160518396371901	0.001698542565411087	0.007638111020582804	-0.00020719248231087313	0.0021188276592387215	0.005918127960737352	0.0035124715861739064	-0.004218309449188077	0.003084547137078444	-0.0033719169244509697	-0.0009317360988319139	0.001362731264330791	0.0056994270828022355	0.00018595732541946207	-0.0
OE1	0.375732533224568	0.08987939516338399	0.2233507154694452	0.14781991534889258	0.21619610543935325	0.006864344542175087	-0.11746258062793667	0.07497514519738117	-0.044847754420208226	-0.0864985321583293	-0.23800285282166164	-0.1098732502899856	0.18390925473421982	0.15393089096508641	-0.08874861906061715	0.027861155059430365	-0.07219066172101356	0.035661378142912495	-0.000914132490826489	0.038106667762249885	0.0026335469707970084	-0.004571496728899719	0.010969852836214461	0.006557488580503522	-0.007265215496576332	0.0010888966079231842	-0.0031456294190074677	0.0011180428055540194	0.0017459169120262233	-0.0018229600603008294	0.0035434686139706783	0.0035559797877234823	-0.0022248453153620533	-0.0022875127725033723	0.0016212551524480033	0.0003423381721221125	-0.0021910983990083353	-0.0
OE7	0.40347739757061485	0.14988460141208307	-0.055988881127254364	-0.16923367873438477	0.062045846259904065	-0.039850537901248415	-0.061194639943115275	-0.14639834215473324	-0.1146242965327003	0.17621663799994292	0.046376591835728655	-0.1372240258064356	-0.03022289138139163	0.1098409245642227	0.21152622346850838	-0.001728435231533533	-0.1620376563213861	-0.15697844851993314	-0.027839070387757386	0.015384705637023743	0.010202887173442803	0.008671356472952549	0.003310167153557596	0.004883167165005323	-0.003163263043023461	0.0002955777447767644	-0.004112699684609574	-0.0019436101180876058	-0.004090511986870598	-0.002902049882888641	2.8772095120777992e-05	-0.0012307430115538604	-0.0039982563325142145	0.002439045297427441	0.0018749439063851618	0.0016476525378705045	0.0011601812279685255	-0.0
OE6	0.40132058262886705	0.048227602995649925	-0.03701887594773104	-0.228438124899828	-0.05353587027756033	-0.08299818541982623	0.010465293767558892	0.06037502605172781	0.03123755238060411	-0.01759804083894254	-0.10231916594606541	0.16192328703226266	0.11530852269308627	0.11792500564965398	-0.003547440589663394	-0.0012215099015747165	0.25224589836305494	-0.19644841453985729	0.01967854562424999	-0.058668165803182966	-0.012247777790381935	0.0011200224927637112	0.0003104896615813015	0.0035774498970255714	-0.004058880692073885	-0.0019324627957145303	0.003237997500469045	-0.0030745377837941537	0.006393837942009847	-0.002038346492644723	0.0013928532857279687	0.004702712041301183	0.003182299482009217	0.002850653852185676	-0.004611547848922536	0.0021853196639171103	0.0011626878271086972	-0.0
OE5	0.4069793940554106	0.15930692177952951	0.10684840065808081	-0.0792787897176643	0.06561325244639245	-0.06552485997143002	-0.0966016272012022	0.00523125333817283	0.13954886365506824	-0.135036390535528	-0.042703277789751755	-0.14440559807898914	-0.3529460112687348	-0.013980204743183367	-0.02826062101246228	-0.04012021288132356	0.11636475393903807	0.017857573110537303	-0.014836061203450952	0.037088261618887605	0.008373897267729424	-0.0045889726912352585	0.00259560462811664	-0.01404390839393206	-0.008178097355332503	-0.0012829815313721037	-0.0018154745329096967	0.000942467016739374	-0.0037772701223861486	-0.00011670568366082874	-0.0026494599406299076	-0.003923363742611655	0.002547421605135026	0.0008006045906331636	0.0015384121036064733	0.0019795571647097665	-0.0014528956082375249	-0.0
OE4	0.38987762329125164	0.12649821453292073	-0.11482059601036444	-0.220314643090805	0.04485255296061351	-0.04415018144783565	0.04135716571428571	0.03858215339336935	0.03550941811655788	-0.18507099376664302	-0.09679544159071131	0.0706543806280928	0.09235371108903959	-0.19596982560638276	0.19617212644438486	0.03952625849145843	-0.09070933078520839	0.17511101439613388	0.023540758003292202	-0.042505663012900624	-0.01245543066842578	0.02443122478518986	-0.015082946424956539	0.004468931578105327	0.006911566073996013	-0.0018074392567314118	-0.0046618844170763325	-0.0004599685016745052	-0.006443698939987788	0.002333791658684642	-0.003476345667592488	0.0055652679861686585	0.002656773857071256	0.0004319648073324383	0.001436824528508229	-0.004723828538907925	-0.0023107475484099495	-0.0
OM3	-0.32313671951450534	-0.003325915543656561	0.02022536049118208	-0.005710004941911403	0.010128088195609931	-0.005610082660304841	0.004593054733126688	-0.006329148141262516	-0.013168761323121348	-0.010297057113029376	0.005200911963477617	-0.006200895645269885	0.01278979038953636	-0.002525210369125365	-0.008282467677639684	0.018131325083346805	0.006766204934329832	-0.015191070716672285	0.05233084500375007	0.03891795351753983	0.035334311303184894	0.10011033034760924	-0.07797757525810876	-0.025322445938663167	-0.040777240810836134	-0.10059775889144507	0.06944799524084953	-0.026107861464091983	-0.0167556122722456	0.016508068070985718	-0.14416706192417358	-0.14520346779895354	-0.022233472331027175	0.07731109970468358	-0.022256738187254276	-0.06270930310658467	-0.01325752685683704	-0.0
OM2	-0.2940575994372006	0.02697862474742712	0.008960521091946831	0.00028833301326090723	-0.0021189584725253645	0.021861124996011082	0.025645513580099026	0.019332468702275563	0.016598351415885216	0.024948485335204613	-0.010675829334086609	-0.014511006021053489	0.025455010632646314	-0.008137698505910094	-0.0054286373300635685	0.0014867673897371962	0.01669149361964804	-0.01060544224557128	-0.056526927755790754	0.01022090989744088	0.049871358379513515	0.06859602518451416	-0.09906946912104209	-0.1623930560745113	0.00090499160282125	0.02128857072195128	-0.11530981503720025	0.04086920151327199	-0.16988740496078006	0.04790061352789334	0.0788438131559259	-0.007853875808096728	0.03197998734009901	0.0030677359027957473	-0.020854963833944844	-0.019884994344137992	0.05241663099903441	-0.0
OM1	-0.2584237241913254	0.036983237516925	-0.009878343622832318	0.03352894983453114	0.0074646192092027224	0.025878730637443514	0.0240356101145955	-0.011846554147431042	0.06690167027216519	0.0004631674983586054	-0.010919330318996374	0.010494066608766894	0.016958680134861275	0.002156691467019173	0.0016167571520895522	0.011134537545220594	-0.0042847758539533735	-0.008578895686057226	-0.18352336292313393	-0.04700598046256793	0.10967785516880232	0.1281409136306656	0.07069303908481321	-0.12128196430853858	0.09901162502475791	-0.0033066482361149047	0.09180485530539255	-0.031175438977936315	0.049866709343314615	-0.09026240187616877	-0.04808216855034478	0.06048970546415109	0.042852547919929526	-0.020846499700283825	0.03574230394602113	0.019655517544196515	-0.00663357468407833	-0.0
OM7	-0.3235392694069379	0.013519900987858043	0.041682883419445954	-0.03301378274110543	0.006729828706067042	0.032762180281930176	-0.018935158437905924	0.010636381342738544	-0.017176721453193797	0.010948253259960121	0.012183023568253374	-0.006178939290365511	-0.015691339744707534	0.006773944591616107	0.002938423056574219	0.0016384047517174476	-0.0004312570631288496	0.0011142932887675757	0.11528833492469226	0.032235750390789825	0.0016911105673610997	0.027460280158930858	-0.01543952293523558	0.03257465245806193	0.09608212704634363	-0.13776628107732447	0.1529154946259913	0.050736756926242084	-0.012831951917951265	0.10202259208131556	0.07603861271153663	0.10338517548591737	0.016260143247080888	3.535530220119672e-05	-0.057841724084073017	0.008939556015694216	0.010395527922880272	-0.0
OE11	0.14378975649805845	0.19976498588286867	-0.20714782643099305	0.18573140600275764	-0.055073163408585986	0.02929024483379306	0.16965442504279818	-0.1946507955076374	0.09802255770036358	0.13493509701750064	-0.14868238555752486	-0.0436307405886183	-0.011510765212997568	-0.021138312378262095	-0.017517972608616574	0.24135852876103805	0.0843317905237174	0.039758857129499996	0.04226809037635451	0.04198013033723087	0.012334745127620287	-0.032048089842659395	-0.004006680949610364	0.025480372891709544	-0.008653429594434573	0.0008603533126329193	-0.0009332092123513506	-0.009155773891143292	0.005917218052148457	0.00073940616545964	0.007090158477503219	0.0012883570747488902	0.001793147208931763	-0.003094365902976964	-6.725810249716416e-05	0.002900060142788596	0.0011629750918422748	-0.0
OM5	-0.32691202704525063	0.031807043345696534	0.018038715774816968	-0.040448799178537956	-0.011159781204512994	0.06028786546451089	-0.009752306056925147	0.042485843659740646	0.0018989942545242192	0.02035990385716719	-0.0035615675582206453	-0.013130783175187276	0.002487572605769057	-0.0027449094462089455	0.006814101334465459	-0.002997729042996737	0.0019036164034909977	0.011478937641166222	0.0287077965388204	0.015078163469823852	-0.007347685181241887	-0.06430350605979643	-0.1113362752924993	-0.06394124150827218	-0.012643491772560399	0.062290349966228016	0.010389420047082331	0.026879866259595125	0.06273594088922915	-0.040711441164267566	-0.0346618699194743	0.0639184880681734	-0.1532229317876347	0.08838692634876616	0.0037456329200854163	0.09434592656525863	0.07769694447303511	-0.0
OM4	-0.3153516025427195	0.03615768161320841	0.02818760380873562	-0.023601852451477348	-0.0147963347938426	0.06633610994287192	-0.021258998357315588	0.01799644561633693	0.008549037299426465	0.021871460152180763	-0.011238165782593216	-0.0050092513349227225	-0.016079843968800498	0.011949253819142108	-0.002783426801551809	-0.006313851324916622	0.006856145211970103	0.00905757357540923	-0.024800529465593364	-0.016338676611926718	-0.07141159034399387	-0.012145092674757071	-0.022077568704541233	0.16794148822580973	0.12786128342245465	0.11750816929158843	0.013536402740283345	0.06919177269336964	-0.08136539698699771	-0.09710540188967061	-0.0533354440140378	0.007199873016358134	0.02602901041432915	0.014281748769446836	-0.04760272043225658	-0.08592154133341375	0.0371501652577669	-0.0
OM9	-0.29211580544618915	0.03539176509003635	0.005800707654570929	-0.01411255188104905	-0.022958217329539142	0.07833682719280835	-0.003774072260053891	0.02956572107188651	0.028269180780445928	0.024951838340417185	-0.014525946936983085	0.014521417254972155	-0.010344611773181852	-0.0032767795470979096	0.0032789392556432776	-0.010288770309988959	-0.007762875216468506	0.0011129740506261585	-0.009843727465892398	-0.0015868658736844408	-0.07694602509350776	0.01497724035678702	0.21206420227296066	0.030584332513180122	0.011228981817335388	-0.15690563231979382	-0.15451666313984333	0.014768855021836686	-0.01993209756267451	-0.004094814150357325	-0.03672000169420312	0.030351386212393642	-0.040179010777139854	0.05488950589910558	0.03559352224550337	-0.0008019480223724714	0.03634797540984653	-0.0
OE10	0.19334647350284873	0.22410101639066174	-0.14838333711394075	0.29392322724458075	-0.05462011326677928	0.0893623057376415	0.05271379615345774	-0.07396811657503896	0.0590202448824226	-0.12515178645814543	-0.02394885965818103	0.1580742612087758	-0.03844779628479096	0.062263299275564454	0.053807873548004814	-0.2553011986584605	-0.08747842217857386	-0.07700700450621309	0.06536366616494534	-0.009545145434121029	0.0016063696945474825	-0.011363811642326372	-0.017678529946506004	-0.009801841141105942	0.0026731828919380196	0.005169982695608211	0.0012351886706779309	-0.000279095451946218	-0.0003338119046173444	-0.0032924114810290853	0.004645621862804403	-0.0076463853443290535	0.0017621680493248473	0.001786759443572282	-0.0028823412057742944	-0.0014037621366721526	-0.00017216945053140175	-0.0
LLE6	0.3811319996983519	-0.25953677954276844	0.09710447418202911	-0.013468648027710696	-0.022064106840346133	0.20635773512452352	0.031102841510006918	-0.2400381860445717	-0.15871495845351022	-0.09835270699180401	0.08553028923360632	0.01208982249476877	0.005774087342985151	0.14083934039620777	0.08432521039951983	-0.020386068244490078	0.14791298125892668	0.16877881312888135	-0.0286237896780883	-0.0005524690903298864	-0.008957555307464416	0.006158975659519381	0.008767832336734125	-0.018236359958608478	-0.0019003687140306657	-2.521258451788284e-05	-0.0014510721090177303	0.0006324762092994479	-0.006254075786976456	0.0019035063442612707	-0.0018057841354324775	0.0006492636032989538	-0.009003373901822737	-0.00032136176375498096	-0.00424792988118054	9.273327471056703e-05	-0.000382078150833171	-0.0
OM8	-0.327421139415807	0.020454327570504364	0.02302824153544828	-0.049949690558331046	-0.004781974473832474	0.04991004458955923	0.004885356385495526	0.0412542675849662	-0.007289523658092395	0.03037643760012811	-0.009627568347534995	-0.002030677020651786	-0.006649467271835584	0.0032001819593356477	0.011254017544575305	-0.00817314312728034	0.0092760149177937	0.006423176166749938	0.034867754478927135	0.028894815048342792	-0.013467516528495446	-0.05851298157809869	-0.04832195583952365	-0.058737919502805214	0.04715328347367204	-0.04582634807394091	-0.017418186130503995	-0.0007825375557286571	0.050824006315950784	-0.06285351060322933	0.07595864548290543	-0.024733969758645728	-0.11081057618097834	-0.10919539498518821	0.06902109012645742	-0.129763418950327	-0.06480509073741486	-0.0
OM11	-0.3148212694616978	0.0233420740451014	0.010189144165241667	-0.041338895335500406	-0.013737344126656925	0.04476729607134783	0.010680556911758671	0.01019456436249849	0.009429383819886476	0.02583670980832916	-0.013497943470171391	0.007573205494937105	0.0056019788407489215	-0.010146056147332615	-0.0006757221357158764	-0.010974002503711283	-0.007756870011331236	0.002991876406831521	0.01721364000292687	0.006564113158722482	-0.003972647224377704	-0.030834736650737545	0.09881489813269045	-0.043906524913849485	-0.14902084387523626	0.06970755745952104	0.0661480841685414	0.19078308268140698	-0.0510704206229519	0.012946885797265759	-0.0436347767852313	0.016667219478058572	0.005526975126523323	-0.022408993481167993	0.02309048620891228	0.02204850790496248	-0.09789220054489527	-0.0
LLE4	0.3398440252238864	-0.041365371746901136	0.31517950724822585	0.037654387206240966	-0.4473116124939361	-0.1270648351183396	-0.13571510183455884	-0.0943378558108165	0.08517770603191142	0.024511530245387873	-0.011946784604910358	-0.014915491955483773	0.06342984679636117	-0.0573670885597647	-0.012275027956560014	0.009312117956452919	-0.07461984907451744	0.009935240811284779	0.02311884171922664	-0.020001489120726423	0.0009529897019840594	-0.0065114451064807784	-0.004076611898054086	-0.012106887290554607	0.004719881897716865	-0.004371768778354851	0.0002583457217241124	-0.0009045656360061315	-0.0028276829068838187	-0.008533557074436867	0.00013558692105699084	-5.173443088564203e-06	0.0002207202965735099	-0.002239581895173691	0.0034161314232833786	-0.0008246784689894356	0.0004260346713177184	-0.0
LLE7	0.30202838367761753	-0.31488503988027955	-0.11571547327251973	0.07466407838472255	0.014829606625991707	-0.09073201182212896	-0.10761996756468073	0.15661668518431687	0.12805428717347309	0.15336928128990446	-0.01511300234142837	0.1476868500832906	-0.03756684087247502	0.08065877818557221	0.11590462913805835	-0.011074798561919794	-0.004218521037909395	0.09372436274198508	-0.052202886705571556	0.20127551752217798	0.051460284583706835	-0.014070620387268471	0.007005947111936229	0.023221363912378765	0.007375450312389516	0.005958761758494694	0.002422355189976352	0.006592546371011087	-0.001367503474409595	0.009217840028905732	0.0003309153741733959	-0.009666396281549257	-0.0009125620730783897	0.003964258337041674	-0.003364694458365053	0.0048256419322600455	0.001551517392007136	-0.0
OM12	-0.32606321542001226	0.03097112227823856	0.03782139706830773	-0.06334581862821029	-0.01095303914402984	0.07340564049185314	0.0016611515014994926	0.04080920519604082	-0.002290533710935788	0.03400751518164978	-0.020451579496592303	-0.0001462226554354159	-0.004007937186873306	-0.003762519109894935	0.0178679702057404	-0.009190731377796413	-0.014092002069591866	0.01451050277687626	0.03927305812137941	0.012578602673534956	-0.048166414583451944	-0.11306305067639276	0.09557776181536207	-0.09900999411823722	-0.019631036970895945	0.04746522838059103	0.017313831230520053	-0.043072852535393	0.08148551717240012	0.04389292580137829	-0.036552997377113025	-0.0640964821442762	0.06575334623829368	-0.10043803617094935	-0.09519794696208876	-0.0118312584468923	0.10049419655370773	-0.0
LLE5	0.363567786483143	-0.30820030671160925	-0.10795672590873656	0.025856695333820578	0.01684998367435486	0.08865221032671515	-0.03133297780078408	0.10384029266092792	0.05385800387154185	0.048918603391906484	-0.031398327730502024	0.02319266245143846	-0.13086851165990596	0.09418006030956226	-0.04890296195160895	0.10575918465902802	-0.11937138782644602	0.005758791428302855	0.08745800107766563	-0.2637749228149008	-0.02314332216733684	0.02191630802522686	-0.02137117556712217	-0.030850954418446153	-0.014670408988588889	-0.005694566136049379	0.004727338234928861	-0.0008641990346621961	-0.006595696952312356	-0.007655932134617871	0.003662691764353805	-0.0028593154995803145	0.003628715210517666	0.00511022390221166	0.0016203896852711739	-0.009252170415642639	-0.0001489848919333182	-0.0
OM10	-0.3279077780938067	0.025534145298638188	0.037233302276546774	-0.05020894571138269	-0.011118697828214077	0.08304069170184131	-0.0038212087248708747	0.048050496288900305	-0.0026012218821449056	0.028381877777726862	-0.0056256894866780595	7.144583904715176e-05	-0.003619253480059164	-0.009508793771389489	0.007268852485930198	-0.007872863970969184	-0.0029955359295428382	0.00853517144872233	0.03157457418810117	0.020945588537654998	-0.05011279130573202	-0.04658945737674648	0.029287461915520962	0.0032195428810671335	-0.00219838117516329	-0.007121489800115944	0.02555666538818015	-0.14947824254612346	-0.09777743482525915	-0.09953977715481924	0.06332579701103212	-0.04627224131359682	0.006594920788144957	0.02020127963799909	-0.06430380856666909	0.10923415257263618	-0.09328655981153486	-0.0
LLE9	0.31589881983735996	-0.34220098425772927	-0.10971154727360202	0.05736593531691192	0.018437329223866365	0.03104085366326871	0.05135239954586895	0.0020688970924800927	-0.05348957077269304	0.09534018116094965	-0.1454693353959914	-0.2013055574918244	0.05527649350630936	-0.23206793494543884	-0.0063817754168542205	-0.19361219677824631	0.08186679016790839	-0.06966339979877241	0.0072805226670060825	-0.011802891154993956	-0.01479871642554567	-0.0011281597500429016	0.0025702440871480468	0.002931302390808191	0.015983773291433988	-0.0011969201598504258	0.011768285284922545	-0.006146163296012909	0.0008730755956755435	0.004460763791090442	-0.010290184722480463	0.004409056302079369	0.0025270781919703913	-0.0005616113426811517	0.009734609644773747	0.0019471842014582008	-1.7479190082155263e-05	-0.0
LLE8	0.39108615339887615	-0.21820737837621107	-0.0007729911095510523	-0.09718620629685666	0.0009500446962999366	0.15960660923702763	0.10622440538237969	-0.031419143688200195	0.02735148970735763	-0.18871609091223296	0.0678376236632043	0.043445899606407004	-0.00805058499043781	-0.07396622666570075	-0.13566800350557737	0.12290587950182456	-0.1350821506403579	-0.1844509827731318	-0.030162046199144033	0.15914073197595782	0.01992332349849927	-0.026998255488856072	0.0009610731210896444	0.009688349294352567	0.011945812197598769	0.008008952763603182	-0.012413590974193225	0.008599301030982016	0.006496457491894572	-0.004906057319911263	0.0030295756913720374	0.006224810391010551	0.004171234555379883	-0.000886667477250003	-0.005318936073172937	-0.0004119515399729289	0.0001862855753073666	-0.0
LLM9	-0.21952023929333012	-0.09491871443991505	-0.08612180282654729	0.08634836011424453	0.047143698050156876	-0.22410590283477821	-0.008013403807450697	-0.08242243013008897	-0.012381236183282796	-0.06523686074768907	0.02249540623115834	0.024503505282372613	-0.005278682215204851	0.015070750721924065	-0.023975694295705972	0.028470578223791645	-0.019869150130336688	-0.01730619380700251	-0.1266241021962404	0.00668644848201988	-0.3015490835585104	0.014199452594255119	-0.05129772032220901	-0.034205016258066066	-0.02187380556982492	-0.017539531580260448	0.03560487165391026	-0.018627406503592698	-0.011675740681611924	0.02440275688582673	-0.013585820520878346	0.022106377017445375	-0.00769170040806209	-0.029591498275342784	0.012293454986360565	0.009512220135084357	-0.002736113676697202	-0.0
LLM8	-0.3485366146395022	-0.04064634351792871	0.011461404295365808	-0.01890254273276937	0.019157303925317306	-0.02714116252146381	-0.019915796357470025	-0.0117936457327832	-0.030680785732266697	-0.02978344745942474	0.025653191805891963	0.002419654823054665	-0.004996338026906835	0.010523484034605943	-0.0019355554822959387	0.006581126837019434	0.00756065033438154	-0.003909676420616837	0.11447919466344436	0.022192498159763898	0.029527094283941856	0.056825826071439135	-0.02592017412299423	0.0876979641400182	-0.015969154577801757	0.0007036424826429121	0.01775053929079888	-0.009051858231236963	-0.040054328536991715	-0.024896632009626694	-0.0015480184043376714	-0.04781814714480971	0.04428518445103875	-0.09562228461296798	0.16648671448320831	0.08782948127999576	0.07927347195779767	-0.0
LLM3	-0.30435537456094447	0.0058271294651014716	0.0031139220771026098	-0.006584627398174799	-0.029160437756129146	0.04110528271840343	0.0033786995247721855	-0.012419167587825377	0.03634878768095538	-0.016808249030983484	-0.03502087664620659	-0.0021447842865243093	-0.0013810314203612953	-0.011204662220056895	-0.007652894990552036	-0.009425467277739184	-0.012917547945775976	-0.007853576249502368	-0.15860700668068858	-0.06348733760832095	0.0210751393468799	0.08835918100002216	0.04504866529605509	0.11033470838500643	-0.0182495102499422	0.0443377181115669	0.026504889075139888	0.036639915289478	0.07285952535780509	0.07211005407745189	0.12951569093873785	-0.12488246921735284	-0.06291225585723755	0.026596227932717934	-0.01732668742902661	0.025060134262707784	0.013613425123884223	-0.0
LLM2	-0.3270682887282967	0.001018218323554142	0.032360842306175454	-0.018369828658222787	-0.016412214319152105	0.04983470312902275	-0.0012326273611246766	0.017964283861141857	0.007495720351131387	0.001051940957940833	-0.003837030321194957	0.006753615382523993	-0.00334319926131535	-0.009177538114936809	0.009886859789346978	-0.02050042871729491	-0.005695216178514576	0.00011277094570363947	-0.06119237027158755	-0.009552202275132086	0.048489703971016554	-0.03006683992528474	-0.016279302808225045	0.07156269012074369	-0.19649596032107006	0.013593958431642274	0.04222242096191691	-0.12860852192200864	-0.008009810296441176	0.008169741471276259	0.029264444852772957	0.10617370482938761	0.03471765572619693	0.04444353478084754	0.0346937298302801	-0.10070364570760444	0.03186852969120603	-0.0
LLM1	-0.3290793085893701	-0.0097157751915009	0.01729646462224582	0.0005020542290857621	-0.007821553385363667	0.028553707560868592	-0.01912881409873237	-0.00102936353696168	0.017643813809700457	0.00010800059236573875	-0.005972794570711571	-0.0009810941414308634	-0.007380196053821106	0.004932487377393558	-0.0012444215313167637	-0.008320646041351173	-0.0005628849788745611	-0.00939027167152983	-0.034112461657615084	-0.032493945905988475	0.06874708343302469	0.06381022621659348	-0.08870463369766052	0.09623072525343712	-0.007930528952062922	0.004017588476169634	-0.12041771237559823	-0.03955450254374288	0.025192242538751634	0.07950690367368647	-0.09611256409818836	0.06533598556332391	-0.033595705507584984	-0.12007332388101855	-0.07221192941992575	0.047684406614286856	-0.06665025099505935	-0.0
LLM7	-0.30732090116649763	-0.0846722225733709	-0.034432570617690506	0.031140197008772654	0.03942414662662561	-0.15180168599660607	0.002163825955165473	-0.04575331717694899	-0.054276869419835394	-0.05132275164261123	0.020094631129201075	-0.009969186828377606	0.0033285863059057956	-0.003631673282685473	7.91248183281931e-05	-0.003694126979476625	0.004953416224179925	0.005025304428719437	-0.02101669532950969	-0.030456789480808356	0.07287885364995007	-0.07940830537452556	-0.07742983212970653	0.02748970641170137	-0.05735812284443497	-0.11360908664261057	-0.06513975379058307	0.09940387738748829	0.08528015520542069	-0.1254526457664338	0.04257251105420233	-0.011384440868352807	0.09269652359482536	0.017023104178491257	-0.062441613806517304	0.01970769027099117	0.00487103448313866	-0.0
OE12	0.2844211840892099	0.13174457483950408	-0.2096716019147517	0.13636865114317945	-0.11820524403635478	0.05129989551336532	-0.06219144146532251	0.22028530524074036	0.024752894593841696	-0.10113411089426969	0.26323810411894555	-0.20971559230678832	0.1196955355230157	0.03436439025206841	0.049646732539677337	0.05885147935161339	0.08009048185772455	-0.00448581577821925	-0.006386574187719529	-0.005066639604614874	-0.015107509235473772	-0.0038002884817646375	0.004678660620787581	0.008212063023864903	-0.008586885539006238	-0.0015508560070854977	0.0042023393431198635	0.0045049393080691955	0.008467374699910208	0.006028018150557302	0.0015403953063104282	-0.004228376752862124	0.008008930932185316	-0.005940643850451174	-0.0005602009853155418	-0.0014054368489178827	-0.004792681378525499	-0.0
LLM5	-0.2766925063624421	-0.10232734871812815	-0.044603042355430216	0.04091606324552742	0.06313411876732698	-0.2007341331499276	-0.027409876588376784	-0.06813991020540107	-0.05004554319153541	-0.05467236233307626	0.06404474256899566	-0.009195090301551035	0.0033172506435946857	-0.006159261197155313	-0.01903007419064895	0.019370495706579813	0.013819509566955303	-0.009361731819464618	0.1916017699762471	0.0417706515436397	0.020754638895495944	0.15745264212648405	0.10367487530509786	-0.03052823438609257	0.0013279821232177508	0.12452630890283228	-0.04897502488869715	-0.03211102159781674	0.04835967536286579	-0.021700585351285693	0.04018852443757263	0.03246821773720548	-0.019308430269977785	0.03550633209686021	-0.04151779019184672	-0.03640297362396537	-0.01541348690361748	-0.0
LLM4	-0.2648555856067788	-0.08432085174881096	-0.05693505697683596	0.047916740085741004	0.051192150628200504	-0.21340624458341725	0.00846313896381991	-0.0583686646065732	-0.04862196724393993	-0.0946464076954455	0.04026887181862443	-0.0010507351672879898	0.008523410930342878	0.008420099975925686	-0.010994204356724482	0.020086004064214354	-0.005934420178062645	-0.011208119346926679	-0.03635514075138948	-0.08176621370550567	0.144149155989256	-0.2109292486124527	0.06760589537636226	0.003786328625105512	0.08395134330795528	0.018455934548733358	0.017473849027318206	-0.03534936658296279	-0.07364511959684596	0.07239400074801107	-0.02876098362835381	-0.01712948107726141	-0.045911534829303886	0.021878215499276113	0.02766125143049751	-0.00555133264330049	-0.010115297789617233	-0.0
OM6	-0.3268678983532197	0.03788682137677273	0.04788093201595541	-0.052532590734629354	-0.011870167363100478	0.07968516928977083	-0.010193282072537953	0.024202102162239243	1.3426484832832393e-05	0.039932420748344	-0.007965900384458732	0.0006347844495654502	-0.005958638523670455	0.01577971124688682	0.002865362105923122	-0.006939638285549697	-0.0006019269589518475	0.016706350938410178	0.02157474542415483	0.01343875821377903	-0.05753835694394834	-0.049885869256559745	-0.06463256428863301	-0.02297081845297874	0.08800415073523515	0.05787918053676811	-0.06666334117300808	-0.012555043931201826	0.09812717624667298	0.08592507485272718	-0.002484284831703261	-0.007523297258760355	0.12421600479901707	0.10154916977005157	0.09070224364474987	0.004957763717904001	-0.07459965695303054	-0.0

Biplot	0	0

Site constraints	0	0
