# Supplementary material for: Matrotrophic viviparity constrains microbiome acquisition during gestation in a live‐bearing cockroach, Diploptera punctata
Source: Ecol Evol. 2019 Aug 22;9(18):10601–14. doi: 10.1002/ece3.5580 (PMC6787804; doi:10.1002/ece3.5580)
Supplement: Supplementary file 4 [file ECE3-9-10601-s004.zip]

Archive with 93 entries (60 files):
- Supplemental data files 2/
- Supplemental data files 2/arare_max/
- Supplemental data files 2/arare_max/compare_chao1/
- Supplemental data files 2/arare_max/compare_chao1/TreatmentGroup_stats.txt
- __MACOSX/
- __MACOSX/Supplemental data files 2/
- __MACOSX/Supplemental data files 2/arare_max/
- __MACOSX/Supplemental data files 2/arare_max/compare_chao1/
- __MACOSX/Supplemental data files 2/arare_max/compare_chao1/._TreatmentGroup_stats.txt
- Supplemental data files 2/arare_max/compare_PD_whole_tree/
- Supplemental data files 2/arare_max/compare_PD_whole_tree/TreatmentGroup_stats.txt
- __MACOSX/Supplemental data files 2/arare_max/compare_PD_whole_tree/
- __MACOSX/Supplemental data files 2/arare_max/compare_PD_whole_tree/._TreatmentGroup_stats.txt
- Supplemental data files 2/arare_max/compare_observed_species/
- Supplemental data files 2/arare_max/compare_observed_species/TreatmentGroup_stats.txt
- __MACOSX/Supplemental data files 2/arare_max/compare_observed_species/
- __MACOSX/Supplemental data files 2/arare_max/compare_observed_species/._TreatmentGroup_stats.txt
- Supplemental data files 2/arare_max/compare_shannon/
- Supplemental data files 2/arare_max/compare_shannon/TreatmentGroup_stats.txt
- __MACOSX/Supplemental data files 2/arare_max/compare_shannon/
- __MACOSX/Supplemental data files 2/arare_max/compare_shannon/._TreatmentGroup_stats.txt
- Supplemental data files 2/arare_max/alpha-diversity-collated/
- Supplemental data files 2/arare_max/alpha-diversity-collated/PD_whole_tree.txt
- __MACOSX/Supplemental data files 2/arare_max/alpha-diversity-collated/
- __MACOSX/Supplemental data files 2/arare_max/alpha-diversity-collated/._PD_whole_tree.txt
- Supplemental data files 2/arare_max/alpha-diversity-collated/shannon.txt
- __MACOSX/Supplemental data files 2/arare_max/alpha-diversity-collated/._shannon.txt
- Supplemental data files 2/arare_max/alpha-diversity-collated/chao1.txt
- __MACOSX/Supplemental data files 2/arare_max/alpha-diversity-collated/._chao1.txt
- Supplemental data files 2/arare_max/alpha-diversity-collated/observed_species.txt
- __MACOSX/Supplemental data files 2/arare_max/alpha-diversity-collated/._observed_species.txt
- Supplemental data files 2/otu_summary_table.txt
- __MACOSX/Supplemental data files 2/._otu_summary_table.txt
- Supplemental data files 2/taxa plots/
- Supplemental data files 2/taxa plots/table_mc12478_sorted_L3.txt
- __MACOSX/Supplemental data files 2/taxa plots/
- __MACOSX/Supplemental data files 2/taxa plots/._table_mc12478_sorted_L3.txt
- Supplemental data files 2/taxa plots/table_mc12478_sorted_L2.txt
- __MACOSX/Supplemental data files 2/taxa plots/._table_mc12478_sorted_L2.txt
- Supplemental data files 2/taxa plots/table_mc12478_sorted_L5.txt
- __MACOSX/Supplemental data files 2/taxa plots/._table_mc12478_sorted_L5.txt
- Supplemental data files 2/taxa plots/table_mc12478_sorted_L4.txt
- __MACOSX/Supplemental data files 2/taxa plots/._table_mc12478_sorted_L4.txt
- Supplemental data files 2/taxa plots/table_mc12478_sorted_L6.txt
- __MACOSX/Supplemental data files 2/taxa plots/._table_mc12478_sorted_L6.txt
- Supplemental data files 2/otu_table.txt
- __MACOSX/Supplemental data files 2/._otu_table.txt
- Supplemental data files 2/overall comparisons/
- Supplemental data files 2/overall comparisons/rarecurve.txt
- __MACOSX/Supplemental data files 2/overall comparisons/
- __MACOSX/Supplemental data files 2/overall comparisons/._rarecurve.txt
- Supplemental data files 2/overall comparisons/group_significance_TreatmentGroup.txt
- __MACOSX/Supplemental data files 2/overall comparisons/._group_significance_TreatmentGroup.txt
- Supplemental data files 2/overall comparisons/table_even12478.biom.gz
- __MACOSX/Supplemental data files 2/overall comparisons/._table_even12478.biom.gz
- Supplemental data files 2/overall comparisons/pcoa_binomial.txt
- __MACOSX/Supplemental data files 2/overall comparisons/._pcoa_binomial.txt
- Supplemental data files 2/overall comparisons/pcoa_bray.txt
- __MACOSX/Supplemental data files 2/overall comparisons/._pcoa_bray.txt
- Supplemental data files 2/overall comparisons/biom_table_summary.txt
- __MACOSX/Supplemental data files 2/overall comparisons/._biom_table_summary.txt
- Supplemental data files 2/overall comparisons/samples_being_ignored.txt
- __MACOSX/Supplemental data files 2/overall comparisons/._samples_being_ignored.txt
- Supplemental data files 2/overall comparisons/table_mc12478.biom.gz
- __MACOSX/Supplemental data files 2/overall comparisons/._table_mc12478.biom.gz
- Supplemental data files 2/overall comparisons/alphadiv.txt
- __MACOSX/Supplemental data files 2/overall comparisons/._alphadiv.txt
- Supplemental data files 2/bdiv_even/
- Supplemental data files 2/bdiv_even/weighted_unifrac/
- Supplemental data files 2/bdiv_even/weighted_unifrac/distance_matrix/
- Supplemental data files 2/bdiv_even/weighted_unifrac/distance_matrix/TreatmentGroup_Stats.txt
- __MACOSX/Supplemental data files 2/bdiv_even/
- __MACOSX/Supplemental data files 2/bdiv_even/weighted_unifrac/
- __MACOSX/Supplemental data files 2/bdiv_even/weighted_unifrac/distance_matrix/
- __MACOSX/Supplemental data files 2/bdiv_even/weighted_unifrac/distance_matrix/._TreatmentGroup_Stats.txt
- Supplemental data files 2/bdiv_even/weighted_unifrac/distance_matrix/weighted_unifrac_dm.txt
- __MACOSX/Supplemental data files 2/bdiv_even/weighted_unifrac/distance_matrix/._weighted_unifrac_dm.txt
- Supplemental data files 2/bdiv_even/weighted_unifrac/pcoa/
- Supplemental data files 2/bdiv_even/weighted_unifrac/pcoa/weighted_unifrac_pc.txt
- __MACOSX/Supplemental data files 2/bdiv_even/weighted_unifrac/pcoa/
- __MACOSX/Supplemental data files 2/bdiv_even/weighted_unifrac/pcoa/._weighted_unifrac_pc.txt
- Supplemental data files 2/bdiv_even/unweighted_unifrac/
- Supplemental data files 2/bdiv_even/unweighted_unifrac/distance_matrix/
- Supplemental data files 2/bdiv_even/unweighted_unifrac/distance_matrix/TreatmentGroup_Stats.txt
- __MACOSX/Supplemental data files 2/bdiv_even/unweighted_unifrac/
- __MACOSX/Supplemental data files 2/bdiv_even/unweighted_unifrac/distance_matrix/
- __MACOSX/Supplemental data files 2/bdiv_even/unweighted_unifrac/distance_matrix/._TreatmentGroup_Stats.txt
- Supplemental data files 2/bdiv_even/unweighted_unifrac/distance_matrix/unweighted_unifrac_dm.txt
- __MACOSX/Supplemental data files 2/bdiv_even/unweighted_unifrac/distance_matrix/._unweighted_unifrac_dm.txt
- Supplemental data files 2/bdiv_even/unweighted_unifrac/pcoa/
- Supplemental data files 2/bdiv_even/unweighted_unifrac/pcoa/unweighted_unifrac_pc.txt
- __MACOSX/Supplemental data files 2/bdiv_even/unweighted_unifrac/pcoa/
- __MACOSX/Supplemental data files 2/bdiv_even/unweighted_unifrac/pcoa/._unweighted_unifrac_pc.txt
