# Supplementary material for: Matrotrophic viviparity constrains microbiome acquisition during gestation in a live‐bearing cockroach, Diploptera punctata
Source: Ecol Evol. 2019 Aug 22;9(18):10601–14. doi: 10.1002/ece3.5580 (PMC6787804; doi:10.1002/ece3.5580)
Supplement: Supplementary file 4 [file ECE3-9-10601-s004.zip › Supplemental data files 2/arare_max/compare_chao1/TreatmentGroup_stats.txt]

Group1	Group2	Group1 mean	Group1 std	Group2 mean	Group2 std	t stat	p-value
Neonate	Second_instar	2757.0075505853506	117.55080183028548	2826.926131681649	222.3012031589536	-0.60576852619	1.0
Mother	Third_instar	1676.8120637887664	379.0508428038784	2783.88592759511	152.93472496438866	-10.6793330999	0.021
Second_instar	Fourth_instar	2826.926131681649	222.3012031589536	2820.442352413858	237.88989778343014	0.0500849516995	1.0
Embryo	Third_instar	1208.2195855903003	591.582322339731	2783.88592759511	152.93472496438866	-10.0418425112	0.021
Embryo	Fourth_instar	1208.2195855903003	591.582322339731	2820.442352413858	237.88989778343014	-6.2257432664	0.021
Embryo	Second_instar	1208.2195855903003	591.582322339731	2826.926131681649	222.3012031589536	-7.63392837291	0.021
Embryo	First_instar	1208.2195855903003	591.582322339731	2416.5359720051542	223.00567616293804	-5.04577930062	0.021
Neonate	First_instar	2757.0075505853506	117.55080183028548	2416.5359720051542	223.00567616293804	2.84672841495	0.315
Second_instar	Mother	2826.926131681649	222.3012031589536	1676.8120637887664	379.0508428038784	8.17332698653	0.021
First_instar	Fourth_instar	2416.5359720051542	223.00567616293804	2820.442352413858	237.88989778343014	-2.90362066155	0.42
Neonate	Third_instar	2757.0075505853506	117.55080183028548	2783.88592759511	152.93472496438866	-0.343446235802	1.0
Neonate	Mother	2757.0075505853506	117.55080183028548	1676.8120637887664	379.0508428038784	6.0398287031	0.021
Embryo	Neonate	1208.2195855903003	591.582322339731	2757.0075505853506	117.55080183028548	-5.56338165064	0.021
Second_instar	Third_instar	2826.926131681649	222.3012031589536	2783.88592759511	152.93472496438866	0.547408495128	1.0
First_instar	Third_instar	2416.5359720051542	223.00567616293804	2783.88592759511	152.93472496438866	-4.37081410496	0.021
First_instar	Mother	2416.5359720051542	223.00567616293804	1676.8120637887664	379.0508428038784	4.69222110522	0.021
Neonate	Fourth_instar	2757.0075505853506	117.55080183028548	2820.442352413858	237.88989778343014	-0.491634535844	1.0
Second_instar	First_instar	2826.926131681649	222.3012031589536	2416.5359720051542	223.00567616293804	3.42189906157	0.189
Fourth_instar	Third_instar	2820.442352413858	237.88989778343014	2783.88592759511	152.93472496438866	0.404224466235	1.0
Embryo	Mother	1208.2195855903003	591.582322339731	1676.8120637887664	379.0508428038784	-2.85725674878	0.252
Mother	Fourth_instar	1676.8120637887664	379.0508428038784	2820.442352413858	237.88989778343014	-6.71475798238	0.021
