# Supplementary material for: Matrotrophic viviparity constrains microbiome acquisition during gestation in a live‐bearing cockroach, Diploptera punctata
Source: Ecol Evol. 2019 Aug 22;9(18):10601–14. doi: 10.1002/ece3.5580 (PMC6787804; doi:10.1002/ece3.5580)
Supplement: Supplementary file 4 [file ECE3-9-10601-s004.zip › Supplemental data files 2/arare_max/compare_PD_whole_tree/TreatmentGroup_stats.txt]

Group1	Group2	Group1 mean	Group1 std	Group2 mean	Group2 std	t stat	p-value
Neonate	Second_instar	22.455873719320355	4.780042273000811	60.97063095815305	3.186522690043791	-16.6808225548	0.042
Mother	Third_instar	58.6316074533832	4.726147566274411	58.31820875418503	4.019015528471112	0.205169935776	1.0
Second_instar	Fourth_instar	60.97063095815305	3.186522690043791	61.10703356413111	5.650093467212266	-0.0554764475819	1.0
Embryo	Third_instar	12.671326369011318	3.7941306097975516	58.31820875418503	4.019015528471112	-33.0341859465	0.021
Embryo	Fourth_instar	12.671326369011318	3.7941306097975516	61.10703356413111	5.650093467212266	-22.7017431759	0.021
Embryo	Second_instar	12.671326369011318	3.7941306097975516	60.97063095815305	3.186522690043791	-31.5966194482	0.021
Embryo	First_instar	12.671326369011318	3.7941306097975516	47.41486085495541	7.463444414579064	-14.6831043551	0.021
Neonate	First_instar	22.455873719320355	4.780042273000811	47.41486085495541	7.463444414579064	-6.0032163249	0.021
Second_instar	Mother	60.97063095815305	3.186522690043791	58.6316074533832	4.726147566274411	1.30531782985	1.0
First_instar	Fourth_instar	47.41486085495541	7.463444414579064	61.10703356413111	5.650093467212266	-3.38501719243	0.126
Neonate	Third_instar	22.455873719320355	4.780042273000811	58.31820875418503	4.019015528471112	-15.8044889167	0.021
Neonate	Mother	22.455873719320355	4.780042273000811	58.6316074533832	4.726147566274411	-14.6500839557	0.021
Embryo	Neonate	12.671326369011318	3.7941306097975516	22.455873719320355	4.780042273000811	-4.59031866646	0.021
Second_instar	Third_instar	60.97063095815305	3.186522690043791	58.31820875418503	4.019015528471112	1.63227121484	1.0
First_instar	Third_instar	47.41486085495541	7.463444414579064	58.31820875418503	4.019015528471112	-4.33018287993	0.021
First_instar	Mother	47.41486085495541	7.463444414579064	58.6316074533832	4.726147566274411	-4.41516591598	0.042
Neonate	Fourth_instar	22.455873719320355	4.780042273000811	61.10703356413111	5.650093467212266	-10.9506456858	0.063
Second_instar	First_instar	60.97063095815305	3.186522690043791	47.41486085495541	7.463444414579064	4.5876227332	0.021
Fourth_instar	Third_instar	61.10703356413111	5.650093467212266	58.31820875418503	4.019015528471112	1.2281838034	1.0
Embryo	Mother	12.671326369011318	3.7941306097975516	58.6316074533832	4.726147566274411	-31.9475868894	0.021
Mother	Fourth_instar	58.6316074533832	4.726147566274411	61.10703356413111	5.650093467212266	-1.03123362401	1.0
