# Supplementary material for: Matrotrophic viviparity constrains microbiome acquisition during gestation in a live‐bearing cockroach, Diploptera punctata
Source: Ecol Evol. 2019 Aug 22;9(18):10601–14. doi: 10.1002/ece3.5580 (PMC6787804; doi:10.1002/ece3.5580)
Supplement: Supplementary file 4 [file ECE3-9-10601-s004.zip › Supplemental data files 2/arare_max/compare_observed_species/TreatmentGroup_stats.txt]

Group1	Group2	Group1 mean	Group1 std	Group2 mean	Group2 std	t stat	p-value
Neonate	Second_instar	523.36	70.21149763393454	1131.388888888889	54.80195544857546	-16.6113937428	0.021
Mother	Third_instar	952.8549999999999	119.93808600690606	1079.2437499999999	74.47595223249918	-3.58111455633	0.021
Second_instar	Fourth_instar	1131.388888888889	54.80195544857546	1131.45	119.19608145125133	-0.00124767238107	1.0
Embryo	Third_instar	258.8333333333333	90.86393979767527	1079.2437499999999	74.47595223249918	-27.7242517018	0.021
Embryo	Fourth_instar	258.8333333333333	90.86393979767527	1131.45	119.19608145125133	-17.9541235727	0.021
Embryo	Second_instar	258.8333333333333	90.86393979767527	1131.388888888889	54.80195544857546	-25.4990891933	0.021
Embryo	First_instar	258.8333333333333	90.86393979767527	882.0	119.56895201395005	-13.4540942852	0.021
Neonate	First_instar	523.36	70.21149763393454	882.0	119.56895201395005	-5.48434354223	0.084
Second_instar	Mother	1131.388888888889	54.80195544857546	952.8549999999999	119.93808600690606	4.11973448527	0.021
First_instar	Fourth_instar	882.0	119.56895201395005	1131.45	119.19608145125133	-3.45436098203	0.189
Neonate	Third_instar	523.36	70.21149763393454	1079.2437499999999	74.47595223249918	-14.0442730885	0.021
Neonate	Mother	523.36	70.21149763393454	952.8549999999999	119.93808600690606	-7.37106877529	0.021
Embryo	Neonate	258.8333333333333	90.86393979767527	523.36	70.21149763393454	-5.76084506874	0.021
Second_instar	Third_instar	1131.388888888889	54.80195544857546	1079.2437499999999	74.47595223249918	1.76392362662	1.0
First_instar	Third_instar	882.0	119.56895201395005	1079.2437499999999	74.47595223249918	-4.59017879628	0.021
First_instar	Mother	882.0	119.56895201395005	952.8549999999999	119.93808600690606	-1.29547764403	1.0
Neonate	Fourth_instar	523.36	70.21149763393454	1131.45	119.19608145125133	-9.08793910859	0.168
Second_instar	First_instar	1131.388888888889	54.80195544857546	882.0	119.56895201395005	5.19358977282	0.021
Fourth_instar	Third_instar	1131.45	119.19608145125133	1079.2437499999999	74.47595223249918	1.16921934271	1.0
Embryo	Mother	258.8333333333333	90.86393979767527	952.8549999999999	119.93808600690606	-19.403649266	0.021
Mother	Fourth_instar	952.8549999999999	119.93808600690606	1131.45	119.19608145125133	-3.07789691251	0.126
