# Supplementary material for: Matrotrophic viviparity constrains microbiome acquisition during gestation in a live‐bearing cockroach, Diploptera punctata
Source: Ecol Evol. 2019 Aug 22;9(18):10601–14. doi: 10.1002/ece3.5580 (PMC6787804; doi:10.1002/ece3.5580)
Supplement: Supplementary file 4 [file ECE3-9-10601-s004.zip › Supplemental data files 2/arare_max/compare_shannon/TreatmentGroup_stats.txt]

Group1	Group2	Group1 mean	Group1 std	Group2 mean	Group2 std	t stat	p-value
Neonate	Second_instar	1.3118295369657502	0.14132252000022533	6.451588885655473	0.3305531906178311	-30.6698394736	0.021
Mother	Third_instar	6.403566118255038	0.7880730642830727	5.993136005580137	0.5406973376800154	1.72551635039	1.0
Second_instar	Fourth_instar	6.451588885655473	0.3305531906178311	6.3918196305797395	0.4352489699597286	0.28082054321	1.0
Embryo	Third_instar	0.6275897998869755	0.1690026077503493	5.993136005580137	0.5406973376800154	-38.7692967046	0.021
Embryo	Fourth_instar	0.6275897998869755	0.1690026077503493	6.3918196305797395	0.4352489699597286	-44.6392007035	0.021
Embryo	Second_instar	0.6275897998869755	0.1690026077503493	6.451588885655473	0.3305531906178311	-58.2885348759	0.021
Embryo	First_instar	0.6275897998869755	0.1690026077503493	5.06192156075234	0.5868814227719316	-27.9148526427	0.021
Neonate	First_instar	1.3118295369657502	0.14132252000022533	5.06192156075234	0.5868814227719316	-12.7812492764	0.042
Second_instar	Mother	6.451588885655473	0.3305531906178311	6.403566118255038	0.7880730642830727	0.16980084475	1.0
First_instar	Fourth_instar	5.06192156075234	0.5868814227719316	6.3918196305797395	0.4352489699597286	-4.20917280467	0.126
Neonate	Third_instar	1.3118295369657502	0.14132252000022533	5.993136005580137	0.5406973376800154	-18.221245191	0.021
Neonate	Mother	1.3118295369657502	0.14132252000022533	6.403566118255038	0.7880730642830727	-13.8019224016	0.021
Embryo	Neonate	0.6275897998869755	0.1690026077503493	1.3118295369657502	0.14132252000022533	-7.91589886337	0.021
Second_instar	Third_instar	6.451588885655473	0.3305531906178311	5.993136005580137	0.5406973376800154	2.21779553448	0.588
First_instar	Third_instar	5.06192156075234	0.5868814227719316	5.993136005580137	0.5406973376800154	-3.53689506702	0.084
First_instar	Mother	5.06192156075234	0.5868814227719316	6.403566118255038	0.7880730642830727	-3.966312677	0.042
Neonate	Fourth_instar	1.3118295369657502	0.14132252000022533	6.3918196305797395	0.4352489699597286	-22.6333865792	0.021
Second_instar	First_instar	6.451588885655473	0.3305531906178311	5.06192156075234	0.5868814227719316	5.60020349548	0.021
Fourth_instar	Third_instar	6.3918196305797395	0.4352489699597286	5.993136005580137	0.5406973376800154	1.54460936621	1.0
Embryo	Mother	0.6275897998869755	0.1690026077503493	6.403566118255038	0.7880730642830727	-29.6584127398	0.021
Mother	Fourth_instar	6.403566118255038	0.7880730642830727	6.3918196305797395	0.4352489699597286	0.0335754974445	1.0
