# Supplementary material for: Matrotrophic viviparity constrains microbiome acquisition during gestation in a live‐bearing cockroach, Diploptera punctata
Source: Ecol Evol. 2019 Aug 22;9(18):10601–14. doi: 10.1002/ece3.5580 (PMC6787804; doi:10.1002/ece3.5580)
Supplement: Supplementary file 4 [file ECE3-9-10601-s004.zip › Supplemental data files 2/arare_max/alpha-diversity-collated/PD_whole_tree.txt]

	sequences per sample	iteration	N2	TI3	TI16	FRI1	FRI2	LLM8	OM12	TI4	OM4	TI15	OM9	LLE7	LLM5	FI6	FI2	FI3	TI11	FI5	OM11	SI4	SI5	SI7	TI7	FRI3	FRI4	OE10	N4	FI1	FI9	SI1	SI2	SI3	SI6	SI8	SI9	TI1	TI2	TI5	TI6	TI8	TI9	TI10	TI12	TI13	TI14	FRI5	FRI6
alpha_rarefaction_10_0.txt	10	0	0.6246095160000001	2.120887125999999	2.204838673999999	2.662000969999999	2.649145403999999	2.364657400999999	2.641194816999999	1.5700195809999995	2.881461647	2.178797530999999	1.38158342	0.022545237	1.869260967	1.5781483649999997	0.8904889729999999	1.4372903279999996	1.7948408179999997	1.7652056269999996	2.119839322999999	2.589699619999999	2.428439948	1.4413654180000002	2.3389915969999997	2.6559303229999993	1.7381943859999998	0.04018164099999998	0.06717517399999998	1.992628452	2.4013947779999993	2.667694715999999	1.4304351669999997	2.481198159999999	1.0232131199999996	1.844280295	2.247383083999999	2.1612310559999997	1.4080678229999997	1.4841868259999997	2.053708332999999	2.2466327489999984	1.9243191879999997	2.3147585239999993	1.9964296509999997	2.7346735869999996	1.5635285989999999	2.6187236139999994	3.519013984999999
alpha_rarefaction_10_1.txt	10	1	0.07821091699999998	1.847042711	1.6639574399999997	1.795359881	2.5037107959999987	3.555982514	2.7413952619999993	2.1543832029999996	2.3620420610000004	3.0856520199999995	1.9167592059999998	0.053746206000000005	2.1387015810000003	2.6364472289999994	1.9547691230000002	1.000591004	2.482273271999999	1.4911366139999995	2.768457057	2.2229785449999997	2.571570944999999	2.0663695910000004	1.8331425319999999	2.4873225469999993	2.5735642369999994	0.022545237000000006	0.05495809000000001	2.006063464	2.9361868159999998	2.135969899999999	2.559035770999999	1.756785023	1.9688789380000002	1.8693825140000002	1.432180695	1.7996478019999997	1.22315727	2.293001409999999	2.4060277570000004	1.26562874	2.062571221999999	1.9846416500000001	1.8656549799999997	2.4695719179999993	1.8435732720000002	2.5772411169999994	2.511979400999999
alpha_rarefaction_10_2.txt	10	2	0.066468643	2.5601001159999996	1.963273939	1.9753069100000002	2.753673272999999	1.7749841050000004	3.2123109149999993	1.9078154370000002	2.692941394999999	2.4628851379999985	1.3695360829999998	0.022545237000000006	2.2671941	1.3294644469999999	2.355018179999999	1.409273119	1.5669722529999999	1.8775992229999998	2.328788221999999	1.8082865010000002	3.305447056000001	1.8668462810000004	2.5055132259999997	1.5628749299999998	1.903326114	0.665006708	0.37370213400000013	1.9588849769999999	1.639364473	1.5822765820000002	3.446502530999999	1.534109943	2.0807113559999992	2.3267161919999984	1.6991289789999997	2.113605543999999	1.7686004529999997	2.4701658459999996	2.2740822489999997	1.3819608189999997	2.3400963279999996	1.8291614330000001	2.27607649	1.9766829900000005	1.599412222	2.706212392	2.2587799499999996
alpha_rarefaction_10_3.txt	10	3	0.022545237000000006	1.7185397939999998	2.695719978	2.341718741999999	2.1913327829999996	1.3599867099999996	3.156046162999999	1.886303085	2.233604847999999	1.8565767529999997	1.7784731219999999	0.022545237000000006	2.2404936009999994	2.072083747999999	1.417074986	0.8564254819999999	2.1439802169999997	2.1476915589999988	3.009077233999999	2.340001786999999	1.9445667099999997	2.329128327999999	2.79274007	2.6387532749999987	2.4909273309999986	0.022545237000000006	0.10064834599999997	1.9499092169999999	3.428597448999999	2.594793260999999	2.9436417369999988	1.38165685	2.2477687330000005	2.3920657049999994	1.228494267	2.3659986099999992	1.992455441	2.2621309159999994	1.95760744	1.386930425	1.114890326	2.037253311999999	2.067047750999999	2.4560915339999996	2.7900557179999987	2.1503016329999993	2.453244088999999
alpha_rarefaction_10_4.txt	10	4	0.043254073999999997	1.8566446089999995	2.7295629120000005	1.8937762900000001	2.163791562	2.678908622000001	2.765961549999999	1.650464473	2.770349350999999	3.0991991640000003	0.9038222069999998	0.022545237000000003	2.877702266	0.9554653119999998	1.5893211599999992	2.1134949999999995	2.3746103779999994	2.2146566629999995	2.2091213129999994	2.5408710400000003	2.271262250999999	2.4359871479999997	1.2921749689999995	1.9763082790000002	2.4556430029999996	0.043254073999999997	0.022545237000000003	1.8641917879999992	1.9112610130000003	2.2993697699999998	2.9151611209999997	2.270782031	1.5187213899999998	2.4164255140000006	3.1660677590000006	1.7183884079999996	2.888806414	3.4123891909999995	2.5457949359999996	2.0805882799999993	3.182757987	1.818008368	1.3896132089999995	2.3235285450000003	1.2266542679999994	1.614171903	2.767432196
alpha_rarefaction_10_5.txt	10	5	0.043254074	1.369815357	2.5426850889999995	1.9468855890000007	2.344309863	2.508906443	2.379732536000001	0.8495540969999998	2.3606335149999995	1.0404441469999999	1.890692168	0.022545237000000006	1.9302331900000003	1.574220323	1.3481399039999997	0.8952142029999999	2.644726113999999	3.001760324	2.5806775479999997	2.334746155	1.573274345	1.179986556	2.380214569	1.4446641879999993	1.3485488109999997	0.022545237000000006	0.022545237000000006	2.4013434039999995	1.755165876	2.1231391420000003	2.0440576610000005	1.9862153500000004	1.7149096769999996	2.979026346	2.2810956620000002	1.072690941	2.124265582	2.8217371760000005	1.7395455220000002	1.9672415129999996	2.3294263450000003	1.618078279	2.5068480590000006	2.45462503	2.4769288960000004	2.3046592059999997	2.9662398410000006
alpha_rarefaction_10_6.txt	10	6	0.022545237	2.3484492649999997	2.0731802179999996	3.0997873199999986	2.432313952999999	2.1277512789999995	2.911157081	2.2801562449999997	2.8453532749999995	1.9271693969999997	2.0858285289999996	0.05026329299999999	2.5805286099999987	1.5002139270000003	1.759105175	1.543609682	3.057397474	2.3416235249999993	2.4954273669999996	1.7167858489999999	2.6517643649999996	3.182450501999999	1.8401844779999994	2.1098812449999995	2.4817982539999996	0.022545237	0.022545237	1.592899672	2.3673250489999997	1.690225973	1.7213781290000003	2.14163545	1.9110454380000002	2.499850532999999	2.359615345	1.757538373	1.290038792	1.470367248	1.5987206319999998	1.423583977	2.593997182	1.7294499429999999	2.032179336	1.9638252640000002	2.5689710489999995	2.950229495	2.3597778759999994
alpha_rarefaction_10_7.txt	10	7	0.7096649920000002	2.121709888	2.0359820779999995	2.393199302	1.7640418309999992	2.1263063900000008	2.6717918559999996	1.8327927789999994	2.001703503	2.5229348029999987	1.852916035	0.022545237000000006	2.557505707	1.2469669089999995	0.883732921	1.6071823859999999	1.5491814119999996	1.6329674909999998	2.5451227589999994	2.050872746999999	2.254315314	2.068022317	2.209078709	2.678859018	1.8458601109999997	0.06287243299999999	0.7854181980000002	2.3120663789999996	1.2815248079999997	2.2037201739999994	1.7675383819999997	2.2465711219999998	1.9450241679999998	2.3895260319999996	2.7737756279999997	1.5943841249999997	2.043777321	1.9171494539999996	1.5460521229999995	1.3827078299999997	2.314589813	1.3075799389999991	2.2689708809999996	2.10843256	2.287287006	2.4462659379999994	2.2764418369999997
alpha_rarefaction_10_8.txt	10	8	0.022545237000000003	1.6432345279999998	2.3134071080000007	2.219449627000001	2.8853247059999996	2.475596352	3.117393345	1.81111232	3.5399578810000016	2.3627836620000005	1.2798911299999998	0.6703236980000001	2.270120889	1.6925982480000004	2.0483129630000003	1.211357748	2.25597888	1.7739764759999999	2.851921231	1.8048110109999995	2.5936659419999994	2.649276738	2.3305392990000007	1.741984819	1.2239536309999999	0.022545237000000003	0.04687808599999999	2.0596171770000002	1.4917377649999999	2.329002642	2.3863081200000003	2.288023006	1.9283388179999998	2.176900009	2.2852313170000005	0.022545237000000003	1.44320099	1.6130218410000001	1.5994589490000002	1.2853297179999996	2.4869858990000004	1.8070787990000001	1.2009832489999999	1.9254152740000001	1.8765866840000005	2.374063452	1.7763263509999998
alpha_rarefaction_10_9.txt	10	9	0.08086424499999999	2.5408863099999994	2.497208648999999	2.5661027739999995	2.767010192	2.5997097080000007	2.5182986499999993	2.030168399	2.700833430999999	1.6839894009999996	2.3795304129999995	0.036525816999999995	2.1978570010000005	1.0102453899999992	2.0679267009999998	1.0179667279999993	3.2876593369999996	2.123919337	1.7118003319999995	1.4699168279999997	2.6810362339999996	2.141120587	2.6127471979999997	2.9740316589999987	1.5373105599999992	0.022545237000000006	0.022545237000000006	2.2230602439999996	2.1226142479999996	3.183714776	2.3046789229999995	2.261532044	0.9833628439999998	2.7556454269999997	2.34211242	1.9575882229999995	2.2370743600000003	2.5765163369999993	1.7804765589999996	1.447712268999999	2.8083939669999998	2.2602198949999996	1.9337791299999993	2.230607412	2.6297754329999994	1.9830684379999999	2.7277028249999997
alpha_rarefaction_1256_0.txt	1256	0	4.107044971999998	25.71266113600015	24.17193792100016	22.419402679000157	24.776027937000162	30.879812375000146	32.795570845000086	27.688034787000213	30.483181569000173	31.152900829000163	27.28623600900019	4.870834850000026	30.95539284200017	17.061665563000115	19.18236410700014	19.327121348000162	24.29038637700017	17.773468538000134	31.67748148300017	26.176764503000182	25.322739012000227	29.657753961000147	27.542156458000175	26.784411830000195	25.684658357000202	3.945000844999998	6.375855341000046	20.78596513000014	25.95136218000019	28.107376188000188	31.808985307000164	24.540061016000195	25.278091585000215	25.636363602000184	27.85658897700019	25.03495465300017	22.364570259000153	27.914436423000165	23.497437249000164	24.93791618000017	23.94415757500015	21.739350501000143	23.820176516000164	26.246718882000174	26.750964465000195	31.50407636500018	31.34559664600017
alpha_rarefaction_1256_1.txt	1256	1	3.547104719999993	24.64664970600019	26.31517813500018	22.611754748000163	21.566025136000125	32.158262525000154	33.77718904699991	26.251469506000184	30.521782930000175	29.453312764000195	27.3156921390002	3.7797106119999975	30.884041580000176	21.249676842000113	17.76645140500015	19.751837785000134	24.46263735600017	17.7057301510001	31.67341285500021	25.27059942000021	26.02059461800017	28.65087490100017	27.347198212000222	28.886883500000266	26.67863776600019	3.5924018269999953	6.65874492300006	20.634043766000126	27.035191772000204	24.938556641000204	31.010295398000242	25.71788304000021	26.55189514800021	25.62169338900017	30.625165990000177	25.496529467000222	21.586814830000147	29.509291526000137	23.618154526000133	25.744783963000167	23.50403215800017	22.35967543000012	22.07464887000015	26.48208470200024	29.499473297000236	31.036247619000175	31.81456664200019
alpha_rarefaction_1256_2.txt	1256	2	4.265679314000009	23.80179283200022	25.46460522200021	22.461552605000215	23.054458052000196	32.278438287000185	33.578331800999955	26.780773883000236	29.536198215000212	30.397525815000204	25.653437769000227	4.86467269500003	32.20099820200017	19.33408593100015	16.1943237240001	19.395652704000153	24.676862363000197	18.179344688000153	32.26036294200015	25.88953179100022	24.327470945000197	28.046249327000208	27.402368654000174	29.213271567000245	26.666053065000206	4.895815917000035	7.148764201000061	20.257412388000198	25.957255557000273	24.122395813000217	31.58005530300024	24.56096898000021	25.529662418000207	25.683577619000193	29.511134386000204	25.08247049000019	22.177162897000184	29.00437555100023	22.586661284000176	25.458405336000194	23.240916165000193	21.277932435000174	24.2101821230002	26.85325164000028	26.001827568000248	29.21537145000023	31.042258695000235
alpha_rarefaction_1256_3.txt	1256	3	4.020052820000001	22.859548272000193	25.991727491000134	20.695818719000158	24.978825067000187	31.863612771000184	34.243112831999824	26.85103370300018	31.10929091600022	30.218552500000182	27.351191803000155	4.264933446000017	31.52634396900016	18.66006266900012	17.321259567000155	18.93890434400016	24.73492149600021	17.67300610900014	30.165942911000215	27.249779886000187	25.861519844000174	28.5793872370002	25.7145261870002	27.626467103000202	29.022837727000187	4.129090233000006	7.4495576160000665	20.949828600000128	27.438017212000233	26.508640419000184	31.48302952600022	24.740102624000187	24.8608065070002	26.93064356600024	30.70215845700023	26.595056055000178	23.46971810100019	28.344214150000195	21.463483555000156	24.778753038000165	24.89544606700017	20.460753906000157	23.109384712000164	28.132653133000208	26.613920170000217	28.55740011000019	30.159507031000203
alpha_rarefaction_1256_4.txt	1256	4	5.038332819000023	24.04626867800012	27.685743829000163	21.653564394000153	23.98157157100013	33.411205319999915	34.210370827999846	26.70965403800021	30.617513905000152	26.692667964000222	26.349032109000166	3.6346350419999984	31.306669895000102	18.84264191100014	17.393081995000124	17.001549673000138	23.841055786000158	18.457788401000112	31.65303366400016	25.79548751600015	26.220632866000138	29.709026046000137	27.000300573000143	26.741165181000174	26.08840400800019	4.213484759000008	9.115120899000084	22.724734249000136	26.790481976000184	24.946532862000186	32.237036275000165	24.33217995800016	24.088670928000152	26.605578354000166	28.814051985000216	24.71553879300012	23.076501176000143	27.67858609100014	22.897617057000147	26.350091750000182	23.245153579000153	20.311128905000118	21.919792359000144	28.52718348200021	27.4253450310002	26.87901792800018	30.65401439700018
alpha_rarefaction_1256_5.txt	1256	5	4.060934754	23.175895002000175	26.458622979000157	21.15781334300018	23.551113124000192	31.178936859000174	34.77668521599981	26.88725371500019	30.143758388000172	30.71248560400017	29.6831896890002	3.8408785990000003	29.80880360100018	19.769544373000123	17.474866137000145	18.354302649000164	23.409758890000173	18.038101105000127	31.160144734000212	25.997770138000163	26.855357067000195	28.94087700600019	27.001911584000222	29.18724561400024	27.68669987800021	5.034512249000035	6.35698635900006	22.42096784900015	26.656294575000196	25.694668862000213	32.015161632000215	25.5139055910002	25.437942063000207	25.656772405000176	28.878188369000153	25.20104332800018	22.04555245300014	28.638785953000188	22.817454588000203	25.073999249000174	24.351069232000217	21.07496409900018	22.82508490700019	26.100988525000222	26.347915876000208	31.097512124000183	30.251598704000195
alpha_rarefaction_1256_6.txt	1256	6	4.170530401000008	23.816823447000164	26.23668805200015	22.036941079000194	24.285825391000202	29.425465673000165	34.78375843399981	27.792598779000162	29.66892828700019	31.119873417000182	28.440933537000184	3.8731511079999987	30.40642747000013	19.11721694400015	19.49777974400017	17.140415653000105	25.050087038000182	18.00699549400014	28.951460112000188	24.481533060000174	27.841277640000214	28.262177282000184	28.524500913000203	28.913991076000237	28.988134780000156	6.479554066000044	7.50730275300006	20.921098752000162	25.897448970000195	27.998157948000234	31.510496629000208	24.66051877700017	25.73430321600019	26.836004266000195	28.250424063000217	25.996751559000188	22.06803713500016	29.29293044100017	22.95185008000014	23.253556253000184	23.143754954000144	22.40035246600016	23.409727406000176	26.934772052000238	26.818627061000218	28.77375458100022	31.03798981800021
alpha_rarefaction_1256_7.txt	1256	7	3.849620631999998	23.94274857900019	25.243172609000165	20.439390203000187	22.82462649900019	31.035328075000148	34.272877157999915	25.99913085000019	30.919713209000165	30.427409577000212	27.395131992000188	3.8344362179999965	31.540906594000173	18.93660472900013	19.050054677000183	18.179942578000144	25.282406146000184	17.42862442200014	29.683751504000206	27.7876078330002	25.595667133000187	29.150664580000168	26.872601073000176	29.58829670100019	27.3661737340002	3.701673741999997	7.285604031000068	21.774763397000175	27.126662078000184	24.759964332000152	31.899999004000193	25.02411535500019	25.195262020000186	27.12732783500017	28.852929807000198	23.793144586000167	22.134428134000135	26.827067958000143	24.054786446000186	24.312957348000165	23.260548598000195	20.97262391400014	24.881210731000188	25.986858792000227	26.696519088000205	29.253708016000218	31.981592248000222
alpha_rarefaction_1256_8.txt	1256	8	4.525721820000012	23.854646200000207	26.31821336900018	21.590101576000144	24.63476332800019	28.976628602000183	32.494081761000146	28.098762364000226	28.996233401000197	29.516470440000216	26.721321427000213	4.824304944000029	32.353299952000135	16.900947731000105	16.299243117000113	17.937688559000122	24.57654641700013	18.28061757600011	31.945461883000224	26.640099407000182	27.956348912000212	26.36400998900021	27.559590383000245	26.715952554000232	25.63227599600019	5.471961817000051	5.990017138000049	21.061323082000175	26.62242377000026	24.941323153000187	30.444958518000217	26.198386449000203	23.87090420200014	28.023495567000193	29.915765436000235	25.220090487000146	20.81266205000013	26.294120928000222	24.070759584000168	23.106446583000157	24.503372032000193	20.91525673200011	23.33006784700017	29.445912143000232	27.284865387000217	28.045763606000186	30.816847638000226
alpha_rarefaction_1256_9.txt	1256	9	4.965910822000044	23.597026583000165	26.387948620000188	22.193918200000144	25.121595295000184	32.39494357500014	31.155912193000237	26.551421814000225	30.37928666100023	29.784243565000196	25.950387141000217	4.790931339000029	28.023595688000146	19.714122130000135	16.080238988000115	18.01456708400017	24.075463274000168	17.59984811500015	31.247386907000205	26.601012057000204	27.307217396000212	30.30820324600022	25.481439101000184	28.23669603800024	26.787753803000193	5.037532321000036	7.274024625000053	22.11068687400015	26.593679932000203	25.480117472000217	31.561717745000205	25.5030488960002	25.888330091000206	26.354036063000212	29.09528754900022	25.328387974000176	21.44044449900017	27.792384868000173	23.223920458000173	23.510360878000185	24.443931413000186	21.782569518000166	21.206457591000174	27.206363387000213	25.900418485000216	29.17499242700019	31.981564359000217
alpha_rarefaction_2502_0.txt	2502	0	6.111334176000061	31.52908102500029	32.00140239900025	28.48538041100033	31.751427196000304	38.969472488999685	42.24075192899952	34.7503540019997	38.62751585699967	39.01838552999954	33.80129919599999	6.000098330000052	39.13912064799988	25.187486576000257	21.3601007190002	24.708292921000254	30.40152492600032	23.165668607000214	40.11451721399968	33.78659473199976	34.92557395399969	38.196761472999555	36.03229172199967	37.23006883299964	35.774804325999625	8.207500472000083	11.131866196000116	28.942811713000253	31.43368642100033	33.722121120000054	39.569275223999504	33.81220632299993	32.67208818100024	33.904821419000115	35.88534980099967	31.45268362900025	29.168249973000293	35.988439026999636	30.24444443800026	31.909207558000347	30.064093115000272	29.001540557000215	30.978598605000318	34.97393035499972	35.268511352999575	38.028860357999605	38.69947817499957
alpha_rarefaction_2502_1.txt	2502	1	6.965542591000074	29.450859704000298	33.00897902500007	27.321380253000296	31.03888628500026	39.18768590099978	41.31714163599962	35.92647161099965	35.71974421799975	38.31330528599951	33.094373122000135	9.068429800000064	39.635523823999776	25.430998986000212	21.364361823000213	22.968381123000235	33.03419925900012	23.353855197000225	38.725541195999675	34.05628480699979	33.77245036300008	36.81976870499969	33.721793288999905	36.675843498999654	34.84524467999968	7.27098094400008	9.99822163200012	29.178418486000282	34.875182479999616	33.33199918700012	38.680956985999494	32.88629868600006	31.93751217500032	33.9825454400001	36.788021394999625	35.16873781899958	30.223039342000263	35.45827427699971	29.726816712000304	32.533147463000084	31.88703943900028	28.808929685000297	29.976557154000282	33.44375596700012	34.37563914799987	36.551871856999576	37.667346516999615
alpha_rarefaction_2502_2.txt	2502	2	6.535513916000071	30.390489305000273	33.10573036000011	28.21023967300027	32.46648793700014	38.59781738599971	41.15847369999951	33.175217049999986	37.930116161999635	37.12025805699945	32.88276414100018	7.2577387430000355	39.42997411599971	25.2843267220002	21.5581977080002	25.083457760000265	31.757361086000266	22.16752874500017	39.007958462999525	32.74077965400016	33.105195455000185	38.3697169289993	35.352003702999596	38.057674012999485	36.0834693069996	6.5576007330000765	11.027630178000136	27.19626515200024	34.42829120599969	33.35935004600016	39.675900488999396	33.47199997299999	36.81665623499948	32.55692720500015	36.56545834899959	32.14114721000022	30.193112176000245	35.34808792899956	29.225149259000254	31.294211433000303	30.701339091000253	26.99562417300025	31.0421937580003	35.3596759649996	34.10160043899973	36.69620050299958	40.80268462099942
alpha_rarefaction_2502_3.txt	2502	3	6.846292985000073	30.65867172000031	32.42671234100015	28.849418699000267	30.470844320000314	39.30047691299974	43.46404369599942	35.370725801999605	37.825022720999684	39.6402000179995	35.33375718599973	6.92190364100004	38.805469700999865	25.630562197000245	22.902504369000283	23.93671744700027	30.88517643800028	21.52072678600021	39.290662588999666	33.3505365209999	32.67017098700015	36.82024958699961	33.87523119999967	35.42914095499965	34.91476617899962	8.136206370000078	10.865605054000135	26.858611531000268	33.01097586700012	32.962838486000166	40.74151339799945	31.97041692100026	32.37951710200021	33.97085641899975	37.79071867699946	33.00618790900008	28.862131902000296	36.113489956999516	30.644161377000326	31.680854900000316	29.74504424400024	26.97314707800029	29.581823825000335	35.937192928999636	34.329561842999716	37.925091551999465	38.91246939499956
alpha_rarefaction_2502_4.txt	2502	4	6.726808201000079	30.862635713000266	31.986926511000302	28.617811280000275	30.88136928500028	38.6228210709998	42.37825294999931	35.87871330299967	37.792080940999746	38.426076944999494	34.67679450699983	6.861806370000039	39.7931117109998	26.799927909000246	23.45595476300023	25.929519867000273	31.807073365000342	23.165988551000197	39.30618813199972	34.017001557999755	34.66939072999978	37.49551406799966	34.36254948599989	37.9017955899997	34.86996015799968	7.713915248000077	11.365850014000113	29.11849434500028	33.75416274500013	34.202266784999715	40.5931900189995	32.153414531000216	32.50113360900024	33.320499615000124	35.037751993999784	33.48584904400014	28.96520236700025	37.04062431099971	29.91637642400028	29.949404866000286	30.442664795000262	28.292060085000234	29.378215524000325	32.93715945400016	36.19628310299962	36.66444285899967	39.120701332999566
alpha_rarefaction_2502_5.txt	2502	5	8.604218205000072	29.748580320000304	33.23224488500013	27.874828202000284	31.710140368000296	37.644600150999835	41.33056494099956	35.99428806499961	36.785035221999664	37.588232289999546	33.75085217799994	4.139039178000011	41.723523451999576	26.466869870000252	24.694995467000265	24.081037384000222	31.21475068100029	21.022244421000195	37.52600443199971	36.13351538799971	33.98280881299996	37.68422776299952	33.850274888999856	37.12606951499965	34.708794279999765	8.610724225000084	11.231698669000123	27.97845772400022	33.85665667300006	33.48796296700011	37.92475915299965	32.79858890100013	33.14262394400017	34.045069871999985	37.34435547899974	32.09074665500025	28.931612240000263	36.08054759399976	30.572176391000298	33.079634954000205	29.991187736000214	26.528002599000295	29.708517073000266	33.78721733699993	36.72934903899958	37.1698527239997	38.4777583319996
alpha_rarefaction_2502_6.txt	2502	6	6.639888872000064	29.628517240000324	32.12512488700024	27.99838044600031	31.103515570000354	38.75942570099984	43.13210656999937	34.855398965999626	38.55837223599951	38.30737786799956	33.43583044800004	5.185352439000037	36.76005957699988	24.756163970000284	22.243059937000265	25.629958843000296	32.54493811200022	21.166756498000247	39.889790123999596	34.135050276999756	33.89263654300017	38.562029253999356	34.96795286899974	35.395653409999625	35.42037937699964	7.566700832000077	10.678151948000142	27.35300801000032	32.28304349600028	33.32569658200018	40.41302409799929	32.74686220900019	33.040624602000186	34.324233356999876	36.501640739999544	33.10890881700016	30.364627711000274	35.001145984999695	29.778843163000307	30.50045414800031	30.516762245000283	27.71963070800026	30.188028338000358	35.90983767699963	34.75768285999966	35.564897484999655	40.951140823999346
alpha_rarefaction_2502_7.txt	2502	7	6.481578412000063	30.172000154000326	32.787947365000235	28.01986289400035	31.4506805070003	37.92930659499979	40.74772005499957	35.26329335999967	35.56659600599969	40.084334238999396	35.50992847199977	8.544389766000055	40.80896478899948	26.517514895000243	21.792123778000224	23.798695014000263	30.70014270300028	23.16872482100026	38.643360477999586	34.79421557999962	31.509388572000358	37.79765011399948	33.56920642199988	35.35534018199966	33.246323357000186	7.475693486000073	11.63883085300015	27.64766939200032	34.50897815599968	33.96709065599983	39.062974941999514	31.49287780300035	33.05442899600018	32.700942023000145	37.03645901099946	34.40693428599963	28.24397945400028	35.63662795399961	30.11751900300031	31.155607690000288	27.758185637000313	26.72993982600028	28.597392750000346	34.397872719999725	34.168773339999724	37.25239224999954	40.43736054199944
alpha_rarefaction_2502_8.txt	2502	8	7.297529565000073	31.469107992000282	34.729530784999675	26.74777509000029	30.84699685000028	37.791880204999764	40.28268795699956	33.300115132999835	36.08682577599978	40.09390161299946	36.54213515299974	6.583290617000044	39.71116692799976	24.32924172200019	22.0387559910002	25.952872219000284	30.176719663000288	22.946305469000244	40.057252225999605	32.95673449100016	32.98942606500018	36.658384797999595	34.56381045699968	36.444906684999594	33.785485547000064	7.486812209000072	11.112581021000134	27.834583826000276	33.34847278500017	33.10704093600014	38.88033572899941	32.422824547000204	31.244957893000297	34.88963370099966	35.709882512999556	32.858802906000115	29.85262774300024	33.57947160599973	30.268505804000316	30.637530273000316	30.640934785000265	29.457744022000245	28.55901868700026	36.12141681599952	35.59547076299954	36.974306957999616	39.40826869699944
alpha_rarefaction_2502_9.txt	2502	9	6.698746487000071	31.30674783800031	33.96649791099965	28.6948238740003	32.43577528300017	39.51920303799962	41.04010763699952	34.75315370999967	37.22456346699972	36.398999985999644	33.74132002199977	5.215684531000043	40.33684230199969	26.59964193000025	22.10826195700022	24.33104748400025	32.297252462000195	23.48527287100025	38.18238637299969	31.797670878000297	33.50341300700014	35.65062990599958	35.12364934499974	34.570462273999794	34.93461913399971	6.173751705000069	12.635396683000131	28.80471494600027	34.23846847399996	33.03791751500011	40.45959295899963	32.49065487400017	32.691011151000154	32.58651885100013	35.07622534499964	31.7447439850003	28.236902347000306	35.63264941299961	29.586512521000284	32.99668447000006	30.52670193100027	27.93405702700027	30.43705292200035	33.780602019999904	35.646678445999626	36.094696421999664	38.297996599999614
alpha_rarefaction_3748_0.txt	3748	0	11.537330120000123	34.99472642099951	37.42870247299925	33.401828742000205	33.830578357000064	42.71197417099931	46.20103665499911	38.67965817699929	43.53941245099926	43.09265632499912	39.990902059999335	7.224587698000049	43.5696210779994	30.979364680000288	27.841333072000307	31.237267187000306	36.221596928999396	25.05794208000028	44.39706203799923	37.69766647599945	40.53582155299923	42.94447771099911	39.35170096799926	42.5211591419991	41.38377072299924	10.060862854000135	15.42421369500021	32.03510718800032	38.59861039499939	39.193357853999316	45.869552268998866	37.576429972999364	37.036734034999476	39.662582739999344	39.07408031199924	37.9185888809993	35.96250799599934	41.699924730999065	34.49255511699971	37.34596933199939	32.52306428200015	32.81810037700016	33.48330413400014	38.63965522299923	39.85637551499917	41.839749284999165	46.125201160998905
alpha_rarefaction_3748_1.txt	3748	1	10.108624111000147	35.298283715999396	39.05330155099932	33.325596607000094	36.6248949369996	43.450405295999516	48.44127803699898	39.475473744999306	41.8989658289994	44.090882433998985	39.82018277799939	7.223239371000068	43.682499651999464	31.077934840000278	27.87637248100033	28.186021327000308	38.80997178399928	25.093434766000318	44.297357048999196	39.9783763129993	38.79610772999947	41.64805470699923	38.839323345999446	43.91722719099889	38.38049108599951	9.383288759000116	13.131956947000182	32.30084454000023	39.090183579999405	37.032043397999445	44.9468017569989	36.335020050999354	38.14509755599941	37.569696400999554	41.08921777699929	37.1910529399994	33.649656914999895	42.29984384099913	34.86138927399953	36.13817249599934	34.23038909799967	31.64280138100029	34.934603272999595	42.08424581399926	39.85615689099924	41.85679610699927	46.619966730998975
alpha_rarefaction_3748_2.txt	3748	2	8.999879698000111	33.37019179800025	37.52795521199948	32.47945807900013	35.14720162699966	44.87105068399936	48.116947420999054	39.64397849499914	42.91222121199922	42.59955074899927	38.531393135999465	7.297359063000044	44.908354255999434	30.03251321100026	28.62782538800032	27.504033400000313	36.1581611129995	25.455052782000294	43.89987236999915	37.791372788999304	36.178249638999525	43.66600349799914	40.90221278799937	41.421508785999244	37.748563555999375	10.594676277000156	14.178394374000197	32.099119612000244	40.16578578999913	38.889461769999286	44.25831044699886	35.70525079199948	36.54781943499949	39.40000980499923	40.99602391999926	36.36637309199937	31.720438259000318	40.410279173999214	34.376014274999626	37.73777031299932	34.297140394999545	32.83843721200009	35.14645726599957	39.45856781099943	41.05292825799921	41.89727320899924	44.105270815999006
alpha_rarefaction_3748_3.txt	3748	3	9.259978465000103	36.80208200499958	39.75442663599935	32.427593708000224	35.700390274999705	42.02094516399944	48.09860970399916	41.39048076099928	43.33955646599935	44.11964294699904	41.301981897999454	9.525748689000068	44.09546911999947	33.34832935199992	25.86493975800034	27.396369352000324	35.039329586999635	27.031715557000343	43.2941405159992	40.78173450599938	39.19187561499945	43.033309856999196	40.403692094999386	42.686036700999274	38.90614532099933	11.06773878100014	13.481699074000174	32.519613379000184	38.541500909999534	37.9360640689995	46.290005600999116	36.061988067999486	37.33113925399955	39.41078968799937	41.69775474099927	37.0463567159994	33.531274698000104	43.070607924999074	36.34565509099959	37.40411922199941	36.55788005899948	31.582736838000404	34.177402169999745	39.14928124899933	38.88546436699935	42.529251430999274	46.24043330799898
alpha_rarefaction_3748_4.txt	3748	4	8.583532093000095	34.296633113999675	39.63855963699928	32.11385344500031	34.822561307999585	42.04528951399942	46.83347418799908	40.34275093799917	41.98632971499928	44.05574937999892	41.19601638799938	8.74003120600007	45.51318415899939	30.54016160400025	26.439436495000322	28.868778483000305	35.15545377999971	26.520357096000325	44.02142968899911	39.17901440799923	37.25699136699945	41.45463549499927	38.730486000999356	42.87181976499904	39.05670750599938	10.878770229000128	13.795390324000198	31.034242889000364	36.507175605999485	37.523598662999355	44.40220926199902	37.3047808969994	37.57133783099934	38.05642131499933	42.629498159999294	36.81674464399932	34.31384394299974	42.12086243599908	34.2246441139999	34.15453151199998	33.3279475980001	32.29983044400023	33.49828938300011	38.574640475999296	39.968853217999204	41.43717678799914	44.761472160998885
alpha_rarefaction_3748_5.txt	3748	5	9.178571075000104	33.96247750299971	38.58352230999941	32.35105611200021	36.714853651999555	43.50232890799943	48.20479882399916	40.65748923899925	41.11245855999947	43.25608368899906	40.886452878999364	9.126583351000075	46.588108304999395	29.92386028000027	25.393363378000313	29.036868994000326	35.22001106999963	25.72854759200027	45.03163025499921	39.09038961699934	38.94804331999931	41.93126973599912	41.7234955399993	41.85815461899919	41.52962444299918	9.968405921000134	16.093250371000217	31.598719246000332	37.83257925399942	38.27246248999938	45.67853310099889	37.318982513999394	36.0246961559994	39.89706457199914	41.77719641099927	37.08886441199935	34.33507707899981	39.878460355999366	34.85522741399955	35.35618530699962	33.777917348000024	31.903465441000368	33.85807797799992	39.5556054289993	39.35028863599925	41.287215306999144	46.417191957999
alpha_rarefaction_3748_6.txt	3748	6	9.588967743000113	35.75622645499947	37.1894555919995	32.87899756800018	34.75368637799965	42.89813531999946	45.170087563999374	42.143759457999195	42.13365436399934	44.94106858699915	39.926102599999595	8.59512694400007	47.15925233799943	30.14530129400031	27.8371480230003	29.419994000000287	38.589796737999414	25.665815140000294	43.81635010099941	38.7144676619994	38.18850035099948	42.04446347799919	37.667326724999555	42.732611698999115	39.134896411999414	10.195459161000125	15.788526889000217	33.19464296500004	39.25135441999939	37.122134023999536	45.49719902099912	37.636832075999365	36.96524587799956	37.13489783099945	41.05099402799923	39.263684564999394	33.45639898600011	40.926196650999316	34.54610348099964	35.63936449199965	35.62684746499952	32.45095822300016	34.32650763799964	39.36419697299949	39.55920083099937	42.2048219089991	45.49301914999908
alpha_rarefaction_3748_7.txt	3748	7	10.281692520000126	34.691151316999594	38.41783893099928	32.29695314800025	36.239030624999465	43.561914530999324	48.73992823399899	39.86562079099917	42.73922465999923	44.45501207599899	38.37099284299948	7.066504485000051	42.73794533299936	29.471360711000315	28.060831310000342	29.767576821000297	35.133853586999564	26.660774222000285	43.65701440199914	38.62326961999937	36.943675495999415	43.24444223399912	38.953446472999275	44.239470599998945	39.21717309599932	9.345444322000123	15.31360361100019	30.026515175000334	38.33083540299942	40.643520289999074	44.41529481999882	37.123091094999346	38.8151478839993	36.44193715599942	41.86653686299922	37.67087708599938	33.646876239000086	41.43117697699914	35.2322863529996	35.18928175499954	36.35782290299942	32.26047492300023	32.63337125800014	38.90269335499925	40.71188142099914	43.476211274999095	44.08616339699891
alpha_rarefaction_3748_8.txt	3748	8	9.219158488000101	35.580575530999646	36.90204189399952	33.430829078000215	36.645962080999574	42.45025884999951	48.20275190199928	39.73268695299937	42.60133689199929	44.891568229999045	38.59110350699962	7.503726631000048	46.04918340199955	31.897312422000315	27.330004836000374	29.07408667700029	35.61544743299951	26.595679473000267	43.24210737199923	40.49705096899937	39.3800922339993	41.48886766799925	37.596041003999694	42.84783526599922	40.911457953999275	10.26217426700014	15.590641373000222	31.970745575000358	38.382930429999426	38.46910439999954	41.506148232999244	37.00229887099949	38.51297465299939	38.940990651999414	42.405231625999185	38.63035865399934	31.989805195000393	42.15570829499919	34.777391430999636	35.917664665999574	35.04639162799956	34.35752912199965	33.98093029099986	39.87054105599933	41.83672181699929	41.38719151799927	43.46531505199928
alpha_rarefaction_3748_9.txt	3748	9	10.040867382000116	35.580364663999504	38.799422521999375	34.04248774499991	34.48545534099962	41.470683761999496	47.38772225599911	39.989825130999286	41.087758108999424	43.96951786099896	38.36794338999958	7.989893693000052	44.820747661999405	32.39662488000008	25.849867606000323	27.89230529400038	35.56614530399946	23.51374784900029	44.86033756199917	41.11678530799927	39.45785975899935	41.35056794899911	40.28681201699926	41.00249376899921	41.048519931999124	10.344090386000136	14.625479998000165	32.49765997100018	36.88240818499944	40.3625147009992	45.994837639998806	37.75454526999942	39.47213614999921	39.43471622799931	42.129592921999176	37.829010907999404	34.53016963899969	41.38137059799928	37.52993467699935	36.979519625999295	35.90432685399952	32.3660459790002	35.8358989629995	40.3004251519992	40.80682431599921	41.49048317399924	45.56319629399888
alpha_rarefaction_4994_0.txt	4994	0	10.997874349000156	40.68941842499896	43.13855747199879	35.55768261899955	38.67470073699923	46.05594392199931	52.968891611998586	44.49818212999853	46.80136897299896	48.1530407239987	42.265869643998805	8.436348519000061	47.993814733999145	36.74027975799921	31.785850640000376	32.202096676000274	41.08114020999909	28.455842879000357	49.77736185399886	41.87919158399911	40.26721807299906	46.36017087399873	42.526865043999194	47.82784027899847	43.87786255199871	11.334490459000163	17.70495007500029	36.119500723999465	43.267880006998894	42.12873766799892	48.890896978998555	40.529371778999156	41.708057563999034	43.16033770899885	45.316881644998695	41.986376401999	37.60327792299944	45.67758134899865	40.01568225899906	39.159388265999034	37.75805911899927	36.68660112999935	36.81384361399938	44.9079564499987	44.614763672998635	45.63031820499873	50.059430236998445
alpha_rarefaction_4994_1.txt	4994	1	10.632065450000177	40.61521327499908	41.11525040899901	36.61416090199923	38.54410783599931	47.36620820199923	51.55696067999888	44.69698194799892	46.85218779999913	48.77663815199875	41.64973148799905	9.072497945000078	47.03865311099924	36.24877975099925	29.971417858000347	33.09906408900008	39.76690761499923	30.36604569400034	48.90571294899889	43.04271488899895	41.75687434099908	45.41744776699891	43.95111935099884	46.45738461899868	45.31451989199886	12.609352894000194	17.68508310900026	35.258109153999335	40.57358242599904	43.01897410199889	48.86845564599875	40.12877400599912	42.924835791998824	43.082560074998966	46.17137649699892	40.370781194999076	37.780793452999234	47.4837768199987	39.928181243999234	38.825062446999176	39.22034961899913	37.621349269999286	38.27171520899926	44.03149832399898	43.8219096659988	45.05722259799888	49.605871163998756
alpha_rarefaction_4994_2.txt	4994	2	10.669196596000154	38.00954350699944	41.913085244999166	35.66411536499942	41.10375839699924	46.2579349349993	50.77424461999889	42.93576049599906	47.43338978899912	47.17656371599914	43.39110078299916	10.354814802000082	49.08796838999935	35.63611395099929	30.221607199000367	32.52967363900012	40.25435260399924	27.67921120300038	49.30395338899893	42.70978167599912	41.288289694999264	46.72536261999888	43.22862986899901	47.482356896998866	43.76181274199903	11.974227476000197	16.350484361000245	37.99511127499929	43.88351311499897	42.13975657799912	47.92108526999892	41.07589299499925	41.15781822099913	42.14626544999916	44.97195926999901	41.62950338599898	39.10336965799936	46.333415765998915	39.612622950999366	40.428130872999134	37.464385937999346	36.92590085499937	38.32402629299932	43.00104027999916	44.044572720998914	46.95420632999874	50.559101978998726
alpha_rarefaction_4994_3.txt	4994	3	11.934507131000148	39.18610839899908	42.42353707199895	36.8307460179993	39.800469255999225	45.44758242199927	50.79386838099876	43.99055078099887	45.31228113999907	45.70627731499881	43.00503479199901	11.336746513000103	45.678014204999336	35.67244135899934	30.471717862000315	34.635006534999725	40.74707617399919	29.456090097000324	48.61637940699896	45.78518471599858	41.76402939599916	46.55408747999874	44.491476291998794	45.60064126399863	42.30385280399909	12.550401659000158	17.46056552900028	36.905977215999464	42.03142304099907	43.86447339399897	50.39438442599844	38.3094352759993	41.213084365999116	44.770099834998874	45.6848844819987	41.20667546099907	39.70362547399903	47.26496753799876	40.698290917999	41.00393960199905	38.168801914999335	35.24057241899961	38.6009611389993	43.73810792199898	45.26279356299872	46.637417075998684	49.410061560998734
alpha_rarefaction_4994_4.txt	4994	4	10.53619077000014	38.74558220299926	40.4706574929992	36.888624806999225	40.09188820899928	46.454049563999384	53.493246087999005	43.41197270499893	46.67517512299912	48.37096099199887	43.13661621699919	9.395082273000089	48.09945927799933	36.889191364999185	30.11518762600037	31.263240773000376	40.02791799899927	31.493639444000344	46.81369834099922	43.81880811199898	42.886038644999076	47.702396066998794	43.55832928899888	46.04307093799876	43.34771879299888	11.039860625000168	17.160160851000246	35.61878184199935	41.009246790999256	43.82245858699892	50.42764478099878	40.8217293419992	41.729225132999105	42.66299185799892	47.08530743599892	41.26820741199909	36.46797808699939	47.77569728099896	39.12579103399934	43.07474401999882	39.56799837399941	38.011541746999384	38.48612028299934	44.89636537899896	43.033904308998835	44.993564683999004	48.925782625998636
alpha_rarefaction_4994_5.txt	4994	5	10.232674689000142	40.127283918999176	42.12411978699909	35.91717454599943	40.663304478999216	47.221075061999215	52.73259126899881	42.7305610729991	44.24084635699921	47.42477480699887	41.956857637999214	10.252416542000084	48.556497700999124	36.7111108879994	30.4449256460004	31.8735820820004	38.85007923399937	29.560211746000387	46.842573029998974	42.95503936599914	41.346924392999234	46.79460289399883	44.53810509999886	46.19837396499858	43.38001401399908	11.726246360000173	17.28378370600024	35.893023827999535	40.60470999099916	42.226237012999	48.070412573998674	40.10748811599919	43.34658817599896	41.69080056699901	46.509593009998746	41.95191925699911	37.19715225099931	46.70675404299882	39.056565675999046	42.94068726099904	39.37376881599915	34.72157248299972	38.87506188299926	45.20886077699889	42.914796591999085	47.39950886899897	51.030886848998676
alpha_rarefaction_4994_6.txt	4994	6	9.97482099800014	41.28426509599909	42.360328185999066	34.9545864229996	39.2964621149993	47.75633033499917	52.441574379998606	44.320390312998775	46.83282583699893	48.645512165998866	42.09562413499929	8.42114634600007	47.49102920599914	36.30741893799932	30.911356669000423	32.18478812900032	41.25579557599924	29.93796901600042	47.60731428699898	43.87334983999901	41.54948450699913	46.64501325599874	43.85935848799898	45.73046402799858	43.10683982099912	11.127585602000147	17.442351464000254	37.36060066899926	42.04310857699897	43.03595881499899	48.0665147359987	39.716946156999086	41.96978301199915	43.434060691998944	43.65327422599904	41.615607043999105	37.2445965789993	47.639485761998735	39.21989958899932	41.31318516799898	38.470666457999386	36.35335316499931	39.198937734999255	46.33569797999879	43.94407420899897	45.83769028599876	49.743336255998635
alpha_rarefaction_4994_7.txt	4994	7	11.72078436600017	38.34573553099917	40.81447684899908	36.3063144549994	39.98079179599925	47.35421306799913	52.57445415499867	45.52491660799861	47.227752145998906	48.98415839399867	43.90048683899883	10.185108305000076	46.20659774299923	34.15282671799967	29.85384585600042	33.230017479000054	40.00485568499915	30.46967192100037	48.209059739998956	44.70216526599891	42.134972826999196	44.66114615399866	43.86799591099908	47.530596375998556	41.0222320229991	11.582585620000158	19.123740199000267	34.92949151599963	41.85524391399893	41.86969696499889	49.75535510699846	40.94083621699896	40.722177448999176	43.75254375899885	46.48646073699876	41.85817669399898	38.67631141399916	47.459827993998736	38.020024684999235	41.20967197399895	38.811727325999264	37.04527264399931	37.754213230999405	44.89157311399867	45.462090273998655	46.213425409998614	51.09165701099853
alpha_rarefaction_4994_8.txt	4994	8	11.806563032000183	39.468202460999144	41.60038621599914	36.63509932299927	40.56569515599931	46.498456755999214	52.44043303499876	43.90388037299895	45.82103547899898	46.595271769998874	41.05619147099934	8.540035406000092	49.78507876799927	34.743702407999365	31.379975273000397	33.6843647809998	41.6397515529991	28.739293246000347	47.19995300299903	44.98844524999871	39.24029000999922	47.45452824099877	43.58591560599922	45.11365902899879	46.55199818899869	13.617753819000175	17.33865398000027	35.63197249799947	42.96912984599912	43.62399892399896	48.72201411299872	39.37825541899921	42.20963846999914	43.15714281699896	45.79952507399877	39.33710833899915	37.51925253999931	46.21003147199873	35.89299447799944	41.00814803599896	37.45350121599932	36.285044162999284	37.52894416899935	44.64265414099896	42.55586931799906	47.17371626999875	49.7774202529986
alpha_rarefaction_4994_9.txt	4994	9	10.471494724000141	39.12993816399917	43.61798150399879	35.14946521899968	39.94296084499928	49.90618794699907	51.45503548499875	43.502568319998936	45.53884150299893	47.13369196799876	42.597204308999096	8.791546021000071	47.58184204099928	35.293168594999365	29.98164156700038	33.31393885800011	39.74596310199915	29.477638498000346	46.74648688099898	43.52295743299896	42.780746197999115	47.87788968999853	42.72511531899907	46.60225047099848	44.74652947299892	11.02654959700018	18.2952417180003	35.17513342099948	43.81962290499875	42.36761851799904	49.60515428899846	39.89931240399911	41.503261056999115	43.09007465499892	45.32724334299873	41.0399142609991	38.03645086699935	46.72234675999866	39.151190666999206	40.471714352999044	39.960945354999055	36.98855636499924	38.40977513699935	43.094484484998866	43.080081995998974	47.33892208699867	49.066530036998536
alpha_rarefaction_6240_0.txt	6240	0	11.684897740000192	44.88469691099884	46.205455685998785	40.128586294999025	44.47099679499873	49.076727853999195	56.210038671998575	47.545934555998564	48.042699010998895	50.06557714799861	43.96838029499883	10.649959793000113	51.34998046999912	37.62569494899917	32.91381405800012	37.67089201899927	41.858617576998945	29.29640012500033	51.2453467239988	48.032538433998575	45.89170011799884	48.71361569599862	47.4669883149986	51.06630785299846	47.4340906919985	12.849694156000204	19.750254306000308	38.80847365399912	45.22943766799878	44.64507066999872	53.54912922999844	42.006435372999036	44.216052654998826	46.70174704899861	50.01921833999854	45.381026989998574	42.98227405999881	50.26886701599834	41.498985772998815	44.40788045499881	43.02209459899893	39.14354370899921	42.88990117099899	51.30947076799845	47.00078274699863	48.77630073299859	54.39813261499837
alpha_rarefaction_6240_1.txt	6240	1	11.081905978000163	42.14941928499887	45.19333013499872	38.17252968699912	42.64293597599901	48.81636713899903	56.88814171199843	48.74456152199831	47.785198465998754	51.522846633998476	47.557320477998715	9.989397428000098	50.38012460599895	37.400863280999154	32.19512108700031	36.26762161299923	44.41843023899867	30.997140009000354	52.38812858099861	48.28486478699844	43.66647647799888	49.5948806659985	46.52521191299857	49.89803329699839	46.742972141998635	13.772946797000222	20.8085740920003	40.43374036299893	45.402329113998576	45.48741069099841	51.4230988649982	44.29460628299858	46.50284773799855	44.46363562899866	49.455536572998255	44.00078555799853	40.033238574998975	48.733903504998494	42.936290449998765	45.2645275709983	40.57401634999906	40.09941374499891	42.3075257009988	47.35400611199845	47.33205324899838	49.0761852979985	53.39399732799815
alpha_rarefaction_6240_2.txt	6240	2	10.585641550000153	42.61414854099869	47.56147100199862	42.28859657099883	43.114572750999045	50.082408511999056	54.859945768998706	49.73220992799845	47.78329142499892	51.98274160399836	46.08270510199893	10.954822048000112	51.07501622499905	38.33213729899907	34.63576464499976	33.358257458000125	44.055504460998925	31.70800355500039	50.75915104199874	47.256684604998576	43.812579174999044	54.102243707998355	45.84394935199883	51.1238386649984	47.609625435998545	15.537097074000252	20.374123438000275	40.008605444999255	46.028561117998564	44.41662715999881	52.83471171699833	44.19671488099896	44.391045133998894	47.72975488099851	49.85002009199852	44.50968886199886	41.26958286499898	50.72100564399861	42.26110030899891	42.42931634399893	43.84246206999892	41.21672915199895	40.73907550499897	47.390398160998565	50.505482873998346	50.42977763599837	53.22799844899835
alpha_rarefaction_6240_3.txt	6240	3	12.611145999000197	43.16426657599872	46.64535831899851	40.301680685998846	43.586367482998824	49.11065968399896	55.2644566509985	51.246597390998225	47.67629657399865	51.26769618899847	47.64433903199861	9.721485974000084	52.61416998299901	38.37554984399909	33.389262458999994	34.19108217699996	43.17956965999888	32.23548207400033	50.45479543599871	48.99688910599842	43.36113011499903	50.75598629799829	47.11253123599858	51.92520747799823	48.88935350099849	11.999601471000208	18.79114117000029	39.25082984699897	45.747756540998424	46.38439543399837	52.18279839799817	41.96014759399885	45.705078317998534	47.481530594998326	51.42264874599845	45.36835621099837	42.00093894199888	52.262266810998305	44.461954069998626	45.2650492779984	40.12228562999883	38.92090393299897	42.24919304799875	47.0915044989985	47.114773813998525	49.99056346999838	54.01864387899832
alpha_rarefaction_6240_4.txt	6240	4	11.321036297000164	40.64293532999911	46.06661549899875	36.695619808999275	44.51748025699901	49.351673823999036	57.32702830999831	48.94921242699855	47.78681581299878	50.17112161299857	46.09234584599884	9.197925245000102	50.61393229499898	37.08477551399914	32.707060198000285	34.21312327299995	42.84314590899892	32.92516226100016	50.67888989399865	47.54287962099834	44.06989919199868	49.341623383998666	47.254740075998654	50.5126287419983	46.40303688399847	15.029177933000222	19.88809167200028	39.26135057699916	45.30380119699887	45.15587043799872	52.36232291499837	44.23105483299877	45.387087836998816	46.9682110349985	50.28426351399854	45.07820222099856	42.47699290899891	50.074482731998486	43.30076549299888	45.27967243199864	42.50928914699896	39.05295088799915	41.63103947999898	49.34221548799859	47.02779391899843	49.03303678799842	55.08506122299831
alpha_rarefaction_6240_5.txt	6240	5	13.510030658000215	41.87623245699892	45.57076646599889	38.81349459499933	42.74414526299892	48.787028116999196	55.85398646699871	48.36853791899854	48.50450114399892	51.37575667199872	46.607261381998825	11.320634550000092	51.87180079699909	41.48592849099884	31.244129692000424	35.64180768499933	44.07490264199889	32.73885741200018	51.723270190998804	49.273107367998755	45.702133839998794	49.12039358299876	46.57069448699876	48.35506321399866	48.20582762899873	14.130458791000246	20.665537515000306	40.58107668499912	47.34124534099875	46.26574352299882	53.22483236299861	43.703316099998915	46.04352739799876	46.72182975999875	49.430297478998774	44.579063973998856	40.579942822999186	49.0910646299986	41.281485383998934	45.14256757799874	40.634562046999086	40.279681379999225	40.297493294999335	50.08821330099872	47.868500484998535	50.38947652099859	54.16071499299868
alpha_rarefaction_6240_6.txt	6240	6	13.566091543000207	43.188289348998815	44.448796249998594	38.60476209199911	43.67550331099895	49.43507381899886	56.72684191499845	48.89833674299841	48.76811888899865	53.4081496049983	46.699938372998716	10.122587314000102	50.41028865899893	38.21054036399922	33.29506455900014	35.02569672099953	43.96574817499871	29.778332686000383	50.19644681399878	46.1946832479986	47.71811269799841	50.23871379699852	47.70922488099842	48.28287590099837	47.28074956999846	13.146980306000225	20.290607547000274	40.96975681599904	46.6318635919984	45.81634339099849	52.3832886689982	44.04197002399881	47.7896074129986	44.50445101799884	47.94983166999846	44.56522802299859	41.405042356999104	49.36373257599845	39.156106805998974	44.878963021998814	42.71997051299896	39.45278732099911	41.473797080999034	46.77719048399855	49.032745370998484	51.07224251999827	52.82032601599816
alpha_rarefaction_6240_7.txt	6240	7	12.210710783000174	42.15737495999883	45.697253333998674	40.164365505998894	42.3640017929989	48.405136940999085	54.95201905499843	48.78018708399849	50.268530421998825	51.69910783199841	45.41797831799889	10.142195915000107	51.57587003199897	39.32474757799921	33.223958648000114	35.826337353999314	43.81507272899882	32.04004114800035	51.0688168709988	47.51627149099857	45.075225126998646	49.74583536799848	46.172012757998694	51.124269858998304	48.40142067999855	13.549429066000206	20.906720960000303	37.76335092499916	46.0188102219985	48.079025206998445	52.65003853099833	42.61580512399893	44.57589164499885	46.56171568599855	49.9516370639986	45.37704614299847	41.940110764998956	52.44874911099835	44.520408979998564	44.520535145998736	42.005686522998914	39.8374191919989	43.51725611499879	48.11885496699858	48.79249760699836	49.38701251999845	55.722942234998136
alpha_rarefaction_6240_8.txt	6240	8	13.457648290000188	41.47373567799899	48.05635621399883	38.01502676299929	42.52741428399901	50.58146434299927	55.1194424059988	49.25755529699865	49.65973562399893	51.219659978998656	45.833264372998904	11.667617037000099	51.39647966199926	39.92082358299915	31.55217021200045	36.22948136599934	45.036367973998786	32.67907450400025	50.11641771299889	48.3643846989988	44.89867857199902	50.49583933199868	46.95257181499874	49.99311070799851	49.52464017399877	14.384834828000237	19.799110655000295	39.005132330999274	43.88565988499877	46.87852705399867	53.54830921199849	43.386680595998705	46.27806857099889	46.02917756699877	49.35159827499879	46.4734052249987	41.11299454799907	50.025786850998706	43.12601249599893	44.98787012099874	41.21090293799923	39.94131694099902	41.570710599999146	47.32300295299892	48.95434304599859	51.066197234998704	53.23498137099857
alpha_rarefaction_6240_9.txt	6240	9	12.98042513800018	44.5742475119989	44.669424639998894	39.94621617499911	45.23524885899887	50.88413036699913	53.75120761699876	46.887251866998675	49.15170992399887	52.54262402499878	44.845582862998924	9.364634422000087	52.14410627699925	38.8358380099992	35.39059096799954	36.960677800999306	43.54493336199876	30.186129359000375	52.08138568199885	47.810427405998894	44.92439582199885	48.6106870809988	47.53715259799868	48.96263967099862	46.2623965189989	13.106071866000207	19.197790877000266	37.69048134799916	44.753620413998746	46.90841469299876	55.0449630079986	43.8574182969988	43.7451053799988	47.710178737998866	49.78019416799886	44.07415412299888	42.93295711899891	50.3828820339986	43.056335756998685	44.44843832599867	42.466204406998976	39.28006308299922	41.05344640799919	47.67643345699892	48.522563814998634	50.3653296889986	53.56745162699871
alpha_rarefaction_7486_0.txt	7486	0	15.087461238000241	44.596192062998604	48.17981909899838	40.948679185998834	46.59586163099832	50.54665152399892	57.299248576998195	51.47062975499821	52.66225271899849	55.685573092998084	48.997229610998495	11.835906384000097	54.304782084998806	40.50150412099901	33.024600120000166	39.6762154839989	45.905178804998506	35.7167322419994	52.72383789899846	50.40794675099823	47.50037076599829	54.03077383399799	51.297717680998154	55.14900857199795	50.55428595799826	16.13076146600026	22.059988983000377	40.86123820599894	49.88483497899821	49.23718909899828	55.757973538998	47.795513918998154	48.83307673699841	49.81618727999824	52.145402689998114	48.567597876998235	43.502115047998714	51.57436199399815	46.33844151399823	46.48238241599854	45.139608797998434	43.54215178299874	43.98787386899865	50.47902838399827	51.226752963998166	53.85691728999815	56.29555568699805
alpha_rarefaction_7486_1.txt	7486	1	14.463252374000202	43.601565701998815	48.64303312899854	42.541452894998756	46.46952707199857	52.72882388299891	57.7265995769983	51.40702837399827	51.567410884998395	54.24556937699818	48.9283428209985	10.57993863400011	53.90874348499885	41.65044823499856	35.418430684999585	35.76744306699946	45.80956250199829	35.205115010999556	52.68256964199848	50.77147320399822	48.54117743299834	54.511497436998134	50.452153708998196	53.44142681599787	52.5038751839982	15.430394638000267	23.649160912000355	42.623000342998786	46.703550220998366	48.719169664998134	56.55079208599794	46.7881791459983	49.495292911998234	49.52741516999823	53.608699092998165	47.01357814899826	43.38053546399856	54.5754079129981	45.18854839299841	48.26188959099816	46.63661317699841	43.2494454479987	43.74185621799856	51.674804911998095	49.35633384599827	52.949188763998244	56.755210426997955
alpha_rarefaction_7486_2.txt	7486	2	15.303300707000234	43.65989414499868	48.410842385998464	41.62244627699877	46.80161795999851	50.850132191998895	58.90558786199828	51.75154579699815	52.18554035099865	55.708835319998265	49.29492199699858	11.387434173000123	52.78895330899899	42.88749765299841	35.49462229099943	39.31517246699893	47.116519870998445	33.87776636700008	52.59405050199843	51.59897511399829	48.48016336299839	54.25561163099806	50.92595075599818	54.90263291899801	50.264993434998345	16.034041605000272	22.86482340500037	41.17488452799892	48.58069903999833	48.441102487998286	53.426900626997984	48.087221758998226	48.57887548699837	50.16833576199843	53.13226960399822	49.00982117599834	45.791444076998374	51.487841964998296	45.23033769599829	48.8796238439983	45.14443763899858	40.66901405799885	43.50583000699866	52.20650893099821	52.992239749997964	51.65305071999824	58.575693562997806
alpha_rarefaction_7486_3.txt	7486	3	13.7472574850002	44.578796351998704	49.60813752699833	40.91708709099894	45.068945719998595	50.66520388399893	56.5385099679983	52.46127509299811	51.746328774998425	54.14748814799829	48.44292506599866	10.820052224000117	54.70239046799887	40.920957938998946	35.190942414999476	39.565413638999	46.06167578099838	34.345793795999846	53.99492717099849	52.679082650998154	48.79466645799855	54.39837363399807	50.22778870399834	51.89782053399822	49.84612851499833	15.654337814000234	21.857799446000346	42.497541330998764	47.50589745999838	47.58822847999826	57.941989493997845	45.94528086199849	48.033034407998414	48.23202285899846	54.06366198999819	48.187287887998316	45.68993523599835	53.91459099499804	45.76551691799836	47.178834104998316	44.33302407699878	42.05025944899884	46.11977241599838	51.16377784699834	50.457522795998294	53.337451381998164	57.46137085099791
alpha_rarefaction_7486_4.txt	7486	4	14.525535442000223	47.3118028089984	49.37282291499853	40.78696271799885	46.29422128899868	51.018627681999	59.53716024199844	52.73956210499814	51.64182701699865	57.655479982998116	50.507936715998525	12.53796016500012	54.490566386999014	42.64146811599865	35.29982828499942	36.02933450199921	47.0006846419984	36.32708682399915	53.59426279699862	49.352054619998235	50.125403633998374	52.72441789299826	52.150515776998375	55.167742571998026	52.8536674699981	14.82035901900024	23.546474624000325	41.009414473998966	48.81587943199847	51.14728999799827	57.053274543998135	47.08050068099848	47.948454134998435	50.75520670199822	53.26749965899826	48.77250602899845	44.52769570399871	52.674462334998175	45.26031120599864	48.26674748099827	43.996841793998875	42.28972012899877	42.78729460699866	51.428662809998315	52.787747225998146	51.149091642998144	56.60543917199821
alpha_rarefaction_7486_5.txt	7486	5	13.839907591000207	45.742591649998396	48.43556615699854	41.86366344699885	47.77306337899868	51.851836763998925	58.09380426799839	50.75169847099824	52.745304662998564	54.4092739169984	47.05450220999879	11.696533768000105	53.429941588998936	41.82427492199859	35.69683617999936	38.288552809999125	48.584103189998494	35.10389510499942	54.697708658998636	50.743611559998364	49.10088662199835	54.475139482998195	48.80389941999866	53.037765051998115	49.48181045499845	15.249435771000247	22.3318366100003	42.45526192699891	50.202557415998236	49.968139011998275	53.94582177599807	47.19585861799842	48.314750269998505	49.380476558998474	51.743811885998355	48.32839171799842	41.47290722499904	52.530465856998234	47.51947589499819	47.69148267899824	44.598268150998564	41.85141488699872	46.0778781139984	51.92053593799838	51.35547133099823	52.647135077998115	56.84529230099816
alpha_rarefaction_7486_6.txt	7486	6	14.032760066000229	44.810078700998716	48.33423807299849	42.28331383199875	45.380289023998756	51.645977205998925	58.356201152998366	52.01250309099819	52.56598443899855	56.100838238998094	48.35301756299865	11.559690658000122	53.306166785998926	44.32636217599849	34.784635649999665	39.32468372299909	46.92880411699841	35.813877963999204	53.53146439599857	52.27474134799819	49.956169349998255	54.45750563299818	51.38149735499845	52.74362449099813	49.590573551998354	14.105182362000253	22.263435449000372	42.49330438599887	48.35970393999847	47.6106693339982	54.08917956599807	47.447963566998155	47.81927708899847	49.67631317499844	52.46921166299818	46.75847977099838	44.71427705799862	54.39834750299813	46.26657022899848	48.027173336998274	43.92931795199871	42.86089660899888	43.38593683699875	53.941645902998104	51.5002625949981	52.93040398999808	56.34778730799821
alpha_rarefaction_7486_7.txt	7486	7	14.514189596000234	43.6952572809987	48.756084113998604	41.70375499999914	47.01141806299862	52.59193408499908	57.72295691799838	51.67441056099838	53.38736792799857	54.188239559998536	48.895794478998646	12.04045154000011	53.867165825999045	43.00102389599866	36.39959570199932	36.624033259999266	45.52083176599847	34.045989417000044	53.75063150399866	49.87419445499853	49.53615676799846	52.27700732499831	48.92274370899849	53.00086421499824	49.727148930998595	16.214046011000267	22.27985546300034	42.161855256998805	49.068247941998415	48.33271343199844	55.98431243799818	47.24705084899853	48.72954715099853	49.60768485299861	52.88911312599847	46.96995139899856	44.758415940998376	53.4552191279983	44.77837822399854	49.52397199299826	44.99175375699869	42.15078838499883	45.6511658969986	50.533971486998524	51.00539691999823	52.09689635399828	58.2669026939981
alpha_rarefaction_7486_8.txt	7486	8	14.966252145000217	43.83827921799872	48.14093914999844	41.948791876998676	45.69196407699855	50.83947043199876	60.724880768998034	50.87468530199813	50.66349141599855	55.6211570449981	48.40832413099852	10.776346975000104	52.604681850998986	43.070079197998496	35.29689142599935	37.97939696299912	47.31057738199853	34.501752427999726	54.63724769399833	51.09091116199824	50.3602247289985	53.18527083599808	50.30856217099824	53.04582279999799	50.862550214998166	15.848482602000251	25.31977170800035	42.10424656499888	50.969234137998114	50.63760985099808	56.59046956699792	48.14482010599834	48.055614681998506	48.61338116699834	51.83526570399831	47.657044660998224	43.43308840299856	54.22937936599817	45.45525078699848	45.50419027899846	44.94085697199846	41.74697609299873	45.54803260699831	50.53210890699832	50.847311850998025	52.99177901599796	57.99182528599799
alpha_rarefaction_7486_9.txt	7486	9	15.076066982000215	48.68004079999815	48.08980770599845	41.293933415998815	45.950999561998536	51.68308619899886	59.79088489099818	53.372579928998036	52.47640282899838	56.30061290499801	47.92525560199848	13.132708763000117	52.568238632998785	42.301824010998715	37.82950767499916	37.28840929899914	44.557225675998694	34.549766084999604	52.47189781999852	49.60008997999812	48.919356527998225	54.22558294699799	50.75252473799816	51.61715745699801	52.70323253499801	15.493592639000266	23.74117965000041	40.41835958599901	48.09602856999817	48.857104446998164	57.01919069899774	46.041931564998464	48.07060135499829	47.958179606998286	52.3991704729982	47.32425876199822	43.77545578399862	52.67577004499802	45.03403008599849	48.69927301399823	46.03869389099851	44.35657640399874	43.10832560299874	50.31209516899833	51.55639298299808	53.24087471699794	57.28367351599804
alpha_rarefaction_8732_0.txt	8732	0	15.10845471900024	49.73808500699817	50.35690074699834	43.86796499799854	48.00176485499822	54.79794137299857	61.438598694997864	54.098959892997804	54.321476157998255	58.72700191999788	51.0290057789985	11.82858036300011	55.7085182119987	48.04699258499815	39.1540777559989	40.79504762599867	48.572239116998034	36.17892725399929	56.53506018499829	53.27420309799808	51.01355313199808	58.19317082499776	53.193787082997986	55.16363799099784	54.068468192997834	17.742366075000305	25.330383722000395	43.9615819489987	51.91975217099806	50.874773042998044	59.820451474997704	49.432505012998156	52.77149136199798	52.678174787997825	55.15661346399787	52.43830289099797	48.10846996199803	56.16749465799782	47.602768310998094	50.84799297299794	47.731476890998266	44.23693891299856	46.34727612499819	54.500173583998034	55.05177624699787	56.313909446997734	60.69185295699765
alpha_rarefaction_8732_1.txt	8732	1	14.210278500000234	48.26046638399807	51.34360296399809	43.730449647998654	47.954300159998375	54.941944726998784	60.55936648799825	54.88521048299791	53.86638154199849	59.12431226599787	51.50594836799845	11.538613626000126	56.22139476999882	45.91714801099826	38.03482721499899	40.82186087599891	49.186157079998125	36.297474061999175	55.2155146339983	55.198787861997765	50.54283214599807	58.28606479999762	54.673344767998	57.410409890997684	52.86266043499801	17.47311031500027	24.833758953000387	44.82806063799852	52.40394087899807	52.46544437699783	59.59463177399766	50.2200658699981	52.17757462599811	52.446819632998086	56.98146003699771	50.12863874399823	47.45855964599801	57.78343980399794	47.63636382299814	49.99342616899807	47.25750966899832	44.373946871998406	48.10775650199807	54.659822639997934	54.37114163899786	55.88326573199776	62.46951191399767
alpha_rarefaction_8732_2.txt	8732	2	15.344445357000213	47.429457704998235	52.062277292998125	44.194519335998635	48.750223443998294	52.638809359998575	60.21385078299798	55.26598232599778	55.965773391998404	59.1752322239978	50.88523816499835	13.75531364000013	54.26903154799874	46.468577636998305	37.25865600999908	43.405800038998684	49.205313533997945	35.06939137499961	56.45345495099825	54.63629226999785	51.23077263599802	56.67894758099781	51.3854932629982	55.15060457199781	56.144228947997966	17.33063006900028	26.102257446000376	46.842712634998215	52.09611596299808	51.49158921499805	59.644455663997704	51.12346162599816	52.02249253899823	52.64215869799816	58.31889669399783	51.80210789299797	45.99586533299833	58.30519176999772	47.774718456998	50.12832805999814	47.08929327499818	43.90786448299852	46.98722560699811	53.05677887599787	53.59599367499799	56.93929600899766	59.175904958997634
alpha_rarefaction_8732_3.txt	8732	3	15.772098042000241	49.664768010998294	51.31045217299851	44.245360422998566	49.56832946599834	51.86127487999894	61.70893418999828	55.15909132699822	54.17704041399855	58.62376164199804	50.451511657998616	11.26136925000011	54.72136552199897	44.849298272998375	40.02749256899898	39.93811080199899	48.87358634999851	38.70151121399906	55.15090477099862	52.4687181389984	51.194608421998375	57.3246855989981	52.63979292399847	56.22166871599798	53.30311032699827	15.49243220800029	25.599951165000412	44.311135352998754	53.32930720199821	51.921014102998114	58.57566579099822	48.34109253499866	51.88836161199829	51.52360600599832	54.528995945998304	50.694102681998345	46.21860190099861	55.4667363909982	48.55232241499848	48.38469828699843	47.42595729399871	44.37628769099852	46.60921895299859	54.630914887998316	52.7133118189984	54.48662710599824	60.45174064499819
alpha_rarefaction_8732_4.txt	8732	4	16.508670695000276	47.514263032998564	51.50051395199847	44.299035606998494	50.30925588899845	54.77520096999907	61.27235951599826	54.829369993998256	54.5843354099986	57.328767799998154	51.85450856399851	12.12031175000013	56.86878194999888	46.90355054599836	36.6903410819992	39.901988361999024	50.65204174799839	36.767272404999225	56.24672080899853	54.366957940998354	51.45322860699838	57.461415850998	53.778844047998355	55.96234680899807	52.34715736399852	17.1147281350003	23.048490081000338	45.089801476998446	52.907525384998436	53.082102988998074	59.81415203699803	48.32943345499837	51.17293641699835	54.25260500199815	55.3951448509981	50.39248138199829	46.23180731299847	56.344111601998065	46.86794524799836	50.78566606899825	49.61425853799839	47.270318357998406	46.032681914998506	55.425309517998144	53.915306383998136	57.01709996099821	61.34278594199809
alpha_rarefaction_8732_5.txt	8732	5	14.982202638000249	47.54826775999821	50.19777211799828	44.88019301999853	50.08265788199826	53.723055577998814	60.583637803998016	54.18240335399783	54.954067022998345	57.621814618997995	50.77911643099835	11.153635916000116	56.598406839998624	44.657549308998334	37.10612974699905	38.10812560899915	48.56163544899824	36.22430431399937	57.131803950998254	53.311760608997794	52.08977583599797	55.8748204529979	51.61033906499809	55.40828224899776	53.61132008699798	16.75318577700028	25.182762866000406	43.70843323599855	51.49528448099797	51.47128320899791	58.516517494997736	50.097633529998	51.90374760299804	51.992511313998016	54.92933615799786	50.0507303279981	46.38846687099842	56.696764397997846	48.242638872997894	51.61812977599794	48.12586026599818	45.40637518999852	46.86383806699821	55.10178207299795	53.004787456997995	55.276759100997786	63.87137271599755
alpha_rarefaction_8732_6.txt	8732	6	16.638795244000292	47.26875130899835	50.77114730299805	43.84415423199859	49.312722409998315	53.247933252998735	59.5283889569982	54.09406513899784	54.19818343399835	57.30742644999778	51.1651652329982	12.669277090000131	55.41383431699874	44.933813221998406	37.759544486998934	42.16201434399849	50.16906862799811	36.30298219899938	54.913725410998325	55.63633482999786	52.22648399799803	55.45519056799778	50.855318674998074	57.85099281599759	53.85247658699814	16.878378667000316	23.944343014000356	46.43482378399808	50.064400578998	49.82944255299797	61.563387108997475	48.51559037599806	51.27757602299807	52.58904160699796	56.670058641997905	51.2472699869981	47.14680366499804	58.10484704999766	49.39671216199801	53.385730384997856	48.44861341199818	45.714844016998356	46.58396275599816	53.90219811999779	53.50986564099793	55.87506997599788	60.62866614599764
alpha_rarefaction_8732_7.txt	8732	7	15.580540457000229	47.19771928999831	49.41727152999822	44.82186497899849	49.13249294499828	54.069449741998675	61.75212569499795	54.717479456997815	56.35044942999817	59.03338835899793	50.49643466999837	9.968650907000121	56.5796138039988	47.55343842199818	39.449995777999035	43.57021122099859	49.39869885599816	36.85902152599919	55.94612364099827	53.123599736998	50.464525973998214	57.251194478997775	51.34891270199817	56.44202571999787	52.56609852199803	17.760575981000294	25.95918908500039	42.81898497599882	51.42808095399796	51.07162903499798	58.21104019199771	49.325571137998146	52.49507169099814	53.32871538899799	58.47567882099765	51.061456059997965	46.152647484998134	55.200772789997956	47.23183185899805	49.189842293998076	47.30413699299825	44.159081776998555	46.6880740419982	56.190174199997884	52.75754562199812	56.30185841699788	59.99356957399785
alpha_rarefaction_8732_8.txt	8732	8	14.92623326000022	47.208703840998226	51.21757130299814	45.34681034699838	50.33425169499817	52.76695909099867	60.537377575998065	53.95360136499779	54.864801251998266	56.98400333199783	50.94967646099825	12.151752796000144	54.365248525998624	46.090549627998385	37.96219261599906	41.80892834699872	49.34335806299826	36.53781783099924	55.3941457859982	53.88923545599807	51.50183144399819	57.2563516929977	52.532499754998085	56.179632751997666	52.314276650997854	19.131823613000318	23.40357267200036	43.60467929099861	51.86700354899797	53.23224342999778	58.601120982997486	50.20117311099812	52.20508919899802	52.096386056997886	55.19374252299798	52.12008742699794	45.381653775998124	54.99057801899792	47.218045623998165	49.45653009099809	46.248610978998215	46.975122177998074	45.05718225699829	53.297031742997895	54.00895731599798	57.20452104699781	60.72011599699763
alpha_rarefaction_8732_9.txt	8732	9	15.304300836000252	47.91800731499806	54.654537598998125	44.03202016799863	48.97873466899815	52.71979577199864	61.29597020199816	54.989822103997795	53.30787746699832	57.312709233997886	51.18434058499824	11.971276375000137	56.309741775998575	46.50666262099828	39.48430689799902	41.86716737699884	47.459832778998205	36.468416893999155	57.14279620899815	54.46339701099784	48.72010948199816	56.74218775199788	53.95464624999805	56.62086493199775	52.70820966499812	18.029121805000273	26.308474195000425	44.56517082499864	50.042518931998124	51.04408141199788	59.75923896999768	49.64035067099813	50.62417000799823	54.94927132499771	57.704565880997855	50.72991287699792	47.210729712998095	56.058952410997826	48.21661226999829	49.606839325998145	49.475841368998374	44.88873330399849	48.50512247099806	54.87195543799792	53.35140385399791	57.90901519799778	63.05648515799761
alpha_rarefaction_9978_0.txt	9978	0	16.463600508000248	51.8870177249981	52.599690515998184	46.28919041799829	52.238823944998146	54.580094180998586	65.92655094699825	58.02020382399761	56.66093820899819	60.62200295999776	54.01518508999811	12.907381401000121	57.937584962998834	46.78209075299831	37.6409699379991	43.743144241998586	51.60992948699814	36.31467726299921	58.03663005299833	58.02969197199778	53.432891941998015	59.35480307999783	55.85584429399784	57.75078164699758	55.569505554997875	18.12271709600033	26.443037835000414	45.82512033299824	54.17474597299788	53.97535359299776	61.17285769599769	50.702328756998114	54.0051386719978	56.2850738879977	55.802250172998114	52.69216325099794	48.65435180299816	60.33898113899767	49.519620562998185	54.494298874997746	51.770755651998115	47.776930068998105	48.41936543799813	58.761078279997896	56.52244716099776	59.172740635997656	61.950205877997774
alpha_rarefaction_9978_1.txt	9978	1	14.786017828000283	51.937716894997806	53.75174071899779	46.05493663499789	49.448008077998	57.00046598399845	64.54352160599797	57.06434781999739	56.33441360799815	59.26807510999771	53.01585457799809	12.989335232000133	58.55061089799854	49.107035416998116	41.76210356399869	41.8031106449987	51.082289417998005	37.53851171299889	59.278652165998025	59.75729449899744	53.14064010499788	61.66110906299745	55.42439917399785	59.699848731997356	56.16264597199767	18.40038429100034	27.471908500000428	46.984696940998106	52.700473226997694	53.762346195997715	61.3891778729972	50.751665213997875	54.696819248997656	54.77977944599756	57.112705943997824	53.61930786599764	49.29095933099788	59.679421993997494	50.53765366999785	54.22186181599749	52.81349284199776	45.04716285699819	50.163193993997965	55.40021532599761	55.837633382997545	57.57928887499751	63.51639173299724
alpha_rarefaction_9978_2.txt	9978	2	15.149008224000289	50.99439159699783	54.64893643899775	48.07186244799794	50.88986011099804	55.07517951999852	63.42447161299756	57.779007812997385	56.74190724299813	60.06675444699749	53.2527480039981	14.136325789000159	56.13085065999858	49.32830153499829	38.95808269899886	44.02239281499853	52.185236756997945	39.654649005998884	58.43482391399799	55.75582156099744	54.17710315199785	58.8239930659974	57.23037594599761	58.22332907299742	56.217971031997635	18.521661438000358	25.71086551400037	47.84130638199798	53.40136088199762	55.52812997099752	61.545310639997346	51.27071934299801	54.04339767399773	54.43149047099769	59.15941681199746	54.64700475399757	49.09631338799787	59.62154301299742	52.675995517997734	53.0949703329976	49.70365044299808	48.46722570799783	49.81579032899795	56.31728267399768	56.39619669899762	58.35166209899756	64.36470221799742
alpha_rarefaction_9978_3.txt	9978	3	17.348423673000273	50.16810087499792	54.441695462997835	45.740640038998485	51.566647849998056	54.83265701199862	64.79999494699818	57.62232591899757	58.48910528099804	61.53298878299751	51.02615278399826	12.86466208300014	57.453745121998544	47.7661145899981	40.370465864998856	43.45941407899875	52.579911830997794	38.01799943099904	57.89548576099813	58.61104102599763	53.00040286999807	60.76442164499746	56.28630432199767	58.501890629997405	56.49461191099756	18.907995681000298	27.05133851800039	45.97528208999842	53.820911992997665	55.301814748997444	62.51656080099754	52.537894182997945	52.31944546799788	56.08022377499765	58.69538899999774	55.78319516199762	49.282921979997866	58.20100344099755	52.562634414997795	52.34080426699772	50.916666915998064	48.33155883699822	49.58817148199791	56.50048361699764	56.6823165119975	59.10991330499744	63.64510820899755
alpha_rarefaction_9978_4.txt	9978	4	15.78636452500027	48.93487175399809	54.98122669299792	47.210441649997975	52.57258257699814	56.283936821998594	65.49346969099848	55.11742231699783	56.21555752399821	61.951397090997546	53.90302053599813	13.365850498000153	57.86682299199855	48.365319169998145	40.408872967998946	42.55293065399877	50.592820101997916	38.19470569799905	58.458007182998166	56.801895864997654	52.63282764899801	60.08773769099755	56.06328480899771	59.46409104299734	56.4427862409978	18.916531824000337	26.621851575000438	46.51548646499832	53.269144331997985	55.1625309999976	63.0319579699974	51.04618305899813	53.15021986199777	57.00999870499781	58.516234024997665	54.805070605997756	49.26064297099797	60.0318701539975	51.32926395799792	52.97204418399783	49.00062762599817	46.86558538699811	50.08525749799796	56.55153751299783	56.90899029999768	57.99874855199764	63.43261144799736
alpha_rarefaction_9978_5.txt	9978	5	16.479174381000316	51.08164843799785	53.78269386999807	45.06765288999826	51.1728232579981	56.15961692399871	64.06846772999798	58.86299497199754	56.83269688899825	59.92118900499773	51.790717070998156	13.649848571000136	56.61878209699862	47.99065863899808	39.20706994099896	44.12081567699854	52.686308829997905	38.841859113998886	57.876011953998145	55.91408056099771	54.22709254499776	59.56377443699758	54.45052012999781	57.10018405599762	55.508259235997784	18.710815777000327	28.146931737000436	47.87495245099804	54.21536555499776	53.872109467997795	60.857799251997434	51.971975724997904	54.332392179997775	56.58873210299763	60.40133122199776	53.51784645699765	50.436439479997844	59.17139360799778	50.402047154997895	52.57479171299765	51.74302709699788	48.7499506319978	50.11991677499794	57.48872188899775	55.895973653997856	58.86153887799753	62.32778588199765
alpha_rarefaction_9978_6.txt	9978	6	15.765390252000243	51.08615551599785	54.39486754099777	45.99095074699843	52.52369957799771	55.0694527159987	63.36841768199771	56.400254959997646	58.69561658899806	59.15663145399774	52.34589754299822	13.288587605000162	58.0684972769986	47.7385526489981	38.942131355998875	43.6643940999986	52.276044347997924	39.176753059998916	58.003572636998015	57.54347558499757	54.22717112099793	57.97342842099764	55.43885981799775	60.02506993099744	57.218218710997874	18.784423059000357	26.463633190000426	47.60497014499799	54.527077370997866	53.54109592499776	60.163838163997596	52.86180409699797	53.875463714997736	56.10608889899767	57.91806757299765	53.921115936997666	46.54090072499817	58.914895528997604	49.750675305998044	53.19383181999775	48.450683605998165	46.84863980299798	48.76716675299809	56.04439818599758	57.06015169399751	59.04282585799759	62.99032422699728
alpha_rarefaction_9978_7.txt	9978	7	16.123566056000296	50.496763398997864	54.04621962299783	48.453881236997915	50.997106182998145	54.54797632899872	62.19640201799799	58.206387375997735	56.775902249998346	60.00945427699755	51.11595541199829	12.809406870000158	58.336396634998685	46.661151171998256	40.98530127999876	43.954172525998494	51.42715957399792	36.83166883599904	58.48266135699823	54.89352426899771	55.083501589997944	59.0754451149975	56.062242521997796	60.01160473699746	56.4109906579977	18.79659813700033	25.165040348000407	47.650696654998065	54.77762662299771	54.9400633319974	60.240262403997605	52.62645426399799	53.1076454639981	55.849567300997805	59.28416630199767	56.06201437399766	48.96275171799775	58.889604747997765	50.48089756599785	53.97122728899764	51.09314260199802	46.59842562599831	47.636304486997986	58.62193537399769	58.76049320399742	58.70262609699759	61.90072032599754
alpha_rarefaction_9978_8.txt	9978	8	19.431585703000298	50.377906268997876	53.42424303199801	45.356414917998286	51.05835657899803	55.422235593998714	63.115960288997705	56.69978415599759	57.73416395699803	59.831602653997855	54.35417733999805	13.90965407300014	56.74556181299873	49.083459440998254	38.322237414999	42.07957682299871	50.6327045769981	38.92819126999891	58.420354098998146	57.3808023189977	53.76691205399786	58.86732811599755	57.776789141997675	58.66398050599754	56.587383020997855	18.960800463000332	24.423308028000413	47.11882611099801	52.728038447997825	53.73232508699761	60.789240720997405	52.493686308997916	53.768916860997805	55.311257801997726	58.14682238199769	53.657595183997756	47.43320023699793	58.84322459599758	51.548267839997806	51.48019644999791	47.197064819998076	46.77376011099805	48.66242587699795	58.47013764299775	55.83936527699768	59.22995708999747	62.87385592699753
alpha_rarefaction_9978_9.txt	9978	9	16.805482081000303	51.40580332599793	55.16118939499782	47.25056121499808	49.851279593998264	55.384221625998464	63.82894656099763	57.14535223199774	55.800318739998225	61.57984043099762	52.532506820998236	12.718698808000132	57.71388755399865	48.775759035998064	41.53855138199884	42.34489960099879	52.34760306599792	39.42028705599891	57.57805713599819	57.33841177499774	54.58644892099789	57.55042302999744	55.00464713799772	58.45346892199754	54.74815836899777	19.887835073000332	24.647682210000443	44.630032471998526	53.73176649599771	53.262182092997755	59.36415550199753	52.51996471999796	52.95276976799785	54.498035816997955	57.73733791699782	53.29553587099775	47.978113214997904	58.0252647789976	51.630785423997814	53.312200784997664	52.14843711599792	47.8711830539982	49.24399144999807	56.59081512399769	55.8048130039976	58.233741536997464	62.800766722997245
alpha_rarefaction_11224_0.txt	11224	0	17.573139453000287	52.97097440099771	56.49163430299776	48.02227250399801	53.65006131199779	57.39585722499841	65.57667746699819	56.551318383997334	59.39462352099795	62.44406615299728	53.961003164997976	14.057726630000142	59.38654733099862	50.66887049399798	41.66228220399858	44.45856419699855	54.48078395099769	40.24783703099868	59.560211174997896	59.29942109999749	57.013758544997714	63.45856071799727	59.43359385599746	62.65440302899706	59.46375958599752	19.003816237000365	29.93990786800043	48.55481301199798	57.10602134099757	57.673020692997305	63.79360724499725	53.919334602997694	59.02378671499762	58.51374809799741	60.259241859997545	57.44853087599757	50.100366401997775	60.97440014799728	54.68981317699742	53.8702827159976	52.63201158999781	50.025472399997646	51.818807069997625	60.777432984997354	58.38179039099754	60.83891233299734	66.69177641299812
alpha_rarefaction_11224_1.txt	11224	1	19.309202642000297	52.60731216999787	56.66229448899792	49.82158635499785	52.86064911899775	56.350751615998455	65.11906885499825	61.73019518299742	59.47856088599801	63.74190791399739	54.121529780997975	14.087861520000141	58.61050296599842	51.22656685299784	42.4832238839987	45.145404436998206	53.22762674399778	40.43137165399885	60.38962664999783	59.47063423399758	56.94028867499772	61.0445784549973	59.65093222399748	62.93615107099733	59.09694752499748	18.92573344100037	27.44078279900047	50.77949523199763	59.036252572997526	56.145237468997585	63.327460649997256	55.04335150099771	56.041027704997575	57.30494018699753	59.72488426099753	56.03463515099755	51.309566856997705	62.49870729799713	52.49659306399763	54.724507788997634	52.529775516997866	49.37051901099765	53.10238881799765	59.22949903099754	59.521107692997475	61.38404882499749	66.71483698599799
alpha_rarefaction_11224_2.txt	11224	2	18.551318314000326	54.52531883499758	56.99433180999776	48.718146198997815	53.02206214099762	56.9775752949983	64.38132546199805	62.268310873997315	57.52366638299791	62.408710833997446	55.27147940299784	13.946111585000153	59.65716518899836	51.01509930699781	42.32661583299872	45.31811880999826	54.93268799599775	38.825900172998864	59.696633546997944	59.430522840997455	55.23974142699765	62.31329707999709	59.05720177299745	61.75307383999723	57.427359453997525	19.595904573000386	29.53587390200051	50.38588055799772	56.89954525699749	56.47389591499723	63.27407400299703	54.20687356699756	56.23304738699763	57.400281909997624	59.734548530997365	56.358260581997556	51.80125855299758	60.74177797699723	52.85530727199753	56.484117297997315	49.18625660299782	49.127945994997674	50.778319088997755	59.612441774997436	57.80981127999733	60.130611888997244	67.63074728299888
alpha_rarefaction_11224_3.txt	11224	3	19.641443807000304	52.70169099799767	56.211227433997934	47.46657123799797	51.23540879399794	57.343346497998375	66.04192443099822	59.551040622997434	60.86784931799782	63.1886650139974	54.17011430699811	14.796078399000145	59.942347408998586	52.76902761199767	43.25760686099857	46.29490479299819	51.8463779519978	41.037116732998804	59.35449964599781	62.821743841997204	55.77342722699778	62.936277406997256	60.12595463999758	61.49409364099725	58.500154000997505	19.687514351000388	28.17400029000049	48.32865098599808	57.30765166299745	56.57387046299756	64.34734828099707	53.45403436999769	55.70311895799746	58.88074091599724	59.43352067499738	55.507775665997485	51.08933237099781	63.00979824199733	52.36732758899755	56.392863948997366	52.314097238997654	50.25802977799757	53.06362261499766	59.72669131899736	59.01694267599733	61.12813793899729	67.16472579699793
alpha_rarefaction_11224_4.txt	11224	4	19.188602822000334	53.28048318799814	56.88047375299819	48.47776076599829	54.04275474199827	57.76233012999874	65.8890225709984	60.04045055399781	60.087273239998176	62.57533610899775	53.42613793699835	13.45557046000016	58.104497159998864	50.54639639599799	42.6461881699986	44.98222524099848	53.438741698998015	41.1577974399988	60.04531272699815	64.73225347299837	57.639068373998	61.24618819599775	58.79479229299793	60.69218326199771	58.57891356799781	18.940426170000354	27.740263019000423	47.900347380998	57.94632507799785	57.1165484519978	65.43993075999842	55.08006465899804	57.62780674299777	57.890424974997885	61.60810425999775	58.569401706997624	50.54001761299807	61.43374352899781	53.37740809999797	54.28123208099778	51.13901283899814	50.151100321998186	51.579289241998026	59.53912256099787	59.77939005999767	60.0643059529977	65.85359579699852
alpha_rarefaction_11224_5.txt	11224	5	18.524445378000312	54.93266276699782	56.14133693399784	47.21630078699811	54.01991673799795	56.6532793899985	66.7324137219986	60.64074040599748	59.09572436999811	61.06830222199744	54.3316848979982	13.290050492000145	58.49886951399867	52.340722369997934	41.788981166998816	45.757718240998464	54.05938333599774	40.72731793899887	60.38578985999796	60.08006733599735	56.86653236399766	62.19123814499725	57.96140432899772	63.005697462997254	57.753285070997634	20.203091736000353	28.23808502200046	48.92631780299796	55.85623869599771	55.31796350599761	64.02882798699719	54.30311512399768	54.2078864889977	60.69091792699738	61.88806436699746	55.716130854997495	51.827266583997904	62.96327832599727	51.676022193997824	54.88385610699744	50.44385825699796	49.46444475399786	52.260486196997796	60.38139461499748	60.1253563489974	60.52976170399772	65.90780626599782
alpha_rarefaction_11224_6.txt	11224	6	18.914034268000307	52.397381809998166	55.06571602599818	49.44736035999831	54.84403083699819	58.47866630799885	66.27976709999858	58.50093158099799	60.52213862399829	60.99602212099791	53.79976724699836	13.468884582000154	59.796618769999064	49.53767112199805	42.76105053199875	46.23873406999858	56.35478782999804	41.97913344699887	60.92478904199828	58.91938680099804	55.12931527599829	62.571483968997825	58.032930818997976	62.987279346997646	59.120738998997936	20.69937024100033	29.455969593000386	50.33150621599814	56.37648520799804	54.91392494899801	63.583930092997896	55.968979379997926	55.62432924799791	57.91794557799801	60.70604251699808	56.018190381998	52.276456950998025	61.80706104299802	53.956501301997996	55.71090798899793	52.03454120799847	50.212827422998195	50.97343229899813	59.26518812499787	58.45797598499773	61.088943017997856	66.92333251599834
alpha_rarefaction_11224_7.txt	11224	7	18.219721697000292	51.84380988399802	55.29297461499807	50.00266095799804	53.839986406997944	56.213431264998654	65.49944982699861	59.35606488299778	59.38005789199827	63.606428827997796	53.89975366699826	13.476663864000143	58.97869794499877	51.83007125299804	42.07610862599868	45.01516791199845	54.27335599799822	41.73015169199879	59.76396675199823	58.84624078099778	56.190629794998024	60.09731434899789	59.24681083499779	61.75811520799735	58.60091271799789	21.02118262200034	28.323041259000465	48.49495826199798	55.726442760997855	56.74319373499774	62.44920244099772	55.615362458997886	56.57660997299779	58.395251949997906	62.224380450997884	54.12367227299779	50.92096022099789	61.751538115997676	53.19958149299778	55.93962895399777	51.35529815599815	49.049524124997944	49.54454058399807	59.06872053199786	59.40667763599769	62.33549408599762	66.34610326799825
alpha_rarefaction_11224_8.txt	11224	8	18.309113386000334	52.685315895997476	57.346728121997565	48.57830461599773	52.94120201199784	58.53327385699824	67.02701892699884	59.76540800599711	59.25421240499797	62.76065606899737	54.149553338997876	14.19847846600016	58.198028423998394	49.66173843199788	41.77973025799869	43.89018401899857	53.99602364599769	40.015609871998905	60.11479275499782	60.19923654299714	56.22874224199759	61.38460965199723	60.54290268199719	61.50678065899722	59.1512408199974	20.50505284500037	29.594789398000493	50.76828347899766	55.216290641997496	57.47922076199721	63.006403165997064	54.79535000199781	56.714868216997736	57.577870622997466	61.17281110699738	55.09064286099752	51.04566147199766	64.1247761529972	52.66454257399755	55.764692192997316	52.95255510299767	49.12804864899778	52.23625967999769	59.60254040899726	58.70258196799716	58.458697684997425	66.41831964699799
alpha_rarefaction_11224_9.txt	11224	9	18.336169995000294	52.898713475997724	54.556859047997904	49.69228207099784	54.71809242399772	56.179331914998464	64.85447819599814	61.16281906599744	59.569468899998036	62.78633272599751	54.47129876099796	14.762655378000145	59.32895969399866	51.58657264599794	42.35771812699861	45.81170445199851	52.82534440099778	39.65556637999883	59.91587406199807	60.54321775999737	55.164351692997734	62.12470370799732	58.14587043699775	61.669498287997286	59.304142508997515	19.77250055500037	27.535906903000487	47.92533717099795	56.16836300599755	56.98224859999742	64.71629646099767	54.69584105799778	55.08345668599767	58.04618264999741	59.96959854799755	57.45969753399751	51.746259317997655	60.356360274997535	54.17645688599756	53.53306800799773	52.20546185799788	50.33613996099772	51.428248896997935	58.84063203599749	58.95781850999729	61.85655199199738	67.80231698399884
alpha_rarefaction_12470_0.txt	12470	0	19.091301232000323	55.4284984999978	55.5491047149981	51.772091920998	56.73329254099788	60.81390126499846	66.985986603999	62.01626114399749	60.348298147998065	63.37748556699753	57.94850848099786	13.391909013000157	59.80400149099883	53.17011562999795	45.45061206699807	50.366412189997774	57.04226136299791	42.735063036998646	61.52568098099795	61.24083020299753	58.523884601997906	63.69617219799741	60.53897121499769	62.64218946899736	62.87920900099777	20.81294283000043	32.768575251000264	51.98594841099789	58.05653829299769	60.06305307199725	67.15736213399815	58.87165728099756	57.076197706997604	59.77554069599759	63.570040064997464	58.7719134199977	55.17170748699764	65.59552367399803	55.746882693997556	56.160503007997434	56.718392334997915	51.338463638997624	54.332846765997935	64.44681070399793	60.94713955399762	64.08807202899757	69.26663706499961
alpha_rarefaction_12470_1.txt	12470	1	19.76099520400032	52.51580342599754	57.272673135997515	51.05723564699757	56.92147277199748	58.48565875399814	67.78740866199958	61.635582840997145	61.20626877599768	66.36937237899805	56.30583693699784	13.358663434000164	59.84878503599839	53.59955993199766	45.31554294999819	46.05947880199815	57.6242799959975	42.677089233998636	62.930863009997644	61.470654486997056	57.906024346997334	65.45449566399769	61.28634853499717	64.63735936699712	63.26218920099711	22.13492725700038	30.986785519000453	50.26126163699771	57.95380880699721	58.06318059199708	63.846831348996844	57.859340667997444	59.61562684499708	58.29436461199713	62.491440473997066	58.43391505499721	52.84254967199751	63.229851088997115	55.955758377997256	58.71563993199707	54.964457326997554	51.238718939997455	55.04648007399753	61.88588085899718	61.923804632997204	64.29239608499708	69.4498143749993
alpha_rarefaction_12470_2.txt	12470	2	20.249865976000276	54.15581089999792	58.056066710997996	52.54947043099785	56.98186015699811	59.469124507998565	68.40677397599958	63.409340003997436	61.105012988998155	65.08725093399809	56.7014521789979	14.563491710000159	60.337107778998785	53.495261081997874	41.834777517998546	46.385709504998125	55.946472607998025	41.466878987998825	61.05665069499793	63.612627972997466	58.02409853999769	64.40713228699762	59.45786968999758	64.96675035899783	60.7208220249977	21.622434159000402	31.962046446000464	51.40540955199785	59.53480451999772	59.230624315997616	66.45363195499797	55.68340563799783	58.24663931999776	60.107442564997605	67.2629799459984	58.93181779099766	51.701479786997965	65.61720280499765	54.69772075199784	56.897523246997686	54.69064693899807	50.61081431899794	54.46044144099782	62.989997169997686	59.12103797099763	62.66582888499746	69.02904773299964
alpha_rarefaction_12470_3.txt	12470	3	18.804927309000302	56.44399769799726	57.13699019299757	50.92427417699768	57.57712363899749	58.548288191998395	68.07187341599939	63.59255209699697	61.55565179499776	64.59294513999752	57.43184841899759	14.926537374000146	61.11321198799844	53.387102832997755	44.58173838799802	48.81716097899787	59.2300061099973	43.824165239998585	62.69883010899778	63.0198220759972	58.09191454299746	64.80745523799752	59.78417849699725	64.80496894099743	61.92006602099731	20.98159990600037	29.60067704900049	51.89569750099762	58.5761604749972	58.67188042399726	66.54773248499767	54.92032052199747	58.51646754999715	60.0678833769972	64.37532389099728	59.49735115599717	54.872623727997365	63.311439262997204	55.303810115997386	56.2541410339974	54.261427312997526	51.31720964799766	54.40458985799744	63.97014271299698	61.7969560869969	64.06828849899694	69.23932929699944
alpha_rarefaction_12470_4.txt	12470	4	20.892466178000355	55.09221359099739	56.90695130599756	51.65178084399739	56.83139828099749	59.39775641099829	67.41112612599892	64.55889469199752	60.10410847699776	65.72584696099783	55.98008335899794	15.37612695100016	60.430442898998564	54.867748312997584	44.06139921499837	48.361428320998016	56.189796015997686	43.58033927299869	61.1390191249978	61.616446920996964	58.4835871679973	64.6944886239975	61.75888203799724	63.95020542899695	60.91635393099716	21.307540991000355	30.735577914000476	50.65107251999761	57.22340986199715	59.72190556599712	67.33122604399783	55.33330520399734	56.46781610899754	58.07944978499742	62.70277493799702	58.47965897999729	52.05074145999757	63.61589170899704	55.498598177997295	58.48292537499728	55.34915137499755	49.965962151997545	55.20710069499727	64.21811252399718	60.31824855399712	61.985584041996916	70.0083282729996
alpha_rarefaction_12470_5.txt	12470	5	19.7098009280003	55.42222816199759	58.58184224199758	51.3372081019976	55.181995647997816	59.02645420799835	68.20552539799952	62.5504409299972	61.33700352199784	66.96250589399786	54.810589956997866	14.336496672000163	59.62505282099844	51.678500074997736	44.150371323998435	48.230338935997956	56.97901050399774	43.21224113099878	62.275265949997824	60.46181934699709	57.99401012499746	65.80958939299785	61.631962922997324	64.62354920199748	62.41088496999725	21.436650638000376	32.4751310750003	51.36532604499771	57.26939062599748	60.54674117699695	67.04924508099805	55.59706782399751	59.2160389039972	59.78954911899735	64.33810707599739	57.12415124699735	52.577333632997735	65.86288908699763	54.99571570699741	59.50713249199724	54.77572066699752	52.51230821599739	53.15316441599759	60.48828207499734	61.17581404999722	62.60768296899702	67.79121244499878
alpha_rarefaction_12470_6.txt	12470	6	18.31315893300029	55.427260070997825	56.548029442998036	52.045564051997964	57.67018821099806	59.21638538599868	67.48830210099896	61.73040140499748	60.98556392299806	65.11247997799809	57.2610334399979	14.004638831000142	59.90893004299873	53.06344135199784	43.917959238998506	49.096942573997765	57.79632293699789	43.02623180299875	61.89217917099794	61.72187387199759	57.911661179997836	63.22932939099753	60.2891245359977	65.20988779999797	62.028915772997664	21.14040545900038	30.943192762000432	52.255262153997855	59.0546838269977	57.725526610997655	66.36046648999859	55.63052606399771	59.07917979999772	60.3434950709977	62.93331954199766	56.98109014799771	51.54386675099794	64.46022812099758	57.68821997199768	59.29434325499729	56.70947596699782	51.02382124299795	55.03088052499787	63.948312581997634	61.02626263299751	63.893014769997365	69.47351932299956
alpha_rarefaction_12470_7.txt	12470	7	20.45832673900033	54.91637286599787	58.8286602289979	52.42232078599791	56.21066097899797	58.44428729499861	66.24135731699832	63.52769921399757	60.33877868199802	65.10584720699812	57.21639885699807	14.783533007000134	60.366302508998764	54.038501020997764	43.47450741299851	46.39263561099836	56.806561923997876	43.181015844998655	61.891784202998025	60.61251056099739	59.65026200499768	65.5571601259981	59.531104328997635	66.112863236998	61.60346749099765	22.777829853000405	31.10833113600047	52.981185781997645	57.63959374199773	58.66239639399748	66.06521634199821	56.27768454499763	59.988806339997524	59.29227188799773	64.67127948399792	58.967091444997735	54.734595862997715	63.310887087997465	54.566479934997666	57.349131551997765	53.13304790199816	51.18993965499788	55.1772039219978	62.6584360989977	60.77383993599747	61.41127771199742	68.41483706599885
alpha_rarefaction_12470_8.txt	12470	8	20.914062722000303	53.70724333599746	58.642897975997556	50.889021143997574	56.8934846439975	58.22951766199833	67.37649226899924	62.308880746997	59.651093061997805	64.98877988699773	56.80757784699774	13.412844624000156	60.19263261299847	53.98664939999774	43.762714718998346	47.681643073998124	57.30887210599731	43.52994364199846	62.13305385699761	61.497337980997216	58.49010839599732	65.64162382599777	61.34638727099732	64.52411703099709	60.85194222699728	21.3942354680004	29.756779214000474	52.44646652999743	57.27674815999724	59.29613451099714	65.69206125999781	55.81026634899734	58.251166038997525	60.648653228997226	63.40759321999713	60.79756860599717	51.839793356997546	64.32563242299737	54.08500192899735	58.9230926539972	53.415338559997494	52.06617293599753	53.820383453997486	61.619882636997225	61.79885317099705	63.434645245996926	68.40105066699859
alpha_rarefaction_12470_9.txt	12470	9	18.934270347000297	57.4000755949973	58.493010367997435	49.4788556379975	55.310277678997515	57.74762499899831	67.49557515099917	61.23926680199709	61.38015604799778	64.98324792199769	55.76444817999763	14.696432267000146	59.91795095099839	53.09396754999774	44.414798106998205	46.29727002099804	58.424747889997384	42.529243988998594	62.13105523999774	62.93678098599687	59.992182549997224	65.2626465339978	62.533607764997036	64.85060161799755	62.20438540999706	22.092894468000388	31.699574998000443	52.10770301899739	59.29485938899706	58.660730800997044	65.5510720109977	57.0499153409972	56.71091628199728	61.73290421199718	62.754478952997204	59.100205442997186	53.325579291997315	64.96409088499767	56.30821260299711	57.87132642999736	55.42232675299745	52.765519454997424	55.78306393099714	62.57263596599712	60.09947015899709	63.89851795599703	67.44262361499807
[truncated: 34 more columns]
