# Supplementary material for: Matrotrophic viviparity constrains microbiome acquisition during gestation in a live‐bearing cockroach, Diploptera punctata
Source: Ecol Evol. 2019 Aug 22;9(18):10601–14. doi: 10.1002/ece3.5580 (PMC6787804; doi:10.1002/ece3.5580)
Supplement: Supplementary file 4 [file ECE3-9-10601-s004.zip › Supplemental data files 2/arare_max/alpha-diversity-collated/shannon.txt]

	sequences per sample	iteration	N2	TI3	TI16	FRI1	FRI2	LLM8	OM12	TI4	OM4	TI15	OM9	LLE7	LLM5	FI6	FI2	FI3	TI11	FI5	OM11	SI4	SI5	SI7	TI7	FRI3	FRI4	OE10	N4	FI1	FI9	SI1	SI2	SI3	SI6	SI8	SI9	TI1	TI2	TI5	TI6	TI8	TI9	TI10	TI12	TI13	TI14	FRI5	FRI6
alpha_rarefaction_10_0.txt	10	0	1.3567796494470394	2.521928094887362	2.6464393446710153	3.321928094887362	3.121928094887363	2.8464393446710154	2.8464393446710154	1.9609640474436811	3.121928094887363	2.8464393446710154	1.9609640474436811	-0.0	2.8464393446710154	2.160964047443681	0.9219280948873624	2.521928094887362	2.160964047443681	2.6464393446710157	2.8464393446710154	3.121928094887363	3.121928094887363	1.7709505944546686	2.521928094887362	3.121928094887363	2.160964047443681	0.46899559358928117	0.46899559358928117	2.6464393446710157	2.521928094887362	2.9219280948873627	2.521928094887362	3.121928094887363	1.9609640474436811	2.1609640474436813	3.121928094887363	3.121928094887363	1.9609640474436811	2.8464393446710154	3.121928094887363	2.521928094887362	2.160964047443681	2.9219280948873627	2.8464393446710154	3.121928094887363	2.521928094887362	2.8464393446710154	3.121928094887363
alpha_rarefaction_10_1.txt	10	1	1.3567796494470394	2.8464393446710154	2.160964047443681	2.8464393446710154	3.121928094887363	3.121928094887363	3.321928094887362	3.121928094887363	3.321928094887362	3.321928094887362	2.521928094887362	0.9219280948873624	2.1609640474436813	2.160964047443681	2.1609640474436813	1.7709505944546686	3.321928094887362	2.321928094887362	3.121928094887363	2.521928094887362	3.321928094887362	3.121928094887363	2.160964047443681	2.8464393446710154	2.521928094887362	-0.0	0.9219280948873624	2.9219280948873627	3.121928094887363	2.521928094887362	3.121928094887363	2.6464393446710153	2.1609640474436813	2.521928094887362	2.160964047443681	2.521928094887362	0.9219280948873624	2.7219280948873625	3.121928094887363	1.3567796494470397	2.1609640474436813	2.160964047443681	2.160964047443681	2.9219280948873627	2.521928094887362	3.121928094887363	3.121928094887363
alpha_rarefaction_10_2.txt	10	2	0.46899559358928117	2.9219280948873627	2.521928094887362	2.6464393446710153	3.121928094887362	2.521928094887362	3.321928094887362	2.521928094887362	3.321928094887362	3.121928094887363	2.321928094887362	-0.0	2.8464393446710154	2.321928094887362	3.121928094887363	1.9609640474436811	2.6464393446710153	2.321928094887362	2.160964047443681	2.521928094887362	3.321928094887362	2.321928094887362	3.121928094887363	1.3567796494470394	2.321928094887362	0.9219280948873624	0.9219280948873624	2.8464393446710154	2.521928094887362	1.7709505944546686	3.321928094887362	1.9609640474436811	2.9219280948873627	2.521928094887362	2.1609640474436813	2.1609640474436813	1.7709505944546686	2.8464393446710154	3.121928094887363	2.160964047443681	3.121928094887363	2.160964047443681	2.521928094887362	3.121928094887363	2.160964047443681	3.121928094887363	2.6464393446710157
alpha_rarefaction_10_3.txt	10	3	-0.0	2.9219280948873627	2.721928094887362	3.121928094887363	2.521928094887362	1.7709505944546686	2.8464393446710154	2.6464393446710153	2.8464393446710154	2.521928094887362	1.7709505944546686	-0.0	2.8464393446710154	2.321928094887362	1.3567796494470394	1.9609640474436811	2.9219280948873627	2.9219280948873627	2.8464393446710154	2.8464393446710154	2.8464393446710154	2.9219280948873627	2.8464393446710154	2.9219280948873627	3.121928094887363	-0.0	1.3567796494470394	2.160964047443681	3.121928094887363	3.121928094887363	2.521928094887362	2.521928094887362	2.9219280948873627	2.521928094887362	2.160964047443681	2.521928094887362	2.160964047443681	2.8464393446710154	2.8464393446710154	1.7709505944546686	2.160964047443681	3.121928094887363	2.160964047443681	2.521928094887362	3.121928094887363	2.160964047443681	3.121928094887363
alpha_rarefaction_10_4.txt	10	4	0.46899559358928117	2.6464393446710153	3.121928094887363	2.9219280948873627	2.160964047443681	2.521928094887362	2.8464393446710154	2.160964047443681	2.9219280948873627	3.121928094887363	1.6854752972273344	-0.0	3.321928094887362	1.3567796494470394	2.6464393446710157	2.9219280948873627	2.8464393446710154	2.7219280948873625	2.521928094887362	3.321928094887362	3.121928094887363	2.521928094887362	2.160964047443681	2.521928094887362	2.521928094887362	0.46899559358928117	-0.0	3.121928094887363	3.121928094887363	2.521928094887362	3.121928094887363	2.160964047443681	1.7709505944546686	3.121928094887363	3.321928094887362	2.8464393446710154	3.121928094887363	2.8464393446710154	3.121928094887363	2.1609640474436813	3.121928094887363	1.7709505944546686	2.160964047443681	2.6464393446710157	2.160964047443681	1.7709505944546686	2.8464393446710154
alpha_rarefaction_10_5.txt	10	5	0.46899559358928117	1.3567796494470394	3.121928094887363	2.4464393446710155	3.121928094887363	2.8464393446710154	3.321928094887362	0.9219280948873624	2.9219280948873627	1.7709505944546686	2.321928094887362	-0.0	2.8464393446710154	2.8464393446710154	2.6464393446710153	1.3567796494470394	3.121928094887363	3.121928094887363	3.321928094887362	3.121928094887363	2.521928094887362	1.3567796494470394	3.121928094887363	2.160964047443681	1.3567796494470394	-0.0	-0.0	3.121928094887363	2.321928094887362	2.521928094887362	2.521928094887362	2.8464393446710154	3.121928094887363	3.121928094887363	2.521928094887362	1.3567796494470394	1.7709505944546686	3.121928094887363	2.160964047443681	2.521928094887362	2.8464393446710154	2.160964047443681	2.8464393446710154	3.321928094887362	2.521928094887362	3.121928094887363	3.321928094887362
alpha_rarefaction_10_6.txt	10	6	-0.0	3.121928094887363	2.6464393446710153	3.321928094887362	2.8464393446710154	2.8464393446710154	2.6464393446710153	2.521928094887362	2.8464393446710154	2.160964047443681	2.8464393446710154	0.46899559358928117	2.521928094887362	2.521928094887362	2.321928094887362	2.521928094887362	3.121928094887362	2.8464393446710154	2.521928094887362	3.121928094887363	2.6464393446710157	3.121928094887363	2.8464393446710154	2.521928094887362	2.321928094887362	-0.0	-0.0	2.160964047443681	2.8464393446710154	2.521928094887362	2.321928094887362	2.160964047443681	2.160964047443681	2.8464393446710154	2.6464393446710153	2.160964047443681	2.160964047443681	2.160964047443681	2.160964047443681	1.7709505944546686	2.521928094887362	2.521928094887362	2.8464393446710154	2.521928094887362	3.121928094887363	3.121928094887363	3.121928094887363
alpha_rarefaction_10_7.txt	10	7	0.9219280948873624	2.521928094887362	2.9219280948873627	2.9219280948873627	2.160964047443681	2.521928094887362	2.6464393446710153	2.6464393446710153	2.6464393446710157	2.9219280948873627	2.8464393446710154	-0.0	3.121928094887363	1.6854752972273344	0.46899559358928117	2.6464393446710157	2.321928094887362	1.9609640474436811	2.8464393446710154	3.321928094887362	2.521928094887362	2.8464393446710154	3.121928094887363	3.321928094887362	2.160964047443681	0.46899559358928117	1.7709505944546686	2.321928094887362	2.160964047443681	3.121928094887363	2.160964047443681	2.521928094887362	2.160964047443681	2.8464393446710154	3.321928094887362	2.160964047443681	2.321928094887362	2.8464393446710154	2.160964047443681	1.3567796494470394	2.8464393446710154	2.160964047443681	2.9219280948873627	2.9219280948873627	3.121928094887363	2.1609640474436813	2.521928094887362
alpha_rarefaction_10_8.txt	10	8	-0.0	2.160964047443681	2.8464393446710154	2.9219280948873627	3.321928094887362	3.121928094887363	3.321928094887362	2.321928094887362	3.321928094887362	2.8464393446710154	1.7609640474436814	0.46899559358928117	2.521928094887362	3.321928094887362	2.9219280948873627	2.3709505944546683	2.8464393446710154	2.321928094887362	3.321928094887362	2.9219280948873627	3.321928094887362	2.521928094887362	3.121928094887363	2.521928094887362	2.521928094887362	-0.0	0.46899559358928117	2.9219280948873627	1.5709505944546687	3.121928094887363	3.121928094887363	2.8464393446710154	2.321928094887362	2.1609640474436813	3.321928094887362	-0.0	2.160964047443681	1.9609640474436811	1.9609640474436811	1.7709505944546686	3.321928094887362	2.8464393446710154	1.7709505944546686	2.521928094887362	2.8464393446710154	2.521928094887362	2.521928094887362
alpha_rarefaction_10_9.txt	10	9	0.9219280948873624	2.9219280948873627	2.9219280948873627	3.121928094887363	3.121928094887363	3.121928094887363	3.321928094887362	2.521928094887362	2.521928094887362	2.160964047443681	2.6464393446710153	0.46899559358928117	2.521928094887362	1.3567796494470394	2.521928094887362	1.6854752972273344	2.521928094887362	2.9219280948873627	1.9609640474436811	2.321928094887362	2.8464393446710154	2.8464393446710154	3.321928094887362	3.121928094887363	2.521928094887362	-0.0	-0.0	2.8464393446710154	2.8464393446710154	3.321928094887362	3.121928094887363	2.7219280948873625	1.5709505944546687	3.121928094887363	2.521928094887362	2.521928094887362	2.6464393446710157	2.8464393446710154	1.9609640474436811	2.521928094887362	2.9219280948873627	2.521928094887362	2.521928094887362	2.8464393446710154	3.121928094887363	2.521928094887362	3.121928094887363
alpha_rarefaction_1256_0.txt	1256	0	1.1170787729184974	5.765848331556045	6.0665642463463705	5.3604342096249615	6.068977598240177	6.195617606524028	6.589185200241691	5.853996852649252	6.6346980128630015	6.0815011600651765	5.259302615562608	0.5446160562660138	6.051062886112854	4.509979328859924	4.68381915143266	4.312050894997585	5.712840066121204	4.587570515144137	6.185255178566057	6.043604107519958	6.184531192130351	6.0533639074214	6.545482643927327	6.258324414828809	5.53684268279378	0.674922742976173	1.2592500499099457	5.274178621402456	5.86528958641393	6.084988254470507	6.2419485206549234	6.0797921240041655	5.386996962960272	5.589062857235816	6.344597296117596	5.076796648529435	5.088327140370334	5.811019214047374	5.415203120568491	4.056935832810465	6.0850964325661545	5.071370674751613	5.429966340802698	5.871032168350432	5.467513921366883	6.185597902393799	6.448109572551064
alpha_rarefaction_1256_1.txt	1256	1	1.1887443957710508	5.4977265151306565	6.136192162672827	5.447365826856678	6.017465548497165	6.42829939177156	6.522993814219778	6.097897464541791	6.560452986158634	6.08882831327548	5.258650539658865	0.47883927706649576	6.038547708627268	4.6328829252159585	4.668340637017872	4.343645496937102	5.792062949297059	4.84998324793608	6.062825092176126	6.0913251484483295	6.183310033198221	5.990439446673737	6.471648763645962	6.3483233623258934	5.828776493265799	0.7140690580424826	1.3811419353309422	5.026637419483223	5.783228270298226	5.938966028255987	6.420100805230259	6.0650472484446185	5.392668841897422	5.711692597729661	6.48095451031834	5.1078789058652205	4.932433771512375	5.92670977874322	5.649414962090997	4.187831319683399	6.086733504671035	4.909963922318005	5.481899050356486	5.968322194451714	5.647580350407086	6.07297695346166	6.519955828035245
alpha_rarefaction_1256_2.txt	1256	2	1.1523802653959465	5.6716316113287455	6.315626436902278	5.313206857277649	6.001816409825054	6.373542920603664	6.741191693891228	5.840611591874885	6.6775996308426935	6.156501062855838	5.040256930011249	0.49463203938957184	6.173166029468009	4.573172855422823	4.354296693691395	4.406651965460879	5.777658295536057	4.9137147666740955	6.132716606099663	6.034076835643456	6.126974648189279	6.092816068253528	6.415195298344604	6.4400213136644675	5.439774427240351	0.8204630123435457	1.45181497521126	4.994278621929223	5.815379581714239	6.046426159093759	6.340028958839906	5.918854779428177	5.322670554859578	5.6565979074493695	6.331901210067827	4.960272407220885	4.963349788200217	6.017142577605695	5.5187653086823465	4.32781868213503	5.934526626960252	5.084457078735707	5.550680567726576	5.993316875744861	5.434918241372665	6.087772206636887	6.4713630114423175
alpha_rarefaction_1256_3.txt	1256	3	1.0630422900728496	5.571590661588269	6.092713686963119	5.313808777995916	6.039821501488221	6.229761759664386	6.832307634628768	5.838055038706826	6.787932240409979	6.039646792258836	5.260035773692253	0.46544636001180634	6.025739443204089	4.579487869765752	4.53176523502989	4.3067097977832285	5.7617890435088706	4.732069764148397	5.936038333597823	6.135630992743113	6.160739820210146	5.919361816646386	6.389122052903657	6.412961612820336	5.715593405354525	0.7422602326597787	1.2356895953885332	4.999480686841263	5.917086195647788	5.9942329058825825	6.445441203957913	6.174100857648639	5.2090427036293026	5.717274366410577	6.286896367775521	5.150711283258082	4.985392060390341	5.831304750704499	5.521496919399977	4.305076605656066	6.1073396830976	4.946272381226249	5.643576179205843	6.028983587312373	5.5614852567134445	6.115779957902117	6.506808755891128
alpha_rarefaction_1256_4.txt	1256	4	1.1855119627706556	5.582505030698538	6.198028470129255	5.285680213799296	6.245708379386256	6.341051038067834	6.602069171262222	5.828576569792826	6.659071767188922	5.932372813229682	5.320961487859305	0.4738518917222869	5.915503193899916	4.586487907558108	4.684718821243884	4.1911908973401735	5.721439979022424	4.884268653422916	6.023523313741895	6.285692058421345	6.379110743618672	6.09303510282463	6.508224891530268	6.1190491285552575	5.47217161742348	0.6006472890827387	1.430987392637398	5.17248141000734	5.917588950755019	5.732087564897476	6.329856146522912	5.830759894454014	5.197054859399533	5.769494553181187	6.31926862102447	5.113743381374025	4.905217409756443	5.8807261127519075	5.683526230624594	4.519612962916256	6.013164209610818	4.941334654610215	5.553130550992406	5.922580938388876	5.5584431276468225	5.955673596064502	6.53320354030071
alpha_rarefaction_1256_5.txt	1256	5	1.0067257487861998	5.525587389839443	6.054058545161213	5.303415247617119	6.169946764278067	6.284134371702421	6.719862216344393	5.930414259136341	6.636335682854995	6.028041567227231	5.434726771209729	0.45460229460051205	6.2102491800544195	4.542907490662723	4.458997575896144	4.30246199566284	5.632931854743562	4.8568174768562296	6.185613381338793	6.031293959798322	6.249860504620625	6.114694144317569	6.436513375004814	6.230720970459987	5.57848310704049	0.7572936313331772	1.278861316933323	5.098618998822399	5.877653477545206	5.967789698922209	6.220428179913352	5.887052383550786	5.347232707401627	5.763029179840538	6.4996456672138585	5.233173707497173	4.9146258495137	5.878817729590599	5.573231369915538	4.264184682547557	5.9828307288088665	5.089146048768606	5.599249435268559	5.803567508767421	5.546287501943528	6.124521549082952	6.352173014630404
alpha_rarefaction_1256_6.txt	1256	6	1.0785451320903883	5.490441209698267	6.0940819963456185	5.318585266964236	6.255968810882605	6.301170193647408	6.5651831529647255	5.881710791908437	6.802983637874905	5.950982790219543	5.333577990582086	0.40024839191152767	6.046119357981046	4.430974992472686	4.599570291069077	4.141898952505162	5.716067655069487	4.895161595976679	5.882333104897721	5.971124092474965	6.290830648514067	6.0114393327435645	6.58940153207443	6.192067048193316	5.655289410875549	0.8485982015813955	1.4399551513497049	5.126263470464946	5.830655866225204	6.149798687635351	6.471588386042916	6.082987925643887	5.28532407253165	5.670007578231385	6.322427182110193	5.257998782061082	4.891276358488744	5.999977518901719	5.739656792089421	4.41303653560752	6.009893634952667	5.020802492791357	5.620785307216318	5.79521309603735	5.435863188172546	6.09040628810608	6.446512256493787
alpha_rarefaction_1256_7.txt	1256	7	1.020547621889686	5.809969254156841	6.156764102263975	5.24386971670899	6.021896274575188	6.258888457730924	6.685243709163548	5.840022780593082	6.6275710586085435	6.165258615605052	5.276248514929003	0.5146309780536437	6.0232531898067085	4.640841180363669	4.718296579474878	4.211585107144874	5.768572625700668	4.886275540567064	6.174700043669683	6.203359603803618	6.337529150288023	6.065778678366682	6.387879261614894	6.542898158022078	5.425837744918773	0.6780775957571511	1.3802324652898983	5.004357931645723	5.889724073096416	6.099925765826771	6.31610111236589	6.121044115440529	5.221100303684689	5.782028284471975	6.4824820868523805	4.917523188454503	5.1866834647874995	5.978881470201489	5.527059831989843	4.415956302373845	5.866357731370249	4.995204303491754	5.538462701951249	5.86118624717266	5.379274871713004	6.156981385158047	6.5174770695178195
alpha_rarefaction_1256_8.txt	1256	8	1.1813427074559217	5.639556124416364	6.079851773234227	5.42749236246612	6.0936631950503335	6.1956092500534705	6.601803305705762	5.928243468174042	6.739113030010798	5.965291509343849	5.3837059238448	0.4693368340460106	6.231685201481674	4.3714279813491705	4.5247701356102805	4.49656850642478	5.679940273588939	4.848554076109985	6.096383412898256	6.20342584102099	6.251419344736026	5.849368263787214	6.501614552031946	6.332200716597248	5.648606971819096	0.8262314140137978	1.2007012066135676	4.858145392280052	5.903251003751539	5.81838040975175	6.13713402074043	6.082742187553987	5.001592420195406	5.874922697798505	6.488655077991278	5.029118418883682	4.839814145521769	5.8151442932734625	5.567707233120679	4.376539008981463	6.055927361678269	4.987636756219873	5.5950188395915035	6.21280455873892	5.489587458152428	6.039780032739454	6.510977827523095
alpha_rarefaction_1256_9.txt	1256	9	1.034497038635306	5.629494146886405	6.241494320085146	5.351782385938931	6.061528759009128	6.264332293097481	6.532021677203273	6.019797817761186	6.783894125041375	6.137170100892068	5.116259316035436	0.45027661801391916	6.002022451275002	4.64108754896466	4.425968204622735	4.365647414312292	5.697292765525318	4.758463678980583	6.096005832785378	6.167936209003084	6.172134894780409	6.110752009179136	6.455503159988604	6.3185360929256555	5.464157396460969	0.7314783641607205	1.4065007004107777	5.06737615968381	5.79973499164627	5.910351230406766	6.200278045987528	5.884518480774677	5.292066086993498	5.863423288948019	6.320011009051597	5.15017740975374	5.033783463526409	5.867832494572699	5.702799581662046	4.413951275862352	6.026539684263565	4.964022772440487	5.425849392852491	5.810470274864821	5.56296610780061	6.09283838908575	6.630859997990979
alpha_rarefaction_2502_0.txt	2502	0	1.071831247340017	5.7814585925516075	6.14980980159856	5.377665171480136	6.16314389182334	6.532483979576075	6.776962991224481	6.1971966833200565	6.953551523554488	6.206312719817015	5.29234325261403	0.4757390078400566	6.265283918352102	4.6847601813544095	4.671915814824701	4.558350261886312	5.741611116349156	4.863588130017432	6.377039975563362	6.2718496858021	6.512864595884648	6.182572832107243	6.580328611240857	6.44148646232317	5.701995836919091	0.7318820984847472	1.330565510252743	5.24524949471839	5.88998231838479	6.2118029326707225	6.610690080446936	6.342674811057933	5.469051940423634	5.901254252685585	6.470444301626894	5.081379860176111	4.970398773842023	6.12131158817095	5.811931793774229	4.441332006887622	6.171238255789446	5.162802502995165	5.771242737697658	6.219392398853799	5.756704843282473	6.226552638493344	6.62981108548367
alpha_rarefaction_2502_1.txt	2502	1	1.037638677086363	5.740783531733185	6.197404632808183	5.545024467593623	6.304472057074085	6.444999147055724	6.803088389752401	6.0210744959611455	6.895708433676871	6.306144904564587	5.3770155065391005	0.5228166880481872	6.212774264812178	4.663283093874575	4.645571264058732	4.436757399182406	5.93025904805677	5.085782361558018	6.2394478689188295	6.284828762978749	6.429673794127862	6.185201001748726	6.67201426620858	6.492514734435528	5.718986920956277	0.7826585624688126	1.3652570817083993	5.1506338658133775	5.867390878595336	6.136655500479104	6.4569865296322435	6.289756128392486	5.431873827265047	5.983515873403905	6.61576023632484	5.135703615316297	5.0919611340009	5.9615903043474185	5.683685539171455	4.661374021749481	6.224859174692779	5.168098351522367	5.736063989662802	6.036927767624112	5.679494667556446	6.338802671181795	6.549729828980294
alpha_rarefaction_2502_2.txt	2502	2	1.246810069258329	5.787241330213027	6.256528101654054	5.4063057901327936	6.141549279644822	6.441586514572831	6.626557896266282	6.033942003795135	6.89071371215521	6.236058403658307	5.348294560873917	0.47173847739398933	6.228866383663588	4.640026119165049	4.634274972107844	4.5181147333528475	5.798931008804475	4.972774892172662	6.195167376597088	6.2193134196729245	6.351759464235799	6.346624659284046	6.6989858194259115	6.604891883303271	5.7380249521833795	0.7164751333929144	1.2705114925039969	5.166683866533888	6.080982347556457	6.328192000614152	6.462619080315556	6.210129388243134	5.517374207070293	5.88701519017632	6.602176564814376	5.1340127428023274	5.149906925006285	6.05112736730216	5.8243163688798925	4.5343766070045035	6.263263702031331	5.10291241967246	5.75343386748132	6.145564378814532	5.729860029310198	6.175454760517783	6.727236684765971
alpha_rarefaction_2502_3.txt	2502	3	1.0033759305261487	5.808455731196895	6.303290235771947	5.5551041950836915	6.247824784981772	6.528556542753679	6.8489538440374815	5.990890212445536	6.90395888848944	6.224621682004954	5.422219103375299	0.4782698807025444	6.185548338369112	4.677655098795142	4.700960537317098	4.566066072185675	5.753602629835311	4.903475515664976	6.189795973639405	6.291480541277102	6.47999665375323	6.209685056781922	6.676026599221311	6.575824464435246	5.719405962658185	0.7448014607516747	1.3116817223349104	5.020432530281353	6.068241793971469	6.149293777025276	6.630205888525225	6.257383868778665	5.466757864188825	5.791767261375167	6.6362325583506685	5.069748456550564	5.078344295707759	6.141365023108131	5.785950678214536	4.437504788364234	6.231660475898993	5.226585078978695	5.692947567656656	6.2277841376810175	5.739443240899133	6.359153742478667	6.7325552890656635
alpha_rarefaction_2502_4.txt	2502	4	1.153538568300264	5.713414102961207	6.211738334317652	5.539116299298855	6.207782170261488	6.350626286907229	6.825399295934584	6.06682802685969	6.992641736978838	6.248779585022412	5.401428815883836	0.5124336963770992	6.323321029969734	4.792234692010953	4.5204365174662415	4.506570227022533	5.870663458566263	5.004421293534457	6.2664771246149344	6.231049598979593	6.493142373145613	6.210417056436441	6.644321669353527	6.555916181249256	5.662006025651395	0.8127134174970152	1.4457554608421292	5.182320294435884	6.032715750180285	6.097939618244868	6.632004878549154	6.207105987847034	5.420031919650094	5.9203104455006414	6.604035332685875	5.06496466458976	5.170899830314754	6.181383080812233	5.7569537284265495	4.517412260830921	6.1742739511757945	5.2841461735761595	5.6347230829778185	6.096047023712838	5.5320577309989085	6.238691674771714	6.631705901599251
alpha_rarefaction_2502_5.txt	2502	5	1.1233530718398383	5.779169584124528	6.201209668400657	5.590064353854261	6.295726750430398	6.425658322687242	6.750478041318146	6.18247412360695	6.921004933304313	6.140066581531349	5.366235480499429	0.451146183378232	6.250022651334851	4.755719824381184	4.831888259245774	4.48151115751066	5.888382411361039	4.784739294482712	6.155736408612096	6.36782185773302	6.36413671003519	6.188657106034315	6.668584933882705	6.51340642740519	5.680231056681453	0.8040335347431251	1.2830921715999304	5.199098453123928	6.0123586411876095	6.057680217355737	6.493022065318032	6.298906099456204	5.409364562363617	5.956232791437859	6.596954814622977	5.181066958552	5.081030094715195	6.061770552721264	5.778572778005551	4.644073736176052	6.171047231144643	5.117304360684032	5.798147978256375	6.060495887963549	5.669671476939664	6.220206734597165	6.495237156979721
alpha_rarefaction_2502_6.txt	2502	6	1.1112492886046101	5.765849951776296	6.304429798359682	5.448081079346536	6.266010880775928	6.395599894028125	6.785580798416868	6.106475454124083	6.910840315152521	6.237980756466278	5.300239937071048	0.45514408264388284	6.09808592055732	4.6611178436038685	4.6021312094452815	4.591676484025236	5.760804302028517	4.876864547770147	6.293835677997806	6.334178132579857	6.541294831383436	6.268269829950843	6.699273871381028	6.5022776351260205	5.778448549355182	0.7260329375572393	1.2759606236431693	5.280514339180565	5.854253702439686	6.1454948745310425	6.683351311283263	6.20696043413669	5.463191836644127	5.9206871264451735	6.520875381369697	5.109226800170033	5.148147319693539	5.971452630947808	5.673176347879625	4.479630765911062	6.208084516006641	5.156617909614477	5.770118577892365	6.159333192162948	5.720395590107349	6.212150291262666	6.699065170100151
alpha_rarefaction_2502_7.txt	2502	7	1.224343485618501	5.811007658512436	6.289310480893856	5.524779719795852	6.222412044514225	6.500132625930607	6.781495580927347	5.991309655670353	6.93530869563302	6.408839923124909	5.335979945942615	0.5885607220016825	6.391018959156196	4.677866596376705	4.5861644676481745	4.393765346494164	5.823933516921321	4.9154144644360835	6.175429704050817	6.220221730365364	6.32259273284615	6.3425687696621535	6.561688304599125	6.439333051929041	5.654781638534392	0.8495030057230828	1.244391639999592	5.207117968363149	6.094772117293483	6.300440016383693	6.509767455357987	6.149333541483604	5.301721449614089	5.843171283082223	6.6458655338051855	5.177166483551814	5.031334729340924	6.135746702434349	5.607660422353986	4.334709677455829	6.144455697785243	5.2900708012212645	5.720051461209343	6.079934669560555	5.691485487213259	6.375298236533062	6.591385269774276
alpha_rarefaction_2502_8.txt	2502	8	1.1558924208796422	5.743492142442789	6.397597936953851	5.452329366473503	6.212352838500354	6.426703721328654	6.7603536653648035	6.091941275261206	6.856739440635683	6.1668367450999915	5.433401561653814	0.49388997854977795	6.217600125052269	4.579316498638963	4.615275962601238	4.477821637786464	5.84948283908725	5.010524665996638	6.341351192923444	6.376090576763663	6.448944172765047	6.1852426327322	6.636301797047796	6.352609810183404	5.740362335551242	0.7236487952559231	1.374649744797329	5.204574902145965	6.149476881794745	6.29132030000669	6.548996497272336	6.195729678727582	5.47134412072752	5.990424542910997	6.555666826910399	5.087585536453764	5.182370753644767	5.922350584174853	5.660154250285519	4.342129325296121	6.066507657423991	5.228040276051024	5.643093355690863	6.301055626658554	5.55572557369062	6.284136403545925	6.617418774793301
alpha_rarefaction_2502_9.txt	2502	9	1.0785527915234823	5.923972863677901	6.426053934270698	5.5158662678463255	6.314478192436601	6.500907432336003	6.826257870904745	6.098484087633587	6.91871240294932	6.08765418113994	5.308422308402957	0.4816878072710113	6.2645158485195624	4.716065421108603	4.659610338104996	4.401536371548669	5.807559002621038	4.978206226829277	6.073011133150188	6.164226866381436	6.335396005861087	6.193830209154149	6.679442104834764	6.449520659918081	5.706209789011667	0.8369224598187088	1.4216040494514757	5.117453974334565	6.017527353779966	6.136588602294703	6.482472886513956	6.193319865902579	5.437685308314939	5.854100617714894	6.495417713615549	5.214709343203429	5.18498699992018	6.023861565294833	5.713337005859167	4.583444001836807	6.17024062846407	5.229347347187372	5.79376293713862	6.102764852153306	5.666074046182968	6.329242870497016	6.574121937522431
alpha_rarefaction_3748_0.txt	3748	0	1.2754348254286136	5.862503609535892	6.373077310720477	5.516405526058193	6.183575163576416	6.509246881314622	6.8217631770837475	6.085077468187811	7.025229383219197	6.266741127157572	5.479054852046799	0.48778479598425967	6.277512605790672	4.778018107319174	4.773875750220664	4.640878800328727	5.895282024950212	5.060575355403127	6.286307185277546	6.395975753109604	6.590545869921141	6.285809063045218	6.750324659602704	6.5709109386024975	5.770777654366327	0.7877795463917464	1.4228715529894302	5.260909612221375	6.092997734887804	6.206935951724392	6.665540807323911	6.253152369099909	5.57115820326606	6.075056319367288	6.628968186953793	5.278815277264625	5.2246665593112604	6.2328333311485435	5.7678168209198795	4.579511448701742	6.201425417499226	5.241091386037896	5.818894560059899	6.232089865043088	5.794497039502772	6.401259606361433	6.795003796763808
alpha_rarefaction_3748_1.txt	3748	1	1.1975360853469084	5.8911742497080715	6.4502338182951595	5.503328191219219	6.319523610038203	6.605511650110338	6.921635981820484	6.208473937709067	6.95471133926957	6.359141715238878	5.431935003685197	0.4745099693307926	6.227842038492343	4.726731342933402	4.627880082602011	4.5887901266243984	6.019509346890534	4.936875491962645	6.320563455403765	6.38815253516876	6.592656648248585	6.2604434385701495	6.774611824013729	6.667252316588895	5.764139063385516	0.8303628890825203	1.3443546657118832	5.234773601526279	6.086770091500075	6.145564559797595	6.623695108729118	6.203511466329535	5.566182154832491	5.97238247174392	6.4934869037122445	5.251314445431828	5.168357142386075	6.132547767957521	5.7828805434316015	4.557475113327161	6.194743670015986	5.1203140710330315	5.7589917636836665	6.247288047974888	5.631415804918797	6.28360081544898	6.746216298583776
alpha_rarefaction_3748_2.txt	3748	2	1.206711421188396	5.789887786275874	6.30879058314976	5.492333592436422	6.191251517052817	6.559306125249448	6.834374537778223	6.161515587523044	7.025166512384172	6.300698803439509	5.464032331275218	0.4198292413889228	6.367211469690743	4.700807393908585	4.733382338816803	4.5181289400462505	5.8886685638018035	5.046969659791213	6.259300714802994	6.312260936192598	6.483094750218436	6.430017882916367	6.777579117280401	6.663449906118857	5.800285690140475	0.8425906048959355	1.3690391824564074	5.252705732857484	6.151944651030694	6.324811662516163	6.58214313258501	6.260551506868269	5.524952133453439	6.090879716529653	6.678380112374227	5.176228056199613	5.1418238797523355	6.244506004816618	5.8064667452166265	4.55479162006819	6.061215596562846	5.233684138626765	5.880719522269228	6.13797092202606	5.7696653231735215	6.389049391874828	6.747341970107786
alpha_rarefaction_3748_3.txt	3748	3	1.1174379402410548	5.86471754120013	6.308246181812477	5.5432568344467334	6.209051272769834	6.545016599093886	6.904459093333514	6.146808964276	6.964292875608636	6.3788463567618505	5.59304813937283	0.4750597559833084	6.380853909852132	4.835990364258386	4.71807246515351	4.456006447049015	5.848955744911581	5.024322135177565	6.337659653578576	6.446963836634387	6.661198582893982	6.283389943467416	6.787765864504819	6.5145449020790975	5.815567930437494	0.9225898876625243	1.394400035461627	5.3191928697947395	6.083051502797888	6.2724278258475525	6.64526693192678	6.220007772497249	5.412633156939749	6.008360527802297	6.70823954040557	5.1227700371633675	5.1015893892000514	6.275227981442575	5.78782503700712	4.593762762951601	6.291188781847371	5.30274670837752	5.772720406210823	6.257839795361036	5.697877527191865	6.377271228760741	6.820345091490984
alpha_rarefaction_3748_4.txt	3748	4	1.222916948877975	5.737396374874523	6.3529498542774725	5.59282806943062	6.31426858100298	6.543372147134396	6.885666363654646	6.109437096263826	6.895267701596317	6.378137775623109	5.5150324891387195	0.492132069320821	6.263914896148879	4.74826137283529	4.553015416510468	4.624837170280107	5.895923466787831	5.0443415511862275	6.379320540372295	6.361043596349711	6.507272394918306	6.126085669597522	6.680369466412063	6.61518131132388	5.805748783067625	0.8595906971025739	1.297293942533994	5.253608836094404	6.026446061601909	6.157375779067468	6.663161810869868	6.326149118989265	5.623514332384418	5.963822501361314	6.679922640929385	5.264332932877348	5.24877707643062	6.134865619254161	5.812056482708983	4.612693998831501	6.206521330488789	5.21578313371529	5.844974109874345	6.187496121214213	5.753276576383053	6.44107599586387	6.767029282073778
alpha_rarefaction_3748_5.txt	3748	5	1.1898791489203897	5.841552541362617	6.356469280822686	5.52749107301505	6.343961391497019	6.607603165256254	6.81302573857416	6.195127554088597	6.9442084386771885	6.269014553125357	5.450632256610926	0.5340892033936064	6.315656030683851	4.651342570420845	4.610188564449826	4.671453722211233	5.825162596476609	5.027589099679899	6.448942281770029	6.351639538256098	6.5755339831546555	6.291705025713008	6.854607314407174	6.717096599477112	5.851592328834655	0.873994957176987	1.521155202152911	5.31978419225715	6.115602883851915	6.202677556657996	6.688996214846724	6.429323783080878	5.477729044385521	6.046357560510145	6.622943308212107	5.221192225354343	5.172104491849389	6.1272573694090955	5.751458430010165	4.586875272940647	6.231892533576358	5.154924569901026	5.871435143250405	6.123377093947911	5.7198984574294265	6.3893985180137705	6.8251490186233505
alpha_rarefaction_3748_6.txt	3748	6	1.274752313418632	5.91205115209915	6.308451536547775	5.523481130554191	6.207578664015059	6.664070662090229	6.704339686771291	6.299007466133897	6.988992371808986	6.420137186675124	5.4981577936609805	0.48260420557944045	6.330586260717839	4.61702918535607	4.687308072162982	4.593016632662625	5.93939045447169	5.077069463346567	6.291726583793718	6.3788551326751035	6.533831113775871	6.2070645889727105	6.708322322114916	6.556526654376709	5.817434078943737	0.8372218733906044	1.4752470921509115	5.219858871367211	6.095953765668164	6.220252638863371	6.522365607875315	6.342700319828648	5.488842089028434	5.9367858338448825	6.578903682138978	5.381476410612127	5.240883461027801	6.061344288616671	5.78512149237386	4.518579272274022	6.234348022875459	5.301012322953663	5.725665704457914	6.211972446262628	5.7349075541899905	6.2943643256067	6.786218608713815
alpha_rarefaction_3748_7.txt	3748	7	1.1561259191414694	5.839743984451548	6.285392277540237	5.680142662394043	6.353419496129733	6.571805254363351	6.963139992010723	6.168444475800348	6.906131130283934	6.383104230372853	5.472886458280607	0.3937145063539741	6.197798436098042	4.759340222288451	4.7086577921644235	4.433402005622939	5.80088101910378	4.9909741734091915	6.370908105583698	6.348737413973231	6.502922611304044	6.320287102962472	6.696569900286147	6.625066002710505	5.656502066718266	0.8197845138613123	1.562931447718983	5.167413574934715	6.145204287876068	6.2970848051088355	6.617306871788445	6.317089933559756	5.514428707521834	5.892696085708692	6.706933472471365	5.3327237864989465	5.243844554466721	6.1660910403922635	5.775590853505324	4.515580816210037	6.208278346305379	5.272345543053984	5.701678348110356	6.215811692209863	5.6931952917976485	6.415531514153799	6.739078440309666
alpha_rarefaction_3748_8.txt	3748	8	1.1823443161791978	5.904742153648392	6.362806771990429	5.619292053663553	6.3193418776923735	6.457823089779477	6.909282448414423	6.143142835457746	7.038356037149207	6.306756523529107	5.366700585407333	0.482703660918501	6.305815935456294	4.73209401761186	4.856459723216046	4.571114358417255	5.951378713232688	4.939500968136972	6.308665334623639	6.364389460441718	6.576627629275625	6.258286460530968	6.740006511067131	6.653253985469483	5.817638459510725	0.8276073763598992	1.519733656244113	5.21668827626323	6.110271077100625	6.179334158454246	6.457795336027198	6.334562788876056	5.480350903315575	6.0563754134313985	6.546788213579787	5.310559994112742	5.125848286382426	6.162195373713934	5.807445403968664	4.539265092447986	6.186968824052515	5.2427423258416574	5.824551347561218	6.115011434651522	5.89354762240723	6.3499522740553545	6.790848676213574
alpha_rarefaction_3748_9.txt	3748	9	1.1335111961247002	5.851568662885378	6.311380007030072	5.576537440228125	6.323124111167877	6.404763066972174	6.8504787228093456	6.146449120058743	6.986178052272856	6.306032131025696	5.456864043191123	0.5548633064295059	6.372166025869958	4.636664983503427	4.675575426803625	4.574247914152744	5.8983351244698365	4.900483527605499	6.2890290103325865	6.396342051521342	6.5462268609465	6.30785466209278	6.723329517564553	6.6562589801196825	5.86280220624395	0.8412889979304556	1.3240661543210284	5.374784060228228	6.137335828989482	6.213654377987145	6.553798071951832	6.326030404647627	5.651331845958478	6.018013586351006	6.625168061943025	5.246835992385402	5.214108366055018	6.1447040305489615	5.8634606477376785	4.601607592689852	6.295106498849774	5.208155165034767	5.828320077006946	6.274010650924554	5.677240142141051	6.427217322189356	6.78206609525078
alpha_rarefaction_4994_0.txt	4994	0	1.2140074212075873	5.908455252642371	6.425544256250656	5.5526461072402595	6.2349984709943165	6.519957214373549	6.944264412120675	6.1002514454217724	7.05663241522512	6.3536056844657205	5.3647645534451645	0.5099098092453375	6.297089493983346	4.872693542288775	4.81857336228794	4.53495687251822	5.885747160639383	4.9910767317941485	6.458791478996265	6.459942404808408	6.549253223269721	6.352484584501025	6.653468359506904	6.634639162966708	5.819729443846589	0.800655793167237	1.4700590812861807	5.3401173824986525	6.197812449876164	6.266983705454495	6.681194652534556	6.317283633525968	5.625288812566924	6.113506073584675	6.736434935952238	5.3391287514484	5.202607387863733	6.169986784265505	5.807325844948231	4.515656407538196	6.316742371294568	5.136998179671092	5.762430788670205	6.217395071221394	5.774134428476884	6.451817487236934	6.835185511440406
alpha_rarefaction_4994_1.txt	4994	1	1.1653424510648545	5.946614436163879	6.3475568167131	5.605478375515515	6.298913577480994	6.585350991490957	6.935967951520956	6.245791037936529	6.998723801890532	6.352022059276828	5.41130018278136	0.48003037383695946	6.377671284568199	4.843924953475784	4.823815233408351	4.568062864877942	6.010294811444376	5.045606716852464	6.400437997678035	6.41466509013746	6.558189543279208	6.255686837288705	6.815517766696863	6.567667431440061	5.900562025788565	0.9111389430661713	1.462583990485208	5.2437281347425255	6.128127994110256	6.250776969862302	6.586834215168347	6.387009256096024	5.663060355806087	6.0653054323346804	6.715113636215791	5.304130893410213	5.149027628434167	6.299333008393689	5.940833115651334	4.622419196708334	6.217906111554727	5.282546641253754	5.822504937492786	6.249185553652347	5.831798959595645	6.386814551163841	6.825191570781172
alpha_rarefaction_4994_2.txt	4994	2	1.125551295510621	5.818721208688995	6.425074974930686	5.556278398440021	6.307814215311186	6.625568147397885	6.882994153115336	6.234336382694166	7.028056160782219	6.326035748717307	5.55313530462061	0.4877761089758519	6.402657590988085	4.750995122051302	4.763583303233218	4.612803163680286	5.881436596781452	4.844331104975917	6.393875016777541	6.418810523531839	6.563578601631493	6.359080573490832	6.81693608680824	6.652433168754412	5.876871066524881	0.7566750482081239	1.410508276008228	5.384955392304134	6.119282833959184	6.314357970356025	6.674224584826005	6.235074439749693	5.6511514301751395	5.9608727493868106	6.6629201227956765	5.2744899440482085	5.195308474411515	6.181122223952307	5.9164170507317175	4.581038948088938	6.27590640092027	5.275662387175231	5.959307490736758	6.282629577861846	5.789532512724264	6.381780627865674	6.825789805213372
alpha_rarefaction_4994_3.txt	4994	3	1.0737327565326837	5.88704637354099	6.3892506608801565	5.610857493918364	6.276964408235867	6.532377225400962	6.975437114354216	6.10415767934275	6.988934372626951	6.353313187274991	5.466222840922606	0.5030087783517128	6.255349201717837	4.8522748663492505	4.846931544247258	4.574476334595405	5.954572939294708	5.057380326852019	6.340602628433516	6.459302151948156	6.560695066020328	6.301550054048377	6.764641663629412	6.575486575741368	5.783114113080684	0.7915377204513925	1.3754984256276028	5.289934875941421	6.135852475263257	6.320055755055214	6.628933631575701	6.263392607008908	5.564298092998368	6.136171915642361	6.668080601690721	5.322233203586062	5.308610922470028	6.278006779342579	5.887606813299593	4.711720390476389	6.206080248263224	5.297061704215383	5.846583234574215	6.253976780548505	5.840747644598912	6.436575784236485	6.800942265111752
alpha_rarefaction_4994_4.txt	4994	4	1.1714604187151807	5.8399427401040205	6.337016903481602	5.590595708190285	6.362526098622907	6.558024123577401	6.967664734870657	6.240340098078674	7.030667431073529	6.3031073661222825	5.4794544834514065	0.5073139524823588	6.281122399309617	4.768605773564471	4.793605622254409	4.510374564558298	5.803446104756155	5.071345881938346	6.278444579131939	6.418642118035874	6.522345443413584	6.4007015637577815	6.680599254842864	6.619807369892564	5.8502263928522025	0.8368353753140335	1.3871504920260738	5.276348477770308	6.1500268398772	6.3055725973032235	6.728937801109345	6.351843649848755	5.625090303722647	6.108434021389437	6.786673968700641	5.295798990827596	5.167815330655126	6.187776328971551	5.8843419504843615	4.546987492280174	6.241014020064181	5.196250199223542	5.755846092411883	6.279452158167335	5.624290349961713	6.4491267666133645	6.777740478848505
alpha_rarefaction_4994_5.txt	4994	5	1.2579912149622472	5.9569115083502675	6.370545236379511	5.574823622456055	6.28226641695539	6.65434352852075	6.938879230483774	6.194574162707582	6.981281349531494	6.4052797350451876	5.486128443901892	0.45593106503695924	6.259833747179089	4.868402721619848	4.789854832319095	4.5836201919676895	5.902113212710324	5.018375376761302	6.284841302839791	6.455817328698153	6.538506163084174	6.33418551239985	6.782670442676405	6.658024398412667	5.934616794790487	0.8321636383043307	1.502488260366383	5.321920404984104	6.069321717905532	6.300033829187293	6.673530337091717	6.355955429926798	5.659125819066823	6.095308388663817	6.777264479019883	5.346364532976297	5.231941960129786	6.232435518003543	5.787766267538145	4.672133020689345	6.207957498799038	5.2971096718633595	5.855456264911123	6.289030180973027	5.789912118814231	6.367447380537092	6.7933818650534485
alpha_rarefaction_4994_6.txt	4994	6	1.1892619496650212	5.921464194099163	6.372694901912428	5.548401348020327	6.302099653743913	6.598720132172142	6.927563709757896	6.152253489252156	7.038715258790618	6.351798502924554	5.481817418189607	0.47791011978951087	6.262426442392509	4.8313611692351905	4.76256695955329	4.592684843314052	5.970366661058568	5.087401021739078	6.311870431063247	6.407292746034137	6.48804530824753	6.299721883840483	6.800940479759919	6.612464762944168	5.883907976111835	0.8163624284052574	1.4051373097235313	5.2928170102545575	6.126915501128724	6.370026411512779	6.727505586585172	6.27374713506662	5.586859685526454	6.081975565724026	6.644791052030238	5.238172457689079	5.0684183622468355	6.204062358989748	5.882995669477308	4.577287370152098	6.268180102758533	5.175710792645738	5.780938529301151	6.411142767939855	5.724854131305267	6.39082779228755	6.817719656956697
alpha_rarefaction_4994_7.txt	4994	7	1.1802415757121307	5.864876291743958	6.305059996697537	5.610087140506193	6.356175674287489	6.589756006066195	6.961099803940507	6.251032459581237	6.968729231250031	6.387733346815792	5.5246705522988115	0.46399050569873446	6.264078076139128	4.663470834467202	4.732082739506193	4.609734703887885	5.901452110049644	5.025741278671245	6.390437649603681	6.472002397692407	6.483135519014682	6.328156717475548	6.775166188953427	6.621786264235323	5.848689890684191	0.8422286506387358	1.5043489997156023	5.228982827689235	6.13021012515368	6.2441238827085765	6.736029494008656	6.359499329838619	5.527758805703742	6.025477693079794	6.67873517099251	5.336371841859162	5.1903134865769545	6.28484150170337	5.837599266243473	4.563454272048785	6.227335890976635	5.277941266231825	5.846585826403687	6.261363739321991	5.735023806643103	6.44790787877691	6.805089878793369
alpha_rarefaction_4994_8.txt	4994	8	1.1977170358965816	5.807760380727752	6.3382041004028995	5.649434846210082	6.334338377097537	6.5717032540320774	6.959356452171148	6.065781512854669	7.059767295825756	6.366205319443641	5.425394520700386	0.4960863723814411	6.33274720541562	4.70602043030382	4.714974239147484	4.532825595418695	5.984639313168577	5.055216448930807	6.380764274414356	6.408555411887274	6.462453688403899	6.272356386769383	6.802405416865277	6.553256218033348	5.869008048989994	0.8746950610178441	1.4562144388741212	5.390388166698825	6.1326703383962915	6.308690179560639	6.6357056823351925	6.254509488605977	5.554281251764783	6.124949893910145	6.683021028310775	5.226047135906564	5.342066695570198	6.261889287478439	5.784214531250193	4.631433033130594	6.285394338382314	5.234246919810683	5.856034168520472	6.315142249891786	5.695614325743396	6.492621666900215	6.865858812392162
alpha_rarefaction_4994_9.txt	4994	9	1.212577069672283	5.897644325374888	6.474918629547481	5.600243872735404	6.262471223255756	6.656390275454118	6.904852014870356	6.211436664833384	7.037510183845692	6.283265770792122	5.451386164576117	0.4682711900159511	6.245057838359244	4.779736532083533	4.689762243080724	4.611744079968146	5.9443474770868665	5.028566824299958	6.3029203633228885	6.421625480010399	6.582182083998113	6.388269254611546	6.748591541836045	6.6812993258254405	5.939383649862443	0.8480254455605685	1.5043280079086785	5.333803040527237	6.227380920103138	6.27594987484928	6.678224324752444	6.30290409032029	5.468524285093995	5.973616453771493	6.7451317108541335	5.213244928357329	5.188643162226176	6.231748993938624	5.8010834520522865	4.6558336883859806	6.22982636471726	5.226668231408967	5.970076460009683	6.270113048700824	5.783437479888475	6.42846692658892	6.797096706790427
alpha_rarefaction_6240_0.txt	6240	0	1.2078233570651955	6.036143812799352	6.383420676353058	5.728195648710844	6.356893242975692	6.610508368147878	7.019987779123691	6.274203057324465	7.030304406222325	6.442353563205868	5.439794066433312	0.48614959808551395	6.24880313470819	4.6910327784337005	4.814309446279366	4.610927665207112	5.973871381313551	5.042183273652377	6.414619423273818	6.474657161561435	6.596916277864608	6.372107846516632	6.793348184425756	6.715944924350845	5.874691767007817	0.8134245486813659	1.3849757851322617	5.320264926513225	6.163131577911608	6.255238748686251	6.72527757844216	6.371095910547922	5.631584692160004	6.16838845635273	6.709146604434727	5.398225153865307	5.297528395613459	6.259574953169058	5.894343360450049	4.650466925219449	6.39794984196069	5.254818062671808	5.933227195229863	6.413436054620053	5.692493474135706	6.497145461429442	6.929709325006252
alpha_rarefaction_6240_1.txt	6240	1	1.14965681765976	5.939877911857583	6.401893595231041	5.561980228040701	6.339246635895185	6.687895042280847	7.048615551601585	6.259473796193134	7.030676266242114	6.425789662390236	5.50528119980356	0.46826347022490367	6.303598990038688	4.773490819945119	4.698463848871533	4.619214549900232	5.95651587692752	4.919605403131482	6.343424288074026	6.38004675816051	6.52736287294951	6.391262952109415	6.755651986782393	6.665243655942276	5.949620139439366	0.8405371142743652	1.4172808925519358	5.337592837010666	6.094100776703905	6.327892613184755	6.693388649810476	6.364118526262136	5.646464487887642	6.031975515696665	6.703133785369358	5.339970699098895	5.224509344260018	6.254354960853595	5.8608425023857365	4.661338294908835	6.252495615854158	5.311267024790254	5.911405913102139	6.209934265573534	5.817196561921709	6.483493934990254	6.8745787242480345
alpha_rarefaction_6240_2.txt	6240	2	1.1150378572301078	5.970531338979366	6.339149513740022	5.621354635533626	6.356831145489246	6.645825133967693	6.952504361457275	6.244865463164658	7.039002874394455	6.447937697705744	5.4636211802239405	0.5158208706010803	6.379852843911197	4.692828740976468	4.796582808987246	4.527903178334995	5.949199364333953	5.112119751519887	6.342657284481866	6.479033991731082	6.5660227869390235	6.408452313741414	6.8083872612214495	6.714002439574494	5.941372205098316	0.8669065996925	1.5107983363515873	5.368519272392584	6.185054119408086	6.320530645161107	6.661496521216272	6.423814586687819	5.64495502351579	6.199255373212366	6.732916892811876	5.246970918537203	5.240987963818048	6.285180130434324	5.953242388162776	4.641521286707668	6.306831267090866	5.393214354855885	5.855764366268512	6.33115835855345	5.956972530503864	6.515830623494185	6.812738371767678
alpha_rarefaction_6240_3.txt	6240	3	1.167888290292979	5.92982792665792	6.361511463027498	5.60128226987731	6.281186248387649	6.567632165194869	6.960954338035103	6.273615238000763	6.978514184265992	6.418096087219697	5.567815027199529	0.4602067583200077	6.357927906786497	4.799996646032809	4.775867054208783	4.59127562824205	5.888406395298209	5.068181627220464	6.331128899851993	6.52143608135021	6.566094655940462	6.336142287886199	6.772705629410973	6.690547307963106	5.928539045045492	0.8418387006699612	1.3617361834256863	5.356730383440145	6.142011917059222	6.274867749238372	6.650647909810082	6.358724542373331	5.663692410288789	6.151438028233659	6.748878018634634	5.326102468414927	5.295475062921361	6.2689872729331615	5.977402107764575	4.65405147633562	6.262730574809268	5.284459156044385	5.940269627709572	6.248354494099957	5.813657267470028	6.502658976402452	6.8120109037147785
alpha_rarefaction_6240_4.txt	6240	4	1.230099808601069	5.908739915114499	6.368174811875808	5.628910662426761	6.310053364474735	6.639822803135252	6.971330737306395	6.222044939515994	7.022603392832219	6.344307233165902	5.5535700064222855	0.48983875678646693	6.405292863323724	4.744510452969027	4.745600070982524	4.547497931578241	5.971772005334627	5.050163920142098	6.416025426429075	6.466762807656211	6.591946750780448	6.253195081280107	6.833028150412579	6.6769325166369935	5.847238856095106	0.8448473104304053	1.5223218010948913	5.349964560827416	6.088768926759522	6.286514861116214	6.692501457344162	6.363534040002383	5.578724314059324	6.105588442896296	6.788860735161364	5.293213747362439	5.199234920747126	6.297954385288645	5.881717414936593	4.699904952045151	6.239273798037006	5.3468652029835875	5.890141604692634	6.312161965197219	5.756482654361159	6.489086192414681	6.862934314099564
alpha_rarefaction_6240_5.txt	6240	5	1.2045957093145616	5.924259685636396	6.395274089505932	5.608827680618122	6.356328096470232	6.645325896900258	6.967609643189551	6.216695292699037	7.035742901596759	6.281948120312505	5.5806388436453656	0.5075982465105007	6.396000117891324	4.859039719693119	4.799323108592656	4.603583443234082	5.9028006486952	5.125497195927667	6.407367078955196	6.4309626451693305	6.60838171194839	6.237722387068133	6.779695579939631	6.566906473645148	5.927488379640494	0.8182743746217932	1.5080958466318843	5.326854592772122	6.0819461478197265	6.383378088496216	6.689231017811596	6.391331517604788	5.620358184045307	6.035032210933353	6.664397011042437	5.288551598200593	5.214476584525241	6.312412589314464	5.826384799020775	4.729285034337954	6.27864414904311	5.306521827317116	5.8368051575970545	6.265967384235574	5.837365973887948	6.448810770143997	6.847255903482339
alpha_rarefaction_6240_6.txt	6240	6	1.1916361442769976	5.896317877831337	6.3747153999988635	5.612580720903927	6.306327642266961	6.648404887362384	6.957682769016975	6.251177995182993	7.0174004049457235	6.432970733318743	5.55106482047402	0.4866644147773504	6.376503135230062	4.763543043326857	4.779756971657508	4.588068462693285	6.01110329387269	5.018125093376599	6.3803248697612265	6.482401697434079	6.6367629259016505	6.328163876112882	6.7653362480809465	6.603917059916792	5.815754987446274	0.852677435764167	1.364184779004131	5.372668064160975	6.245874893390177	6.355603849135565	6.7481100844662825	6.3244428529877545	5.660241565172253	6.052319229139944	6.726258027477072	5.32089583642491	5.218560373419574	6.2558934870316625	5.803298557997016	4.637194686079237	6.252081187829335	5.325535646297355	5.858907940982137	6.242511362667939	5.802363655534354	6.513247009336464	6.890381661258976
alpha_rarefaction_6240_7.txt	6240	7	1.1833527787428424	5.945081538777095	6.397332889162614	5.674799023789419	6.325575923813579	6.59189829807567	6.994980711294234	6.2486940420479895	7.118165713207885	6.41487528605258	5.606420778221251	0.5148587255754722	6.3804632474306855	4.729094851393645	4.736094461404475	4.571744330934971	6.039442775453741	5.024990384565055	6.446570998160465	6.450702795519047	6.588760940369656	6.364671084442152	6.710996287829195	6.641134306181503	5.872334602775232	0.8107199036815455	1.5020428848821175	5.257878555365254	6.247298469344882	6.3639724854599535	6.666729804488532	6.359780185236918	5.585498089177388	6.025635932768055	6.750086514615419	5.375887014359135	5.198991346212938	6.23135840241444	5.8837764586634815	4.680088957342372	6.278604130404988	5.337914645348986	5.881320108196892	6.274055291073045	5.9148510211744885	6.441179038353551	6.8819181483897705
alpha_rarefaction_6240_8.txt	6240	8	1.2079744258350762	5.852715919641171	6.473262215365976	5.573042459116646	6.3602787949460655	6.616086642183393	6.956346031455823	6.283569895462553	7.0656071193225625	6.464927150912584	5.546169461762795	0.49621007830328717	6.281885022353063	4.843713155431309	4.749988439661923	4.5855089069738	6.061993838419536	5.108746213452273	6.362187185331824	6.463909746552142	6.583433941284181	6.316305430709878	6.812292686232174	6.6671268737030145	5.8847156801788465	0.9027208882101878	1.3901223749202158	5.3424581671680595	6.158425927323679	6.372166582934989	6.774897162441179	6.345836347894501	5.59158746792	5.973448475389214	6.803541164860477	5.288845671859777	5.21068902015932	6.307636460202621	5.83276632960791	4.6201514223230795	6.2429370079115785	5.356875470488868	5.816142894202925	6.2532227285561595	5.751278634718846	6.512248068434747	6.863745317717049
alpha_rarefaction_6240_9.txt	6240	9	1.190858418927208	5.947488086753809	6.389642279208195	5.659745225080179	6.368103115882514	6.5559289917662475	6.943782112259718	6.207420022739449	7.0313502799309076	6.3913461993343175	5.58945857819296	0.48491795802860393	6.356094386436339	4.765667452544496	4.796876087588913	4.673588462750399	5.939941379404672	5.013429635296876	6.402892296756537	6.475292198375078	6.591321247795822	6.335690544609367	6.767674843258654	6.668397898342734	5.919046229603931	0.8042361692495575	1.4613801092039145	5.187976088463089	6.209978487414446	6.323549473181929	6.754237295911482	6.396189852127957	5.66727687679231	6.093954534386907	6.744551434379912	5.309448763540168	5.338485071660944	6.267504240180994	5.8312826137620695	4.579668877791833	6.274475049311773	5.321146259295569	5.953854850317143	6.290710879201233	5.708106789123186	6.505765605118849	6.800270051592915
alpha_rarefaction_7486_0.txt	7486	0	1.190945919024386	5.930749514555783	6.41235284632904	5.5984596262958455	6.390028099066594	6.651774245087611	6.958255720120729	6.287818495949706	7.07348836172612	6.5324802357763945	5.621891157900917	0.4585905058322807	6.417557461955788	4.731531403937355	4.744539365157707	4.638152223075639	5.932744232567012	5.08196062915329	6.392596887163819	6.469498956793217	6.664752673659079	6.4147018699156035	6.838605826618587	6.713720679260694	5.862721299352751	0.9226916342583781	1.5129714603827549	5.4044953075178155	6.213264956043159	6.38945796798135	6.69296738935143	6.438907295364318	5.633439181966723	6.138080005583565	6.746212981227811	5.335746140730028	5.243678382132409	6.295945034732767	5.891099104563108	4.654787818854026	6.3299564849616266	5.331309151559346	5.911881492829494	6.321284603997264	5.855121702117705	6.51536648421604	6.883091901706793
alpha_rarefaction_7486_1.txt	7486	1	1.183114396930928	5.9089055761890386	6.422041344487429	5.712520701801613	6.349099664687776	6.664420569068039	6.9562318833742065	6.233267624915964	7.1051563785414364	6.4498608963443	5.553857068623146	0.48964659314475756	6.460090682559519	4.850381499473257	4.8486300500910495	4.586449687645104	5.89657128979698	5.100796693724058	6.418430272272647	6.514795323987179	6.693763557406244	6.453311139248582	6.788199028885546	6.681861819258459	5.895174592141572	0.8702947456817689	1.4962087785426452	5.335070885766886	6.160029337928315	6.396484903359969	6.72745431591938	6.42742108042956	5.654376144465987	6.13796222207326	6.73214437576506	5.381262088474964	5.271988842033027	6.249258750732512	5.8921625658607635	4.679821786513034	6.341601904930241	5.366045196426499	5.881100638980906	6.330950959088546	5.814756039901706	6.478447197921485	6.9304833261348255
alpha_rarefaction_7486_2.txt	7486	2	1.2048110849151086	5.904087534112106	6.458702698724719	5.647758642567536	6.328746504667135	6.597577591808711	6.930450010663134	6.1508110375528045	7.086566235367482	6.426470398971366	5.506622552635425	0.5374476327924582	6.418082117443015	4.763922242706104	4.763446027769803	4.6697136459659845	6.035756998393384	5.119945213433885	6.411890888602035	6.5042144326660525	6.622792478736568	6.405172562715574	6.842816382706921	6.718807275954054	5.9574378091442	0.8507753420085765	1.4657283279408226	5.357288832174622	6.19671935486367	6.371074308625278	6.667596575022421	6.463621483774398	5.562598353591349	6.155078936723652	6.812260398730162	5.370228399658495	5.346355962478088	6.289444560771371	5.943316118806861	4.687429794214703	6.298577088438161	5.308406439672135	5.834640151590151	6.357242419299612	5.888265771502784	6.383826484328356	6.88480994623791
alpha_rarefaction_7486_3.txt	7486	3	1.1299384935896288	5.928164139564869	6.464490856777271	5.572832837669346	6.320332656414664	6.693890399557586	6.881373277795539	6.311244893459073	7.114445588848754	6.33033486189479	5.568105273210999	0.48005868891661524	6.410683332090723	4.750454932483897	4.793766904123371	4.567542404542198	5.951704914216899	5.060679689250707	6.425505325180549	6.546023793954467	6.63463533311468	6.397824972379127	6.830518754239482	6.711372728229161	5.866197192237976	0.8417204660976516	1.4816291870813632	5.32138222076995	6.204492964483237	6.300446535279824	6.767666871115022	6.373269290941508	5.62712341442598	6.053729562102022	6.754021137189808	5.335906489322575	5.248153239217503	6.313528367772489	5.9794539374303675	4.683560316573669	6.328194960543757	5.3248121969925375	5.9330990266049195	6.292990769915217	5.869476614852158	6.5120189444796	6.853762175523778
alpha_rarefaction_7486_4.txt	7486	4	1.163382915485055	6.026606806274733	6.457119361083685	5.630446987117958	6.342469446029414	6.590100099492007	6.979679944501525	6.256723883549581	7.060081662191583	6.383487643662127	5.557456615100908	0.5468022852359826	6.405842705574906	4.831951727088392	4.8242432575618475	4.5475376534578205	6.003082740772209	5.0597508195816205	6.434276695990749	6.502909192207263	6.650826940261476	6.35517292856549	6.880018951421226	6.6734172871895225	5.979020169944912	0.8601275976839388	1.5068436940311842	5.375632061774367	6.181046078395987	6.352460258558494	6.747457268557284	6.425530652266068	5.585153404832366	6.143337867535768	6.726147539026473	5.2923319668448245	5.2666629597347425	6.2848040189584715	5.851984329026123	4.703188824631184	6.3859002006698	5.31918963514036	5.884109014469119	6.302243276615808	5.851050087831445	6.498991555272863	6.836396034215004
alpha_rarefaction_7486_5.txt	7486	5	1.1945816127941002	5.985433178493248	6.471726945797168	5.570697656818576	6.367752634757239	6.600953764586815	7.052288053807048	6.264674481498586	7.123713669879464	6.4004529609874075	5.576802508489055	0.524075890450836	6.329458873020887	4.801677899477034	4.793643908169588	4.594437196531084	5.976767099604714	5.1334296815633165	6.434982932246485	6.448264240114834	6.574585075891023	6.411017039521776	6.818005552640759	6.7313684245071315	5.946673656015991	0.8671342100407303	1.4808419399930401	5.334487700646024	6.239143783650501	6.423217733820712	6.652857569358382	6.42950354303294	5.6421036101553605	6.075879007071379	6.789852820302705	5.30146555388107	5.189754491275096	6.261700878373727	5.912125913917846	4.608019230609393	6.368256697930583	5.353237113910548	5.968116093072242	6.373246348660365	5.907144233180685	6.529151922200174	6.891533878599966
alpha_rarefaction_7486_6.txt	7486	6	1.2174216156256585	5.955427199175083	6.415317799492977	5.619295566242189	6.360024818124165	6.65871974588142	6.987479871715624	6.279560410564406	7.0897481968849405	6.452841138458342	5.506652190690072	0.46860656063750095	6.3472443688010705	4.873029850980383	4.838581998214993	4.67121888660032	5.9771778634569825	5.012828955249748	6.4276886204099055	6.548613701930229	6.657933505475725	6.377684551471551	6.8050220533076065	6.67456475939252	5.885937733203935	0.8632795070290036	1.4516305938475342	5.463634996569719	6.22062691784464	6.357928201158235	6.752203692131822	6.419510550558723	5.572901853792069	6.150366856183609	6.788806786552694	5.3781298623735605	5.319565654483872	6.25263113985018	5.914391426988866	4.697694241627191	6.29196690141667	5.281333646142617	5.9197171042433965	6.351523554631979	5.845235795654997	6.43433911449545	6.815488183123572
alpha_rarefaction_7486_7.txt	7486	7	1.2158010051147843	5.9700322552209055	6.41416798835391	5.592023683286317	6.35068505257663	6.640025380809243	6.998603210693107	6.255952809806792	7.087502644208823	6.438814622717208	5.541843268791002	0.5058391131560743	6.387933420707159	4.8313472667110355	4.840722090011724	4.540047913373651	5.996922271384133	5.095098732414595	6.44221976750109	6.437756842990162	6.614794487491901	6.377920859156299	6.746743612616411	6.63073050405477	5.91866056631017	0.844784790763256	1.4011207494584696	5.379817593394664	6.190053250658647	6.335339750171516	6.72526732003732	6.399150162501594	5.584661792510151	6.083817694525011	6.745099797406653	5.18701233812165	5.2952997448696815	6.282777958464576	5.914028300453027	4.686005786687456	6.379302730824601	5.343052429487306	5.944253868659581	6.261774082274345	5.839648440971908	6.441121005409887	6.888286748843484
alpha_rarefaction_7486_8.txt	7486	8	1.229746108928268	5.898376628233011	6.394775097092968	5.616650882434131	6.339203519509793	6.691397257269966	6.990624257492349	6.28721871581946	7.06246185003678	6.381330729118804	5.5393975804885605	0.48867074065325283	6.33652944209724	4.808534886827356	4.762054571890187	4.6357816440816855	5.960775468117254	5.068172673291149	6.45588478154595	6.538778067829066	6.6497959899865045	6.386866606543942	6.781185336696926	6.637441759272493	5.890916348914493	0.8611889258526662	1.5054653331642365	5.318663954850225	6.192461226395176	6.375902927031705	6.740136171443455	6.37916716744086	5.597767616486811	6.160403863145734	6.803143757767832	5.297975029651071	5.346165564226801	6.248641480534403	5.8977938093902775	4.666212355493247	6.299305897829413	5.276189312953127	5.952623397058742	6.362592385159626	5.872082043803905	6.5006145626188285	6.915516889740463
alpha_rarefaction_7486_9.txt	7486	9	1.2298612587649262	5.996681152287127	6.472423149761736	5.615431868629621	6.359335547461929	6.633831304561786	7.022087939134863	6.216774135463158	7.081041399183627	6.468474044311077	5.46779310517623	0.5052196244078699	6.371652529822134	4.850362606016728	4.8518308035123505	4.614976265527408	5.9756858719911	5.071548618084344	6.378293342704473	6.397826812075075	6.665740385313382	6.402008453711428	6.720806281544489	6.71160806684742	5.967243718692632	0.8481968520516109	1.5017608006131096	5.3387396238409215	6.198177304228714	6.376920327604769	6.747168587457792	6.408630931065983	5.615814919654356	6.087228764679422	6.812532220249133	5.342668643993239	5.308682015469329	6.27476718994448	5.836391510571755	4.660451169588156	6.320036656581324	5.3452864880775435	5.897752725320251	6.295495710489652	5.859087984156033	6.493278894871839	6.872981846564358
alpha_rarefaction_8732_0.txt	8732	0	1.216296184096044	5.951763132882933	6.443098259652668	5.666397880244849	6.401233827846361	6.661814712326489	6.993392460064173	6.2508048181071105	7.066975021421657	6.4571011649567955	5.5480865353675	0.47885579447037785	6.367350840732602	4.866256355927545	4.818915667420237	4.627669420048886	5.993675101038781	5.124307441540279	6.428938477499913	6.534120121466465	6.62031766948049	6.432505811521779	6.861863715301724	6.748594756614677	5.950869186122513	0.8725521151821897	1.4370092086121473	5.342503627926476	6.196343898217103	6.3778912505142245	6.783959242397846	6.457857558235256	5.706833682660199	6.101830910356713	6.764828832770505	5.38468818984096	5.36444532615804	6.270862503180998	5.912119046788047	4.692353600652495	6.285147957968744	5.3160392974835835	5.921197928907469	6.340415051291869	5.811841864403197	6.506851249435449	6.850897622298731
alpha_rarefaction_8732_1.txt	8732	1	1.1482885393285516	5.916787623093109	6.428043566037874	5.6458962160639405	6.388826178998176	6.652977878421282	6.991735201458702	6.279802048133779	7.023607808689071	6.48739519343319	5.569452483932729	0.49999647462069563	6.418856993294065	4.832776172764308	4.80120778013894	4.592369230935973	5.999110665788867	5.0365550208952214	6.408752100442035	6.456096778345937	6.578057468302235	6.462738377779501	6.819427607565849	6.744082960802738	5.942480187245229	0.8695911713392656	1.4728854157179783	5.432577533596561	6.2411674100070424	6.331968369416935	6.786129414475312	6.412895177110546	5.638471787529761	6.098947682248299	6.752302497199078	5.382837403904034	5.318277454776963	6.248670771834849	5.879185994245262	4.7338482160041355	6.358849153031581	5.355119176018478	5.973300547669668	6.379243432303273	5.8396750822690935	6.5266884208667495	6.8922607084738035
alpha_rarefaction_8732_2.txt	8732	2	1.2095185660457226	5.968138176995326	6.446372003624616	5.681765690115121	6.39587555870873	6.711756385975097	7.018556528611558	6.2745678338858015	7.086172188371542	6.413865696385321	5.554349688185137	0.516140445991627	6.365535229064265	4.838874652120571	4.809715638563808	4.7135332309729	5.9915744688666495	5.050144755455714	6.46285491812459	6.547411185935992	6.646650519374648	6.416558345601164	6.836568859961669	6.779594149504809	5.979863479678929	0.8698603244895123	1.4762481835180157	5.426496547200564	6.231272190275447	6.426933610462244	6.8142691450605435	6.478958698934417	5.624845284426691	6.108888797920187	6.77353822206652	5.386785712351675	5.25274192101175	6.382171485170327	5.898432372021629	4.660612390934089	6.347284993705184	5.349741754956802	5.88989103894694	6.3610003582415295	5.901035106037045	6.555570686101931	6.863527329893135
alpha_rarefaction_8732_3.txt	8732	3	1.2358880826712022	5.946489294893551	6.468701797485454	5.6629384843699615	6.395359143891065	6.663711751194802	6.97993102872013	6.291604671901106	7.092921005111762	6.471708037669717	5.569189685255398	0.5096285585400253	6.396847383665633	4.7968647044762	4.862990703783077	4.609944211679682	6.025956255326447	5.098073251246033	6.44364127759171	6.444194429905143	6.669265898667146	6.439406170319919	6.7929450108440195	6.730271765660872	5.896231961380976	0.874533478448948	1.4529333679918999	5.371362869332304	6.2984699018244426	6.4532765598611705	6.754664581742623	6.441067539828672	5.665605525157104	6.087209582752721	6.773956197559648	5.367509120085712	5.187150777038404	6.293683101707458	5.8653821083058295	4.645204190928751	6.373864679811701	5.380975160792706	5.915825836347164	6.36191451628841	5.866770639210067	6.551983790354603	6.8827858913696405
alpha_rarefaction_8732_4.txt	8732	4	1.209073015229419	5.9687906964515385	6.4493351810616035	5.5789386674762556	6.425485800579514	6.647215493515961	7.005554999596307	6.289272907897978	7.111163661602038	6.450070238603047	5.566047725380329	0.5186475142869269	6.428036861583465	4.816363530822188	4.727421180295626	4.601022164525686	6.025096324625676	5.080972318230899	6.467234952331819	6.513826734077254	6.590179550896823	6.330793075866593	6.859105312174494	6.676981466127697	5.850125708134227	0.8676039667671214	1.5132085549540433	5.422527781084845	6.207760524208345	6.364700863905703	6.758425503107815	6.407105328406554	5.694929294676662	6.122172366865112	6.817380142074781	5.468436912233662	5.307015319232194	6.318806549710095	5.943367366348382	4.704687724259547	6.401839231566964	5.449554734730089	5.907040061968963	6.395991473000423	5.809102793917401	6.486011758269678	6.881632235024954
alpha_rarefaction_8732_5.txt	8732	5	1.1915871867638212	5.928639345041284	6.411112226733071	5.635486344730395	6.382496334320317	6.7104841477303525	6.953740533423063	6.2285702635901155	7.116795881782302	6.421310644534751	5.56885296134237	0.49043213230379235	6.40701102827591	4.80921654325135	4.770190827607133	4.59256204984304	6.0000074699093044	5.097123766931121	6.470701915776906	6.499512847312488	6.675539985247928	6.410557091877655	6.8113258906516725	6.696105851690676	5.955736380021034	0.8319046525790639	1.512772739347391	5.32986053676244	6.2259509530284705	6.370345648600767	6.740721980301402	6.4394848067148915	5.677088993960939	6.120026461156768	6.763029951131259	5.338229665099185	5.311663740442212	6.33044156158866	5.923039728167217	4.625816906502338	6.330383182306245	5.362117038496445	5.936872379073787	6.3771399876934	5.7774544097452125	6.496474918631962	6.8842563617878065
alpha_rarefaction_8732_6.txt	8732	6	1.2243868476288726	5.986424860423569	6.4478916432578135	5.6112955072718735	6.4410039042991905	6.69873169960472	7.020293671341423	6.2353444210110816	7.096077838844345	6.383755804612305	5.536436764546524	0.5358680858570145	6.425138453114176	4.785586522210104	4.779325704690954	4.652258037722205	6.019982121396769	5.04087343794306	6.376527041160668	6.483882063596297	6.624046092634552	6.427567934306821	6.802878505510762	6.747499889415441	5.908985083815522	0.8374387970228148	1.422600532809618	5.341158299152991	6.237765327504021	6.366999270446684	6.830312429603546	6.413922054360107	5.635005257319846	6.219422660224251	6.814056435240588	5.272725117218241	5.37670367284066	6.315016390751243	5.890044368225571	4.755904268879533	6.365328589129637	5.344884503661828	5.939644893913504	6.338492968064708	5.781412363098478	6.5298111832875865	6.959605490559488
alpha_rarefaction_8732_7.txt	8732	7	1.162564882211737	5.917024452967121	6.4264708722451465	5.691837569395068	6.3690588896295335	6.71235316233091	7.0332012366144	6.330437816229038	7.069464855263205	6.462347209270069	5.508409953168638	0.45903280748632996	6.39845173799435	4.816196837097582	4.915191996496804	4.650075517683356	5.945328427649661	5.067368507992467	6.409965492884514	6.490507300587199	6.593603767447202	6.413328009756154	6.790893719435909	6.758458592741912	5.974749352771089	0.8322237021775173	1.475217152622785	5.309724167630909	6.219950556320795	6.297057127304124	6.733314857191722	6.420614263595311	5.750527767089525	6.137706759893804	6.844483016582432	5.334706806450542	5.300760569745867	6.289877317198573	5.869074460516923	4.623161162945304	6.267108022268652	5.392876835907991	5.987185812424183	6.392756692540695	5.892689127166357	6.517247156850141	6.898995986396499
alpha_rarefaction_8732_8.txt	8732	8	1.1894429714858994	5.8844392396490885	6.457623150380551	5.683502718264168	6.395761634612168	6.6487018916834995	7.004096250882608	6.324839964279217	7.122541329662637	6.4567267742721075	5.536833868849124	0.52478117055106	6.393620092368661	4.798502840561536	4.797800886115806	4.613340314169121	5.994489356601615	5.058541628139635	6.427802147317575	6.436986717878867	6.599839383080606	6.436552909974399	6.851210380326863	6.760666647282721	5.916118965164338	0.9187481446757801	1.519545854166109	5.272348055050531	6.218832807759522	6.423713448408963	6.8184641518708435	6.3699177553611275	5.696752765196351	6.1414795409816385	6.753102454395989	5.319865704301367	5.378402488105934	6.194128354981978	5.91127410798467	4.736391811486233	6.244828548192696	5.392348887725851	5.847801019404955	6.303294013355809	5.836035813301645	6.531831320680709	6.876913049038061
alpha_rarefaction_8732_9.txt	8732	9	1.2754854234956965	5.994747822392521	6.47556734734035	5.673483851933881	6.401219193989609	6.6639011137052035	7.034052035846282	6.33890370739442	7.067192842966929	6.401505906370488	5.533172432526375	0.5287193784977836	6.315119949226017	4.821962223114348	4.827801076114066	4.659756599113448	6.001018925470285	5.085099408115261	6.468076916999993	6.526472005058287	6.5721253896946	6.364641886407123	6.837957041393825	6.707981459818538	5.867999648269658	0.8385491734286384	1.5100059813218991	5.3737932884687725	6.132014767023117	6.345532019347212	6.753528441005274	6.435425986735211	5.651688308227511	6.181934899109321	6.779929153441288	5.329228210241009	5.26465619895061	6.295689684481674	5.886085307525557	4.587972535745386	6.341765326443299	5.339542053357829	6.023064659725232	6.332643766295128	5.822089739294891	6.593580747352655	6.942959463711504
alpha_rarefaction_9978_0.txt	9978	0	1.2289053280215536	6.021140897197248	6.451456459854409	5.619026374480624	6.441716309761854	6.661048474487096	7.075862287270862	6.295443732211791	7.101887230943715	6.450297080177802	5.604099562448293	0.4794394155441516	6.404362193417945	4.8209695807699	4.748562859042892	4.635818587116145	6.047029170296728	5.1342368845112825	6.436384492258565	6.549180730591322	6.642717956855377	6.449553886794842	6.8739894107132	6.702249882215986	5.951686437421981	0.8620421426104119	1.4340207262776268	5.341245884041927	6.239732300631905	6.379924310909825	6.789972081944844	6.450943572524134	5.698140359269165	6.182251760170273	6.7855638587032026	5.327085720374731	5.330734384814787	6.232532844638441	5.93627712027678	4.727279702037184	6.362243179378722	5.259417968113491	5.904753824134561	6.371652912124998	5.783140877991652	6.559833008016721	6.924950065799832
alpha_rarefaction_9978_1.txt	9978	1	1.2053625491333781	6.05351356282219	6.431000939526211	5.588136628752449	6.366661553979583	6.664205879047412	7.038545122354578	6.238905116868964	7.1404117078014	6.439807545772815	5.616003868165285	0.4913285019813303	6.44481426463355	4.792240206063954	4.859464091719428	4.563419876568032	6.001966392586423	5.07878354549553	6.451178874387766	6.532841098021122	6.628594456343554	6.463863933944109	6.811261002275813	6.728797806379647	5.994386893239127	0.8596763789432305	1.4663605029019198	5.3283409868600025	6.193447281107169	6.39945458833306	6.756149688839878	6.455728316445196	5.6902616761712235	6.119269046469551	6.799637313195866	5.40818591441654	5.356087334782814	6.326385087244928	5.8788386124947065	4.685770914541594	6.3934509481805835	5.340930528798584	5.924222727413657	6.382074417562588	5.904474886279183	6.537296050872382	6.955582063075897
alpha_rarefaction_9978_2.txt	9978	2	1.2361122112222938	6.028360368932651	6.459240740296615	5.708095143623268	6.375499727060202	6.660184300661793	6.999201622092337	6.324879094756468	7.077652067155021	6.4621304171720375	5.538678099257284	0.5070568679957335	6.306733310561277	4.785264684154413	4.787532638889172	4.633829691769694	5.976413255934675	5.068933453079531	6.460739215518283	6.496946592429636	6.646810260597059	6.433955303887138	6.895717338103562	6.732086065734235	5.899486769288695	0.8417809980641893	1.5079682881262608	5.36727406472144	6.252546555312429	6.348326561827029	6.761011576601938	6.404005878845176	5.661893694766174	6.150070125100362	6.836346311022916	5.38615879308157	5.317949162789297	6.342618450028087	5.975594539233349	4.718169315956228	6.402653778751053	5.355790435266655	5.978407699086867	6.382656800641036	5.885697835134453	6.477458521201542	6.934148131352006
alpha_rarefaction_9978_3.txt	9978	3	1.2072793092458258	5.920277167891561	6.496210901035383	5.662692250473453	6.408932005125848	6.662970117193648	6.988991064034693	6.351872142656285	7.166905851341683	6.479866053483612	5.543774400763062	0.49404016708007154	6.408017486084202	4.803524959531411	4.8139467642381595	4.657732731364084	6.027949508156644	5.095010550359258	6.436563643751087	6.544435693104193	6.633522614883811	6.437424838214876	6.856909318603874	6.728787483307347	6.012003464613774	0.8501575077241524	1.529474941380907	5.376031569599887	6.238034804471086	6.3567150519745566	6.805985025425183	6.467730727345137	5.6717870085089475	6.180334139015595	6.762910793970247	5.367409217521578	5.308080849231752	6.299590952772962	5.942886391823152	4.661966277417406	6.325328454735347	5.377598118715927	5.892769635305323	6.379160677370205	5.861916746976936	6.529249792060225	6.861395960296637
alpha_rarefaction_9978_4.txt	9978	4	1.2495067851629766	5.942789183852546	6.479523608841044	5.639565801252244	6.366960306610622	6.664168591893519	7.046785482768816	6.273377452796824	7.120700440421013	6.491348522401082	5.648235943115805	0.5194979982565568	6.461942063645508	4.8752096301006596	4.827925480208308	4.650203921956742	6.003516404671995	5.083347741399919	6.439685127705408	6.507873762895229	6.599109819926947	6.437946276590016	6.840441402773465	6.764904114603711	5.936187923959945	0.8824415856462271	1.4847877446222602	5.362974263404972	6.263494944475871	6.345171208847341	6.7975347433520925	6.425269828986797	5.666966548519679	6.153939027759304	6.789633397330368	5.374815198816038	5.304777357564083	6.306471614373114	5.935892598865162	4.684222515773599	6.3449828565715105	5.266527881372116	5.9568569161316125	6.4028927457745	5.833276065018974	6.57320275252678	6.88289901080722
alpha_rarefaction_9978_5.txt	9978	5	1.1982794528399598	5.920583052038812	6.498836501372198	5.637655893649015	6.342433294409383	6.70396503855374	7.004231164347525	6.2772197505171565	7.098462235897496	6.449941756059717	5.5559955800148355	0.5094876179625406	6.3505026248776915	4.843164037848423	4.768831621239888	4.597121647205003	6.073562673517806	5.074427392403844	6.449815094650204	6.516049762915118	6.626475731944687	6.424006447466206	6.822040473921696	6.712268063697755	5.92054434255246	0.8335434991868604	1.5056798540091865	5.380048069759916	6.232185530967885	6.342249417041678	6.797768206539342	6.41365755106862	5.649292532818575	6.1770181863044105	6.781912848300217	5.3910699854886985	5.392850555778239	6.335554472405602	5.952395235742782	4.689846229898766	6.336938691836004	5.367324245733293	5.925524491188568	6.416299996210261	5.898912584095974	6.500826841144	6.933532949769194
alpha_rarefaction_9978_6.txt	9978	6	1.234181232978071	6.019589507655187	6.488669133394202	5.689609740449449	6.395048587850318	6.674412374672905	7.064222775798852	6.253510454705426	7.1289620323969265	6.4399602430940135	5.544875282438203	0.5597955132533692	6.3921298337232395	4.854875021938625	4.844820909062333	4.634900211588098	6.056613736384806	5.083630716552457	6.46244452349255	6.539511496714535	6.65677715217996	6.383591789922365	6.893017377051308	6.7954513419371985	5.97252211889109	0.9087804897936106	1.5013148899887323	5.356767851178223	6.2225321638045505	6.398053329623298	6.720660184824242	6.406881469648661	5.670628340189746	6.144215044702161	6.795286242652813	5.363342208006834	5.2487693189477485	6.348113179655035	5.96003428480621	4.655589021991229	6.3422935739498625	5.26618845296208	5.919151831003597	6.3557714630615205	5.857912065342178	6.526146722612148	6.881719266125374
alpha_rarefaction_9978_7.txt	9978	7	1.214854316344576	5.9309787710398645	6.408072103641136	5.695177690729408	6.350693908738889	6.6582414111139325	7.000962292086237	6.327116572476915	7.0896186404496255	6.421732926948826	5.544073986215321	0.5202272574675559	6.417964490699874	4.812486133308101	4.855578972337199	4.6386440006438825	5.974077033310889	5.030793856530499	6.433218632554324	6.5331079309879	6.678074180923386	6.44498687060706	6.835478226005876	6.707578071730122	5.992261696468518	0.8648537298346622	1.435225646108522	5.389499646997114	6.223756728397993	6.437012595887629	6.7174928730541446	6.4566449146862555	5.642969899402497	6.122142285962192	6.777080646186607	5.43326515153781	5.332822938927908	6.369182191989129	5.906522047583138	4.688981546830603	6.384799669250716	5.382550973798718	5.834778768969715	6.378925883281193	5.949898396580026	6.576472971518939	6.907971962958234
alpha_rarefaction_9978_8.txt	9978	8	1.2439606612175822	5.9414996956880275	6.394436678291288	5.709749928124615	6.375422301777443	6.681682179593645	7.004964952539712	6.301416831514742	7.133489301041094	6.436787849691054	5.544723804277141	0.49407451158273236	6.39914068853055	4.8435644299836635	4.823118121181693	4.5845323522490915	6.02943963507703	5.102211180063654	6.429970402296668	6.551775010384626	6.601370011542992	6.382979137836904	6.848243890633758	6.677545769612944	5.917960120836093	0.8901685508127147	1.4644216718321603	5.378222635678144	6.2089992820035524	6.352250522429242	6.747983146171732	6.476424652592086	5.69955015881795	6.175126233023512	6.768558146296145	5.326251041576648	5.296379611008054	6.3471502280960905	5.905148081705992	4.5708464540425195	6.292107329685983	5.319258538656587	5.933257282842776	6.396940614447367	5.861705270663944	6.57652688655997	6.916905863166185
alpha_rarefaction_9978_9.txt	9978	9	1.220848968158159	5.9789563240410315	6.501276295744627	5.693158165748419	6.33740480042258	6.664873112005442	6.97957359210969	6.260213014423191	7.160112543524403	6.462317844637754	5.564726826026096	0.4936517304123734	6.42483850949632	4.8427221997267935	4.789803572566243	4.647352964887085	6.051871090980922	5.076475637273252	6.416377402840468	6.524508910993973	6.66870109603463	6.3447257659248555	6.904407704033948	6.746146743132418	5.933158154781111	0.8555476755076892	1.4405640016705004	5.338442548721713	6.220766351195475	6.341053772177087	6.701854038909835	6.425295897440486	5.733027053430372	6.154945677625484	6.788199020947285	5.343116327210089	5.256825364889545	6.327033266280493	5.924895104395102	4.673926548258506	6.31341773741871	5.406613138320671	5.953562909425312	6.3775063871259325	5.877374392061734	6.5039540894713666	6.973489315679474
alpha_rarefaction_11224_0.txt	11224	0	1.2218090534985158	6.001078959740897	6.511976046219707	5.639014575029867	6.393474502130425	6.6840058037371834	6.9431899002497275	6.267389228010257	7.137666414010309	6.4905498004327296	5.572138856599693	0.5185122873688135	6.406032613225606	4.891292439043345	4.806040234831116	4.585515805819581	6.008650402965105	5.039644974733991	6.4544621129779705	6.528854603976704	6.6560460086505735	6.491607382107358	6.866669511696717	6.71376722646723	5.918910215960611	0.856211359543847	1.4731385027243173	5.391914679546405	6.282813213837689	6.427058013414967	6.787547534430699	6.437099945777897	5.730852821661531	6.202475883997887	6.809233409536838	5.382754468532433	5.273806981923623	6.329490393767191	5.9781597538707	4.7416859150734245	6.420525155305316	5.286476131520933	5.936923730217446	6.432793822898507	5.851660893510218	6.560662024633276	6.90422768485173
alpha_rarefaction_11224_1.txt	11224	1	1.249387728392387	5.93728974704026	6.4084793149910615	5.7572909433044925	6.413438008066861	6.637312462334781	7.018773493583753	6.370563406065301	7.127961462717696	6.44736087731146	5.652023426840564	0.5091809369886506	6.431673625051864	4.79835297253821	4.855750088588199	4.645816675353192	5.9890649305248775	5.047974573841137	6.476437642211109	6.5520800517410525	6.677001696556741	6.368126086969142	6.890960135734518	6.803068405699543	5.996202275470012	0.8542424652958397	1.4603133472001786	5.389575487804117	6.316458051513557	6.376435114832935	6.769180602872304	6.46400213762515	5.6940284533711125	6.167840076329292	6.818319288648423	5.335375682367937	5.296740788747586	6.3548205826446065	5.9652121187322455	4.681287392574336	6.350632449979463	5.366773115035956	6.013806891081544	6.345911222600624	5.876344346852718	6.503902399001954	6.97709301523303
alpha_rarefaction_11224_2.txt	11224	2	1.2390541485361994	5.958887929103505	6.492599603152273	5.736525644486858	6.39553140588316	6.633046164911809	6.962003143434463	6.269437970479335	7.132539508150494	6.468180812123003	5.52027052035548	0.4974582953408119	6.370876143680671	4.836859901807344	4.804309556176393	4.6190772411434855	5.972000133071287	5.117146226768052	6.510779400888148	6.528103151622047	6.641969925644477	6.419337360317373	6.827413057601138	6.729583402017521	5.9685681945761635	0.8584270650509226	1.5273213122879745	5.400608788585342	6.235490810827541	6.400815027111711	6.74428793957284	6.459315831093617	5.700513832754805	6.142029365048217	6.735015400518101	5.333302557552792	5.379372683069934	6.334030193928484	5.973035869932762	4.7772591857995605	6.3317936977154385	5.326083242921693	5.885650369507529	6.3574842555951	5.795965837292881	6.573183703001727	6.965247956282395
alpha_rarefaction_11224_3.txt	11224	3	1.2284152556208534	5.9731008146727955	6.439608290387547	5.692351793071591	6.376184202035936	6.67261528068356	7.000146980683702	6.330480624407377	7.128386591766819	6.489274273049303	5.596129810161078	0.4975019896719799	6.41730994394016	4.875355134171673	4.815490746335754	4.647544981004712	6.000872944300056	5.063699689873817	6.447030557359005	6.487494709465857	6.6880628769123085	6.47753739579314	6.904794846823497	6.760409500167395	5.966700255895599	0.8642749029101124	1.5085545015080724	5.32371883996109	6.263370109372157	6.3780517992014305	6.769131158094393	6.4102757114474525	5.724381277197372	6.1437995808803265	6.785035386854508	5.396477502436489	5.289657518075584	6.350499542223885	5.97920677388374	4.725553367071836	6.350149022051254	5.372040700629146	5.972850472201093	6.344948533635462	5.858895706001885	6.571050896580175	6.981323336646864
alpha_rarefaction_11224_4.txt	11224	4	1.2385087839076239	5.982180530382919	6.482633864133807	5.670930128812454	6.405208577125673	6.627747899293566	7.025528293300594	6.361179720708127	7.17484433374924	6.529944212198704	5.528689349718235	0.5278438258087316	6.395962331497164	4.818357666548427	4.808759004803653	4.670890308256822	6.029903681403627	5.100275694064592	6.450327801869627	6.535798978255902	6.691708735254685	6.397335493593618	6.8920962645120705	6.752067880001346	6.039460330173799	0.8625464878656551	1.447358685822739	5.349866664596692	6.277085145088808	6.365168044004745	6.840696554824141	6.443972034298121	5.77426371605397	6.2093574927294295	6.820264757181582	5.384155634932698	5.340571882984666	6.30826863190315	5.927595457727938	4.7476657848057595	6.379485726623468	5.354387607507108	5.887833701695998	6.393751458895179	5.874858077628215	6.507092727981575	6.935225907004777
alpha_rarefaction_11224_5.txt	11224	5	1.2290738995652697	6.014791219589514	6.487883584329618	5.718726605105178	6.403241087622213	6.683411904580429	7.069047185081971	6.248030508444755	7.131505002968095	6.441960800953228	5.599017723764581	0.5128433426602093	6.438354026085557	4.8074601727398445	4.8376095330071225	4.732806756930295	6.0431060784315385	5.042126752593089	6.4635852480791245	6.565606072110305	6.673392387879377	6.448934311792292	6.894269166149055	6.731740519125089	5.9779672496938	0.9152152227865662	1.4936136439473369	5.364411777150067	6.215952873190858	6.393217854464123	6.761094850800628	6.504781359233331	5.687722324711085	6.294331633325382	6.822202650222424	5.343920881151652	5.341301447028328	6.412616694224434	5.897011305219675	4.731732471504553	6.365132836939366	5.330454307839671	5.984080274476668	6.413356036047645	5.866127746107786	6.531196213557592	6.90308439925368
alpha_rarefaction_11224_6.txt	11224	6	1.2149288866786638	5.970488576919137	6.476778235592094	5.670358029141503	6.395274185492103	6.690515100973487	7.052592447920323	6.333331200740091	7.15928229790396	6.459065789430616	5.585758183892624	0.48900044864410164	6.389296345531022	4.882829614713563	4.916514813971764	4.643605544283517	6.072240063204094	5.090528617459091	6.465430352098376	6.534705360789948	6.654455380462715	6.451421564885788	6.911650896442292	6.699451437649812	5.996858210295834	0.8536824511718025	1.4837519117879268	5.407978847220504	6.260810884125851	6.368474771177615	6.761050766683888	6.4388245612358865	5.641225206265868	6.2018112080121455	6.80760388010786	5.377729985781181	5.315173097874106	6.3773976928356655	5.980712339443657	4.761890569803897	6.369564568387719	5.362280029882709	5.950492188451551	6.381442798239399	5.828470580277467	6.562228689016639	6.9213839110473625
alpha_rarefaction_11224_7.txt	11224	7	1.2277208487676297	5.92921927045858	6.45060097505195	5.695664355009322	6.413576419818571	6.676470348027827	7.030393704786299	6.351097467733101	7.121100385581438	6.4632507018644505	5.572210586032857	0.5321733887690397	6.393477650143076	4.8354969274349076	4.812719227388322	4.668439307381945	6.02774168928978	5.107308091175192	6.454356109799745	6.549163430311634	6.677703743938765	6.415355238968824	6.887043371823882	6.773941976252299	5.946944646189689	0.8642631141096092	1.4421245053446672	5.379402160971202	6.199055170290067	6.386325191410297	6.784715989999303	6.494790044797744	5.623983707104101	6.153330298223101	6.848223977216327	5.322691622641118	5.335890860354073	6.344737088029127	5.95161219313184	4.776987709100887	6.360155204044578	5.391883391462735	5.872505509795116	6.39870264158342	5.8679576862382845	6.524481625131274	6.918794735158135
alpha_rarefaction_11224_8.txt	11224	8	1.1979802348534059	5.984240494415813	6.473804059926557	5.653961200191995	6.399399629598441	6.672009047147823	7.046550816323276	6.331605723019227	7.152577784969679	6.451406986331871	5.541088748406459	0.5122323323942247	6.395400854883037	4.839956482850678	4.819715370205499	4.546729463667355	6.09538149977121	5.067764406098842	6.448206482720343	6.542440140975248	6.678454316334585	6.436512930858722	6.88577373499069	6.8159541034543825	5.926286278324962	0.8742022570968359	1.54999380334279	5.421584609599421	6.305719098267683	6.4257783699807	6.790491338771028	6.375541801388906	5.612882113617598	6.173715298939412	6.756003872184044	5.319299580300309	5.305777671058851	6.3613521452030355	5.934632165735886	4.713579109242644	6.3655540817044205	5.40206519535501	5.921799311727613	6.383427907956943	5.846166204382442	6.504128799445924	6.95745006536877
alpha_rarefaction_11224_9.txt	11224	9	1.2463169707918718	5.963502055500924	6.477971051859302	5.715620907081899	6.362826952820374	6.641448807910564	7.022635208304616	6.294474078150514	7.115621588552524	6.53383058341681	5.57758661502236	0.5414524007669402	6.397286535341967	4.79212108044314	4.85520046246426	4.639372935046504	6.031769791902069	5.055902568460889	6.454645280622778	6.557796767903495	6.6755657222225	6.4413362562753385	6.91869168770196	6.732804489564608	6.0111912531034735	0.8871782381624431	1.438348606123101	5.357320132708613	6.2254219332450615	6.393846991316177	6.834181926174155	6.490601374347169	5.610702956928642	6.09925699145473	6.7962224814633	5.414807874164539	5.309082476443953	6.332107276600481	5.9508588497771	4.729040461317065	6.322411150837615	5.318477953157509	5.957542508896892	6.3288118863352345	5.871116361291166	6.536853459317023	6.916172424046622
alpha_rarefaction_12470_0.txt	12470	0	1.1960263928181154	5.964236432285373	6.454325024574544	5.681230500787257	6.3658566389008095	6.700193203775516	7.039910976485212	6.279783171659369	7.164837969444143	6.498050590237478	5.591280026485098	0.5071256226820433	6.362108638287554	4.806368247544238	4.839988704501721	4.671815779579011	6.056848141094336	5.113955956693993	6.465491752314552	6.588479582757277	6.67983295422524	6.431100008557494	6.9000225075125075	6.697630040269814	5.963253889667677	0.8779970550409456	1.540665348093744	5.42955664218621	6.333672278909897	6.4858181150999386	6.837033557261971	6.518656628161468	5.690780335099533	6.195220032088179	6.814906503277624	5.3873519282149855	5.354257463248242	6.373176028598723	5.8807047476064795	4.675857993467418	6.426555932186256	5.384270662122089	5.958251093667944	6.371355630031657	5.84619274041416	6.572053534429433	6.979849981689408
alpha_rarefaction_12470_1.txt	12470	1	1.2042621041645576	5.930283144810965	6.465116681129181	5.708892220906803	6.422196697948968	6.656282519351779	6.997125548640874	6.279818816591695	7.144615629819534	6.49696554190379	5.602164118546514	0.5518150321989417	6.369797909620649	4.8175274348159745	4.871011641124381	4.631430101999834	6.087531999951301	5.0710775237886585	6.4833575380652535	6.526158333068931	6.675399128988425	6.487458557437161	6.906735170393641	6.803090522539655	5.998620032019913	0.8760535352901875	1.4943634403730153	5.415618938813938	6.2988516458358745	6.419223656437232	6.7876214714107	6.439412740934473	5.760491514438634	6.117542939820452	6.866938320839215	5.431697979338841	5.287139631682327	6.373185410822056	5.971890474709797	4.739818537486321	6.349319965464601	5.401438648689258	5.978394862652074	6.429573841290297	5.896630954480879	6.579361054143458	6.9322986389754115
alpha_rarefaction_12470_2.txt	12470	2	1.2182848451947932	5.978962762497682	6.478475427313136	5.672150896694811	6.394409035694434	6.709876586033322	7.061954662211796	6.365966486461318	7.1702619392936535	6.426102712148251	5.612592744577638	0.49209713282376755	6.406520862168442	4.8264493405398134	4.7972848265918655	4.653278683508058	5.9978522596660415	5.078619796396652	6.46254594226286	6.579818938660037	6.638362304036538	6.464668042029312	6.842441701416058	6.733547835520433	5.993561893474347	0.8785855813549278	1.5100471821037187	5.383489018451634	6.262333428099676	6.425375828476342	6.8048767516946915	6.455138438917612	5.680088673059388	6.191511460167258	6.876633250418107	5.417563147989082	5.378158831921418	6.396933834123104	5.8993871588010025	4.707836314657291	6.324489731318144	5.382876508619332	5.983415453821134	6.3804414362588355	5.891435837857938	6.60060167416662	6.949310434109141
alpha_rarefaction_12470_3.txt	12470	3	1.1787008945348647	5.990999830784926	6.476488014637049	5.672118780356592	6.441160142203396	6.674496420889031	6.99027859681646	6.340896019689545	7.168530507846174	6.491125909014731	5.6282856622223925	0.5272438463581413	6.4570124599023115	4.857019068686634	4.785959211518255	4.6508975921426	6.089348714927453	5.141921140178529	6.502672231302639	6.577182841799821	6.715499017235278	6.445857846707063	6.852717219209642	6.722802336227664	5.985674949187099	0.8960158877546088	1.5100219709700275	5.417006614672303	6.268985437744237	6.3898898363093	6.808842062984372	6.436196926587999	5.6636411121998185	6.155839815609949	6.803231429573458	5.383715584897753	5.356023338267563	6.250631391103523	5.920045268206307	4.710244322643308	6.370814578788867	5.37506367783853	5.910246217860001	6.382072891481591	5.90487738572794	6.563338972648571	6.92263356559697
alpha_rarefaction_12470_4.txt	12470	4	1.2494270951692836	5.973877146550617	6.469891556907975	5.683777538302874	6.363872036065299	6.73876153558985	7.008837622678869	6.386545710737295	7.149311188462506	6.513672213745777	5.606403787116486	0.5084532460956628	6.4035413231319245	4.846110888578028	4.865044548809375	4.736112699956289	6.001970472270337	5.21774026630618	6.449726666646032	6.5747106054747375	6.6602970802112464	6.470360579333499	6.9015081502659354	6.791536960339886	5.940204355177219	0.8980941863551039	1.5463231868501193	5.429650568324142	6.23824064016895	6.412886979793701	6.8299515357829375	6.422172557271381	5.601562376519664	6.160259192984318	6.793044073661393	5.360937932963945	5.281340739018138	6.333505628457193	5.918132551697176	4.732715237621257	6.345915618389039	5.343721620375414	5.947299160027961	6.387289043304739	5.8815634377286585	6.529090599621669	6.92116498608303
alpha_rarefaction_12470_5.txt	12470	5	1.2195524864455691	5.985154900673362	6.512098107845977	5.740564870513063	6.428445526778942	6.718133259615449	7.073195272018715	6.328735223949212	7.1481278879392605	6.503165276581291	5.5753460966741315	0.5148711397252896	6.415295687922116	4.86523381945966	4.7842801491557765	4.63430960370941	6.032697648221724	5.060785518250776	6.472994873357165	6.555698216937136	6.678270323696681	6.466269742407702	6.894693491968739	6.787678927489774	5.938129897724455	0.8566251667086832	1.52453596915485	5.382581502573692	6.244362140508091	6.419361881928614	6.8139204496025245	6.4916169942489415	5.687093659398856	6.186408051233712	6.830690873306799	5.382759998941136	5.359579258993853	6.4067558219548175	5.947410229782031	4.691896908272341	6.405311020710741	5.350801931466445	5.890857604801518	6.360977951985672	5.85058542895053	6.525035698038696	6.911928638609646
alpha_rarefaction_12470_6.txt	12470	6	1.1717355143490435	6.023072174733561	6.475819148024108	5.729384456949168	6.437052480019286	6.731109146434905	7.044178664036275	6.31377226093978	7.121636812808904	6.489402167897064	5.586426693159326	0.4983082479921955	6.3871275551109425	4.832391154028918	4.88869119831911	4.715666683983173	6.037788946547478	5.085691192294705	6.460299067220291	6.552827177706264	6.687351074089329	6.471256884990749	6.895172066076467	6.8040905462695305	6.030649530461862	0.8891204102565465	1.504669855902887	5.433098961265118	6.320765867592033	6.3963442076103885	6.790622907528235	6.4619162252155355	5.694144294105457	6.2194621719493695	6.7560180591834005	5.329014808905543	5.255734425166645	6.368750051316624	5.957659411034125	4.719717095026494	6.417650726715106	5.3627382065745755	6.0056164502692475	6.386634067466185	5.949719112740874	6.618775530790995	6.978492934064257
alpha_rarefaction_12470_7.txt	12470	7	1.2216404214158598	5.995689054854764	6.481816748884207	5.696073843023791	6.397793274180128	6.69545946449698	7.01319007234082	6.299588802018822	7.123519304707089	6.498502923100292	5.631402525952922	0.5214326572659659	6.438079021390663	4.8100801379178035	4.890488479119168	4.592629180640532	6.044836588188748	5.150433072869038	6.477505972010981	6.547578957539598	6.713896407396526	6.5118651980007	6.890220527555508	6.832098385073363	5.973278893925287	0.8893582883469682	1.5536022008698194	5.452197661238284	6.244707502677336	6.395166244233074	6.784326015085897	6.4681719131639195	5.73237822372799	6.1457242286827665	6.804290073144639	5.334054040252212	5.254813598614492	6.352623299501701	6.0176224754691985	4.737681247451849	6.381383261375705	5.347854937419611	5.9557282491921795	6.429900128783241	5.869595133580474	6.554473017864607	6.938908698644637
alpha_rarefaction_12470_8.txt	12470	8	1.2290533007888134	5.956050601524108	6.551252701459881	5.644892585313349	6.405050214549706	6.704431583711486	7.01118723122691	6.269688429090369	7.137742781134177	6.44366809163892	5.562941898826359	0.4903714435396475	6.433398518284671	4.882333784301448	4.859331911440317	4.612791696343375	6.113520076559144	5.121420384507175	6.5056764517906	6.550431733078817	6.707375945476132	6.437047426157519	6.905435541413916	6.789378993654979	5.9418856107814335	0.8968148825141553	1.4606622296048313	5.373460568807789	6.221766710591182	6.431899852300463	6.757660811713462	6.438198358483647	5.664370920000338	6.211995017751592	6.7871313223364975	5.322719233903901	5.322408228573487	6.3232722735269515	5.960113988812926	4.7405910504661115	6.356242517948319	5.398245926215474	5.905887400732975	6.3924384871828215	5.906270295998409	6.574921305804519	6.916126522927879
alpha_rarefaction_12470_9.txt	12470	9	1.1868082193351979	6.00949312083321	6.525609033686479	5.6925105500894615	6.4100741928795095	6.667478512235269	7.0393157730697204	6.307226980336428	7.124113503245419	6.408817012065667	5.567914107121165	0.5076151336517389	6.42573981118224	4.814209021151302	4.79892661442722	4.624212519197981	6.050385483089191	5.063853425759862	6.454791401107173	6.522653762832336	6.753486813714995	6.432972369339908	6.913119672330421	6.784251690464033	5.981827462523525	0.8844247662385253	1.5351623755859454	5.418493813880505	6.256007013428553	6.380535036780075	6.821800770997664	6.443731937336134	5.7189172112774065	6.153926990580511	6.806219035317132	5.40843595029166	5.315801576676781	6.35196170735989	5.930332682959703	4.736621340143206	6.309051734136303	5.440001063736242	5.95322708630868	6.404026783893654	5.911873940821819	6.5558454129702834	6.904267398655481
[truncated: 34 more columns]
