# Supplementary material for: Matrotrophic viviparity constrains microbiome acquisition during gestation in a live‐bearing cockroach, Diploptera punctata
Source: Ecol Evol. 2019 Aug 22;9(18):10601–14. doi: 10.1002/ece3.5580 (PMC6787804; doi:10.1002/ece3.5580)
Supplement: Supplementary file 4 [file ECE3-9-10601-s004.zip › Supplemental data files 2/arare_max/alpha-diversity-collated/chao1.txt]

	sequences per sample	iteration	N2	TI3	TI16	FRI1	FRI2	LLM8	OM12	TI4	OM4	TI15	OM9	LLE7	LLM5	FI6	FI2	FI3	TI11	FI5	OM11	SI4	SI5	SI7	TI7	FRI3	FRI4	OE10	N4	FI1	FI9	SI1	SI2	SI3	SI6	SI8	SI9	TI1	TI2	TI5	TI6	TI8	TI9	TI10	TI12	TI13	TI14	FRI5	FRI6
alpha_rarefaction_10_0.txt	10	0	7.0	22.0	12.0	55.0	23.0	29.0	29.0	6.5	23.0	29.0	6.5	1.0	29.0	16.0	4.0	22.0	16.0	12.0	29.0	23.0	23.0	11.0	22.0	23.0	16.0	2.0	2.0	12.0	22.0	13.0	22.0	23.0	6.5	16.0	23.0	23.0	6.5	29.0	23.0	22.0	16.0	13.0	29.0	23.0	22.0	29.0	23.0
alpha_rarefaction_10_1.txt	10	1	7.0	29.0	16.0	29.0	23.0	23.0	55.0	23.0	55.0	55.0	22.0	4.0	16.0	16.0	16.0	11.0	55.0	9.0	23.0	22.0	55.0	23.0	16.0	29.0	22.0	1.0	4.0	13.0	23.0	22.0	23.0	12.0	16.0	22.0	16.0	22.0	4.0	8.5	23.0	7.0	16.0	16.0	16.0	13.0	22.0	23.0	23.0
alpha_rarefaction_10_2.txt	10	2	2.0	13.0	22.0	12.0	23.0	22.0	55.0	22.0	55.0	23.0	9.0	1.0	29.0	9.0	23.0	6.5	12.0	9.0	16.0	22.0	55.0	9.0	23.0	7.0	9.0	4.0	4.0	29.0	22.0	11.0	55.0	6.5	13.0	22.0	16.0	16.0	11.0	29.0	23.0	16.0	23.0	16.0	22.0	23.0	16.0	23.0	12.0
alpha_rarefaction_10_3.txt	10	3	1.0	13.0	8.5	23.0	22.0	11.0	29.0	12.0	29.0	22.0	11.0	1.0	29.0	9.0	7.0	6.5	13.0	13.0	29.0	29.0	29.0	13.0	29.0	13.0	23.0	1.0	7.0	16.0	23.0	23.0	22.0	22.0	13.0	22.0	16.0	22.0	16.0	29.0	29.0	11.0	16.0	23.0	16.0	22.0	23.0	16.0	23.0
alpha_rarefaction_10_4.txt	10	4	2.0	12.0	23.0	13.0	16.0	22.0	29.0	16.0	13.0	23.0	5.0	1.0	55.0	7.0	12.0	13.0	29.0	8.5	22.0	55.0	23.0	22.0	16.0	22.0	22.0	2.0	1.0	23.0	23.0	22.0	23.0	16.0	11.0	23.0	55.0	29.0	23.0	29.0	23.0	16.0	23.0	11.0	16.0	12.0	16.0	11.0	29.0
alpha_rarefaction_10_5.txt	10	5	2.0	7.0	23.0	7.0	23.0	29.0	55.0	4.0	13.0	11.0	9.0	1.0	29.0	29.0	12.0	7.0	23.0	23.0	55.0	23.0	22.0	7.0	23.0	16.0	7.0	1.0	1.0	23.0	9.0	22.0	22.0	29.0	23.0	23.0	22.0	7.0	11.0	23.0	16.0	22.0	29.0	16.0	29.0	55.0	22.0	23.0	55.0
alpha_rarefaction_10_6.txt	10	6	1.0	23.0	12.0	55.0	29.0	29.0	12.0	22.0	29.0	16.0	29.0	2.0	22.0	22.0	9.0	22.0	23.0	29.0	22.0	23.0	12.0	23.0	29.0	22.0	9.0	1.0	1.0	16.0	29.0	22.0	9.0	16.0	16.0	29.0	12.0	16.0	16.0	16.0	16.0	11.0	22.0	22.0	29.0	22.0	23.0	23.0	23.0
alpha_rarefaction_10_7.txt	10	7	4.0	22.0	13.0	13.0	16.0	22.0	12.0	12.0	12.0	13.0	29.0	1.0	23.0	5.0	2.0	12.0	9.0	6.5	29.0	55.0	22.0	29.0	23.0	55.0	16.0	2.0	11.0	9.0	16.0	23.0	16.0	22.0	16.0	29.0	55.0	16.0	9.0	29.0	16.0	7.0	29.0	16.0	13.0	13.0	23.0	16.0	22.0
alpha_rarefaction_10_8.txt	10	8	1.0	16.0	29.0	13.0	55.0	23.0	55.0	9.0	55.0	29.0	4.0	2.0	22.0	55.0	13.0	12.0	29.0	9.0	55.0	13.0	55.0	22.0	23.0	22.0	22.0	1.0	2.0	13.0	4.5	23.0	23.0	29.0	9.0	16.0	55.0	1.0	16.0	6.5	6.5	11.0	55.0	29.0	11.0	22.0	29.0	22.0	22.0
alpha_rarefaction_10_9.txt	10	9	4.0	13.0	13.0	23.0	23.0	23.0	55.0	22.0	22.0	16.0	12.0	2.0	22.0	7.0	22.0	5.0	22.0	13.0	6.5	9.0	29.0	29.0	55.0	23.0	22.0	1.0	1.0	29.0	29.0	55.0	23.0	8.5	4.5	23.0	22.0	22.0	12.0	29.0	6.5	22.0	13.0	22.0	22.0	29.0	23.0	22.0	23.0
alpha_rarefaction_1256_0.txt	1256	0	217.0	596.5625	742.2413793103449	607.1081081081081	645.6923076923076	623.0	706.171875	760.625	676.9423076923076	857.0625	764.6363636363636	87.25	609.7222222222222	716.4	576.5769230769231	585.0357142857142	618.6222222222223	459.44444444444446	652.6	656.0227272727273	794.2702702702702	697.8181818181818	709.2173913043478	604.4307692307692	751.3571428571429	269.25	394.5	577.3947368421052	799.5348837209302	829.0526315789473	736.0	617.0	672.0625	679.9268292682927	712.8571428571429	625.132075471698	587.25	657.3191489361702	592.5526315789473	591.62	665.609756097561	599.90625	661.0	642.0681818181818	691.0227272727273	737.1224489795918	706.327868852459
alpha_rarefaction_1256_1.txt	1256	1	305.27272727272725	530.65	590.046511627907	686.1707317073171	689.5294117647059	664.5	736.3333333333333	682.063829787234	565.0526315789474	649.1702127659574	535.0652173913044	119.2	477.241935483871	700.5882352941176	425.125	537.0	624.7826086956522	402.5	809.3571428571429	622.936170212766	545.7884615384615	687.8823529411765	754.0222222222222	648.0338983050847	922.4516129032259	190.5	518.0	686.1379310344828	591.8867924528302	712.25	766.5090909090909	673.1363636363636	673.8571428571429	586.4444444444445	810.4418604651163	678.0212765957447	601.90625	758.25	540.375	792.1538461538462	669.5	670.0	641.1578947368421	843.7837837837837	839.75	635.9016393442623	765.0
alpha_rarefaction_1256_2.txt	1256	2	636.75	685.6875	631.4594594594595	493.4418604651163	601.5526315789473	606.047619047619	834.051724137931	673.063829787234	593.741935483871	831.0243902439024	483.27272727272725	89.14285714285714	691.2941176470588	564.0	467.7	605.0434782608695	739.8947368421052	397.93548387096774	610.0491803278688	715.1219512195122	615.075	714.2127659574469	688.2083333333333	785.1923076923076	561.3529411764706	324.8571428571429	451.09090909090907	595.6	527.258064516129	874.4545454545455	735.1960784313726	595.2708333333333	704.0681818181818	736.0857142857143	753.12	666.125	535.0270270270271	836.4473684210526	494.59574468085106	725.8837209302326	745.2413793103449	548.1538461538462	628.7777777777778	667.9183673469388	872.5714285714286	736.1707317073171	787.0
alpha_rarefaction_1256_3.txt	1256	3	352.8	618.3714285714286	664.3030303030303	504.66666666666663	657.275	579.71875	809.9402985074627	778.0975609756098	679.0185185185185	679.3125	631.0	89.16666666666666	539.4912280701755	560.15	517.0625	651.6363636363636	705.9166666666667	588.1363636363636	792.0769230769231	699.5	635.1463414634146	700.0227272727273	641.7826086956522	807.5625	891.2941176470588	225.0	541.1111111111111	498.8837209302326	746.9268292682927	691.0217391304348	759.1886792452831	540.7346938775511	1239.142857142857	589.4444444444445	778.8958333333333	697.1960784313726	636.8235294117646	776.0975609756098	473.3571428571429	639.4375	731.4054054054054	595.7	623.5882352941176	830.6666666666666	585.566037735849	631.2075471698113	720.7818181818182
alpha_rarefaction_1256_4.txt	1256	4	371.15384615384613	675.75	599.4117647058824	497.77777777777777	659.6216216216217	615.6716417910447	819.6666666666667	582.3529411764706	765.9268292682927	709.1162790697674	673.0277777777778	89.16666666666666	617.3488372093022	549.6818181818182	473.25	568.64	618.1395348837209	443.2173913043478	583.2	666.0652173913044	585.8181818181818	659.2884615384615	662.8571428571429	596.5166666666667	576.0263157894738	242.2	385.61538461538464	635.8857142857144	720.5238095238095	570.22	690.6315789473684	604.0227272727273	602.0243902439024	638.72	607.4181818181819	628.1428571428571	654.6666666666667	617.1875	706.7567567567568	784.3571428571429	696.2857142857142	711.24	620.3333333333333	673.5714285714286	859.3658536585366	641.608695652174	715.9444444444445
alpha_rarefaction_1256_5.txt	1256	5	649.5	537.8571428571429	648.8235294117646	424.6363636363636	634.0526315789473	624.1818181818182	757.0434782608695	696.2173913043478	668.1458333333333	896.03125	642.0222222222222	121.75	630.2340425531916	466.7857142857143	439.0	562.2173913043478	661.9230769230769	460.03125	585.5	565.0	703.0227272727273	716.4565217391305	581.1639344262295	701.9811320754717	674.4772727272727	288.0	528.375	630.8857142857144	927.0	658.4423076923076	951.4166666666666	601.608695652174	719.090909090909	687.5348837209302	788.8936170212767	801.0277777777778	604.6774193548388	635.1176470588235	700.0857142857143	722.45	634.1538461538462	641.9655172413793	734.5	649.3260869565217	607.3725490196078	764.560975609756	734.0
alpha_rarefaction_1256_6.txt	1256	6	319.375	687.030303030303	522.1960784313726	735.0	628.0697674418604	590.22	724.8125	799.5	613.1641791044776	814.2727272727273	603.15	440.0	595.5348837209302	453.8888888888889	512.2941176470588	556.3076923076924	632.4565217391305	481.2307692307692	641.3333333333333	633.1538461538462	838.6666666666666	644.625	671.2631578947369	834.5	887.2758620689655	328.0	725.1428571428571	751.0	780.081081081081	709.3	898.1702127659574	525.1428571428571	697.6923076923076	869.0588235294117	602.0952380952381	675.56	888.9565217391304	703.0227272727273	705.15625	546.1666666666667	521.3333333333334	553.081081081081	614.340909090909	888.3225806451613	817.5294117647059	567.1923076923076	814.0652173913044
alpha_rarefaction_1256_7.txt	1256	7	253.9090909090909	538.3469387755101	524.0222222222222	463.3235294117647	597.6	646.4200000000001	894.7818181818182	626.1875	836.0	741.4347826086956	547.0	74.0	533.875	602.4736842105262	450.3181818181818	573.2307692307693	694.2857142857142	531.12	573.047619047619	697.0612244897959	651.9574468085107	761.608695652174	649.132075471698	760.8983050847457	652.3414634146341	157.85714285714286	633.25	636.0322580645161	673.0666666666666	624.2857142857142	833.0526315789473	737.5833333333333	650.0	715.9473684210527	691.0588235294117	622.0714285714286	721.8965517241379	798.65	619.1764705882354	638.8199999999999	631.1935483870968	590.2222222222222	596.7567567567568	556.078431372549	703.7826086956522	678.6851851851852	770.8103448275863
alpha_rarefaction_1256_8.txt	1256	8	439.3333333333333	595.25	529.6923076923076	490.2826086956522	637.2380952380952	519.6666666666666	711.1666666666667	755.7727272727273	704.0217391304348	694.204081632653	523.8181818181818	152.0	618.516129032258	540.6875	471.1764705882353	576.64	643.0	518.7307692307693	687.1	692.5714285714286	661.3529411764706	661.0227272727273	688.5714285714286	759.0689655172414	583.9811320754717	491.0	237.0	459.9	632.4042553191489	533.5185185185185	665.2075471698113	670.2127659574469	475.0	749.1458333333333	692.0847457627119	694.1162790697674	550.4375	571.5090909090909	800.3571428571429	525.3469387755101	728.6764705882354	493.05263157894734	612.25	798.4489795918367	780.0769230769231	572.6	834.6545454545454
alpha_rarefaction_1256_9.txt	1256	9	212.8	502.3061224489796	638.1428571428571	602.5277777777778	582.2790697674418	624.6428571428571	709.5185185185185	733.7659574468084	651.1851851851852	743.3333333333333	436.11538461538464	89.16666666666666	575.9	518.5	519.75	390.1290322580645	618.195652173913	430.3703703703704	637.6	673.609756097561	573.0588235294117	786.1428571428571	643.2272727272727	803.4489795918367	567.0217391304348	206.66666666666666	342.4	805.0	506.5689655172414	648.06	732.8333333333333	575.3529411764706	575.0425531914893	657.75	631.6666666666667	649.8780487804878	576.8857142857144	668.7843137254902	653.0769230769231	698.5581395348837	690.5882352941176	716.551724137931	491.4594594594595	747.3181818181818	554.1818181818182	675.2127659574469	739.6779661016949
alpha_rarefaction_2502_0.txt	2502	0	613.5454545454545	1040.9772727272727	880.6851851851852	945.5714285714286	1132.4897959183672	825.1081081081081	1088.6785714285716	902.1585365853659	1053.0	916.3461538461538	829.1851851851852	193.14285714285714	780.9615384615385	773.1621621621622	705.275	783.9772727272727	879.2678571428571	685.2432432432432	932.081081081081	1141.078431372549	979.0909090909091	1195.0	1064.181818181818	1154.0434782608695	1388.2727272727273	529.375	673.2857142857142	814.0181818181818	968.3529411764706	1029.467741935484	997.7625	1311.2083333333335	803.4428571428571	1127.2388059701493	1017.9473684210526	782.2173913043478	761.2830188679245	1003.0	883.4	930.0923076923077	799.5	843.2857142857142	826.2647058823529	1096.622950819672	953.9428571428571	1058.144927536232	1284.016393442623
alpha_rarefaction_2502_1.txt	2502	1	656.1111111111111	834.2830188679245	1038.7659574468084	797.3684210526316	965.125	731.641304347826	1030.281690140845	987.6428571428571	780.8125	911.4457831325301	786.85	148.15384615384616	777.475	821.6842105263158	885.5277777777778	806.6	1188.4423076923076	802.2702702702702	827.9285714285714	1006.2203389830509	1066.181818181818	915.9859154929577	973.3181818181818	1094.3684210526317	934.0983606557377	598.5	664.2352941176471	812.4918032786885	959.223880597015	935.3333333333333	947.0813953488372	856.75	852.8507462686567	898.6301369863013	893.8125	1009.9047619047619	878.4583333333333	908.0142857142857	998.7692307692307	1061.508474576271	1064.56	898.7818181818182	937.92	1144.4489795918366	936.6818181818182	933.4415584415584	987.1686746987953
alpha_rarefaction_2502_2.txt	2502	2	693.0	792.2203389830509	949.8076923076923	854.7169811320755	1046.195652173913	792.8148148148148	958.3733333333333	999.8983050847457	960.3703703703704	996.6666666666666	786.1785714285714	207.85714285714286	710.8111111111111	719.5833333333333	663.0227272727273	720.0204081632653	1209.06	771.0	880.1267605633802	994.6206896551724	1130.8823529411766	1221.1304347826087	1006.7258064516129	1135.0133333333333	978.15625	388.0	613.5882352941176	703.406779661017	1060.0923076923077	991.4516129032259	991.6024096385543	1027.8032786885246	1077.8333333333335	875.1818181818182	1090.353846153846	894.060606060606	930.0181818181818	1130.05	1027.7083333333335	915.8333333333333	897.0166666666667	929.4468085106383	1145.9148936170213	1169.0181818181818	1099.7540983606557	965.6716417910447	1036.2413793103449
alpha_rarefaction_2502_3.txt	2502	3	416.4	877.3076923076924	793.9117647058824	815.3684210526316	958.4375	741.835294117647	988.7978723404256	1067.923076923077	1008.0151515151515	1110.5	734.1408450704225	296.2	698.2857142857142	1127.391304347826	707.0	685.125	906.909090909091	813.71875	862.2253521126761	1145.0625	947.4745762711864	1122.611111111111	980.1515151515151	1049.439024390244	1155.7843137254902	374.0	765.8125	652.4444444444445	926.1612903225807	1149.6875	1041.8961038961038	937.1818181818182	861.5	947.015625	1010.6184210526316	1074.5	825.0545454545454	982.375	949.0185185185185	1050.953125	1041.1960784313726	827.8653846153846	897.1632653061224	1174.1052631578946	1043.5245901639346	989.0540540540541	1110.8461538461538
alpha_rarefaction_2502_4.txt	2502	4	613.6153846153846	894.9607843137255	1102.6	943.25	932.1090909090909	786.7619047619048	1067.8461538461538	1157.5081967213114	1064.5454545454545	1038.1408450704225	789.6545454545454	139.33333333333331	801.3835616438356	857.6756756756756	632.7692307692307	738.3061224489795	856.1587301587301	895.3225806451613	827.48	935.3582089552239	972.3220338983051	959.046875	973.2272727272727	1243.4583333333335	961.3333333333334	366.2352941176471	801.5555555555555	1028.818181818182	931.5538461538462	1026.1724137931035	957.7037037037037	1093.0	881.21875	991.3571428571429	890.4029850746269	901.590909090909	871.2641509433962	997.2638888888889	1042.0	824.8805970149253	887.7254901960785	832.5283018867924	819.1923076923076	1018.1147540983607	1062.7619047619048	1263.9649122807018	1031.2413793103449
alpha_rarefaction_2502_5.txt	2502	5	553.7142857142858	770.909090909091	865.1071428571429	857.5090909090909	822.5774647887324	747.987012987013	972.9418604651163	1154.6142857142859	1004.2380952380952	975.1515151515151	811.3870967741935	152.42857142857144	820.1298701298701	1020.5714285714286	1001.9268292682926	744.1458333333333	1148.0588235294117	786.84375	807.8783783783783	1038.640625	885.0142857142857	1243.909090909091	1045.21875	1043.142857142857	854.1724137931035	312.4	642.0	833.8490566037735	995.6206896551724	900.6428571428571	1028.4	1101.2	807.5675675675675	975.1587301587301	996.3421052631579	854.3181818181818	984.1224489795918	952.6133333333333	920.3584905660377	1110.3050847457625	984.1333333333333	712.406779661017	726.7027027027027	941.234375	1213.0806451612902	1195.1666666666665	1088.2
alpha_rarefaction_2502_6.txt	2502	6	362.5652173913044	805.1147540983607	816.7619047619048	896.695652173913	961.6379310344828	804.2307692307693	855.2736842105263	1228.0	959.6144578313254	858.8414634146341	774.3859649122808	172.14285714285714	659.1298701298701	1134.5	716.0769230769231	903.3571428571429	1102.181818181818	771.5	862.7415730337079	1117.265625	970.8088235294117	1051.042253521127	1061.4179104477612	1069.4	966.0895522388059	361.46153846153845	848.2142857142857	890.936170212766	795.9154929577464	1041.0	1274.1639344262294	912.8461538461538	856.2307692307693	895.2142857142858	1054.2166666666667	898.1392405063291	898.8653846153846	936.0952380952381	1077.3469387755104	834.6800000000001	877.1052631578948	938.1224489795918	995.625	1143.7796610169491	1049.181818181818	986.7377049180328	1335.7837837837837
alpha_rarefaction_2502_7.txt	2502	7	437.0625	858.2692307692307	891.6428571428571	966.7083333333334	856.1034482758621	631.0	1064.2297297297296	1027.042857142857	807.0625	924.531914893617	820.2647058823529	217.33333333333334	778.060975609756	814.8857142857142	567.0508474576271	850.8484848484849	838.967213114754	709.2777777777778	844.1216216216217	920.016393442623	817.1538461538462	1048.0845070422536	1027.2881355932204	1135.217391304348	980.0555555555555	472.7692307692308	1055.5454545454545	968.6304347826087	1169.0181818181818	1117.818181818182	1051.388888888889	955.0	1166.9782608695652	1038.7222222222222	987.825	1057.9285714285716	834.375	918.4	928.7659574468086	888.0491803278688	798.0	854.0185185185185	766.4444444444445	1076.75	918.1612903225807	1138.1612903225805	1073.5584415584417
alpha_rarefaction_2502_8.txt	2502	8	690.0769230769231	846.4745762711864	1016.1228070175439	661.9516129032259	991.8076923076923	759.5	983.0384615384615	1030.467741935484	1116.3859649122805	1108.8333333333335	891.6428571428571	183.11111111111111	702.5348837209302	959.6521739130435	735.1707317073171	1049.5	953.8076923076923	733.6341463414634	867.0769230769231	992.0	957.2777777777778	886.6375	913.6301369863013	1025.6338028169014	998.25	373.0	868.4	768.9821428571429	905.4590163934427	963.2535211267606	923.75	953.1428571428571	926.3448275862069	1141.296875	1057.1587301587301	1057.642857142857	905.1224489795918	981.1224489795918	978.7843137254902	1085.5245901639346	848.3962264150944	840.5	902.2340425531914	1126.0483870967741	1028.157894736842	950.958904109589	1201.578947368421
alpha_rarefaction_2502_9.txt	2502	9	499.61538461538464	1110.4772727272727	1206.0	834.1090909090909	971.3050847457627	765.659090909091	897.0	1152.2631578947369	915.5588235294117	1073.7884615384614	726.6666666666667	121.6	797.3943661971831	989.027027027027	854.75	702.12	1249.560975609756	758.5	850.3461538461538	906.4444444444445	855.25	860.943661971831	1012.0454545454545	1112.0	1017.3333333333334	580.1111111111111	1020.5714285714286	975.4418604651163	892.6625	1098.375	959.2784810126582	891.6666666666667	878.6153846153846	1038.7222222222222	947.0153846153846	998.85	891.5185185185185	838.1851851851852	802.55	891.6428571428571	1028.625	866.2641509433962	1053.3061224489797	878.9242424242425	1113.310344827586	976.3181818181818	1047.0
alpha_rarefaction_3748_0.txt	3748	0	1078.3125	1127.90625	1169.7794117647059	1300.6666666666665	1038.4307692307693	901.0459770114942	1255.5813953488373	1317.2835820895523	1255.0	1267.1176470588234	1041.2857142857142	248.11111111111111	865.125	1138.6363636363635	995.6315789473684	1076.6851851851852	1169.8507462686566	936.0222222222222	1071.6	1289.5166666666667	1153.3170731707319	1305.5844155844156	1442.9295774647887	1348.6585365853657	1371.6521739130435	519.2352941176471	877.3703703703703	1134.542372881356	1311.9	1254.576923076923	1249.4545454545455	1192.6923076923076	1182.2297297297296	1190.8048780487804	1229.1851851851852	1531.6612903225805	1194.4354838709678	1344.9473684210525	934.1392405063291	1295.0298507462685	1114.375	1216.142857142857	1153.9649122807018	1174.076923076923	1101.1744186046512	1333.0	1508.7848101265822
alpha_rarefaction_3748_1.txt	3748	1	839.5555555555555	965.7586206896551	1242.08	1099.915254237288	1118.8354430379745	843.3152173913044	1152.5555555555557	1289.3125	1081.4545454545455	1304.1176470588234	983.2875	349.14285714285717	838.7333333333333	1188.0666666666666	1156.8125	1106.0217391304348	1385.5645161290322	808.9	1050.2886597938145	1370.48	1274.0540540540542	1367.375	1193.2093023255813	1698.7808219178082	1174.012658227848	859.5454545454545	538.1818181818182	1062.9491525423728	1189.6081081081081	1124.7236842105262	1339.717391304348	1255.1016949152543	1226.2272727272727	1439.9166666666665	1212.6	1333.0454545454545	1087.8	1314.9240506329115	1215.758064516129	1188.6142857142859	1214.4354838709678	1084.375	1375.2	1332.8658536585367	1332.0454545454545	1238.6	1285.84375
alpha_rarefaction_3748_2.txt	3748	2	688.5	1172.607142857143	1116.2083333333335	1215.9444444444443	1044.318181818182	987.7386363636364	1278.4536082474228	1266.3456790123457	1191.5301204819277	1282.5384615384614	1038.044776119403	231.0	763.0550458715596	1058.611111111111	1121.611111111111	906.1428571428571	1214.576923076923	1121.3714285714286	1081.2105263157896	1151.1298701298701	1297.0491803278687	1750.047619047619	1469.7051282051282	1539.5	1167.8507462686566	911.5454545454545	1106.1666666666665	1238.9622641509434	1286.0	1219.074074074074	1370.8461538461538	1184.75	1067.3333333333335	1214.0125	1429.2297297297296	1141.135135135135	1020.7586206896551	1321.04	1320.542372881356	1359.0294117647059	1186.6851851851852	1072.9705882352941	1244.7391304347825	1072.1162790697674	1217.0	1492.6716417910447	1246.0
alpha_rarefaction_3748_3.txt	3748	3	978.0	1170.6666666666665	1296.0491803278687	1063.5517241379312	1237.0169491525423	967.4125	1333.5056179775281	1429.7625	1167.1176470588234	1304.0344827586207	1069.2133333333334	143.0	887.4468085106382	1273.25	871.640625	966.5294117647059	1465.392857142857	1109.5	1053.163043478261	1243.2142857142858	1427.967741935484	1288.0348837209303	1310.1785714285716	1305.0714285714284	1176.442857142857	716.5555555555555	1172.4	1224.418181818182	1250.6521739130435	1159.08	1433.611111111111	1249.1694915254238	1208.28	1284.9367088607596	1190.0	1216.1643835616437	965.7808219178082	1250.193181818182	1068.7662337662337	1272.5844155844156	1395.2881355932204	983.3333333333333	949.1818181818182	1369.5	1057.121951219512	1360.7631578947369	1264.6435643564355
alpha_rarefaction_3748_4.txt	3748	4	876.6666666666666	998.7377049180328	1177.7333333333333	1023.3230769230769	1231.1304347826087	866.0961538461538	1107.196261682243	1377.2142857142858	1163.7	1350.113924050633	1013.1216216216217	293.0	855.9787234042553	1157.5	1010.2941176470588	1113.1463414634145	1157.4444444444443	1126.6666666666665	921.1826923076924	1218.0151515151515	1234.651515151515	1324.5135135135135	1383.013888888889	1647.7333333333333	1346.3333333333335	608.5882352941176	738.0357142857143	1014.4444444444445	1294.359375	1260.1587301587301	1153.5348837209303	1215.5151515151515	1198.9166666666665	1163.3835616438355	1380.0	1268.3802816901407	1266.7818181818182	1454.0	1121.081081081081	1017.5316455696202	950.0	987.0454545454545	963.4	1130.9125	1121.139534883721	1358.5416666666665	1452.121951219512
alpha_rarefaction_3748_5.txt	3748	5	1167.0	1043.0144927536232	1043.5185185185185	1021.1666666666666	1287.8970588235293	880.8762886597938	1133.0645161290322	1282.1807228915663	1023.5104166666667	1466.2112676056338	1010.6184210526316	190.9375	907.6666666666667	1018.56	861.8333333333333	1205.62	998.1643835616438	1004.6341463414634	996.4642857142858	1319.6923076923076	1175.5625	1404.379746835443	1461.3733333333334	1429.1797752808989	1547.0535714285716	718.0	1246.5454545454545	1025.0517241379312	1316.9	1203.7142857142858	1320.3186813186812	1328.5483870967741	1042.5185185185185	1479.9117647058824	1150.1235955056181	1466.741935483871	1136.0684931506848	1144.111111111111	1193.8125	1212.1666666666665	1349.4285714285716	1190.7	1122.2835820895523	1317.2941176470588	1239.6962025316457	1308.5	1452.3333333333335
alpha_rarefaction_3748_6.txt	3748	6	1116.5714285714284	989.9705882352941	1330.7346938775509	1083.7619047619048	1054.5454545454545	986.9186046511628	1204.2962962962963	1391.8815789473683	1137.3478260869565	1555.5070422535211	988.1184210526316	182.0	946.070588235294	1059.8863636363635	1061.0	933.0	1125.3258426966293	935.1320754716982	1122.0625	1124.1375	1410.5454545454545	1764.1851851851852	1250.6	1219.75	1294.0153846153846	905.5833333333334	1050.576923076923	1035.875	1419.142857142857	1307.818181818182	1262.3333333333335	1209.7333333333333	1191.5633802816901	1443.71875	1255.0	1228.037037037037	1342.078431372549	1276.7432432432433	1103.138888888889	1210.876712328767	1263.0508474576272	1014.0149253731344	1065.086956521739	1109.8352941176472	1343.887323943662	1525.7971014492755	1375.108695652174
alpha_rarefaction_3748_7.txt	3748	7	649.25	1134.9242424242425	1324.3333333333335	1089.655737704918	1435.909090909091	952.1123595505618	1343.8969072164948	1416.281690140845	1147.9186046511627	1255.9468085106382	956.5774647887324	234.75	783.4117647058824	1354.7906976744187	1043.9491525423728	1146.2325581395348	1194.8382352941176	943.3469387755102	1015.6530612244899	1428.8032786885246	1123.0	1596.7534246575342	1469.5882352941176	1490.4117647058824	1257.7391304347825	986.6666666666666	1061.6666666666665	1090.5	1179.4705882352941	1383.3333333333335	1183.8	1077.7848101265822	1287.2380952380952	1148.2876712328766	1316.304347826087	1258.4776119402986	1018.1449275362319	1466.5125	1106.4615384615386	1140.763888888889	1420.438596491228	1117.844827586207	1070.725806451613	1345.5774647887324	1429.263888888889	1253.0459770114944	1279.3333333333335
alpha_rarefaction_3748_8.txt	3748	8	996.6666666666666	969.9746835443038	1199.837837837838	1029.142857142857	1147.26582278481	931.0120481927711	1361.2333333333333	1222.2692307692307	1213.0357142857142	1157.3258426966293	935.0	170.58823529411765	912.4945054945056	1230.0	1096.3684210526317	1029.6792452830189	1314.5	1072.2702702702704	1011.0618556701031	1296.9117647058824	1269.681818181818	1466.7142857142858	1233.2692307692307	1423.8815789473683	1400.0	529.05	1060.3846153846152	1209.2631578947369	1378.313432835821	1131.2763157894738	1041.1707317073171	1080.418918918919	1307.5	1352.1923076923076	1173.0689655172414	1274.4358974358975	943.875	1325.2441860465115	1072.0416666666665	1226.0131578947369	1098.353846153846	1251.9827586206898	1106.609375	1191.125	1336.75	1286.0	1461.6785714285716
alpha_rarefaction_3748_9.txt	3748	9	756.3529411764706	1272.7894736842104	1243.8507462686566	1219.1052631578946	1053.4242424242425	891.5	1071.4864864864865	1301.6849315068494	1075.0232558139535	1401.9154929577464	982.8	208.1875	855.0631578947368	991.0384615384615	1043.204081632653	793.0151515151515	1282.0185185185185	1052.0	1034.5913978494623	1272.7631578947369	1357.0441176470588	1591.5081967213114	1167.7608695652175	1370.75	1286.8358208955224	764.7692307692307	881.0	1183.651515151515	1016.4	1457.0	1527.0140845070423	1390.3333333333335	1276.3802816901407	1463.4179104477612	1379.886075949367	1332.887323943662	1218.85	1115.4252873563219	1340.4705882352941	1446.8	1210.4	1236.3333333333335	1163.0588235294117	1377.957746478873	1193.2727272727273	1399.8815789473683	1513.25
alpha_rarefaction_4994_0.txt	4994	0	1483.3125	1338.493670886076	1423.5978260869565	1361.4179104477612	1369.7272727272727	1034.0	1571.46875	1741.958904109589	1408.654761904762	1542.2666666666667	1158.6962025316457	461.14285714285717	920.4545454545455	1305.1617647058824	1528.4827586206898	1212.2459016393443	1793.0	1495.657894736842	1243.3636363636365	1370.1625	1258.9176470588236	1755.1851851851852	1475.1363636363635	2160.6760563380285	1660.9	661.5454545454545	1358.5	1341.48	1493.3076923076924	1366.8387096774195	1469.2924528301887	1273.71875	1248.5714285714284	1773.6849315068494	1778.621951219512	1385.5301204819277	1228.857142857143	1736.2470588235294	1361.3658536585367	1344.7764705882353	1489.6716417910447	1310.0434782608695	1168.1142857142859	1583.0	1665.0487804878048	1755.0	1828.7826086956522
alpha_rarefaction_4994_1.txt	4994	1	929.0454545454545	1352.8461538461538	1510.7837837837837	1235.6935483870968	1231.120481927711	1169.919191919192	1331.878787878788	1607.6144578313254	1275.6020408163265	1560.5172413793102	1074.5844155844156	217.0625	843.8139534883721	1552.8867924528302	1352.75	1392.8813559322034	1265.0459770114944	1231.909090909091	1293.8829787234042	1558.181818181818	1340.5421686746988	1567.4512195121952	1819.75	1880.3170731707316	1700.0428571428572	1191.4	1345.7777777777778	1307.5	1463.8987341772151	1466.6184210526317	1753.1807228915663	1463.7777777777778	1419.5294117647059	1427.741573033708	1648.8125	1448.4705882352941	1339.7631578947369	1688.2247191011236	1496.113924050633	1741.1587301587301	1342.2328767123288	1375.9117647058824	1379.957746478873	1670.0117647058823	1655.3214285714284	1646.763888888889	1825.2340425531916
alpha_rarefaction_4994_2.txt	4994	2	681.12	1359.3698630136987	1374.3333333333335	1200.84375	1684.05	976.6666666666667	1323.8878504672898	1410.2359550561798	1392.1666666666665	1317.1734693877552	1176.375	299.0	973.3921568627451	1325.5185185185185	1192.2542372881358	1281.5185185185185	1804.767857142857	951.3220338983051	1349.121951219512	1489.8961038961038	1318.0119047619048	1569.802197802198	1504.2692307692307	1715.4536082474228	1477.5	797.5555555555555	1370.84	1365.6	1671.939024390244	1449.2409638554218	1380.858695652174	1362.493670886076	1486.7	1533.493670886076	1792.6923076923076	1279.1797752808989	1202.418918918919	1395.8125	1381.3953488372094	1373.1063829787236	1325.135135135135	1176.0	1409.875	1382.59375	1580.3456790123457	1490.0309278350514	1808.8229166666665
alpha_rarefaction_4994_3.txt	4994	3	997.1428571428571	1482.7083333333335	1393.4	1229.8133333333335	1829.4444444444443	1015.3010752688172	1331.1061946902655	1431.3076923076924	1260.7	1630.6375	1113.45	290.0	865.0666666666666	1260.0983606557377	1274.3684210526317	1425.5185185185185	1614.0	1353.8837209302326	1161.6415094339623	1680.092105263158	1298.5172413793102	1773.5555555555557	1584.8636363636365	1445.680412371134	1662.9402985074628	793.3333333333334	1615.5454545454545	1322.181818181818	1396.0108695652175	1396.7764705882353	1485.8846153846152	1277.125	1351.3218390804598	1636.7608695652175	1449.1052631578946	1335.6626506024095	1630.75	1588.421052631579	1493.3414634146343	1804.0	1282.0	1287.090909090909	1351.9615384615386	1444.2857142857142	1649.5	1534.2121212121212	1823.7826086956522
alpha_rarefaction_4994_4.txt	4994	4	1134.4375	1394.2142857142858	1200.2391304347825	1487.923076923077	1339.8461538461538	1066.53125	1411.6363636363635	1630.7831325301204	1417.4787234042553	1448.193181818182	1126.011111111111	231.76923076923077	1019.4285714285714	1247.5	1264.0	1055.353846153846	1265.1851851851852	1235.7894736842104	1198.4432989690722	1309.967741935484	1526.3414634146343	1898.1012658227849	1796.8961038961038	1836.0384615384614	1460.2117647058824	1450.1	1400.8	1198.8684210526317	1576.1304347826087	1519.5365853658536	1493.5092592592591	1281.896551724138	1515.9864864864865	1691.126582278481	1537.0	1567.1585365853657	1337.9710144927535	1797.2962962962963	1317.7951807228915	1324.5294117647059	1606.1538461538462	1343.5633802816901	1323.5135135135135	1609.8125	1670.1643835616437	1480.3333333333335	1475.3465346534654
alpha_rarefaction_4994_5.txt	4994	5	933.4	1192.0344827586207	1326.5357142857142	1198.88	1408.6901408450703	1027.3333333333333	1469.4077669902913	1455.576923076923	1416.25	1571.9886363636365	1118.7391304347825	227.0625	902.4285714285714	1573.125	1446.625	1033.0144927536232	1052.0582524271845	1390.9767441860465	1055.8813559322034	1734.7761194029852	1454.679012345679	1904.5	1572.2333333333333	1677.875	1543.3614457831327	1046.5	1781.5	1465.878787878788	1378.4285714285716	1448.181818181818	1738.0379746835442	1475.8589743589744	1327.3939393939395	1561.581081081081	1560.627659574468	1541.0	1289.5421686746988	1602.0	1344.0602409638554	1402.6796116504854	1429.9295774647887	1264.0588235294117	1123.7291666666665	1925.0434782608695	1532.6973684210525	1549.10989010989	1735.9038461538462
alpha_rarefaction_4994_6.txt	4994	6	1120.0555555555557	1403.325	1522.6521739130435	1150.4444444444443	1557.776119402985	1029.3272727272727	1304.375	1788.6133333333332	1435.0	1476.0	1047.0	193.5263157894737	873.3055555555555	1285.4705882352941	1206.85	1150.5535714285716	1342.1649484536083	1429.5714285714284	1223.6666666666665	1728.0142857142857	1291.1176470588234	1656.7619047619048	1541.2631578947369	1559.483870967742	1407.7176470588236	623.24	1508.6	1662.8461538461538	1488.5675675675675	1647.1666666666665	1640.55421686747	1277.5294117647059	1284.75	1672.5375	1435.625	1524.8875	1442.375	1678.6626506024095	1269.0	1453.409090909091	1344.388888888889	1186.3	1679.8333333333333	2187.6417910447763	1580.1518987341772	1509.9277108433735	1700.6063829787236
alpha_rarefaction_4994_7.txt	4994	7	1379.0625	1358.4782608695652	1361.0853658536585	1209.7101449275362	1352.857142857143	1066.3921568627452	1227.2	1761.2207792207791	1469.9156626506024	1421.7692307692307	1211.0379746835442	388.0	897.90625	1275.1	1310.515625	1403.406779661017	1825.122807017544	1269.7692307692307	1135.209090909091	1631.26582278481	1297.6813186813188	1578.0	1421.0645161290322	1897.0674157303372	1402.4705882352941	867.0588235294117	1267.181818181818	1412.1492537313434	1459.379746835443	1501.375	1801.2470588235294	1588.5	1339.2441860465115	1601.3636363636365	1580.7802197802198	1432.7386363636365	1185.4285714285716	1605.9156626506024	1488.217391304348	1227.3592233009708	1357.6849315068494	1211.075	1445.086956521739	1769.7272727272727	1473.5	1654.25	1716.3186813186812
alpha_rarefaction_4994_8.txt	4994	8	1093.181818181818	1336.7974683544303	1553.0133333333333	1560.7536231884058	1441.1184210526317	950.8272727272727	1214.436507936508	1469.304347826087	1174.25	1643.628205128205	1003.6493506493507	555.4285714285714	932.5225225225225	1579.142857142857	1238.263888888889	1281.181818181818	1450.0675675675675	1306.0	1121.2307692307693	1487.6136363636365	1335.4050632911392	1524.032967032967	1548.1666666666665	1670.8953488372094	1611.7640449438202	1163.6666666666665	1209.1290322580644	1176.802197802198	1276.3229166666665	1382.5454545454545	1953.5142857142857	1394.9589041095892	1505.7407407407409	1370.9108910891089	1672.0	1259.9213483146068	1302.9240506329115	1661.4512195121952	1141.3253012048194	1481.5125	1487.7586206896551	1097.7037037037037	1304.7027027027027	1502.344827586207	1404.5	1535.0430107526881	1702.1862745098038
alpha_rarefaction_4994_9.txt	4994	9	1024.0454545454545	1252.3544303797469	2103.482142857143	1480.1311475409836	1600.0	1041.1351351351352	1382.9026548672566	1426.2	1337.8947368421054	1480.3595505617977	1004.9891304347826	245.58333333333334	901.3333333333333	1105.8507462686566	1157.638888888889	1136.6417910447763	1271.0	1231.3584905660377	1175.638888888889	1690.6	1645.012987012987	1688.8947368421054	1470.0105263157893	1688.9411764705883	1313.157894736842	665.7142857142858	1768.4347826086957	1423.9242424242425	1598.8658536585367	1569.6625	1372.4485981308412	1426.8815789473683	1377.75	1337.141304347826	1532.3076923076924	1409.328947368421	1432.8461538461538	1479.1052631578946	1514.6470588235293	1584.0133333333333	1619.078125	1652.4727272727273	1392.4520547945206	1660.6973684210525	1328.7252747252746	1404.938775510204	1605.78
alpha_rarefaction_6240_0.txt	6240	0	1437.0526315789473	1635.906976744186	1938.7625	1372.0109890109889	1604.1176470588234	1119.264705882353	1507.024193548387	2018.835294117647	1458.0	1648.1442307692307	1257.1538461538462	223.95454545454544	1016.0263157894738	1445.655737704918	1298.1666666666665	1445.113924050633	1569.0	1291.611111111111	1318.8660714285716	2018.8461538461538	1752.4615384615386	1698.8584905660377	1628.3302752293578	2118.957894736842	1819.436170212766	1044.5555555555557	2022.037037037037	1462.0	1722.7560975609756	1757.1807228915663	1777.0854700854702	1590.170731707317	1541.4315789473685	1997.448275862069	1816.125	1606.391304347826	1796.6493506493507	2067.0108695652175	1516.1764705882351	1407.25	1849.4615384615386	1590.4931506849316	1792.081081081081	2462.333333333333	1497.5392156862745	1743.6699029126214	2134.6470588235297
alpha_rarefaction_6240_1.txt	6240	1	1151.4761904761904	1651.5128205128206	1717.625	1489.0	1420.6734693877552	1189.0970873786407	1529.475806451613	2123.379310344828	1677.0232558139535	1721.8095238095239	1240.3	282.4375	1025.057142857143	1666.6842105263158	1307.4	1391.2380952380952	1868.1190476190477	1347.5645161290322	1399.9444444444443	1715.7525773195875	1459.0224719101125	2025.5581395348838	1812.4	1820.7596153846152	1876.4074074074074	1341.235294117647	2206.12	1382.4044943820224	1595.054347826087	1713.0344827586207	1719.875	1584.387755102041	1605.3186813186812	1652.84375	1785.0306122448978	1705.554347826087	1568.6973684210525	1660.0900900900901	1698.1898734177216	1977.5844155844156	1686.6923076923076	1612.2	1938.2238805970148	1922.5128205128206	1754.3793103448274	1723.142857142857	1981.0545454545454
alpha_rarefaction_6240_2.txt	6240	2	2741.5	1553.5263157894738	1607.3297872340427	1547.9367088607596	1611.0	1170.7857142857142	1428.3467741935483	1878.618556701031	1473.919191919192	1442.976377952756	1264.2209302325582	347.42857142857144	895.0487804878048	1369.774647887324	1438.5125	1219.45	1665.7093023255813	1535.322033898305	1293.6	1879.6470588235295	1560.5714285714284	2152.157894736842	1946.1	2037.6930693069307	1898.0481927710844	1194.0	1672.5	1824.513888888889	1764.5294117647059	1680.2209302325582	1796.1764705882351	1717.5375	1536.4468085106382	1814.6435643564355	1504.25	1512.01	1432.655172413793	1926.5	1694.5844155844156	1557.7802197802198	1938.2465753424658	1636.012987012987	1505.8214285714284	2015.8461538461538	2031.8333333333333	1700.0	1881.5925925925926
alpha_rarefaction_6240_3.txt	6240	3	1307.047619047619	1708.078947368421	1792.6785714285713	1631.086956521739	1430.304347826087	1130.9363636363637	1525.3035714285716	2204.9052631578948	1572.2954545454545	1845.0	1244.2201834862385	291.7142857142857	1035.2083333333333	1426.1967213114754	1582.078125	1595.9016393442623	1637.0	1546.75	1275.7027027027027	2116.1315789473683	1703.86301369863	1950.0645161290322	1855.5056179775281	1993.0	1700.8736842105263	964.0	1260.9166666666665	1415.1294117647058	1598.387755102041	1761.774193548387	1675.0093457943926	1747.625	1655.4432989690722	1734.5145631067962	1664.6521739130435	1875.5113636363637	1510.5730337078653	2016.7142857142858	1942.3733333333332	1885.3214285714287	1696.6	1312.070588235294	1551.5348837209303	1600.1470588235293	1515.2272727272727	1622.421052631579	1796.4711538461538
alpha_rarefaction_6240_4.txt	6240	4	1253.4347826086955	1442.4657534246576	1780.962962962963	1376.7631578947369	1805.48	1084.1592920353983	1510.3955223880598	2122.3258426966295	1449.030303030303	1619.3529411764707	1118.4455445544554	202.5	994.5966386554621	1700.1851851851852	1377.2297297297296	1279.0	1737.0454545454545	1584.4444444444443	1604.7441860465115	1981.679012345679	1507.735632183908	1864.9052631578948	1912.8	1981.2371134020618	1808.1707317073171	1035.0	1385.6666666666665	1478.5540540540542	1485.0	1465.881188118812	1787.7027027027027	2019.138888888889	1510.5384615384614	1883.0689655172414	2228.7333333333336	1794.841463414634	1753.2027027027027	1758.03738317757	1894.4303797468353	1599.095238095238	1743.0	1524.25	1557.6666666666665	1735.125	1849.0357142857142	1842.4948453608247	1968.4485981308412
alpha_rarefaction_6240_5.txt	6240	5	1443.6190476190477	1710.8382352941176	1653.44578313253	1357.8518518518517	1527.6363636363635	1075.8362068965516	1611.1304347826087	1744.803738317757	1666.9655172413793	1717.8762886597938	1464.3863636363635	194.8	964.921052631579	1733.8983050847457	1381.04	1524.818181818182	1794.035294117647	1510.85	1423.7669902912621	1780.1764705882354	1586.10989010989	1711.40625	1771.28125	1771.25	2007.3835616438357	1542.7142857142858	2250.037037037037	1703.6666666666667	2059.3703703703704	1612.4455445544554	2001.065934065934	1566.8041237113403	1553.1666666666665	1772.2021276595744	1716.2178217821784	1767.7191011235955	1476.2207792207791	1789.940594059406	1528.0123456790125	1698.2247191011236	1560.3793103448274	1556.5	1582.13698630137	1981.4137931034484	1829.295918367347	1975.1860465116279	1779.0877192982457
alpha_rarefaction_6240_6.txt	6240	6	1860.0	1783.016129032258	1602.3333333333335	1516.8875	1546.4505494505495	1136.9433962264152	1578.0	1937.0459770114942	1554.8387096774195	1786.6100000000001	1424.2333333333333	304.05555555555554	963.6756756756756	1658.6	1416.6835443037976	1543.4827586206898	1787.125	1300.0689655172414	1294.6902654867258	1473.9099999999999	1931.6144578313254	1936.0	1792.2105263157896	1736.8504672897197	1737.6785714285716	1384.0	1581.8857142857144	1832.2083333333333	2001.576923076923	1721.5730337078653	1840.7525773195875	1530.1290322580644	1776.0224719101125	1627.919191919192	1802.8333333333335	1588.7640449438202	1317.6043956043954	1768.7227722772277	1310.011111111111	1862.804347826087	1629.3544303797469	1697.6521739130435	1586.0357142857142	1618.0	2008.5844155844156	2122.366666666667	1770.248
alpha_rarefaction_6240_7.txt	6240	7	1222.4545454545455	1588.6973684210525	1544.0	1641.6438356164383	1584.404761904762	1188.2371134020618	1511.0526315789475	2265.181818181818	1669.938775510204	1912.3076923076924	1201.8659793814431	316.4	961.0	1652.1379310344828	1266.5	1297.0	1676.1290322580644	1585.566037735849	1330.1666666666665	1573.6914893617022	1513.9891304347825	1883.4315789473685	1565.2718446601941	2291.785714285714	1641.0588235294117	873.5	1945.0	1462.6666666666665	1866.8815789473683	1836.741573033708	1811.118811881188	1449.063829787234	1769.2207792207791	2028.0	1773.1826923076924	1440.5925925925926	1488.1	2020.7142857142858	1814.9397590361446	1624.883495145631	1561.3793103448274	1546.125	1765.0361445783133	1845.4432989690722	1781.913043478261	1682.5188679245284	2295.0188679245284
alpha_rarefaction_6240_8.txt	6240	8	1007.25	1669.04	1905.3703703703704	1385.5616438356165	1619.475	1255.5851063829787	1379.5954198473282	2190.1898734177216	1652.3333333333335	1736.6285714285714	1249.3921568627452	210.5	1041.2233009708739	1737.3620689655172	1419.0454545454545	1573.467741935484	1731.3829787234042	1624.4912280701753	1305.3301886792453	1967.4303797468353	1847.4	1912.2631578947369	1655.9	1894.974358974359	1952.25	1221.15	1657.4545454545455	1399.3048780487804	1652.3690476190477	2147.2027027027025	2039.4418604651162	1740.370786516854	1534.1052631578946	1623.641304347826	1860.8659793814434	1582.2772277227723	1411.0106382978724	1844.1100917431193	1768.2027027027027	1828.5113636363637	1600.9615384615386	1691.6216216216217	1715.5142857142857	1795.6315789473683	1471.5304347826086	1721.1214953271028	1959.165137614679
alpha_rarefaction_6240_9.txt	6240	9	1412.1363636363637	1594.111111111111	1417.8990825688074	1585.578947368421	1624.913043478261	1322.4505494505495	1323.2706766917295	2029.0	1718.0602409638554	1791.6792452830189	1158.5096153846152	221.16666666666669	1044.2233009708739	1649.948275862069	1387.2625	1369.0	1623.5	1365.6	1421.6451612903224	1724.2471910112358	1555.75	1740.5384615384614	1875.0357142857142	2064.267441860465	1806.1724137931035	984.25	2490.4761904761904	1529.5135135135135	1528.6407766990292	1594.0096153846152	2030.4411764705883	1474.795918367347	1597.2409638554218	1768.2021276595744	1982.2790697674418	1705.6	1693.012987012987	2094.659090909091	1559.2435897435898	1664.494845360825	1626.628205128205	1803.6716417910447	1592.3461538461538	1772.0285714285715	1728.3478260869565	1788.919191919192	1833.3428571428572
alpha_rarefaction_7486_0.txt	7486	0	2048.166666666667	1676.2427184466019	1799.7608695652175	1854.1818181818182	1508.2660550458716	1170.2201834862385	1653.781954887218	2377.677419354839	1597.775	1999.6935483870968	1410.061224489796	228.0	1085.3272727272727	1892.953125	1466.5844155844156	1856.014705882353	1944.3793103448277	2091.7818181818184	1482.4070796460178	2312.758620689655	1791.566037735849	2016.4392523364486	2252.3870967741937	2261.3272727272724	2346.120481927711	1786.625	2093.875	1804.6136363636363	2162.213483146067	2332.7662337662337	1963.6788990825687	1978.1875	2273.2530120481924	1795.4508196721313	2147.0108695652175	1897.8	1681.1136363636365	1752.413223140496	2173.126582278481	2041.835294117647	2102.0135135135133	1495.21875	1751.8125	1839.9345794392525	2040.8333333333333	1936.3873873873874	1989.0077519379845
alpha_rarefaction_7486_1.txt	7486	1	1676.7142857142858	1719.2790697674418	1692.6315789473683	1885.8658536585365	1595.1401869158879	1175.9508196721313	1868.5840707964603	2245.782608695652	1548.0792079207922	1826.008474576271	1495.8301886792453	295.0	1028.2439024390244	1709.2	1386.881188118812	1599.4705882352941	2073.1923076923076	1732.7910447761194	1688.060606060606	2029.1881188118812	2078.9438202247193	1951.925	2013.7244897959183	2313.375	1987.0285714285715	1822.0625	2262.90625	1749.7441860465117	1993.111111111111	2364.5384615384614	1959.2857142857142	2045.5581395348838	1960.010752688172	1915.6	2325.5052631578947	1932.0	1561.511111111111	2317.709677419355	1900.4137931034484	1989.5	1880.75	1437.060606060606	1666.723404255319	2361.5454545454545	1709.5140186915887	2085.5625	2194.981651376147
alpha_rarefaction_7486_2.txt	7486	2	2028.6363636363637	1725.235294117647	1728.3673469387754	1730.625	1707.3	1214.1401869158879	1657.2941176470588	2070.6285714285714	1792.40625	1956.9745762711864	1277.2792792792793	245.5	1068.7589285714284	1873.655737704918	1495.638888888889	1923.060606060606	1990.5	1760.9016393442623	1334.8629032258063	2115.598039215686	1852.4948453608247	2231.0927835051543	1993.8095238095239	2329.09009009009	2047.6534653465346	1352.2857142857142	2051.2368421052633	1776.741573033708	1789.8921568627452	1886.9789473684211	1963.0485436893205	2011.3956043956043	1784.4	1962.590909090909	2210.207920792079	2003.7282608695652	1839.6043956043957	2000.9444444444443	1801.3076923076924	2010.225806451613	1957.1923076923076	1730.75	1724.183908045977	2256.556603773585	1909.0258620689656	1835.4363636363637	2372.9813084112147
alpha_rarefaction_7486_3.txt	7486	3	1788.5882352941176	1967.4179104477612	1716.125	1858.9577464788733	1794.3076923076924	1290.01	1582.9833333333333	2328.378947368421	1650.728971962617	1756.8425925925926	1404.818181818182	247.24	1108.086956521739	1553.6417910447763	1423.511111111111	1700.828947368421	1883.9186046511627	1540.9710144927535	1555.6792452830189	2018.060606060606	1785.7238095238095	2563.55421686747	2290.4375	2279.527777777778	1954.919191919192	1687.0588235294117	2153.171428571429	2010.0263157894738	1868.6914893617022	1686.71	2310.556603773585	1987.6024096385543	1866.1685393258426	1679.1415094339623	2667.4615384615386	1942.6947368421052	1670.5357142857142	2069.330188679245	1990.5365853658536	1901.1844660194174	2103.1973684210525	1852.4	1957.0	2082.3203883495144	1997.295918367347	2332.9655172413795	2302.0
alpha_rarefaction_7486_4.txt	7486	4	1568.391304347826	2290.039473684211	2007.8953488372092	1452.7333333333333	1576.7117117117118	1116.6842105263158	1703.5517241379312	2275.3203883495144	1694.0961538461538	1818.7727272727273	1393.1842105263158	304.7894736842105	1062.4173228346458	1820.5263157894738	1539.4675324675325	1413.763888888889	1874.3333333333333	1816.0149253731342	1581.3010752688172	2382.150684931507	2180.614457831325	2377.333333333333	2211.694736842105	2459.26	2087.653846153846	1334.047619047619	2203.277777777778	1693.909090909091	1823.7058823529412	2090.978260869565	2076.663551401869	1894.91	1974.1797752808989	1879.2222222222222	2189.09900990099	1866.7291666666667	1857.7848101265822	1937.392523364486	1794.2857142857142	1939.85	2176.054054054054	1540.159090909091	1630.1235955056181	1950.2385321100917	2165.207920792079	1921.1855670103093	2337.1290322580644
alpha_rarefaction_7486_5.txt	7486	5	1749.1363636363637	1755.3978494623657	1911.6704545454545	1615.655172413793	1892.891304347826	1249.5739130434783	1628.0	2090.65	1688.0095238095237	1906.1517857142858	1401.8453608247423	299.0	1064.2385321100917	1715.75	1784.0153846153846	1693.060606060606	2133.0	1548.4477611940297	1438.1739130434783	2191.7764705882355	1802.3663366336634	2113.8214285714284	1927.2173913043478	2398.676470588235	1937.4285714285713	1688.4375	2396.9032258064517	1998.4430379746836	2232.0689655172414	1935.1354166666667	2183.0	1826.6355140186915	1651.8947368421054	1871.7029702970297	1986.0851063829787	1975.6630434782608	1743.8918918918919	1784.532258064516	2243.9285714285716	2490.0	1904.0674157303372	1774.5189873417721	1735.2604166666665	1968.3716814159293	2003.4411764705883	2021.680412371134	2010.7826086956522
alpha_rarefaction_7486_6.txt	7486	6	1661.12	1597.5445544554455	1927.5108695652175	1830.638888888889	1647.5578947368422	1112.0232558139535	1634.340909090909	1943.918918918919	1720.0	1988.0603448275863	1341.1666666666665	377.3125	967.275	1898.7631578947369	1646.4675324675325	1668.8333333333335	2000.0240963855422	1937.7894736842106	1626.01	2131.7608695652175	1926.764705882353	2052.3053435114507	2150.56	2171.632075471698	1856.878787878788	1268.4761904761904	1809.4871794871794	2050.4736842105262	2065.267441860465	1977.5	1980.4444444444443	1845.2857142857142	1723.887640449438	1925.142857142857	2207.6631578947367	1725.7058823529412	1798.8333333333333	2398.8252427184466	1982.7252747252746	2119.9204545454545	1803.2530120481927	1659.9883720930234	1643.2413793103449	2201.9633027522937	2045.0103092783504	2003.919191919192	2163.96261682243
alpha_rarefaction_7486_7.txt	7486	7	1522.0	1571.7802197802198	1952.741573033708	1616.5	1782.5306122448978	1100.2307692307693	1590.978417266187	2115.51	1835.1612903225805	1752.30081300813	1339.5294117647059	237.43478260869566	1012.1094890510949	1678.621951219512	1624.0379746835442	1576.5588235294117	1719.554347826087	1510.5405405405404	1467.9	1819.061224489796	2072.113636363636	2193.8396226415093	2018.3076923076924	2159.727272727273	1884.3191489361702	1432.6190476190477	1943.65625	1599.53125	2149.2804878048782	1796.1304347826087	2049.2178217821784	1876.111111111111	1732.25	2144.8965517241377	2138.5299999999997	1744.5940594059407	1567.7878787878788	2161.0099009900987	1708.878787878788	2097.666666666667	1902.3218390804598	1539.0697674418604	2036.4375	2288.126582278481	2181.9186046511627	2232.7640449438204	2242.578947368421
alpha_rarefaction_7486_8.txt	7486	8	1271.483870967742	1561.6235294117646	1706.142857142857	1801.0689655172414	1916.0813953488373	1122.2727272727273	1775.8429752066115	2187.5	1706.9468085106382	2085.5	1304.0980392156862	257.0	1097.764705882353	1635.26582278481	1700.8732394366198	1475.1234567901233	1979.5	1601.086956521739	1559.4495412844037	2655.217391304348	2033.0315789473684	2083.660194174757	2187.5588235294117	2452.494623655914	2333.176470588235	1145.2142857142858	1936.8181818181818	1959.0240963855422	1901.2788461538462	1860.3304347826088	1879.3464566929133	2005.71875	1670.142857142857	2020.060606060606	1925.873786407767	1906.3939393939395	1546.111111111111	1901.436974789916	1885.0112359550562	1743.2233009708739	1888.289156626506	1654.2790697674418	2136.8170731707314	2208.3814432989693	1767.0877192982457	1897.1517857142858	2082.8046875
alpha_rarefaction_7486_9.txt	7486	9	1630.5454545454545	1784.878787878788	2035.8690476190477	1641.962962962963	1884.0602409638554	1170.375	1912.5132743362833	2331.894736842105	1696.0925925925926	2094.2363636363634	1410.1136363636365	302.53846153846155	1169.0545454545454	1631.0	1678.9285714285716	1724.0298507462687	1736.2604166666665	1854.8813559322034	1349.3076923076924	2241.670731707317	1801.2386363636365	1901.21875	2126.060606060606	2405.121212121212	2173.7745098039213	2161.25	2128.657894736842	1598.629213483146	1801.919191919192	2087.370786516854	2201.9285714285716	1759.7525773195875	2108.0821917808216	1848.6826923076924	2059.663043478261	1840.0095238095237	1725.0631578947368	2055.176470588235	1836.888888888889	2026.0315789473684	1880.1724137931035	1691.923076923077	1984.28	2127.598039215686	2026.142857142857	1800.1764705882351	1992.624
alpha_rarefaction_8732_0.txt	8732	0	1681.0	2037.344827586207	2033.9213483146068	1843.1685393258426	1748.8846153846152	1468.6100000000001	1970.1724137931035	2326.027027027027	1758.8429752066115	2341.764705882353	1574.0	327.33333333333337	1078.5344827586207	1923.0	1977.5384615384614	2365.4285714285716	2281.988636363636	1973.0298507462687	1781.3076923076924	1887.2	2049.2242990654204	2626.5	2191.5089285714284	2411.8974358974356	2323.155339805825	1702.1818181818182	2423.025641025641	2375.4415584415583	2104.065420560748	2068.881188118812	2390.9741379310344	2142.467889908257	2005.25	2308.0091743119265	2324.0550458715597	2522.391304347826	1962.8041237113403	2040.0222222222221	2192.1294117647058	2024.6525423728813	2442.0853658536585	2034.7974683544303	1886.3636363636363	2149.450819672131	2106.128205128205	2431.803738317757	2586.4392523364486
alpha_rarefaction_8732_1.txt	8732	1	1455.8846153846155	1964.121212121212	2069.061855670103	1883.0232558139535	2025.1724137931035	1371.8053097345132	1732.1223021582732	2711.0	1747.7572815533981	2232.224	1681.1612903225805	285.5652173913044	1108.1946902654868	2431.318181818182	2036.9367088607594	1833.6233766233765	2592.666666666667	1681.9859154929577	1603.4587155963304	2251.1881188118814	2221.2736842105264	2552.1470588235297	2559.2745098039213	2506.711711711712	2236.316326530612	1317.3333333333335	2293.9268292682927	1948.0	2200.05	2070.7	2446.4299065420564	2041.0285714285715	2028.7878787878788	2267.9326923076924	2589.8990825688074	2280.010989010989	2178.1294117647058	2461.3939393939395	2090.659090909091	2020.6315789473683	1988.295918367347	1965.4137931034484	2134.9574468085107	2466.6355140186915	2365.2061855670104	2079.4590163934427	2693.738738738739
alpha_rarefaction_8732_2.txt	8732	2	2364.3	1968.5108695652175	2123.9326923076924	1753.7802197802198	2180.7391304347825	1306.5267857142858	1783.6290322580644	2421.142857142857	1629.6744186046512	2259.7966101694915	1477.2545454545455	680.3333333333334	1124.8407079646017	2101.2763157894738	1627.6097560975609	2035.7037037037037	2509.220930232558	1770.1538461538462	1611.008474576271	2392.1237113402062	2398.2441860465115	2276.0238095238096	2055.0272727272727	2512.2201834862385	2364.6701030927834	1355.3703703703704	2810.3333333333335	2012.2828282828282	2230.6082474226805	2320.5714285714284	2454.6285714285714	1952.0825688073394	2070.151515151515	2193.5098039215686	2250.2741935483873	2165.121495327103	1798.21875	2612.1160714285716	1986.0467289719627	2353.260416666667	2269.0375	1836.2333333333333	1952.5108695652175	2154.2924528301887	2206.6470588235297	2492.934579439252	2248.0075187969924
alpha_rarefaction_8732_3.txt	8732	3	2698.1052631578946	2150.311111111111	1996.576923076923	1823.0487804878048	1843.9017857142858	1325.2222222222222	1774.157894736842	2285.203539823009	1909.695238095238	2126.722222222222	1466.788990825688	402.6666666666667	998.1136363636364	1787.5853658536585	1990.2054794520548	1720.3291139240507	2041.1559633027523	2023.7142857142858	1467.6171875	2164.4299065420564	1980.3833333333334	2201.0	2054.2268907563025	2324.139534883721	2213.556603773585	1771.8947368421052	2164.0	1868.357142857143	2402.083333333333	2087.5607476635514	2165.584745762712	1820.1735537190084	2225.894736842105	2452.2474226804125	2268.5045871559632	2137.0099009900987	2011.6666666666667	2301.8053097345132	1939.4660194174758	2086.791666666667	2331.3595505617977	1949.7093023255813	1891.3366336633662	2645.105263157895	2151.866666666667	2276.1470588235297	2498.551724137931
alpha_rarefaction_8732_4.txt	8732	4	1792.107142857143	1710.1909090909091	1954.28	2090.0	2300.5813953488373	1377.6	1692.2727272727273	2410.4054054054054	1825.4621848739496	2072.8918918918916	1451.1226415094338	291.875	1087.1968503937007	2044.4615384615386	1539.8048780487804	1867.876712328767	1958.4310344827586	1880.144927536232	1601.9833333333333	2504.0112359550562	1888.5546218487395	2413.103773584906	2630.51	2779.060606060606	1821.3660714285716	1365.7857142857142	2315.825	2211.666666666667	1934.1440677966102	2410.811111111111	2232.275	2482.529411764706	2265.4675324675327	2127.3716814159293	2388.4571428571426	2200.90625	1844.295918367347	2116.4285714285716	2261.6	2021.7830188679245	2171.958762886598	1873.53	1949.4479166666667	2496.2	2089.6944444444443	1985.5177304964539	2361.809917355372
alpha_rarefaction_8732_5.txt	8732	5	2580.3529411764707	1988.1797752808989	2264.074074074074	2005.7356321839081	1925.0625	1466.1666666666665	1843.5833333333335	2577.96	1693.7593984962405	1994.7355371900826	1579.4326923076924	254.125	1107.24	1873.0389610389611	1699.443181818182	1753.150684931507	2070.604166666667	1720.987341772152	1676.172131147541	2419.125	1987.1284403669724	2302.4375	2048.3783783783783	2479.227272727273	2271.636363636364	1808.75	2569.0	1825.7951807228915	2208.009708737864	2083.875	2222.8974358974356	2102.532710280374	1878.8761061946902	2315.8076923076924	2541.3255813953488	2038.9591836734694	2296.039473684211	2498.495145631068	2256.7608695652175	1953.72131147541	2386.9125	1747.5052631578947	2198.0128205128203	2393.189189189189	2108.532710280374	1880.9402985074626	3132.972222222222
alpha_rarefaction_8732_6.txt	8732	6	1973.44	1970.3690476190477	2014.9252336448599	1862.1290322580646	1804.3	1197.1654135338345	1599.2857142857142	2849.267441860465	1918.6909090909091	2081.123966942149	1410.3716814159293	379.8	1099.093023255814	1890.7875	1879.4512195121952	2019.1645569620252	2228.843373493976	1700.4366197183099	1553.7767857142858	2513.5384615384614	2329.561797752809	2463.540540540541	2203.927927927928	2469.051282051282	2443.153846153846	1272.888888888889	1981.8	2387.8082191780823	1795.7857142857142	1994.4285714285713	2460.0521739130436	1950.0094339622642	2124.5	2296.3125	2519.353982300885	2077.4455445544554	1958.7272727272727	2520.1785714285716	2336.012048192771	2272.019417475728	2102.1875	2036.358695652174	1949.5773195876288	2334.9803921568628	2419.8762886597938	2297.0	2679.697247706422
alpha_rarefaction_8732_7.txt	8732	7	1696.0	2031.4375	1932.5454545454545	2074.7619047619046	1867.8461538461538	1238.857142857143	1851.2240000000002	2453.081081081081	1917.632075471698	2319.842105263158	1558.03	319.1363636363636	1071.953125	2324.8	1557.7878787878788	1937.5365853658536	2121.967741935484	1657.037037037037	1595.4545454545455	1979.25	2068.3870967741937	2531.666666666667	2111.25	2439.3846153846152	2254.833333333333	1714.7142857142858	2835.323529411765	1723.2	2033.348623853211	2052.079207920792	2561.6226415094343	2241.1170212765956	1926.2586206896551	2388.5940594059407	2488.75	2097.103773584906	1835.1538461538462	2285.3465346534654	1836.4587155963304	2109.8387096774195	2187.962962962963	1668.6601941747572	2045.0631578947368	2353.5	1968.6875	2136.7758620689656	2437.090909090909
alpha_rarefaction_8732_8.txt	8732	8	1803.9130434782608	2007.1176470588234	2116.4639175257735	1856.4375	2132.916666666667	1396.764705882353	1709.774647887324	2382.5877192982457	1865.1304347826087	2162.833333333333	1340.2276422764228	534.5714285714286	1070.921052631579	1794.534090909091	1637.063829787234	2014.138888888889	2027.6666666666667	1776.0263157894738	1519.25	2230.7741935483873	2136.105263157895	2310.048780487805	2174.8125	2378.6639344262294	2300.2058823529414	2226.714285714286	2395.25641025641	2069.166666666667	2098.4434782608696	2134.8867924528304	2348.4	2043.6826923076924	1988.2941176470588	2185.9646017699115	2261.261682242991	2018.0833333333333	1923.8181818181818	2333.333333333333	2067.5666666666666	1965.1130434782608	2054.6516853932585	2066.032967032967	1977.9655172413793	2441.7741935483873	2169.701923076923	2280.5128205128203	2625.125
alpha_rarefaction_8732_9.txt	8732	9	1616.96875	2237.670731707317	1868.0243902439024	2035.0232558139535	2200.4470588235295	1223.9310344827586	1885.2372881355932	1964.0149253731342	1944.11	2321.0	1562.918918918919	289.34482758620686	1168.2769230769231	1754.2244897959183	1805.641304347826	1995.0416666666667	2388.123456790124	2217.8888888888887	1615.3333333333335	2318.46875	2069.95	2406.083333333333	2145.5	2331.2734375	2056.918918918919	1788.142857142857	2279.695652173913	1978.1724137931035	2086.53125	2067.7238095238095	2268.7179487179487	2171.321100917431	2218.6741573033705	2545.8611111111113	2494.359223300971	2294.2799999999997	2220.076923076923	2200.6725663716816	2036.86	2049.723404255319	2280.3186813186812	1906.9166666666667	2161.479166666667	2375.827868852459	2013.099173553719	2304.462809917355	2613.4375
alpha_rarefaction_9978_0.txt	9978	0	2305.0	2326.7799999999997	2294.336448598131	2039.8829787234042	2202.6168224299063	1359.5263157894738	2007.25	2590.4	1961.12	2407.8818897637793	1592.8050847457625	403.1818181818182	1132.4173228346458	2164.126582278481	1832.3658536585365	2013.4358974358975	2340.9411764705883	2172.0	1700.3589743589744	2435.5	2009.3846153846155	2789.4495412844035	2470.0854700854698	2930.583333333333	2284.4	1631.6896551724137	2155.021739130435	2295.9655172413795	2593.333333333333	2301.6388888888887	2534.8076923076924	2324.732673267327	2366.027027027027	2740.9811320754716	2388.971153846154	2240.5625	2244.666666666667	2892.0098039215686	2076.4095238095238	2099.439393939394	2233.6944444444443	2057.65625	2090.71	2429.7441860465115	2617.8846153846152	2612.123966942149	2554.065693430657
alpha_rarefaction_9978_1.txt	9978	1	2182.8076923076924	2350.0638297872338	2234.349514563107	2210.679012345679	1886.4684684684685	1407.728	1837.8064516129032	2462.3565891472867	1870.2644628099174	2264.16	1693.6521739130435	333.7142857142857	1257.0854700854702	2300.0135135135133	2054.011111111111	1713.3978494623657	2263.0	1726.0232558139535	1878.0087719298244	3054.421052631579	2363.7799999999997	2785.0087719298244	2490.903846153846	2982.5545454545454	2395.30081300813	1647.2222222222222	2562.083333333333	2163.3478260869565	1948.5954198473282	2110.909090909091	2737.6929824561403	2479.197916666667	2049.992125984252	2482.981651376147	2509.1792452830186	2328.0	1990.4905660377358	2366.1323529411766	2532.2631578947367	2096.7835820895525	2601.0	2170.5232558139533	2293.6111111111113	2438.8536585365855	2371.0983606557375	2167.107142857143	2629.8513513513512
alpha_rarefaction_9978_2.txt	9978	2	2259.6	2657.5263157894738	2298.660194174757	2512.6216216216217	2019.4392523364486	1268.341463414634	2003.6030534351144	2661.123966942149	1815.0	2143.0434782608695	1547.027027027027	410.2173913043478	1112.5496183206108	2147.0963855421687	1979.4698795180723	2321.846153846154	2293.5555555555557	2211.2	1834.1926605504586	2361.162393162393	2066.890756302521	2856.6160714285716	2682.162162162162	2708.739837398374	2422.8198198198197	1759.12	2527.7659574468084	2249.7608695652175	2087.879310344828	2505.098039215686	2589.596153846154	2291.782608695652	2207.478260869565	2533.451923076923	2574.050420168067	2767.46875	2480.9176470588236	2889.271028037383	2658.0105263157893	2212.401785714286	2358.7741935483873	2003.3272727272727	1992.877049180328	2399.123966942149	2295.719298245614	2368.4117647058824	2709.530303030303
alpha_rarefaction_9978_3.txt	9978	3	3635.5555555555557	2140.0612244897957	2311.971153846154	1990.4418604651162	2001.5	1329.391304347826	1857.5035971223022	2675.2393162393164	1919.7209302325582	2470.4545454545455	1550.6285714285714	466.05882352941177	1143.9402985074626	1841.9166666666667	1872.0337078651685	1916.5294117647059	2660.9191919191917	1985.0	1547.2191780821918	2601.9158878504672	2233.1009174311926	2568.257575757576	2930.5454545454545	3066.0091743119265	2192.4444444444443	1430.3030303030303	2873.31914893617	2473.2619047619046	2347.8189655172414	2430.103773584906	2566.050420168067	2248.1525423728813	1970.733870967742	2718.2830188679245	2669.719298245614	2704.3465346534654	1871.4	2318.88	2633.0105263157893	2286.0	2398.541666666667	2197.9191919191917	1945.733870967742	2509.478260869565	2412.3627450980393	2486.5258620689656	2486.636363636364
alpha_rarefaction_9978_4.txt	9978	4	2041.857142857143	2280.083333333333	2460.5	2636.9710144927535	2057.9661016949153	1514.9158878504672	1867.624	2378.5545454545454	1912.0833333333335	2425.7952755905512	1767.3846153846152	317.8571428571429	1140.3722627737227	2125.6185567010307	1969.2	1691.6599999999999	2402.0	2074.442857142857	1801.1724137931035	2280.0280373831774	2528.011363636364	2586.0495867768595	2448.0593220338983	2814.6	2502.4054054054054	1758.344827586207	2104.0612244897957	2201.557894736842	2547.6631578947367	2424.142857142857	3011.028301886792	1972.75	2214.8823529411766	2668.057142857143	2905.0	2507.7027027027025	2073.6	2297.781954887218	2730.176470588235	2178.6410256410254	2279.210526315789	2135.365591397849	2490.3255813953488	2442.775	2305.879310344828	2354.809917355372	2527.7571428571428
alpha_rarefaction_9978_5.txt	9978	5	2070.125	1968.8252427184466	2133.2260869565216	1568.7179487179487	2101.909090909091	1351.7355371900826	1773.75	2807.7363636363634	2013.8272727272727	2305.520325203252	1417.0	363.0	1075.0983606557377	1980.3301886792453	1936.341463414634	2063.2804878048782	2375.7757009345796	1877.0128205128206	1811.027027027027	2688.0	2348.02752293578	2474.0569105691056	2533.6929824561403	2500.6106870229005	2322.486725663717	2251.666666666667	2725.076923076923	2645.3255813953488	2639.0095238095237	2295.6388888888887	2375.170731707317	2209.9813084112147	2447.639175257732	2528.5	2469.12213740458	2090.909090909091	2294.742574257426	2452.732824427481	2113.0	2338.3185840707965	2419.666666666667	2063.1650485436894	2453.9397590361446	2901.028846153846	2534.4285714285716	2383.833333333333	2401.1223021582737
alpha_rarefaction_9978_6.txt	9978	6	2337.375	2129.059405940594	2407.2692307692305	2129.0	2311.326923076923	1278.06106870229	1857.182481751825	2468.3025210084033	1988.0487804878048	2071.3488372093025	1605.6285714285714	324.0909090909091	1099.3809523809523	2205.4556962025317	1901.5108695652175	2451.78125	2230.590909090909	1829.8170731707316	1844.8823529411766	2857.1875	2209.782608695652	2452.9661016949153	2594.227272727273	2675.3823529411766	2144.6124031007753	1398.0285714285715	2757.317073170732	2265.866666666667	2609.478723404255	2401.1099999999997	2510.0086956521736	2479.011111111111	2038.8086956521738	2898.9191919191917	2337.079365079365	2338.759259259259	1750.5833333333335	2456.6744186046512	2235.967741935484	2366.777777777778	2369.363636363636	1945.3125	2428.035294117647	2093.0074074074073	2363.279661016949	2249.9856115107914	2680.916030534351
alpha_rarefaction_9978_7.txt	9978	7	2493.2727272727275	2188.421052631579	2242.0299999999997	2091.0	2014.2211538461538	1441.3846153846152	1973.2846715328467	2679.2393162393164	1881.5454545454545	2058.9523809523807	1652.6774193548385	437.89473684210526	1138.2824427480916	2188.0129870129867	1824.6470588235295	2270.329113924051	2781.413043478261	1800.225352112676	1783.810344827586	2377.1099999999997	2397.182608695652	2412.6821705426355	2510.929203539823	2936.8521739130438	2580.9491525423728	1665.0	2123.471698113208	2316.6020408163267	2298.7027027027025	2854.210526315789	2452.6083333333336	2377.5089285714284	1916.4491525423728	2600.264705882353	2518.508620689655	2478.0	2738.3456790123455	2721.3584905660377	2018.6637168141592	2374.0265486725666	2748.717647058824	2108.666666666667	2098.9411764705883	2613.794871794872	2457.7441860465115	2391.937984496124	2556.5035971223024
alpha_rarefaction_9978_8.txt	9978	8	2138.0625	2177.90625	2410.0714285714284	2404.625	2125.7745098039213	1348.9661016949153	1847.921985815603	2780.6355140186915	1890.3790322580644	2249.4434782608696	1634.5545454545454	379.11538461538464	1062.5076923076922	2133.3258426966295	1699.235294117647	2036.45	2258.6388888888887	1851.289156626506	1592.9022556390978	2386.9741379310344	2173.0526315789475	2610.6239316239316	2734.276785714286	2421.8818897637793	2166.9411764705883	1834.103448275862	2269.255319148936	2154.057142857143	2151.803738317757	2316.757281553398	2688.135135135135	2434.776699029126	2303.75	2588.4	2297.6106870229005	2386.589285714286	1962.3333333333333	2636.575221238938	2294.2178217821784	2190.5098039215686	2239.8988764044943	2127.4505494505493	2150.56	2510.025641025641	2155.450819672131	2367.436507936508	2561.690476190476
alpha_rarefaction_9978_9.txt	9978	9	2388.8	2405.886363636364	2428.509259259259	2218.679012345679	1790.084745762712	1300.24	1748.9787234042553	2424.925	1725.2153846153847	2394.731092436975	1515.8990825688074	387.83333333333337	1177.975806451613	2284.4050632911394	1683.0862068965516	1757.1797752808989	2419.743119266055	2150.88	1656.1379310344828	2622.4736842105262	2424.3366336633662	2493.7333333333336	2679.8627450980393	2727.887931034483	2384.130434782609	1532.9375	2193.666666666667	1940.723404255319	2196.9285714285716	2539.0299999999997	2199.860655737705	2250.7589285714284	2460.9375	2426.8823529411766	2348.9370078740158	2309.0934579439254	1877.7363636363636	2409.7966101694915	2448.663043478261	2254.4576271186443	2728.5	2226.030303030303	2184.787878787879	2324.301724137931	2288.909090909091	2433.008849557522	2758.8467153284673
alpha_rarefaction_11224_0.txt	11224	0	2089.5714285714284	2331.038834951456	2369.5	2046.8867924528302	2501.53125	1471.5546218487395	2158.426356589147	2785.522935779816	2248.808695652174	2693.775	1646.5371900826447	352.6071428571429	1171.525179856115	2317.80198019802	2151.5714285714284	2057.483870967742	2422.5526315789475	2485.0140845070423	1900.6	2612.8125	2440.008064516129	3048.6796875	2676.7520661157023	2768.374149659864	2417.690476190476	1997.6896551724137	2622.471698113208	2515.2619047619046	2335.5149253731342	2568.009259259259	2446.492957746479	2877.157894736842	2504.950819672131	2699.151785714286	2989.1415094339623	2873.5238095238096	1941.5702479338843	2717.047244094488	2462.7522935779816	2359.027027027027	2900.358695652174	2353.69696969697	2257.026785714286	3147.245614035088	2434.3809523809523	2657.433070866142	2987.1102362204724
alpha_rarefaction_11224_1.txt	11224	1	2690.689655172414	2500.4945054945056	2384.412844036697	2534.0	2335.971153846154	1484.6239316239316	2345.6611570247933	2659.041379310345	1973.2068965517242	2551.8984375	1803.264705882353	417.2	1245.9756097560976	2440.8965517241377	2298.75	1973.6796116504854	2424.4444444444443	2053.3048780487807	1791.8583333333333	2854.6132075471696	2605.594339622641	2550.2408759124087	2840.3193277310925	3127.346153846154	3040.2033898305085	1411.1666666666667	3029.1666666666665	2489.3877551020405	2682.478260869565	2598.1315789473683	3362.092783505155	2482.086956521739	2334.504132231405	2855.4368932038833	2758.425	2408.666666666667	2585.8125	2566.5	2337.686274509804	2428.25	2580.59375	2107.8214285714284	2442.119266055046	3080.02752293578	2597.1315789473683	2533.259541984733	3189.357142857143
alpha_rarefaction_11224_2.txt	11224	2	2231.394736842105	2611.6875	2659.9245283018868	2685.25	2185.7692307692305	1500.3589743589744	1923.4594594594596	2937.408	2000.4444444444443	2620.5	1694.357142857143	328.1612903225806	1181.93006993007	2452.511363636364	2008.0618556701031	2296.134831460674	2754.6285714285714	1974.148148148148	1775.523076923077	2711.8839285714284	2127.121951219512	3138.0089285714284	2767.596638655462	2936.3955223880594	2498.4545454545455	1737.090909090909	2464.27868852459	2553.581632653061	2379.782258064516	2612.123966942149	3051.142857142857	2486.227272727273	2412.526785714286	2574.549180327869	2673.9158878504672	2293.0074074074073	2252.21	2774.377049180328	2185.265486725664	2430.04	2423.78021978022	2180.8508771929824	2311.645161290323	2858.737288135593	2327.8992805755397	2711.776923076923	3348.6614173228345
alpha_rarefaction_11224_3.txt	11224	3	3282.0	2570.301075268817	2144.379310344828	2347.967741935484	2490.783505154639	1448.0	2084.029411764706	2894.9545454545455	2244.717741935484	2589.1290322580644	1624.2393162393164	373.5	1144.3970588235293	2368.166666666667	2494.75	2155.767441860465	2547.0	2169.2619047619046	1685.9788732394368	3161.28	2400.2844827586205	2861.916030534351	3077.090909090909	3134.25	2632.6640625	1849.2857142857142	3151.139534883721	2624.3595505617977	2662.777777777778	2481.5	2630.306569343066	2463.803738317757	2334.168067226891	2359.679104477612	2456.928	2366.222222222222	2061.1946902654868	2502.732876712329	2740.0102040816328	2468.421875	2660.212121212121	2388.96	2630.333333333333	2392.608695652174	2371.3257575757575	2746.390243902439	2672.9578313253014
alpha_rarefaction_11224_4.txt	11224	4	2194.416666666667	2444.9052631578948	2536.2952380952383	2133.2631578947367	2535.1290322580644	1483.8189655172414	1844.128834355828	2978.849557522124	2185.4146341463415	2509.8153846153846	1729.4615384615386	475.25	1228.8813559322034	2364.043010752688	2234.4418604651164	1946.4285714285713	2728.866666666667	2462.0675675675675	1916.0	2942.9661016949153	2514.625	2856.177966101695	2802.3035714285716	2744.7058823529414	2554.00826446281	1571.0882352941176	2448.833333333333	2368.2967032967035	2354.857142857143	2644.286956521739	2566.8819444444443	2316.5258620689656	2856.0588235294117	2724.722222222222	2873.75	2789.663716814159	2139.640776699029	2631.235294117647	2590.478723404255	2395.0079365079364	2586.3829787234044	2542.5851063829787	2830.7764705882355	2858.714285714286	2707.5280000000002	2909.1909090909094	2708.090909090909
alpha_rarefaction_11224_5.txt	11224	5	2424.6875	2266.509433962264	2164.874074074074	2159.3584905660377	2309.168067226891	1363.1627906976744	2238.789473684211	2581.139534883721	2147.745614035088	2387.809917355372	1786.826923076923	329.75	1191.3017241379312	2471.223404255319	2048.565217391304	2049.5	2772.375	1889.4479166666667	1863.142857142857	2982.225225225225	2387.65	2931.25	2545.739837398374	3156.2	2860.227272727273	1947.7	3128.4285714285716	2457.304347826087	2679.759259259259	2493.128205128205	2623.233870967742	2907.029411764706	2362.759259259259	3108.009009009009	2961.237288135593	2743.222222222222	2085.1315789473683	2568.168918918919	2309.5555555555557	2693.1592920353983	2474.76	1983.298245614035	2686.03125	2761.032258064516	2535.2238805970146	2766.8918918918916	3063.722222222222
alpha_rarefaction_11224_6.txt	11224	6	2857.625	2489.783505154639	2554.495145631068	2400.3483146067415	2054.212121212121	1361.3565891472867	2108.248322147651	2929.9545454545455	1900.792857142857	2197.071942446043	1675.6440677966102	502.25	1163.218045112782	2171.019417475728	1761.2252252252251	2072.9574468085107	2995.5052631578947	2011.358695652174	1842.957627118644	2597.666666666667	2516.5	2964.4434782608696	2822.9375	2964.826086956522	2536.272727272727	2137.12	2627.333333333333	2772.261363636364	2726.9417475728155	2258.357142857143	2783.5234375	2892.271028037383	2182.75	2743.375	2631.288	2780.221153846154	2259.5148514851485	2959.6410256410254	2727.333333333333	2796.7798165137615	2271.945945945946	2446.4574468085107	2200.7027027027025	2908.560344827586	2436.079365079365	3065.264705882353	2906.5
alpha_rarefaction_11224_7.txt	11224	7	2340.7	2493.0689655172414	2492.88785046729	2127.271844660194	2285.556603773585	1315.218045112782	1986.5531914893618	2523.654411764706	2030.5671641791046	2485.5190839694656	1926.3	394.6	1192.9	2254.957894736842	2117.5	1961.2164948453608	2339.483870967742	2461.4383561643835	1834.595041322314	2262.951048951049	2290.508333333333	2599.8359375	3185.940594059406	2743.838926174497	2851.078947368421	1883.3225806451612	2695.5	2338.282828282828	2557.2389380530976	2540.078947368421	2724.8677685950415	2343.170731707317	2356.3720930232557	2695.151785714286	2947.777777777778	2623.1160714285716	2247.333333333333	2865.9763779527557	2706.141304347826	2701.5	2602.142857142857	2386.3297872340427	2507.727272727273	2545.711111111111	2382.03937007874	2651.0425531914893	2906.9714285714285
alpha_rarefaction_11224_8.txt	11224	8	2149.935483870968	2647.304347826087	2603.464285714286	2704.1294117647058	2140.0	1439.525	2328.549180327869	2700.739837398374	2378.8272727272724	2486.0731707317073	1597.1271186440677	426.12	1125.439393939394	2630.5	2061.655172413793	2334.9240506329115	2542.654867256637	1953.0731707317073	1914.0	2975.1944444444443	2863.413043478261	2995.878260869565	2919.921052631579	2813.7391304347825	2596.879310344828	1940.2758620689656	3317.2340425531916	2417.2596153846152	2621.675675675676	2699.9906542056074	2894.7567567567567	2337.2307692307695	2370.5545454545454	2525.050420168067	2534.8076923076924	2593.056603773585	2322.721153846154	2723.6615384615384	2320.0423728813557	2639.9026548672564	2619.787878787879	2493.366336633663	2364.0	2904.1929824561403	2510.7333333333336	2603.1100917431195	2718.403973509934
alpha_rarefaction_11224_9.txt	11224	9	2111.935483870968	2991.3294117647056	2244.008547008547	2301.063157894737	2373.222222222222	1384.9136690647483	2168.0	2858.1968503937005	2194.2941176470586	2256.3725490196075	1863.3457943925232	351.1290322580645	1101.3125	2496.6296296296296	2166.528301886792	2209.9325842696626	2101.4285714285716	1994.370786516854	1801.4409448818897	3034.264150943396	2321.88	2933.275	2914.921052631579	2576.7806451612905	2562.2	1756.5	3088.625	2250.079207920792	2928.91	2612.5545454545454	2744.007874015748	2359.777777777778	2377.0265486725666	2581.6279069767443	2500.222222222222	2551.9435483870966	2149.0099009900987	2437.4558823529414	2243.051724137931	2495.741379310345	3052.6162790697676	2132.467889908257	2606.578947368421	2881.3603603603606	2487.1574803149606	2913.5254237288136	3016.711111111111
alpha_rarefaction_12470_0.txt	12470	0	2021.0277777777778	2449.2803738317757	2343.90756302521	2431.903846153846	2629.06	1702.3790322580644	2176.807142857143	2971.775	2324.333333333333	2808.714285714286	1758.9609375	403.5769230769231	1189.8333333333333	2384.168316831683	2452.4285714285716	2499.702127659574	2808.283185840708	2033.1650485436894	1830.2608695652175	2536.6573426573427	2467.1567164179105	3041.1153846153848	3061.9576271186443	3137.263565891473	2764.022900763359	1811.4864864864865	3234.593220338983	2315.636363636364	2727.3599999999997	2368.0196078431372	3052.992700729927	3025.8	2435.887931034483	3093.2033898305085	3090.279069767442	2746.666666666667	2622.5625	3287.048387096774	2841.2038834951454	2983.0	3334.6063829787236	2623.8041237113403	2588.578947368421	2618.006535947712	2721.1290322580644	2693.1917808219177	3079.190476190476
alpha_rarefaction_12470_1.txt	12470	1	3153.1111111111113	2112.151785714286	2532.0434782608695	2652.2258064516127	2492.025641025641	1472.5652173913045	2004.074074074074	2881.8214285714284	2081.525179856115	2658.107142857143	1889.0083333333332	460.03846153846155	1110.418918918919	2640.291666666667	2260.486956521739	2166.554347826087	2745.716535433071	2496.4473684210525	2083.007874015748	2865.5798319327732	2880.098039215686	3349.6814159292035	2913.553719008264	2921.8066666666664	3158.327868852459	3031.5454545454545	3002.4166666666665	2459.3846153846152	2775.815789473684	2591.0252100840335	2788.4074074074074	2667.285714285714	2474.1567164179105	2815.504132231405	3136.4910714285716	3040.254545454545	2480.4285714285716	2982.20325203252	2753.839285714286	3112.026785714286	3287.0851063829787	2620.6111111111113	2977.282828282828	2922.8984375	2805.2047244094488	3038.05	3202.2714285714283
alpha_rarefaction_12470_2.txt	12470	2	2887.103448275862	2808.6105263157897	2727.808695652174	2818.795918367347	2279.5	1579.7142857142858	1967.153374233129	3092.351145038168	2189.071942446043	2915.6239316239316	1844.3902439024391	412.1071428571429	1210.579365079365	2775.478260869565	2105.315217391304	2427.843373493976	2451.578947368421	2164.814814814815	2093.0	3277.2830188679245	2619.5081967213114	2824.6923076923076	2845.271186440678	2912.6521739130435	2751.579365079365	1977.3333333333333	3468.653846153846	2305.8189655172414	3045.75	2640.3255813953488	3044.3813559322034	2456.280991735537	2638.142857142857	2786.6422764227646	3445.1693548387098	2920.714285714286	2357.590909090909	3378.7421875	2782.483870967742	2483.9650349650346	2640.0095238095237	2429.5576923076924	3123.0416666666665	2895.189393939394	2554.604651162791	2606.4489795918366	2791.0625
alpha_rarefaction_12470_3.txt	12470	3	2073.25	2647.6	2908.009708737864	2346.943396226415	2400.900826446281	1407.4285714285716	2237.0444444444447	2977.379310344828	2213.3358208955224	2502.671052631579	1760.0243902439024	433.2068965517241	1256.4179104477612	2613.478723404255	2153.764150943396	2430.795918367347	2677.0444444444447	2402.166666666667	1958.860655737705	3125.089285714286	2641.5	3012.5419847328244	2981.8839285714284	3344.203125	3031.279661016949	2019.4285714285713	3141.1960784313724	2547.056603773585	2864.714285714286	2623.176470588235	2927.503816793893	2337.7557251908397	2401.56	2710.288	3327.008547008547	2687.2644628099174	2654.7410714285716	2962.1404958677685	2832.6132075471696	2351.2928571428574	3010.2471910112363	2652.212121212121	2512.4864864864867	3177.9435483870966	2928.959349593496	2574.310810810811	2894.666666666667
alpha_rarefaction_12470_4.txt	12470	4	3724.4347826086955	2672.5145631067962	2506.625	2658.211764705882	2523.842105263158	1554.0573770491803	2035.8980891719746	3118.335877862595	2188.0434782608695	3018.890625	1605.357142857143	483.1818181818182	1192.389705882353	2370.611650485437	2254.3203883495144	2477.6185567010307	2509.55	2420.311111111111	1898.508064516129	3009.373983739837	2643.6239316239316	3164.875	2925.341463414634	3595.6290322580644	3160.776699029126	2184.451612903226	2684.0	2443.1056910569105	2575.714285714286	2717.790322580645	2995.9312977099235	2493.243902439024	2190.7804878048782	3006.090909090909	2906.177966101695	2673.0423728813557	2624.7448979591836	2920.6521739130435	2408.5983606557375	2723.785714285714	2852.5981308411215	2338.155339805825	2991.0	2966.826086956522	2638.186046511628	2609.5454545454545	3038.248275862069
alpha_rarefaction_12470_5.txt	12470	5	2839.7741935483873	2717.903846153846	2753.663716814159	2400.6339285714284	2440.1009174311926	1668.75	2237.021897810219	3281.3025210084033	2378.0731707317073	2440.130434782609	1710.7886178861788	378.75	1154.3048780487804	2614.978494623656	2198.1470588235297	2601.5584415584417	3096.913043478261	2584.6	1988.0	2886.5084745762715	2595.508333333333	3144.3609022556393	2697.8057553956833	3204.9375	2981.3798449612405	1835.0857142857142	3191.6	2614.2	2826.0714285714284	3007.8306451612902	2835.777777777778	2562.2393162393164	2494.7258064516127	3063.0550458715597	2731.559701492537	2454.608695652174	2581.2799999999997	3127.0074074074073	2706.2897196261683	2983.390243902439	2847.4326923076924	2666.9417475728155	2338.0	2743.840909090909	2941.8521739130438	2776.1190476190477	3019.1176470588234
alpha_rarefaction_12470_6.txt	12470	6	1845.972972972973	2770.21875	2327.9016393442625	2537.7448979591836	2816.3867924528304	1476.5833333333335	2164.344827586207	2994.2	2212.030303030303	2921.328	1877.172131147541	387.0	1227.1875	2093.6111111111113	2251.176470588235	2490.979166666667	2806.0877192982457	2559.5125	2055.758333333333	2730.208333333333	2715.8	2742.5234375	2881.7363636363634	3093.1020408163267	2902.244094488189	3158.285714285714	2781.8928571428573	2644.695238095238	2625.779411764706	2852.0	3180.3982300884954	2773.099173553719	2302.826086956522	2920.991379310345	2707.548387096774	2759.0344827586205	2290.056074766355	2933.375	2860.4310344827586	3075.5641025641025	2888.127118644068	2300.330434782609	2682.782608695652	3448.6315789473683	3126.9745762711864	2898.0729927007296	3168.468531468531
alpha_rarefaction_12470_7.txt	12470	7	2807.03125	2486.3130434782606	2812.258620689655	2696.285714285714	2569.8189655172414	1610.4144144144143	2083.5555555555557	3175.9523809523807	2150.604651162791	2392.0479452054797	1937.1339285714284	484.7142857142857	1200.4489795918366	2723.40206185567	2187.916666666667	2456.709677419355	2654.25	2430.4945054945056	1947.6935483870968	2793.311475409836	2606.081300813008	3307.401639344262	2647.623076923077	3368.521739130435	2799.2627737226276	2267.181818181818	2444.285714285714	2635.162162162162	2787.8189655172414	2857.135135135135	3152.2033898305085	2564.076923076923	2407.3893129770995	2773.116279069767	2850.468531468531	2680.4132231404956	2825.9361702127662	2815.6567164179105	2886.787878787879	2473.939393939394	2669.8155339805826	2375.5940594059407	2990.322916666667	3188.4146341463415	2798.30081300813	2438.8424657534247	3231.355072463768
alpha_rarefaction_12470_8.txt	12470	8	2803.9411764705883	2606.961165048544	2865.227272727273	2296.9387755102043	2568.583333333333	1453.006993006993	2132.345323741007	3153.176470588235	2266.166666666667	2857.032520325203	1614.0434782608695	343.66666666666663	1143.4962406015038	2476.96	2120.6285714285714	2244.063157894737	3249.2	2637.7763157894738	1973.5079365079364	2951.909090909091	2493.6106870229005	3118.8880597014922	2840.6	3054.8214285714284	2754.576923076923	1858.9473684210527	3171.0196078431372	2580.509433962264	2687.9026548672564	2793.779661016949	2792.5	2414.2598425196848	2499.551724137931	3254.5	2852.3306451612902	3083.735849056604	2730.0102040816328	3048.2014925373132	2946.84375	2444.2608695652175	2734.0	2577.957894736842	2728.2924528301887	2934.244094488189	2743.772727272727	2842.1603053435115	2973.6556291390725
alpha_rarefaction_12470_9.txt	12470	9	3523.4545454545455	2651.738738738739	2640.6209677419356	2908.0117647058823	2125.022556390977	1440.579365079365	2067.939189189189	2997.5	2371.235294117647	2365.0479452054797	1891.1794871794873	312.21621621621625	1206.9379310344827	2418.8076923076924	2483.065934065934	2507.0108695652175	2910.5	2113.6875	2017.0	3184.5833333333335	2777.596638655462	3640.029702970297	2947.578947368421	2771.551515151515	3192.1388888888887	1759.0	2672.5538461538463	2797.212121212121	2968.2393162393164	2691.659090909091	3331.1304347826085	2693.5210084033615	2479.051282051282	3350.25	2899.9763779527557	2673.620437956204	2727.45	2885.021897810219	2820.3644859813085	2702.666666666667	2849.21	2617.7799999999997	2885.9266055045873	2736.5	2751.7033898305085	3002.5	2856.248322147651
[truncated: 34 more columns]
