# Supplementary material for: Matrotrophic viviparity constrains microbiome acquisition during gestation in a live‐bearing cockroach, Diploptera punctata
Source: Ecol Evol. 2019 Aug 22;9(18):10601–14. doi: 10.1002/ece3.5580 (PMC6787804; doi:10.1002/ece3.5580)
Supplement: Supplementary file 4 [file ECE3-9-10601-s004.zip › Supplemental data files 2/arare_max/alpha-diversity-collated/observed_species.txt]

	sequences per sample	iteration	N2	TI3	TI16	FRI1	FRI2	LLM8	OM12	TI4	OM4	TI15	OM9	LLE7	LLM5	FI6	FI2	FI3	TI11	FI5	OM11	SI4	SI5	SI7	TI7	FRI3	FRI4	OE10	N4	FI1	FI9	SI1	SI2	SI3	SI6	SI8	SI9	TI1	TI2	TI5	TI6	TI8	TI9	TI10	TI12	TI13	TI14	FRI5	FRI6
alpha_rarefaction_10_0.txt	10	0	4.0	7.0	7.0	10.0	9.0	8.0	8.0	5.0	9.0	8.0	5.0	1.0	8.0	6.0	3.0	7.0	6.0	7.0	8.0	9.0	9.0	5.0	7.0	9.0	6.0	2.0	2.0	7.0	7.0	8.0	7.0	9.0	5.0	6.0	9.0	9.0	5.0	8.0	9.0	7.0	6.0	8.0	8.0	9.0	7.0	8.0	9.0
alpha_rarefaction_10_1.txt	10	1	4.0	8.0	6.0	8.0	9.0	9.0	10.0	9.0	10.0	10.0	7.0	3.0	6.0	6.0	6.0	5.0	10.0	6.0	9.0	7.0	10.0	9.0	6.0	8.0	7.0	1.0	3.0	8.0	9.0	7.0	9.0	7.0	6.0	7.0	6.0	7.0	3.0	7.0	9.0	4.0	6.0	6.0	6.0	8.0	7.0	9.0	9.0
alpha_rarefaction_10_2.txt	10	2	2.0	8.0	7.0	7.0	9.0	7.0	10.0	7.0	10.0	9.0	6.0	1.0	8.0	6.0	9.0	5.0	7.0	6.0	6.0	7.0	10.0	6.0	9.0	4.0	6.0	3.0	3.0	8.0	7.0	5.0	10.0	5.0	8.0	7.0	6.0	6.0	5.0	8.0	9.0	6.0	9.0	6.0	7.0	9.0	6.0	9.0	7.0
alpha_rarefaction_10_3.txt	10	3	1.0	8.0	7.0	9.0	7.0	5.0	8.0	7.0	8.0	7.0	5.0	1.0	8.0	6.0	4.0	5.0	8.0	8.0	8.0	8.0	8.0	8.0	8.0	8.0	9.0	1.0	4.0	6.0	9.0	9.0	7.0	7.0	8.0	7.0	6.0	7.0	6.0	8.0	8.0	5.0	6.0	9.0	6.0	7.0	9.0	6.0	9.0
alpha_rarefaction_10_4.txt	10	4	2.0	7.0	9.0	8.0	6.0	7.0	8.0	6.0	8.0	9.0	4.0	1.0	10.0	4.0	7.0	8.0	8.0	7.0	7.0	10.0	9.0	7.0	6.0	7.0	7.0	2.0	1.0	9.0	9.0	7.0	9.0	6.0	5.0	9.0	10.0	8.0	9.0	8.0	9.0	6.0	9.0	5.0	6.0	7.0	6.0	5.0	8.0
alpha_rarefaction_10_5.txt	10	5	2.0	4.0	9.0	6.0	9.0	8.0	10.0	3.0	8.0	5.0	6.0	1.0	8.0	8.0	7.0	4.0	9.0	9.0	10.0	9.0	7.0	4.0	9.0	6.0	4.0	1.0	1.0	9.0	6.0	7.0	7.0	8.0	9.0	9.0	7.0	4.0	5.0	9.0	6.0	7.0	8.0	6.0	8.0	10.0	7.0	9.0	10.0
alpha_rarefaction_10_6.txt	10	6	1.0	9.0	7.0	10.0	8.0	8.0	7.0	7.0	8.0	6.0	8.0	2.0	7.0	7.0	6.0	7.0	9.0	8.0	7.0	9.0	7.0	9.0	8.0	7.0	6.0	1.0	1.0	6.0	8.0	7.0	6.0	6.0	6.0	8.0	7.0	6.0	6.0	6.0	6.0	5.0	7.0	7.0	8.0	7.0	9.0	9.0	9.0
alpha_rarefaction_10_7.txt	10	7	3.0	7.0	8.0	8.0	6.0	7.0	7.0	7.0	7.0	8.0	8.0	1.0	9.0	4.0	2.0	7.0	6.0	5.0	8.0	10.0	7.0	8.0	9.0	10.0	6.0	2.0	5.0	6.0	6.0	9.0	6.0	7.0	6.0	8.0	10.0	6.0	6.0	8.0	6.0	4.0	8.0	6.0	8.0	8.0	9.0	6.0	7.0
alpha_rarefaction_10_8.txt	10	8	1.0	6.0	8.0	8.0	10.0	9.0	10.0	6.0	10.0	8.0	4.0	2.0	7.0	10.0	8.0	6.0	8.0	6.0	10.0	8.0	10.0	7.0	9.0	7.0	7.0	1.0	2.0	8.0	4.0	9.0	9.0	8.0	6.0	6.0	10.0	1.0	6.0	5.0	5.0	5.0	10.0	8.0	5.0	7.0	8.0	7.0	7.0
alpha_rarefaction_10_9.txt	10	9	3.0	8.0	8.0	9.0	9.0	9.0	10.0	7.0	7.0	6.0	7.0	2.0	7.0	4.0	7.0	4.0	7.0	8.0	5.0	6.0	8.0	8.0	10.0	9.0	7.0	1.0	1.0	8.0	8.0	10.0	9.0	7.0	4.0	9.0	7.0	7.0	7.0	8.0	5.0	7.0	8.0	7.0	7.0	8.0	9.0	7.0	9.0
alpha_rarefaction_1256_0.txt	1256	0	82.0	283.0	270.0	259.0	286.0	315.0	360.0	325.0	328.0	346.0	271.0	40.0	318.0	183.0	213.0	207.0	288.0	195.0	333.0	298.0	309.0	311.0	323.0	334.0	274.0	54.0	104.0	251.0	318.0	321.0	338.0	309.0	298.0	287.0	325.0	297.0	260.0	303.0	262.0	273.0	290.0	246.0	258.0	300.0	300.0	331.0	350.0
alpha_rarefaction_1256_1.txt	1256	1	92.0	255.0	283.0	280.0	272.0	332.0	355.0	316.0	316.0	314.0	262.0	38.0	297.0	192.0	202.0	208.0	290.0	199.0	326.0	299.0	295.0	317.0	325.0	334.0	306.0	63.0	100.0	242.0	298.0	305.0	356.0	307.0	286.0	298.0	343.0	296.0	248.0	315.0	261.0	287.0	287.0	246.0	272.0	322.0	317.0	329.0	347.0
alpha_rarefaction_1256_2.txt	1256	2	84.0	268.0	279.0	254.0	271.0	330.0	380.0	307.0	331.0	326.0	246.0	39.0	328.0	189.0	201.0	200.0	292.0	201.0	328.0	300.0	285.0	320.0	322.0	351.0	283.0	72.0	111.0	233.0	301.0	313.0	345.0	296.0	296.0	286.0	339.0	296.0	245.0	318.0	260.0	286.0	273.0	250.0	271.0	313.0	304.0	312.0	353.0
alpha_rarefaction_1256_3.txt	1256	3	90.0	264.0	274.0	253.0	281.0	328.0	389.0	312.0	343.0	317.0	263.0	35.0	305.0	185.0	213.0	203.0	283.0	207.0	317.0	303.0	293.0	309.0	307.0	346.0	306.0	66.0	106.0	239.0	309.0	317.0	353.0	294.0	282.0	301.0	339.0	307.0	258.0	310.0	245.0	281.0	296.0	238.0	268.0	316.0	295.0	317.0	348.0
alpha_rarefaction_1256_4.txt	1256	4	103.0	255.0	294.0	239.0	285.0	342.0	355.0	294.0	328.0	309.0	274.0	35.0	295.0	186.0	222.0	196.0	288.0	192.0	327.0	308.0	309.0	314.0	323.0	322.0	266.0	53.0	111.0	254.0	302.0	293.0	345.0	289.0	268.0	302.0	321.0	292.0	265.0	300.0	281.0	301.0	281.0	240.0	267.0	311.0	319.0	303.0	340.0
alpha_rarefaction_1256_5.txt	1256	5	80.0	261.0	270.0	237.0	278.0	328.0	382.0	310.0	325.0	311.0	288.0	34.0	310.0	190.0	197.0	192.0	276.0	210.0	323.0	292.0	312.0	322.0	320.0	334.0	296.0	68.0	103.0	249.0	312.0	324.0	336.0	293.0	298.0	296.0	344.0	297.0	249.0	305.0	275.0	283.0	283.0	241.0	287.0	303.0	295.0	322.0	336.0
alpha_rarefaction_1256_6.txt	1256	6	83.0	267.0	279.0	252.0	294.0	313.0	362.0	306.0	348.0	325.0	269.0	34.0	296.0	185.0	222.0	198.0	290.0	202.0	303.0	282.0	306.0	309.0	336.0	332.0	294.0	76.0	114.0	250.0	305.0	331.0	362.0	298.0	280.0	307.0	329.0	305.0	257.0	312.0	272.0	277.0	273.0	247.0	284.0	303.0	295.0	307.0	337.0
alpha_rarefaction_1256_7.txt	1256	7	82.0	282.0	269.0	228.0	261.0	317.0	382.0	298.0	342.0	326.0	267.0	32.0	301.0	188.0	226.0	199.0	279.0	206.0	323.0	315.0	313.0	329.0	321.0	360.0	281.0	52.0	110.0	241.0	303.0	310.0	367.0	300.0	284.0	292.0	339.0	276.0	261.0	316.0	259.0	291.0	261.0	235.0	270.0	294.0	301.0	332.0	363.0
alpha_rarefaction_1256_8.txt	1256	8	97.0	268.0	282.0	257.0	283.0	305.0	350.0	317.0	330.0	320.0	263.0	35.0	335.0	166.0	213.0	204.0	279.0	211.0	328.0	309.0	313.0	303.0	326.0	355.0	300.0	75.0	95.0	227.0	301.0	295.0	330.0	312.0	241.0	322.0	348.0	294.0	242.0	301.0	269.0	269.0	286.0	237.0	274.0	342.0	305.0	302.0	360.0
alpha_rarefaction_1256_9.txt	1256	9	75.0	265.0	288.0	258.0	279.0	324.0	341.0	323.0	336.0	323.0	249.0	35.0	302.0	196.0	202.0	186.0	291.0	196.0	332.0	298.0	298.0	334.0	309.0	347.0	280.0	65.0	110.0	255.0	290.0	315.0	338.0	297.0	273.0	307.0	330.0	287.0	249.0	313.0	276.0	281.0	278.0	250.0	247.0	313.0	293.0	317.0	357.0
alpha_rarefaction_2502_0.txt	2502	0	136.0	400.0	393.0	372.0	424.0	463.0	544.0	482.0	507.0	478.0	379.0	58.0	455.0	293.0	307.0	318.0	409.0	297.0	491.0	450.0	465.0	480.0	485.0	517.0	449.0	104.0	183.0	368.0	420.0	478.0	513.0	474.0	414.0	480.0	504.0	417.0	359.0	465.0	416.0	424.0	398.0	365.0	415.0	479.0	458.0	488.0	514.0
alpha_rarefaction_2502_1.txt	2502	1	128.0	388.0	408.0	390.0	427.0	465.0	515.0	465.0	463.0	490.0	389.0	65.0	454.0	298.0	316.0	299.0	448.0	317.0	475.0	453.0	454.0	467.0	471.0	516.0	432.0	109.0	171.0	377.0	445.0	457.0	509.0	457.0	414.0	455.0	489.0	442.0	372.0	449.0	405.0	446.0	427.0	386.0	402.0	452.0	446.0	486.0	503.0
alpha_rarefaction_2502_2.txt	2502	2	148.0	395.0	412.0	375.0	407.0	462.0	499.0	451.0	502.0	481.0	383.0	60.0	448.0	282.0	305.0	322.0	439.0	311.0	466.0	445.0	445.0	518.0	472.0	529.0	448.0	96.0	165.0	349.0	472.0	465.0	521.0	463.0	456.0	437.0	498.0	430.0	391.0	465.0	405.0	429.0	423.0	374.0	424.0	474.0	464.0	467.0	531.0
alpha_rarefaction_2502_3.txt	2502	3	125.0	397.0	410.0	385.0	405.0	461.0	543.0	467.0	486.0	478.0	401.0	61.0	442.0	288.0	321.0	315.0	407.0	299.0	465.0	449.0	445.0	465.0	470.0	517.0	449.0	104.0	175.0	346.0	448.0	459.0	520.0	458.0	416.0	441.0	504.0	427.0	375.0	478.0	409.0	445.0	426.0	373.0	392.0	479.0	457.0	491.0	532.0
alpha_rarefaction_2502_4.txt	2502	4	144.0	392.0	424.0	385.0	415.0	465.0	538.0	480.0	502.0	488.0	383.0	57.0	450.0	309.0	309.0	324.0	416.0	310.0	464.0	452.0	449.0	457.0	467.0	539.0	424.0	120.0	189.0	377.0	445.0	459.0	516.0	453.0	418.0	440.0	473.0	430.0	383.0	474.0	407.0	411.0	398.0	378.0	385.0	449.0	456.0	498.0	526.0
alpha_rarefaction_2502_5.txt	2502	5	141.0	387.0	403.0	387.0	422.0	452.0	522.0	501.0	478.0	465.0	394.0	52.0	460.0	326.0	354.0	317.0	436.0	289.0	452.0	467.0	451.0	482.0	482.0	501.0	408.0	107.0	173.0	371.0	446.0	456.0	498.0	470.0	420.0	453.0	497.0	427.0	389.0	472.0	406.0	453.0	404.0	358.0	410.0	451.0	480.0	477.0	510.0
alpha_rarefaction_2502_6.txt	2502	6	143.0	392.0	406.0	373.0	425.0	447.0	509.0	493.0	509.0	467.0	382.0	55.0	421.0	297.0	303.0	335.0	437.0	287.0	496.0	476.0	468.0	493.0	495.0	494.0	444.0	106.0	173.0	369.0	425.0	456.0	534.0	453.0	415.0	447.0	480.0	452.0	388.0	446.0	406.0	423.0	407.0	377.0	413.0	477.0	470.0	460.0	557.0
alpha_rarefaction_2502_7.txt	2502	7	140.0	395.0	409.0	389.0	406.0	444.0	525.0	477.0	475.0	509.0	409.0	70.0	468.0	291.0	309.0	301.0	411.0	296.0	463.0	438.0	426.0	494.0	461.0	511.0	422.0	122.0	171.0	376.0	474.0	477.0	505.0	449.0	418.0	439.0	510.0	438.0	364.0	466.0	383.0	410.0	384.0	379.0	383.0	467.0	440.0	490.0	518.0
alpha_rarefaction_2502_8.txt	2502	8	150.0	404.0	439.0	360.0	417.0	443.0	514.0	462.0	484.0	487.0	409.0	63.0	440.0	267.0	311.0	328.0	416.0	314.0	487.0	466.0	435.0	469.0	470.0	495.0	429.0	103.0	182.0	362.0	447.0	478.0	501.0	441.0	411.0	482.0	485.0	433.0	377.0	420.0	407.0	436.0	398.0	373.0	385.0	487.0	442.0	479.0	530.0
alpha_rarefaction_2502_9.txt	2502	9	134.0	420.0	447.0	380.0	431.0	469.0	513.0	467.0	476.0	451.0	375.0	55.0	455.0	314.0	313.0	316.0	422.0	306.0	464.0	423.0	437.0	457.0	474.0	492.0	427.0	115.0	190.0	363.0	462.0	469.0	503.0	444.0	415.0	439.0	472.0	442.0	391.0	457.0	390.0	429.0	411.0	378.0	413.0	448.0	459.0	474.0	497.0
alpha_rarefaction_3748_0.txt	3748	0	212.0	500.0	519.0	479.0	488.0	549.0	632.0	565.0	613.0	605.0	512.0	77.0	531.0	391.0	423.0	424.0	527.0	381.0	582.0	547.0	573.0	592.0	612.0	625.0	556.0	147.0	247.0	463.0	569.0	592.0	657.0	548.0	535.0	580.0	603.0	569.0	495.0	600.0	488.0	538.0	485.0	473.0	493.0	564.0	555.0	584.0	654.0
alpha_rarefaction_3748_1.txt	3748	1	202.0	520.0	553.0	466.0	532.0	547.0	656.0	590.0	607.0	606.0	502.0	79.0	528.0	393.0	417.0	402.0	552.0	370.0	591.0	593.0	580.0	595.0	596.0	665.0	548.0	155.0	213.0	452.0	559.0	558.0	649.0	535.0	533.0	557.0	597.0	550.0	469.0	594.0	502.0	535.0	515.0	455.0	502.0	605.0	549.0	575.0	646.0
alpha_rarefaction_3748_2.txt	3748	2	186.0	490.0	518.0	477.0	490.0	572.0	656.0	588.0	607.0	595.0	492.0	72.0	538.0	401.0	429.0	394.0	552.0	382.0	590.0	553.0	547.0	631.0	632.0	642.0	525.0	161.0	231.0	470.0	584.0	585.0	632.0	539.0	521.0	568.0	618.0	531.0	458.0	584.0	514.0	551.0	489.0	482.0	528.0	561.0	571.0	607.0	644.0
alpha_rarefaction_3748_3.txt	3748	3	186.0	525.0	521.0	465.0	507.0	553.0	659.0	613.0	600.0	618.0	522.0	74.0	551.0	417.0	416.0	390.0	531.0	411.0	585.0	559.0	584.0	610.0	616.0	619.0	540.0	176.0	246.0	473.0	561.0	573.0	671.0	534.0	532.0	581.0	610.0	543.0	472.0	603.0	517.0	559.0	541.0	481.0	488.0	572.0	539.0	598.0	653.0
alpha_rarefaction_3748_4.txt	3748	4	205.0	472.0	535.0	477.0	528.0	562.0	645.0	578.0	588.0	612.0	504.0	85.0	538.0	404.0	400.0	396.0	506.0	407.0	572.0	543.0	546.0	582.0	606.0	657.0	560.0	160.0	225.0	455.0	546.0	553.0	618.0	554.0	538.0	549.0	650.0	554.0	489.0	589.0	515.0	516.0	495.0	469.0	497.0	559.0	557.0	600.0	642.0
alpha_rarefaction_3748_5.txt	3748	5	198.0	497.0	519.0	460.0	542.0	560.0	628.0	596.0	587.0	606.0	504.0	84.0	572.0	381.0	391.0	430.0	497.0	379.0	604.0	554.0	573.0	609.0	633.0	658.0	554.0	170.0	268.0	449.0	574.0	563.0	653.0	566.0	518.0	592.0	605.0	559.0	501.0	577.0	507.0	534.0	506.0	459.0	514.0	562.0	565.0	605.0	669.0
alpha_rarefaction_3748_6.txt	3748	6	208.0	491.0	499.0	477.0	492.0	574.0	613.0	602.0	610.0	625.0	496.0	76.0	553.0	375.0	425.0	423.0	559.0	394.0	580.0	556.0	573.0	594.0	587.0	630.0	538.0	163.0	262.0	460.0	591.0	568.0	639.0	567.0	530.0	580.0	605.0	570.0	486.0	574.0	509.0	542.0	513.0	472.0	499.0	568.0	570.0	610.0	657.0
alpha_rarefaction_3748_7.txt	3748	7	196.0	500.0	511.0	481.0	531.0	565.0	674.0	595.0	591.0	621.0	486.0	69.0	500.0	407.0	433.0	399.0	522.0	387.0	591.0	571.0	545.0	631.0	602.0	661.0	541.0	153.0	272.0	443.0	579.0	597.0	633.0	551.0	527.0	538.0	641.0	539.0	484.0	627.0	516.0	522.0	525.0	473.0	485.0	581.0	581.0	610.0	639.0
alpha_rarefaction_3748_8.txt	3748	8	201.0	500.0	540.0	487.0	541.0	553.0	667.0	572.0	613.0	591.0	473.0	80.0	551.0	405.0	445.0	409.0	537.0	379.0	585.0	565.0	558.0	584.0	583.0	634.0	560.0	160.0	264.0	469.0	573.0	549.0	575.0	545.0	539.0	587.0	601.0	570.0	469.0	611.0	506.0	546.0	506.0	489.0	505.0	569.0	595.0	584.0	649.0
alpha_rarefaction_3748_9.txt	3748	9	184.0	512.0	529.0	489.0	495.0	533.0	640.0	576.0	581.0	595.0	495.0	90.0	543.0	378.0	408.0	394.0	506.0	371.0	584.0	580.0	578.0	596.0	599.0	629.0	544.0	159.0	232.0	495.0	554.0	597.0	647.0	570.0	553.0	588.0	620.0	559.0	501.0	572.0	547.0	553.0	525.0	471.0	521.0	590.0	551.0	610.0	665.0
alpha_rarefaction_4994_0.txt	4994	0	252.0	609.0	645.0	561.0	572.0	626.0	765.0	676.0	694.0	732.0	568.0	96.0	612.0	502.0	529.0	477.0	618.0	453.0	685.0	637.0	628.0	715.0	674.0	763.0	643.0	187.0	321.0	564.0	681.0	672.0	750.0	652.0	619.0	686.0	731.0	637.0	566.0	706.0	608.0	618.0	604.0	547.0	557.0	686.0	687.0	699.0	779.0
alpha_rarefaction_4994_1.txt	4994	1	237.0	614.0	618.0	541.0	585.0	664.0	722.0	689.0	691.0	702.0	549.0	95.0	614.0	491.0	503.0	506.0	622.0	470.0	688.0	662.0	638.0	680.0	737.0	745.0	655.0	211.0	310.0	539.0	655.0	663.0	743.0	666.0	638.0	669.0	720.0	641.0	577.0	723.0	632.0	634.0	585.0	563.0	592.0	698.0	691.0	678.0	779.0
alpha_rarefaction_4994_2.txt	4994	2	216.0	593.0	616.0	537.0	619.0	641.0	730.0	672.0	694.0	676.0	600.0	91.0	620.0	467.0	482.0	473.0	612.0	428.0	675.0	646.0	640.0	706.0	685.0	769.0	645.0	185.0	299.0	589.0	689.0	662.0	717.0	633.0	638.0	660.0	723.0	624.0	551.0	677.0	630.0	639.0	596.0	558.0	620.0	683.0	663.0	704.0	789.0
alpha_rarefaction_4994_3.txt	4994	3	230.0	610.0	639.0	562.0	606.0	619.0	740.0	673.0	681.0	697.0	564.0	105.0	575.0	480.0	498.0	498.0	649.0	452.0	668.0	682.0	640.0	713.0	714.0	715.0	633.0	189.0	301.0	544.0	666.0	670.0	749.0	619.0	625.0	712.0	707.0	629.0	605.0	723.0	629.0	664.0	580.0	552.0	600.0	690.0	677.0	716.0	774.0
alpha_rarefaction_4994_4.txt	4994	4	226.0	595.0	603.0	575.0	601.0	642.0	757.0	698.0	703.0	685.0	580.0	91.0	603.0	470.0	504.0	463.0	595.0	475.0	659.0	657.0	662.0	736.0	708.0	740.0	644.0	194.0	301.0	544.0	650.0	678.0	762.0	635.0	633.0	681.0	747.0	661.0	556.0	711.0	607.0	648.0	612.0	565.0	581.0	681.0	647.0	697.0	732.0
alpha_rarefaction_4994_5.txt	4994	5	232.0	598.0	616.0	552.0	597.0	644.0	748.0	650.0	685.0	710.0	588.0	93.0	611.0	483.0	518.0	475.0	599.0	463.0	663.0	660.0	648.0	722.0	712.0	739.0	662.0	194.0	321.0	572.0	643.0	655.0	738.0	652.0	649.0	654.0	737.0	668.0	587.0	685.0	604.0	670.0	599.0	546.0	602.0	698.0	649.0	694.0	786.0
alpha_rarefaction_4994_6.txt	4994	6	235.0	609.0	612.0	526.0	604.0	651.0	737.0	687.0	705.0	702.0	562.0	94.0	592.0	492.0	489.0	463.0	646.0	466.0	672.0	661.0	629.0	702.0	718.0	727.0	639.0	194.0	313.0	584.0	649.0	711.0	736.0	635.0	636.0	685.0	689.0	653.0	563.0	693.0	595.0	648.0	595.0	537.0	623.0	733.0	659.0	683.0	769.0
alpha_rarefaction_4994_7.txt	4994	7	245.0	586.0	612.0	551.0	600.0	647.0	752.0	704.0	700.0	711.0	589.0	96.0	584.0	437.0	503.0	500.0	621.0	475.0	677.0	676.0	638.0	707.0	691.0	767.0	638.0	192.0	324.0	552.0	655.0	671.0	771.0	666.0	625.0	690.0	730.0	657.0	574.0	692.0	598.0	631.0	605.0	557.0	600.0	702.0	652.0	709.0	754.0
alpha_rarefaction_4994_8.txt	4994	8	251.0	603.0	623.0	598.0	619.0	628.0	738.0	670.0	668.0	691.0	539.0	104.0	615.0	478.0	516.0	503.0	620.0	457.0	674.0	665.0	623.0	699.0	701.0	729.0	688.0	206.0	307.0	573.0	651.0	693.0	744.0	624.0	640.0	684.0	722.0	620.0	582.0	698.0	568.0	642.0	580.0	544.0	580.0	679.0	646.0	711.0	781.0
alpha_rarefaction_4994_9.txt	4994	9	242.0	590.0	657.0	563.0	616.0	661.0	749.0	687.0	695.0	684.0	562.0	88.0	580.0	463.0	501.0	485.0	596.0	457.0	673.0	674.0	675.0	736.0	704.0	772.0	648.0	189.0	327.0	561.0	688.0	679.0	731.0	637.0	606.0	658.0	720.0	624.0	567.0	701.0	601.0	639.0	615.0	561.0	603.0	683.0	646.0	697.0	755.0
alpha_rarefaction_6240_0.txt	6240	0	271.0	708.0	737.0	650.0	684.0	697.0	844.0	793.0	753.0	794.0	635.0	111.0	666.0	512.0	568.0	581.0	696.0	494.0	761.0	758.0	753.0	796.0	790.0	863.0	759.0	218.0	372.0	637.0	730.0	747.0	859.0	712.0	714.0	784.0	823.0	739.0	681.0	807.0	669.0	723.0	716.0	635.0	692.0	841.0	723.0	806.0	887.0
alpha_rarefaction_6240_1.txt	6240	1	260.0	684.0	695.0	634.0	682.0	712.0	850.0	813.0	763.0	802.0	664.0	109.0	661.0	533.0	557.0	540.0	734.0	514.0	761.0	756.0	692.0	798.0	778.0	832.0	743.0	240.0	376.0	636.0	732.0	754.0	833.0	733.0	724.0	745.0	804.0	740.0	646.0	790.0	683.0	729.0	684.0	647.0	699.0	751.0	743.0	770.0	883.0
alpha_rarefaction_6240_2.txt	6240	2	254.0	665.0	711.0	646.0	702.0	707.0	826.0	795.0	758.0	786.0	633.0	116.0	656.0	534.0	599.0	545.0	705.0	547.0	735.0	764.0	727.0	839.0	777.0	866.0	745.0	239.0	372.0	660.0	749.0	743.0	832.0	730.0	717.0	801.0	792.0	718.0	648.0	799.0	684.0	707.0	704.0	666.0	671.0	772.0	802.0	801.0	848.0
alpha_rarefaction_6240_3.txt	6240	3	272.0	679.0	715.0	631.0	664.0	715.0	827.0	844.0	754.0	810.0	671.0	104.0	686.0	520.0	578.0	560.0	687.0	528.0	738.0	775.0	707.0	805.0	790.0	877.0	739.0	232.0	340.0	625.0	747.0	770.0	825.0	725.0	744.0	784.0	821.0	768.0	667.0	824.0	724.0	746.0	680.0	618.0	692.0	762.0	753.0	802.0	838.0
alpha_rarefaction_6240_4.txt	6240	4	281.0	639.0	705.0	614.0	693.0	703.0	860.0	809.0	752.0	769.0	635.0	105.0	678.0	530.0	566.0	530.0	718.0	536.0	763.0	773.0	706.0	792.0	816.0	845.0	730.0	236.0	389.0	615.0	715.0	734.0	849.0	750.0	694.0	778.0	815.0	732.0	664.0	797.0	716.0	741.0	703.0	643.0	678.0	798.0	751.0	801.0	867.0
alpha_rarefaction_6240_5.txt	6240	5	286.0	663.0	692.0	621.0	692.0	702.0	846.0	788.0	768.0	767.0	676.0	109.0	665.0	558.0	576.0	562.0	719.0	556.0	761.0	745.0	731.0	764.0	788.0	797.0	738.0	233.0	395.0	660.0	773.0	766.0	846.0	740.0	706.0	768.0	803.0	741.0	637.0	803.0	653.0	733.0	684.0	643.0	647.0	789.0	780.0	790.0	849.0
alpha_rarefaction_6240_6.txt	6240	6	285.0	658.0	690.0	645.0	687.0	711.0	831.0	781.0	760.0	812.0	678.0	115.0	658.0	529.0	585.0	544.0	739.0	506.0	748.0	727.0	768.0	801.0	794.0	826.0	715.0	238.0	368.0	662.0	769.0	761.0	836.0	727.0	730.0	756.0	797.0	710.0	631.0	795.0	643.0	750.0	679.0	643.0	683.0	772.0	760.0	829.0	881.0
alpha_rarefaction_6240_7.txt	6240	7	272.0	666.0	704.0	650.0	686.0	704.0	825.0	797.0	806.0	812.0	649.0	125.0	671.0	538.0	563.0	550.0	730.0	530.0	757.0	729.0	723.0	801.0	771.0	848.0	741.0	239.0	390.0	611.0	742.0	781.0	833.0	711.0	712.0	768.0	819.0	731.0	644.0	828.0	714.0	746.0	685.0	646.0	715.0	790.0	770.0	792.0	917.0
alpha_rarefaction_6240_8.txt	6240	8	275.0	668.0	740.0	610.0	681.0	716.0	827.0	801.0	777.0	800.0	671.0	110.0	662.0	554.0	551.0	560.0	741.0	553.0	739.0	756.0	724.0	801.0	776.0	871.0	745.0	246.0	370.0	620.0	726.0	782.0	849.0	747.0	715.0	730.0	824.0	744.0	653.0	820.0	679.0	736.0	668.0	656.0	665.0	779.0	746.0	802.0	869.0
alpha_rarefaction_6240_9.txt	6240	9	287.0	703.0	704.0	653.0	718.0	715.0	810.0	786.0	771.0	813.0	646.0	102.0	665.0	542.0	584.0	577.0	710.0	506.0	746.0	745.0	727.0	769.0	777.0	826.0	746.0	223.0	369.0	612.0	750.0	768.0	875.0	740.0	702.0	764.0	818.0	724.0	667.0	810.0	665.0	740.0	674.0	654.0	674.0	797.0	749.0	800.0	841.0
alpha_rarefaction_7486_0.txt	7486	0	319.0	764.0	769.0	706.0	754.0	756.0	911.0	893.0	854.0	924.0	721.0	117.0	720.0	602.0	618.0	641.0	778.0	619.0	818.0	850.0	830.0	883.0	884.0	953.0	825.0	281.0	418.0	727.0	838.0	846.0	909.0	835.0	818.0	861.0	887.0	819.0	719.0	857.0	778.0	789.0	761.0	701.0	764.0	849.0	847.0	879.0	951.0
alpha_rarefaction_7486_1.txt	7486	1	311.0	730.0	762.0	740.0	761.0	768.0	918.0	868.0	820.0	876.0	743.0	125.0	733.0	613.0	655.0	601.0	778.0	618.0	837.0	843.0	830.0	904.0	865.0	945.0	832.0	275.0	430.0	707.0	815.0	866.0	936.0	818.0	805.0	853.0	916.0	797.0	710.0	889.0	770.0	817.0	757.0	702.0	744.0	875.0	811.0	868.0	957.0
alpha_rarefaction_7486_2.txt	7486	2	341.0	734.0	774.0	708.0	759.0	749.0	893.0	873.0	845.0	904.0	708.0	130.0	715.0	598.0	618.0	634.0	813.0	599.0	805.0	863.0	811.0	893.0	876.0	964.0	842.0	267.0	444.0	721.0	817.0	833.0	893.0	831.0	777.0	869.0	915.0	821.0	754.0	878.0	764.0	815.0	747.0	713.0	732.0	914.0	872.0	842.0	962.0
alpha_rarefaction_7486_3.txt	7486	3	293.0	716.0	779.0	701.0	757.0	757.0	874.0	886.0	844.0	838.0	719.0	124.0	731.0	573.0	636.0	635.0	766.0	594.0	829.0	852.0	815.0	900.0	901.0	942.0	813.0	270.0	438.0	716.0	813.0	811.0	968.0	792.0	781.0	809.0	904.0	812.0	711.0	883.0	764.0	822.0	768.0	707.0	797.0	876.0	834.0	876.0	968.0
alpha_rarefaction_7486_4.txt	7486	4	311.0	790.0	791.0	686.0	765.0	744.0	901.0	904.0	844.0	900.0	738.0	130.0	737.0	635.0	619.0	580.0	794.0	619.0	807.0	827.0	830.0	887.0	888.0	955.0	864.0	269.0	448.0	713.0	820.0	857.0	934.0	830.0	788.0	850.0	904.0	805.0	728.0	863.0	768.0	833.0	768.0	687.0	729.0	869.0	870.0	847.0	925.0
alpha_rarefaction_7486_5.txt	7486	5	323.0	759.0	784.0	703.0	785.0	766.0	913.0	868.0	854.0	884.0	717.0	129.0	711.0	633.0	623.0	602.0	803.0	600.0	812.0	828.0	811.0	909.0	834.0	956.0	838.0	264.0	438.0	731.0	855.0	845.0	918.0	840.0	765.0	831.0	863.0	798.0	687.0	869.0	806.0	803.0	774.0	708.0	770.0	882.0	848.0	866.0	926.0
alpha_rarefaction_7486_6.txt	7486	6	335.0	747.0	785.0	700.0	752.0	755.0	906.0	869.0	858.0	904.0	694.0	127.0	691.0	651.0	641.0	656.0	772.0	607.0	820.0	856.0	837.0	929.0	883.0	923.0	809.0	263.0	426.0	733.0	827.0	830.0	916.0	819.0	754.0	853.0	905.0	796.0	750.0	917.0	787.0	819.0	733.0	704.0	726.0	911.0	840.0	862.0	927.0
alpha_rarefaction_7486_7.txt	7486	7	317.0	721.0	782.0	703.0	779.0	747.0	915.0	873.0	848.0	879.0	706.0	120.0	727.0	631.0	649.0	605.0	754.0	598.0	826.0	811.0	825.0	911.0	843.0	933.0	800.0	275.0	408.0	709.0	828.0	854.0	911.0	803.0	806.0	840.0	901.0	784.0	725.0	891.0	751.0	815.0	777.0	684.0	768.0	839.0	834.0	859.0	966.0
alpha_rarefaction_7486_8.txt	7486	8	323.0	701.0	753.0	731.0	757.0	759.0	926.0	890.0	828.0	863.0	695.0	115.0	701.0	615.0	627.0	614.0	802.0	601.0	831.0	840.0	833.0	887.0	895.0	928.0	836.0	277.0	460.0	731.0	837.0	869.0	936.0	838.0	768.0	854.0	883.0	812.0	743.0	874.0	765.0	797.0	751.0	703.0	787.0	886.0	837.0	875.0	971.0
alpha_rarefaction_7486_9.txt	7486	9	316.0	778.0	790.0	691.0	752.0	742.0	933.0	884.0	850.0	905.0	688.0	138.0	728.0	621.0	671.0	615.0	771.0	602.0	797.0	828.0	787.0	907.0	871.0	946.0	861.0	262.0	447.0	693.0	813.0	849.0	955.0	800.0	773.0	838.0	882.0	817.0	736.0	871.0	735.0	826.0	765.0	725.0	743.0	875.0	857.0	874.0	942.0
alpha_rarefaction_8732_0.txt	8732	0	355.0	808.0	827.0	758.0	816.0	826.0	975.0	951.0	909.0	957.0	776.0	129.0	749.0	717.0	711.0	697.0	853.0	666.0	882.0	875.0	888.0	986.0	954.0	1021.0	905.0	310.0	488.0	794.0	910.0	902.0	1032.0	914.0	898.0	938.0	979.0	917.0	812.0	970.0	817.0	903.0	853.0	756.0	820.0	961.0	926.0	969.0	1028.0
alpha_rarefaction_8732_1.txt	8732	1	325.0	827.0	839.0	760.0	817.0	822.0	966.0	962.0	873.0	989.0	784.0	134.0	765.0	704.0	718.0	669.0	856.0	630.0	864.0	910.0	887.0	979.0	975.0	1020.0	891.0	299.0	491.0	775.0	897.0	897.0	1020.0	886.0	853.0	920.0	1012.0	876.0	803.0	953.0	806.0	891.0	825.0	773.0	850.0	967.0	920.0	952.0	1064.0
alpha_rarefaction_8732_2.txt	8732	2	355.0	811.0	871.0	759.0	841.0	810.0	958.0	957.0	908.0	985.0	777.0	153.0	754.0	694.0	669.0	721.0	873.0	627.0	883.0	925.0	889.0	989.0	930.0	1014.0	914.0	302.0	504.0	812.0	903.0	911.0	1022.0	893.0	860.0	911.0	1006.0	904.0	783.0	1013.0	848.0	893.0	814.0	768.0	810.0	925.0	904.0	988.0	1033.0
alpha_rarefaction_8732_3.txt	8732	3	369.0	830.0	854.0	750.0	843.0	801.0	970.0	954.0	913.0	976.0	778.0	144.0	745.0	668.0	709.0	659.0	869.0	700.0	875.0	913.0	903.0	992.0	942.0	1027.0	906.0	300.0	470.0	777.0	958.0	917.0	991.0	878.0	881.0	924.0	958.0	882.0	777.0	956.0	828.0	849.0	850.0	775.0	814.0	962.0	906.0	943.0	1031.0
alpha_rarefaction_8732_4.txt	8732	4	367.0	804.0	838.0	761.0	850.0	819.0	970.0	975.0	915.0	940.0	761.0	136.0	773.0	691.0	657.0	674.0	883.0	665.0	893.0	911.0	890.0	968.0	986.0	1018.0	854.0	307.0	487.0	812.0	898.0	923.0	1006.0	895.0	828.0	924.0	987.0	891.0	795.0	973.0	829.0	873.0	860.0	804.0	816.0	968.0	902.0	980.0	1031.0
alpha_rarefaction_8732_5.txt	8732	5	348.0	802.0	827.0	787.0	851.0	819.0	960.0	962.0	924.0	943.0	785.0	129.0	772.0	664.0	690.0	660.0	848.0	670.0	906.0	920.0	888.0	974.0	920.0	1005.0	924.0	302.0	514.0	730.0	913.0	913.0	1002.0	899.0	870.0	932.0	948.0	861.0	796.0	968.0	857.0	894.0	840.0	763.0	803.0	973.0	905.0	935.0	1101.0
alpha_rarefaction_8732_6.txt	8732	6	366.0	789.0	863.0	771.0	832.0	811.0	944.0	957.0	921.0	953.0	763.0	147.0	772.0	667.0	707.0	706.0	838.0	643.0	859.0	882.0	894.0	982.0	941.0	1024.0	891.0	289.0	473.0	780.0	891.0	895.0	1040.0	870.0	877.0	963.0	1018.0	862.0	812.0	995.0	833.0	911.0	844.0	792.0	823.0	945.0	914.0	957.0	1053.0
alpha_rarefaction_8732_7.txt	8732	7	351.0	791.0	824.0	796.0	835.0	821.0	977.0	987.0	913.0	981.0	768.0	133.0	758.0	703.0	715.0	711.0	839.0	657.0	870.0	888.0	863.0	1006.0	939.0	1024.0	896.0	303.0	500.0	753.0	898.0	890.0	1021.0	898.0	885.0	937.0	1003.0	887.0	769.0	939.0	821.0	853.0	804.0	769.0	840.0	976.0	899.0	951.0	1035.0
alpha_rarefaction_8732_8.txt	8732	8	340.0	792.0	856.0	790.0	849.0	815.0	976.0	980.0	923.0	968.0	764.0	152.0	750.0	682.0	701.0	691.0	847.0	662.0	866.0	884.0	875.0	987.0	942.0	1026.0	905.0	340.0	490.0	745.0	916.0	920.0	1026.0	887.0	889.0	936.0	961.0	886.0	786.0	928.0	822.0	889.0	811.0	808.0	796.0	923.0	902.0	976.0	1042.0
alpha_rarefaction_8732_9.txt	8732	9	370.0	824.0	874.0	786.0	831.0	803.0	971.0	957.0	893.0	957.0	789.0	145.0	783.0	691.0	727.0	684.0	848.0	650.0	897.0	902.0	867.0	962.0	953.0	1024.0	883.0	306.0	510.0	770.0	874.0	908.0	1011.0	919.0	856.0	975.0	991.0	903.0	795.0	946.0	829.0	842.0	854.0	788.0	862.0	990.0	915.0	997.0	1090.0
alpha_rarefaction_9978_0.txt	9978	0	386.0	909.0	914.0	822.0	922.0	839.0	1095.0	1033.0	983.0	1049.0	840.0	155.0	807.0	715.0	718.0	724.0	930.0	702.0	923.0	1012.0	926.0	1046.0	1030.0	1096.0	962.0	342.0	506.0	839.0	1012.0	979.0	1106.0	942.0	966.0	1023.0	1000.0	946.0	845.0	1047.0	874.0	964.0	916.0	830.0	873.0	1046.0	981.0	1072.0	1117.0
alpha_rarefaction_9978_1.txt	9978	1	388.0	909.0	904.0	815.0	868.0	885.0	1049.0	1046.0	971.0	1012.0	850.0	143.0	829.0	727.0	782.0	717.0	940.0	698.0	960.0	1028.0	946.0	1069.0	1002.0	1112.0	997.0	332.0	550.0	829.0	950.0	954.0	1103.0	952.0	942.0	990.0	1022.0	963.0	851.0	1058.0	914.0	966.0	930.0	817.0	874.0	1031.0	1009.0	1025.0	1156.0
alpha_rarefaction_9978_2.txt	9978	2	393.0	882.0	917.0	847.0	886.0	835.0	1036.0	1065.0	965.0	1025.0	810.0	159.0	786.0	733.0	746.0	767.0	926.0	705.0	936.0	980.0	946.0	1065.0	1047.0	1103.0	967.0	328.0	547.0	850.0	938.0	987.0	1063.0	914.0	942.0	996.0	1069.0	982.0	875.0	1061.0	939.0	937.0	891.0	851.0	908.0	1021.0	981.0	1020.0	1141.0
alpha_rarefaction_9978_3.txt	9978	3	415.0	862.0	923.0	800.0	890.0	840.0	1027.0	1051.0	991.0	1022.0	802.0	151.0	807.0	723.0	747.0	728.0	959.0	692.0	933.0	1000.0	947.0	1072.0	1042.0	1113.0	987.0	338.0	578.0	842.0	984.0	985.0	1096.0	978.0	924.0	1023.0	1067.0	984.0	855.0	1017.0	932.0	966.0	905.0	861.0	899.0	1019.0	975.0	1024.0	1123.0
alpha_rarefaction_9978_4.txt	9978	4	397.0	848.0	922.0	829.0	910.0	870.0	1012.0	986.0	970.0	1053.0	869.0	155.0	813.0	777.0	755.0	739.0	917.0	701.0	938.0	955.0	935.0	1056.0	1030.0	1122.0	974.0	353.0	516.0	846.0	970.0	1018.0	1118.0	929.0	960.0	1002.0	1072.0	995.0	846.0	1044.0	915.0	944.0	886.0	826.0	897.0	1029.0	971.0	1024.0	1117.0
alpha_rarefaction_9978_5.txt	9978	5	372.0	862.0	928.0	795.0	894.0	867.0	1030.0	1052.0	960.0	1033.0	820.0	157.0	773.0	775.0	737.0	742.0	939.0	689.0	933.0	975.0	973.0	1047.0	1025.0	1092.0	962.0	323.0	533.0	877.0	1001.0	973.0	1066.0	944.0	925.0	1031.0	1079.0	972.0	891.0	1058.0	902.0	968.0	929.0	852.0	884.0	1044.0	977.0	1042.0	1104.0
alpha_rarefaction_9978_6.txt	9978	6	393.0	884.0	945.0	842.0	912.0	851.0	1032.0	1023.0	990.0	1001.0	811.0	168.0	796.0	732.0	759.0	737.0	932.0	705.0	950.0	1004.0	963.0	1030.0	1036.0	1134.0	970.0	345.0	539.0	835.0	974.0	978.0	1065.0	939.0	919.0	1035.0	1041.0	951.0	811.0	1059.0	873.0	971.0	877.0	807.0	883.0	1007.0	989.0	1042.0	1120.0
alpha_rarefaction_9978_7.txt	9978	7	386.0	870.0	903.0	856.0	881.0	844.0	1037.0	1055.0	959.0	988.0	786.0	156.0	805.0	726.0	767.0	760.0	950.0	665.0	936.0	954.0	992.0	1052.0	1025.0	1114.0	1012.0	339.0	526.0	859.0	973.0	1019.0	1063.0	985.0	897.0	988.0	1061.0	987.0	888.0	1043.0	888.0	974.0	927.0	826.0	871.0	1047.0	1032.0	1045.0	1122.0
alpha_rarefaction_9978_8.txt	9978	8	421.0	868.0	877.0	839.0	888.0	849.0	1036.0	1039.0	971.0	998.0	827.0	161.0	779.0	754.0	708.0	734.0	936.0	714.0	925.0	989.0	948.0	1049.0	1054.0	1063.0	944.0	359.0	520.0	859.0	934.0	966.0	1080.0	969.0	923.0	1031.0	1051.0	964.0	830.0	1041.0	901.0	908.0	855.0	827.0	883.0	1035.0	967.0	1044.0	1102.0
alpha_rarefaction_9978_9.txt	9978	9	398.0	896.0	948.0	823.0	864.0	850.0	1010.0	1016.0	955.0	1032.0	802.0	145.0	809.0	743.0	773.0	716.0	958.0	731.0	912.0	969.0	962.0	1031.0	1028.0	1079.0	974.0	347.0	508.0	798.0	950.0	985.0	1029.0	961.0	945.0	1011.0	1045.0	949.0	837.0	1021.0	896.0	961.0	915.0	863.0	884.0	999.0	961.0	1013.0	1157.0
alpha_rarefaction_11224_0.txt	11224	0	443.0	939.0	972.0	870.0	946.0	901.0	1084.0	1059.0	1039.0	1105.0	870.0	165.0	838.0	823.0	808.0	785.0	980.0	756.0	974.0	1035.0	1034.0	1170.0	1096.0	1184.0	1034.0	378.0	587.0	884.0	1052.0	1040.0	1147.0	1017.0	1032.0	1057.0	1114.0	1046.0	894.0	1112.0	975.0	984.0	986.0	900.0	948.0	1140.0	1046.0	1122.0	1180.0
alpha_rarefaction_11224_1.txt	11224	1	450.0	919.0	974.0	911.0	947.0	898.0	1107.0	1141.0	1039.0	1096.0	865.0	173.0	849.0	799.0	844.0	801.0	970.0	749.0	976.0	1056.0	1027.0	1104.0	1122.0	1213.0	1101.0	357.0	570.0	915.0	1062.0	1048.0	1154.0	1022.0	999.0	1058.0	1123.0	1008.0	932.0	1131.0	932.0	1027.0	956.0	903.0	970.0	1103.0	1047.0	1092.0	1231.0
alpha_rarefaction_11224_2.txt	11224	2	464.0	952.0	1004.0	893.0	923.0	901.0	1067.0	1123.0	1039.0	1093.0	889.0	162.0	847.0	811.0	813.0	809.0	1003.0	738.0	988.0	1048.0	996.0	1131.0	1092.0	1183.0	1038.0	378.0	611.0	922.0	1035.0	1072.0	1128.0	1012.0	1000.0	1067.0	1072.0	1019.0	908.0	1114.0	940.0	1040.0	918.0	909.0	894.0	1115.0	1048.0	1129.0	1242.0
alpha_rarefaction_11224_3.txt	11224	3	462.0	941.0	945.0	897.0	940.0	902.0	1088.0	1088.0	1058.0	1101.0	865.0	170.0	832.0	824.0	841.0	791.0	952.0	772.0	984.0	1065.0	1017.0	1146.0	1124.0	1182.0	1065.0	363.0	588.0	897.0	1043.0	1058.0	1161.0	1001.0	1000.0	1063.0	1081.0	1029.0	899.0	1124.0	985.0	1041.0	970.0	912.0	975.0	1073.0	1055.0	1115.0	1241.0
alpha_rarefaction_11224_4.txt	11224	4	449.0	930.0	981.0	867.0	947.0	908.0	1091.0	1118.0	1050.0	1109.0	866.0	170.0	836.0	805.0	807.0	788.0	1006.0	783.0	994.0	1100.0	1042.0	1107.0	1089.0	1165.0	1049.0	364.0	578.0	874.0	1036.0	1066.0	1169.0	996.0	1041.0	1112.0	1122.0	1064.0	909.0	1123.0	955.0	1030.0	945.0	913.0	943.0	1108.0	1087.0	1085.0	1209.0
alpha_rarefaction_11224_5.txt	11224	5	450.0	934.0	993.0	901.0	975.0	887.0	1116.0	1084.0	1027.0	1057.0	875.0	160.0	820.0	818.0	799.0	802.0	993.0	756.0	976.0	1082.0	1022.0	1119.0	1075.0	1199.0	1059.0	382.0	613.0	893.0	1038.0	1058.0	1140.0	1056.0	975.0	1119.0	1135.0	1029.0	906.0	1143.0	942.0	1044.0	954.0	889.0	973.0	1112.0	1080.0	1077.0	1199.0
alpha_rarefaction_11224_6.txt	11224	6	428.0	939.0	969.0	890.0	968.0	896.0	1117.0	1100.0	1031.0	1067.0	872.0	161.0	826.0	810.0	806.0	788.0	1021.0	767.0	983.0	1016.0	978.0	1119.0	1093.0	1192.0	1059.0	367.0	595.0	923.0	1040.0	1025.0	1171.0	1064.0	970.0	1087.0	1111.0	1035.0	908.0	1129.0	989.0	1042.0	956.0	904.0	933.0	1107.0	1043.0	1098.0	1209.0
alpha_rarefaction_11224_7.txt	11224	7	431.0	906.0	972.0	877.0	943.0	887.0	1084.0	1099.0	1039.0	1100.0	866.0	172.0	853.0	796.0	840.0	781.0	1004.0	773.0	981.0	1052.0	1014.0	1091.0	1104.0	1199.0	1063.0	378.0	585.0	890.0	1030.0	1057.0	1139.0	1034.0	1014.0	1053.0	1145.0	1024.0	900.0	1138.0	962.0	1035.0	959.0	895.0	938.0	1092.0	1037.0	1132.0	1214.0
alpha_rarefaction_11224_8.txt	11224	8	420.0	946.0	999.0	915.0	943.0	907.0	1109.0	1095.0	1046.0	1083.0	855.0	173.0	821.0	806.0	784.0	781.0	1005.0	732.0	984.0	1070.0	1032.0	1122.0	1115.0	1180.0	1027.0	373.0	631.0	923.0	1051.0	1054.0	1138.0	1009.0	978.0	1055.0	1106.0	1009.0	913.0	1131.0	965.0	1023.0	976.0	927.0	947.0	1088.0	1048.0	1052.0	1203.0
alpha_rarefaction_11224_9.txt	11224	9	424.0	961.0	963.0	897.0	960.0	907.0	1098.0	1125.0	1034.0	1113.0	881.0	175.0	832.0	792.0	854.0	797.0	1006.0	756.0	981.0	1081.0	1020.0	1132.0	1110.0	1178.0	1067.0	384.0	563.0	883.0	1047.0	1049.0	1164.0	1022.0	977.0	1070.0	1093.0	1054.0	894.0	1094.0	951.0	1008.0	977.0	904.0	959.0	1085.0	1058.0	1115.0	1220.0
alpha_rarefaction_12470_0.txt	12470	0	439.0	976.0	1005.0	943.0	996.0	986.0	1145.0	1143.0	1089.0	1149.0	927.0	173.0	867.0	840.0	895.0	876.0	1066.0	822.0	1035.0	1129.0	1081.0	1186.0	1157.0	1219.0	1114.0	406.0	685.0	966.0	1117.0	1134.0	1257.0	1147.0	1033.0	1154.0	1210.0	1080.0	1002.0	1217.0	1026.0	1078.0	1063.0	952.0	1028.0	1175.0	1108.0	1181.0	1279.0
alpha_rarefaction_12470_1.txt	12470	1	472.0	935.0	1016.0	939.0	1017.0	948.0	1142.0	1179.0	1073.0	1170.0	935.0	190.0	854.0	867.0	914.0	816.0	1090.0	802.0	1061.0	1104.0	1071.0	1197.0	1165.0	1258.0	1153.0	412.0	666.0	949.0	1098.0	1091.0	1197.0	1091.0	1088.0	1115.0	1183.0	1105.0	963.0	1171.0	1035.0	1111.0	1057.0	937.0	1039.0	1172.0	1129.0	1176.0	1286.0
alpha_rarefaction_12470_2.txt	12470	2	469.0	992.0	1043.0	979.0	1006.0	959.0	1152.0	1198.0	1095.0	1146.0	933.0	178.0	857.0	874.0	819.0	827.0	1055.0	775.0	1022.0	1144.0	1087.0	1196.0	1134.0	1269.0	1093.0	414.0	670.0	942.0	1131.0	1119.0	1207.0	1059.0	1067.0	1119.0	1252.0	1095.0	960.0	1231.0	977.0	1094.0	1002.0	946.0	1046.0	1177.0	1091.0	1176.0	1262.0
alpha_rarefaction_12470_3.txt	12470	3	444.0	1004.0	1045.0	933.0	1018.0	938.0	1143.0	1217.0	1103.0	1170.0	924.0	187.0	885.0	864.0	866.0	879.0	1105.0	858.0	1040.0	1136.0	1094.0	1198.0	1139.0	1254.0	1132.0	421.0	636.0	963.0	1114.0	1103.0	1232.0	1056.0	1035.0	1105.0	1212.0	1086.0	1018.0	1143.0	1034.0	1072.0	1018.0	962.0	1005.0	1188.0	1134.0	1171.0	1259.0
alpha_rarefaction_12470_4.txt	12470	4	477.0	997.0	1034.0	927.0	1010.0	945.0	1143.0	1197.0	1098.0	1194.0	897.0	180.0	867.0	851.0	883.0	887.0	1027.0	845.0	1021.0	1149.0	1082.0	1184.0	1168.0	1288.0	1094.0	412.0	638.0	987.0	1087.0	1125.0	1244.0	1071.0	990.0	1118.0	1157.0	1073.0	970.0	1137.0	1018.0	1106.0	1036.0	920.0	1041.0	1194.0	1112.0	1137.0	1268.0
alpha_rarefaction_12470_5.txt	12470	5	480.0	1013.0	1061.0	973.0	999.0	960.0	1151.0	1190.0	1101.0	1178.0	904.0	181.0	879.0	859.0	865.0	822.0	1038.0	813.0	1034.0	1110.0	1088.0	1209.0	1171.0	1270.0	1128.0	395.0	662.0	965.0	1085.0	1157.0	1220.0	1062.0	1060.0	1122.0	1172.0	1082.0	971.0	1215.0	1010.0	1134.0	1032.0	980.0	1001.0	1141.0	1119.0	1138.0	1280.0
alpha_rarefaction_12470_6.txt	12470	6	423.0	1003.0	1008.0	952.0	1041.0	923.0	1142.0	1171.0	1089.0	1171.0	927.0	173.0	865.0	820.0	882.0	878.0	1057.0	827.0	1041.0	1100.0	1096.0	1155.0	1126.0	1283.0	1127.0	414.0	625.0	973.0	1141.0	1083.0	1203.0	1099.0	1048.0	1125.0	1140.0	1078.0	935.0	1172.0	1070.0	1114.0	1073.0	949.0	1041.0	1197.0	1159.0	1208.0	1277.0
alpha_rarefaction_12470_7.txt	12470	7	485.0	1006.0	1066.0	977.0	1031.0	941.0	1155.0	1184.0	1068.0	1153.0	932.0	178.0	883.0	877.0	885.0	851.0	1053.0	849.0	1036.0	1112.0	1091.0	1221.0	1138.0	1295.0	1129.0	427.0	655.0	1000.0	1096.0	1106.0	1213.0	1088.0	1072.0	1133.0	1217.0	1074.0	990.0	1173.0	1029.0	1076.0	1000.0	924.0	1030.0	1188.0	1115.0	1133.0	1282.0
alpha_rarefaction_12470_8.txt	12470	8	492.0	988.0	1064.0	920.0	1046.0	960.0	1139.0	1173.0	1081.0	1158.0	911.0	164.0	854.0	861.0	865.0	840.0	1102.0	821.0	1042.0	1093.0	1085.0	1214.0	1148.0	1257.0	1107.0	413.0	636.0	969.0	1071.0	1120.0	1195.0	1060.0	1032.0	1142.0	1167.0	1100.0	975.0	1191.0	1012.0	1085.0	991.0	948.0	1016.0	1159.0	1136.0	1172.0	1269.0
alpha_rarefaction_12470_9.txt	12470	9	454.0	1022.0	1063.0	953.0	994.0	922.0	1135.0	1155.0	1084.0	1126.0	929.0	173.0	883.0	865.0	866.0	860.0	1083.0	809.0	1039.0	1128.0	1102.0	1183.0	1181.0	1259.0	1117.0	409.0	660.0	976.0	1132.0	1128.0	1228.0	1081.0	1034.0	1150.0	1172.0	1115.0	984.0	1185.0	1027.0	1095.0	1010.0	979.0	1045.0	1139.0	1115.0	1186.0	1247.0
[truncated: 34 more columns]
