# Supplementary material for: Matrotrophic viviparity constrains microbiome acquisition during gestation in a live‐bearing cockroach, Diploptera punctata
Source: Ecol Evol. 2019 Aug 22;9(18):10601–14. doi: 10.1002/ece3.5580 (PMC6787804; doi:10.1002/ece3.5580)
Supplement: Supplementary file 4 [file ECE3-9-10601-s004.zip › Supplemental data files 2/otu_summary_table.txt]

Num samples: 85
Num observations: 38,913
Total count: 5,351,064
Table density (fraction of non-zero values): 0.056

Counts/sample summary:
 Min: 3,743.000
 Max: 121,948.000
 Median: 65,969.000
 Mean: 62,953.694
 Std. dev.: 30,440.976
 Sample Metadata Categories: None provided
 Observation Metadata Categories: taxonomy

Counts/sample detail:
LLM6: 3,743.000
LLE3: 4,351.000
LLE1: 6,326.000
LLE2: 8,632.000
LLE4: 12,478.000
OE8: 16,328.000
OM11: 16,544.000
LLM1: 16,662.000
OE10: 21,064.000
LLM9: 22,112.000
OM4: 22,873.000
OE11: 23,685.000
LLM3: 26,714.000
OM2: 27,378.000
OE7: 28,277.000
OM3: 28,444.000
LLM2: 30,377.000
OE4: 32,517.000
OE9: 35,612.000
LLM4: 36,727.000
OE6: 37,210.000
OE12: 37,315.000
OM1: 38,423.000
LLE7: 40,949.000
FRI3: 41,502.000
OE3: 42,352.000
OE1: 44,050.000
N4: 44,185.000
OM5: 48,673.000
OE5: 48,930.000
LLE6: 48,956.000
N5: 49,642.000
OE2: 52,201.000
N3: 52,527.000
LLM5: 54,027.000
TI5: 54,605.000
TI4: 56,151.000
N2: 57,490.000
SI7: 59,921.000
N1: 63,703.000
TI11: 64,154.000
SI8: 65,901.000
FI9: 65,969.000
TI3: 70,246.000
TI8: 71,420.000
OM6: 71,782.000
OM8: 72,600.000
TI15: 75,005.000
SI1: 75,222.000
TI12: 75,484.000
OM10: 76,088.000
SI3: 76,181.000
FRI5: 77,362.000
FRI4: 78,294.000
TI1: 79,272.000
FRI6: 81,475.000
TI10: 81,858.000
LLM7: 82,653.000
TI7: 83,596.000
FI5: 85,225.000
OM7: 85,700.000
FRI2: 87,086.000
LLE5: 88,252.000
OM9: 88,373.000
TI6: 90,006.000
OM12: 91,095.000
TI2: 92,368.000
LLE9: 93,062.000
TI16: 93,065.000
FI4: 93,196.000
FI6: 93,398.000
SI9: 93,500.000
SI2: 95,088.000
TI14: 95,857.000
FI1: 96,619.000
SI6: 99,045.000
TI13: 101,060.000
LLM8: 101,793.000
TI9: 102,917.000
FI3: 103,010.000
FRI1: 103,488.000
SI4: 108,778.000
SI5: 112,309.000
FI2: 116,608.000
LLE8: 121,948.000
