# Supplementary material for: Matrotrophic viviparity constrains microbiome acquisition during gestation in a live‐bearing cockroach, Diploptera punctata
Source: Ecol Evol. 2019 Aug 22;9(18):10601–14. doi: 10.1002/ece3.5580 (PMC6787804; doi:10.1002/ece3.5580)
Supplement: Supplementary file 4 [file ECE3-9-10601-s004.zip › Supplemental data files 2/taxa plots/table_mc12478_sorted_L2.txt]

# Constructed from biom file
#OTU ID	FI1	FI2	FI3	FI4	FI5	FI6	FI9	FRI1	FRI2	FRI3	FRI4	FRI5	FRI6	LLE4	LLE5	LLE6	LLE7	LLE8	LLE9	LLM1	LLM2	LLM3	LLM4	LLM5	LLM7	LLM8	LLM9	N1	N2	N3	N4	N5	OE1	OE2	OE3	OE4	OE5	OE6	OE7	OE8	OE9	OE10	OE11	OE12	OM1	OM2	OM3	OM4	OM5
D_0__Archaea;D_1__Altiarchaeales	0.0	0.0	0.0	0.0	0.0	2.0	0.0	0.0	0.0	0.0	0.0	0.0	0.0	0.0	0.0	0.0	0.0	0.0	0.0	0.0	0.0	0.0	0.0	0.0	0.0	0.0	0.0	0.0	0.0	0.0	0.0	0.0	0.0	0.0	0.0	0.0	0.0	0.0	0.0	0.0	0.0	0.0	0.0	0.0	0.0	0.0	0.0	0.0	0.0
D_0__Archaea;D_1__Bathyarchaeota	0.0	0.0	0.0	1.0	0.0	20.0	0.0	1.0	1.0	0.0	0.0	0.0	0.0	0.0	0.0	0.0	0.0	0.0	0.0	0.0	0.0	0.0	0.0	0.0	5.0	0.0	0.0	0.0	0.0	0.0	0.0	0.0	0.0	0.0	0.0	0.0	0.0	0.0	0.0	0.0	0.0	0.0	0.0	0.0	0.0	0.0	0.0	0.0	0.0
D_0__Archaea;D_1__Crenarchaeota	0.0	0.0	0.0	0.0	0.0	0.0	0.0	0.0	0.0	0.0	0.0	0.0	0.0	0.0	0.0	0.0	0.0	0.0	0.0	0.0	1.0	0.0	0.0	5.0	0.0	0.0	0.0	0.0	0.0	0.0	0.0	0.0	0.0	0.0	0.0	0.0	0.0	0.0	0.0	0.0	0.0	0.0	0.0	0.0	0.0	0.0	0.0	0.0	0.0
D_0__Archaea;D_1__Euryarchaeota	102.0	75.0	247.0	6.0	26.0	183.0	119.0	109.0	55.0	77.0	135.0	797.0	347.0	1.0	0.0	1.0	2.0	4.0	1.0	114.0	162.0	147.0	304.0	320.0	302.0	550.0	12.0	0.0	1.0	0.0	0.0	0.0	0.0	0.0	0.0	0.0	0.0	1.0	0.0	0.0	0.0	0.0	0.0	0.0	312.0	115.0	496.0	157.0	258.0
D_0__Archaea;D_1__Lokiarchaeota	0.0	0.0	0.0	0.0	0.0	6.0	0.0	0.0	0.0	0.0	0.0	0.0	0.0	0.0	0.0	0.0	0.0	0.0	0.0	0.0	0.0	0.0	0.0	0.0	0.0	0.0	0.0	0.0	0.0	0.0	0.0	0.0	0.0	0.0	0.0	0.0	0.0	0.0	0.0	0.0	0.0	0.0	0.0	0.0	0.0	0.0	0.0	0.0	0.0
D_0__Archaea;D_1__Thaumarchaeota	0.0	0.0	0.0	0.0	3.0	5.0	0.0	0.0	0.0	1.0	0.0	0.0	0.0	0.0	0.0	0.0	1.0	0.0	0.0	0.0	0.0	0.0	2.0	0.0	15.0	0.0	0.0	0.0	0.0	0.0	0.0	0.0	0.0	0.0	0.0	0.0	0.0	0.0	0.0	0.0	0.0	0.0	0.0	0.0	1.0	0.0	0.0	0.0	0.0
D_0__Archaea;D_1__Woesearchaeota (DHVEG-6)	0.0	0.0	0.0	0.0	0.0	15.0	0.0	0.0	0.0	0.0	0.0	0.0	0.0	0.0	0.0	0.0	0.0	0.0	0.0	0.0	0.0	0.0	0.0	0.0	0.0	0.0	11.0	0.0	0.0	0.0	0.0	0.0	0.0	0.0	0.0	0.0	0.0	0.0	0.0	0.0	0.0	0.0	0.0	0.0	0.0	0.0	0.0	0.0	0.0
D_0__Archaea;D_1__uncultured archaeon	0.0	0.0	0.0	0.0	0.0	0.0	0.0	0.0	0.0	0.0	0.0	0.0	0.0	0.0	0.0	0.0	0.0	0.0	0.0	0.0	0.0	0.0	0.0	0.0	0.0	0.0	0.0	0.0	0.0	0.0	0.0	0.0	0.0	0.0	0.0	0.0	0.0	0.0	0.0	0.0	0.0	0.0	0.0	0.0	0.0	0.0	0.0	0.0	0.0
D_0__Bacteria;D_1__Acetothermia	0.0	0.0	0.0	0.0	0.0	3.0	0.0	0.0	0.0	0.0	0.0	0.0	0.0	0.0	0.0	0.0	0.0	0.0	0.0	0.0	0.0	0.0	0.0	0.0	0.0	0.0	0.0	0.0	0.0	0.0	0.0	0.0	0.0	0.0	0.0	0.0	0.0	0.0	0.0	0.0	0.0	0.0	0.0	0.0	0.0	0.0	0.0	0.0	0.0
D_0__Bacteria;D_1__Acidobacteria	2.0	0.0	3.0	5.0	2.0	122.0	2.0	1.0	1.0	2.0	0.0	0.0	0.0	0.0	5.0	0.0	0.0	13.0	15.0	2.0	0.0	0.0	47.0	6.0	37.0	0.0	16.0	10.0	0.0	0.0	2.0	0.0	0.0	0.0	0.0	0.0	0.0	0.0	0.0	1.0	1.0	0.0	0.0	0.0	0.0	3.0	1.0	0.0	1.0
D_0__Bacteria;D_1__Actinobacteria	452.0	674.0	3172.0	137.0	844.0	233.0	437.0	1221.0	3227.0	184.0	854.0	209.0	610.0	0.0	20.0	4.0	18.0	18.0	17.0	191.0	86.0	164.0	707.0	891.0	560.0	1011.0	261.0	40.0	28.0	10.0	27.0	88.0	15.0	16.0	13.0	6.0	19.0	20.0	16.0	17.0	11.0	10.0	20.0	18.0	133.0	70.0	691.0	409.0	233.0
D_0__Bacteria;D_1__Aminicenantes	0.0	0.0	0.0	0.0	0.0	8.0	0.0	0.0	0.0	0.0	0.0	1.0	0.0	0.0	0.0	0.0	0.0	0.0	0.0	0.0	0.0	1.0	7.0	0.0	0.0	0.0	0.0	0.0	0.0	0.0	0.0	0.0	0.0	0.0	0.0	0.0	0.0	0.0	0.0	0.0	0.0	0.0	0.0	0.0	0.0	0.0	0.0	0.0	0.0
D_0__Bacteria;D_1__Aquificae	0.0	0.0	0.0	0.0	0.0	0.0	0.0	0.0	0.0	0.0	0.0	0.0	0.0	0.0	2.0	0.0	1.0	0.0	0.0	0.0	1.0	0.0	7.0	21.0	0.0	0.0	7.0	0.0	0.0	0.0	0.0	0.0	0.0	0.0	2.0	0.0	0.0	0.0	0.0	0.0	0.0	0.0	0.0	0.0	3.0	0.0	0.0	0.0	0.0
D_0__Bacteria;D_1__Armatimonadetes	0.0	0.0	0.0	0.0	0.0	4.0	0.0	0.0	0.0	0.0	0.0	0.0	0.0	0.0	0.0	3.0	0.0	0.0	0.0	0.0	0.0	0.0	0.0	0.0	0.0	0.0	44.0	0.0	0.0	0.0	0.0	0.0	0.0	0.0	0.0	0.0	0.0	0.0	0.0	0.0	0.0	0.0	0.0	0.0	0.0	0.0	0.0	0.0	0.0
D_0__Bacteria;D_1__BRC1	0.0	0.0	3.0	0.0	0.0	0.0	0.0	0.0	0.0	0.0	0.0	0.0	0.0	0.0	0.0	0.0	0.0	0.0	0.0	0.0	2.0	0.0	0.0	8.0	0.0	0.0	0.0	0.0	0.0	0.0	0.0	0.0	0.0	0.0	0.0	0.0	0.0	0.0	0.0	0.0	0.0	0.0	0.0	0.0	0.0	0.0	0.0	0.0	0.0
D_0__Bacteria;D_1__Bacteroidetes	65554.0	65382.0	49372.0	55495.0	46521.0	43542.0	35921.0	57020.0	41634.0	20114.0	49014.0	36729.0	40613.0	12469.0	88006.0	48811.0	40545.0	121519.0	92277.0	8854.0	15813.0	14352.0	2516.0	3511.0	23170.0	23139.0	9507.0	63484.0	57045.0	52344.0	43681.0	48443.0	43973.0	52082.0	42279.0	32447.0	48833.0	37116.0	28215.0	16233.0	35477.0	20882.0	23466.0	37174.0	28813.0	19677.0	11064.0	9753.0	26449.0
D_0__Bacteria;D_1__Caldiserica	0.0	0.0	0.0	0.0	0.0	2.0	0.0	0.0	0.0	0.0	0.0	0.0	0.0	0.0	0.0	0.0	0.0	0.0	0.0	0.0	0.0	0.0	0.0	0.0	0.0	0.0	12.0	0.0	0.0	0.0	0.0	0.0	0.0	0.0	0.0	0.0	0.0	0.0	0.0	0.0	0.0	0.0	0.0	0.0	0.0	0.0	0.0	0.0	0.0
D_0__Bacteria;D_1__Chlamydiae	0.0	0.0	0.0	0.0	0.0	0.0	0.0	0.0	0.0	0.0	0.0	1.0	0.0	0.0	0.0	0.0	0.0	5.0	9.0	0.0	0.0	0.0	25.0	7.0	0.0	0.0	0.0	0.0	0.0	0.0	2.0	0.0	0.0	0.0	0.0	0.0	0.0	0.0	0.0	0.0	0.0	0.0	0.0	0.0	0.0	0.0	0.0	0.0	0.0
D_0__Bacteria;D_1__Chlorobi	0.0	0.0	0.0	0.0	0.0	0.0	0.0	0.0	0.0	0.0	0.0	0.0	0.0	0.0	0.0	3.0	0.0	0.0	0.0	0.0	0.0	0.0	0.0	0.0	0.0	0.0	0.0	0.0	0.0	0.0	0.0	0.0	0.0	0.0	0.0	0.0	0.0	0.0	0.0	0.0	0.0	0.0	0.0	0.0	2.0	0.0	0.0	0.0	0.0
D_0__Bacteria;D_1__Chloroflexi	1.0	2.0	0.0	4.0	1.0	83.0	0.0	2.0	1.0	3.0	1.0	0.0	1.0	0.0	9.0	2.0	16.0	6.0	6.0	0.0	1.0	0.0	57.0	22.0	14.0	1.0	61.0	1.0	0.0	0.0	2.0	0.0	1.0	0.0	0.0	0.0	0.0	0.0	0.0	0.0	0.0	0.0	0.0	0.0	0.0	0.0	0.0	0.0	0.0
D_0__Bacteria;D_1__Cloacimonetes	0.0	0.0	0.0	0.0	0.0	2.0	0.0	0.0	0.0	0.0	0.0	0.0	0.0	0.0	0.0	0.0	0.0	0.0	0.0	0.0	0.0	0.0	0.0	0.0	0.0	0.0	0.0	0.0	0.0	0.0	0.0	0.0	0.0	0.0	0.0	0.0	0.0	0.0	0.0	0.0	0.0	0.0	0.0	0.0	0.0	0.0	0.0	0.0	0.0
D_0__Bacteria;D_1__Cyanobacteria	57.0	43.0	5.0	35.0	58.0	55.0	10.0	10.0	10.0	15.0	28.0	290.0	6.0	0.0	6.0	0.0	10.0	15.0	16.0	5.0	57.0	4.0	102.0	128.0	35.0	30.0	89.0	3.0	5.0	1.0	2.0	11.0	2.0	0.0	6.0	7.0	0.0	4.0	2.0	2.0	0.0	4.0	1.0	2.0	9.0	10.0	3.0	0.0	74.0
D_0__Bacteria;D_1__Deferribacteres	4.0	0.0	7.0	0.0	0.0	2.0	12.0	6.0	9.0	29.0	54.0	76.0	23.0	0.0	0.0	0.0	8.0	3.0	0.0	5.0	12.0	3.0	9.0	0.0	7.0	15.0	0.0	0.0	0.0	0.0	0.0	0.0	0.0	0.0	0.0	0.0	0.0	0.0	0.0	0.0	0.0	0.0	0.0	0.0	1.0	1.0	4.0	10.0	5.0
D_0__Bacteria;D_1__Deinococcus-Thermus	0.0	0.0	0.0	3.0	0.0	4.0	0.0	0.0	0.0	0.0	0.0	0.0	0.0	0.0	1.0	0.0	2.0	0.0	1.0	0.0	0.0	0.0	2.0	10.0	0.0	2.0	24.0	0.0	0.0	0.0	0.0	0.0	0.0	0.0	4.0	0.0	0.0	1.0	0.0	0.0	0.0	0.0	0.0	0.0	1.0	1.0	0.0	0.0	0.0
D_0__Bacteria;D_1__Elusimicrobia	0.0	0.0	15.0	0.0	0.0	2.0	0.0	0.0	0.0	0.0	37.0	507.0	0.0	0.0	0.0	0.0	7.0	0.0	0.0	2.0	33.0	1.0	9.0	55.0	62.0	181.0	16.0	0.0	0.0	0.0	0.0	0.0	0.0	0.0	0.0	0.0	0.0	0.0	0.0	0.0	0.0	0.0	0.0	0.0	19.0	7.0	19.0	1.0	8.0
D_0__Bacteria;D_1__FBP	0.0	4.0	0.0	0.0	0.0	0.0	0.0	0.0	0.0	0.0	0.0	0.0	0.0	0.0	0.0	0.0	0.0	0.0	0.0	0.0	0.0	0.0	0.0	0.0	0.0	0.0	0.0	0.0	0.0	0.0	0.0	0.0	0.0	0.0	0.0	0.0	0.0	0.0	0.0	0.0	0.0	0.0	0.0	0.0	0.0	0.0	0.0	0.0	0.0
D_0__Bacteria;D_1__Fibrobacteres	0.0	0.0	0.0	0.0	0.0	3.0	0.0	0.0	0.0	0.0	0.0	0.0	0.0	0.0	0.0	0.0	0.0	0.0	0.0	0.0	0.0	0.0	0.0	20.0	0.0	0.0	0.0	0.0	0.0	0.0	0.0	0.0	0.0	0.0	0.0	0.0	0.0	0.0	0.0	0.0	0.0	0.0	0.0	0.0	0.0	0.0	0.0	0.0	0.0
D_0__Bacteria;D_1__Firmicutes	17405.0	24491.0	29977.0	24882.0	29706.0	25509.0	13988.0	17088.0	18578.0	12023.0	12983.0	20977.0	20740.0	0.0	39.0	31.0	48.0	79.0	144.0	3948.0	7160.0	6630.0	13318.0	19775.0	19900.0	28052.0	4100.0	65.0	49.0	54.0	231.0	971.0	10.0	5.0	9.0	7.0	14.0	2.0	9.0	30.0	11.0	87.0	94.0	26.0	4260.0	4564.0	9063.0	7057.0	11874.0
D_0__Bacteria;D_1__Fusobacteria	114.0	73.0	1428.0	1.0	341.0	571.0	424.0	538.0	5200.0	273.0	245.0	550.0	910.0	0.0	0.0	0.0	0.0	0.0	0.0	228.0	373.0	729.0	2675.0	384.0	3318.0	953.0	1294.0	0.0	0.0	2.0	5.0	0.0	1.0	0.0	0.0	0.0	0.0	0.0	0.0	5.0	1.0	4.0	2.0	2.0	1561.0	397.0	511.0	270.0	709.0
D_0__Bacteria;D_1__Gemmatimonadetes	0.0	0.0	0.0	0.0	0.0	12.0	0.0	0.0	0.0	0.0	0.0	0.0	0.0	0.0	0.0	0.0	0.0	0.0	0.0	1.0	0.0	0.0	14.0	0.0	6.0	0.0	20.0	0.0	0.0	1.0	0.0	6.0	0.0	0.0	0.0	0.0	0.0	0.0	0.0	0.0	0.0	0.0	0.0	0.0	0.0	0.0	0.0	0.0	0.0
D_0__Bacteria;D_1__Gracilibacteria	5.0	8.0	3.0	0.0	6.0	0.0	0.0	14.0	0.0	142.0	22.0	5.0	32.0	0.0	0.0	0.0	0.0	0.0	0.0	23.0	78.0	40.0	6.0	2.0	34.0	106.0	1.0	0.0	0.0	0.0	0.0	0.0	0.0	0.0	0.0	0.0	0.0	0.0	0.0	0.0	0.0	0.0	0.0	0.0	18.0	12.0	35.0	0.0	5.0
D_0__Bacteria;D_1__Hydrogenedentes	0.0	0.0	0.0	0.0	0.0	2.0	0.0	0.0	0.0	0.0	0.0	0.0	0.0	0.0	2.0	0.0	6.0	0.0	0.0	0.0	0.0	0.0	0.0	0.0	0.0	0.0	0.0	0.0	0.0	0.0	0.0	0.0	0.0	0.0	0.0	0.0	0.0	0.0	0.0	0.0	0.0	0.0	0.0	0.0	0.0	0.0	0.0	0.0	0.0
D_0__Bacteria;D_1__Ignavibacteriae	0.0	1.0	0.0	0.0	0.0	18.0	0.0	1.0	1.0	1.0	0.0	0.0	0.0	0.0	0.0	0.0	0.0	0.0	5.0	1.0	0.0	1.0	0.0	2.0	20.0	0.0	21.0	0.0	1.0	0.0	0.0	1.0	0.0	0.0	0.0	0.0	0.0	0.0	0.0	0.0	0.0	0.0	0.0	0.0	0.0	0.0	0.0	0.0	0.0
D_0__Bacteria;D_1__KSB3 (Modulibacteria)	0.0	0.0	0.0	0.0	0.0	0.0	0.0	0.0	0.0	0.0	0.0	0.0	0.0	0.0	0.0	0.0	0.0	0.0	0.0	0.0	0.0	0.0	0.0	0.0	0.0	0.0	0.0	0.0	0.0	0.0	0.0	0.0	0.0	0.0	0.0	0.0	0.0	0.0	0.0	0.0	0.0	0.0	0.0	0.0	0.0	0.0	0.0	0.0	0.0
D_0__Bacteria;D_1__Latescibacteria	0.0	0.0	0.0	0.0	0.0	10.0	0.0	0.0	0.0	0.0	0.0	0.0	0.0	0.0	0.0	0.0	0.0	0.0	0.0	0.0	0.0	0.0	0.0	0.0	0.0	0.0	0.0	0.0	0.0	0.0	0.0	0.0	0.0	0.0	0.0	0.0	0.0	0.0	0.0	0.0	0.0	0.0	0.0	0.0	0.0	0.0	0.0	0.0	0.0
D_0__Bacteria;D_1__Lentisphaerae	0.0	0.0	1.0	0.0	2.0	6.0	22.0	0.0	11.0	5.0	16.0	51.0	21.0	0.0	0.0	0.0	0.0	0.0	0.0	1.0	10.0	5.0	27.0	47.0	58.0	47.0	6.0	0.0	0.0	0.0	0.0	0.0	0.0	0.0	0.0	0.0	0.0	0.0	0.0	0.0	0.0	0.0	0.0	0.0	0.0	2.0	8.0	9.0	27.0
D_0__Bacteria;D_1__Microgenomates	0.0	0.0	0.0	0.0	0.0	0.0	0.0	0.0	0.0	0.0	0.0	0.0	0.0	0.0	0.0	0.0	0.0	0.0	0.0	0.0	0.0	0.0	21.0	0.0	0.0	0.0	0.0	0.0	0.0	0.0	0.0	0.0	0.0	0.0	0.0	0.0	0.0	0.0	0.0	0.0	0.0	0.0	0.0	0.0	0.0	0.0	0.0	0.0	0.0
D_0__Bacteria;D_1__Nitrospinae	2.0	0.0	0.0	0.0	0.0	8.0	1.0	1.0	0.0	0.0	0.0	0.0	0.0	1.0	2.0	0.0	0.0	0.0	1.0	1.0	0.0	1.0	0.0	0.0	0.0	0.0	0.0	0.0	0.0	0.0	0.0	0.0	0.0	0.0	0.0	0.0	0.0	0.0	0.0	0.0	0.0	0.0	0.0	0.0	0.0	0.0	0.0	0.0	0.0
D_0__Bacteria;D_1__Nitrospirae	1.0	2.0	0.0	0.0	0.0	62.0	0.0	0.0	0.0	1.0	0.0	0.0	1.0	0.0	8.0	0.0	0.0	13.0	0.0	0.0	0.0	0.0	0.0	8.0	0.0	1.0	14.0	0.0	0.0	0.0	0.0	0.0	0.0	0.0	0.0	0.0	0.0	0.0	0.0	0.0	0.0	0.0	0.0	0.0	0.0	2.0	0.0	0.0	0.0
D_0__Bacteria;D_1__Omnitrophica	0.0	0.0	0.0	0.0	0.0	28.0	0.0	0.0	0.0	0.0	0.0	0.0	0.0	0.0	0.0	3.0	0.0	0.0	5.0	0.0	0.0	0.0	0.0	5.0	0.0	0.0	0.0	0.0	0.0	0.0	0.0	0.0	0.0	0.0	0.0	1.0	0.0	0.0	0.0	0.0	0.0	0.0	0.0	0.0	0.0	0.0	0.0	0.0	0.0
D_0__Bacteria;D_1__PAUC34f	0.0	0.0	0.0	0.0	0.0	2.0	0.0	0.0	0.0	0.0	0.0	0.0	0.0	0.0	0.0	0.0	0.0	0.0	0.0	0.0	0.0	0.0	0.0	0.0	0.0	0.0	0.0	0.0	0.0	0.0	0.0	0.0	0.0	0.0	0.0	0.0	0.0	0.0	0.0	0.0	0.0	0.0	0.0	0.0	0.0	0.0	0.0	0.0	0.0
D_0__Bacteria;D_1__Parcubacteria	0.0	0.0	0.0	0.0	0.0	0.0	0.0	2.0	0.0	0.0	0.0	0.0	0.0	0.0	0.0	0.0	0.0	0.0	2.0	0.0	0.0	0.0	9.0	0.0	0.0	2.0	0.0	0.0	0.0	0.0	0.0	0.0	0.0	0.0	0.0	0.0	0.0	0.0	0.0	0.0	0.0	0.0	0.0	0.0	0.0	0.0	0.0	0.0	0.0
D_0__Bacteria;D_1__Peregrinibacteria	0.0	0.0	0.0	0.0	0.0	0.0	0.0	0.0	0.0	0.0	0.0	0.0	0.0	0.0	0.0	0.0	0.0	0.0	0.0	0.0	0.0	0.0	0.0	3.0	0.0	0.0	0.0	0.0	0.0	0.0	0.0	0.0	0.0	0.0	0.0	0.0	0.0	0.0	0.0	0.0	0.0	0.0	0.0	0.0	0.0	0.0	0.0	0.0	0.0
D_0__Bacteria;D_1__Planctomycetes	57.0	31.0	262.0	2.0	6.0	81.0	862.0	514.0	317.0	479.0	748.0	1554.0	948.0	0.0	9.0	2.0	9.0	2.0	14.0	220.0	275.0	242.0	588.0	657.0	875.0	997.0	185.0	2.0	0.0	0.0	17.0	3.0	0.0	3.0	0.0	0.0	0.0	0.0	0.0	0.0	0.0	0.0	3.0	1.0	70.0	221.0	262.0	463.0	854.0
D_0__Bacteria;D_1__Proteobacteria	10978.0	24099.0	16878.0	12126.0	7168.0	22171.0	10506.0	15487.0	10412.0	5431.0	9623.0	11029.0	8972.0	3.0	127.0	89.0	239.0	250.0	525.0	2505.0	4907.0	3351.0	14662.0	26487.0	30816.0	43520.0	5926.0	81.0	344.0	95.0	155.0	102.0	39.0	82.0	30.0	45.0	55.0	58.0	31.0	37.0	102.0	62.0	86.0	85.0	1750.0	1674.0	5075.0	2611.0	5765.0
D_0__Bacteria;D_1__RBG-1 (Zixibacteria)	0.0	0.0	0.0	0.0	1.0	1.0	0.0	0.0	0.0	0.0	0.0	0.0	0.0	0.0	0.0	0.0	0.0	0.0	0.0	0.0	0.0	0.0	0.0	0.0	0.0	0.0	0.0	0.0	0.0	0.0	0.0	0.0	0.0	0.0	0.0	0.0	0.0	0.0	0.0	0.0	0.0	0.0	0.0	0.0	0.0	0.0	0.0	0.0	0.0
D_0__Bacteria;D_1__RsaHf231	50.0	362.0	109.0	34.0	23.0	134.0	38.0	539.0	341.0	27.0	120.0	76.0	147.0	0.0	0.0	0.0	0.0	0.0	0.0	4.0	4.0	0.0	5.0	86.0	21.0	187.0	20.0	0.0	0.0	0.0	6.0	0.0	0.0	0.0	0.0	0.0	0.0	0.0	0.0	0.0	1.0	0.0	0.0	0.0	0.0	1.0	4.0	10.0	22.0
D_0__Bacteria;D_1__SBR1093	0.0	0.0	0.0	0.0	0.0	0.0	0.0	0.0	0.0	0.0	0.0	0.0	0.0	0.0	0.0	0.0	0.0	0.0	0.0	0.0	0.0	0.0	0.0	0.0	0.0	0.0	0.0	0.0	0.0	0.0	0.0	0.0	3.0	0.0	0.0	0.0	0.0	0.0	0.0	0.0	0.0	0.0	0.0	0.0	0.0	0.0	0.0	0.0	0.0
D_0__Bacteria;D_1__SR1 (Absconditabacteria)	0.0	0.0	0.0	0.0	0.0	4.0	0.0	0.0	0.0	9.0	0.0	0.0	0.0	0.0	0.0	0.0	0.0	0.0	0.0	0.0	2.0	0.0	0.0	9.0	6.0	0.0	9.0	0.0	0.0	0.0	0.0	0.0	0.0	0.0	0.0	0.0	0.0	0.0	0.0	0.0	0.0	0.0	0.0	0.0	0.0	0.0	2.0	0.0	0.0
D_0__Bacteria;D_1__Saccharibacteria	479.0	624.0	719.0	12.0	264.0	134.0	346.0	48.0	42.0	301.0	69.0	383.0	2532.0	0.0	0.0	0.0	0.0	0.0	0.0	31.0	93.0	64.0	69.0	109.0	111.0	237.0	3.0	3.0	0.0	0.0	9.0	3.0	0.0	0.0	0.0	0.0	0.0	0.0	0.0	0.0	0.0	3.0	7.0	0.0	175.0	177.0	248.0	131.0	462.0
D_0__Bacteria;D_1__Spirochaetae	0.0	0.0	15.0	0.0	0.0	15.0	3.0	0.0	2.0	0.0	2.0	1.0	0.0	0.0	0.0	1.0	16.0	0.0	4.0	5.0	29.0	3.0	15.0	35.0	115.0	150.0	3.0	0.0	0.0	0.0	0.0	0.0	0.0	0.0	0.0	0.0	0.0	0.0	0.0	0.0	0.0	0.0	0.0	1.0	1.0	13.0	73.0	3.0	12.0
D_0__Bacteria;D_1__Synergistetes	861.0	175.0	110.0	11.0	83.0	29.0	2483.0	10459.0	6786.0	1641.0	3575.0	3041.0	4776.0	0.0	0.0	0.0	0.0	0.0	0.0	285.0	845.0	640.0	665.0	626.0	1025.0	921.0	111.0	0.0	0.0	0.0	22.0	0.0	0.0	0.0	0.0	0.0	0.0	0.0	0.0	0.0	2.0	5.0	2.0	1.0	1087.0	239.0	251.0	1738.0	1108.0
D_0__Bacteria;D_1__TM6 (Dependentiae)	0.0	0.0	0.0	0.0	0.0	7.0	0.0	0.0	0.0	0.0	0.0	0.0	0.0	0.0	0.0	0.0	0.0	0.0	0.0	0.0	0.0	0.0	0.0	10.0	0.0	0.0	0.0	0.0	0.0	0.0	0.0	0.0	0.0	0.0	0.0	0.0	0.0	0.0	0.0	0.0	0.0	0.0	0.0	0.0	0.0	0.0	0.0	0.0	0.0
D_0__Bacteria;D_1__Tectomicrobia	0.0	0.0	0.0	0.0	0.0	0.0	0.0	0.0	0.0	0.0	0.0	0.0	0.0	0.0	0.0	0.0	0.0	0.0	0.0	0.0	0.0	0.0	4.0	0.0	0.0	0.0	0.0	0.0	0.0	0.0	0.0	0.0	0.0	0.0	0.0	0.0	0.0	0.0	0.0	0.0	0.0	0.0	0.0	0.0	0.0	0.0	0.0	0.0	0.0
D_0__Bacteria;D_1__Tenericutes	31.0	27.0	28.0	0.0	80.0	0.0	42.0	58.0	11.0	186.0	4.0	122.0	260.0	0.0	2.0	0.0	0.0	0.0	0.0	69.0	150.0	108.0	221.0	133.0	344.0	597.0	48.0	0.0	0.0	0.0	0.0	0.0	0.0	0.0	0.0	0.0	0.0	0.0	0.0	0.0	0.0	2.0	0.0	1.0	23.0	37.0	200.0	9.0	61.0
D_0__Bacteria;D_1__Verrucomicrobia	115.0	45.0	108.0	4.0	17.0	71.0	458.0	3.0	114.0	393.0	342.0	589.0	64.0	0.0	6.0	3.0	18.0	7.0	11.0	57.0	111.0	137.0	482.0	428.0	1373.0	523.0	155.0	2.0	0.0	0.0	9.0	5.0	0.0	0.0	0.0	0.0	0.0	0.0	0.0	0.0	2.0	0.0	2.0	1.0	140.0	114.0	386.0	154.0	548.0
D_0__Bacteria;Other	6.0	1.0	6.0	0.0	0.0	0.0	18.0	15.0	22.0	18.0	27.0	34.0	23.0	0.0	0.0	0.0	0.0	0.0	0.0	8.0	8.0	1.0	45.0	32.0	45.0	44.0	17.0	0.0	0.0	0.0	0.0	0.0	0.0	0.0	0.0	0.0	0.0	0.0	0.0	0.0	0.0	0.0	0.0	0.0	2.0	0.0	11.0	6.0	11.0
Unassigned;Other	343.0	489.0	542.0	438.0	73.0	227.0	277.0	351.0	311.0	147.0	395.0	340.0	449.0	4.0	8.0	3.0	3.0	14.0	9.0	102.0	164.0	90.0	107.0	185.0	379.0	527.0	119.0	12.0	17.0	20.0	15.0	9.0	6.0	13.0	9.0	4.0	9.0	8.0	4.0	3.0	4.0	5.0	2.0	3.0	42.0	41.0	37.0	82.0	187.0
[truncated: 32 more columns]
