# Supplementary material for: Matrotrophic viviparity constrains microbiome acquisition during gestation in a live‐bearing cockroach, Diploptera punctata
Source: Ecol Evol. 2019 Aug 22;9(18):10601–14. doi: 10.1002/ece3.5580 (PMC6787804; doi:10.1002/ece3.5580)
Supplement: Supplementary file 4 [file ECE3-9-10601-s004.zip › Supplemental data files 2/overall comparisons/rarecurve.txt]

SampleID	ForwardFastqFile	ReverseFastqFile	TreatmentGroup	Description	Reads	Species
FI1	First1_R1.trim.fastq	First1_R2.trim.fastq	First_instar	First_instar	89001	3382.33163498113
FI1	First1_R1.trim.fastq	First1_R2.trim.fastq	First_instar	First_instar	90001	3407.27339792445
FI1	First1_R1.trim.fastq	First1_R2.trim.fastq	First_instar	First_instar	91001	3432.12018297863
FI1	First1_R1.trim.fastq	First1_R2.trim.fastq	First_instar	First_instar	92001	3456.87321560673
FI1	First1_R1.trim.fastq	First1_R2.trim.fastq	First_instar	First_instar	93001	3481.533690625
FI1	First1_R1.trim.fastq	First1_R2.trim.fastq	First_instar	First_instar	94001	3506.1027731034
FI1	First1_R1.trim.fastq	First1_R2.trim.fastq	First_instar	First_instar	95001	3530.58159923047
FI1	First1_R1.trim.fastq	First1_R2.trim.fastq	First_instar	First_instar	96001	3554.97127712177
FI1	First1_R1.trim.fastq	First1_R2.trim.fastq	First_instar	First_instar	96619	3570
FI1	First1_R1.trim.fastq	First1_R2.trim.fastq	First_instar	First_instar	16001	1123.78556323737
FI1	First1_R1.trim.fastq	First1_R2.trim.fastq	First_instar	First_instar	17001	1166.60192032513
FI1	First1_R1.trim.fastq	First1_R2.trim.fastq	First_instar	First_instar	18001	1208.60515388032
FI1	First1_R1.trim.fastq	First1_R2.trim.fastq	First_instar	First_instar	19001	1249.86167134797
FI1	First1_R1.trim.fastq	First1_R2.trim.fastq	First_instar	First_instar	20001	1290.42854383903
FI1	First1_R1.trim.fastq	First1_R2.trim.fastq	First_instar	First_instar	21001	1330.35524095534
FI1	First1_R1.trim.fastq	First1_R2.trim.fastq	First_instar	First_instar	22001	1369.68498444903
FI1	First1_R1.trim.fastq	First1_R2.trim.fastq	First_instar	First_instar	23001	1408.45581494844
FI1	First1_R1.trim.fastq	First1_R2.trim.fastq	First_instar	First_instar	24001	1446.70143984128
FI1	First1_R1.trim.fastq	First1_R2.trim.fastq	First_instar	First_instar	25001	1484.4519134847
FI1	First1_R1.trim.fastq	First1_R2.trim.fastq	First_instar	First_instar	26001	1521.73418677251
FI1	First1_R1.trim.fastq	First1_R2.trim.fastq	First_instar	First_instar	27001	1558.57255538676
FI1	First1_R1.trim.fastq	First1_R2.trim.fastq	First_instar	First_instar	28001	1594.98902716279
FI1	First1_R1.trim.fastq	First1_R2.trim.fastq	First_instar	First_instar	29001	1631.0036266398
FI1	First1_R1.trim.fastq	First1_R2.trim.fastq	First_instar	First_instar	30001	1666.63464789452
FI1	First1_R1.trim.fastq	First1_R2.trim.fastq	First_instar	First_instar	31001	1701.89886705927
FI1	First1_R1.trim.fastq	First1_R2.trim.fastq	First_instar	First_instar	32001	1736.81172154476
FI1	First1_R1.trim.fastq	First1_R2.trim.fastq	First_instar	First_instar	33001	1771.38746203592
FI1	First1_R1.trim.fastq	First1_R2.trim.fastq	First_instar	First_instar	34001	1805.6392826201
FI1	First1_R1.trim.fastq	First1_R2.trim.fastq	First_instar	First_instar	35001	1839.57943233123
FI1	First1_R1.trim.fastq	First1_R2.trim.fastq	First_instar	First_instar	36001	1873.21931166193
FI1	First1_R1.trim.fastq	First1_R2.trim.fastq	First_instar	First_instar	37001	1906.5695564446
FI1	First1_R1.trim.fastq	First1_R2.trim.fastq	First_instar	First_instar	38001	1939.64011074555
FI1	First1_R1.trim.fastq	First1_R2.trim.fastq	First_instar	First_instar	39001	1972.44029116887
FI1	First1_R1.trim.fastq	First1_R2.trim.fastq	First_instar	First_instar	1	1.00000000000108
FI1	First1_R1.trim.fastq	First1_R2.trim.fastq	First_instar	First_instar	1001	206.269757765216
FI1	First1_R1.trim.fastq	First1_R2.trim.fastq	First_instar	First_instar	2001	319.656961356025
FI1	First1_R1.trim.fastq	First1_R2.trim.fastq	First_instar	First_instar	3001	409.730122241225
FI1	First1_R1.trim.fastq	First1_R2.trim.fastq	First_instar	First_instar	4001	487.423178470475
FI1	First1_R1.trim.fastq	First1_R2.trim.fastq	First_instar	First_instar	5001	557.215431895716
FI1	First1_R1.trim.fastq	First1_R2.trim.fastq	First_instar	First_instar	6001	621.433671288015
FI1	First1_R1.trim.fastq	First1_R2.trim.fastq	First_instar	First_instar	7001	681.462964004764
FI1	First1_R1.trim.fastq	First1_R2.trim.fastq	First_instar	First_instar	8001	738.20575536894
FI1	First1_R1.trim.fastq	First1_R2.trim.fastq	First_instar	First_instar	9001	792.288155736688
FI1	First1_R1.trim.fastq	First1_R2.trim.fastq	First_instar	First_instar	10001	844.164637450351
FI1	First1_R1.trim.fastq	First1_R2.trim.fastq	First_instar	First_instar	11001	894.176387108102
FI1	First1_R1.trim.fastq	First1_R2.trim.fastq	First_instar	First_instar	12001	942.586310294787
FI1	First1_R1.trim.fastq	First1_R2.trim.fastq	First_instar	First_instar	13001	989.601287156927
FI1	First1_R1.trim.fastq	First1_R2.trim.fastq	First_instar	First_instar	14001	1035.38698669637
FI1	First1_R1.trim.fastq	First1_R2.trim.fastq	First_instar	First_instar	15001	1080.07809181916
FI1	First1_R1.trim.fastq	First1_R2.trim.fastq	First_instar	First_instar	56001	2495.53984561298
FI1	First1_R1.trim.fastq	First1_R2.trim.fastq	First_instar	First_instar	57001	2524.59252736657
FI1	First1_R1.trim.fastq	First1_R2.trim.fastq	First_instar	First_instar	58001	2553.48147625073
FI1	First1_R1.trim.fastq	First1_R2.trim.fastq	First_instar	First_instar	59001	2582.21009889597
FI1	First1_R1.trim.fastq	First1_R2.trim.fastq	First_instar	First_instar	60001	2610.78166974529
FI1	First1_R1.trim.fastq	First1_R2.trim.fastq	First_instar	First_instar	61001	2639.19933845316
FI1	First1_R1.trim.fastq	First1_R2.trim.fastq	First_instar	First_instar	62001	2667.46613701199
FI1	First1_R1.trim.fastq	First1_R2.trim.fastq	First_instar	First_instar	63001	2695.58498608479
FI1	First1_R1.trim.fastq	First1_R2.trim.fastq	First_instar	First_instar	64001	2723.55870110153
FI1	First1_R1.trim.fastq	First1_R2.trim.fastq	First_instar	First_instar	65001	2751.38999777331
FI1	First1_R1.trim.fastq	First1_R2.trim.fastq	First_instar	First_instar	66001	2779.08149738755
FI1	First1_R1.trim.fastq	First1_R2.trim.fastq	First_instar	First_instar	67001	2806.63573155225
FI1	First1_R1.trim.fastq	First1_R2.trim.fastq	First_instar	First_instar	68001	2834.05514679442
FI1	First1_R1.trim.fastq	First1_R2.trim.fastq	First_instar	First_instar	69001	2861.34210873719
FI1	First1_R1.trim.fastq	First1_R2.trim.fastq	First_instar	First_instar	70001	2888.4989060489
FI1	First1_R1.trim.fastq	First1_R2.trim.fastq	First_instar	First_instar	71001	2915.5277541516
FI1	First1_R1.trim.fastq	First1_R2.trim.fastq	First_instar	First_instar	72001	2942.43079862149
FI1	First1_R1.trim.fastq	First1_R2.trim.fastq	First_instar	First_instar	73001	2969.21011848688
FI1	First1_R1.trim.fastq	First1_R2.trim.fastq	First_instar	First_instar	74001	2995.86772921405
FI1	First1_R1.trim.fastq	First1_R2.trim.fastq	First_instar	First_instar	75001	3022.40558552664
FI1	First1_R1.trim.fastq	First1_R2.trim.fastq	First_instar	First_instar	76001	3048.82558411687
FI1	First1_R1.trim.fastq	First1_R2.trim.fastq	First_instar	First_instar	77001	3075.1295661084
FI1	First1_R1.trim.fastq	First1_R2.trim.fastq	First_instar	First_instar	78001	3101.31931944032
FI1	First1_R1.trim.fastq	First1_R2.trim.fastq	First_instar	First_instar	79001	3127.39658103792
FI1	First1_R1.trim.fastq	First1_R2.trim.fastq	First_instar	First_instar	40001	2004.97884303438
FI1	First1_R1.trim.fastq	First1_R2.trim.fastq	First_instar	First_instar	41001	2037.26399052424
FI1	First1_R1.trim.fastq	First1_R2.trim.fastq	First_instar	First_instar	42001	2069.30348074191
FI1	First1_R1.trim.fastq	First1_R2.trim.fastq	First_instar	First_instar	43001	2101.1046232734
FI1	First1_R1.trim.fastq	First1_R2.trim.fastq	First_instar	First_instar	44001	2132.67432531852
FI1	First1_R1.trim.fastq	First1_R2.trim.fastq	First_instar	First_instar	45001	2164.01912339221
FI1	First1_R1.trim.fastq	First1_R2.trim.fastq	First_instar	First_instar	46001	2195.14521166997
FI1	First1_R1.trim.fastq	First1_R2.trim.fastq	First_instar	First_instar	47001	2226.05846765843
FI1	First1_R1.trim.fastq	First1_R2.trim.fastq	First_instar	First_instar	48001	2256.76447538751
FI1	First1_R1.trim.fastq	First1_R2.trim.fastq	First_instar	First_instar	49001	2287.26854633073
FI1	First1_R1.trim.fastq	First1_R2.trim.fastq	First_instar	First_instar	50001	2317.57573864885
FI1	First1_R1.trim.fastq	First1_R2.trim.fastq	First_instar	First_instar	51001	2347.69087435748
FI1	First1_R1.trim.fastq	First1_R2.trim.fastq	First_instar	First_instar	52001	2377.61855548808
FI1	First1_R1.trim.fastq	First1_R2.trim.fastq	First_instar	First_instar	53001	2407.36317823287
FI1	First1_R1.trim.fastq	First1_R2.trim.fastq	First_instar	First_instar	54001	2436.92894648011
FI1	First1_R1.trim.fastq	First1_R2.trim.fastq	First_instar	First_instar	55001	2466.31988404208
FI1	First1_R1.trim.fastq	First1_R2.trim.fastq	First_instar	First_instar	82001	3204.97006271166
FI1	First1_R1.trim.fastq	First1_R2.trim.fastq	First_instar	First_instar	83001	3230.61377708394
FI1	First1_R1.trim.fastq	First1_R2.trim.fastq	First_instar	First_instar	84001	3256.15298809643
FI1	First1_R1.trim.fastq	First1_R2.trim.fastq	First_instar	First_instar	85001	3281.58916634169
FI1	First1_R1.trim.fastq	First1_R2.trim.fastq	First_instar	First_instar	86001	3306.92374363887
FI1	First1_R1.trim.fastq	First1_R2.trim.fastq	First_instar	First_instar	87001	3332.15811443155
FI1	First1_R1.trim.fastq	First1_R2.trim.fastq	First_instar	First_instar	88001	3357.29363705897
FI1	First1_R1.trim.fastq	First1_R2.trim.fastq	First_instar	First_instar	80001	3153.36303893629
FI1	First1_R1.trim.fastq	First1_R2.trim.fastq	First_instar	First_instar	81001	3179.22033418141
			First_instar	First_instar
FI2	First2_R1.trim.fastq	First2_R2.trim.fastq	First_instar	First_instar	9001	711.349056143642
FI2	First2_R1.trim.fastq	First2_R2.trim.fastq	First_instar	First_instar	10001	758.365488683882
FI2	First2_R1.trim.fastq	First2_R2.trim.fastq	First_instar	First_instar	7001	610.643887270718
FI2	First2_R1.trim.fastq	First2_R2.trim.fastq	First_instar	First_instar	8001	662.24236201028
FI2	First2_R1.trim.fastq	First2_R2.trim.fastq	First_instar	First_instar	1	1.00000000000204
FI2	First2_R1.trim.fastq	First2_R2.trim.fastq	First_instar	First_instar	1001	180.992982066854
FI2	First2_R1.trim.fastq	First2_R2.trim.fastq	First_instar	First_instar	2001	282.02499558561
FI2	First2_R1.trim.fastq	First2_R2.trim.fastq	First_instar	First_instar	3001	363.422121252013
FI2	First2_R1.trim.fastq	First2_R2.trim.fastq	First_instar	First_instar	4001	434.002288667908
FI2	First2_R1.trim.fastq	First2_R2.trim.fastq	First_instar	First_instar	5001	497.525821435083
FI2	First2_R1.trim.fastq	First2_R2.trim.fastq	First_instar	First_instar	6001	556.002556950576
FI2	First2_R1.trim.fastq	First2_R2.trim.fastq	First_instar	First_instar	20001	1157.77098997517
FI2	First2_R1.trim.fastq	First2_R2.trim.fastq	First_instar	First_instar	21001	1193.03994846809
FI2	First2_R1.trim.fastq	First2_R2.trim.fastq	First_instar	First_instar	22001	1227.71398678411
FI2	First2_R1.trim.fastq	First2_R2.trim.fastq	First_instar	First_instar	23001	1261.83227441466
FI2	First2_R1.trim.fastq	First2_R2.trim.fastq	First_instar	First_instar	11001	803.595125225626
FI2	First2_R1.trim.fastq	First2_R2.trim.fastq	First_instar	First_instar	12001	847.274106225496
FI2	First2_R1.trim.fastq	First2_R2.trim.fastq	First_instar	First_instar	13001	889.590561317669
FI2	First2_R1.trim.fastq	First2_R2.trim.fastq	First_instar	First_instar	14001	930.697292587547
FI2	First2_R1.trim.fastq	First2_R2.trim.fastq	First_instar	First_instar	15001	970.720419324089
FI2	First2_R1.trim.fastq	First2_R2.trim.fastq	First_instar	First_instar	16001	1009.76545987463
FI2	First2_R1.trim.fastq	First2_R2.trim.fastq	First_instar	First_instar	17001	1047.92172870175
FI2	First2_R1.trim.fastq	First2_R2.trim.fastq	First_instar	First_instar	18001	1085.2655907952
FI2	First2_R1.trim.fastq	First2_R2.trim.fastq	First_instar	First_instar	19001	1121.86292015825
FI2	First2_R1.trim.fastq	First2_R2.trim.fastq	First_instar	First_instar	113001	3451.45916524615
FI2	First2_R1.trim.fastq	First2_R2.trim.fastq	First_instar	First_instar	114001	3471.09377595043
FI2	First2_R1.trim.fastq	First2_R2.trim.fastq	First_instar	First_instar	115001	3490.66824410746
FI2	First2_R1.trim.fastq	First2_R2.trim.fastq	First_instar	First_instar	116001	3510.18319409706
FI2	First2_R1.trim.fastq	First2_R2.trim.fastq	First_instar	First_instar	116608	3522
FI2	First2_R1.trim.fastq	First2_R2.trim.fastq	First_instar	First_instar	37001	1695.73262773656
FI2	First2_R1.trim.fastq	First2_R2.trim.fastq	First_instar	First_instar	38001	1724.31332177731
FI2	First2_R1.trim.fastq	First2_R2.trim.fastq	First_instar	First_instar	39001	1752.63920389917
FI2	First2_R1.trim.fastq	First2_R2.trim.fastq	First_instar	First_instar	40001	1780.7193059419
FI2	First2_R1.trim.fastq	First2_R2.trim.fastq	First_instar	First_instar	41001	1808.56210438968
FI2	First2_R1.trim.fastq	First2_R2.trim.fastq	First_instar	First_instar	42001	1836.17556808069
FI2	First2_R1.trim.fastq	First2_R2.trim.fastq	First_instar	First_instar	43001	1863.56720033053
FI2	First2_R1.trim.fastq	First2_R2.trim.fastq	First_instar	First_instar	44001	1890.74407712941
FI2	First2_R1.trim.fastq	First2_R2.trim.fastq	First_instar	First_instar	45001	1917.7128809123
FI2	First2_R1.trim.fastq	First2_R2.trim.fastq	First_instar	First_instar	46001	1944.47993124825
FI2	First2_R1.trim.fastq	First2_R2.trim.fastq	First_instar	First_instar	47001	1971.05121217717
FI2	First2_R1.trim.fastq	First2_R2.trim.fastq	First_instar	First_instar	48001	1997.43239707394
FI2	First2_R1.trim.fastq	First2_R2.trim.fastq	First_instar	First_instar	49001	2023.62887136872
FI2	First2_R1.trim.fastq	First2_R2.trim.fastq	First_instar	First_instar	50001	2049.6457526963
FI2	First2_R1.trim.fastq	First2_R2.trim.fastq	First_instar	First_instar	51001	2075.48790946744
FI2	First2_R1.trim.fastq	First2_R2.trim.fastq	First_instar	First_instar	52001	2101.15997814312
FI2	First2_R1.trim.fastq	First2_R2.trim.fastq	First_instar	First_instar	53001	2126.66637824196
FI2	First2_R1.trim.fastq	First2_R2.trim.fastq	First_instar	First_instar	54001	2152.01132675853
FI2	First2_R1.trim.fastq	First2_R2.trim.fastq	First_instar	First_instar	55001	2177.19885107863
FI2	First2_R1.trim.fastq	First2_R2.trim.fastq	First_instar	First_instar	56001	2202.23280077283
FI2	First2_R1.trim.fastq	First2_R2.trim.fastq	First_instar	First_instar	57001	2227.11685868843
FI2	First2_R1.trim.fastq	First2_R2.trim.fastq	First_instar	First_instar	58001	2251.8545510478
FI2	First2_R1.trim.fastq	First2_R2.trim.fastq	First_instar	First_instar	59001	2276.44925651982
FI2	First2_R1.trim.fastq	First2_R2.trim.fastq	First_instar	First_instar	60001	2300.90421510714
FI2	First2_R1.trim.fastq	First2_R2.trim.fastq	First_instar	First_instar	61001	2325.22253590125
FI2	First2_R1.trim.fastq	First2_R2.trim.fastq	First_instar	First_instar	62001	2349.40720453447
FI2	First2_R1.trim.fastq	First2_R2.trim.fastq	First_instar	First_instar	63001	2373.46109003761
FI2	First2_R1.trim.fastq	First2_R2.trim.fastq	First_instar	First_instar	24001	1295.4297164339
FI2	First2_R1.trim.fastq	First2_R2.trim.fastq	First_instar	First_instar	25001	1328.53757187243
FI2	First2_R1.trim.fastq	First2_R2.trim.fastq	First_instar	First_instar	26001	1361.18396290559
FI2	First2_R1.trim.fastq	First2_R2.trim.fastq	First_instar	First_instar	27001	1393.3942980534
FI2	First2_R1.trim.fastq	First2_R2.trim.fastq	First_instar	First_instar	28001	1425.19162529571
FI2	First2_R1.trim.fastq	First2_R2.trim.fastq	First_instar	First_instar	29001	1456.59692923491
FI2	First2_R1.trim.fastq	First2_R2.trim.fastq	First_instar	First_instar	30001	1487.62938239709
FI2	First2_R1.trim.fastq	First2_R2.trim.fastq	First_instar	First_instar	31001	1518.30655887016
FI2	First2_R1.trim.fastq	First2_R2.trim.fastq	First_instar	First_instar	32001	1548.64461692169
FI2	First2_R1.trim.fastq	First2_R2.trim.fastq	First_instar	First_instar	33001	1578.65845584888
FI2	First2_R1.trim.fastq	First2_R2.trim.fastq	First_instar	First_instar	34001	1608.36185116168
FI2	First2_R1.trim.fastq	First2_R2.trim.fastq	First_instar	First_instar	35001	1637.76757153841
FI2	First2_R1.trim.fastq	First2_R2.trim.fastq	First_instar	First_instar	36001	1666.8874810484
FI2	First2_R1.trim.fastq	First2_R2.trim.fastq	First_instar	First_instar	77001	2697.8594612781
FI2	First2_R1.trim.fastq	First2_R2.trim.fastq	First_instar	First_instar	78001	2720.23276856247
FI2	First2_R1.trim.fastq	First2_R2.trim.fastq	First_instar	First_instar	79001	2742.50941573728
FI2	First2_R1.trim.fastq	First2_R2.trim.fastq	First_instar	First_instar	80001	2764.69098661915
FI2	First2_R1.trim.fastq	First2_R2.trim.fastq	First_instar	First_instar	81001	2786.77901670757
FI2	First2_R1.trim.fastq	First2_R2.trim.fastq	First_instar	First_instar	82001	2808.77499518182
FI2	First2_R1.trim.fastq	First2_R2.trim.fastq	First_instar	First_instar	83001	2830.68036676614
FI2	First2_R1.trim.fastq	First2_R2.trim.fastq	First_instar	First_instar	84001	2852.49653366451
FI2	First2_R1.trim.fastq	First2_R2.trim.fastq	First_instar	First_instar	85001	2874.22485711294
FI2	First2_R1.trim.fastq	First2_R2.trim.fastq	First_instar	First_instar	86001	2895.86665904256
FI2	First2_R1.trim.fastq	First2_R2.trim.fastq	First_instar	First_instar	87001	2917.42322368874
FI2	First2_R1.trim.fastq	First2_R2.trim.fastq	First_instar	First_instar	88001	2938.89579891655
FI2	First2_R1.trim.fastq	First2_R2.trim.fastq	First_instar	First_instar	89001	2960.28559775683
FI2	First2_R1.trim.fastq	First2_R2.trim.fastq	First_instar	First_instar	90001	2981.59379959714
FI2	First2_R1.trim.fastq	First2_R2.trim.fastq	First_instar	First_instar	91001	3002.82155152423
FI2	First2_R1.trim.fastq	First2_R2.trim.fastq	First_instar	First_instar	92001	3023.96996948417
FI2	First2_R1.trim.fastq	First2_R2.trim.fastq	First_instar	First_instar	93001	3045.04013944484
FI2	First2_R1.trim.fastq	First2_R2.trim.fastq	First_instar	First_instar	94001	3066.03311848377
FI2	First2_R1.trim.fastq	First2_R2.trim.fastq	First_instar	First_instar	95001	3086.94993582756
FI2	First2_R1.trim.fastq	First2_R2.trim.fastq	First_instar	First_instar	96001	3107.79159385424
FI2	First2_R1.trim.fastq	First2_R2.trim.fastq	First_instar	First_instar	97001	3128.55906904685
FI2	First2_R1.trim.fastq	First2_R2.trim.fastq	First_instar	First_instar	98001	3149.25331294094
FI2	First2_R1.trim.fastq	First2_R2.trim.fastq	First_instar	First_instar	99001	3169.87525292995
FI2	First2_R1.trim.fastq	First2_R2.trim.fastq	First_instar	First_instar	100001	3190.42579319539
FI2	First2_R1.trim.fastq	First2_R2.trim.fastq	First_instar	First_instar	101001	3210.90581544715
FI2	First2_R1.trim.fastq	First2_R2.trim.fastq	First_instar	First_instar	102001	3231.3161797479
FI2	First2_R1.trim.fastq	First2_R2.trim.fastq	First_instar	First_instar	103001	3251.65772522769
FI2	First2_R1.trim.fastq	First2_R2.trim.fastq	First_instar	First_instar	64001	2397.38695111742
FI2	First2_R1.trim.fastq	First2_R2.trim.fastq	First_instar	First_instar	65001	2421.18744200766
FI2	First2_R1.trim.fastq	First2_R2.trim.fastq	First_instar	First_instar	66001	2444.86511820448
FI2	First2_R1.trim.fastq	First2_R2.trim.fastq	First_instar	First_instar	67001	2468.42244126855
FI2	First2_R1.trim.fastq	First2_R2.trim.fastq	First_instar	First_instar	68001	2491.86178392539
FI2	First2_R1.trim.fastq	First2_R2.trim.fastq	First_instar	First_instar	69001	2515.1854341817
FI2	First2_R1.trim.fastq	First2_R2.trim.fastq	First_instar	First_instar	70001	2538.39559985977
FI2	First2_R1.trim.fastq	First2_R2.trim.fastq	First_instar	First_instar	71001	2561.49441219795
FI2	First2_R1.trim.fastq	First2_R2.trim.fastq	First_instar	First_instar	72001	2584.48392969671
FI2	First2_R1.trim.fastq	First2_R2.trim.fastq	First_instar	First_instar	73001	2607.36614150195
FI2	First2_R1.trim.fastq	First2_R2.trim.fastq	First_instar	First_instar	74001	2630.14297056012
FI2	First2_R1.trim.fastq	First2_R2.trim.fastq	First_instar	First_instar	75001	2652.81627671759
FI2	First2_R1.trim.fastq	First2_R2.trim.fastq	First_instar	First_instar	76001	2675.38785965456
FI2	First2_R1.trim.fastq	First2_R2.trim.fastq	First_instar	First_instar	107001	3332.35180914633
FI2	First2_R1.trim.fastq	First2_R2.trim.fastq	First_instar	First_instar	104001	3271.93127082715
FI2	First2_R1.trim.fastq	First2_R2.trim.fastq	First_instar	First_instar	105001	3292.13761598123
FI2	First2_R1.trim.fastq	First2_R2.trim.fastq	First_instar	First_instar	106001	3312.27754128559
FI2	First2_R1.trim.fastq	First2_R2.trim.fastq	First_instar	First_instar	111001	3412.00695187824
FI2	First2_R1.trim.fastq	First2_R2.trim.fastq	First_instar	First_instar	108001	3352.3611644032
FI2	First2_R1.trim.fastq	First2_R2.trim.fastq	First_instar	First_instar	109001	3372.30633492486
FI2	First2_R1.trim.fastq	First2_R2.trim.fastq	First_instar	First_instar	110001	3392.18803219621
FI2	First2_R1.trim.fastq	First2_R2.trim.fastq	First_instar	First_instar	112001	3431.76377435163
			First_instar	First_instar
FI3	First3_R1.trim.fastq	First3_R2.trim.fastq	First_instar	First_instar	1	0.999999999999509
FI3	First3_R1.trim.fastq	First3_R2.trim.fastq	First_instar	First_instar	10001	743.258204960647
FI3	First3_R1.trim.fastq	First3_R2.trim.fastq	First_instar	First_instar	11001	788.897215278087
FI3	First3_R1.trim.fastq	First3_R2.trim.fastq	First_instar	First_instar	12001	833.093035789837
FI3	First3_R1.trim.fastq	First3_R2.trim.fastq	First_instar	First_instar	13001	876.018299925078
FI3	First3_R1.trim.fastq	First3_R2.trim.fastq	First_instar	First_instar	1001	171.831033429051
FI3	First3_R1.trim.fastq	First3_R2.trim.fastq	First_instar	First_instar	2001	270.93950158014
FI3	First3_R1.trim.fastq	First3_R2.trim.fastq	First_instar	First_instar	3001	350.620122505392
FI3	First3_R1.trim.fastq	First3_R2.trim.fastq	First_instar	First_instar	4001	419.994620903694
FI3	First3_R1.trim.fastq	First3_R2.trim.fastq	First_instar	First_instar	5001	482.731016058986
FI3	First3_R1.trim.fastq	First3_R2.trim.fastq	First_instar	First_instar	6001	540.733189834252
FI3	First3_R1.trim.fastq	First3_R2.trim.fastq	First_instar	First_instar	7001	595.143845466667
FI3	First3_R1.trim.fastq	First3_R2.trim.fastq	First_instar	First_instar	8001	646.711833199978
FI3	First3_R1.trim.fastq	First3_R2.trim.fastq	First_instar	First_instar	9001	695.957479398783
FI3	First3_R1.trim.fastq	First3_R2.trim.fastq	First_instar	First_instar	23001	1257.09913141261
FI3	First3_R1.trim.fastq	First3_R2.trim.fastq	First_instar	First_instar	24001	1291.70542871903
FI3	First3_R1.trim.fastq	First3_R2.trim.fastq	First_instar	First_instar	25001	1325.82778597934
FI3	First3_R1.trim.fastq	First3_R2.trim.fastq	First_instar	First_instar	26001	1359.491757997
FI3	First3_R1.trim.fastq	First3_R2.trim.fastq	First_instar	First_instar	14001	917.812156822912
FI3	First3_R1.trim.fastq	First3_R2.trim.fastq	First_instar	First_instar	15001	958.588725336754
FI3	First3_R1.trim.fastq	First3_R2.trim.fastq	First_instar	First_instar	16001	998.443012215927
FI3	First3_R1.trim.fastq	First3_R2.trim.fastq	First_instar	First_instar	17001	1037.45515479435
FI3	First3_R1.trim.fastq	First3_R2.trim.fastq	First_instar	First_instar	18001	1075.6935279175
FI3	First3_R1.trim.fastq	First3_R2.trim.fastq	First_instar	First_instar	19001	1113.21706338974
FI3	First3_R1.trim.fastq	First3_R2.trim.fastq	First_instar	First_instar	20001	1150.07701105706
FI3	First3_R1.trim.fastq	First3_R2.trim.fastq	First_instar	First_instar	21001	1186.31829755171
FI3	First3_R1.trim.fastq	First3_R2.trim.fastq	First_instar	First_instar	22001	1221.98058866808
FI3	First3_R1.trim.fastq	First3_R2.trim.fastq	First_instar	First_instar	35001	1645.08167026154
FI3	First3_R1.trim.fastq	First3_R2.trim.fastq	First_instar	First_instar	36001	1675.16334898111
FI3	First3_R1.trim.fastq	First3_R2.trim.fastq	First_instar	First_instar	37001	1704.95947683021
FI3	First3_R1.trim.fastq	First3_R2.trim.fastq	First_instar	First_instar	38001	1734.47980983204
FI3	First3_R1.trim.fastq	First3_R2.trim.fastq	First_instar	First_instar	39001	1763.73349565024
FI3	First3_R1.trim.fastq	First3_R2.trim.fastq	First_instar	First_instar	40001	1792.7291271304
FI3	First3_R1.trim.fastq	First3_R2.trim.fastq	First_instar	First_instar	41001	1821.47478961537
FI3	First3_R1.trim.fastq	First3_R2.trim.fastq	First_instar	First_instar	42001	1849.97810334549
FI3	First3_R1.trim.fastq	First3_R2.trim.fastq	First_instar	First_instar	43001	1878.24626141299
FI3	First3_R1.trim.fastq	First3_R2.trim.fastq	First_instar	First_instar	44001	1906.28606342588
FI3	First3_R1.trim.fastq	First3_R2.trim.fastq	First_instar	First_instar	45001	1934.10394633201
FI3	First3_R1.trim.fastq	First3_R2.trim.fastq	First_instar	First_instar	46001	1961.70601166382
FI3	First3_R1.trim.fastq	First3_R2.trim.fastq	First_instar	First_instar	47001	1989.098050315
FI3	First3_R1.trim.fastq	First3_R2.trim.fastq	First_instar	First_instar	48001	2016.28556523391
FI3	First3_R1.trim.fastq	First3_R2.trim.fastq	First_instar	First_instar	49001	2043.2737916561
FI3	First3_R1.trim.fastq	First3_R2.trim.fastq	First_instar	First_instar	50001	2070.06771568405
FI3	First3_R1.trim.fastq	First3_R2.trim.fastq	First_instar	First_instar	51001	2096.6720910599
FI3	First3_R1.trim.fastq	First3_R2.trim.fastq	First_instar	First_instar	52001	2123.09145468613
FI3	First3_R1.trim.fastq	First3_R2.trim.fastq	First_instar	First_instar	53001	2149.33014079066
FI3	First3_R1.trim.fastq	First3_R2.trim.fastq	First_instar	First_instar	54001	2175.39229363569
FI3	First3_R1.trim.fastq	First3_R2.trim.fastq	First_instar	First_instar	55001	2201.28187944275
FI3	First3_R1.trim.fastq	First3_R2.trim.fastq	First_instar	First_instar	56001	2227.00269724873
FI3	First3_R1.trim.fastq	First3_R2.trim.fastq	First_instar	First_instar	57001	2252.55838901029
FI3	First3_R1.trim.fastq	First3_R2.trim.fastq	First_instar	First_instar	58001	2277.95244875818
FI3	First3_R1.trim.fastq	First3_R2.trim.fastq	First_instar	First_instar	59001	2303.18823111402
FI3	First3_R1.trim.fastq	First3_R2.trim.fastq	First_instar	First_instar	60001	2328.26895921501
FI3	First3_R1.trim.fastq	First3_R2.trim.fastq	First_instar	First_instar	61001	2353.19773204955
FI3	First3_R1.trim.fastq	First3_R2.trim.fastq	First_instar	First_instar	62001	2377.97753114144
FI3	First3_R1.trim.fastq	First3_R2.trim.fastq	First_instar	First_instar	63001	2402.61122687164
FI3	First3_R1.trim.fastq	First3_R2.trim.fastq	First_instar	First_instar	64001	2427.10158448281
FI3	First3_R1.trim.fastq	First3_R2.trim.fastq	First_instar	First_instar	65001	2451.45126923754
FI3	First3_R1.trim.fastq	First3_R2.trim.fastq	First_instar	First_instar	66001	2475.66285179903
FI3	First3_R1.trim.fastq	First3_R2.trim.fastq	First_instar	First_instar	27001	1392.72051806824
FI3	First3_R1.trim.fastq	First3_R2.trim.fastq	First_instar	First_instar	28001	1425.53516484407
FI3	First3_R1.trim.fastq	First3_R2.trim.fastq	First_instar	First_instar	29001	1457.95497941918
FI3	First3_R1.trim.fastq	First3_R2.trim.fastq	First_instar	First_instar	30001	1489.99764278359
FI3	First3_R1.trim.fastq	First3_R2.trim.fastq	First_instar	First_instar	31001	1521.67942018907
FI3	First3_R1.trim.fastq	First3_R2.trim.fastq	First_instar	First_instar	32001	1553.01531901051
FI3	First3_R1.trim.fastq	First3_R2.trim.fastq	First_instar	First_instar	33001	1584.01922430334
FI3	First3_R1.trim.fastq	First3_R2.trim.fastq	First_instar	First_instar	34001	1614.70401594506
FI3	First3_R1.trim.fastq	First3_R2.trim.fastq	First_instar	First_instar	75001	2687.73537603333
FI3	First3_R1.trim.fastq	First3_R2.trim.fastq	First_instar	First_instar	76001	2710.68951669608
FI3	First3_R1.trim.fastq	First3_R2.trim.fastq	First_instar	First_instar	77001	2733.52874589397
FI3	First3_R1.trim.fastq	First3_R2.trim.fastq	First_instar	First_instar	78001	2756.25479500044
FI3	First3_R1.trim.fastq	First3_R2.trim.fastq	First_instar	First_instar	79001	2778.86934414788
FI3	First3_R1.trim.fastq	First3_R2.trim.fastq	First_instar	First_instar	80001	2801.37402438208
FI3	First3_R1.trim.fastq	First3_R2.trim.fastq	First_instar	First_instar	81001	2823.77041975094
FI3	First3_R1.trim.fastq	First3_R2.trim.fastq	First_instar	First_instar	82001	2846.06006925851
FI3	First3_R1.trim.fastq	First3_R2.trim.fastq	First_instar	First_instar	83001	2868.24446874442
FI3	First3_R1.trim.fastq	First3_R2.trim.fastq	First_instar	First_instar	84001	2890.32507263112
FI3	First3_R1.trim.fastq	First3_R2.trim.fastq	First_instar	First_instar	85001	2912.3032956687
FI3	First3_R1.trim.fastq	First3_R2.trim.fastq	First_instar	First_instar	86001	2934.180514513
FI3	First3_R1.trim.fastq	First3_R2.trim.fastq	First_instar	First_instar	87001	2955.95806928885
FI3	First3_R1.trim.fastq	First3_R2.trim.fastq	First_instar	First_instar	88001	2977.63726506932
FI3	First3_R1.trim.fastq	First3_R2.trim.fastq	First_instar	First_instar	89001	2999.21937328412
FI3	First3_R1.trim.fastq	First3_R2.trim.fastq	First_instar	First_instar	90001	3020.70563308212
FI3	First3_R1.trim.fastq	First3_R2.trim.fastq	First_instar	First_instar	91001	3042.09725261704
FI3	First3_R1.trim.fastq	First3_R2.trim.fastq	First_instar	First_instar	92001	3063.39541031167
FI3	First3_R1.trim.fastq	First3_R2.trim.fastq	First_instar	First_instar	93001	3084.60125604115
FI3	First3_R1.trim.fastq	First3_R2.trim.fastq	First_instar	First_instar	94001	3105.71591229407
FI3	First3_R1.trim.fastq	First3_R2.trim.fastq	First_instar	First_instar	95001	3126.74047527961
FI3	First3_R1.trim.fastq	First3_R2.trim.fastq	First_instar	First_instar	96001	3147.67601598639
FI3	First3_R1.trim.fastq	First3_R2.trim.fastq	First_instar	First_instar	97001	3168.52358122889
FI3	First3_R1.trim.fastq	First3_R2.trim.fastq	First_instar	First_instar	98001	3189.2841946293
FI3	First3_R1.trim.fastq	First3_R2.trim.fastq	First_instar	First_instar	99001	3209.95885758175
FI3	First3_R1.trim.fastq	First3_R2.trim.fastq	First_instar	First_instar	100001	3230.5485501829
FI3	First3_R1.trim.fastq	First3_R2.trim.fastq	First_instar	First_instar	101001	3251.05423213142
FI3	First3_R1.trim.fastq	First3_R2.trim.fastq	First_instar	First_instar	102001	3271.47684359869
FI3	First3_R1.trim.fastq	First3_R2.trim.fastq	First_instar	First_instar	103001	3291.81730607453
FI3	First3_R1.trim.fastq	First3_R2.trim.fastq	First_instar	First_instar	103010	3292
FI3	First3_R1.trim.fastq	First3_R2.trim.fastq	First_instar	First_instar	69001	2547.49336892675
FI3	First3_R1.trim.fastq	First3_R2.trim.fastq	First_instar	First_instar	70001	2571.17651398763
FI3	First3_R1.trim.fastq	First3_R2.trim.fastq	First_instar	First_instar	67001	2499.7388127822
FI3	First3_R1.trim.fastq	First3_R2.trim.fastq	First_instar	First_instar	68001	2523.68154724769
FI3	First3_R1.trim.fastq	First3_R2.trim.fastq	First_instar	First_instar	73001	2641.47516455849
FI3	First3_R1.trim.fastq	First3_R2.trim.fastq	First_instar	First_instar	74001	2664.6645389492
FI3	First3_R1.trim.fastq	First3_R2.trim.fastq	First_instar	First_instar	71001	2594.7331448197
FI3	First3_R1.trim.fastq	First3_R2.trim.fastq	First_instar	First_instar	72001	2618.16535340769
			First_instar	First_instar
FI4	First4_R1.trim.fastq	First4_R2.trim.fastq	First_instar	First_instar	41001	1529.78438392626
FI4	First4_R1.trim.fastq	First4_R2.trim.fastq	First_instar	First_instar	42001	1554.95771678555
FI4	First4_R1.trim.fastq	First4_R2.trim.fastq	First_instar	First_instar	11001	642.895016190184
FI4	First4_R1.trim.fastq	First4_R2.trim.fastq	First_instar	First_instar	12001	679.615320682554
FI4	First4_R1.trim.fastq	First4_R2.trim.fastq	First_instar	First_instar	13001	715.394229717208
FI4	First4_R1.trim.fastq	First4_R2.trim.fastq	First_instar	First_instar	14001	750.340066322072
FI4	First4_R1.trim.fastq	First4_R2.trim.fastq	First_instar	First_instar	15001	784.540872772784
FI4	First4_R1.trim.fastq	First4_R2.trim.fastq	First_instar	First_instar	16001	818.06917893791
FI4	First4_R1.trim.fastq	First4_R2.trim.fastq	First_instar	First_instar	17001	850.985465180488
FI4	First4_R1.trim.fastq	First4_R2.trim.fastq	First_instar	First_instar	18001	883.340725289389
FI4	First4_R1.trim.fastq	First4_R2.trim.fastq	First_instar	First_instar	19001	915.178394015543
FI4	First4_R1.trim.fastq	First4_R2.trim.fastq	First_instar	First_instar	20001	946.535817149066
FI4	First4_R1.trim.fastq	First4_R2.trim.fastq	First_instar	First_instar	21001	977.445386158978
FI4	First4_R1.trim.fastq	First4_R2.trim.fastq	First_instar	First_instar	22001	1007.9354236571
FI4	First4_R1.trim.fastq	First4_R2.trim.fastq	First_instar	First_instar	23001	1038.03088100903
FI4	First4_R1.trim.fastq	First4_R2.trim.fastq	First_instar	First_instar	24001	1067.75389306059
FI4	First4_R1.trim.fastq	First4_R2.trim.fastq	First_instar	First_instar	25001	1097.12422268888
FI4	First4_R1.trim.fastq	First4_R2.trim.fastq	First_instar	First_instar	26001	1126.15961995094
FI4	First4_R1.trim.fastq	First4_R2.trim.fastq	First_instar	First_instar	27001	1154.87611455171
FI4	First4_R1.trim.fastq	First4_R2.trim.fastq	First_instar	First_instar	28001	1183.2882553763
FI4	First4_R1.trim.fastq	First4_R2.trim.fastq	First_instar	First_instar	29001	1211.40930838794
FI4	First4_R1.trim.fastq	First4_R2.trim.fastq	First_instar	First_instar	30001	1239.25142088727
FI4	First4_R1.trim.fastq	First4_R2.trim.fastq	First_instar	First_instar	31001	1266.8257590949
FI4	First4_R1.trim.fastq	First4_R2.trim.fastq	First_instar	First_instar	32001	1294.14262371111
FI4	First4_R1.trim.fastq	First4_R2.trim.fastq	First_instar	First_instar	33001	1321.21154806167
FI4	First4_R1.trim.fastq	First4_R2.trim.fastq	First_instar	First_instar	34001	1348.04138149387
FI4	First4_R1.trim.fastq	First4_R2.trim.fastq	First_instar	First_instar	35001	1374.64036097676
FI4	First4_R1.trim.fastq	First4_R2.trim.fastq	First_instar	First_instar	36001	1401.01617281209
FI4	First4_R1.trim.fastq	First4_R2.trim.fastq	First_instar	First_instar	37001	1427.17600603467
FI4	First4_R1.trim.fastq	First4_R2.trim.fastq	First_instar	First_instar	38001	1453.12659901701
FI4	First4_R1.trim.fastq	First4_R2.trim.fastq	First_instar	First_instar	39001	1478.87428034428
FI4	First4_R1.trim.fastq	First4_R2.trim.fastq	First_instar	First_instar	40001	1504.42500452043
FI4	First4_R1.trim.fastq	First4_R2.trim.fastq	First_instar	First_instar	1	0.999999999998741
FI4	First4_R1.trim.fastq	First4_R2.trim.fastq	First_instar	First_instar	1001	141.319453770683
FI4	First4_R1.trim.fastq	First4_R2.trim.fastq	First_instar	First_instar	2001	220.441612433481
FI4	First4_R1.trim.fastq	First4_R2.trim.fastq	First_instar	First_instar	3001	284.571880556721
FI4	First4_R1.trim.fastq	First4_R2.trim.fastq	First_instar	First_instar	4001	340.645930048546
FI4	First4_R1.trim.fastq	First4_R2.trim.fastq	First_instar	First_instar	5001	391.547061705557
FI4	First4_R1.trim.fastq	First4_R2.trim.fastq	First_instar	First_instar	6001	438.780721456164
FI4	First4_R1.trim.fastq	First4_R2.trim.fastq	First_instar	First_instar	7001	483.246961694066
FI4	First4_R1.trim.fastq	First4_R2.trim.fastq	First_instar	First_instar	8001	525.534354388784
FI4	First4_R1.trim.fastq	First4_R2.trim.fastq	First_instar	First_instar	9001	566.052220374194
FI4	First4_R1.trim.fastq	First4_R2.trim.fastq	First_instar	First_instar	10001	605.097996386279
FI4	First4_R1.trim.fastq	First4_R2.trim.fastq	First_instar	First_instar	50001	1750.19656408455
FI4	First4_R1.trim.fastq	First4_R2.trim.fastq	First_instar	First_instar	51001	1773.89270862198
FI4	First4_R1.trim.fastq	First4_R2.trim.fastq	First_instar	First_instar	52001	1797.44296957224
FI4	First4_R1.trim.fastq	First4_R2.trim.fastq	First_instar	First_instar	53001	1820.85040543746
FI4	First4_R1.trim.fastq	First4_R2.trim.fastq	First_instar	First_instar	54001	1844.11794404163
FI4	First4_R1.trim.fastq	First4_R2.trim.fastq	First_instar	First_instar	55001	1867.24839046848
FI4	First4_R1.trim.fastq	First4_R2.trim.fastq	First_instar	First_instar	56001	1890.2444346691
FI4	First4_R1.trim.fastq	First4_R2.trim.fastq	First_instar	First_instar	57001	1913.1086582833
FI4	First4_R1.trim.fastq	First4_R2.trim.fastq	First_instar	First_instar	58001	1935.84354100772
FI4	First4_R1.trim.fastq	First4_R2.trim.fastq	First_instar	First_instar	59001	1958.45146656885
FI4	First4_R1.trim.fastq	First4_R2.trim.fastq	First_instar	First_instar	60001	1980.93472819125
FI4	First4_R1.trim.fastq	First4_R2.trim.fastq	First_instar	First_instar	61001	2003.29553369766
FI4	First4_R1.trim.fastq	First4_R2.trim.fastq	First_instar	First_instar	62001	2025.53601029704
FI4	First4_R1.trim.fastq	First4_R2.trim.fastq	First_instar	First_instar	63001	2047.65820897967
FI4	First4_R1.trim.fastq	First4_R2.trim.fastq	First_instar	First_instar	64001	2069.66410870058
FI4	First4_R1.trim.fastq	First4_R2.trim.fastq	First_instar	First_instar	65001	2091.55562020664
FI4	First4_R1.trim.fastq	First4_R2.trim.fastq	First_instar	First_instar	66001	2113.33458963448
FI4	First4_R1.trim.fastq	First4_R2.trim.fastq	First_instar	First_instar	67001	2135.00280193845
FI4	First4_R1.trim.fastq	First4_R2.trim.fastq	First_instar	First_instar	68001	2156.56198396881
FI4	First4_R1.trim.fastq	First4_R2.trim.fastq	First_instar	First_instar	69001	2178.01380753452
FI4	First4_R1.trim.fastq	First4_R2.trim.fastq	First_instar	First_instar	70001	2199.35989209199
FI4	First4_R1.trim.fastq	First4_R2.trim.fastq	First_instar	First_instar	71001	2220.60180742449
FI4	First4_R1.trim.fastq	First4_R2.trim.fastq	First_instar	First_instar	72001	2241.74107602333
FI4	First4_R1.trim.fastq	First4_R2.trim.fastq	First_instar	First_instar	73001	2262.77917546189
FI4	First4_R1.trim.fastq	First4_R2.trim.fastq	First_instar	First_instar	74001	2283.71754051569
FI4	First4_R1.trim.fastq	First4_R2.trim.fastq	First_instar	First_instar	75001	2304.55756524314
FI4	First4_R1.trim.fastq	First4_R2.trim.fastq	First_instar	First_instar	76001	2325.30060487709
FI4	First4_R1.trim.fastq	First4_R2.trim.fastq	First_instar	First_instar	77001	2345.94797768243
FI4	First4_R1.trim.fastq	First4_R2.trim.fastq	First_instar	First_instar	78001	2366.50096665143
FI4	First4_R1.trim.fastq	First4_R2.trim.fastq	First_instar	First_instar	79001	2386.96082113606
FI4	First4_R1.trim.fastq	First4_R2.trim.fastq	First_instar	First_instar	80001	2407.32875839838
FI4	First4_R1.trim.fastq	First4_R2.trim.fastq	First_instar	First_instar	81001	2427.6059650509
FI4	First4_R1.trim.fastq	First4_R2.trim.fastq	First_instar	First_instar	82001	2447.79359845455
FI4	First4_R1.trim.fastq	First4_R2.trim.fastq	First_instar	First_instar	43001	1579.95001246965
FI4	First4_R1.trim.fastq	First4_R2.trim.fastq	First_instar	First_instar	44001	1604.76601377879
FI4	First4_R1.trim.fastq	First4_R2.trim.fastq	First_instar	First_instar	45001	1629.41021731552
FI4	First4_R1.trim.fastq	First4_R2.trim.fastq	First_instar	First_instar	46001	1653.88689159564
FI4	First4_R1.trim.fastq	First4_R2.trim.fastq	First_instar	First_instar	47001	1678.20009349331
FI4	First4_R1.trim.fastq	First4_R2.trim.fastq	First_instar	First_instar	48001	1702.35368324162
FI4	First4_R1.trim.fastq	First4_R2.trim.fastq	First_instar	First_instar	49001	1726.3513379755
FI4	First4_R1.trim.fastq	First4_R2.trim.fastq	First_instar	First_instar	90001	2606.20024471328
FI4	First4_R1.trim.fastq	First4_R2.trim.fastq	First_instar	First_instar	91001	2625.6295776076
FI4	First4_R1.trim.fastq	First4_R2.trim.fastq	First_instar	First_instar	92001	2644.97956283571
FI4	First4_R1.trim.fastq	First4_R2.trim.fastq	First_instar	First_instar	93001	2664.25111066705
FI4	First4_R1.trim.fastq	First4_R2.trim.fastq	First_instar	First_instar	93196	2668
FI4	First4_R1.trim.fastq	First4_R2.trim.fastq	First_instar	First_instar	85001	2507.83022122024
FI4	First4_R1.trim.fastq	First4_R2.trim.fastq	First_instar	First_instar	86001	2527.67059493503
FI4	First4_R1.trim.fastq	First4_R2.trim.fastq	First_instar	First_instar	83001	2467.8927880442
FI4	First4_R1.trim.fastq	First4_R2.trim.fastq	First_instar	First_instar	84001	2487.90463655106
FI4	First4_R1.trim.fastq	First4_R2.trim.fastq	First_instar	First_instar	89001	2586.69063622094
FI4	First4_R1.trim.fastq	First4_R2.trim.fastq	First_instar	First_instar	87001	2547.4267873032
FI4	First4_R1.trim.fastq	First4_R2.trim.fastq	First_instar	First_instar	88001	2567.09980569182
			First_instar	First_instar
FI5	First5_R1.trim.fastq	First5_R2.trim.fastq	First_instar	First_instar	43001	1821.85607467495
FI5	First5_R1.trim.fastq	First5_R2.trim.fastq	First_instar	First_instar	42001	1793.4922856945
FI5	First5_R1.trim.fastq	First5_R2.trim.fastq	First_instar	First_instar	51001	2042.34601199239
FI5	First5_R1.trim.fastq	First5_R2.trim.fastq	First_instar	First_instar	52001	2069.1781351209
FI5	First5_R1.trim.fastq	First5_R2.trim.fastq	First_instar	First_instar	53001	2095.8623740382
FI5	First5_R1.trim.fastq	First5_R2.trim.fastq	First_instar	First_instar	54001	2122.4024161429
FI5	First5_R1.trim.fastq	First5_R2.trim.fastq	First_instar	First_instar	55001	2148.80177616797
FI5	First5_R1.trim.fastq	First5_R2.trim.fastq	First_instar	First_instar	56001	2175.06380632699
FI5	First5_R1.trim.fastq	First5_R2.trim.fastq	First_instar	First_instar	44001	1850.02884697266
FI5	First5_R1.trim.fastq	First5_R2.trim.fastq	First_instar	First_instar	45001	1878.01647635431
FI5	First5_R1.trim.fastq	First5_R2.trim.fastq	First_instar	First_instar	46001	1905.82452049116
FI5	First5_R1.trim.fastq	First5_R2.trim.fastq	First_instar	First_instar	47001	1933.45824341385
FI5	First5_R1.trim.fastq	First5_R2.trim.fastq	First_instar	First_instar	48001	1960.92263569638
FI5	First5_R1.trim.fastq	First5_R2.trim.fastq	First_instar	First_instar	49001	1988.22243315548
FI5	First5_R1.trim.fastq	First5_R2.trim.fastq	First_instar	First_instar	50001	2015.36213353619
FI5	First5_R1.trim.fastq	First5_R2.trim.fastq	First_instar	First_instar	64001	2380.57162763146
FI5	First5_R1.trim.fastq	First5_R2.trim.fastq	First_instar	First_instar	65001	2405.72586334954
FI5	First5_R1.trim.fastq	First5_R2.trim.fastq	First_instar	First_instar	66001	2430.76911528565
FI5	First5_R1.trim.fastq	First5_R2.trim.fastq	First_instar	First_instar	67001	2455.70344063762
FI5	First5_R1.trim.fastq	First5_R2.trim.fastq	First_instar	First_instar	68001	2480.53081191104
FI5	First5_R1.trim.fastq	First5_R2.trim.fastq	First_instar	First_instar	69001	2505.25312104558
FI5	First5_R1.trim.fastq	First5_R2.trim.fastq	First_instar	First_instar	57001	2201.19170563065
FI5	First5_R1.trim.fastq	First5_R2.trim.fastq	First_instar	First_instar	58001	2227.18852863563
FI5	First5_R1.trim.fastq	First5_R2.trim.fastq	First_instar	First_instar	59001	2253.05719342679
FI5	First5_R1.trim.fastq	First5_R2.trim.fastq	First_instar	First_instar	60001	2278.80048915841
FI5	First5_R1.trim.fastq	First5_R2.trim.fastq	First_instar	First_instar	61001	2304.4210829726
FI5	First5_R1.trim.fastq	First5_R2.trim.fastq	First_instar	First_instar	62001	2329.92152651941
FI5	First5_R1.trim.fastq	First5_R2.trim.fastq	First_instar	First_instar	63001	2355.30426195347
FI5	First5_R1.trim.fastq	First5_R2.trim.fastq	First_instar	First_instar	37001	1648.57701482453
FI5	First5_R1.trim.fastq	First5_R2.trim.fastq	First_instar	First_instar	38001	1677.99695636379
FI5	First5_R1.trim.fastq	First5_R2.trim.fastq	First_instar	First_instar	39001	1707.19079939362
FI5	First5_R1.trim.fastq	First5_R2.trim.fastq	First_instar	First_instar	40001	1736.16643062921
FI5	First5_R1.trim.fastq	First5_R2.trim.fastq	First_instar	First_instar	41001	1764.93126537105
FI5	First5_R1.trim.fastq	First5_R2.trim.fastq	First_instar	First_instar	1	0.999999999999578
FI5	First5_R1.trim.fastq	First5_R2.trim.fastq	First_instar	First_instar	1001	175.609122942101
FI5	First5_R1.trim.fastq	First5_R2.trim.fastq	First_instar	First_instar	2001	265.919015862276
FI5	First5_R1.trim.fastq	First5_R2.trim.fastq	First_instar	First_instar	3001	339.155930604058
FI5	First5_R1.trim.fastq	First5_R2.trim.fastq	First_instar	First_instar	4001	403.637036353738
FI5	First5_R1.trim.fastq	First5_R2.trim.fastq	First_instar	First_instar	5001	462.43984076645
FI5	First5_R1.trim.fastq	First5_R2.trim.fastq	First_instar	First_instar	6001	517.144064910733
FI5	First5_R1.trim.fastq	First5_R2.trim.fastq	First_instar	First_instar	7001	568.70258709564
FI5	First5_R1.trim.fastq	First5_R2.trim.fastq	First_instar	First_instar	8001	617.746344700526
FI5	First5_R1.trim.fastq	First5_R2.trim.fastq	First_instar	First_instar	9001	664.719418201577
FI5	First5_R1.trim.fastq	First5_R2.trim.fastq	First_instar	First_instar	10001	709.948339620635
FI5	First5_R1.trim.fastq	First5_R2.trim.fastq	First_instar	First_instar	11001	753.681350471923
FI5	First5_R1.trim.fastq	First5_R2.trim.fastq	First_instar	First_instar	12001	796.112265179483
FI5	First5_R1.trim.fastq	First5_R2.trim.fastq	First_instar	First_instar	13001	837.395759917873
FI5	First5_R1.trim.fastq	First5_R2.trim.fastq	First_instar	First_instar	14001	877.657574990289
FI5	First5_R1.trim.fastq	First5_R2.trim.fastq	First_instar	First_instar	15001	917.00154973838
FI5	First5_R1.trim.fastq	First5_R2.trim.fastq	First_instar	First_instar	16001	955.514608987843
FI5	First5_R1.trim.fastq	First5_R2.trim.fastq	First_instar	First_instar	17001	993.270381921561
FI5	First5_R1.trim.fastq	First5_R2.trim.fastq	First_instar	First_instar	18001	1030.33188434363
FI5	First5_R1.trim.fastq	First5_R2.trim.fastq	First_instar	First_instar	19001	1066.75354401596
FI5	First5_R1.trim.fastq	First5_R2.trim.fastq	First_instar	First_instar	20001	1102.58275579454
FI5	First5_R1.trim.fastq	First5_R2.trim.fastq	First_instar	First_instar	21001	1137.86109404089
FI5	First5_R1.trim.fastq	First5_R2.trim.fastq	First_instar	First_instar	22001	1172.62527019641
FI5	First5_R1.trim.fastq	First5_R2.trim.fastq	First_instar	First_instar	23001	1206.90789835061
FI5	First5_R1.trim.fastq	First5_R2.trim.fastq	First_instar	First_instar	24001	1240.73811395403
FI5	First5_R1.trim.fastq	First5_R2.trim.fastq	First_instar	First_instar	25001	1274.14207837873
FI5	First5_R1.trim.fastq	First5_R2.trim.fastq	First_instar	First_instar	26001	1307.14339379192
FI5	First5_R1.trim.fastq	First5_R2.trim.fastq	First_instar	First_instar	27001	1339.7634473475
FI5	First5_R1.trim.fastq	First5_R2.trim.fastq	First_instar	First_instar	28001	1372.02169805431
FI5	First5_R1.trim.fastq	First5_R2.trim.fastq	First_instar	First_instar	29001	1403.93591775668
FI5	First5_R1.trim.fastq	First5_R2.trim.fastq	First_instar	First_instar	30001	1435.52239476848
FI5	First5_R1.trim.fastq	First5_R2.trim.fastq	First_instar	First_instar	31001	1466.79610657595
FI5	First5_R1.trim.fastq	First5_R2.trim.fastq	First_instar	First_instar	32001	1497.77086726318
FI5	First5_R1.trim.fastq	First5_R2.trim.fastq	First_instar	First_instar	33001	1528.45945402371
FI5	First5_R1.trim.fastq	First5_R2.trim.fastq	First_instar	First_instar	34001	1558.87371587904
FI5	First5_R1.trim.fastq	First5_R2.trim.fastq	First_instar	First_instar	35001	1589.02466799227
FI5	First5_R1.trim.fastq	First5_R2.trim.fastq	First_instar	First_instar	36001	1618.92257349902
FI5	First5_R1.trim.fastq	First5_R2.trim.fastq	First_instar	First_instar	78001	2723.30291839213
FI5	First5_R1.trim.fastq	First5_R2.trim.fastq	First_instar	First_instar	79001	2747.06338711898
FI5	First5_R1.trim.fastq	First5_R2.trim.fastq	First_instar	First_instar	80001	2770.73523059275
FI5	First5_R1.trim.fastq	First5_R2.trim.fastq	First_instar	First_instar	81001	2794.31961536355
FI5	First5_R1.trim.fastq	First5_R2.trim.fastq	First_instar	First_instar	82001	2817.81766284772
FI5	First5_R1.trim.fastq	First5_R2.trim.fastq	First_instar	First_instar	83001	2841.23045110527
FI5	First5_R1.trim.fastq	First5_R2.trim.fastq	First_instar	First_instar	84001	2864.55901651935
FI5	First5_R1.trim.fastq	First5_R2.trim.fastq	First_instar	First_instar	85001	2887.80435538356
FI5	First5_R1.trim.fastq	First5_R2.trim.fastq	First_instar	First_instar	85225	2893
FI5	First5_R1.trim.fastq	First5_R2.trim.fastq	First_instar	First_instar	73001	2603.12696095784
FI5	First5_R1.trim.fastq	First5_R2.trim.fastq	First_instar	First_instar	74001	2627.34977183943
FI5	First5_R1.trim.fastq	First5_R2.trim.fastq	First_instar	First_instar	75001	2651.47737791799
FI5	First5_R1.trim.fastq	First5_R2.trim.fastq	First_instar	First_instar	76001	2675.51120191457
FI5	First5_R1.trim.fastq	First5_R2.trim.fastq	First_instar	First_instar	77001	2699.45261084841
FI5	First5_R1.trim.fastq	First5_R2.trim.fastq	First_instar	First_instar	70001	2529.87218317322
FI5	First5_R1.trim.fastq	First5_R2.trim.fastq	First_instar	First_instar	71001	2554.38974024118
FI5	First5_R1.trim.fastq	First5_R2.trim.fastq	First_instar	First_instar	72001	2578.80746435285
			First_instar	First_instar
FI6	First6_R1.trim.fastq	First6_R2.trim.fastq	First_instar	First_instar	86001	3006.10073975517
FI6	First6_R1.trim.fastq	First6_R2.trim.fastq	First_instar	First_instar	90001	3090.12630561414
FI6	First6_R1.trim.fastq	First6_R2.trim.fastq	First_instar	First_instar	87001	3027.2896904128
FI6	First6_R1.trim.fastq	First6_R2.trim.fastq	First_instar	First_instar	88001	3048.35580285896
FI6	First6_R1.trim.fastq	First6_R2.trim.fastq	First_instar	First_instar	89001	3069.30078530574
FI6	First6_R1.trim.fastq	First6_R2.trim.fastq	First_instar	First_instar	81001	2898.25062646783
FI6	First6_R1.trim.fastq	First6_R2.trim.fastq	First_instar	First_instar	82001	2920.08090141495
FI6	First6_R1.trim.fastq	First6_R2.trim.fastq	First_instar	First_instar	83001	2941.77914246134
FI6	First6_R1.trim.fastq	First6_R2.trim.fastq	First_instar	First_instar	84001	2963.34728107642
FI6	First6_R1.trim.fastq	First6_R2.trim.fastq	First_instar	First_instar	85001	2984.78720097811
FI6	First6_R1.trim.fastq	First6_R2.trim.fastq	First_instar	First_instar	18001	1098.62313031149
FI6	First6_R1.trim.fastq	First6_R2.trim.fastq	First_instar	First_instar	19001	1138.62735296899
FI6	First6_R1.trim.fastq	First6_R2.trim.fastq	First_instar	First_instar	20001	1177.90655856079
FI6	First6_R1.trim.fastq	First6_R2.trim.fastq	First_instar	First_instar	21001	1216.50493201331
FI6	First6_R1.trim.fastq	First6_R2.trim.fastq	First_instar	First_instar	22001	1254.46162015532
FI6	First6_R1.trim.fastq	First6_R2.trim.fastq	First_instar	First_instar	91001	3110.83399257549
FI6	First6_R1.trim.fastq	First6_R2.trim.fastq	First_instar	First_instar	92001	3131.42543713673
FI6	First6_R1.trim.fastq	First6_R2.trim.fastq	First_instar	First_instar	93001	3151.90219357018
FI6	First6_R1.trim.fastq	First6_R2.trim.fastq	First_instar	First_instar	93398	3160
FI6	First6_R1.trim.fastq	First6_R2.trim.fastq	First_instar	First_instar	14001	930.230638886179
FI6	First6_R1.trim.fastq	First6_R2.trim.fastq	First_instar	First_instar	15001	973.719585552764
FI6	First6_R1.trim.fastq	First6_R2.trim.fastq	First_instar	First_instar	16001	1016.23133422165
FI6	First6_R1.trim.fastq	First6_R2.trim.fastq	First_instar	First_instar	17001	1057.84365196733
FI6	First6_R1.trim.fastq	First6_R2.trim.fastq	First_instar	First_instar	72001	2695.4919260334
FI6	First6_R1.trim.fastq	First6_R2.trim.fastq	First_instar	First_instar	73001	2718.606226348
FI6	First6_R1.trim.fastq	First6_R2.trim.fastq	First_instar	First_instar	74001	2741.56864552171
FI6	First6_R1.trim.fastq	First6_R2.trim.fastq	First_instar	First_instar	75001	2764.38163397136
FI6	First6_R1.trim.fastq	First6_R2.trim.fastq	First_instar	First_instar	76001	2787.04757515911
FI6	First6_R1.trim.fastq	First6_R2.trim.fastq	First_instar	First_instar	77001	2809.56878824051
FI6	First6_R1.trim.fastq	First6_R2.trim.fastq	First_instar	First_instar	78001	2831.94753052088
FI6	First6_R1.trim.fastq	First6_R2.trim.fastq	First_instar	First_instar	79001	2854.18599981627
FI6	First6_R1.trim.fastq	First6_R2.trim.fastq	First_instar	First_instar	80001	2876.28633666981
FI6	First6_R1.trim.fastq	First6_R2.trim.fastq	First_instar	First_instar	1	1.00000000000356
FI6	First6_R1.trim.fastq	First6_R2.trim.fastq	First_instar	First_instar	1001	160.251022749654
FI6	First6_R1.trim.fastq	First6_R2.trim.fastq	First_instar	First_instar	2001	254.526010936391
FI6	First6_R1.trim.fastq	First6_R2.trim.fastq	First_instar	First_instar	3001	333.985977039337
FI6	First6_R1.trim.fastq	First6_R2.trim.fastq	First_instar	First_instar	4001	404.843784349747
FI6	First6_R1.trim.fastq	First6_R2.trim.fastq	First_instar	First_instar	5001	469.804891473047
FI6	First6_R1.trim.fastq	First6_R2.trim.fastq	First_instar	First_instar	6001	530.395622976843
FI6	First6_R1.trim.fastq	First6_R2.trim.fastq	First_instar	First_instar	7001	587.580692096206
FI6	First6_R1.trim.fastq	First6_R2.trim.fastq	First_instar	First_instar	8001	642.013746013502
FI6	First6_R1.trim.fastq	First6_R2.trim.fastq	First_instar	First_instar	9001	694.160147720165
FI6	First6_R1.trim.fastq	First6_R2.trim.fastq	First_instar	First_instar	10001	744.364013098345
FI6	First6_R1.trim.fastq	First6_R2.trim.fastq	First_instar	First_instar	11001	792.887634228102
FI6	First6_R1.trim.fastq	First6_R2.trim.fastq	First_instar	First_instar	12001	839.935992035106
FI6	First6_R1.trim.fastq	First6_R2.trim.fastq	First_instar	First_instar	13001	885.672681699901
FI6	First6_R1.trim.fastq	First6_R2.trim.fastq	First_instar	First_instar	54001	2250.18080553568
FI6	First6_R1.trim.fastq	First6_R2.trim.fastq	First_instar	First_instar	55001	2276.54509330863
FI6	First6_R1.trim.fastq	First6_R2.trim.fastq	First_instar	First_instar	56001	2302.69773761637
FI6	First6_R1.trim.fastq	First6_R2.trim.fastq	First_instar	First_instar	57001	2328.64309286809
FI6	First6_R1.trim.fastq	First6_R2.trim.fastq	First_instar	First_instar	58001	2354.38535646904
FI6	First6_R1.trim.fastq	First6_R2.trim.fastq	First_instar	First_instar	59001	2379.92857743074
FI6	First6_R1.trim.fastq	First6_R2.trim.fastq	First_instar	First_instar	60001	2405.27666398558
FI6	First6_R1.trim.fastq	First6_R2.trim.fastq	First_instar	First_instar	61001	2430.43339097428
FI6	First6_R1.trim.fastq	First6_R2.trim.fastq	First_instar	First_instar	62001	2455.40240657509
FI6	First6_R1.trim.fastq	First6_R2.trim.fastq	First_instar	First_instar	23001	1291.81153923595
FI6	First6_R1.trim.fastq	First6_R2.trim.fastq	First_instar	First_instar	24001	1328.58602274318
FI6	First6_R1.trim.fastq	First6_R2.trim.fastq	First_instar	First_instar	25001	1364.81334655391
FI6	First6_R1.trim.fastq	First6_R2.trim.fastq	First_instar	First_instar	26001	1400.51915809465
FI6	First6_R1.trim.fastq	First6_R2.trim.fastq	First_instar	First_instar	27001	1435.72682971545
FI6	First6_R1.trim.fastq	First6_R2.trim.fastq	First_instar	First_instar	28001	1470.45775218617
FI6	First6_R1.trim.fastq	First6_R2.trim.fastq	First_instar	First_instar	29001	1504.73158023871
FI6	First6_R1.trim.fastq	First6_R2.trim.fastq	First_instar	First_instar	30001	1538.56643899838
FI6	First6_R1.trim.fastq	First6_R2.trim.fastq	First_instar	First_instar	31001	1571.9790992933
FI6	First6_R1.trim.fastq	First6_R2.trim.fastq	First_instar	First_instar	32001	1604.98512680297
FI6	First6_R1.trim.fastq	First6_R2.trim.fastq	First_instar	First_instar	33001	1637.59901021808
FI6	First6_R1.trim.fastq	First6_R2.trim.fastq	First_instar	First_instar	34001	1669.83427160344
FI6	First6_R1.trim.fastq	First6_R2.trim.fastq	First_instar	First_instar	35001	1701.70356224513
FI6	First6_R1.trim.fastq	First6_R2.trim.fastq	First_instar	First_instar	36001	1733.21874586399
FI6	First6_R1.trim.fastq	First6_R2.trim.fastq	First_instar	First_instar	37001	1764.39097175159
FI6	First6_R1.trim.fastq	First6_R2.trim.fastq	First_instar	First_instar	38001	1795.23073875042
FI6	First6_R1.trim.fastq	First6_R2.trim.fastq	First_instar	First_instar	39001	1825.74795200378
FI6	First6_R1.trim.fastq	First6_R2.trim.fastq	First_instar	First_instar	40001	1855.95197287906
FI6	First6_R1.trim.fastq	First6_R2.trim.fastq	First_instar	First_instar	41001	1885.85166380032
FI6	First6_R1.trim.fastq	First6_R2.trim.fastq	First_instar	First_instar	42001	1915.45542771411
FI6	First6_R1.trim.fastq	First6_R2.trim.fastq	First_instar	First_instar	43001	1944.77124395119
FI6	First6_R1.trim.fastq	First6_R2.trim.fastq	First_instar	First_instar	44001	1973.80670000537
FI6	First6_R1.trim.fastq	First6_R2.trim.fastq	First_instar	First_instar	45001	2002.56902036426
FI6	First6_R1.trim.fastq	First6_R2.trim.fastq	First_instar	First_instar	46001	2031.06509250302
FI6	First6_R1.trim.fastq	First6_R2.trim.fastq	First_instar	First_instar	47001	2059.30149035122
FI6	First6_R1.trim.fastq	First6_R2.trim.fastq	First_instar	First_instar	48001	2087.28449566536
FI6	First6_R1.trim.fastq	First6_R2.trim.fastq	First_instar	First_instar	49001	2115.02011747924
FI6	First6_R1.trim.fastq	First6_R2.trim.fastq	First_instar	First_instar	50001	2142.5141097621
FI6	First6_R1.trim.fastq	First6_R2.trim.fastq	First_instar	First_instar	51001	2169.77198763799
FI6	First6_R1.trim.fastq	First6_R2.trim.fastq	First_instar	First_instar	52001	2196.79904211946
FI6	First6_R1.trim.fastq	First6_R2.trim.fastq	First_instar	First_instar	53001	2223.60035386241
FI6	First6_R1.trim.fastq	First6_R2.trim.fastq	First_instar	First_instar	67001	2577.55139275724
FI6	First6_R1.trim.fastq	First6_R2.trim.fastq	First_instar	First_instar	68001	2601.46440189749
FI6	First6_R1.trim.fastq	First6_R2.trim.fastq	First_instar	First_instar	69001	2625.21217048746
FI6	First6_R1.trim.fastq	First6_R2.trim.fastq	First_instar	First_instar	70001	2648.79752878795
FI6	First6_R1.trim.fastq	First6_R2.trim.fastq	First_instar	First_instar	71001	2672.22322444228
FI6	First6_R1.trim.fastq	First6_R2.trim.fastq	First_instar	First_instar	63001	2480.18723859114
FI6	First6_R1.trim.fastq	First6_R2.trim.fastq	First_instar	First_instar	64001	2504.79130033003
FI6	First6_R1.trim.fastq	First6_R2.trim.fastq	First_instar	First_instar	65001	2529.21789612813
FI6	First6_R1.trim.fastq	First6_R2.trim.fastq	First_instar	First_instar	66001	2553.47022646067
			First_instar	First_instar
FI9	First9_R1.trim.fastq	First9_R2.trim.fastq	First_instar	First_instar	5001	663.240446404742
FI9	First9_R1.trim.fastq	First9_R2.trim.fastq	First_instar	First_instar	6001	733.868340596793
FI9	First9_R1.trim.fastq	First9_R2.trim.fastq	First_instar	First_instar	7001	799.624910870244
FI9	First9_R1.trim.fastq	First9_R2.trim.fastq	First_instar	First_instar	8001	861.591286605412
FI9	First9_R1.trim.fastq	First9_R2.trim.fastq	First_instar	First_instar	1	0.999999999999998
FI9	First9_R1.trim.fastq	First9_R2.trim.fastq	First_instar	First_instar	1001	263.268625019356
FI9	First9_R1.trim.fastq	First9_R2.trim.fastq	First_instar	First_instar	2001	396.868933946991
FI9	First9_R1.trim.fastq	First9_R2.trim.fastq	First_instar	First_instar	3001	499.245561770639
FI9	First9_R1.trim.fastq	First9_R2.trim.fastq	First_instar	First_instar	4001	586.028402612104
FI9	First9_R1.trim.fastq	First9_R2.trim.fastq	First_instar	First_instar	17001	1324.229708367
FI9	First9_R1.trim.fastq	First9_R2.trim.fastq	First_instar	First_instar	18001	1369.1103779828
FI9	First9_R1.trim.fastq	First9_R2.trim.fastq	First_instar	First_instar	19001	1413.11875240939
FI9	First9_R1.trim.fastq	First9_R2.trim.fastq	First_instar	First_instar	20001	1456.32356559183
FI9	First9_R1.trim.fastq	First9_R2.trim.fastq	First_instar	First_instar	21001	1498.78490961194
FI9	First9_R1.trim.fastq	First9_R2.trim.fastq	First_instar	First_instar	22001	1540.55566720952
FI9	First9_R1.trim.fastq	First9_R2.trim.fastq	First_instar	First_instar	23001	1581.68264920719
FI9	First9_R1.trim.fastq	First9_R2.trim.fastq	First_instar	First_instar	24001	1622.20750858296
FI9	First9_R1.trim.fastq	First9_R2.trim.fastq	First_instar	First_instar	25001	1662.16748302153
FI9	First9_R1.trim.fastq	First9_R2.trim.fastq	First_instar	First_instar	26001	1701.59600432228
FI9	First9_R1.trim.fastq	First9_R2.trim.fastq	First_instar	First_instar	27001	1740.52320325552
FI9	First9_R1.trim.fastq	First9_R2.trim.fastq	First_instar	First_instar	28001	1778.97633109683
FI9	First9_R1.trim.fastq	First9_R2.trim.fastq	First_instar	First_instar	29001	1816.98011468943
FI9	First9_R1.trim.fastq	First9_R2.trim.fastq	First_instar	First_instar	30001	1854.55705750405
FI9	First9_R1.trim.fastq	First9_R2.trim.fastq	First_instar	First_instar	31001	1891.72769668354
FI9	First9_R1.trim.fastq	First9_R2.trim.fastq	First_instar	First_instar	32001	1928.5108237845
FI9	First9_R1.trim.fastq	First9_R2.trim.fastq	First_instar	First_instar	33001	1964.92367551778
FI9	First9_R1.trim.fastq	First9_R2.trim.fastq	First_instar	First_instar	34001	2000.98209926012
FI9	First9_R1.trim.fastq	First9_R2.trim.fastq	First_instar	First_instar	35001	2036.70069762371
FI9	First9_R1.trim.fastq	First9_R2.trim.fastq	First_instar	First_instar	36001	2072.09295489614
FI9	First9_R1.trim.fastq	First9_R2.trim.fastq	First_instar	First_instar	37001	2107.17134841395
FI9	First9_R1.trim.fastq	First9_R2.trim.fastq	First_instar	First_instar	38001	2141.94744680719
FI9	First9_R1.trim.fastq	First9_R2.trim.fastq	First_instar	First_instar	39001	2176.43199711574
FI9	First9_R1.trim.fastq	First9_R2.trim.fastq	First_instar	First_instar	40001	2210.63500203861
FI9	First9_R1.trim.fastq	First9_R2.trim.fastq	First_instar	First_instar	41001	2244.56578890552
FI9	First9_R1.trim.fastq	First9_R2.trim.fastq	First_instar	First_instar	42001	2278.23307109767
FI9	First9_R1.trim.fastq	First9_R2.trim.fastq	First_instar	First_instar	43001	2311.64500320478
FI9	First9_R1.trim.fastq	First9_R2.trim.fastq	First_instar	First_instar	44001	2344.80923033882
FI9	First9_R1.trim.fastq	First9_R2.trim.fastq	First_instar	First_instar	45001	2377.73293251883
FI9	First9_R1.trim.fastq	First9_R2.trim.fastq	First_instar	First_instar	46001	2410.42286460735
FI9	First9_R1.trim.fastq	First9_R2.trim.fastq	First_instar	First_instar	47001	2442.8853922574
FI9	First9_R1.trim.fastq	First9_R2.trim.fastq	First_instar	First_instar	48001	2475.12652438069
FI9	First9_R1.trim.fastq	First9_R2.trim.fastq	First_instar	First_instar	9001	920.498528419507
FI9	First9_R1.trim.fastq	First9_R2.trim.fastq	First_instar	First_instar	10001	976.867506383121
FI9	First9_R1.trim.fastq	First9_R2.trim.fastq	First_instar	First_instar	11001	1031.08484429847
FI9	First9_R1.trim.fastq	First9_R2.trim.fastq	First_instar	First_instar	12001	1083.44705817993
FI9	First9_R1.trim.fastq	First9_R2.trim.fastq	First_instar	First_instar	13001	1134.18765946263
FI9	First9_R1.trim.fastq	First9_R2.trim.fastq	First_instar	First_instar	14001	1183.49458124118
FI9	First9_R1.trim.fastq	First9_R2.trim.fastq	First_instar	First_instar	15001	1231.52182955978
FI9	First9_R1.trim.fastq	First9_R2.trim.fastq	First_instar	First_instar	16001	1278.39753950953
FI9	First9_R1.trim.fastq	First9_R2.trim.fastq	First_instar	First_instar	57001	2756.18215525156
FI9	First9_R1.trim.fastq	First9_R2.trim.fastq	First_instar	First_instar	58001	2786.47912305136
FI9	First9_R1.trim.fastq	First9_R2.trim.fastq	First_instar	First_instar	59001	2816.60394289566
FI9	First9_R1.trim.fastq	First9_R2.trim.fastq	First_instar	First_instar	60001	2846.55999530258
FI9	First9_R1.trim.fastq	First9_R2.trim.fastq	First_instar	First_instar	61001	2876.35052938165
FI9	First9_R1.trim.fastq	First9_R2.trim.fastq	First_instar	First_instar	62001	2905.97867113202
FI9	First9_R1.trim.fastq	First9_R2.trim.fastq	First_instar	First_instar	63001	2935.4474310131
FI9	First9_R1.trim.fastq	First9_R2.trim.fastq	First_instar	First_instar	64001	2964.75971086598
FI9	First9_R1.trim.fastq	First9_R2.trim.fastq	First_instar	First_instar	65001	2993.91831026272
FI9	First9_R1.trim.fastq	First9_R2.trim.fastq	First_instar	First_instar	65969	3022
FI9	First9_R1.trim.fastq	First9_R2.trim.fastq	First_instar	First_instar	53001	2633.20005949179
FI9	First9_R1.trim.fastq	First9_R2.trim.fastq	First_instar	First_instar	54001	2664.22239040502
FI9	First9_R1.trim.fastq	First9_R2.trim.fastq	First_instar	First_instar	55001	2695.05754119595
FI9	First9_R1.trim.fastq	First9_R2.trim.fastq	First_instar	First_instar	56001	2725.70951847515
FI9	First9_R1.trim.fastq	First9_R2.trim.fastq	First_instar	First_instar	52001	2601.98635496896
FI9	First9_R1.trim.fastq	First9_R2.trim.fastq	First_instar	First_instar	49001	2507.15194246111
FI9	First9_R1.trim.fastq	First9_R2.trim.fastq	First_instar	First_instar	50001	2538.96702704428
FI9	First9_R1.trim.fastq	First9_R2.trim.fastq	First_instar	First_instar	51001	2570.57688175654
			First_instar	First_instar
FRI1	Fourth1_R1.trim.fastq	Fourth1_R2.trim.fastq	Fourth_instar	Fourth_instar	77001	3009.82772802263
FRI1	Fourth1_R1.trim.fastq	Fourth1_R2.trim.fastq	Fourth_instar	Fourth_instar	78001	3035.72988458058
FRI1	Fourth1_R1.trim.fastq	Fourth1_R2.trim.fastq	Fourth_instar	Fourth_instar	79001	3061.52728756122
FRI1	Fourth1_R1.trim.fastq	Fourth1_R2.trim.fastq	Fourth_instar	Fourth_instar	80001	3087.22139314465
FRI1	Fourth1_R1.trim.fastq	Fourth1_R2.trim.fastq	Fourth_instar	Fourth_instar	81001	3112.81361696311
FRI1	Fourth1_R1.trim.fastq	Fourth1_R2.trim.fastq	Fourth_instar	Fourth_instar	73001	2905.14092190614
FRI1	Fourth1_R1.trim.fastq	Fourth1_R2.trim.fastq	Fourth_instar	Fourth_instar	74001	2931.4775294693
FRI1	Fourth1_R1.trim.fastq	Fourth1_R2.trim.fastq	Fourth_instar	Fourth_instar	75001	2957.70311623388
FRI1	Fourth1_R1.trim.fastq	Fourth1_R2.trim.fastq	Fourth_instar	Fourth_instar	76001	2983.81931944459
FRI1	Fourth1_R1.trim.fastq	Fourth1_R2.trim.fastq	Fourth_instar	Fourth_instar	8001	736.204420351204
FRI1	Fourth1_R1.trim.fastq	Fourth1_R2.trim.fastq	Fourth_instar	Fourth_instar	9001	788.139131600616
FRI1	Fourth1_R1.trim.fastq	Fourth1_R2.trim.fastq	Fourth_instar	Fourth_instar	10001	837.946306852806
FRI1	Fourth1_R1.trim.fastq	Fourth1_R2.trim.fastq	Fourth_instar	Fourth_instar	11001	885.96226711061
FRI1	Fourth1_R1.trim.fastq	Fourth1_R2.trim.fastq	Fourth_instar	Fourth_instar	12001	932.444351408401
FRI1	Fourth1_R1.trim.fastq	Fourth1_R2.trim.fastq	Fourth_instar	Fourth_instar	1	1.00000000000075
FRI1	Fourth1_R1.trim.fastq	Fourth1_R2.trim.fastq	Fourth_instar	Fourth_instar	1001	218.935720938116
FRI1	Fourth1_R1.trim.fastq	Fourth1_R2.trim.fastq	Fourth_instar	Fourth_instar	2001	331.314546285468
FRI1	Fourth1_R1.trim.fastq	Fourth1_R2.trim.fastq	Fourth_instar	Fourth_instar	3001	419.332159433757
FRI1	Fourth1_R1.trim.fastq	Fourth1_R2.trim.fastq	Fourth_instar	Fourth_instar	4001	494.705387981275
FRI1	Fourth1_R1.trim.fastq	Fourth1_R2.trim.fastq	Fourth_instar	Fourth_instar	5001	562.112351662017
FRI1	Fourth1_R1.trim.fastq	Fourth1_R2.trim.fastq	Fourth_instar	Fourth_instar	6001	623.965527727116
FRI1	Fourth1_R1.trim.fastq	Fourth1_R2.trim.fastq	Fourth_instar	Fourth_instar	7001	681.689919983175
FRI1	Fourth1_R1.trim.fastq	Fourth1_R2.trim.fastq	Fourth_instar	Fourth_instar	103488	3664
FRI1	Fourth1_R1.trim.fastq	Fourth1_R2.trim.fastq	Fourth_instar	Fourth_instar	21001	1305.27065608541
FRI1	Fourth1_R1.trim.fastq	Fourth1_R2.trim.fastq	Fourth_instar	Fourth_instar	22001	1343.16606065038
FRI1	Fourth1_R1.trim.fastq	Fourth1_R2.trim.fastq	Fourth_instar	Fourth_instar	23001	1380.54292668426
FRI1	Fourth1_R1.trim.fastq	Fourth1_R2.trim.fastq	Fourth_instar	Fourth_instar	24001	1417.43402198867
FRI1	Fourth1_R1.trim.fastq	Fourth1_R2.trim.fastq	Fourth_instar	Fourth_instar	25001	1453.86848362303
FRI1	Fourth1_R1.trim.fastq	Fourth1_R2.trim.fastq	Fourth_instar	Fourth_instar	26001	1489.87235399742
FRI1	Fourth1_R1.trim.fastq	Fourth1_R2.trim.fastq	Fourth_instar	Fourth_instar	27001	1525.46902117155
FRI1	Fourth1_R1.trim.fastq	Fourth1_R2.trim.fastq	Fourth_instar	Fourth_instar	28001	1560.67958330858
FRI1	Fourth1_R1.trim.fastq	Fourth1_R2.trim.fastq	Fourth_instar	Fourth_instar	29001	1595.52315197004
FRI1	Fourth1_R1.trim.fastq	Fourth1_R2.trim.fastq	Fourth_instar	Fourth_instar	30001	1630.01710651777
FRI1	Fourth1_R1.trim.fastq	Fourth1_R2.trim.fastq	Fourth_instar	Fourth_instar	31001	1664.17730878079
FRI1	Fourth1_R1.trim.fastq	Fourth1_R2.trim.fastq	Fourth_instar	Fourth_instar	32001	1698.01828506099
FRI1	Fourth1_R1.trim.fastq	Fourth1_R2.trim.fastq	Fourth_instar	Fourth_instar	33001	1731.55338109061
FRI1	Fourth1_R1.trim.fastq	Fourth1_R2.trim.fastq	Fourth_instar	Fourth_instar	34001	1764.79489514184
FRI1	Fourth1_R1.trim.fastq	Fourth1_R2.trim.fastq	Fourth_instar	Fourth_instar	35001	1797.7541922346
FRI1	Fourth1_R1.trim.fastq	Fourth1_R2.trim.fastq	Fourth_instar	Fourth_instar	36001	1830.44180323218
FRI1	Fourth1_R1.trim.fastq	Fourth1_R2.trim.fastq	Fourth_instar	Fourth_instar	37001	1862.86751059068
FRI1	Fourth1_R1.trim.fastq	Fourth1_R2.trim.fastq	Fourth_instar	Fourth_instar	38001	1895.04042312049
FRI1	Fourth1_R1.trim.fastq	Fourth1_R2.trim.fastq	Fourth_instar	Fourth_instar	82001	3138.30533592515
FRI1	Fourth1_R1.trim.fastq	Fourth1_R2.trim.fastq	Fourth_instar	Fourth_instar	83001	3163.69788971517
FRI1	Fourth1_R1.trim.fastq	Fourth1_R2.trim.fastq	Fourth_instar	Fourth_instar	84001	3188.99258239605
FRI1	Fourth1_R1.trim.fastq	Fourth1_R2.trim.fastq	Fourth_instar	Fourth_instar	85001	3214.1906838052
FRI1	Fourth1_R1.trim.fastq	Fourth1_R2.trim.fastq	Fourth_instar	Fourth_instar	86001	3239.29343091493
FRI1	Fourth1_R1.trim.fastq	Fourth1_R2.trim.fastq	Fourth_instar	Fourth_instar	87001	3264.30202912275
FRI1	Fourth1_R1.trim.fastq	Fourth1_R2.trim.fastq	Fourth_instar	Fourth_instar	88001	3289.21765349001
FRI1	Fourth1_R1.trim.fastq	Fourth1_R2.trim.fastq	Fourth_instar	Fourth_instar	89001	3314.04144986657
FRI1	Fourth1_R1.trim.fastq	Fourth1_R2.trim.fastq	Fourth_instar	Fourth_instar	90001	3338.77453599842
FRI1	Fourth1_R1.trim.fastq	Fourth1_R2.trim.fastq	Fourth_instar	Fourth_instar	91001	3363.41800257175
FRI1	Fourth1_R1.trim.fastq	Fourth1_R2.trim.fastq	Fourth_instar	Fourth_instar	92001	3387.97291418488
FRI1	Fourth1_R1.trim.fastq	Fourth1_R2.trim.fastq	Fourth_instar	Fourth_instar	93001	3412.44031029341
FRI1	Fourth1_R1.trim.fastq	Fourth1_R2.trim.fastq	Fourth_instar	Fourth_instar	94001	3436.82120608455
FRI1	Fourth1_R1.trim.fastq	Fourth1_R2.trim.fastq	Fourth_instar	Fourth_instar	95001	3461.11659333246
FRI1	Fourth1_R1.trim.fastq	Fourth1_R2.trim.fastq	Fourth_instar	Fourth_instar	96001	3485.32744119021
FRI1	Fourth1_R1.trim.fastq	Fourth1_R2.trim.fastq	Fourth_instar	Fourth_instar	97001	3509.45469694534
FRI1	Fourth1_R1.trim.fastq	Fourth1_R2.trim.fastq	Fourth_instar	Fourth_instar	98001	3533.49928675194
FRI1	Fourth1_R1.trim.fastq	Fourth1_R2.trim.fastq	Fourth_instar	Fourth_instar	99001	3557.46211631038
FRI1	Fourth1_R1.trim.fastq	Fourth1_R2.trim.fastq	Fourth_instar	Fourth_instar	100001	3581.34407152031
FRI1	Fourth1_R1.trim.fastq	Fourth1_R2.trim.fastq	Fourth_instar	Fourth_instar	101001	3605.14601910272
FRI1	Fourth1_R1.trim.fastq	Fourth1_R2.trim.fastq	Fourth_instar	Fourth_instar	102001	3628.86880719089
FRI1	Fourth1_R1.trim.fastq	Fourth1_R2.trim.fastq	Fourth_instar	Fourth_instar	103001	3652.51326589055
FRI1	Fourth1_R1.trim.fastq	Fourth1_R2.trim.fastq	Fourth_instar	Fourth_instar	61001	2579.76867494366
FRI1	Fourth1_R1.trim.fastq	Fourth1_R2.trim.fastq	Fourth_instar	Fourth_instar	62001	2607.58648135633
FRI1	Fourth1_R1.trim.fastq	Fourth1_R2.trim.fastq	Fourth_instar	Fourth_instar	63001	2635.26883933984
FRI1	Fourth1_R1.trim.fastq	Fourth1_R2.trim.fastq	Fourth_instar	Fourth_instar	64001	2662.81819693329
FRI1	Fourth1_R1.trim.fastq	Fourth1_R2.trim.fastq	Fourth_instar	Fourth_instar	65001	2690.23691356282
FRI1	Fourth1_R1.trim.fastq	Fourth1_R2.trim.fastq	Fourth_instar	Fourth_instar	66001	2717.52726468109
FRI1	Fourth1_R1.trim.fastq	Fourth1_R2.trim.fastq	Fourth_instar	Fourth_instar	67001	2744.69144632127
FRI1	Fourth1_R1.trim.fastq	Fourth1_R2.trim.fastq	Fourth_instar	Fourth_instar	68001	2771.73157908207
FRI1	Fourth1_R1.trim.fastq	Fourth1_R2.trim.fastq	Fourth_instar	Fourth_instar	69001	2798.64971214811
FRI1	Fourth1_R1.trim.fastq	Fourth1_R2.trim.fastq	Fourth_instar	Fourth_instar	70001	2825.44782672369
FRI1	Fourth1_R1.trim.fastq	Fourth1_R2.trim.fastq	Fourth_instar	Fourth_instar	71001	2852.12783945362
FRI1	Fourth1_R1.trim.fastq	Fourth1_R2.trim.fastq	Fourth_instar	Fourth_instar	72001	2878.6916055842
FRI1	Fourth1_R1.trim.fastq	Fourth1_R2.trim.fastq	Fourth_instar	Fourth_instar	46001	2144.2391979239
FRI1	Fourth1_R1.trim.fastq	Fourth1_R2.trim.fastq	Fourth_instar	Fourth_instar	47001	2174.46273032432
FRI1	Fourth1_R1.trim.fastq	Fourth1_R2.trim.fastq	Fourth_instar	Fourth_instar	48001	2204.49872168387
FRI1	Fourth1_R1.trim.fastq	Fourth1_R2.trim.fastq	Fourth_instar	Fourth_instar	49001	2234.35188253431
FRI1	Fourth1_R1.trim.fastq	Fourth1_R2.trim.fastq	Fourth_instar	Fourth_instar	50001	2264.02669017132
FRI1	Fourth1_R1.trim.fastq	Fourth1_R2.trim.fastq	Fourth_instar	Fourth_instar	51001	2293.52740507667
FRI1	Fourth1_R1.trim.fastq	Fourth1_R2.trim.fastq	Fourth_instar	Fourth_instar	39001	1926.96904161224
FRI1	Fourth1_R1.trim.fastq	Fourth1_R2.trim.fastq	Fourth_instar	Fourth_instar	40001	1958.66131634404
FRI1	Fourth1_R1.trim.fastq	Fourth1_R2.trim.fastq	Fourth_instar	Fourth_instar	41001	1990.12469743017
FRI1	Fourth1_R1.trim.fastq	Fourth1_R2.trim.fastq	Fourth_instar	Fourth_instar	42001	2021.36617990308
FRI1	Fourth1_R1.trim.fastq	Fourth1_R2.trim.fastq	Fourth_instar	Fourth_instar	43001	2052.39234332894
FRI1	Fourth1_R1.trim.fastq	Fourth1_R2.trim.fastq	Fourth_instar	Fourth_instar	44001	2083.20938707161
FRI1	Fourth1_R1.trim.fastq	Fourth1_R2.trim.fastq	Fourth_instar	Fourth_instar	45001	2113.82316185817
FRI1	Fourth1_R1.trim.fastq	Fourth1_R2.trim.fastq	Fourth_instar	Fourth_instar	19001	1227.77089657445
FRI1	Fourth1_R1.trim.fastq	Fourth1_R2.trim.fastq	Fourth_instar	Fourth_instar	20001	1266.81965555131
FRI1	Fourth1_R1.trim.fastq	Fourth1_R2.trim.fastq	Fourth_instar	Fourth_instar	60001	2551.81287827891
FRI1	Fourth1_R1.trim.fastq	Fourth1_R2.trim.fastq	Fourth_instar	Fourth_instar	13001	977.594143055825
FRI1	Fourth1_R1.trim.fastq	Fourth1_R2.trim.fastq	Fourth_instar	Fourth_instar	14001	1021.57269197948
FRI1	Fourth1_R1.trim.fastq	Fourth1_R2.trim.fastq	Fourth_instar	Fourth_instar	15001	1064.51084221274
FRI1	Fourth1_R1.trim.fastq	Fourth1_R2.trim.fastq	Fourth_instar	Fourth_instar	52001	2322.85808636696
FRI1	Fourth1_R1.trim.fastq	Fourth1_R2.trim.fastq	Fourth_instar	Fourth_instar	17001	1147.67953227437
FRI1	Fourth1_R1.trim.fastq	Fourth1_R2.trim.fastq	Fourth_instar	Fourth_instar	18001	1188.07609066635
FRI1	Fourth1_R1.trim.fastq	Fourth1_R2.trim.fastq	Fourth_instar	Fourth_instar	58001	2495.47664449278
FRI1	Fourth1_R1.trim.fastq	Fourth1_R2.trim.fastq	Fourth_instar	Fourth_instar	16001	1106.51644602404
FRI1	Fourth1_R1.trim.fastq	Fourth1_R2.trim.fastq	Fourth_instar	Fourth_instar	55001	2409.8677801955
FRI1	Fourth1_R1.trim.fastq	Fourth1_R2.trim.fastq	Fourth_instar	Fourth_instar	56001	2438.55534915892
FRI1	Fourth1_R1.trim.fastq	Fourth1_R2.trim.fastq	Fourth_instar	Fourth_instar	53001	2352.02260550521
FRI1	Fourth1_R1.trim.fastq	Fourth1_R2.trim.fastq	Fourth_instar	Fourth_instar	59001	2523.71645024447
FRI1	Fourth1_R1.trim.fastq	Fourth1_R2.trim.fastq	Fourth_instar	Fourth_instar	57001	2467.0906029944
FRI1	Fourth1_R1.trim.fastq	Fourth1_R2.trim.fastq	Fourth_instar	Fourth_instar	54001	2381.02465906707
			Fourth_instar	Fourth_instar
FRI2	Fourth2_R1.trim.fastq	Fourth2_R2.trim.fastq	Fourth_instar	Fourth_instar	15001	1133.51999367529
FRI2	Fourth2_R1.trim.fastq	Fourth2_R2.trim.fastq	Fourth_instar	Fourth_instar	16001	1176.34533009851
FRI2	Fourth2_R1.trim.fastq	Fourth2_R2.trim.fastq	Fourth_instar	Fourth_instar	14001	1089.57138324957
FRI2	Fourth2_R1.trim.fastq	Fourth2_R2.trim.fastq	Fourth_instar	Fourth_instar	1001	239.209019738093
FRI2	Fourth2_R1.trim.fastq	Fourth2_R2.trim.fastq	Fourth_instar	Fourth_instar	17001	1218.15672161253
FRI2	Fourth2_R1.trim.fastq	Fourth2_R2.trim.fastq	Fourth_instar	Fourth_instar	3001	453.281845589291
FRI2	Fourth2_R1.trim.fastq	Fourth2_R2.trim.fastq	Fourth_instar	Fourth_instar	4001	534.472048286979
FRI2	Fourth2_R1.trim.fastq	Fourth2_R2.trim.fastq	Fourth_instar	Fourth_instar	5001	606.980212862226
FRI2	Fourth2_R1.trim.fastq	Fourth2_R2.trim.fastq	Fourth_instar	Fourth_instar	2001	358.794601392035
FRI2	Fourth2_R1.trim.fastq	Fourth2_R2.trim.fastq	Fourth_instar	Fourth_instar	12001	997.756136817339
FRI2	Fourth2_R1.trim.fastq	Fourth2_R2.trim.fastq	Fourth_instar	Fourth_instar	13001	1044.36916667973
FRI2	Fourth2_R1.trim.fastq	Fourth2_R2.trim.fastq	Fourth_instar	Fourth_instar	1	0.999999999996853
FRI2	Fourth2_R1.trim.fastq	Fourth2_R2.trim.fastq	Fourth_instar	Fourth_instar	51001	2341.28399803815
FRI2	Fourth2_R1.trim.fastq	Fourth2_R2.trim.fastq	Fourth_instar	Fourth_instar	52001	2369.35110134856
FRI2	Fourth2_R1.trim.fastq	Fourth2_R2.trim.fastq	Fourth_instar	Fourth_instar	53001	2397.23573672093
FRI2	Fourth2_R1.trim.fastq	Fourth2_R2.trim.fastq	Fourth_instar	Fourth_instar	54001	2424.94221527144
FRI2	Fourth2_R1.trim.fastq	Fourth2_R2.trim.fastq	Fourth_instar	Fourth_instar	55001	2452.47464327886
FRI2	Fourth2_R1.trim.fastq	Fourth2_R2.trim.fastq	Fourth_instar	Fourth_instar	6001	673.248568778273
FRI2	Fourth2_R1.trim.fastq	Fourth2_R2.trim.fastq	Fourth_instar	Fourth_instar	7001	734.773144968478
FRI2	Fourth2_R1.trim.fastq	Fourth2_R2.trim.fastq	Fourth_instar	Fourth_instar	8001	792.550537675789
FRI2	Fourth2_R1.trim.fastq	Fourth2_R2.trim.fastq	Fourth_instar	Fourth_instar	9001	847.282322356356
FRI2	Fourth2_R1.trim.fastq	Fourth2_R2.trim.fastq	Fourth_instar	Fourth_instar	10001	899.482626628253
FRI2	Fourth2_R1.trim.fastq	Fourth2_R2.trim.fastq	Fourth_instar	Fourth_instar	11001	949.540127004849
FRI2	Fourth2_R1.trim.fastq	Fourth2_R2.trim.fastq	Fourth_instar	Fourth_instar	49001	2284.58402819976
FRI2	Fourth2_R1.trim.fastq	Fourth2_R2.trim.fastq	Fourth_instar	Fourth_instar	50001	2313.02989593392
FRI2	Fourth2_R1.trim.fastq	Fourth2_R2.trim.fastq	Fourth_instar	Fourth_instar	26001	1560.64538825293
FRI2	Fourth2_R1.trim.fastq	Fourth2_R2.trim.fastq	Fourth_instar	Fourth_instar	27001	1595.82786147187
FRI2	Fourth2_R1.trim.fastq	Fourth2_R2.trim.fastq	Fourth_instar	Fourth_instar	28001	1630.55865812194
FRI2	Fourth2_R1.trim.fastq	Fourth2_R2.trim.fastq	Fourth_instar	Fourth_instar	29001	1664.86154924965
FRI2	Fourth2_R1.trim.fastq	Fourth2_R2.trim.fastq	Fourth_instar	Fourth_instar	30001	1698.75814233321
FRI2	Fourth2_R1.trim.fastq	Fourth2_R2.trim.fastq	Fourth_instar	Fourth_instar	18001	1259.04684171788
FRI2	Fourth2_R1.trim.fastq	Fourth2_R2.trim.fastq	Fourth_instar	Fourth_instar	19001	1299.09498304697
FRI2	Fourth2_R1.trim.fastq	Fourth2_R2.trim.fastq	Fourth_instar	Fourth_instar	20001	1338.36956063638
FRI2	Fourth2_R1.trim.fastq	Fourth2_R2.trim.fastq	Fourth_instar	Fourth_instar	21001	1376.93005260542
FRI2	Fourth2_R1.trim.fastq	Fourth2_R2.trim.fastq	Fourth_instar	Fourth_instar	22001	1414.82852285927
FRI2	Fourth2_R1.trim.fastq	Fourth2_R2.trim.fastq	Fourth_instar	Fourth_instar	23001	1452.11082988506
FRI2	Fourth2_R1.trim.fastq	Fourth2_R2.trim.fastq	Fourth_instar	Fourth_instar	24001	1488.81759638427
FRI2	Fourth2_R1.trim.fastq	Fourth2_R2.trim.fastq	Fourth_instar	Fourth_instar	25001	1524.98499460332
FRI2	Fourth2_R1.trim.fastq	Fourth2_R2.trim.fastq	Fourth_instar	Fourth_instar	37001	1926.12378348374
FRI2	Fourth2_R1.trim.fastq	Fourth2_R2.trim.fastq	Fourth_instar	Fourth_instar	38001	1957.35949421384
FRI2	Fourth2_R1.trim.fastq	Fourth2_R2.trim.fastq	Fourth_instar	Fourth_instar	39001	1988.31902486433
FRI2	Fourth2_R1.trim.fastq	Fourth2_R2.trim.fastq	Fourth_instar	Fourth_instar	40001	2019.01207754758
FRI2	Fourth2_R1.trim.fastq	Fourth2_R2.trim.fastq	Fourth_instar	Fourth_instar	41001	2049.44771863197
FRI2	Fourth2_R1.trim.fastq	Fourth2_R2.trim.fastq	Fourth_instar	Fourth_instar	42001	2079.63443557183
FRI2	Fourth2_R1.trim.fastq	Fourth2_R2.trim.fastq	Fourth_instar	Fourth_instar	43001	2109.58018758273
FRI2	Fourth2_R1.trim.fastq	Fourth2_R2.trim.fastq	Fourth_instar	Fourth_instar	44001	2139.29245079636
FRI2	Fourth2_R1.trim.fastq	Fourth2_R2.trim.fastq	Fourth_instar	Fourth_instar	45001	2168.77825855619
FRI2	Fourth2_R1.trim.fastq	Fourth2_R2.trim.fastq	Fourth_instar	Fourth_instar	46001	2198.04423757227
FRI2	Fourth2_R1.trim.fastq	Fourth2_R2.trim.fastq	Fourth_instar	Fourth_instar	47001	2227.0966403432
FRI2	Fourth2_R1.trim.fastq	Fourth2_R2.trim.fastq	Fourth_instar	Fourth_instar	48001	2255.94137428419
FRI2	Fourth2_R1.trim.fastq	Fourth2_R2.trim.fastq	Fourth_instar	Fourth_instar	62001	2640.63588330865
FRI2	Fourth2_R1.trim.fastq	Fourth2_R2.trim.fastq	Fourth_instar	Fourth_instar	63001	2666.90313483376
FRI2	Fourth2_R1.trim.fastq	Fourth2_R2.trim.fastq	Fourth_instar	Fourth_instar	64001	2693.02597775065
FRI2	Fourth2_R1.trim.fastq	Fourth2_R2.trim.fastq	Fourth_instar	Fourth_instar	65001	2719.00705886277
FRI2	Fourth2_R1.trim.fastq	Fourth2_R2.trim.fastq	Fourth_instar	Fourth_instar	66001	2744.8489217499
FRI2	Fourth2_R1.trim.fastq	Fourth2_R2.trim.fastq	Fourth_instar	Fourth_instar	67001	2770.55401232618
FRI2	Fourth2_R1.trim.fastq	Fourth2_R2.trim.fastq	Fourth_instar	Fourth_instar	68001	2796.12468412061
FRI2	Fourth2_R1.trim.fastq	Fourth2_R2.trim.fastq	Fourth_instar	Fourth_instar	56001	2479.83693557101
FRI2	Fourth2_R1.trim.fastq	Fourth2_R2.trim.fastq	Fourth_instar	Fourth_instar	57001	2507.03282807439
FRI2	Fourth2_R1.trim.fastq	Fourth2_R2.trim.fastq	Fourth_instar	Fourth_instar	58001	2534.06588910221
FRI2	Fourth2_R1.trim.fastq	Fourth2_R2.trim.fastq	Fourth_instar	Fourth_instar	59001	2560.93952988508
FRI2	Fourth2_R1.trim.fastq	Fourth2_R2.trim.fastq	Fourth_instar	Fourth_instar	60001	2587.65701416547
FRI2	Fourth2_R1.trim.fastq	Fourth2_R2.trim.fastq	Fourth_instar	Fourth_instar	61001	2614.22146705945
FRI2	Fourth2_R1.trim.fastq	Fourth2_R2.trim.fastq	Fourth_instar	Fourth_instar	35001	1862.78143965269
FRI2	Fourth2_R1.trim.fastq	Fourth2_R2.trim.fastq	Fourth_instar	Fourth_instar	36001	1894.60149035457
FRI2	Fourth2_R1.trim.fastq	Fourth2_R2.trim.fastq	Fourth_instar	Fourth_instar	77001	3020.56021653722
FRI2	Fourth2_R1.trim.fastq	Fourth2_R2.trim.fastq	Fourth_instar	Fourth_instar	78001	3044.89891394493
FRI2	Fourth2_R1.trim.fastq	Fourth2_R2.trim.fastq	Fourth_instar	Fourth_instar	79001	3069.12417045402
FRI2	Fourth2_R1.trim.fastq	Fourth2_R2.trim.fastq	Fourth_instar	Fourth_instar	80001	3093.23753283375
FRI2	Fourth2_R1.trim.fastq	Fourth2_R2.trim.fastq	Fourth_instar	Fourth_instar	81001	3117.2404992566
FRI2	Fourth2_R1.trim.fastq	Fourth2_R2.trim.fastq	Fourth_instar	Fourth_instar	69001	2821.56320309423
FRI2	Fourth2_R1.trim.fastq	Fourth2_R2.trim.fastq	Fourth_instar	Fourth_instar	70001	2846.87175221473
FRI2	Fourth2_R1.trim.fastq	Fourth2_R2.trim.fastq	Fourth_instar	Fourth_instar	31001	1732.26814340971
FRI2	Fourth2_R1.trim.fastq	Fourth2_R2.trim.fastq	Fourth_instar	Fourth_instar	32001	1765.40958023993
FRI2	Fourth2_R1.trim.fastq	Fourth2_R2.trim.fastq	Fourth_instar	Fourth_instar	33001	1798.1989933958
FRI2	Fourth2_R1.trim.fastq	Fourth2_R2.trim.fastq	Fourth_instar	Fourth_instar	34001	1830.65160073089
FRI2	Fourth2_R1.trim.fastq	Fourth2_R2.trim.fastq	Fourth_instar	Fourth_instar	87086	3261
FRI2	Fourth2_R1.trim.fastq	Fourth2_R2.trim.fastq	Fourth_instar	Fourth_instar	75001	2971.53605539254
FRI2	Fourth2_R1.trim.fastq	Fourth2_R2.trim.fastq	Fourth_instar	Fourth_instar	76001	2996.10648062597
FRI2	Fourth2_R1.trim.fastq	Fourth2_R2.trim.fastq	Fourth_instar	Fourth_instar	82001	3141.13452141287
FRI2	Fourth2_R1.trim.fastq	Fourth2_R2.trim.fastq	Fourth_instar	Fourth_instar	83001	3164.92100649803
FRI2	Fourth2_R1.trim.fastq	Fourth2_R2.trim.fastq	Fourth_instar	Fourth_instar	84001	3188.60131908288
FRI2	Fourth2_R1.trim.fastq	Fourth2_R2.trim.fastq	Fourth_instar	Fourth_instar	85001	3212.17678288117
FRI2	Fourth2_R1.trim.fastq	Fourth2_R2.trim.fastq	Fourth_instar	Fourth_instar	86001	3235.64868241226
FRI2	Fourth2_R1.trim.fastq	Fourth2_R2.trim.fastq	Fourth_instar	Fourth_instar	87001	3259.01826456633
FRI2	Fourth2_R1.trim.fastq	Fourth2_R2.trim.fastq	Fourth_instar	Fourth_instar	74001	2946.84723425652
FRI2	Fourth2_R1.trim.fastq	Fourth2_R2.trim.fastq	Fourth_instar	Fourth_instar	71001	2872.05243568444
FRI2	Fourth2_R1.trim.fastq	Fourth2_R2.trim.fastq	Fourth_instar	Fourth_instar	72001	2897.10728291425
FRI2	Fourth2_R1.trim.fastq	Fourth2_R2.trim.fastq	Fourth_instar	Fourth_instar	73001	2922.03825220628
			Fourth_instar	Fourth_instar
FRI3	Fourth3_R1.trim.fastq	Fourth3_R2.trim.fastq	Fourth_instar	Fourth_instar	7001	903.796203876853
FRI3	Fourth3_R1.trim.fastq	Fourth3_R2.trim.fastq	Fourth_instar	Fourth_instar	2001	447.285174594765
FRI3	Fourth3_R1.trim.fastq	Fourth3_R2.trim.fastq	Fourth_instar	Fourth_instar	4001	661.005360546732
FRI3	Fourth3_R1.trim.fastq	Fourth3_R2.trim.fastq	Fourth_instar	Fourth_instar	5001	748.574820131925
FRI3	Fourth3_R1.trim.fastq	Fourth3_R2.trim.fastq	Fourth_instar	Fourth_instar	6001	828.87832915229
FRI3	Fourth3_R1.trim.fastq	Fourth3_R2.trim.fastq	Fourth_instar	Fourth_instar	18001	1554.37691519539
FRI3	Fourth3_R1.trim.fastq	Fourth3_R2.trim.fastq	Fourth_instar	Fourth_instar	3001	562.844018600192
FRI3	Fourth3_R1.trim.fastq	Fourth3_R2.trim.fastq	Fourth_instar	Fourth_instar	16001	1450.89133729236
FRI3	Fourth3_R1.trim.fastq	Fourth3_R2.trim.fastq	Fourth_instar	Fourth_instar	17001	1503.1958670396
FRI3	Fourth3_R1.trim.fastq	Fourth3_R2.trim.fastq	Fourth_instar	Fourth_instar	9001	1041.7931522048
FRI3	Fourth3_R1.trim.fastq	Fourth3_R2.trim.fastq	Fourth_instar	Fourth_instar	19001	1604.52298795687
FRI3	Fourth3_R1.trim.fastq	Fourth3_R2.trim.fastq	Fourth_instar	Fourth_instar	20001	1653.71119037469
FRI3	Fourth3_R1.trim.fastq	Fourth3_R2.trim.fastq	Fourth_instar	Fourth_instar	8001	974.504061707822
FRI3	Fourth3_R1.trim.fastq	Fourth3_R2.trim.fastq	Fourth_instar	Fourth_instar	1001	296.430437079132
FRI3	Fourth3_R1.trim.fastq	Fourth3_R2.trim.fastq	Fourth_instar	Fourth_instar	1	0.999999999997782
FRI3	Fourth3_R1.trim.fastq	Fourth3_R2.trim.fastq	Fourth_instar	Fourth_instar	15001	1397.36089652937
FRI3	Fourth3_R1.trim.fastq	Fourth3_R2.trim.fastq	Fourth_instar	Fourth_instar	32001	2187.86364148516
FRI3	Fourth3_R1.trim.fastq	Fourth3_R2.trim.fastq	Fourth_instar	Fourth_instar	33001	2228.75633506216
FRI3	Fourth3_R1.trim.fastq	Fourth3_R2.trim.fastq	Fourth_instar	Fourth_instar	34001	2269.20514003731
FRI3	Fourth3_R1.trim.fastq	Fourth3_R2.trim.fastq	Fourth_instar	Fourth_instar	35001	2309.22722307775
FRI3	Fourth3_R1.trim.fastq	Fourth3_R2.trim.fastq	Fourth_instar	Fourth_instar	36001	2348.83845818169
FRI3	Fourth3_R1.trim.fastq	Fourth3_R2.trim.fastq	Fourth_instar	Fourth_instar	21001	1702.00918100574
FRI3	Fourth3_R1.trim.fastq	Fourth3_R2.trim.fastq	Fourth_instar	Fourth_instar	22001	1749.47671032828
FRI3	Fourth3_R1.trim.fastq	Fourth3_R2.trim.fastq	Fourth_instar	Fourth_instar	10001	1106.22654042685
FRI3	Fourth3_R1.trim.fastq	Fourth3_R2.trim.fastq	Fourth_instar	Fourth_instar	11001	1168.22259917988
FRI3	Fourth3_R1.trim.fastq	Fourth3_R2.trim.fastq	Fourth_instar	Fourth_instar	12001	1228.10299905168
FRI3	Fourth3_R1.trim.fastq	Fourth3_R2.trim.fastq	Fourth_instar	Fourth_instar	13001	1286.12194768464
FRI3	Fourth3_R1.trim.fastq	Fourth3_R2.trim.fastq	Fourth_instar	Fourth_instar	14001	1342.48487977977
FRI3	Fourth3_R1.trim.fastq	Fourth3_R2.trim.fastq	Fourth_instar	Fourth_instar	27001	1976.03171314005
FRI3	Fourth3_R1.trim.fastq	Fourth3_R2.trim.fastq	Fourth_instar	Fourth_instar	28001	2019.45725983931
FRI3	Fourth3_R1.trim.fastq	Fourth3_R2.trim.fastq	Fourth_instar	Fourth_instar	29001	2062.32819483977
FRI3	Fourth3_R1.trim.fastq	Fourth3_R2.trim.fastq	Fourth_instar	Fourth_instar	30001	2104.67062850081
FRI3	Fourth3_R1.trim.fastq	Fourth3_R2.trim.fastq	Fourth_instar	Fourth_instar	31001	2146.50846490752
FRI3	Fourth3_R1.trim.fastq	Fourth3_R2.trim.fastq	Fourth_instar	Fourth_instar	40001	2503.45341499025
FRI3	Fourth3_R1.trim.fastq	Fourth3_R2.trim.fastq	Fourth_instar	Fourth_instar	37001	2388.05354514756
FRI3	Fourth3_R1.trim.fastq	Fourth3_R2.trim.fastq	Fourth_instar	Fourth_instar	38001	2426.88611404119
FRI3	Fourth3_R1.trim.fastq	Fourth3_R2.trim.fastq	Fourth_instar	Fourth_instar	39001	2465.34881783217
FRI3	Fourth3_R1.trim.fastq	Fourth3_R2.trim.fastq	Fourth_instar	Fourth_instar	41001	2541.21084359744
FRI3	Fourth3_R1.trim.fastq	Fourth3_R2.trim.fastq	Fourth_instar	Fourth_instar	41502	2560
FRI3	Fourth3_R1.trim.fastq	Fourth3_R2.trim.fastq	Fourth_instar	Fourth_instar	26001	1932.02295813994
FRI3	Fourth3_R1.trim.fastq	Fourth3_R2.trim.fastq	Fourth_instar	Fourth_instar	23001	1796.16684792345
FRI3	Fourth3_R1.trim.fastq	Fourth3_R2.trim.fastq	Fourth_instar	Fourth_instar	24001	1842.12697315692
FRI3	Fourth3_R1.trim.fastq	Fourth3_R2.trim.fastq	Fourth_instar	Fourth_instar	25001	1887.39958318939
			Fourth_instar	Fourth_instar
FRI4	Fourth4_R1.trim.fastq	Fourth4_R2.trim.fastq	Fourth_instar	Fourth_instar	7001	794.808254435465
FRI4	Fourth4_R1.trim.fastq	Fourth4_R2.trim.fastq	Fourth_instar	Fourth_instar	2001	381.997408168396
FRI4	Fourth4_R1.trim.fastq	Fourth4_R2.trim.fastq	Fourth_instar	Fourth_instar	6001	726.508579779383
FRI4	Fourth4_R1.trim.fastq	Fourth4_R2.trim.fastq	Fourth_instar	Fourth_instar	3001	485.084910121397
FRI4	Fourth4_R1.trim.fastq	Fourth4_R2.trim.fastq	Fourth_instar	Fourth_instar	4001	573.780896318377
FRI4	Fourth4_R1.trim.fastq	Fourth4_R2.trim.fastq	Fourth_instar	Fourth_instar	5001	653.359548908956
FRI4	Fourth4_R1.trim.fastq	Fourth4_R2.trim.fastq	Fourth_instar	Fourth_instar	8001	859.27697139415
FRI4	Fourth4_R1.trim.fastq	Fourth4_R2.trim.fastq	Fourth_instar	Fourth_instar	44001	2393.10039526051
FRI4	Fourth4_R1.trim.fastq	Fourth4_R2.trim.fastq	Fourth_instar	Fourth_instar	45001	2426.89237766142
FRI4	Fourth4_R1.trim.fastq	Fourth4_R2.trim.fastq	Fourth_instar	Fourth_instar	46001	2460.44091985405
FRI4	Fourth4_R1.trim.fastq	Fourth4_R2.trim.fastq	Fourth_instar	Fourth_instar	1	1.00000000000296
FRI4	Fourth4_R1.trim.fastq	Fourth4_R2.trim.fastq	Fourth_instar	Fourth_instar	1001	251.039820229759
FRI4	Fourth4_R1.trim.fastq	Fourth4_R2.trim.fastq	Fourth_instar	Fourth_instar	40001	2255.33768061692
FRI4	Fourth4_R1.trim.fastq	Fourth4_R2.trim.fastq	Fourth_instar	Fourth_instar	41001	2290.18488359984
FRI4	Fourth4_R1.trim.fastq	Fourth4_R2.trim.fastq	Fourth_instar	Fourth_instar	42001	2324.75503047213
FRI4	Fourth4_R1.trim.fastq	Fourth4_R2.trim.fastq	Fourth_instar	Fourth_instar	43001	2359.05732116615
FRI4	Fourth4_R1.trim.fastq	Fourth4_R2.trim.fastq	Fourth_instar	Fourth_instar	18001	1387.25271435556
FRI4	Fourth4_R1.trim.fastq	Fourth4_R2.trim.fastq	Fourth_instar	Fourth_instar	19001	1432.89081536944
FRI4	Fourth4_R1.trim.fastq	Fourth4_R2.trim.fastq	Fourth_instar	Fourth_instar	20001	1477.66636752522
FRI4	Fourth4_R1.trim.fastq	Fourth4_R2.trim.fastq	Fourth_instar	Fourth_instar	21001	1521.64327091495
FRI4	Fourth4_R1.trim.fastq	Fourth4_R2.trim.fastq	Fourth_instar	Fourth_instar	9001	920.615469630123
FRI4	Fourth4_R1.trim.fastq	Fourth4_R2.trim.fastq	Fourth_instar	Fourth_instar	10001	979.330570153268
FRI4	Fourth4_R1.trim.fastq	Fourth4_R2.trim.fastq	Fourth_instar	Fourth_instar	11001	1035.80350911782
FRI4	Fourth4_R1.trim.fastq	Fourth4_R2.trim.fastq	Fourth_instar	Fourth_instar	12001	1090.33020005978
FRI4	Fourth4_R1.trim.fastq	Fourth4_R2.trim.fastq	Fourth_instar	Fourth_instar	13001	1143.14623029801
FRI4	Fourth4_R1.trim.fastq	Fourth4_R2.trim.fastq	Fourth_instar	Fourth_instar	14001	1194.44307940161
FRI4	Fourth4_R1.trim.fastq	Fourth4_R2.trim.fastq	Fourth_instar	Fourth_instar	15001	1244.37905114243
FRI4	Fourth4_R1.trim.fastq	Fourth4_R2.trim.fastq	Fourth_instar	Fourth_instar	16001	1293.08689110983
FRI4	Fourth4_R1.trim.fastq	Fourth4_R2.trim.fastq	Fourth_instar	Fourth_instar	17001	1340.67925170949
FRI4	Fourth4_R1.trim.fastq	Fourth4_R2.trim.fastq	Fourth_instar	Fourth_instar	30001	1889.0798648676
FRI4	Fourth4_R1.trim.fastq	Fourth4_R2.trim.fastq	Fourth_instar	Fourth_instar	31001	1927.37263893717
FRI4	Fourth4_R1.trim.fastq	Fourth4_R2.trim.fastq	Fourth_instar	Fourth_instar	32001	1965.25059028175
FRI4	Fourth4_R1.trim.fastq	Fourth4_R2.trim.fastq	Fourth_instar	Fourth_instar	33001	2002.73265597846
FRI4	Fourth4_R1.trim.fastq	Fourth4_R2.trim.fastq	Fourth_instar	Fourth_instar	34001	2039.8362979046
FRI4	Fourth4_R1.trim.fastq	Fourth4_R2.trim.fastq	Fourth_instar	Fourth_instar	35001	2076.57765398381
FRI4	Fourth4_R1.trim.fastq	Fourth4_R2.trim.fastq	Fourth_instar	Fourth_instar	36001	2112.97167038263
FRI4	Fourth4_R1.trim.fastq	Fourth4_R2.trim.fastq	Fourth_instar	Fourth_instar	37001	2149.03221766509
FRI4	Fourth4_R1.trim.fastq	Fourth4_R2.trim.fastq	Fourth_instar	Fourth_instar	38001	2184.77219291812
FRI4	Fourth4_R1.trim.fastq	Fourth4_R2.trim.fastq	Fourth_instar	Fourth_instar	39001	2220.2036101911
FRI4	Fourth4_R1.trim.fastq	Fourth4_R2.trim.fastq	Fourth_instar	Fourth_instar	53001	2689.02333395438
FRI4	Fourth4_R1.trim.fastq	Fourth4_R2.trim.fastq	Fourth_instar	Fourth_instar	54001	2720.8537781998
FRI4	Fourth4_R1.trim.fastq	Fourth4_R2.trim.fastq	Fourth_instar	Fourth_instar	55001	2752.49345769158
FRI4	Fourth4_R1.trim.fastq	Fourth4_R2.trim.fastq	Fourth_instar	Fourth_instar	56001	2783.94685544155
FRI4	Fourth4_R1.trim.fastq	Fourth4_R2.trim.fastq	Fourth_instar	Fourth_instar	57001	2815.21824514303
FRI4	Fourth4_R1.trim.fastq	Fourth4_R2.trim.fastq	Fourth_instar	Fourth_instar	58001	2846.31170455647
FRI4	Fourth4_R1.trim.fastq	Fourth4_R2.trim.fastq	Fourth_instar	Fourth_instar	59001	2877.23112762277
FRI4	Fourth4_R1.trim.fastq	Fourth4_R2.trim.fastq	Fourth_instar	Fourth_instar	47001	2493.75323698196
FRI4	Fourth4_R1.trim.fastq	Fourth4_R2.trim.fastq	Fourth_instar	Fourth_instar	48001	2526.83614156747
FRI4	Fourth4_R1.trim.fastq	Fourth4_R2.trim.fastq	Fourth_instar	Fourth_instar	49001	2559.69607386456
FRI4	Fourth4_R1.trim.fastq	Fourth4_R2.trim.fastq	Fourth_instar	Fourth_instar	50001	2592.33912950145
FRI4	Fourth4_R1.trim.fastq	Fourth4_R2.trim.fastq	Fourth_instar	Fourth_instar	51001	2624.77108449654
FRI4	Fourth4_R1.trim.fastq	Fourth4_R2.trim.fastq	Fourth_instar	Fourth_instar	52001	2656.99741817793
FRI4	Fourth4_R1.trim.fastq	Fourth4_R2.trim.fastq	Fourth_instar	Fourth_instar	26001	1731.3196583034
FRI4	Fourth4_R1.trim.fastq	Fourth4_R2.trim.fastq	Fourth_instar	Fourth_instar	27001	1771.49727045804
FRI4	Fourth4_R1.trim.fastq	Fourth4_R2.trim.fastq	Fourth_instar	Fourth_instar	28001	1811.16565609425
FRI4	Fourth4_R1.trim.fastq	Fourth4_R2.trim.fastq	Fourth_instar	Fourth_instar	29001	1850.35168225985
FRI4	Fourth4_R1.trim.fastq	Fourth4_R2.trim.fastq	Fourth_instar	Fourth_instar	70001	3206.81762910827
FRI4	Fourth4_R1.trim.fastq	Fourth4_R2.trim.fastq	Fourth_instar	Fourth_instar	71001	3235.89835549832
FRI4	Fourth4_R1.trim.fastq	Fourth4_R2.trim.fastq	Fourth_instar	Fourth_instar	72001	3264.84300196469
FRI4	Fourth4_R1.trim.fastq	Fourth4_R2.trim.fastq	Fourth_instar	Fourth_instar	60001	2907.98023573458
FRI4	Fourth4_R1.trim.fastq	Fourth4_R2.trim.fastq	Fourth_instar	Fourth_instar	61001	2938.56258797255
FRI4	Fourth4_R1.trim.fastq	Fourth4_R2.trim.fastq	Fourth_instar	Fourth_instar	22001	1564.87794634161
FRI4	Fourth4_R1.trim.fastq	Fourth4_R2.trim.fastq	Fourth_instar	Fourth_instar	23001	1607.42048466519
FRI4	Fourth4_R1.trim.fastq	Fourth4_R2.trim.fastq	Fourth_instar	Fourth_instar	24001	1649.31557850516
FRI4	Fourth4_R1.trim.fastq	Fourth4_R2.trim.fastq	Fourth_instar	Fourth_instar	25001	1690.60328541797
FRI4	Fourth4_R1.trim.fastq	Fourth4_R2.trim.fastq	Fourth_instar	Fourth_instar	78294	3444
FRI4	Fourth4_R1.trim.fastq	Fourth4_R2.trim.fastq	Fourth_instar	Fourth_instar	66001	3089.08734781413
FRI4	Fourth4_R1.trim.fastq	Fourth4_R2.trim.fastq	Fourth_instar	Fourth_instar	67001	3118.73591800696
FRI4	Fourth4_R1.trim.fastq	Fourth4_R2.trim.fastq	Fourth_instar	Fourth_instar	68001	3148.2388081981
FRI4	Fourth4_R1.trim.fastq	Fourth4_R2.trim.fastq	Fourth_instar	Fourth_instar	69001	3177.59856343363
FRI4	Fourth4_R1.trim.fastq	Fourth4_R2.trim.fastq	Fourth_instar	Fourth_instar	75001	3350.88177095072
FRI4	Fourth4_R1.trim.fastq	Fourth4_R2.trim.fastq	Fourth_instar	Fourth_instar	76001	3379.30300247882
FRI4	Fourth4_R1.trim.fastq	Fourth4_R2.trim.fastq	Fourth_instar	Fourth_instar	73001	3293.65374082385
FRI4	Fourth4_R1.trim.fastq	Fourth4_R2.trim.fastq	Fourth_instar	Fourth_instar	74001	3322.33266092379
FRI4	Fourth4_R1.trim.fastq	Fourth4_R2.trim.fastq	Fourth_instar	Fourth_instar	65001	3059.29044798364
FRI4	Fourth4_R1.trim.fastq	Fourth4_R2.trim.fastq	Fourth_instar	Fourth_instar	77001	3407.59821278774
FRI4	Fourth4_R1.trim.fastq	Fourth4_R2.trim.fastq	Fourth_instar	Fourth_instar	78001	3435.76918746528
FRI4	Fourth4_R1.trim.fastq	Fourth4_R2.trim.fastq	Fourth_instar	Fourth_instar	64001	3029.34245898109
FRI4	Fourth4_R1.trim.fastq	Fourth4_R2.trim.fastq	Fourth_instar	Fourth_instar	62001	2968.98159055318
FRI4	Fourth4_R1.trim.fastq	Fourth4_R2.trim.fastq	Fourth_instar	Fourth_instar	63001	2999.24050556673
			Fourth_instar	Fourth_instar
FRI5	Fourth5_R1.trim.fastq	Fourth5_R2.trim.fastq	Fourth_instar	Fourth_instar	48001	2547.64622186464
FRI5	Fourth5_R1.trim.fastq	Fourth5_R2.trim.fastq	Fourth_instar	Fourth_instar	43001	2387.12431571074
FRI5	Fourth5_R1.trim.fastq	Fourth5_R2.trim.fastq	Fourth_instar	Fourth_instar	47001	2516.05537662523
FRI5	Fourth5_R1.trim.fastq	Fourth5_R2.trim.fastq	Fourth_instar	Fourth_instar	5001	702.00311987224
FRI5	Fourth5_R1.trim.fastq	Fourth5_R2.trim.fastq	Fourth_instar	Fourth_instar	44001	2419.75796354879
FRI5	Fourth5_R1.trim.fastq	Fourth5_R2.trim.fastq	Fourth_instar	Fourth_instar	45001	2452.11888353519
FRI5	Fourth5_R1.trim.fastq	Fourth5_R2.trim.fastq	Fourth_instar	Fourth_instar	46001	2484.21540304797
FRI5	Fourth5_R1.trim.fastq	Fourth5_R2.trim.fastq	Fourth_instar	Fourth_instar	9001	973.811396872871
FRI5	Fourth5_R1.trim.fastq	Fourth5_R2.trim.fastq	Fourth_instar	Fourth_instar	6001	776.773122110068
FRI5	Fourth5_R1.trim.fastq	Fourth5_R2.trim.fastq	Fourth_instar	Fourth_instar	7001	846.327229532567
FRI5	Fourth5_R1.trim.fastq	Fourth5_R2.trim.fastq	Fourth_instar	Fourth_instar	8001	911.755890190493
FRI5	Fourth5_R1.trim.fastq	Fourth5_R2.trim.fastq	Fourth_instar	Fourth_instar	42001	2354.20910025245
FRI5	Fourth5_R1.trim.fastq	Fourth5_R2.trim.fastq	Fourth_instar	Fourth_instar	1001	282.02923532442
FRI5	Fourth5_R1.trim.fastq	Fourth5_R2.trim.fastq	Fourth_instar	Fourth_instar	2001	421.425103186084
FRI5	Fourth5_R1.trim.fastq	Fourth5_R2.trim.fastq	Fourth_instar	Fourth_instar	3001	528.787888908844
FRI5	Fourth5_R1.trim.fastq	Fourth5_R2.trim.fastq	Fourth_instar	Fourth_instar	4001	620.319723101817
FRI5	Fourth5_R1.trim.fastq	Fourth5_R2.trim.fastq	Fourth_instar	Fourth_instar	18001	1440.40950913561
FRI5	Fourth5_R1.trim.fastq	Fourth5_R2.trim.fastq	Fourth_instar	Fourth_instar	19001	1485.58258180109
FRI5	Fourth5_R1.trim.fastq	Fourth5_R2.trim.fastq	Fourth_instar	Fourth_instar	20001	1529.82854115338
FRI5	Fourth5_R1.trim.fastq	Fourth5_R2.trim.fastq	Fourth_instar	Fourth_instar	21001	1573.21543596417
FRI5	Fourth5_R1.trim.fastq	Fourth5_R2.trim.fastq	Fourth_instar	Fourth_instar	22001	1615.80330106873
FRI5	Fourth5_R1.trim.fastq	Fourth5_R2.trim.fastq	Fourth_instar	Fourth_instar	10001	1033.04002806896
FRI5	Fourth5_R1.trim.fastq	Fourth5_R2.trim.fastq	Fourth_instar	Fourth_instar	11001	1089.85399886324
FRI5	Fourth5_R1.trim.fastq	Fourth5_R2.trim.fastq	Fourth_instar	Fourth_instar	12001	1144.57376950897
FRI5	Fourth5_R1.trim.fastq	Fourth5_R2.trim.fastq	Fourth_instar	Fourth_instar	13001	1197.4544589438
FRI5	Fourth5_R1.trim.fastq	Fourth5_R2.trim.fastq	Fourth_instar	Fourth_instar	14001	1248.70314627078
FRI5	Fourth5_R1.trim.fastq	Fourth5_R2.trim.fastq	Fourth_instar	Fourth_instar	15001	1298.49065804309
FRI5	Fourth5_R1.trim.fastq	Fourth5_R2.trim.fastq	Fourth_instar	Fourth_instar	16001	1346.95986487714
FRI5	Fourth5_R1.trim.fastq	Fourth5_R2.trim.fastq	Fourth_instar	Fourth_instar	17001	1394.23168191641
FRI5	Fourth5_R1.trim.fastq	Fourth5_R2.trim.fastq	Fourth_instar	Fourth_instar	32001	2007.15571482788
FRI5	Fourth5_R1.trim.fastq	Fourth5_R2.trim.fastq	Fourth_instar	Fourth_instar	33001	2043.5240185606
FRI5	Fourth5_R1.trim.fastq	Fourth5_R2.trim.fastq	Fourth_instar	Fourth_instar	34001	2079.48165009026
FRI5	Fourth5_R1.trim.fastq	Fourth5_R2.trim.fastq	Fourth_instar	Fourth_instar	35001	2115.04601122832
FRI5	Fourth5_R1.trim.fastq	Fourth5_R2.trim.fastq	Fourth_instar	Fourth_instar	36001	2150.23324061962
FRI5	Fourth5_R1.trim.fastq	Fourth5_R2.trim.fastq	Fourth_instar	Fourth_instar	37001	2185.05833454194
FRI5	Fourth5_R1.trim.fastq	Fourth5_R2.trim.fastq	Fourth_instar	Fourth_instar	38001	2219.53525316566
FRI5	Fourth5_R1.trim.fastq	Fourth5_R2.trim.fastq	Fourth_instar	Fourth_instar	39001	2253.67701470682
FRI5	Fourth5_R1.trim.fastq	Fourth5_R2.trim.fastq	Fourth_instar	Fourth_instar	40001	2287.49577888046
FRI5	Fourth5_R1.trim.fastq	Fourth5_R2.trim.fastq	Fourth_instar	Fourth_instar	41001	2321.00292136844
FRI5	Fourth5_R1.trim.fastq	Fourth5_R2.trim.fastq	Fourth_instar	Fourth_instar	1	1.0000000000033
FRI5	Fourth5_R1.trim.fastq	Fourth5_R2.trim.fastq	Fourth_instar	Fourth_instar	54001	2732.32758111222
FRI5	Fourth5_R1.trim.fastq	Fourth5_R2.trim.fastq	Fourth_instar	Fourth_instar	55001	2762.35170169381
FRI5	Fourth5_R1.trim.fastq	Fourth5_R2.trim.fastq	Fourth_instar	Fourth_instar	56001	2792.17368253409
FRI5	Fourth5_R1.trim.fastq	Fourth5_R2.trim.fastq	Fourth_instar	Fourth_instar	57001	2821.79818515436
FRI5	Fourth5_R1.trim.fastq	Fourth5_R2.trim.fastq	Fourth_instar	Fourth_instar	58001	2851.22965985046
FRI5	Fourth5_R1.trim.fastq	Fourth5_R2.trim.fastq	Fourth_instar	Fourth_instar	59001	2880.47235939205
FRI5	Fourth5_R1.trim.fastq	Fourth5_R2.trim.fastq	Fourth_instar	Fourth_instar	60001	2909.5303516943
FRI5	Fourth5_R1.trim.fastq	Fourth5_R2.trim.fastq	Fourth_instar	Fourth_instar	61001	2938.40753154874
FRI5	Fourth5_R1.trim.fastq	Fourth5_R2.trim.fastq	Fourth_instar	Fourth_instar	49001	2578.99495207141
FRI5	Fourth5_R1.trim.fastq	Fourth5_R2.trim.fastq	Fourth_instar	Fourth_instar	50001	2610.10820597401
FRI5	Fourth5_R1.trim.fastq	Fourth5_R2.trim.fastq	Fourth_instar	Fourth_instar	51001	2640.99227493421
FRI5	Fourth5_R1.trim.fastq	Fourth5_R2.trim.fastq	Fourth_instar	Fourth_instar	52001	2671.65312766146
FRI5	Fourth5_R1.trim.fastq	Fourth5_R2.trim.fastq	Fourth_instar	Fourth_instar	53001	2702.09643309879
FRI5	Fourth5_R1.trim.fastq	Fourth5_R2.trim.fastq	Fourth_instar	Fourth_instar	28001	1857.17524320868
FRI5	Fourth5_R1.trim.fastq	Fourth5_R2.trim.fastq	Fourth_instar	Fourth_instar	29001	1895.39077439842
FRI5	Fourth5_R1.trim.fastq	Fourth5_R2.trim.fastq	Fourth_instar	Fourth_instar	30001	1933.11032284618
FRI5	Fourth5_R1.trim.fastq	Fourth5_R2.trim.fastq	Fourth_instar	Fourth_instar	31001	1970.35793644022
FRI5	Fourth5_R1.trim.fastq	Fourth5_R2.trim.fastq	Fourth_instar	Fourth_instar	70001	3190.7351690886
FRI5	Fourth5_R1.trim.fastq	Fourth5_R2.trim.fastq	Fourth_instar	Fourth_instar	71001	3217.98714851497
FRI5	Fourth5_R1.trim.fastq	Fourth5_R2.trim.fastq	Fourth_instar	Fourth_instar	72001	3245.09232536214
FRI5	Fourth5_R1.trim.fastq	Fourth5_R2.trim.fastq	Fourth_instar	Fourth_instar	73001	3272.05317136992
FRI5	Fourth5_R1.trim.fastq	Fourth5_R2.trim.fastq	Fourth_instar	Fourth_instar	23001	1657.645416859
FRI5	Fourth5_R1.trim.fastq	Fourth5_R2.trim.fastq	Fourth_instar	Fourth_instar	24001	1698.78932491552
FRI5	Fourth5_R1.trim.fastq	Fourth5_R2.trim.fastq	Fourth_instar	Fourth_instar	25001	1739.27765446508
FRI5	Fourth5_R1.trim.fastq	Fourth5_R2.trim.fastq	Fourth_instar	Fourth_instar	26001	1779.14880137802
FRI5	Fourth5_R1.trim.fastq	Fourth5_R2.trim.fastq	Fourth_instar	Fourth_instar	27001	1818.43749021043
FRI5	Fourth5_R1.trim.fastq	Fourth5_R2.trim.fastq	Fourth_instar	Fourth_instar	65001	3052.18054575606
FRI5	Fourth5_R1.trim.fastq	Fourth5_R2.trim.fastq	Fourth_instar	Fourth_instar	66001	3080.20673893021
FRI5	Fourth5_R1.trim.fastq	Fourth5_R2.trim.fastq	Fourth_instar	Fourth_instar	67001	3108.07240524986
FRI5	Fourth5_R1.trim.fastq	Fourth5_R2.trim.fastq	Fourth_instar	Fourth_instar	68001	3135.7804896128
FRI5	Fourth5_R1.trim.fastq	Fourth5_R2.trim.fastq	Fourth_instar	Fourth_instar	69001	3163.33383112931
FRI5	Fourth5_R1.trim.fastq	Fourth5_R2.trim.fastq	Fourth_instar	Fourth_instar	75001	3325.55136370773
FRI5	Fourth5_R1.trim.fastq	Fourth5_R2.trim.fastq	Fourth_instar	Fourth_instar	76001	3352.0932719055
FRI5	Fourth5_R1.trim.fastq	Fourth5_R2.trim.fastq	Fourth_instar	Fourth_instar	77001	3378.49998074508
FRI5	Fourth5_R1.trim.fastq	Fourth5_R2.trim.fastq	Fourth_instar	Fourth_instar	74001	3298.87207860294
FRI5	Fourth5_R1.trim.fastq	Fourth5_R2.trim.fastq	Fourth_instar	Fourth_instar	64001	3023.99076863374
FRI5	Fourth5_R1.trim.fastq	Fourth5_R2.trim.fastq	Fourth_instar	Fourth_instar	62001	2967.10763140097
FRI5	Fourth5_R1.trim.fastq	Fourth5_R2.trim.fastq	Fourth_instar	Fourth_instar	77362	3388
FRI5	Fourth5_R1.trim.fastq	Fourth5_R2.trim.fastq	Fourth_instar	Fourth_instar	63001	2995.63423140037
			Fourth_instar	Fourth_instar
FRI6	Fourth6_R1.trim.fastq	Fourth6_R2.trim.fastq	Fourth_instar	Fourth_instar	49001	2826.69931855283
FRI6	Fourth6_R1.trim.fastq	Fourth6_R2.trim.fastq	Fourth_instar	Fourth_instar	48001	2792.47884438788
FRI6	Fourth6_R1.trim.fastq	Fourth6_R2.trim.fastq	Fourth_instar	Fourth_instar	44001	2652.74973822279
FRI6	Fourth6_R1.trim.fastq	Fourth6_R2.trim.fastq	Fourth_instar	Fourth_instar	50001	2860.65048513427
FRI6	Fourth6_R1.trim.fastq	Fourth6_R2.trim.fastq	Fourth_instar	Fourth_instar	43001	2617.06329087746
FRI6	Fourth6_R1.trim.fastq	Fourth6_R2.trim.fastq	Fourth_instar	Fourth_instar	5001	767.286849025974
FRI6	Fourth6_R1.trim.fastq	Fourth6_R2.trim.fastq	Fourth_instar	Fourth_instar	45001	2688.12557115932
FRI6	Fourth6_R1.trim.fastq	Fourth6_R2.trim.fastq	Fourth_instar	Fourth_instar	46001	2723.19998285836
FRI6	Fourth6_R1.trim.fastq	Fourth6_R2.trim.fastq	Fourth_instar	Fourth_instar	47001	2757.98166484786
FRI6	Fourth6_R1.trim.fastq	Fourth6_R2.trim.fastq	Fourth_instar	Fourth_instar	51001	2894.3393708809
FRI6	Fourth6_R1.trim.fastq	Fourth6_R2.trim.fastq	Fourth_instar	Fourth_instar	6001	849.347855866514
FRI6	Fourth6_R1.trim.fastq	Fourth6_R2.trim.fastq	Fourth_instar	Fourth_instar	7001	925.630198162054
FRI6	Fourth6_R1.trim.fastq	Fourth6_R2.trim.fastq	Fourth_instar	Fourth_instar	8001	997.386786610332
FRI6	Fourth6_R1.trim.fastq	Fourth6_R2.trim.fastq	Fourth_instar	Fourth_instar	1	0.999999999999018
FRI6	Fourth6_R1.trim.fastq	Fourth6_R2.trim.fastq	Fourth_instar	Fourth_instar	1001	301.432401471319
FRI6	Fourth6_R1.trim.fastq	Fourth6_R2.trim.fastq	Fourth_instar	Fourth_instar	2001	456.968199584944
FRI6	Fourth6_R1.trim.fastq	Fourth6_R2.trim.fastq	Fourth_instar	Fourth_instar	3001	576.348732243541
FRI6	Fourth6_R1.trim.fastq	Fourth6_R2.trim.fastq	Fourth_instar	Fourth_instar	4001	677.45178598606
FRI6	Fourth6_R1.trim.fastq	Fourth6_R2.trim.fastq	Fourth_instar	Fourth_instar	60001	3186.7421993383
FRI6	Fourth6_R1.trim.fastq	Fourth6_R2.trim.fastq	Fourth_instar	Fourth_instar	61001	3218.12906534026
FRI6	Fourth6_R1.trim.fastq	Fourth6_R2.trim.fastq	Fourth_instar	Fourth_instar	62001	3249.3125090749
FRI6	Fourth6_R1.trim.fastq	Fourth6_R2.trim.fastq	Fourth_instar	Fourth_instar	63001	3280.29662053033
FRI6	Fourth6_R1.trim.fastq	Fourth6_R2.trim.fastq	Fourth_instar	Fourth_instar	64001	3311.08533193703
FRI6	Fourth6_R1.trim.fastq	Fourth6_R2.trim.fastq	Fourth_instar	Fourth_instar	52001	2927.77265718806
FRI6	Fourth6_R1.trim.fastq	Fourth6_R2.trim.fastq	Fourth_instar	Fourth_instar	53001	2960.95670377969
FRI6	Fourth6_R1.trim.fastq	Fourth6_R2.trim.fastq	Fourth_instar	Fourth_instar	54001	2993.8975702408
FRI6	Fourth6_R1.trim.fastq	Fourth6_R2.trim.fastq	Fourth_instar	Fourth_instar	55001	3026.6010359374
FRI6	Fourth6_R1.trim.fastq	Fourth6_R2.trim.fastq	Fourth_instar	Fourth_instar	56001	3059.07261822085
FRI6	Fourth6_R1.trim.fastq	Fourth6_R2.trim.fastq	Fourth_instar	Fourth_instar	57001	3091.3175893559
FRI6	Fourth6_R1.trim.fastq	Fourth6_R2.trim.fastq	Fourth_instar	Fourth_instar	58001	3123.34099197849
FRI6	Fourth6_R1.trim.fastq	Fourth6_R2.trim.fastq	Fourth_instar	Fourth_instar	59001	3155.14765349428
FRI6	Fourth6_R1.trim.fastq	Fourth6_R2.trim.fastq	Fourth_instar	Fourth_instar	74001	3608.99439223424
FRI6	Fourth6_R1.trim.fastq	Fourth6_R2.trim.fastq	Fourth_instar	Fourth_instar	75001	3637.85618122359
FRI6	Fourth6_R1.trim.fastq	Fourth6_R2.trim.fastq	Fourth_instar	Fourth_instar	76001	3666.56025341905
FRI6	Fourth6_R1.trim.fastq	Fourth6_R2.trim.fastq	Fourth_instar	Fourth_instar	77001	3695.10913948463
FRI6	Fourth6_R1.trim.fastq	Fourth6_R2.trim.fastq	Fourth_instar	Fourth_instar	78001	3723.50529825252
FRI6	Fourth6_R1.trim.fastq	Fourth6_R2.trim.fastq	Fourth_instar	Fourth_instar	79001	3751.75112041285
FRI6	Fourth6_R1.trim.fastq	Fourth6_R2.trim.fastq	Fourth_instar	Fourth_instar	80001	3779.84893199843
FRI6	Fourth6_R1.trim.fastq	Fourth6_R2.trim.fastq	Fourth_instar	Fourth_instar	81001	3807.80099767927
FRI6	Fourth6_R1.trim.fastq	Fourth6_R2.trim.fastq	Fourth_instar	Fourth_instar	81475	3821
FRI6	Fourth6_R1.trim.fastq	Fourth6_R2.trim.fastq	Fourth_instar	Fourth_instar	40001	2508.03990418959
FRI6	Fourth6_R1.trim.fastq	Fourth6_R2.trim.fastq	Fourth_instar	Fourth_instar	41001	2544.71901891328
FRI6	Fourth6_R1.trim.fastq	Fourth6_R2.trim.fastq	Fourth_instar	Fourth_instar	42001	2581.05649282852
FRI6	Fourth6_R1.trim.fastq	Fourth6_R2.trim.fastq	Fourth_instar	Fourth_instar	16001	1475.31199878912
FRI6	Fourth6_R1.trim.fastq	Fourth6_R2.trim.fastq	Fourth_instar	Fourth_instar	17001	1527.27205007847
FRI6	Fourth6_R1.trim.fastq	Fourth6_R2.trim.fastq	Fourth_instar	Fourth_instar	18001	1578.03261482063
FRI6	Fourth6_R1.trim.fastq	Fourth6_R2.trim.fastq	Fourth_instar	Fourth_instar	19001	1627.69022304549
FRI6	Fourth6_R1.trim.fastq	Fourth6_R2.trim.fastq	Fourth_instar	Fourth_instar	20001	1676.32889357633
FRI6	Fourth6_R1.trim.fastq	Fourth6_R2.trim.fastq	Fourth_instar	Fourth_instar	21001	1724.02227170575
FRI6	Fourth6_R1.trim.fastq	Fourth6_R2.trim.fastq	Fourth_instar	Fourth_instar	9001	1065.46307549929
FRI6	Fourth6_R1.trim.fastq	Fourth6_R2.trim.fastq	Fourth_instar	Fourth_instar	10001	1130.4625207619
FRI6	Fourth6_R1.trim.fastq	Fourth6_R2.trim.fastq	Fourth_instar	Fourth_instar	11001	1192.83519974808
FRI6	Fourth6_R1.trim.fastq	Fourth6_R2.trim.fastq	Fourth_instar	Fourth_instar	12001	1252.92855695617
FRI6	Fourth6_R1.trim.fastq	Fourth6_R2.trim.fastq	Fourth_instar	Fourth_instar	13001	1311.01818707746
FRI6	Fourth6_R1.trim.fastq	Fourth6_R2.trim.fastq	Fourth_instar	Fourth_instar	14001	1367.32747342899
FRI6	Fourth6_R1.trim.fastq	Fourth6_R2.trim.fastq	Fourth_instar	Fourth_instar	15001	1422.0406775359
FRI6	Fourth6_R1.trim.fastq	Fourth6_R2.trim.fastq	Fourth_instar	Fourth_instar	71001	3521.43625638476
FRI6	Fourth6_R1.trim.fastq	Fourth6_R2.trim.fastq	Fourth_instar	Fourth_instar	72001	3550.78715830204
FRI6	Fourth6_R1.trim.fastq	Fourth6_R2.trim.fastq	Fourth_instar	Fourth_instar	73001	3579.97228003455
FRI6	Fourth6_R1.trim.fastq	Fourth6_R2.trim.fastq	Fourth_instar	Fourth_instar	32001	2200.72920505614
FRI6	Fourth6_R1.trim.fastq	Fourth6_R2.trim.fastq	Fourth_instar	Fourth_instar	33001	2240.63519824757
FRI6	Fourth6_R1.trim.fastq	Fourth6_R2.trim.fastq	Fourth_instar	Fourth_instar	34001	2280.08033473329
FRI6	Fourth6_R1.trim.fastq	Fourth6_R2.trim.fastq	Fourth_instar	Fourth_instar	22001	1770.83532037538
FRI6	Fourth6_R1.trim.fastq	Fourth6_R2.trim.fastq	Fourth_instar	Fourth_instar	65001	3341.68242694726
FRI6	Fourth6_R1.trim.fastq	Fourth6_R2.trim.fastq	Fourth_instar	Fourth_instar	66001	3372.09154920229
FRI6	Fourth6_R1.trim.fastq	Fourth6_R2.trim.fastq	Fourth_instar	Fourth_instar	67001	3402.3162102866
FRI6	Fourth6_R1.trim.fastq	Fourth6_R2.trim.fastq	Fourth_instar	Fourth_instar	68001	3432.35979719395
FRI6	Fourth6_R1.trim.fastq	Fourth6_R2.trim.fastq	Fourth_instar	Fourth_instar	69001	3462.22557924258
FRI6	Fourth6_R1.trim.fastq	Fourth6_R2.trim.fastq	Fourth_instar	Fourth_instar	70001	3491.91671460649
FRI6	Fourth6_R1.trim.fastq	Fourth6_R2.trim.fastq	Fourth_instar	Fourth_instar	28001	2036.06405545963
FRI6	Fourth6_R1.trim.fastq	Fourth6_R2.trim.fastq	Fourth_instar	Fourth_instar	29001	2078.03436070678
FRI6	Fourth6_R1.trim.fastq	Fourth6_R2.trim.fastq	Fourth_instar	Fourth_instar	30001	2119.45170550361
FRI6	Fourth6_R1.trim.fastq	Fourth6_R2.trim.fastq	Fourth_instar	Fourth_instar	31001	2160.34203630229
FRI6	Fourth6_R1.trim.fastq	Fourth6_R2.trim.fastq	Fourth_instar	Fourth_instar	37001	2395.83223302159
FRI6	Fourth6_R1.trim.fastq	Fourth6_R2.trim.fastq	Fourth_instar	Fourth_instar	38001	2433.60934732642
FRI6	Fourth6_R1.trim.fastq	Fourth6_R2.trim.fastq	Fourth_instar	Fourth_instar	35001	2319.08343751848
FRI6	Fourth6_R1.trim.fastq	Fourth6_R2.trim.fastq	Fourth_instar	Fourth_instar	36001	2357.66198325429
FRI6	Fourth6_R1.trim.fastq	Fourth6_R2.trim.fastq	Fourth_instar	Fourth_instar	27001	1993.51248234752
FRI6	Fourth6_R1.trim.fastq	Fourth6_R2.trim.fastq	Fourth_instar	Fourth_instar	23001	1816.82567440838
FRI6	Fourth6_R1.trim.fastq	Fourth6_R2.trim.fastq	Fourth_instar	Fourth_instar	39001	2471.00748730807
FRI6	Fourth6_R1.trim.fastq	Fourth6_R2.trim.fastq	Fourth_instar	Fourth_instar	26001	1950.34866171124
FRI6	Fourth6_R1.trim.fastq	Fourth6_R2.trim.fastq	Fourth_instar	Fourth_instar	24001	1862.0447370231
FRI6	Fourth6_R1.trim.fastq	Fourth6_R2.trim.fastq	Fourth_instar	Fourth_instar	25001	1906.53857583248
			Fourth_instar	Fourth_instar
LLE1	LLE1_R1.fastq	LLE1_R2.fastq	Embryo	UCEmbryo	1	0.999999999999914
LLE1	LLE1_R1.fastq	LLE1_R2.fastq	Embryo	UCEmbryo	1001	36.3429671075176
LLE1	LLE1_R1.fastq	LLE1_R2.fastq	Embryo	UCEmbryo	2001	58.9177926512214
LLE1	LLE1_R1.fastq	LLE1_R2.fastq	Embryo	UCEmbryo	3001	77.9185292034373
LLE1	LLE1_R1.fastq	LLE1_R2.fastq	Embryo	UCEmbryo	4001	94.8860582595806
LLE1	LLE1_R1.fastq	LLE1_R2.fastq	Embryo	UCEmbryo	5001	110.557814901873
LLE1	LLE1_R1.fastq	LLE1_R2.fastq	Embryo	UCEmbryo	6001	125.343808543408
LLE1	LLE1_R1.fastq	LLE1_R2.fastq	Embryo	UCEmbryo	6326	130
			Embryo	UCEmbryo
LLE2	LLE2_R1.fastq	LLE2_R2.fastq	Embryo	UCEmbryo	1	1.00000000000004
LLE2	LLE2_R1.fastq	LLE2_R2.fastq	Embryo	UCEmbryo	1001	37.4155915653574
LLE2	LLE2_R1.fastq	LLE2_R2.fastq	Embryo	UCEmbryo	2001	61.3085158542452
LLE2	LLE2_R1.fastq	LLE2_R2.fastq	Embryo	UCEmbryo	3001	81.6976131425095
LLE2	LLE2_R1.fastq	LLE2_R2.fastq	Embryo	UCEmbryo	4001	100.100105478244
LLE2	LLE2_R1.fastq	LLE2_R2.fastq	Embryo	UCEmbryo	5001	117.103354113155
LLE2	LLE2_R1.fastq	LLE2_R2.fastq	Embryo	UCEmbryo	6001	133.019559286746
LLE2	LLE2_R1.fastq	LLE2_R2.fastq	Embryo	UCEmbryo	7001	148.047251161248
LLE2	LLE2_R1.fastq	LLE2_R2.fastq	Embryo	UCEmbryo	8001	162.326645150847
LLE2	LLE2_R1.fastq	LLE2_R2.fastq	Embryo	UCEmbryo	8632	171
			Embryo	UCEmbryo
LLE3	LLE3_R1.fastq	LLE3_R2.fastq	Embryo	UCEmbryo	1	0.99999999999986
LLE3	LLE3_R1.fastq	LLE3_R2.fastq	Embryo	UCEmbryo	1001	47.2706180589883
LLE3	LLE3_R1.fastq	LLE3_R2.fastq	Embryo	UCEmbryo	2001	76.3384989395097
LLE3	LLE3_R1.fastq	LLE3_R2.fastq	Embryo	UCEmbryo	3001	100.304892673954
LLE3	LLE3_R1.fastq	LLE3_R2.fastq	Embryo	UCEmbryo	4001	121.208877623007
LLE3	LLE3_R1.fastq	LLE3_R2.fastq	Embryo	UCEmbryo	4351	128
			Embryo	UCEmbryo
LLE4	VLLE_R1.fastq	VLLE_R2.fastq	Embryo	UCEmbryo	1	1.00000000000005
LLE4	VLLE_R1.fastq	VLLE_R2.fastq	Embryo	UCEmbryo	1001	33.8183132443855
LLE4	VLLE_R1.fastq	VLLE_R2.fastq	Embryo	UCEmbryo	2001	53.4501718250045
LLE4	VLLE_R1.fastq	VLLE_R2.fastq	Embryo	UCEmbryo	3001	69.4519625241749
LLE4	VLLE_R1.fastq	VLLE_R2.fastq	Embryo	UCEmbryo	4001	83.7014496815476
LLE4	VLLE_R1.fastq	VLLE_R2.fastq	Embryo	UCEmbryo	5001	96.9384874022621
LLE4	VLLE_R1.fastq	VLLE_R2.fastq	Embryo	UCEmbryo	6001	109.520215312106
LLE4	VLLE_R1.fastq	VLLE_R2.fastq	Embryo	UCEmbryo	7001	121.635391509566
LLE4	VLLE_R1.fastq	VLLE_R2.fastq	Embryo	UCEmbryo	8001	133.39156932495
LLE4	VLLE_R1.fastq	VLLE_R2.fastq	Embryo	UCEmbryo	9001	144.855619386356
LLE4	VLLE_R1.fastq	VLLE_R2.fastq	Embryo	UCEmbryo	10001	156.073244659016
LLE4	VLLE_R1.fastq	VLLE_R2.fastq	Embryo	UCEmbryo	11001	167.078408294686
LLE4	VLLE_R1.fastq	VLLE_R2.fastq	Embryo	UCEmbryo	12001	177.897931574286
LLE4	VLLE_R1.fastq	VLLE_R2.fastq	Embryo	UCEmbryo	12478	183
			Embryo	UCEmbryo
LLE5	LLE5_R1.fastq	LLE5_R2.fastq	Embryo	UCEmbryo	1	1.00000000000016
LLE5	LLE5_R1.fastq	LLE5_R2.fastq	Embryo	UCEmbryo	1001	18.6797159313581
LLE5	LLE5_R1.fastq	LLE5_R2.fastq	Embryo	UCEmbryo	2001	30.6805881943936
LLE5	LLE5_R1.fastq	LLE5_R2.fastq	Embryo	UCEmbryo	3001	40.7980435680312
LLE5	LLE5_R1.fastq	LLE5_R2.fastq	Embryo	UCEmbryo	4001	49.8631605724915
LLE5	LLE5_R1.fastq	LLE5_R2.fastq	Embryo	UCEmbryo	5001	58.2272836474715
LLE5	LLE5_R1.fastq	LLE5_R2.fastq	Embryo	UCEmbryo	6001	66.075712431417
LLE5	LLE5_R1.fastq	LLE5_R2.fastq	Embryo	UCEmbryo	7001	73.5204011313398
LLE5	LLE5_R1.fastq	LLE5_R2.fastq	Embryo	UCEmbryo	8001	80.6355454765599
LLE5	LLE5_R1.fastq	LLE5_R2.fastq	Embryo	UCEmbryo	9001	87.4736412609769
LLE5	LLE5_R1.fastq	LLE5_R2.fastq	Embryo	UCEmbryo	10001	94.0736613128458
LLE5	LLE5_R1.fastq	LLE5_R2.fastq	Embryo	UCEmbryo	11001	100.465628260257
LLE5	LLE5_R1.fastq	LLE5_R2.fastq	Embryo	UCEmbryo	12001	106.673359682534
LLE5	LLE5_R1.fastq	LLE5_R2.fastq	Embryo	UCEmbryo	13001	112.716205997174
LLE5	LLE5_R1.fastq	LLE5_R2.fastq	Embryo	UCEmbryo	14001	118.610196902543
LLE5	LLE5_R1.fastq	LLE5_R2.fastq	Embryo	UCEmbryo	15001	124.36882378505
LLE5	LLE5_R1.fastq	LLE5_R2.fastq	Embryo	UCEmbryo	16001	130.003589975487
LLE5	LLE5_R1.fastq	LLE5_R2.fastq	Embryo	UCEmbryo	17001	135.52440869689
LLE5	LLE5_R1.fastq	LLE5_R2.fastq	Embryo	UCEmbryo	18001	140.939898441873
LLE5	LLE5_R1.fastq	LLE5_R2.fastq	Embryo	UCEmbryo	19001	146.257607620531
LLE5	LLE5_R1.fastq	LLE5_R2.fastq	Embryo	UCEmbryo	20001	151.484189269116
LLE5	LLE5_R1.fastq	LLE5_R2.fastq	Embryo	UCEmbryo	21001	156.625539601221
LLE5	LLE5_R1.fastq	LLE5_R2.fastq	Embryo	UCEmbryo	22001	161.686909779007
LLE5	LLE5_R1.fastq	LLE5_R2.fastq	Embryo	UCEmbryo	23001	166.672997385401
LLE5	LLE5_R1.fastq	LLE5_R2.fastq	Embryo	UCEmbryo	24001	171.588022189919
LLE5	LLE5_R1.fastq	LLE5_R2.fastq	Embryo	UCEmbryo	25001	176.43578954416
LLE5	LLE5_R1.fastq	LLE5_R2.fastq	Embryo	UCEmbryo	26001	181.219743786009
LLE5	LLE5_R1.fastq	LLE5_R2.fastq	Embryo	UCEmbryo	27001	185.943013612907
LLE5	LLE5_R1.fastq	LLE5_R2.fastq	Embryo	UCEmbryo	28001	190.608450739259
LLE5	LLE5_R1.fastq	LLE5_R2.fastq	Embryo	UCEmbryo	29001	195.218663055875
LLE5	LLE5_R1.fastq	LLE5_R2.fastq	Embryo	UCEmbryo	30001	199.77604310517
LLE5	LLE5_R1.fastq	LLE5_R2.fastq	Embryo	UCEmbryo	31001	204.282792690991
LLE5	LLE5_R1.fastq	LLE5_R2.fastq	Embryo	UCEmbryo	32001	208.74094410234
LLE5	LLE5_R1.fastq	LLE5_R2.fastq	Embryo	UCEmbryo	33001	213.152378554036
LLE5	LLE5_R1.fastq	LLE5_R2.fastq	Embryo	UCEmbryo	34001	217.518842192677
LLE5	LLE5_R1.fastq	LLE5_R2.fastq	Embryo	UCEmbryo	35001	221.841960042739
LLE5	LLE5_R1.fastq	LLE5_R2.fastq	Embryo	UCEmbryo	36001	226.123248156798
LLE5	LLE5_R1.fastq	LLE5_R2.fastq	Embryo	UCEmbryo	37001	230.364124255654
LLE5	LLE5_R1.fastq	LLE5_R2.fastq	Embryo	UCEmbryo	38001	234.565917056934
LLE5	LLE5_R1.fastq	LLE5_R2.fastq	Embryo	UCEmbryo	39001	238.72987444743
LLE5	LLE5_R1.fastq	LLE5_R2.fastq	Embryo	UCEmbryo	40001	242.857170690187
LLE5	LLE5_R1.fastq	LLE5_R2.fastq	Embryo	UCEmbryo	41001	246.948912801279
LLE5	LLE5_R1.fastq	LLE5_R2.fastq	Embryo	UCEmbryo	42001	251.006146159241
LLE5	LLE5_R1.fastq	LLE5_R2.fastq	Embryo	UCEmbryo	43001	255.029859520351
LLE5	LLE5_R1.fastq	LLE5_R2.fastq	Embryo	UCEmbryo	44001	259.020989454842
LLE5	LLE5_R1.fastq	LLE5_R2.fastq	Embryo	UCEmbryo	45001	262.980424320374
LLE5	LLE5_R1.fastq	LLE5_R2.fastq	Embryo	UCEmbryo	46001	266.909007816637
LLE5	LLE5_R1.fastq	LLE5_R2.fastq	Embryo	UCEmbryo	47001	270.807542190877
LLE5	LLE5_R1.fastq	LLE5_R2.fastq	Embryo	UCEmbryo	48001	274.676791104801
LLE5	LLE5_R1.fastq	LLE5_R2.fastq	Embryo	UCEmbryo	49001	278.517482251277
LLE5	LLE5_R1.fastq	LLE5_R2.fastq	Embryo	UCEmbryo	50001	282.330309710382
LLE5	LLE5_R1.fastq	LLE5_R2.fastq	Embryo	UCEmbryo	51001	286.115936110774
LLE5	LLE5_R1.fastq	LLE5_R2.fastq	Embryo	UCEmbryo	52001	289.874994583014
LLE5	LLE5_R1.fastq	LLE5_R2.fastq	Embryo	UCEmbryo	53001	293.608090569781
LLE5	LLE5_R1.fastq	LLE5_R2.fastq	Embryo	UCEmbryo	54001	297.315803477137
LLE5	LLE5_R1.fastq	LLE5_R2.fastq	Embryo	UCEmbryo	55001	300.998688192205
LLE5	LLE5_R1.fastq	LLE5_R2.fastq	Embryo	UCEmbryo	56001	304.657276491403
LLE5	LLE5_R1.fastq	LLE5_R2.fastq	Embryo	UCEmbryo	57001	308.292078340795
LLE5	LLE5_R1.fastq	LLE5_R2.fastq	Embryo	UCEmbryo	58001	311.903583101252
LLE5	LLE5_R1.fastq	LLE5_R2.fastq	Embryo	UCEmbryo	59001	315.492260645899
LLE5	LLE5_R1.fastq	LLE5_R2.fastq	Embryo	UCEmbryo	60001	319.058562405412
LLE5	LLE5_R1.fastq	LLE5_R2.fastq	Embryo	UCEmbryo	61001	322.602922333372
LLE5	LLE5_R1.fastq	LLE5_R2.fastq	Embryo	UCEmbryo	62001	326.125757814368
LLE5	LLE5_R1.fastq	LLE5_R2.fastq	Embryo	UCEmbryo	63001	329.627470503015
LLE5	LLE5_R1.fastq	LLE5_R2.fastq	Embryo	UCEmbryo	64001	333.108447116874
LLE5	LLE5_R1.fastq	LLE5_R2.fastq	Embryo	UCEmbryo	65001	336.569060171578
LLE5	LLE5_R1.fastq	LLE5_R2.fastq	Embryo	UCEmbryo	66001	340.009668665762
LLE5	LLE5_R1.fastq	LLE5_R2.fastq	Embryo	UCEmbryo	67001	343.430618730431
LLE5	LLE5_R1.fastq	LLE5_R2.fastq	Embryo	UCEmbryo	68001	346.832244221163
LLE5	LLE5_R1.fastq	LLE5_R2.fastq	Embryo	UCEmbryo	69001	350.214867288764
LLE5	LLE5_R1.fastq	LLE5_R2.fastq	Embryo	UCEmbryo	70001	353.578798899552
LLE5	LLE5_R1.fastq	LLE5_R2.fastq	Embryo	UCEmbryo	71001	356.924339325593
LLE5	LLE5_R1.fastq	LLE5_R2.fastq	Embryo	UCEmbryo	72001	360.251778604218
LLE5	LLE5_R1.fastq	LLE5_R2.fastq	Embryo	UCEmbryo	73001	363.561396959252
LLE5	LLE5_R1.fastq	LLE5_R2.fastq	Embryo	UCEmbryo	74001	366.853465204008
LLE5	LLE5_R1.fastq	LLE5_R2.fastq	Embryo	UCEmbryo	75001	370.128245106753
LLE5	LLE5_R1.fastq	LLE5_R2.fastq	Embryo	UCEmbryo	76001	373.385989736056
LLE5	LLE5_R1.fastq	LLE5_R2.fastq	Embryo	UCEmbryo	77001	376.626943778302
LLE5	LLE5_R1.fastq	LLE5_R2.fastq	Embryo	UCEmbryo	78001	379.851343833864
LLE5	LLE5_R1.fastq	LLE5_R2.fastq	Embryo	UCEmbryo	79001	383.059418690081
LLE5	LLE5_R1.fastq	LLE5_R2.fastq	Embryo	UCEmbryo	80001	386.25138957392
LLE5	LLE5_R1.fastq	LLE5_R2.fastq	Embryo	UCEmbryo	81001	389.427470384952
LLE5	LLE5_R1.fastq	LLE5_R2.fastq	Embryo	UCEmbryo	82001	392.587867908631
LLE5	LLE5_R1.fastq	LLE5_R2.fastq	Embryo	UCEmbryo	83001	395.732782013394
LLE5	LLE5_R1.fastq	LLE5_R2.fastq	Embryo	UCEmbryo	84001	398.862405830096
LLE5	LLE5_R1.fastq	LLE5_R2.fastq	Embryo	UCEmbryo	85001	401.976925916042
LLE5	LLE5_R1.fastq	LLE5_R2.fastq	Embryo	UCEmbryo	86001	405.076522404147
LLE5	LLE5_R1.fastq	LLE5_R2.fastq	Embryo	UCEmbryo	87001	408.161369137893
LLE5	LLE5_R1.fastq	LLE5_R2.fastq	Embryo	UCEmbryo	88001	411.231633793656
LLE5	LLE5_R1.fastq	LLE5_R2.fastq	Embryo	UCEmbryo	88252	412
			Embryo	UCEmbryo
LLE6	LLE6_R1.fastq	LLE6_R2.fastq	Embryo	UCEmbryo	1	0.999999999999914
LLE6	LLE6_R1.fastq	LLE6_R2.fastq	Embryo	UCEmbryo	1001	18.8201080504309
LLE6	LLE6_R1.fastq	LLE6_R2.fastq	Embryo	UCEmbryo	2001	31.4565077689693
LLE6	LLE6_R1.fastq	LLE6_R2.fastq	Embryo	UCEmbryo	3001	42.3664409702423
LLE6	LLE6_R1.fastq	LLE6_R2.fastq	Embryo	UCEmbryo	4001	52.2613874824066
LLE6	LLE6_R1.fastq	LLE6_R2.fastq	Embryo	UCEmbryo	5001	61.4502981070152
LLE6	LLE6_R1.fastq	LLE6_R2.fastq	Embryo	UCEmbryo	6001	70.1033352987045
LLE6	LLE6_R1.fastq	LLE6_R2.fastq	Embryo	UCEmbryo	7001	78.3270196675221
LLE6	LLE6_R1.fastq	LLE6_R2.fastq	Embryo	UCEmbryo	8001	86.1940101687735
LLE6	LLE6_R1.fastq	LLE6_R2.fastq	Embryo	UCEmbryo	9001	93.7571476932217
LLE6	LLE6_R1.fastq	LLE6_R2.fastq	Embryo	UCEmbryo	10001	101.056757037609
LLE6	LLE6_R1.fastq	LLE6_R2.fastq	Embryo	UCEmbryo	11001	108.124733786385
LLE6	LLE6_R1.fastq	LLE6_R2.fastq	Embryo	UCEmbryo	12001	114.986987819636
LLE6	LLE6_R1.fastq	LLE6_R2.fastq	Embryo	UCEmbryo	13001	121.664995199831
LLE6	LLE6_R1.fastq	LLE6_R2.fastq	Embryo	UCEmbryo	14001	128.176837904953
LLE6	LLE6_R1.fastq	LLE6_R2.fastq	Embryo	UCEmbryo	15001	134.537932584288
LLE6	LLE6_R1.fastq	LLE6_R2.fastq	Embryo	UCEmbryo	16001	140.761560552526
LLE6	LLE6_R1.fastq	LLE6_R2.fastq	Embryo	UCEmbryo	17001	146.859264640627
LLE6	LLE6_R1.fastq	LLE6_R2.fastq	Embryo	UCEmbryo	18001	152.841153307557
LLE6	LLE6_R1.fastq	LLE6_R2.fastq	Embryo	UCEmbryo	19001	158.716137956992
LLE6	LLE6_R1.fastq	LLE6_R2.fastq	Embryo	UCEmbryo	20001	164.492120933213
LLE6	LLE6_R1.fastq	LLE6_R2.fastq	Embryo	UCEmbryo	21001	170.176146310557
LLE6	LLE6_R1.fastq	LLE6_R2.fastq	Embryo	UCEmbryo	22001	175.774522184108
LLE6	LLE6_R1.fastq	LLE6_R2.fastq	Embryo	UCEmbryo	23001	181.292920862323
LLE6	LLE6_R1.fastq	LLE6_R2.fastq	Embryo	UCEmbryo	24001	186.736461691508
LLE6	LLE6_R1.fastq	LLE6_R2.fastq	Embryo	UCEmbryo	25001	192.109780185915
LLE6	LLE6_R1.fastq	LLE6_R2.fastq	Embryo	UCEmbryo	26001	197.417086182575
LLE6	LLE6_R1.fastq	LLE6_R2.fastq	Embryo	UCEmbryo	27001	202.662213202527
LLE6	LLE6_R1.fastq	LLE6_R2.fastq	Embryo	UCEmbryo	28001	207.848660647395
LLE6	LLE6_R1.fastq	LLE6_R2.fastq	Embryo	UCEmbryo	29001	212.979630177307
LLE6	LLE6_R1.fastq	LLE6_R2.fastq	Embryo	UCEmbryo	30001	218.058057235171
LLE6	LLE6_R1.fastq	LLE6_R2.fastq	Embryo	UCEmbryo	31001	223.086638584811
LLE6	LLE6_R1.fastq	LLE6_R2.fastq	Embryo	UCEmbryo	32001	228.067856470524
LLE6	LLE6_R1.fastq	LLE6_R2.fastq	Embryo	UCEmbryo	33001	233.003999917328
LLE6	LLE6_R1.fastq	LLE6_R2.fastq	Embryo	UCEmbryo	34001	237.897183595261
LLE6	LLE6_R1.fastq	LLE6_R2.fastq	Embryo	UCEmbryo	35001	242.749364572223
LLE6	LLE6_R1.fastq	LLE6_R2.fastq	Embryo	UCEmbryo	36001	247.562357235716
LLE6	LLE6_R1.fastq	LLE6_R2.fastq	Embryo	UCEmbryo	37001	252.337846613964
LLE6	LLE6_R1.fastq	LLE6_R2.fastq	Embryo	UCEmbryo	38001	257.077400273269
LLE6	LLE6_R1.fastq	LLE6_R2.fastq	Embryo	UCEmbryo	39001	261.782478969845
LLE6	LLE6_R1.fastq	LLE6_R2.fastq	Embryo	UCEmbryo	40001	266.454446179281
LLE6	LLE6_R1.fastq	LLE6_R2.fastq	Embryo	UCEmbryo	41001	271.094576622243
LLE6	LLE6_R1.fastq	LLE6_R2.fastq	Embryo	UCEmbryo	42001	275.704063895206
LLE6	LLE6_R1.fastq	LLE6_R2.fastq	Embryo	UCEmbryo	43001	280.284027287096
LLE6	LLE6_R1.fastq	LLE6_R2.fastq	Embryo	UCEmbryo	44001	284.835517857382
LLE6	LLE6_R1.fastq	LLE6_R2.fastq	Embryo	UCEmbryo	45001	289.359523848689
LLE6	LLE6_R1.fastq	LLE6_R2.fastq	Embryo	UCEmbryo	46001	293.856975483394
LLE6	LLE6_R1.fastq	LLE6_R2.fastq	Embryo	UCEmbryo	47001	298.328749197718
LLE6	LLE6_R1.fastq	LLE6_R2.fastq	Embryo	UCEmbryo	48001	302.775671353094
LLE6	LLE6_R1.fastq	LLE6_R2.fastq	Embryo	UCEmbryo	48956	307
			Embryo	UCEmbryo
LLE7	LLE8_R1.fastq	LLE8_R2.fastq	Embryo	UCEmbryo	1	0.999999999999924
LLE7	LLE8_R1.fastq	LLE8_R2.fastq	Embryo	UCEmbryo	1001	29.3242396742105
LLE7	LLE8_R1.fastq	LLE8_R2.fastq	Embryo	UCEmbryo	2001	49.5342328976268
LLE7	LLE8_R1.fastq	LLE8_R2.fastq	Embryo	UCEmbryo	3001	66.8593766926468
LLE7	LLE8_R1.fastq	LLE8_R2.fastq	Embryo	UCEmbryo	4001	82.3191981975841
LLE7	LLE8_R1.fastq	LLE8_R2.fastq	Embryo	UCEmbryo	5001	96.3800577703183
LLE7	LLE8_R1.fastq	LLE8_R2.fastq	Embryo	UCEmbryo	6001	109.32923668388
LLE7	LLE8_R1.fastq	LLE8_R2.fastq	Embryo	UCEmbryo	7001	121.37004125968
LLE7	LLE8_R1.fastq	LLE8_R2.fastq	Embryo	UCEmbryo	8001	132.656205522723
LLE7	LLE8_R1.fastq	LLE8_R2.fastq	Embryo	UCEmbryo	9001	143.308007982581
LLE7	LLE8_R1.fastq	LLE8_R2.fastq	Embryo	UCEmbryo	10001	153.421443212264
LLE7	LLE8_R1.fastq	LLE8_R2.fastq	Embryo	UCEmbryo	11001	163.074148532303
LLE7	LLE8_R1.fastq	LLE8_R2.fastq	Embryo	UCEmbryo	12001	172.329534307013
LLE7	LLE8_R1.fastq	LLE8_R2.fastq	Embryo	UCEmbryo	13001	181.23979485775
LLE7	LLE8_R1.fastq	LLE8_R2.fastq	Embryo	UCEmbryo	14001	189.848168209019
LLE7	LLE8_R1.fastq	LLE8_R2.fastq	Embryo	UCEmbryo	15001	198.190668061455
LLE7	LLE8_R1.fastq	LLE8_R2.fastq	Embryo	UCEmbryo	16001	206.297433420514
LLE7	LLE8_R1.fastq	LLE8_R2.fastq	Embryo	UCEmbryo	17001	214.193794815922
LLE7	LLE8_R1.fastq	LLE8_R2.fastq	Embryo	UCEmbryo	18001	221.901126378303
LLE7	LLE8_R1.fastq	LLE8_R2.fastq	Embryo	UCEmbryo	19001	229.437533386631
LLE7	LLE8_R1.fastq	LLE8_R2.fastq	Embryo	UCEmbryo	20001	236.818411454983
LLE7	LLE8_R1.fastq	LLE8_R2.fastq	Embryo	UCEmbryo	21001	244.056904218394
LLE7	LLE8_R1.fastq	LLE8_R2.fastq	Embryo	UCEmbryo	22001	251.164279795261
LLE7	LLE8_R1.fastq	LLE8_R2.fastq	Embryo	UCEmbryo	23001	258.150241593579
LLE7	LLE8_R1.fastq	LLE8_R2.fastq	Embryo	UCEmbryo	24001	265.023185552799
LLE7	LLE8_R1.fastq	LLE8_R2.fastq	Embryo	UCEmbryo	25001	271.790413446927
LLE7	LLE8_R1.fastq	LLE8_R2.fastq	Embryo	UCEmbryo	26001	278.458309881671
LLE7	LLE8_R1.fastq	LLE8_R2.fastq	Embryo	UCEmbryo	27001	285.032489227309
LLE7	LLE8_R1.fastq	LLE8_R2.fastq	Embryo	UCEmbryo	28001	291.517917565441
LLE7	LLE8_R1.fastq	LLE8_R2.fastq	Embryo	UCEmbryo	29001	297.919013850939
LLE7	LLE8_R1.fastq	LLE8_R2.fastq	Embryo	UCEmbryo	30001	304.239733777993
LLE7	LLE8_R1.fastq	LLE8_R2.fastq	Embryo	UCEmbryo	31001	310.48363926886
LLE7	LLE8_R1.fastq	LLE8_R2.fastq	Embryo	UCEmbryo	32001	316.653956029483
LLE7	LLE8_R1.fastq	LLE8_R2.fastq	Embryo	UCEmbryo	33001	322.753621233752
LLE7	LLE8_R1.fastq	LLE8_R2.fastq	Embryo	UCEmbryo	34001	328.785323057107
LLE7	LLE8_R1.fastq	LLE8_R2.fastq	Embryo	UCEmbryo	35001	334.751533523112
LLE7	LLE8_R1.fastq	LLE8_R2.fastq	Embryo	UCEmbryo	36001	340.654535868282
LLE7	LLE8_R1.fastq	LLE8_R2.fastq	Embryo	UCEmbryo	37001	346.496447447412
LLE7	LLE8_R1.fastq	LLE8_R2.fastq	Embryo	UCEmbryo	38001	352.279239007292
LLE7	LLE8_R1.fastq	LLE8_R2.fastq	Embryo	UCEmbryo	39001	358.004751015447
LLE7	LLE8_R1.fastq	LLE8_R2.fastq	Embryo	UCEmbryo	40001	363.674707591046
LLE7	LLE8_R1.fastq	LLE8_R2.fastq	Embryo	UCEmbryo	40949	369
			Embryo	UCEmbryo
LLE8	LLE9_R1.fastq	LLE9_R2.fastq	Embryo	UCEmbryo	1	1.00000000000005
LLE8	LLE9_R1.fastq	LLE9_R2.fastq	Embryo	UCEmbryo	1001	19.3836257601844
LLE8	LLE9_R1.fastq	LLE9_R2.fastq	Embryo	UCEmbryo	2001	32.1048015509969
LLE8	LLE9_R1.fastq	LLE9_R2.fastq	Embryo	UCEmbryo	3001	42.8583989950268
LLE8	LLE9_R1.fastq	LLE9_R2.fastq	Embryo	UCEmbryo	4001	52.4991912715945
LLE8	LLE9_R1.fastq	LLE9_R2.fastq	Embryo	UCEmbryo	5001	61.3913928532664
LLE8	LLE9_R1.fastq	LLE9_R2.fastq	Embryo	UCEmbryo	6001	69.7269345981036
LLE8	LLE9_R1.fastq	LLE9_R2.fastq	Embryo	UCEmbryo	7001	77.6228020633114
LLE8	LLE9_R1.fastq	LLE9_R2.fastq	Embryo	UCEmbryo	8001	85.1579129986205
LLE8	LLE9_R1.fastq	LLE9_R2.fastq	Embryo	UCEmbryo	9001	92.3892894450313
LLE8	LLE9_R1.fastq	LLE9_R2.fastq	Embryo	UCEmbryo	10001	99.3600535793202
LLE8	LLE9_R1.fastq	LLE9_R2.fastq	Embryo	UCEmbryo	11001	106.103836067031
LLE8	LLE9_R1.fastq	LLE9_R2.fastq	Embryo	UCEmbryo	12001	112.647449766858
LLE8	LLE9_R1.fastq	LLE9_R2.fastq	Embryo	UCEmbryo	13001	119.012638862745
LLE8	LLE9_R1.fastq	LLE9_R2.fastq	Embryo	UCEmbryo	14001	125.217287616445
LLE8	LLE9_R1.fastq	LLE9_R2.fastq	Embryo	UCEmbryo	15001	131.276288011941
LLE8	LLE9_R1.fastq	LLE9_R2.fastq	Embryo	UCEmbryo	16001	137.202178884669
LLE8	LLE9_R1.fastq	LLE9_R2.fastq	Embryo	UCEmbryo	17001	143.005625689495
LLE8	LLE9_R1.fastq	LLE9_R2.fastq	Embryo	UCEmbryo	18001	148.695785810815
LLE8	LLE9_R1.fastq	LLE9_R2.fastq	Embryo	UCEmbryo	19001	154.280590087253
LLE8	LLE9_R1.fastq	LLE9_R2.fastq	Embryo	UCEmbryo	20001	159.766962015482
LLE8	LLE9_R1.fastq	LLE9_R2.fastq	Embryo	UCEmbryo	21001	165.160990199891
LLE8	LLE9_R1.fastq	LLE9_R2.fastq	Embryo	UCEmbryo	22001	170.468065200034
LLE8	LLE9_R1.fastq	LLE9_R2.fastq	Embryo	UCEmbryo	23001	175.692989223024
LLE8	LLE9_R1.fastq	LLE9_R2.fastq	Embryo	UCEmbryo	24001	180.840064699923
LLE8	LLE9_R1.fastq	LLE9_R2.fastq	Embryo	UCEmbryo	25001	185.913166540703
LLE8	LLE9_R1.fastq	LLE9_R2.fastq	Embryo	UCEmbryo	26001	190.915801503024
LLE8	LLE9_R1.fastq	LLE9_R2.fastq	Embryo	UCEmbryo	27001	195.851157369116
LLE8	LLE9_R1.fastq	LLE9_R2.fastq	Embryo	UCEmbryo	28001	200.722143996802
LLE8	LLE9_R1.fastq	LLE9_R2.fastq	Embryo	UCEmbryo	29001	205.531427811247
LLE8	LLE9_R1.fastq	LLE9_R2.fastq	Embryo	UCEmbryo	30001	210.281460996198
LLE8	LLE9_R1.fastq	LLE9_R2.fastq	Embryo	UCEmbryo	31001	214.974506334238
LLE8	LLE9_R1.fastq	LLE9_R2.fastq	Embryo	UCEmbryo	32001	219.612658489916
LLE8	LLE9_R1.fastq	LLE9_R2.fastq	Embryo	UCEmbryo	33001	224.197862295842
LLE8	LLE9_R1.fastq	LLE9_R2.fastq	Embryo	UCEmbryo	34001	228.731928565365
LLE8	LLE9_R1.fastq	LLE9_R2.fastq	Embryo	UCEmbryo	35001	233.216547858731
LLE8	LLE9_R1.fastq	LLE9_R2.fastq	Embryo	UCEmbryo	36001	237.65330242819
LLE8	LLE9_R1.fastq	LLE9_R2.fastq	Embryo	UCEmbryo	37001	242.043676724603
LLE8	LLE9_R1.fastq	LLE9_R2.fastq	Embryo	UCEmbryo	38001	246.389066573173
LLE8	LLE9_R1.fastq	LLE9_R2.fastq	Embryo	UCEmbryo	39001	250.690787318778
LLE8	LLE9_R1.fastq	LLE9_R2.fastq	Embryo	UCEmbryo	40001	254.950080903896
LLE8	LLE9_R1.fastq	LLE9_R2.fastq	Embryo	UCEmbryo	41001	259.168122311139
LLE8	LLE9_R1.fastq	LLE9_R2.fastq	Embryo	UCEmbryo	42001	263.346025140424
LLE8	LLE9_R1.fastq	LLE9_R2.fastq	Embryo	UCEmbryo	43001	267.484846614071
LLE8	LLE9_R1.fastq	LLE9_R2.fastq	Embryo	UCEmbryo	44001	271.585592101923
LLE8	LLE9_R1.fastq	LLE9_R2.fastq	Embryo	UCEmbryo	45001	275.649219086441
LLE8	LLE9_R1.fastq	LLE9_R2.fastq	Embryo	UCEmbryo	46001	279.676640784185
LLE8	LLE9_R1.fastq	LLE9_R2.fastq	Embryo	UCEmbryo	47001	283.668729391833
LLE8	LLE9_R1.fastq	LLE9_R2.fastq	Embryo	UCEmbryo	48001	287.626318943121
LLE8	LLE9_R1.fastq	LLE9_R2.fastq	Embryo	UCEmbryo	49001	291.550208020461
LLE8	LLE9_R1.fastq	LLE9_R2.fastq	Embryo	UCEmbryo	50001	295.441162079347
LLE8	LLE9_R1.fastq	LLE9_R2.fastq	Embryo	UCEmbryo	51001	299.299915633255
LLE8	LLE9_R1.fastq	LLE9_R2.fastq	Embryo	UCEmbryo	52001	303.127174215172
LLE8	LLE9_R1.fastq	LLE9_R2.fastq	Embryo	UCEmbryo	53001	306.923616191351
LLE8	LLE9_R1.fastq	LLE9_R2.fastq	Embryo	UCEmbryo	54001	310.689894379829
LLE8	LLE9_R1.fastq	LLE9_R2.fastq	Embryo	UCEmbryo	55001	314.426637548577
LLE8	LLE9_R1.fastq	LLE9_R2.fastq	Embryo	UCEmbryo	56001	318.134451800144
LLE8	LLE9_R1.fastq	LLE9_R2.fastq	Embryo	UCEmbryo	57001	321.81392185441
LLE8	LLE9_R1.fastq	LLE9_R2.fastq	Embryo	UCEmbryo	58001	325.465612177353
LLE8	LLE9_R1.fastq	LLE9_R2.fastq	Embryo	UCEmbryo	59001	329.090068088035
LLE8	LLE9_R1.fastq	LLE9_R2.fastq	Embryo	UCEmbryo	60001	332.687816741444
LLE8	LLE9_R1.fastq	LLE9_R2.fastq	Embryo	UCEmbryo	61001	336.259368057846
LLE8	LLE9_R1.fastq	LLE9_R2.fastq	Embryo	UCEmbryo	62001	339.805215582409
LLE8	LLE9_R1.fastq	LLE9_R2.fastq	Embryo	UCEmbryo	63001	343.325837269692
LLE8	LLE9_R1.fastq	LLE9_R2.fastq	Embryo	UCEmbryo	64001	346.821696241748
LLE8	LLE9_R1.fastq	LLE9_R2.fastq	Embryo	UCEmbryo	65001	350.293241476534
LLE8	LLE9_R1.fastq	LLE9_R2.fastq	Embryo	UCEmbryo	66001	353.74090845106
LLE8	LLE9_R1.fastq	LLE9_R2.fastq	Embryo	UCEmbryo	67001	357.165119751076
LLE8	LLE9_R1.fastq	LLE9_R2.fastq	Embryo	UCEmbryo	68001	360.566285651805
LLE8	LLE9_R1.fastq	LLE9_R2.fastq	Embryo	UCEmbryo	69001	363.944804636126
LLE8	LLE9_R1.fastq	LLE9_R2.fastq	Embryo	UCEmbryo	70001	367.301063903929
LLE8	LLE9_R1.fastq	LLE9_R2.fastq	Embryo	UCEmbryo	71001	370.635439846911
LLE8	LLE9_R1.fastq	LLE9_R2.fastq	Embryo	UCEmbryo	72001	373.948298495123
LLE8	LLE9_R1.fastq	LLE9_R2.fastq	Embryo	UCEmbryo	73001	377.239995930659
LLE8	LLE9_R1.fastq	LLE9_R2.fastq	Embryo	UCEmbryo	74001	380.510878688523
LLE8	LLE9_R1.fastq	LLE9_R2.fastq	Embryo	UCEmbryo	75001	383.761284142407
LLE8	LLE9_R1.fastq	LLE9_R2.fastq	Embryo	UCEmbryo	76001	386.991540839222
LLE8	LLE9_R1.fastq	LLE9_R2.fastq	Embryo	UCEmbryo	77001	390.201968857852
LLE8	LLE9_R1.fastq	LLE9_R2.fastq	Embryo	UCEmbryo	78001	393.392880109656
LLE8	LLE9_R1.fastq	LLE9_R2.fastq	Embryo	UCEmbryo	79001	396.56457865527
LLE8	LLE9_R1.fastq	LLE9_R2.fastq	Embryo	UCEmbryo	80001	399.717360994423
LLE8	LLE9_R1.fastq	LLE9_R2.fastq	Embryo	UCEmbryo	81001	402.85151631722
LLE8	LLE9_R1.fastq	LLE9_R2.fastq	Embryo	UCEmbryo	82001	405.967326793264
LLE8	LLE9_R1.fastq	LLE9_R2.fastq	Embryo	UCEmbryo	83001	409.065067802548
LLE8	LLE9_R1.fastq	LLE9_R2.fastq	Embryo	UCEmbryo	84001	412.145008175831
LLE8	LLE9_R1.fastq	LLE9_R2.fastq	Embryo	UCEmbryo	85001	415.207410420989
LLE8	LLE9_R1.fastq	LLE9_R2.fastq	Embryo	UCEmbryo	86001	418.252530933602
LLE8	LLE9_R1.fastq	LLE9_R2.fastq	Embryo	UCEmbryo	87001	421.28062020844
LLE8	LLE9_R1.fastq	LLE9_R2.fastq	Embryo	UCEmbryo	88001	424.291923028396
LLE8	LLE9_R1.fastq	LLE9_R2.fastq	Embryo	UCEmbryo	89001	427.286678661372
LLE8	LLE9_R1.fastq	LLE9_R2.fastq	Embryo	UCEmbryo	90001	430.265121032712
LLE8	LLE9_R1.fastq	LLE9_R2.fastq	Embryo	UCEmbryo	91001	433.227478891833
LLE8	LLE9_R1.fastq	LLE9_R2.fastq	Embryo	UCEmbryo	92001	436.173975988201
LLE8	LLE9_R1.fastq	LLE9_R2.fastq	Embryo	UCEmbryo	93001	439.104831221469
LLE8	LLE9_R1.fastq	LLE9_R2.fastq	Embryo	UCEmbryo	94001	442.020258792523
LLE8	LLE9_R1.fastq	LLE9_R2.fastq	Embryo	UCEmbryo	95001	444.92046834998
LLE8	LLE9_R1.fastq	LLE9_R2.fastq	Embryo	UCEmbryo	96001	447.805665132534
LLE8	LLE9_R1.fastq	LLE9_R2.fastq	Embryo	UCEmbryo	97001	450.676050093516
LLE8	LLE9_R1.fastq	LLE9_R2.fastq	Embryo	UCEmbryo	98001	453.531820033581
LLE8	LLE9_R1.fastq	LLE9_R2.fastq	Embryo	UCEmbryo	99001	456.373167728192
LLE8	LLE9_R1.fastq	LLE9_R2.fastq	Embryo	UCEmbryo	100001	459.200282037741
LLE8	LLE9_R1.fastq	LLE9_R2.fastq	Embryo	UCEmbryo	101001	462.013348026525
LLE8	LLE9_R1.fastq	LLE9_R2.fastq	Embryo	UCEmbryo	102001	464.812547073839
LLE8	LLE9_R1.fastq	LLE9_R2.fastq	Embryo	UCEmbryo	103001	467.598056973965
LLE8	LLE9_R1.fastq	LLE9_R2.fastq	Embryo	UCEmbryo	104001	470.370052040829
LLE8	LLE9_R1.fastq	LLE9_R2.fastq	Embryo	UCEmbryo	105001	473.128703206969
LLE8	LLE9_R1.fastq	LLE9_R2.fastq	Embryo	UCEmbryo	106001	475.874178115266
LLE8	LLE9_R1.fastq	LLE9_R2.fastq	Embryo	UCEmbryo	107001	478.606641212569
LLE8	LLE9_R1.fastq	LLE9_R2.fastq	Embryo	UCEmbryo	108001	481.32625383334
LLE8	LLE9_R1.fastq	LLE9_R2.fastq	Embryo	UCEmbryo	109001	484.03317428785
LLE8	LLE9_R1.fastq	LLE9_R2.fastq	Embryo	UCEmbryo	110001	486.7275579426
LLE8	LLE9_R1.fastq	LLE9_R2.fastq	Embryo	UCEmbryo	111001	489.409557298429
LLE8	LLE9_R1.fastq	LLE9_R2.fastq	Embryo	UCEmbryo	112001	492.079322066304
LLE8	LLE9_R1.fastq	LLE9_R2.fastq	Embryo	UCEmbryo	113001	494.736999241996
LLE8	LLE9_R1.fastq	LLE9_R2.fastq	Embryo	UCEmbryo	114001	497.382733174317
LLE8	LLE9_R1.fastq	LLE9_R2.fastq	Embryo	UCEmbryo	115001	500.016665636159
LLE8	LLE9_R1.fastq	LLE9_R2.fastq	Embryo	UCEmbryo	116001	502.638935888232
LLE8	LLE9_R1.fastq	LLE9_R2.fastq	Embryo	UCEmbryo	117001	505.249680744065
LLE8	LLE9_R1.fastq	LLE9_R2.fastq	Embryo	UCEmbryo	118001	507.849034630643
LLE8	LLE9_R1.fastq	LLE9_R2.fastq	Embryo	UCEmbryo	119001	510.437129648246
LLE8	LLE9_R1.fastq	LLE9_R2.fastq	Embryo	UCEmbryo	120001	513.014095627504
LLE8	LLE9_R1.fastq	LLE9_R2.fastq	Embryo	UCEmbryo	121001	515.58006018472
LLE8	LLE9_R1.fastq	LLE9_R2.fastq	Embryo	UCEmbryo	121948	518
			Embryo	UCEmbryo
LLE9	LLE10_R1.fastq	LLE10_R2.fastq	Embryo	UCEmbryo	1	1.00000000000017
LLE9	LLE10_R1.fastq	LLE10_R2.fastq	Embryo	UCEmbryo	1001	24.4170067605046
LLE9	LLE10_R1.fastq	LLE10_R2.fastq	Embryo	UCEmbryo	2001	40.5878541949472
LLE9	LLE10_R1.fastq	LLE10_R2.fastq	Embryo	UCEmbryo	3001	54.4561384045969
LLE9	LLE10_R1.fastq	LLE10_R2.fastq	Embryo	UCEmbryo	4001	66.9278987490779
LLE9	LLE10_R1.fastq	LLE10_R2.fastq	Embryo	UCEmbryo	5001	78.3952668597934
LLE9	LLE10_R1.fastq	LLE10_R2.fastq	Embryo	UCEmbryo	6001	89.0838414033009
LLE9	LLE10_R1.fastq	LLE10_R2.fastq	Embryo	UCEmbryo	7001	99.1415573120392
LLE9	LLE10_R1.fastq	LLE10_R2.fastq	Embryo	UCEmbryo	8001	108.672894980373
LLE9	LLE10_R1.fastq	LLE10_R2.fastq	Embryo	UCEmbryo	9001	117.75536390419
LLE9	LLE10_R1.fastq	LLE10_R2.fastq	Embryo	UCEmbryo	10001	126.448556993688
LLE9	LLE10_R1.fastq	LLE10_R2.fastq	Embryo	UCEmbryo	11001	134.799568560032
LLE9	LLE10_R1.fastq	LLE10_R2.fastq	Embryo	UCEmbryo	12001	142.846441557034
LLE9	LLE10_R1.fastq	LLE10_R2.fastq	Embryo	UCEmbryo	13001	150.620466120837
LLE9	LLE10_R1.fastq	LLE10_R2.fastq	Embryo	UCEmbryo	14001	158.147770423726
LLE9	LLE10_R1.fastq	LLE10_R2.fastq	Embryo	UCEmbryo	15001	165.450455734978
LLE9	LLE10_R1.fastq	LLE10_R2.fastq	Embryo	UCEmbryo	16001	172.54742702317
LLE9	LLE10_R1.fastq	LLE10_R2.fastq	Embryo	UCEmbryo	17001	179.455013856301
LLE9	LLE10_R1.fastq	LLE10_R2.fastq	Embryo	UCEmbryo	18001	186.187443156129
LLE9	LLE10_R1.fastq	LLE10_R2.fastq	Embryo	UCEmbryo	19001	192.757204952698
LLE9	LLE10_R1.fastq	LLE10_R2.fastq	Embryo	UCEmbryo	20001	199.175339446524
LLE9	LLE10_R1.fastq	LLE10_R2.fastq	Embryo	UCEmbryo	21001	205.451665231005
LLE9	LLE10_R1.fastq	LLE10_R2.fastq	Embryo	UCEmbryo	22001	211.594962849701
LLE9	LLE10_R1.fastq	LLE10_R2.fastq	Embryo	UCEmbryo	23001	217.613124056906
LLE9	LLE10_R1.fastq	LLE10_R2.fastq	Embryo	UCEmbryo	24001	223.513274346825
LLE9	LLE10_R1.fastq	LLE10_R2.fastq	Embryo	UCEmbryo	25001	229.301874480807
LLE9	LLE10_R1.fastq	LLE10_R2.fastq	Embryo	UCEmbryo	26001	234.984805267961
LLE9	LLE10_R1.fastq	LLE10_R2.fastq	Embryo	UCEmbryo	27001	240.567438938809
LLE9	LLE10_R1.fastq	LLE10_R2.fastq	Embryo	UCEmbryo	28001	246.054699591644
LLE9	LLE10_R1.fastq	LLE10_R2.fastq	Embryo	UCEmbryo	29001	251.45111472134
LLE9	LLE10_R1.fastq	LLE10_R2.fastq	Embryo	UCEmbryo	30001	256.760859404604
LLE9	LLE10_R1.fastq	LLE10_R2.fastq	Embryo	UCEmbryo	31001	261.987794361161
LLE9	LLE10_R1.fastq	LLE10_R2.fastq	Embryo	UCEmbryo	32001	267.135498907133
LLE9	LLE10_R1.fastq	LLE10_R2.fastq	Embryo	UCEmbryo	33001	272.207299588209
LLE9	LLE10_R1.fastq	LLE10_R2.fastq	Embryo	UCEmbryo	34001	277.206295180324
LLE9	LLE10_R1.fastq	LLE10_R2.fastq	Embryo	UCEmbryo	35001	282.13537858246
LLE9	LLE10_R1.fastq	LLE10_R2.fastq	Embryo	UCEmbryo	36001	286.997256072194
LLE9	LLE10_R1.fastq	LLE10_R2.fastq	Embryo	UCEmbryo	37001	291.794464269104
LLE9	LLE10_R1.fastq	LLE10_R2.fastq	Embryo	UCEmbryo	38001	296.529385158396
LLE9	LLE10_R1.fastq	LLE10_R2.fastq	Embryo	UCEmbryo	39001	301.204259404422
LLE9	LLE10_R1.fastq	LLE10_R2.fastq	Embryo	UCEmbryo	40001	305.821198222706
LLE9	LLE10_R1.fastq	LLE10_R2.fastq	Embryo	UCEmbryo	41001	310.382193962307
LLE9	LLE10_R1.fastq	LLE10_R2.fastq	Embryo	UCEmbryo	42001	314.889129567251
LLE9	LLE10_R1.fastq	LLE10_R2.fastq	Embryo	UCEmbryo	43001	319.343787109076
LLE9	LLE10_R1.fastq	LLE10_R2.fastq	Embryo	UCEmbryo	44001	323.747855406291
LLE9	LLE10_R1.fastq	LLE10_R2.fastq	Embryo	UCEmbryo	45001	328.102936962029
LLE9	LLE10_R1.fastq	LLE10_R2.fastq	Embryo	UCEmbryo	46001	332.410554190559
LLE9	LLE10_R1.fastq	LLE10_R2.fastq	Embryo	UCEmbryo	47001	336.672155100817
LLE9	LLE10_R1.fastq	LLE10_R2.fastq	Embryo	UCEmbryo	48001	340.88911842923
LLE9	LLE10_R1.fastq	LLE10_R2.fastq	Embryo	UCEmbryo	49001	345.062758352803
LLE9	LLE10_R1.fastq	LLE10_R2.fastq	Embryo	UCEmbryo	50001	349.194328767621
LLE9	LLE10_R1.fastq	LLE10_R2.fastq	Embryo	UCEmbryo	51001	353.285027200251
LLE9	LLE10_R1.fastq	LLE10_R2.fastq	Embryo	UCEmbryo	52001	357.335998426374
LLE9	LLE10_R1.fastq	LLE10_R2.fastq	Embryo	UCEmbryo	53001	361.348337762086
LLE9	LLE10_R1.fastq	LLE10_R2.fastq	Embryo	UCEmbryo	54001	365.323094099304
LLE9	LLE10_R1.fastq	LLE10_R2.fastq	Embryo	UCEmbryo	55001	369.2612727162
LLE9	LLE10_R1.fastq	LLE10_R2.fastq	Embryo	UCEmbryo	56001	373.163837855225
LLE9	LLE10_R1.fastq	LLE10_R2.fastq	Embryo	UCEmbryo	57001	377.031715122819
LLE9	LLE10_R1.fastq	LLE10_R2.fastq	Embryo	UCEmbryo	58001	380.86579368747
LLE9	LLE10_R1.fastq	LLE10_R2.fastq	Embryo	UCEmbryo	59001	384.666928336961
LLE9	LLE10_R1.fastq	LLE10_R2.fastq	Embryo	UCEmbryo	60001	388.435941378492
LLE9	LLE10_R1.fastq	LLE10_R2.fastq	Embryo	UCEmbryo	61001	392.173624396455
LLE9	LLE10_R1.fastq	LLE10_R2.fastq	Embryo	UCEmbryo	62001	395.880739886582
LLE9	LLE10_R1.fastq	LLE10_R2.fastq	Embryo	UCEmbryo	63001	399.55802279136
LLE9	LLE10_R1.fastq	LLE10_R2.fastq	Embryo	UCEmbryo	64001	403.206181903382
LLE9	LLE10_R1.fastq	LLE10_R2.fastq	Embryo	UCEmbryo	65001	406.825901192355
LLE9	LLE10_R1.fastq	LLE10_R2.fastq	Embryo	UCEmbryo	66001	410.417841026749
LLE9	LLE10_R1.fastq	LLE10_R2.fastq	Embryo	UCEmbryo	67001	413.982639324251
LLE9	LLE10_R1.fastq	LLE10_R2.fastq	Embryo	UCEmbryo	68001	417.520912612796
LLE9	LLE10_R1.fastq	LLE10_R2.fastq	Embryo	UCEmbryo	69001	421.033257033888
LLE9	LLE10_R1.fastq	LLE10_R2.fastq	Embryo	UCEmbryo	70001	424.52024926541
LLE9	LLE10_R1.fastq	LLE10_R2.fastq	Embryo	UCEmbryo	71001	427.982447396437
LLE9	LLE10_R1.fastq	LLE10_R2.fastq	Embryo	UCEmbryo	72001	431.420391733846
LLE9	LLE10_R1.fastq	LLE10_R2.fastq	Embryo	UCEmbryo	73001	434.834605566832
LLE9	LLE10_R1.fastq	LLE10_R2.fastq	Embryo	UCEmbryo	74001	438.225595873235
LLE9	LLE10_R1.fastq	LLE10_R2.fastq	Embryo	UCEmbryo	75001	441.593853987925
LLE9	LLE10_R1.fastq	LLE10_R2.fastq	Embryo	UCEmbryo	76001	444.939856227393
LLE9	LLE10_R1.fastq	LLE10_R2.fastq	Embryo	UCEmbryo	77001	448.264064473464
LLE9	LLE10_R1.fastq	LLE10_R2.fastq	Embryo	UCEmbryo	78001	451.566926723539
LLE9	LLE10_R1.fastq	LLE10_R2.fastq	Embryo	UCEmbryo	79001	454.848877608505
LLE9	LLE10_R1.fastq	LLE10_R2.fastq	Embryo	UCEmbryo	80001	458.11033887928
LLE9	LLE10_R1.fastq	LLE10_R2.fastq	Embryo	UCEmbryo	81001	461.35171986286
LLE9	LLE10_R1.fastq	LLE10_R2.fastq	Embryo	UCEmbryo	82001	464.573417897292
LLE9	LLE10_R1.fastq	LLE10_R2.fastq	Embryo	UCEmbryo	83001	467.775818736864
LLE9	LLE10_R1.fastq	LLE10_R2.fastq	Embryo	UCEmbryo	84001	470.959296940838
LLE9	LLE10_R1.fastq	LLE10_R2.fastq	Embryo	UCEmbryo	85001	474.124216236446
LLE9	LLE10_R1.fastq	LLE10_R2.fastq	Embryo	UCEmbryo	86001	477.270929867313
LLE9	LLE10_R1.fastq	LLE10_R2.fastq	Embryo	UCEmbryo	87001	480.399780920287
LLE9	LLE10_R1.fastq	LLE10_R2.fastq	Embryo	UCEmbryo	88001	483.511102640068
LLE9	LLE10_R1.fastq	LLE10_R2.fastq	Embryo	UCEmbryo	89001	486.605218726629
LLE9	LLE10_R1.fastq	LLE10_R2.fastq	Embryo	UCEmbryo	90001	489.682443618445
LLE9	LLE10_R1.fastq	LLE10_R2.fastq	Embryo	UCEmbryo	91001	492.743082764997
LLE9	LLE10_R1.fastq	LLE10_R2.fastq	Embryo	UCEmbryo	92001	495.787432885383
LLE9	LLE10_R1.fastq	LLE10_R2.fastq	Embryo	UCEmbryo	93001	498.815782217255
LLE9	LLE10_R1.fastq	LLE10_R2.fastq	Embryo	UCEmbryo	93062	499
			Embryo	UCEmbryo
LLM1	LLM2_R1.fastq	LLM2_R2.fastq	Mother	UCMother	7001	736.499030030548
LLM1	LLM2_R1.fastq	LLM2_R2.fastq	Mother	UCMother	8001	779.022129485123
LLM1	LLM2_R1.fastq	LLM2_R2.fastq	Mother	UCMother	6001	689.262190432273
LLM1	LLM2_R1.fastq	LLM2_R2.fastq	Mother	UCMother	3001	500.8692897643
LLM1	LLM2_R1.fastq	LLM2_R2.fastq	Mother	UCMother	4001	574.3926755457
LLM1	LLM2_R1.fastq	LLM2_R2.fastq	Mother	UCMother	5001	635.944359828271
LLM1	LLM2_R1.fastq	LLM2_R2.fastq	Mother	UCMother	1	0.999999999999287
LLM1	LLM2_R1.fastq	LLM2_R2.fastq	Mother	UCMother	1001	276.235333126335
LLM1	LLM2_R1.fastq	LLM2_R2.fastq	Mother	UCMother	2001	407.876857313573
LLM1	LLM2_R1.fastq	LLM2_R2.fastq	Mother	UCMother	15001	998.53038752613
LLM1	LLM2_R1.fastq	LLM2_R2.fastq	Mother	UCMother	16001	1022.7062804468
LLM1	LLM2_R1.fastq	LLM2_R2.fastq	Mother	UCMother	16662	1038
LLM1	LLM2_R1.fastq	LLM2_R2.fastq	Mother	UCMother	9001	817.761470010749
LLM1	LLM2_R1.fastq	LLM2_R2.fastq	Mother	UCMother	10001	853.381748660225
LLM1	LLM2_R1.fastq	LLM2_R2.fastq	Mother	UCMother	11001	886.376123881075
LLM1	LLM2_R1.fastq	LLM2_R2.fastq	Mother	UCMother	12001	917.121415610553
LLM1	LLM2_R1.fastq	LLM2_R2.fastq	Mother	UCMother	13001	945.912560829815
LLM1	LLM2_R1.fastq	LLM2_R2.fastq	Mother	UCMother	14001	972.985097901059
			Mother	UCMother
LLM2	LLM3_R1.fastq	LLM3_R2.fastq	Mother	UCMother	27001	1256.43979665595
LLM2	LLM3_R1.fastq	LLM3_R2.fastq	Mother	UCMother	24001	1197.96084952337
LLM2	LLM3_R1.fastq	LLM3_R2.fastq	Mother	UCMother	25001	1217.89286862108
LLM2	LLM3_R1.fastq	LLM3_R2.fastq	Mother	UCMother	26001	1237.37654429454
LLM2	LLM3_R1.fastq	LLM3_R2.fastq	Mother	UCMother	2001	409.191971611673
LLM2	LLM3_R1.fastq	LLM3_R2.fastq	Mother	UCMother	3001	497.913956577387
LLM2	LLM3_R1.fastq	LLM3_R2.fastq	Mother	UCMother	1	1.00000000000102
LLM2	LLM3_R1.fastq	LLM3_R2.fastq	Mother	UCMother	1001	281.777536471322
LLM2	LLM3_R1.fastq	LLM3_R2.fastq	Mother	UCMother	21001	1135.13735536707
LLM2	LLM3_R1.fastq	LLM3_R2.fastq	Mother	UCMother	22001	1156.62137423144
LLM2	LLM3_R1.fastq	LLM3_R2.fastq	Mother	UCMother	23001	1177.54894569574
LLM2	LLM3_R1.fastq	LLM3_R2.fastq	Mother	UCMother	10001	840.824021157283
LLM2	LLM3_R1.fastq	LLM3_R2.fastq	Mother	UCMother	11001	874.271797589827
LLM2	LLM3_R1.fastq	LLM3_R2.fastq	Mother	UCMother	12001	905.797012302616
LLM2	LLM3_R1.fastq	LLM3_R2.fastq	Mother	UCMother	13001	935.677189197961
LLM2	LLM3_R1.fastq	LLM3_R2.fastq	Mother	UCMother	14001	964.133273333611
LLM2	LLM3_R1.fastq	LLM3_R2.fastq	Mother	UCMother	15001	991.34379030852
LLM2	LLM3_R1.fastq	LLM3_R2.fastq	Mother	UCMother	16001	1017.4548592888
LLM2	LLM3_R1.fastq	LLM3_R2.fastq	Mother	UCMother	17001	1042.58744641379
LLM2	LLM3_R1.fastq	LLM3_R2.fastq	Mother	UCMother	18001	1066.84272120977
LLM2	LLM3_R1.fastq	LLM3_R2.fastq	Mother	UCMother	19001	1090.30607597356
LLM2	LLM3_R1.fastq	LLM3_R2.fastq	Mother	UCMother	20001	1113.05018392823
LLM2	LLM3_R1.fastq	LLM3_R2.fastq	Mother	UCMother	7001	724.804461478801
LLM2	LLM3_R1.fastq	LLM3_R2.fastq	Mother	UCMother	8001	766.633152214107
LLM2	LLM3_R1.fastq	LLM3_R2.fastq	Mother	UCMother	9001	805.098926868845
LLM2	LLM3_R1.fastq	LLM3_R2.fastq	Mother	UCMother	28001	1275.10743924768
LLM2	LLM3_R1.fastq	LLM3_R2.fastq	Mother	UCMother	29001	1293.40161002302
LLM2	LLM3_R1.fastq	LLM3_R2.fastq	Mother	UCMother	30001	1311.34213576572
LLM2	LLM3_R1.fastq	LLM3_R2.fastq	Mother	UCMother	30377	1318
LLM2	LLM3_R1.fastq	LLM3_R2.fastq	Mother	UCMother	5001	627.181940100752
LLM2	LLM3_R1.fastq	LLM3_R2.fastq	Mother	UCMother	6001	678.745458868112
LLM2	LLM3_R1.fastq	LLM3_R2.fastq	Mother	UCMother	4001	568.095255294996
			Mother	UCMother
LLM3	VLLM_R1.fastq	VLLM_R2.fastq	Mother	UCMother	7001	695.94966418964
LLM3	VLLM_R1.fastq	VLLM_R2.fastq	Mother	UCMother	8001	736.913955993743
LLM3	VLLM_R1.fastq	VLLM_R2.fastq	Mother	UCMother	6001	651.030516856424
LLM3	VLLM_R1.fastq	VLLM_R2.fastq	Mother	UCMother	2001	392.416058812706
LLM3	VLLM_R1.fastq	VLLM_R2.fastq	Mother	UCMother	3001	476.742681475864
LLM3	VLLM_R1.fastq	VLLM_R2.fastq	Mother	UCMother	5001	600.992957597604
LLM3	VLLM_R1.fastq	VLLM_R2.fastq	Mother	UCMother	18001	1033.5136165946
LLM3	VLLM_R1.fastq	VLLM_R2.fastq	Mother	UCMother	19001	1056.67016782646
LLM3	VLLM_R1.fastq	VLLM_R2.fastq	Mother	UCMother	20001	1079.08151386474
LLM3	VLLM_R1.fastq	VLLM_R2.fastq	Mother	UCMother	4001	543.989201764401
LLM3	VLLM_R1.fastq	VLLM_R2.fastq	Mother	UCMother	9001	774.714150943982
LLM3	VLLM_R1.fastq	VLLM_R2.fastq	Mother	UCMother	10001	809.917115691035
LLM3	VLLM_R1.fastq	VLLM_R2.fastq	Mother	UCMother	11001	842.945024885308
LLM3	VLLM_R1.fastq	VLLM_R2.fastq	Mother	UCMother	21001	1100.80685785649
LLM3	VLLM_R1.fastq	VLLM_R2.fastq	Mother	UCMother	1	0.999999999999095
LLM3	VLLM_R1.fastq	VLLM_R2.fastq	Mother	UCMother	1001	272.522983393301
LLM3	VLLM_R1.fastq	VLLM_R2.fastq	Mother	UCMother	14001	931.880960720736
LLM3	VLLM_R1.fastq	VLLM_R2.fastq	Mother	UCMother	15001	958.829835404569
LLM3	VLLM_R1.fastq	VLLM_R2.fastq	Mother	UCMother	16001	984.680165260001
LLM3	VLLM_R1.fastq	VLLM_R2.fastq	Mother	UCMother	17001	1009.54350319587
LLM3	VLLM_R1.fastq	VLLM_R2.fastq	Mother	UCMother	23001	1142.40022590839
LLM3	VLLM_R1.fastq	VLLM_R2.fastq	Mother	UCMother	24001	1162.35416047575
LLM3	VLLM_R1.fastq	VLLM_R2.fastq	Mother	UCMother	25001	1181.79575019368
LLM3	VLLM_R1.fastq	VLLM_R2.fastq	Mother	UCMother	22001	1121.89791709167
LLM3	VLLM_R1.fastq	VLLM_R2.fastq	Mother	UCMother	26714	1214
LLM3	VLLM_R1.fastq	VLLM_R2.fastq	Mother	UCMother	13001	903.699303461233
LLM3	VLLM_R1.fastq	VLLM_R2.fastq	Mother	UCMother	26001	1200.75732450792
LLM3	VLLM_R1.fastq	VLLM_R2.fastq	Mother	UCMother	12001	874.121318245807
			Mother	UCMother
LLM4	LLM5_R1.fastq	LLM5_R2.fastq	Mother	UCMother	8001	702.553625319035
LLM4	LLM5_R1.fastq	LLM5_R2.fastq	Mother	UCMother	7001	671.634961473505
LLM4	LLM5_R1.fastq	LLM5_R2.fastq	Mother	UCMother	3001	484.644722426875
LLM4	LLM5_R1.fastq	LLM5_R2.fastq	Mother	UCMother	4001	545.897575885879
LLM4	LLM5_R1.fastq	LLM5_R2.fastq	Mother	UCMother	6001	636.321870729105
LLM4	LLM5_R1.fastq	LLM5_R2.fastq	Mother	UCMother	2001	403.776063994887
LLM4	LLM5_R1.fastq	LLM5_R2.fastq	Mother	UCMother	19001	912.017409843855
LLM4	LLM5_R1.fastq	LLM5_R2.fastq	Mother	UCMother	20001	925.277042759986
LLM4	LLM5_R1.fastq	LLM5_R2.fastq	Mother	UCMother	5001	595.164869159934
LLM4	LLM5_R1.fastq	LLM5_R2.fastq	Mother	UCMother	18001	898.190833979178
LLM4	LLM5_R1.fastq	LLM5_R2.fastq	Mother	UCMother	10001	754.866444122766
LLM4	LLM5_R1.fastq	LLM5_R2.fastq	Mother	UCMother	11001	777.476571406511
LLM4	LLM5_R1.fastq	LLM5_R2.fastq	Mother	UCMother	21001	938.028244270633
LLM4	LLM5_R1.fastq	LLM5_R2.fastq	Mother	UCMother	9001	730.063795757913
LLM4	LLM5_R1.fastq	LLM5_R2.fastq	Mother	UCMother	1	0.999999999999811
LLM4	LLM5_R1.fastq	LLM5_R2.fastq	Mother	UCMother	1001	283.740122193226
LLM4	LLM5_R1.fastq	LLM5_R2.fastq	Mother	UCMother	16001	868.546646760488
LLM4	LLM5_R1.fastq	LLM5_R2.fastq	Mother	UCMother	17001	883.728104287864
LLM4	LLM5_R1.fastq	LLM5_R2.fastq	Mother	UCMother	33001	1064.36479955513
LLM4	LLM5_R1.fastq	LLM5_R2.fastq	Mother	UCMother	34001	1073.34792026875
LLM4	LLM5_R1.fastq	LLM5_R2.fastq	Mother	UCMother	35001	1082.16092566926
LLM4	LLM5_R1.fastq	LLM5_R2.fastq	Mother	UCMother	36001	1090.81355082977
LLM4	LLM5_R1.fastq	LLM5_R2.fastq	Mother	UCMother	22001	950.320875612522
LLM4	LLM5_R1.fastq	LLM5_R2.fastq	Mother	UCMother	23001	962.197740187058
LLM4	LLM5_R1.fastq	LLM5_R2.fastq	Mother	UCMother	24001	973.69583374767
LLM4	LLM5_R1.fastq	LLM5_R2.fastq	Mother	UCMother	12001	798.282212257488
LLM4	LLM5_R1.fastq	LLM5_R2.fastq	Mother	UCMother	13001	817.581697406501
LLM4	LLM5_R1.fastq	LLM5_R2.fastq	Mother	UCMother	14001	835.608283697767
LLM4	LLM5_R1.fastq	LLM5_R2.fastq	Mother	UCMother	15001	852.547024061688
LLM4	LLM5_R1.fastq	LLM5_R2.fastq	Mother	UCMother	28001	1016.4874680466
LLM4	LLM5_R1.fastq	LLM5_R2.fastq	Mother	UCMother	29001	1026.50286746838
LLM4	LLM5_R1.fastq	LLM5_R2.fastq	Mother	UCMother	30001	1036.28341596338
LLM4	LLM5_R1.fastq	LLM5_R2.fastq	Mother	UCMother	31001	1045.84474354966
LLM4	LLM5_R1.fastq	LLM5_R2.fastq	Mother	UCMother	32001	1055.20094749363
LLM4	LLM5_R1.fastq	LLM5_R2.fastq	Mother	UCMother	36727	1097
LLM4	LLM5_R1.fastq	LLM5_R2.fastq	Mother	UCMother	26001	995.680402167156
LLM4	LLM5_R1.fastq	LLM5_R2.fastq	Mother	UCMother	27001	1006.2198079285
LLM4	LLM5_R1.fastq	LLM5_R2.fastq	Mother	UCMother	25001	984.847335615595
			Mother	UCMother
LLM5	LLM6_R1.fastq	LLM6_R2.fastq	Mother	UCMother	12001	854.269596962161
LLM5	LLM6_R1.fastq	LLM6_R2.fastq	Mother	UCMother	2001	396.038189492559
LLM5	LLM6_R1.fastq	LLM6_R2.fastq	Mother	UCMother	1	0.999999999999604
LLM5	LLM6_R1.fastq	LLM6_R2.fastq	Mother	UCMother	1001	272.00306294748
LLM5	LLM6_R1.fastq	LLM6_R2.fastq	Mother	UCMother	7001	699.12020998676
LLM5	LLM6_R1.fastq	LLM6_R2.fastq	Mother	UCMother	8001	736.521634073038
LLM5	LLM6_R1.fastq	LLM6_R2.fastq	Mother	UCMother	9001	770.115194353696
LLM5	LLM6_R1.fastq	LLM6_R2.fastq	Mother	UCMother	10001	800.605244485471
LLM5	LLM6_R1.fastq	LLM6_R2.fastq	Mother	UCMother	11001	828.520865937934
LLM5	LLM6_R1.fastq	LLM6_R2.fastq	Mother	UCMother	49001	1311.98095933022
LLM5	LLM6_R1.fastq	LLM6_R2.fastq	Mother	UCMother	50001	1319.36898138398
LLM5	LLM6_R1.fastq	LLM6_R2.fastq	Mother	UCMother	51001	1326.64266669273
LLM5	LLM6_R1.fastq	LLM6_R2.fastq	Mother	UCMother	13001	878.17177884799
LLM5	LLM6_R1.fastq	LLM6_R2.fastq	Mother	UCMother	14001	900.48349839086
LLM5	LLM6_R1.fastq	LLM6_R2.fastq	Mother	UCMother	3001	483.422783993257
LLM5	LLM6_R1.fastq	LLM6_R2.fastq	Mother	UCMother	4001	551.949441727281
LLM5	LLM6_R1.fastq	LLM6_R2.fastq	Mother	UCMother	5001	608.595563167389
LLM5	LLM6_R1.fastq	LLM6_R2.fastq	Mother	UCMother	6001	656.942257648176
LLM5	LLM6_R1.fastq	LLM6_R2.fastq	Mother	UCMother	45001	1281.1884381278
LLM5	LLM6_R1.fastq	LLM6_R2.fastq	Mother	UCMother	46001	1289.08307448769
LLM5	LLM6_R1.fastq	LLM6_R2.fastq	Mother	UCMother	47001	1296.84306900643
LLM5	LLM6_R1.fastq	LLM6_R2.fastq	Mother	UCMother	48001	1304.47395987018
LLM5	LLM6_R1.fastq	LLM6_R2.fastq	Mother	UCMother	23001	1054.71345194968
LLM5	LLM6_R1.fastq	LLM6_R2.fastq	Mother	UCMother	24001	1068.371136037
LLM5	LLM6_R1.fastq	LLM6_R2.fastq	Mother	UCMother	25001	1081.54621719246
LLM5	LLM6_R1.fastq	LLM6_R2.fastq	Mother	UCMother	26001	1094.27621616648
LLM5	LLM6_R1.fastq	LLM6_R2.fastq	Mother	UCMother	27001	1106.59442188571
LLM5	LLM6_R1.fastq	LLM6_R2.fastq	Mother	UCMother	15001	921.412446242905
LLM5	LLM6_R1.fastq	LLM6_R2.fastq	Mother	UCMother	16001	941.129183384274
LLM5	LLM6_R1.fastq	LLM6_R2.fastq	Mother	UCMother	17001	959.775328961196
LLM5	LLM6_R1.fastq	LLM6_R2.fastq	Mother	UCMother	18001	977.46962685797
LLM5	LLM6_R1.fastq	LLM6_R2.fastq	Mother	UCMother	19001	994.312516774645
LLM5	LLM6_R1.fastq	LLM6_R2.fastq	Mother	UCMother	20001	1010.38963011043
LLM5	LLM6_R1.fastq	LLM6_R2.fastq	Mother	UCMother	21001	1025.77449937136
LLM5	LLM6_R1.fastq	LLM6_R2.fastq	Mother	UCMother	22001	1040.53068329657
LLM5	LLM6_R1.fastq	LLM6_R2.fastq	Mother	UCMother	35001	1193.31092125646
LLM5	LLM6_R1.fastq	LLM6_R2.fastq	Mother	UCMother	36001	1202.95593481898
LLM5	LLM6_R1.fastq	LLM6_R2.fastq	Mother	UCMother	37001	1212.38396137275
LLM5	LLM6_R1.fastq	LLM6_R2.fastq	Mother	UCMother	38001	1221.60629675974
LLM5	LLM6_R1.fastq	LLM6_R2.fastq	Mother	UCMother	39001	1230.63335843811
LLM5	LLM6_R1.fastq	LLM6_R2.fastq	Mother	UCMother	40001	1239.47477653213
LLM5	LLM6_R1.fastq	LLM6_R2.fastq	Mother	UCMother	41001	1248.13947358515
LLM5	LLM6_R1.fastq	LLM6_R2.fastq	Mother	UCMother	42001	1256.63573464227
LLM5	LLM6_R1.fastq	LLM6_R2.fastq	Mother	UCMother	43001	1264.97126903075
LLM5	LLM6_R1.fastq	LLM6_R2.fastq	Mother	UCMother	44001	1273.15326499249
LLM5	LLM6_R1.fastq	LLM6_R2.fastq	Mother	UCMother	31001	1152.29803939247
LLM5	LLM6_R1.fastq	LLM6_R2.fastq	Mother	UCMother	32001	1162.94552313174
LLM5	LLM6_R1.fastq	LLM6_R2.fastq	Mother	UCMother	33001	1173.31971668891
LLM5	LLM6_R1.fastq	LLM6_R2.fastq	Mother	UCMother	34001	1183.43664219981
LLM5	LLM6_R1.fastq	LLM6_R2.fastq	Mother	UCMother	53001	1340.86435562114
LLM5	LLM6_R1.fastq	LLM6_R2.fastq	Mother	UCMother	54001	1347.82046530473
LLM5	LLM6_R1.fastq	LLM6_R2.fastq	Mother	UCMother	54027	1348
LLM5	LLM6_R1.fastq	LLM6_R2.fastq	Mother	UCMother	52001	1333.80640504387
LLM5	LLM6_R1.fastq	LLM6_R2.fastq	Mother	UCMother	30001	1141.35965703158
LLM5	LLM6_R1.fastq	LLM6_R2.fastq	Mother	UCMother	29001	1130.11096465001
LLM5	LLM6_R1.fastq	LLM6_R2.fastq	Mother	UCMother	28001	1118.53049409645
			Mother	UCMother
LLM6	LLM7_R1.fastq	LLM7_R2.fastq	Mother	UCMother	2001	242.679806152134
LLM6	LLM7_R1.fastq	LLM7_R2.fastq	Mother	UCMother	3001	258.922174476339
LLM6	LLM7_R1.fastq	LLM7_R2.fastq	Mother	UCMother	1	1.00000000000017
LLM6	LLM7_R1.fastq	LLM7_R2.fastq	Mother	UCMother	1001	208.164466743733
LLM6	LLM7_R1.fastq	LLM7_R2.fastq	Mother	UCMother	3743	267
			Mother	UCMother
LLM7	LLM8_R1.fastq	LLM8_R2.fastq	Mother	UCMother	72001	1539.36504508524
LLM7	LLM8_R1.fastq	LLM8_R2.fastq	Mother	UCMother	70001	1525.82693199838
LLM7	LLM8_R1.fastq	LLM8_R2.fastq	Mother	UCMother	71001	1532.63191494533
LLM7	LLM8_R1.fastq	LLM8_R2.fastq	Mother	UCMother	43001	1306.76161934461
LLM7	LLM8_R1.fastq	LLM8_R2.fastq	Mother	UCMother	69001	1518.9484809858
LLM7	LLM8_R1.fastq	LLM8_R2.fastq	Mother	UCMother	42001	1296.89424639435
LLM7	LLM8_R1.fastq	LLM8_R2.fastq	Mother	UCMother	47001	1344.63545909768
LLM7	LLM8_R1.fastq	LLM8_R2.fastq	Mother	UCMother	44001	1316.46308432884
LLM7	LLM8_R1.fastq	LLM8_R2.fastq	Mother	UCMother	45001	1326.00518896705
LLM7	LLM8_R1.fastq	LLM8_R2.fastq	Mother	UCMother	46001	1335.39406423987
LLM7	LLM8_R1.fastq	LLM8_R2.fastq	Mother	UCMother	66001	1497.85514382618
LLM7	LLM8_R1.fastq	LLM8_R2.fastq	Mother	UCMother	67001	1504.96437698149
LLM7	LLM8_R1.fastq	LLM8_R2.fastq	Mother	UCMother	68001	1511.99488014123
LLM7	LLM8_R1.fastq	LLM8_R2.fastq	Mother	UCMother	41001	1286.85396258947
LLM7	LLM8_R1.fastq	LLM8_R2.fastq	Mother	UCMother	56001	1421.96610112077
LLM7	LLM8_R1.fastq	LLM8_R2.fastq	Mother	UCMother	57001	1429.98361321138
LLM7	LLM8_R1.fastq	LLM8_R2.fastq	Mother	UCMother	58001	1437.89873562902
LLM7	LLM8_R1.fastq	LLM8_R2.fastq	Mother	UCMother	59001	1445.71437864874
LLM7	LLM8_R1.fastq	LLM8_R2.fastq	Mother	UCMother	60001	1453.43330982447
LLM7	LLM8_R1.fastq	LLM8_R2.fastq	Mother	UCMother	61001	1461.05816324908
LLM7	LLM8_R1.fastq	LLM8_R2.fastq	Mother	UCMother	62001	1468.59144814699
LLM7	LLM8_R1.fastq	LLM8_R2.fastq	Mother	UCMother	63001	1476.03555677617
LLM7	LLM8_R1.fastq	LLM8_R2.fastq	Mother	UCMother	64001	1483.39277178605
LLM7	LLM8_R1.fastq	LLM8_R2.fastq	Mother	UCMother	65001	1490.66527301766
LLM7	LLM8_R1.fastq	LLM8_R2.fastq	Mother	UCMother	25001	1094.25394824849
LLM7	LLM8_R1.fastq	LLM8_R2.fastq	Mother	UCMother	26001	1108.64529432448
LLM7	LLM8_R1.fastq	LLM8_R2.fastq	Mother	UCMother	27001	1122.62758940476
LLM7	LLM8_R1.fastq	LLM8_R2.fastq	Mother	UCMother	28001	1136.22790260816
LLM7	LLM8_R1.fastq	LLM8_R2.fastq	Mother	UCMother	29001	1149.4706091466
LLM7	LLM8_R1.fastq	LLM8_R2.fastq	Mother	UCMother	30001	1162.37773531957
LLM7	LLM8_R1.fastq	LLM8_R2.fastq	Mother	UCMother	31001	1174.96925023219
LLM7	LLM8_R1.fastq	LLM8_R2.fastq	Mother	UCMother	32001	1187.26331369428
LLM7	LLM8_R1.fastq	LLM8_R2.fastq	Mother	UCMother	33001	1199.27648816839
LLM7	LLM8_R1.fastq	LLM8_R2.fastq	Mother	UCMother	34001	1211.02392058657
LLM7	LLM8_R1.fastq	LLM8_R2.fastq	Mother	UCMother	35001	1222.51949915641
LLM7	LLM8_R1.fastq	LLM8_R2.fastq	Mother	UCMother	36001	1233.77598913557
LLM7	LLM8_R1.fastq	LLM8_R2.fastq	Mother	UCMother	37001	1244.80515078516
LLM7	LLM8_R1.fastq	LLM8_R2.fastq	Mother	UCMother	38001	1255.6178422755
LLM7	LLM8_R1.fastq	LLM8_R2.fastq	Mother	UCMother	39001	1266.2241097726
LLM7	LLM8_R1.fastq	LLM8_R2.fastq	Mother	UCMother	40001	1276.63326652532
LLM7	LLM8_R1.fastq	LLM8_R2.fastq	Mother	UCMother	80001	1590.81818112165
LLM7	LLM8_R1.fastq	LLM8_R2.fastq	Mother	UCMother	81001	1596.96812553819
LLM7	LLM8_R1.fastq	LLM8_R2.fastq	Mother	UCMother	82001	1603.05947361481
LLM7	LLM8_R1.fastq	LLM8_R2.fastq	Mother	UCMother	82653	1607
LLM7	LLM8_R1.fastq	LLM8_R2.fastq	Mother	UCMother	4001	551.169161981615
LLM7	LLM8_R1.fastq	LLM8_R2.fastq	Mother	UCMother	5001	605.522350476656
LLM7	LLM8_R1.fastq	LLM8_R2.fastq	Mother	UCMother	6001	652.122576346905
LLM7	LLM8_R1.fastq	LLM8_R2.fastq	Mother	UCMother	48001	1353.73477152856
LLM7	LLM8_R1.fastq	LLM8_R2.fastq	Mother	UCMother	49001	1362.69707654159
LLM7	LLM8_R1.fastq	LLM8_R2.fastq	Mother	UCMother	50001	1371.52715138573
LLM7	LLM8_R1.fastq	LLM8_R2.fastq	Mother	UCMother	51001	1380.22949836438
LLM7	LLM8_R1.fastq	LLM8_R2.fastq	Mother	UCMother	52001	1388.80836549671
LLM7	LLM8_R1.fastq	LLM8_R2.fastq	Mother	UCMother	53001	1397.26776529809
LLM7	LLM8_R1.fastq	LLM8_R2.fastq	Mother	UCMother	54001	1405.61149183294
LLM7	LLM8_R1.fastq	LLM8_R2.fastq	Mother	UCMother	55001	1413.84313626966
LLM7	LLM8_R1.fastq	LLM8_R2.fastq	Mother	UCMother	15001	918.801519848319
LLM7	LLM8_R1.fastq	LLM8_R2.fastq	Mother	UCMother	16001	939.812342418534
LLM7	LLM8_R1.fastq	LLM8_R2.fastq	Mother	UCMother	17001	959.840321622616
LLM7	LLM8_R1.fastq	LLM8_R2.fastq	Mother	UCMother	18001	978.986632805555
LLM7	LLM8_R1.fastq	LLM8_R2.fastq	Mother	UCMother	19001	997.337307723925
LLM7	LLM8_R1.fastq	LLM8_R2.fastq	Mother	UCMother	20001	1014.96614891391
LLM7	LLM8_R1.fastq	LLM8_R2.fastq	Mother	UCMother	21001	1031.93696286138
LLM7	LLM8_R1.fastq	LLM8_R2.fastq	Mother	UCMother	22001	1048.30529762235
LLM7	LLM8_R1.fastq	LLM8_R2.fastq	Mother	UCMother	23001	1064.11981351101
LLM7	LLM8_R1.fastq	LLM8_R2.fastq	Mother	UCMother	24001	1079.42337774103
LLM7	LLM8_R1.fastq	LLM8_R2.fastq	Mother	UCMother	78001	1578.33793574999
LLM7	LLM8_R1.fastq	LLM8_R2.fastq	Mother	UCMother	79001	1584.60850747308
LLM7	LLM8_R1.fastq	LLM8_R2.fastq	Mother	UCMother	1	0.999999999998712
LLM7	LLM8_R1.fastq	LLM8_R2.fastq	Mother	UCMother	1001	277.606007092559
LLM7	LLM8_R1.fastq	LLM8_R2.fastq	Mother	UCMother	2001	400.507564743194
LLM7	LLM8_R1.fastq	LLM8_R2.fastq	Mother	UCMother	3001	485.327180094865
LLM7	LLM8_R1.fastq	LLM8_R2.fastq	Mother	UCMother	75001	1559.14855461027
LLM7	LLM8_R1.fastq	LLM8_R2.fastq	Mother	UCMother	76001	1565.60922885296
LLM7	LLM8_R1.fastq	LLM8_R2.fastq	Mother	UCMother	73001	1546.02787509898
LLM7	LLM8_R1.fastq	LLM8_R2.fastq	Mother	UCMother	74001	1552.62189879867
LLM7	LLM8_R1.fastq	LLM8_R2.fastq	Mother	UCMother	12001	848.541652944815
LLM7	LLM8_R1.fastq	LLM8_R2.fastq	Mother	UCMother	13001	873.326347760743
LLM7	LLM8_R1.fastq	LLM8_R2.fastq	Mother	UCMother	77001	1572.0052588308
LLM7	LLM8_R1.fastq	LLM8_R2.fastq	Mother	UCMother	11001	822.115963133438
LLM7	LLM8_R1.fastq	LLM8_R2.fastq	Mother	UCMother	7001	693.108300037577
LLM7	LLM8_R1.fastq	LLM8_R2.fastq	Mother	UCMother	8001	729.822371048049
LLM7	LLM8_R1.fastq	LLM8_R2.fastq	Mother	UCMother	14001	896.687666236678
LLM7	LLM8_R1.fastq	LLM8_R2.fastq	Mother	UCMother	10001	793.775091715712
LLM7	LLM8_R1.fastq	LLM8_R2.fastq	Mother	UCMother	9001	763.166026329176
			Mother	UCMother
LLM8	LLM9_R1.fastq	LLM9_R2.fastq	Mother	UCMother	68001	1797.311624404
LLM8	LLM9_R1.fastq	LLM9_R2.fastq	Mother	UCMother	69001	1806.93109892386
LLM8	LLM9_R1.fastq	LLM9_R2.fastq	Mother	UCMother	66001	1777.74618998086
LLM8	LLM9_R1.fastq	LLM9_R2.fastq	Mother	UCMother	67001	1787.58404703309
LLM8	LLM9_R1.fastq	LLM9_R2.fastq	Mother	UCMother	1	0.999999999998692
LLM8	LLM9_R1.fastq	LLM9_R2.fastq	Mother	UCMother	1001	285.700067977999
LLM8	LLM9_R1.fastq	LLM9_R2.fastq	Mother	UCMother	2001	416.089666357233
LLM8	LLM9_R1.fastq	LLM9_R2.fastq	Mother	UCMother	62001	1737.2452844284
LLM8	LLM9_R1.fastq	LLM9_R2.fastq	Mother	UCMother	63001	1747.54784155589
LLM8	LLM9_R1.fastq	LLM9_R2.fastq	Mother	UCMother	64001	1757.7304912358
LLM8	LLM9_R1.fastq	LLM9_R2.fastq	Mother	UCMother	65001	1767.79578980065
LLM8	LLM9_R1.fastq	LLM9_R2.fastq	Mother	UCMother	93001	2009.88784083887
LLM8	LLM9_R1.fastq	LLM9_R2.fastq	Mother	UCMother	94001	2017.33392222989
LLM8	LLM9_R1.fastq	LLM9_R2.fastq	Mother	UCMother	95001	2024.70918250773
LLM8	LLM9_R1.fastq	LLM9_R2.fastq	Mother	UCMother	96001	2032.01458286631
LLM8	LLM9_R1.fastq	LLM9_R2.fastq	Mother	UCMother	97001	2039.25106194297
LLM8	LLM9_R1.fastq	LLM9_R2.fastq	Mother	UCMother	98001	2046.41953662844
LLM8	LLM9_R1.fastq	LLM9_R2.fastq	Mother	UCMother	99001	2053.52090282926
LLM8	LLM9_R1.fastq	LLM9_R2.fastq	Mother	UCMother	100001	2060.55603618857
LLM8	LLM9_R1.fastq	LLM9_R2.fastq	Mother	UCMother	101001	2067.52579276298
LLM8	LLM9_R1.fastq	LLM9_R2.fastq	Mother	UCMother	101793	2073
LLM8	LLM9_R1.fastq	LLM9_R2.fastq	Mother	UCMother	20001	1127.5437875812
LLM8	LLM9_R1.fastq	LLM9_R2.fastq	Mother	UCMother	21001	1149.19639483664
LLM8	LLM9_R1.fastq	LLM9_R2.fastq	Mother	UCMother	22001	1170.19357813779
LLM8	LLM9_R1.fastq	LLM9_R2.fastq	Mother	UCMother	23001	1190.58422948271
LLM8	LLM9_R1.fastq	LLM9_R2.fastq	Mother	UCMother	24001	1210.41145235604
LLM8	LLM9_R1.fastq	LLM9_R2.fastq	Mother	UCMother	25001	1229.7134635311
LLM8	LLM9_R1.fastq	LLM9_R2.fastq	Mother	UCMother	26001	1248.52432451769
LLM8	LLM9_R1.fastq	LLM9_R2.fastq	Mother	UCMother	27001	1266.87453979985
LLM8	LLM9_R1.fastq	LLM9_R2.fastq	Mother	UCMother	70001	1816.44456575187
LLM8	LLM9_R1.fastq	LLM9_R2.fastq	Mother	UCMother	71001	1825.85404292855
LLM8	LLM9_R1.fastq	LLM9_R2.fastq	Mother	UCMother	72001	1835.16147561424
LLM8	LLM9_R1.fastq	LLM9_R2.fastq	Mother	UCMother	73001	1844.36874007116
LLM8	LLM9_R1.fastq	LLM9_R2.fastq	Mother	UCMother	74001	1853.47764736167
LLM8	LLM9_R1.fastq	LLM9_R2.fastq	Mother	UCMother	75001	1862.48994681899
LLM8	LLM9_R1.fastq	LLM9_R2.fastq	Mother	UCMother	76001	1871.4073292497
LLM8	LLM9_R1.fastq	LLM9_R2.fastq	Mother	UCMother	77001	1880.23143001015
LLM8	LLM9_R1.fastq	LLM9_R2.fastq	Mother	UCMother	78001	1888.96383177934
LLM8	LLM9_R1.fastq	LLM9_R2.fastq	Mother	UCMother	79001	1897.60606725001
LLM8	LLM9_R1.fastq	LLM9_R2.fastq	Mother	UCMother	80001	1906.15962158532
LLM8	LLM9_R1.fastq	LLM9_R2.fastq	Mother	UCMother	81001	1914.62593473986
LLM8	LLM9_R1.fastq	LLM9_R2.fastq	Mother	UCMother	82001	1923.00640365145
LLM8	LLM9_R1.fastq	LLM9_R2.fastq	Mother	UCMother	83001	1931.30238427004
LLM8	LLM9_R1.fastq	LLM9_R2.fastq	Mother	UCMother	84001	1939.51519347145
LLM8	LLM9_R1.fastq	LLM9_R2.fastq	Mother	UCMother	85001	1947.6461108585
LLM8	LLM9_R1.fastq	LLM9_R2.fastq	Mother	UCMother	86001	1955.69638044057
LLM8	LLM9_R1.fastq	LLM9_R2.fastq	Mother	UCMother	87001	1963.66721222532
LLM8	LLM9_R1.fastq	LLM9_R2.fastq	Mother	UCMother	88001	1971.55978369373
LLM8	LLM9_R1.fastq	LLM9_R2.fastq	Mother	UCMother	89001	1979.37524120247
LLM8	LLM9_R1.fastq	LLM9_R2.fastq	Mother	UCMother	90001	1987.11470130009
LLM8	LLM9_R1.fastq	LLM9_R2.fastq	Mother	UCMother	91001	1994.77925195811
LLM8	LLM9_R1.fastq	LLM9_R2.fastq	Mother	UCMother	92001	2002.3699537267
LLM8	LLM9_R1.fastq	LLM9_R2.fastq	Mother	UCMother	11001	890.074105269328
LLM8	LLM9_R1.fastq	LLM9_R2.fastq	Mother	UCMother	12001	921.695663801527
LLM8	LLM9_R1.fastq	LLM9_R2.fastq	Mother	UCMother	13001	951.610484888559
LLM8	LLM9_R1.fastq	LLM9_R2.fastq	Mother	UCMother	14001	980.040192747301
LLM8	LLM9_R1.fastq	LLM9_R2.fastq	Mother	UCMother	15001	1007.16353998425
LLM8	LLM9_R1.fastq	LLM9_R2.fastq	Mother	UCMother	16001	1033.12695147869
LLM8	LLM9_R1.fastq	LLM9_R2.fastq	Mother	UCMother	17001	1058.05198990849
LLM8	LLM9_R1.fastq	LLM9_R2.fastq	Mother	UCMother	18001	1082.04076797077
LLM8	LLM9_R1.fastq	LLM9_R2.fastq	Mother	UCMother	19001	1105.17995353664
LLM8	LLM9_R1.fastq	LLM9_R2.fastq	Mother	UCMother	60001	1716.26966506235
LLM8	LLM9_R1.fastq	LLM9_R2.fastq	Mother	UCMother	61001	1726.82015344717
LLM8	LLM9_R1.fastq	LLM9_R2.fastq	Mother	UCMother	35001	1399.90445881852
LLM8	LLM9_R1.fastq	LLM9_R2.fastq	Mother	UCMother	36001	1415.08524862427
LLM8	LLM9_R1.fastq	LLM9_R2.fastq	Mother	UCMother	37001	1429.99216877387
LLM8	LLM9_R1.fastq	LLM9_R2.fastq	Mother	UCMother	38001	1444.63667200645
LLM8	LLM9_R1.fastq	LLM9_R2.fastq	Mother	UCMother	39001	1459.02940079746
LLM8	LLM9_R1.fastq	LLM9_R2.fastq	Mother	UCMother	40001	1473.18026403776
LLM8	LLM9_R1.fastq	LLM9_R2.fastq	Mother	UCMother	28001	1284.79155001355
LLM8	LLM9_R1.fastq	LLM9_R2.fastq	Mother	UCMother	29001	1302.300141498
LLM8	LLM9_R1.fastq	LLM9_R2.fastq	Mother	UCMother	30001	1319.42278858691
LLM8	LLM9_R1.fastq	LLM9_R2.fastq	Mother	UCMother	31001	1336.17994161834
LLM8	LLM9_R1.fastq	LLM9_R2.fastq	Mother	UCMother	32001	1352.59027059974
LLM8	LLM9_R1.fastq	LLM9_R2.fastq	Mother	UCMother	33001	1368.67087261592
LLM8	LLM9_R1.fastq	LLM9_R2.fastq	Mother	UCMother	34001	1384.43744920332
LLM8	LLM9_R1.fastq	LLM9_R2.fastq	Mother	UCMother	8001	781.729901002976
LLM8	LLM9_R1.fastq	LLM9_R2.fastq	Mother	UCMother	9001	820.510486675389
LLM8	LLM9_R1.fastq	LLM9_R2.fastq	Mother	UCMother	10001	856.466011139669
LLM8	LLM9_R1.fastq	LLM9_R2.fastq	Mother	UCMother	51001	1615.14598862758
LLM8	LLM9_R1.fastq	LLM9_R2.fastq	Mother	UCMother	52001	1626.97358091287
LLM8	LLM9_R1.fastq	LLM9_R2.fastq	Mother	UCMother	53001	1638.64400944309
LLM8	LLM9_R1.fastq	LLM9_R2.fastq	Mother	UCMother	41001	1487.09850441166
LLM8	LLM9_R1.fastq	LLM9_R2.fastq	Mother	UCMother	42001	1500.79275820809
LLM8	LLM9_R1.fastq	LLM9_R2.fastq	Mother	UCMother	3001	507.702836091789
LLM8	LLM9_R1.fastq	LLM9_R2.fastq	Mother	UCMother	4001	579.934054913908
LLM8	LLM9_R1.fastq	LLM9_R2.fastq	Mother	UCMother	5001	640.363881103311
LLM8	LLM9_R1.fastq	LLM9_R2.fastq	Mother	UCMother	6001	692.810516568027
LLM8	LLM9_R1.fastq	LLM9_R2.fastq	Mother	UCMother	7001	739.471972527511
LLM8	LLM9_R1.fastq	LLM9_R2.fastq	Mother	UCMother	47001	1566.17027648641
LLM8	LLM9_R1.fastq	LLM9_R2.fastq	Mother	UCMother	48001	1578.67403044714
LLM8	LLM9_R1.fastq	LLM9_R2.fastq	Mother	UCMother	49001	1591.00108692757
LLM8	LLM9_R1.fastq	LLM9_R2.fastq	Mother	UCMother	50001	1603.15673764235
LLM8	LLM9_R1.fastq	LLM9_R2.fastq	Mother	UCMother	56001	1672.75392310518
LLM8	LLM9_R1.fastq	LLM9_R2.fastq	Mother	UCMother	57001	1683.83629873004
LLM8	LLM9_R1.fastq	LLM9_R2.fastq	Mother	UCMother	54001	1650.16154036559
LLM8	LLM9_R1.fastq	LLM9_R2.fastq	Mother	UCMother	55001	1661.53022673657
LLM8	LLM9_R1.fastq	LLM9_R2.fastq	Mother	UCMother	46001	1553.48422482903
LLM8	LLM9_R1.fastq	LLM9_R2.fastq	Mother	UCMother	58001	1694.78084986119
LLM8	LLM9_R1.fastq	LLM9_R2.fastq	Mother	UCMother	59001	1705.59091094842
LLM8	LLM9_R1.fastq	LLM9_R2.fastq	Mother	UCMother	45001	1540.60994166064
LLM8	LLM9_R1.fastq	LLM9_R2.fastq	Mother	UCMother	43001	1514.27110838853
LLM8	LLM9_R1.fastq	LLM9_R2.fastq	Mother	UCMother	44001	1527.54113186069
			Mother	UCMother
LLM9	LLM10_R1.fastq	LLM10_R2.fastq	Mother	UCMother	7001	599.950586046713
LLM9	LLM10_R1.fastq	LLM10_R2.fastq	Mother	UCMother	2001	371.654336032628
LLM9	LLM10_R1.fastq	LLM10_R2.fastq	Mother	UCMother	6001	571.701530174775
LLM9	LLM10_R1.fastq	LLM10_R2.fastq	Mother	UCMother	17001	762.960923512561
LLM9	LLM10_R1.fastq	LLM10_R2.fastq	Mother	UCMother	3001	444.193862609177
LLM9	LLM10_R1.fastq	LLM10_R2.fastq	Mother	UCMother	4001	497.019118213855
LLM9	LLM10_R1.fastq	LLM10_R2.fastq	Mother	UCMother	5001	538.165943880759
LLM9	LLM10_R1.fastq	LLM10_R2.fastq	Mother	UCMother	8001	624.350368744436
LLM9	LLM10_R1.fastq	LLM10_R2.fastq	Mother	UCMother	18001	773.725825153606
LLM9	LLM10_R1.fastq	LLM10_R2.fastq	Mother	UCMother	19001	783.965950518291
LLM9	LLM10_R1.fastq	LLM10_R2.fastq	Mother	UCMother	20001	793.734838346383
LLM9	LLM10_R1.fastq	LLM10_R2.fastq	Mother	UCMother	1	1.00000000000081
LLM9	LLM10_R1.fastq	LLM10_R2.fastq	Mother	UCMother	1001	259.492810325195
LLM9	LLM10_R1.fastq	LLM10_R2.fastq	Mother	UCMother	14001	726.79572327684
LLM9	LLM10_R1.fastq	LLM10_R2.fastq	Mother	UCMother	15001	739.583625827922
LLM9	LLM10_R1.fastq	LLM10_R2.fastq	Mother	UCMother	16001	751.606465288114
LLM9	LLM10_R1.fastq	LLM10_R2.fastq	Mother	UCMother	21001	803.076889707632
LLM9	LLM10_R1.fastq	LLM10_R2.fastq	Mother	UCMother	9001	645.84106623581
LLM9	LLM10_R1.fastq	LLM10_R2.fastq	Mother	UCMother	10001	665.06537564493
LLM9	LLM10_R1.fastq	LLM10_R2.fastq	Mother	UCMother	11001	682.478884465064
LLM9	LLM10_R1.fastq	LLM10_R2.fastq	Mother	UCMother	12001	698.414692555537
LLM9	LLM10_R1.fastq	LLM10_R2.fastq	Mother	UCMother	13001	713.122919744601
LLM9	LLM10_R1.fastq	LLM10_R2.fastq	Mother	UCMother	22112	813
[truncated: 3,569 more rows]
