# Supplementary material for: Matrotrophic viviparity constrains microbiome acquisition during gestation in a live‐bearing cockroach, Diploptera punctata
Source: Ecol Evol. 2019 Aug 22;9(18):10601–14. doi: 10.1002/ece3.5580 (PMC6787804; doi:10.1002/ece3.5580)
Supplement: Supplementary file 4 [file ECE3-9-10601-s004.zip › Supplemental data files 2/overall comparisons/group_significance_TreatmentGroup.txt]

OTU	Test-Statistic	P	FDR_P	Bonferroni_P	Embryo_mean	Neonate_mean	Second_instar_mean	First_instar_mean	Mother_mean	Third_instar_mean	Fourth_instar_mean	taxonomy
New.CleanUp.ReferenceOTU27	73.0336567989191	9.742571743793015e-14	1.845145662556959e-09	1.845145662556959e-09	0.0	0.0	0.0	0.0	8.3	0.0	0.0	D_0__Bacteria; D_1__Firmicutes; D_2__Clostridia; D_3__Clostridiales; D_4__Syntrophomonadaceae; D_5__Syntrophomonas
New.CleanUp.ReferenceOTU75	68.34520887143249	8.928046315729044e-13	7.3079890473624476e-09	1.6908826917359238e-08	0.0	0.0	0.0	0.0	3.8	0.0	0.0	D_0__Bacteria; D_1__Firmicutes; D_2__Clostridia; D_3__Clostridiales; D_4__Peptococcaceae; D_5__uncultured; D_6__uncultured bacterium
New.ReferenceOTU538	67.79429561148969	1.157609543380714e-12	7.3079890473624476e-09	2.1923967142087343e-08	0.05555555555555555	0.0	0.1111111111111111	0.0	12.75	0.0625	0.5	D_0__Bacteria; D_1__Firmicutes; D_2__Clostridia; D_3__Clostridiales; D_4__Ruminococcaceae; D_5__Ruminococcaceae UCG-005; D_6__uncultured bacterium
CU924156.1.1391	65.60429357528018	3.2467373606178584e-12	1.3546730927088136e-08	6.148995887274162e-08	0.0	0.0	0.1111111111111111	0.0	35.4	0.625	0.0	D_0__Bacteria; D_1__Verrucomicrobia; D_2__LD1-PB3; D_3__uncultured bacterium; D_4__uncultured bacterium; D_5__uncultured bacterium; D_6__uncultured bacterium
AB288921.1.1348	65.39870280623884	3.5764113541074333e-12	1.3546730927088136e-08	6.773365463544068e-08	0.0	0.0	31.333333333333332	2.857142857142857	5.8	22.9375	19.666666666666668	D_0__Bacteria; D_1__Firmicutes; D_2__Clostridia; D_3__Clostridiales; D_4__Ruminococcaceae; D_5__uncultured; D_6__uncultured bacterium
KF318234.1.1408	64.12012011020431	6.523298938061419e-12	2.059079309799087e-08	1.2354475858794522e-07	0.0	0.6	361.6666666666667	31.0	120.65	309.75	338.6666666666667	D_0__Bacteria; D_1__Proteobacteria; D_2__Deltaproteobacteria; D_3__Desulfovibrionales; D_4__Desulfovibrionaceae; D_5__Desulfovibrio; D_6__uncultured delta proteobacterium
KM650736.1.1453	63.23583543789231	9.881054225449443e-12	2.4915142597673943e-08	1.87137285975787e-07	0.0	0.0	2.6666666666666665	3.857142857142857	44.7	5.0	2.5	D_0__Bacteria; D_1__Firmicutes; D_2__Clostridia; D_3__Clostridiales; D_4__Ruminococcaceae; D_5__uncultured
New.CleanUp.ReferenceOTU104	63.10144480594572	1.0524375140260391e-11	2.4915142597673943e-08	1.9932114078139154e-07	0.0	0.0	0.1111111111111111	0.14285714285714285	4.3	0.25	1.0	D_0__Bacteria; D_1__Proteobacteria; D_2__Deltaproteobacteria; D_3__Desulfovibrionales; D_4__Desulfovibrionaceae; D_5__Desulfovibrio
JX457247.1.1524	62.73727501045303	1.2485529978509736e-11	2.6273716918110655e-08	2.3646345226299588e-07	0.1111111111111111	0.2	28.0	4.142857142857143	45.4	22.375	23.333333333333332	D_0__Bacteria; D_1__Proteobacteria; D_2__Deltaproteobacteria; D_3__Desulfobacterales; D_4__Desulfobacteraceae; D_5__Desulfatiferula; D_6__uncultured proteobacterium
JX096385.1.1401	62.40277668218034	1.4606529444483788e-11	2.7663306114907847e-08	2.766330611490785e-07	0.0	0.2	0.2222222222222222	0.0	4.85	0.0	0.0	D_0__Bacteria; D_1__Firmicutes; D_2__Clostridia; D_3__Clostridiales; D_4__Lachnospiraceae; D_5__Lachnospiraceae UCG-010
KM650556.1.1457	61.96110156209441	1.796735117225861e-11	2.844369620106509e-08	3.4028366385140583e-07	0.0	0.0	92.66666666666667	25.285714285714285	36.4	74.125	85.5	D_0__Bacteria; D_1__Firmicutes; D_2__Clostridia; D_3__Clostridiales; D_4__Christensenellaceae; D_5__Christensenellaceae R-7 group; D_6__uncultured Clostridiaceae bacterium
JX457174.1.1466	61.88170484845944	1.8648633546956938e-11	2.844369620106509e-08	3.5318647074581744e-07	0.0	0.0	60.77777777777778	19.714285714285715	189.05	25.375	46.833333333333336	D_0__Bacteria; D_1__Fusobacteria; D_2__Fusobacteriia; D_3__Fusobacteriales; D_4__Fusobacteriaceae
KM650700.1.1455	61.78381735460179	1.9524159174921917e-11	2.844369620106509e-08	3.697680506138462e-07	0.0	0.0	0.2222222222222222	0.0	3.6	0.0625	0.0	D_0__Bacteria; D_1__Firmicutes; D_2__Clostridia; D_3__Clostridiales; D_4__Ruminococcaceae; D_5__Ruminococcaceae NK4A214 group
KF318251.1.1396	61.348992875861235	2.3936330146735783e-11	3.2380725474930645e-08	4.53330156649029e-07	0.0	0.0	10.777777777777779	2.4285714285714284	4.6	14.9375	8.5	D_0__Bacteria; D_1__Firmicutes; D_2__Clostridia; D_3__Clostridiales; D_4__Ruminococcaceae; D_5__uncultured; D_6__uncultured Firmicutes bacterium
KM650505.1.1454	60.93050235252751	2.911926219844603e-11	3.676598045175796e-08	5.514897067763694e-07	0.0	0.6	28.555555555555557	1.1428571428571428	57.9	21.75	12.666666666666666	D_0__Bacteria; D_1__Firmicutes; D_2__Clostridia; D_3__Clostridiales; D_4__Ruminococcaceae; D_5__Ruminococcaceae NK4A214 group; D_6__uncultured Firmicutes bacterium
New.ReferenceOTU73	60.569642526152045	3.447863803791489e-11	4.081193286250438e-08	6.529909258000701e-07	0.0	0.0	2.888888888888889	2.7142857142857144	15.15	4.875	7.5	D_0__Bacteria; D_1__Firmicutes; D_2__Clostridia; D_3__Clostridiales; D_4__Ruminococcaceae; D_5__uncultured; D_6__uncultured bacterium
New.ReferenceOTU594	59.915990154561776	4.681409341030271e-11	5.181992613783314e-08	8.866121150977231e-07	0.0	0.0	16.88888888888889	7.142857142857143	26.1	6.4375	4.833333333333333	D_0__Bacteria; D_1__Firmicutes; D_2__Clostridia; D_3__Clostridiales; D_4__Christensenellaceae; D_5__Christensenellaceae R-7 group
AM882601.1.1521	59.80750494810881	4.92506822155867e-11	5.181992613783314e-08	9.327586704809964e-07	0.1111111111111111	0.0	2.2222222222222223	9.142857142857142	131.75	0.0	0.0	D_0__Bacteria; D_1__Proteobacteria; D_2__Deltaproteobacteria; D_3__Desulfobacterales; D_4__Desulfobacteraceae; D_5__Desulfosarcina
KF318259.1.1392	59.44245901642448	5.841725336914357e-11	5.822970323990579e-08	1.10636436155821e-06	0.0	0.0	3.111111111111111	1.4285714285714286	18.8	6.25	4.166666666666667	D_0__Bacteria; D_1__Bacteroidetes; D_2__Bacteroidia; D_3__Bacteroidales; D_4__Rikenellaceae; D_5__Alistipes; D_6__uncultured bacterium
JN680633.1.1456	59.1833944570818	6.593714639434483e-11	6.243918077812483e-08	1.2487836155624966e-06	0.0	0.0	21.666666666666668	7.0	30.05	8.625	13.5	D_0__Bacteria; D_1__Firmicutes; D_2__Clostridia; D_3__Clostridiales; D_4__Christensenellaceae; D_5__Christensenellaceae R-7 group; D_6__Blattella germanica (German cockroach)
JX457298.1.1488	58.85018683019574	7.704545983936808e-11	6.948399828084724e-08	1.459163963897792e-06	0.0	0.0	34.333333333333336	5.285714285714286	4.55	25.0	24.0	D_0__Bacteria; D_1__Bacteroidetes; D_2__Bacteroidia; D_3__Bacteroidales; D_4__Porphyromonadaceae; D_5__Dysgonomonas
KM650533.1.1444	58.487842019932835	9.125301207688303e-11	7.55600112727196e-08	1.7282407957240877e-06	0.0	0.0	9.444444444444445	7.285714285714286	97.55	2.25	0.3333333333333333	D_0__Bacteria; D_1__Bacteroidetes; D_2__Bacteroidia; D_3__Bacteroidales; D_4__Rikenellaceae; D_5__Rikenellaceae RC9 gut group; D_6__uncultured Bacteroidetes bacterium
New.CleanUp.ReferenceOTU98	58.19278049807196	1.0473125168839955e-10	7.55600112727196e-08	1.983505175726599e-06	0.0	0.0	0.2222222222222222	0.0	4.65	0.625	0.16666666666666666	D_0__Bacteria; D_1__Firmicutes; D_2__Clostridia; D_3__Clostridiales; D_4__Syntrophomonadaceae; D_5__Syntrophomonas; D_6__uncultured bacterium
New.CleanUp.ReferenceOTU142	58.170742788155984	1.058142133910654e-10	7.55600112727196e-08	2.004015387413388e-06	0.0	0.0	0.0	0.0	2.75	0.25	0.16666666666666666	D_0__Bacteria; D_1__Firmicutes; D_2__Clostridia; D_3__Clostridiales; D_4__Peptococcaceae; D_5__Desulfosporosinus; D_6__uncultured bacterium
KF318255.1.1393	58.12016217444448	1.0834223655780573e-10	7.55600112727196e-08	2.0518936181682827e-06	0.05555555555555555	0.2	38.666666666666664	10.285714285714286	6.2	37.4375	24.166666666666668	D_0__Bacteria; D_1__Firmicutes; D_2__Clostridia; D_3__Clostridiales; D_4__Ruminococcaceae; D_5__uncultured; D_6__uncultured Firmicutes bacterium
AB093424.1.1389	58.09621313144345	1.0956013888388914e-10	7.55600112727196e-08	2.0749594703219765e-06	11849.666666666666	11153.8	3759.5555555555557	4873.857142857143	3113.7	4289.625	3633.5	D_0__Bacteria; D_1__Bacteroidetes; D_2__Flavobacteriia; D_3__Flavobacteriales; D_4__Blattabacteriaceae; D_5__Blattabacterium
GBID01003509.1.1353	58.0381008766243	1.1257244529563766e-10	7.55600112727196e-08	2.1320095414540815e-06	0.0	0.0	53.55555555555556	5.142857142857143	10.5	45.75	17.0	D_0__Bacteria; D_1__Firmicutes; D_2__Clostridia; D_3__Clostridiales; D_4__Ruminococcaceae
KF318219.1.1459	58.006741170235976	1.1423218087845137e-10	7.55600112727196e-08	2.1634432736569906e-06	0.0	0.0	21.555555555555557	4.714285714285714	10.15	19.0625	15.333333333333334	D_0__Bacteria; D_1__Firmicutes; D_2__Clostridia; D_3__Clostridiales; D_4__Ruminococcaceae; D_5__uncultured
KF318269.1.1329	57.979385937539945	1.156998958186213e-10	7.55600112727196e-08	2.1912403269088687e-06	0.0	0.6	52.333333333333336	9.0	36.05	45.3125	32.5	D_0__Bacteria; D_1__Firmicutes; D_2__Clostridia; D_3__Clostridiales; D_4__Ruminococcaceae; D_5__uncultured; D_6__uncultured Firmicutes bacterium
New.ReferenceOTU53	57.864312584378574	1.2208284870117727e-10	7.580805760025542e-08	2.3121270715515962e-06	0.0	0.2	7.0	0.5714285714285714	16.7	8.125	9.333333333333334	D_0__Bacteria; D_1__Firmicutes; D_2__Clostridia; D_3__Clostridiales; D_4__Peptococcaceae; D_5__uncultured; D_6__uncultured bacterium
New.ReferenceOTU117	57.81304392341558	1.25038611529097e-10	7.580805760025542e-08	2.368106263749568e-06	0.0	0.0	0.0	0.0	6.85	0.1875	0.0	D_0__Bacteria; D_1__Verrucomicrobia; D_2__LD1-PB3; D_3__uncultured bacterium; D_4__uncultured bacterium; D_5__uncultured bacterium; D_6__uncultured bacterium
KM650591.1.1449	57.76140360352591	1.2808795835092527e-10	7.580805760025542e-08	2.4258578432081736e-06	0.05555555555555555	0.0	1.0	0.42857142857142855	40.2	1.8125	2.8333333333333335	D_0__Bacteria; D_1__Firmicutes; D_2__Clostridia; D_3__Clostridiales; D_4__Ruminococcaceae; D_5__Ruminococcaceae UCG-009
EU460936.1.1426	57.63404673818137	1.3592913624784852e-10	7.80109670120607e-08	2.5743619113980033e-06	0.0	0.0	63.55555555555556	23.428571428571427	7.1	45.9375	115.66666666666667	D_0__Bacteria; D_1__Firmicutes; D_2__Bacilli; D_3__Lactobacillales; D_4__Lactobacillaceae; D_5__Lactobacillus; D_6__uncultured bacterium
New.ReferenceOTU22	57.375922746308746	1.5332038554547446e-10	8.540396417193356e-08	2.903734781845741e-06	0.0	0.2	125.66666666666667	71.42857142857143	52.3	106.125	120.66666666666667	D_0__Bacteria; D_1__Bacteroidetes; D_2__Bacteroidia; D_3__Bacteroidales; D_4__Porphyromonadaceae; D_5__uncultured; D_6__uncultured Bacteroidetes bacterium
CU918704.1.1352	57.1587365111251	1.696609720480487e-10	8.6800320208704e-08	3.2132091496179944e-06	0.0	0.0	1.2222222222222223	1.2857142857142858	31.45	0.0625	0.6666666666666666	D_0__Bacteria; D_1__Firmicutes; D_2__Clostridia; D_3__Clostridiales; D_4__Christensenellaceae; D_5__Christensenellaceae R-7 group; D_6__uncultured bacterium
AZCX01000019.3617.5034	57.0953642351488	1.7474838767818064e-10	8.6800320208704e-08	3.309559714237063e-06	0.05555555555555555	0.6	121.88888888888889	204.85714285714286	38.8	101.0625	113.5	D_0__Bacteria; D_1__Firmicutes; D_2__Bacilli; D_3__Lactobacillales; D_4__Lactobacillaceae; D_5__Lactobacillus; Ambiguous_taxa
New.ReferenceOTU417	57.08484196789495	1.7560770399429366e-10	8.6800320208704e-08	3.3258343059479275e-06	0.0	0.0	5.111111111111111	0.42857142857142855	0.15	4.125	5.666666666666667	D_0__Bacteria; D_1__Proteobacteria; D_2__Deltaproteobacteria; D_3__Desulfovibrionales; D_4__Desulfovibrionaceae; D_5__Desulfovibrio
New.CleanUp.ReferenceOTU63	57.07664337302249	1.7628017436490253e-10	8.6800320208704e-08	3.338570222296889e-06	0.0	0.0	2.111111111111111	0.14285714285714285	9.25	1.3125	0.3333333333333333	D_0__Bacteria; D_1__Firmicutes; D_2__Clostridia; D_3__Clostridiales; D_4__Ruminococcaceae; D_5__Ruminococcaceae UCG-009; D_6__uncultured bacterium
JX457170.1.1516	57.040578862156195	1.792689103508116e-10	8.6800320208704e-08	3.395173893134021e-06	0.0	0.2	65.33333333333333	27.142857142857142	133.75	79.0625	165.0	D_0__Bacteria; D_1__Proteobacteria; D_2__Deltaproteobacteria; D_3__Rs-K70 termite group; D_4__uncultured delta proteobacterium; D_5__uncultured delta proteobacterium; D_6__uncultured delta proteobacterium
KM650717.1.1450	56.941079187727176	1.8777929038156982e-10	8.6800320208704e-08	3.5563519805365507e-06	0.0	0.0	24.333333333333332	6.428571428571429	32.4	21.875	11.833333333333334	D_0__Bacteria; D_1__Firmicutes; D_2__Clostridia; D_3__Clostridiales; D_4__Christensenellaceae; D_5__Christensenellaceae R-7 group; D_6__uncultured Clostridiaceae bacterium
New.ReferenceOTU682	56.89265405085958	1.9206577662703977e-10	8.6800320208704e-08	3.6375337435395062e-06	0.0	0.0	3.2222222222222223	0.7142857142857143	17.65	4.5625	0.6666666666666666	D_0__Bacteria; D_1__Firmicutes; D_2__Clostridia; D_3__Clostridiales; D_4__Ruminococcaceae; D_5__uncultured; D_6__uncultured bacterium
New.ReferenceOTU393	56.88789359747831	1.9249239393661586e-10	8.6800320208704e-08	3.645613448765568e-06	0.0	0.0	5.555555555555555	9.142857142857142	0.8	6.125	8.166666666666666	D_0__Bacteria; D_1__Firmicutes; D_2__Bacilli; D_3__Lactobacillales; D_4__Lactobacillaceae; D_5__Lactobacillus
New.ReferenceOTU2	56.58709141648611	2.2145675102333334e-10	9.40262714003783e-08	4.19416940763091e-06	0.0	0.0	159.66666666666666	114.85714285714286	20.45	90.6875	14.0	D_0__Bacteria; D_1__Bacteroidetes; D_2__Bacteroidia; D_3__Bacteroidales; D_4__Porphyromonadaceae; D_5__Parabacteroides
FJ374258.1.1512	56.58020271771624	2.2216864681450112e-10	9.40262714003783e-08	4.207652002019836e-06	0.16666666666666666	0.0	97.11111111111111	5.714285714285714	106.2	63.9375	55.166666666666664	D_0__Bacteria; D_1__Firmicutes
New.CleanUp.ReferenceOTU1411	56.5682329314656	2.2341106779750903e-10	9.40262714003783e-08	4.231182213017024e-06	3.7777777777777777	17.4	6.666666666666667	11.142857142857142	0.75	8.5625	7.0	D_0__Bacteria; D_1__Bacteroidetes; D_2__Flavobacteriia; D_3__Flavobacteriales; D_4__Blattabacteriaceae; D_5__Blattabacterium; Ambiguous_taxa
New.ReferenceOTU70	56.46401855276053	2.345251588946648e-10	9.655808661534906e-08	4.441671984306057e-06	0.05555555555555555	0.4	34.333333333333336	21.142857142857142	6.8	41.3125	26.5	D_0__Bacteria; D_1__Firmicutes; D_2__Clostridia; D_3__Clostridiales; D_4__Ruminococcaceae; D_5__uncultured; D_6__uncultured Firmicutes bacterium
New.ReferenceOTU79	56.30189428984502	2.5292112612116255e-10	1.0191645122571696e-07	4.790073207608697e-06	0.0	0.0	2.0	1.1428571428571428	13.65	1.25	0.5	D_0__Bacteria; D_1__Firmicutes; D_2__Clostridia; D_3__Clostridiales; D_4__Ruminococcaceae; D_5__Anaerotruncus; D_6__uncultured bacterium
JN680629.1.1444	56.18313764304543	2.673029890092619e-10	1.0300684818498578e-07	5.0624513088464114e-06	0.0	0.0	47.77777777777778	7.571428571428571	26.95	30.375	34.333333333333336	D_0__Bacteria; D_1__Firmicutes; D_2__Clostridia; D_3__Clostridiales; D_4__Christensenellaceae; D_5__Christensenellaceae R-7 group; D_6__uncultured Clostridiaceae bacterium
AB234479.1.1349	56.15544528778753	2.7077222720265916e-10	1.0300684818498578e-07	5.128155210991162e-06	0.0	0.0	2.3333333333333335	0.42857142857142855	6.65	1.5625	1.8333333333333333	D_0__Bacteria; D_1__Firmicutes; D_2__Clostridia; D_3__Clostridiales; D_4__Ruminococcaceae; D_5__Anaerotruncus; D_6__uncultured bacterium
JPZV01280928.1101.2633	56.145689577167126	2.7200506743930663e-10	1.0300684818498578e-07	5.151503972233028e-06	0.0	0.6	98.77777777777777	32.0	61.4	67.375	32.5	D_0__Bacteria; D_1__Proteobacteria; D_2__Deltaproteobacteria; D_3__Desulfovibrionales; D_4__Desulfovibrionaceae; D_5__Desulfovibrio
JN680626.1.1449	56.10364537460598	2.77382610350825e-10	1.0300684818498578e-07	5.253349257434275e-06	0.0	0.0	28.0	6.428571428571429	33.65	20.875	31.666666666666668	D_0__Bacteria; D_1__Firmicutes; D_2__Clostridia; D_3__Clostridiales; D_4__Ruminococcaceae; D_5__uncultured; D_6__uncultured Firmicutes bacterium
New.ReferenceOTU14	55.86576721044705	3.0986656811653865e-10	1.1153361984301247e-07	5.868562933559126e-06	0.0	0.2	32.333333333333336	29.571428571428573	50.35	18.0	64.33333333333333	D_0__Bacteria; D_1__Bacteroidetes; D_2__Bacteroidia; D_3__Bacteroidales; D_4__Porphyromonadaceae; D_5__uncultured; D_6__uncultured Bacteroidetes bacterium
New.ReferenceOTU156	55.85018542258671	3.121221739099034e-10	1.1153361984301247e-07	5.911281851679661e-06	0.0	0.4	61.333333333333336	24.857142857142858	18.55	67.5	20.666666666666668	D_0__Bacteria; D_1__Bacteroidetes; D_2__Bacteroidia; D_3__Bacteroidales; D_4__Rikenellaceae; D_5__Alistipes
HM630239.1.1414	55.602968460111214	3.50180358196429e-10	1.2135137944859769e-07	6.632065803882169e-06	0.0	0.0	0.0	1.7142857142857142	0.0	0.0	0.0	D_0__Bacteria; D_1__Firmicutes; D_2__Erysipelotrichia; D_3__Erysipelotrichales; D_4__Erysipelotrichaceae; D_5__Erysipelatoclostridium; D_6__uncultured bacterium
New.ReferenceOTU119	55.58931784731504	3.524117360828382e-10	1.2135137944859769e-07	6.674325869672873e-06	0.05555555555555555	0.0	2.7777777777777777	1.7142857142857142	11.45	0.0	2.3333333333333335	D_0__Bacteria; D_1__Verrucomicrobia; D_2__LD1-PB3; D_3__uncultured bacterium; D_4__uncultured bacterium; D_5__uncultured bacterium; D_6__uncultured bacterium
New.ReferenceOTU71	55.51461427713382	3.6487654883064633e-10	1.2176990797040998e-07	6.910396958303611e-06	0.05555555555555555	0.0	7.555555555555555	2.2857142857142856	6.7	9.4375	7.666666666666667	D_0__Bacteria; D_1__Firmicutes; D_2__Clostridia; D_3__Clostridiales; D_4__Ruminococcaceae; D_5__uncultured; D_6__uncultured Firmicutes bacterium
JN619593.1.1412	55.505152645649595	3.6648633794357515e-10	1.2176990797040998e-07	6.9408847543133694e-06	0.0	0.0	13.0	1.0	8.95	6.8125	2.5	D_0__Bacteria; D_1__Firmicutes; D_2__Clostridia; D_3__Clostridiales; D_4__Ruminococcaceae; D_5__uncultured; D_6__uncultured Firmicutes bacterium
AB288879.1.1351	55.40349009712473	3.84236366115553e-10	1.2425121425778222e-07	7.277052537862458e-06	0.0	0.0	22.22222222222222	2.4285714285714284	25.25	18.3125	22.166666666666668	D_0__Bacteria; D_1__Firmicutes; D_2__Clostridia; D_3__Clostridiales; D_4__Ruminococcaceae; D_5__uncultured; D_6__uncultured bacterium
GQ134157.1.1403	55.387665181061756	3.8707543382486675e-10	1.2425121425778222e-07	7.330821641209151e-06	0.0	0.0	6.222222222222222	1.0	12.75	5.9375	5.5	D_0__Bacteria; D_1__Firmicutes; D_2__Clostridia; D_3__Clostridiales; D_4__Christensenellaceae; D_5__Christensenellaceae R-7 group
KM650508.1.1452	55.33488562255741	3.9669644122654936e-10	1.252172316731603e-07	7.513033900389618e-06	0.0	0.6	48.77777777777778	5.571428571428571	85.0	55.75	53.0	D_0__Bacteria; D_1__Bacteroidetes; D_2__Bacteroidia; D_3__Bacteroidales; D_4__Porphyromonadaceae
GU559795.1.1397	55.23513396204072	4.1553580397524e-10	1.2787642120845787e-07	7.869832591487069e-06	0.0	0.0	0.0	0.0	3.1	0.25	0.0	D_0__Bacteria; D_1__Firmicutes; D_2__Clostridia; D_3__Clostridiales; D_4__Ruminococcaceae; D_5__Ruminococcaceae NK4A214 group; D_6__uncultured bacterium
New.ReferenceOTU29	55.21920890030912	4.1862495986717285e-10	1.2787642120845787e-07	7.928338114924387e-06	0.0	0.0	36.44444444444444	6.428571428571429	3.75	34.1875	5.833333333333333	D_0__Bacteria; D_1__Bacteroidetes; D_2__Bacteroidia; D_3__Bacteroidales; D_4__Rikenellaceae; D_5__Alistipes
KM650365.1.1451	55.07026974263825	4.486480330823596e-10	1.3487214442137794e-07	8.49694509854681e-06	0.0	0.0	32.333333333333336	6.142857142857143	31.5	23.1875	34.333333333333336	D_0__Bacteria; D_1__Bacteroidetes; D_2__Bacteroidia; D_3__Bacteroidales; D_4__Rikenellaceae; D_5__Alistipes; D_6__uncultured Bacteroidetes bacterium
JN619982.1.1425	54.94812771877387	4.748647248597392e-10	1.393573898888125e-07	8.9934630241186e-06	0.0	0.0	12.222222222222221	8.285714285714286	9.6	14.25	25.666666666666668	D_0__Bacteria; D_1__Firmicutes; D_2__Clostridia; D_3__Clostridiales; D_4__Ruminococcaceae; D_5__uncultured; D_6__uncultured bacterium
JN620042.1.1412	54.93269321459017	4.782845104162212e-10	1.393573898888125e-07	9.058230342772813e-06	0.1111111111111111	0.6	5.444444444444445	0.2857142857142857	21.45	5.375	7.0	D_0__Bacteria; D_1__Firmicutes; D_2__Clostridia; D_3__Clostridiales; D_4__Ruminococcaceae; D_5__Candidatus Soleaferrea; D_6__uncultured bacterium
JN620058.1.1456	54.76887861435701	5.161292498124112e-10	1.4810563427571599e-07	9.774971862197256e-06	0.0	0.0	28.333333333333332	4.857142857142857	32.55	27.0625	18.833333333333332	D_0__Bacteria; D_1__Proteobacteria; D_2__Deltaproteobacteria; D_3__Desulfovibrionales; D_4__Desulfovibrionaceae; D_5__Desulfovibrio
New.CleanUp.ReferenceOTU70	54.71626144305545	5.289074757462899e-10	1.4950714452476095e-07	1.0016978683158985e-05	0.0	0.0	0.0	0.0	4.25	0.0	0.0	D_0__Bacteria; D_1__Proteobacteria; D_2__Deltaproteobacteria; D_3__Desulfovibrionales; D_4__Desulfovibrionaceae; D_5__Desulfovibrio; D_6__uncultured delta proteobacterium
JN619538.1.1466	54.60952633543541	5.558054820600861e-10	1.5269961611291348e-07	1.052640002473597e-05	0.0	0.0	17.555555555555557	2.4285714285714284	11.65	10.875	15.333333333333334	D_0__Bacteria; D_1__Proteobacteria; D_2__Deltaproteobacteria; D_3__Desulfovibrionales; D_4__Desulfovibrionaceae; D_5__Desulfovibrio
New.ReferenceOTU120	54.60750889072605	5.563268130202773e-10	1.5269961611291348e-07	1.0536273511791031e-05	0.0	0.0	0.3333333333333333	0.0	8.35	1.1875	1.3333333333333333	Unassigned
New.ReferenceOTU601	54.473730633273796	5.920072275007597e-10	1.598122320610982e-07	1.1212024881636887e-05	0.0	0.0	3.888888888888889	7.285714285714286	10.35	3.8125	3.0	D_0__Bacteria; D_1__Firmicutes; D_2__Clostridia; D_3__Clostridiales; D_4__Christensenellaceae; D_5__Christensenellaceae R-7 group; D_6__uncultured rumen bacterium
KM650316.1.1446	54.4449557819198	5.999751479388347e-10	1.598122320610982e-07	1.136292932681359e-05	0.0	0.4	156.44444444444446	70.71428571428571	104.85	153.875	144.66666666666666	D_0__Bacteria; D_1__Bacteroidetes; D_2__Bacteroidia; D_3__Bacteroidales; D_4__Porphyromonadaceae; D_5__uncultured
FJ374192.1.1484	54.41793450348044	6.075548185436966e-10	1.598122320610982e-07	1.1506480708399071e-05	0.0	0.4	46.111111111111114	14.571428571428571	32.1	42.9375	34.833333333333336	D_0__Bacteria; D_1__Bacteroidetes; D_2__Bacteroidia; D_3__Bacteroidales; D_4__Rikenellaceae; D_5__Alistipes; D_6__uncultured bacterium
New.ReferenceOTU44	54.38209779714808	6.177547609346716e-10	1.6026927968961296e-07	1.1699657417341746e-05	0.0	0.0	8.444444444444445	3.142857142857143	27.9	1.5	0.0	D_0__Bacteria; D_1__Bacteroidetes; D_2__Bacteroidia; D_3__Bacteroidales; D_4__Rikenellaceae; D_5__Rs-D38 termite group
New.ReferenceOTU1	54.31548973543483	6.371686788004523e-10	1.63072129835159e-07	1.2067337607801768e-05	0.05555555555555555	0.6	58.888888888888886	3.5714285714285716	59.3	242.4375	229.16666666666666	D_0__Bacteria; D_1__Synergistetes; D_2__Synergistia; D_3__Synergistales; D_4__Synergistaceae; D_5__uncultured
New.ReferenceOTU97	54.13795155439111	6.919380341314987e-10	1.7472819237888605e-07	1.3104614428416454e-05	0.0	0.0	0.8888888888888888	1.2857142857142858	5.1	0.0	0.5	D_0__Archaea; D_1__Euryarchaeota; D_2__Methanobacteria; D_3__Methanobacteriales; D_4__Methanobacteriaceae; D_5__Methanobrevibacter; Ambiguous_taxa
New.ReferenceOTU5	53.94383812944051	7.572052553819252e-10	1.8754224621699072e-07	1.434071033167828e-05	0.0	1.0	165.33333333333334	71.14285714285714	117.2	131.3125	108.5	D_0__Bacteria; D_1__Bacteroidetes; D_2__Bacteroidia; D_3__Bacteroidales; D_4__Rikenellaceae; D_5__Alistipes; D_6__uncultured bacterium
U81766.1.1474	53.9288649526647	7.624876159622095e-10	1.8754224621699072e-07	1.4440752958708286e-05	0.0	0.2	24.333333333333332	6.0	29.9	28.375	45.5	D_0__Bacteria; D_1__Planctomycetes; D_2__vadinHA49; D_3__uncultured bacterium; D_4__uncultured bacterium; D_5__uncultured bacterium; D_6__uncultured bacterium
KM023897.1.1364	53.83196452765989	7.975725322417756e-10	1.9365674600162805e-07	1.5105226188126988e-05	0.0	0.0	1.8888888888888888	1.1428571428571428	11.05	1.5625	3.8333333333333335	D_0__Bacteria; D_1__Actinobacteria; D_2__Coriobacteriia; D_3__Coriobacteriales; D_4__Coriobacteriaceae; D_5__uncultured
KJ585676.1.1466	53.77475503970204	8.190374083121286e-10	1.9635125919016964e-07	1.5511749476023402e-05	0.2222222222222222	3.0	25.666666666666668	172.85714285714286	45.05	33.5625	56.333333333333336	D_0__Bacteria; D_1__Firmicutes; D_2__Bacilli; D_3__Lactobacillales; D_4__Enterococcaceae; D_5__Enterococcus; D_6__Enterococcus faecalis
New.ReferenceOTU586	53.720459188380566	8.399415205214368e-10	1.9765302801874632e-07	1.590765245715549e-05	0.0	0.0	3.888888888888889	1.1428571428571428	18.6	1.5	0.16666666666666666	D_0__Bacteria; D_1__Synergistetes; D_2__Synergistia; D_3__Synergistales; D_4__Synergistaceae; D_5__Candidatus Tammella; D_6__uncultured bacterium
JN619926.1.1420	53.70290342073065	8.468137099816234e-10	1.9765302801874632e-07	1.6037804853341966e-05	0.0	0.0	32.0	10.714285714285714	10.15	19.0625	20.0	D_0__Bacteria; D_1__Firmicutes; D_2__Clostridia; D_3__Clostridiales; D_4__Ruminococcaceae; D_5__uncultured; D_6__uncultured Firmicutes bacterium
KF318241.1.1404	53.68021959326025	8.557763502580494e-10	1.9765302801874632e-07	1.6207548297537197e-05	0.05555555555555555	0.0	24.0	7.142857142857143	26.5	20.25	18.333333333333332	D_0__Bacteria; D_1__Firmicutes; D_2__Clostridia; D_3__Clostridiales; D_4__Ruminococcaceae; D_5__uncultured
New.ReferenceOTU591	53.5912894386351	8.91835234498842e-10	2.0349960850811532e-07	1.689046750617357e-05	0.0	0.2	55.888888888888886	4.571428571428571	19.25	75.1875	25.666666666666668	D_0__Bacteria; D_1__Synergistetes; D_2__Synergistia; D_3__Synergistales; D_4__Synergistaceae; D_5__uncultured
CU921101.1.1308	53.54976848019163	9.091857887632483e-10	2.0498892444508524e-07	1.721906965338716e-05	0.0	0.0	6.444444444444445	2.5714285714285716	23.95	18.5	5.5	D_0__Bacteria; D_1__Firmicutes; D_2__Clostridia; D_3__Clostridiales
KM650531.1.1500	53.47186848045697	9.42651302178137e-10	2.0857858192440024e-07	1.7852873011951736e-05	0.0	0.0	0.0	0.2857142857142857	2.3	0.0625	0.3333333333333333	D_0__Bacteria; D_1__Firmicutes; D_2__Clostridia; D_3__Clostridiales; D_4__Peptococcaceae; D_5__uncultured; D_6__uncultured bacterium
New.ReferenceOTU551	53.46164533076193	9.471333251754802e-10	2.0857858192440024e-07	1.793775804549842e-05	0.0	0.0	0.7777777777777778	1.0	8.3	0.125	0.16666666666666666	D_0__Bacteria; D_1__Firmicutes; D_2__Clostridia; D_3__Clostridiales; D_4__Christensenellaceae; D_5__Christensenellaceae R-7 group; D_6__uncultured Clostridiaceae bacterium
New.ReferenceOTU35	53.39847075376336	9.75305434583721e-10	2.123139037423114e-07	1.847130962558109e-05	0.0	0.0	21.333333333333332	0.14285714285714285	12.95	11.625	5.833333333333333	D_0__Bacteria; D_1__Firmicutes; D_2__Clostridia; D_3__Clostridiales; D_4__Ruminococcaceae; D_5__[Eubacterium] coprostanoligenes group
KM650599.1.1425	53.37208183102612	9.873192761717638e-10	2.124868155842845e-07	1.8698839771417037e-05	0.0	0.0	5.888888888888889	0.14285714285714285	37.5	1.4375	3.0	D_0__Bacteria; D_1__Firmicutes; D_2__Clostridia; D_3__Clostridiales; D_4__Christensenellaceae; D_5__Christensenellaceae R-7 group
New.ReferenceOTU56	53.12353305905692	1.1079669269430075e-09	2.3549162570997925e-07	2.0983785629373618e-05	0.05555555555555555	0.0	2.888888888888889	0.0	15.45	3.25	3.3333333333333335	D_0__Bacteria; D_1__Firmicutes; D_2__Clostridia; D_3__Clostridiales; D_4__Ruminococcaceae; D_5__Ruminiclostridium 5
KF625186.1.1741	53.10201384595932	1.1190794822270516e-09	2.3549162570997925e-07	2.1194246313898132e-05	0.2777777777777778	0.0	1.0	19.857142857142858	316.55	47.5625	0.3333333333333333	D_0__Bacteria; D_1__Proteobacteria; D_2__Gammaproteobacteria; D_3__Enterobacteriales; D_4__Enterobacteriaceae
KM650713.1.1443	52.90457525002344	1.2263669151224068e-09	2.538835124465659e-07	2.322616300550326e-05	0.0	0.0	53.666666666666664	30.428571428571427	43.8	33.375	37.166666666666664	D_0__Bacteria; D_1__Firmicutes; D_2__Clostridia; D_3__Clostridiales; D_4__Ruminococcaceae; D_5__uncultured
New.ReferenceOTU11	52.8924327200472	1.2332902024966505e-09	2.538835124465659e-07	2.3357283145084063e-05	0.0	0.0	22.22222222222222	11.714285714285714	22.95	39.0	38.333333333333336	D_0__Bacteria; D_1__Bacteroidetes; D_2__Bacteroidia; D_3__Bacteroidales; D_4__Rikenellaceae; D_5__Alistipes
KM650539.1.1455	52.856551800158066	1.2539768852690125e-09	2.553663250549444e-07	2.3749068230109827e-05	0.0	0.0	11.222222222222221	0.7142857142857143	16.45	10.9375	12.166666666666666	D_0__Bacteria; D_1__Firmicutes; D_2__Clostridia; D_3__Clostridiales; D_4__Ruminococcaceae; D_5__Ruminococcaceae UCG-009; D_6__uncultured Firmicutes bacterium
FJ374255.1.1511	52.781403554054364	1.2984303204623623e-09	2.6160608339613487e-07	2.459097183923668e-05	0.05555555555555555	0.2	36.44444444444444	12.428571428571429	26.3	36.0625	45.833333333333336	D_0__Bacteria; D_1__Proteobacteria; D_2__Deltaproteobacteria; D_3__Desulfovibrionales; D_4__Desulfovibrionaceae; D_5__Desulfovibrio
AB821792.1.1523	52.73064547466386	1.3293413930711387e-09	2.650147015092031e-07	2.5176396643374294e-05	0.05555555555555555	0.0	1.5555555555555556	0.0	28.95	0.0	0.0	D_0__Bacteria; D_1__Firmicutes; D_2__Clostridia; D_3__Clostridiales; D_4__Ruminococcaceae; D_5__[Eubacterium] coprostanoligenes group; D_6__uncultured bacterium
New.ReferenceOTU33	52.600561807615954	1.4119511872564801e-09	2.7855149516094244e-07	2.6740943535450476e-05	0.05555555555555555	0.0	3.4444444444444446	0.8571428571428571	10.25	1.5625	1.5	D_0__Bacteria; D_1__Firmicutes; D_2__Clostridia; D_3__Clostridiales; D_4__Family XIII; D_5__Family XIII UCG-002
KM650871.1.1472	52.46481719104357	1.5036163311159744e-09	2.9357721335057155e-07	2.847698969500544e-05	0.0	0.0	19.333333333333332	2.0	5.7	16.5625	17.333333333333332	D_0__Bacteria; D_1__Proteobacteria; D_2__Deltaproteobacteria; D_3__Desulfovibrionales; D_4__Desulfovibrionaceae; D_5__Desulfovibrio; D_6__uncultured bacterium
New.ReferenceOTU572	52.253789612287356	1.6580350466021762e-09	3.204237321183532e-07	3.1401525747598614e-05	0.0	0.0	27.22222222222222	2.4285714285714284	6.5	11.0625	18.833333333333332	D_0__Bacteria; D_1__Firmicutes; D_2__Clostridia; D_3__Clostridiales; D_4__Christensenellaceae; D_5__Christensenellaceae R-7 group; D_6__uncultured Clostridiaceae bacterium
New.ReferenceOTU8	52.06188023161908	1.812143663272232e-09	3.4526221580086277e-07	3.4320188838712805e-05	0.0	0.0	27.0	11.0	25.55	34.6875	19.5	D_0__Bacteria; D_1__Firmicutes; D_2__Clostridia; D_3__Clostridiales; D_4__Ruminococcaceae; D_5__uncultured; D_6__uncultured bacterium
JN680666.1.1513	52.04895444672572	1.8230224182948559e-09	3.4526221580086277e-07	3.452622158008628e-05	0.0	0.0	12.11111111111111	2.2857142857142856	15.65	16.875	11.333333333333334	D_0__Bacteria; D_1__Proteobacteria; D_2__Deltaproteobacteria; D_3__Desulfovibrionales; D_4__Desulfovibrionaceae; D_5__Desulfovibrio
New.ReferenceOTU80	51.981950498149146	1.880467179773193e-09	3.49577794040996e-07	3.56141679177245e-05	0.0	0.2	13.444444444444445	4.571428571428571	12.0	7.3125	9.166666666666666	D_0__Bacteria; D_1__Firmicutes; D_2__Clostridia; D_3__Clostridiales; D_4__Ruminococcaceae; D_5__uncultured
KM650294.1.1444	51.979358440418785	1.882725328274016e-09	3.49577794040996e-07	3.565693499218159e-05	0.0	0.0	65.33333333333333	22.285714285714285	27.4	18.9375	20.833333333333332	D_0__Bacteria; D_1__Bacteroidetes; D_2__Bacteroidia; D_3__Bacteroidales; D_4__Porphyromonadaceae; D_5__uncultured; D_6__uncultured Bacteroidetes bacterium
New.ReferenceOTU0	51.89570067157297	1.9570759328928933e-09	3.598549620685292e-07	3.706506109305851e-05	0.2222222222222222	0.8	160.11111111111111	301.85714285714283	187.6	163.125	145.5	D_0__Bacteria; D_1__Bacteroidetes; D_2__Bacteroidia; D_3__Bacteroidales; D_4__Porphyromonadaceae; D_5__uncultured; D_6__uncultured Bacteroidetes bacterium
New.ReferenceOTU17	51.75649376774805	2.087338062659051e-09	3.780808851469759e-07	3.953209556869977e-05	0.0	0.0	36.888888888888886	8.285714285714286	20.0	27.375	30.0	D_0__Bacteria; D_1__Firmicutes; D_2__Clostridia; D_3__Clostridiales; D_4__Ruminococcaceae; D_5__Anaerotruncus; D_6__uncultured bacterium
New.ReferenceOTU444	51.747418696303704	2.0961240266345883e-09	3.780808851469759e-07	3.969849294043247e-05	0.4444444444444444	6.8	2.111111111111111	2.142857142857143	0.15	2.75	1.6666666666666667	D_0__Bacteria; D_1__Bacteroidetes; D_2__Flavobacteriia; D_3__Flavobacteriales; D_4__Blattabacteriaceae; D_5__Blattabacterium; Ambiguous_taxa
New.ReferenceOTU437	51.436483583673244	2.420489520918573e-09	4.3246840600638546e-07	4.5841651036676856e-05	9.944444444444445	40.2	13.555555555555555	19.142857142857142	4.2	15.8125	14.5	D_0__Bacteria; D_1__Bacteroidetes; D_2__Flavobacteriia; D_3__Flavobacteriales; D_4__Blattabacteriaceae; D_5__Blattabacterium
FJ374259.1.1506	51.34436012448058	2.5258696764602116e-09	4.4707893273345747e-07	4.783744580247995e-05	0.0	0.0	3.111111111111111	0.8571428571428571	2.1	7.4375	15.5	D_0__Bacteria; D_1__Proteobacteria; D_2__Deltaproteobacteria; D_3__Desulfovibrionales; D_4__Desulfovibrionaceae; D_5__Desulfovibrio; D_6__uncultured bacterium
KM650568.1.1446	51.215294230002584	2.6812426439960003e-09	4.7018568920963195e-07	5.078005443464025e-05	0.0	0.0	0.2222222222222222	0.14285714285714285	3.75	0.1875	0.16666666666666666	D_0__Bacteria; D_1__Planctomycetes; D_2__Planctomycetacia; D_3__Planctomycetales; D_4__Planctomycetaceae; D_5__Termite planctomycete cluster; D_6__uncultured planctomycete
New.ReferenceOTU15	51.16620088543762	2.7428120862189065e-09	4.7656989083394376e-07	5.194611810089987e-05	0.0	0.0	48.44444444444444	11.714285714285714	85.25	39.375	229.83333333333334	D_0__Bacteria; D_1__Synergistetes; D_2__Synergistia; D_3__Synergistales; D_4__Synergistaceae; D_5__uncultured; D_6__uncultured bacterium
JN619967.1.1435	51.13169539686467	2.7869277894335772e-09	4.79832958218932e-07	5.278162540408252e-05	0.0	0.0	14.333333333333334	5.428571428571429	23.55	11.125	12.166666666666666	D_0__Bacteria; D_1__Firmicutes; D_2__Clostridia; D_3__Clostridiales; D_4__Ruminococcaceae; D_5__uncultured; D_6__uncultured bacterium
KM650892.1.1444	51.10513513103895	2.8213665143388528e-09	4.813861298654372e-07	5.343386041506353e-05	0.1111111111111111	0.0	22.22222222222222	2.4285714285714284	12.7	10.75	12.333333333333334	D_0__Bacteria; D_1__Firmicutes; D_2__Clostridia; D_3__Clostridiales; D_4__Christensenellaceae; D_5__Christensenellaceae R-7 group
KM650362.1.1442	50.97190848227048	3.0006172961537097e-09	5.073990265344206e-07	5.682869097185511e-05	0.0	0.0	1.2222222222222223	4.857142857142857	12.05	1.6875	2.1666666666666665	D_0__Bacteria; D_1__Bacteroidetes; D_2__Bacteroidia; D_3__Bacteroidales; D_4__Rikenellaceae; D_5__Alistipes; D_6__uncultured Bacteroidetes bacterium
GU180172.1.1487	50.936923076923	3.0495415785738263e-09	5.111085659876964e-07	5.77552679566097e-05	0.0	0.0	0.0	0.0	1.9	0.25	0.0	D_0__Bacteria; D_1__Firmicutes; D_2__Clostridia; D_3__Clostridiales; D_4__Eubacteriaceae; D_5__Anaerofustis; D_6__uncultured bacterium
New.ReferenceOTU31	50.783785622965546	3.273220113422248e-09	5.405381641279962e-07	6.199151572810395e-05	0.0	0.0	29.11111111111111	24.142857142857142	16.6	28.125	8.166666666666666	D_0__Bacteria; D_1__Firmicutes; D_2__Clostridia; D_3__Clostridiales; D_4__Christensenellaceae; D_5__Christensenellaceae R-7 group; D_6__uncultured bacterium
JN619748.1.1418	50.777847095668264	3.2822160026780483e-09	5.405381641279962e-07	6.216188887471956e-05	0.0	0.0	4.888888888888889	1.8571428571428572	15.75	3.5625	3.1666666666666665	D_0__Bacteria; D_1__Firmicutes; D_2__Clostridia; D_3__Clostridiales; D_4__Ruminococcaceae; D_5__Anaerotruncus; D_6__uncultured bacterium
AJ576343.1.1475	50.71250033719076	3.3828478446247085e-09	5.52308235597822e-07	6.406775532934735e-05	0.0	0.0	4.555555555555555	2.142857142857143	6.75	4.75	11.166666666666666	D_0__Bacteria; D_1__Proteobacteria; D_2__Deltaproteobacteria
FJ374200.1.1478	50.63410796275202	3.507634342192733e-09	5.677870667246853e-07	6.643108680678817e-05	0.0	0.0	8.444444444444445	4.285714285714286	11.75	7.875	10.333333333333334	D_0__Bacteria; D_1__Firmicutes; D_2__Clostridia; D_3__Clostridiales; D_4__Christensenellaceae; D_5__Christensenellaceae R-7 group; D_6__uncultured bacterium
New.ReferenceOTU434	50.512418983331266	3.7104890997465483e-09	5.95533500509321e-07	7.027295306009988e-05	25.11111111111111	70.8	24.88888888888889	32.57142857142857	7.75	25.9375	24.666666666666668	D_0__Bacteria; D_1__Bacteroidetes; D_2__Flavobacteriia; D_3__Flavobacteriales; D_4__Blattabacteriaceae; D_5__Blattabacterium; Ambiguous_taxa
New.CleanUp.ReferenceOTU8	50.41136489440793	3.887801609584941e-09	6.187485267557075e-07	7.36310746839292e-05	0.0	0.0	5.444444444444445	3.0	5.85	4.0	1.6666666666666667	D_0__Bacteria; D_1__Firmicutes; D_2__Clostridia; D_3__Clostridiales; D_4__Christensenellaceae; D_5__Christensenellaceae R-7 group; D_6__uncultured bacterium
New.ReferenceOTU45	50.32483979859405	4.046315535761275e-09	6.386097494315233e-07	7.66331699317828e-05	0.0	0.0	6.0	1.2857142857142858	5.45	8.5625	6.666666666666667	D_0__Bacteria; D_1__Proteobacteria; D_2__Deltaproteobacteria; D_3__Desulfovibrionales; D_4__Desulfovibrionaceae; D_5__Desulfovibrio; D_6__uncultured proteobacterium
New.ReferenceOTU16	50.196720344330444	4.292934516235635e-09	6.71932948785014e-07	8.130388680298669e-05	0.05555555555555555	0.4	27.333333333333332	10.428571428571429	6.6	36.0625	25.166666666666668	D_0__Bacteria; D_1__RsaHf231; D_2__uncultured bacterium; D_3__uncultured bacterium; D_4__uncultured bacterium; D_5__uncultured bacterium; D_6__uncultured bacterium
New.ReferenceOTU37	50.16146772015742	4.3633827357557285e-09	6.773615215776865e-07	8.263810563247774e-05	0.0	0.0	2.0	5.428571428571429	20.3	5.5625	10.5	D_0__Archaea; D_1__Euryarchaeota; D_2__Methanobacteria; D_3__Methanobacteriales; D_4__Methanobacteriaceae; D_5__Methanobrevibacter; D_6__uncultured archaeon
JX000048.1.1520	50.11045053459683	4.4673795187760526e-09	6.878674854154444e-07	8.460770070609965e-05	0.0	0.0	20.77777777777778	77.28571428571429	10.3	15.875	27.833333333333332	D_0__Bacteria; D_1__Firmicutes; D_2__Bacilli; D_3__Lactobacillales; D_4__Enterococcaceae; D_5__Enterococcus
New.ReferenceOTU87	50.05554528828241	4.5820630835521765e-09	6.998362317693118e-07	8.677969273939467e-05	1.1111111111111112	6.6	3.5555555555555554	3.857142857142857	0.25	3.25	3.5	D_0__Bacteria; D_1__Bacteroidetes; D_2__Flavobacteriia; D_3__Flavobacteriales; D_4__Blattabacteriaceae; D_5__Blattabacterium; Ambiguous_taxa
KM650573.1.1444	50.03559406723778	4.624459086477335e-09	7.006610451103541e-07	8.758263063879425e-05	0.05555555555555555	0.0	1.0	1.5714285714285714	13.3	1.1875	0.0	D_0__Bacteria; D_1__Bacteroidetes; D_2__Bacteroidia; D_3__Bacteroidales; D_4__Rikenellaceae; D_5__Rikenellaceae RC9 gut group; D_6__uncultured Bacteroidetes bacterium
KM650937.1.1473	49.92693627867521	4.862310956694679e-09	7.308516445146074e-07	9.208730720884053e-05	0.0	0.0	10.222222222222221	2.7142857142857144	12.8	7.625	8.666666666666666	D_0__Bacteria; D_1__Proteobacteria; D_2__Deltaproteobacteria; D_3__Desulfovibrionales; D_4__Desulfovibrionaceae; D_5__Desulfovibrio; D_6__uncultured proteobacterium
DQ307721.1.1415	49.86720782566814	4.9982090875421264e-09	7.400183456356532e-07	9.466108190896033e-05	0.0	0.0	8.0	5.428571428571429	16.35	5.3125	8.0	D_0__Bacteria; D_1__Planctomycetes; D_2__vadinHA49; D_3__uncultured bacterium; D_4__uncultured bacterium; D_5__uncultured bacterium; D_6__uncultured bacterium
New.ReferenceOTU110	49.86580584735473	5.001444017179556e-09	7.400183456356532e-07	9.472234824136361e-05	0.0	0.0	21.666666666666668	6.571428571428571	19.7	31.375	23.0	D_0__Bacteria; D_1__Bacteroidetes; D_2__Bacteroidia; D_3__Bacteroidales; D_4__Porphyromonadaceae; D_5__uncultured; D_6__uncultured Bacteroidetes bacterium
JN680627.1.1453	49.81689277886163	5.115621940664322e-09	7.489571236937494e-07	9.688476393424159e-05	0.0	0.0	13.11111111111111	5.142857142857143	23.35	7.625	18.166666666666668	D_0__Bacteria; D_1__Firmicutes; D_2__Clostridia; D_3__Clostridiales; D_4__Christensenellaceae; D_5__Christensenellaceae R-7 group; D_6__uncultured Clostridiaceae bacterium
JN680601.1.1450	49.794706979561475	5.168263019935561e-09	7.489571236937494e-07	9.78817333345596e-05	0.0	0.0	2.7777777777777777	0.14285714285714285	4.5	2.4375	2.5	D_0__Bacteria; D_1__Bacteroidetes; D_2__Bacteroidia; D_3__Bacteroidales; D_4__Rikenellaceae; D_5__Alistipes
AB234542.1.1379	49.789584263807114	5.180494387448185e-09	7.489571236937494e-07	9.811338320388117e-05	0.0	0.0	7.222222222222222	0.5714285714285714	18.25	2.9375	9.5	D_0__Bacteria; D_1__Planctomycetes; D_2__vadinHA49
DQ232854.1.1441	49.73730405490931	5.306983751794517e-09	7.614315551154269e-07	0.00010050896527523635	0.0	0.2	9.555555555555555	3.0	0.5	10.1875	17.833333333333332	D_0__Bacteria; D_1__Firmicutes; D_2__Bacilli; D_3__Lactobacillales; D_4__Enterococcaceae; D_5__Enterococcus
GQ138601.1.1397	49.59712021415713	5.6615474964410945e-09	8.06195849887954e-07	0.00010722404803509789	0.0	0.0	0.6666666666666666	0.0	9.95	1.5	0.5	D_0__Bacteria; D_1__Firmicutes; D_2__Clostridia; D_3__Clostridiales; D_4__Ruminococcaceae; D_5__Ruminiclostridium 9
KF318270.1.1307	49.5351946300154	5.825599262034101e-09	8.23365853907939e-07	0.00011033102442366383	0.0	0.0	28.88888888888889	2.0	8.3	15.4375	30.666666666666668	D_0__Bacteria; D_1__Firmicutes; D_2__Clostridia; D_3__Clostridiales; D_4__Ruminococcaceae; D_5__Candidatus Soleaferrea
New.CleanUp.ReferenceOTU2441	49.502572555545605	5.91391709148627e-09	8.242101218144965e-07	0.00011200367579565847	0.7222222222222222	4.2	1.4444444444444444	2.857142857142857	0.05	2.9375	1.5	D_0__Bacteria; D_1__Bacteroidetes; D_2__Flavobacteriia; D_3__Flavobacteriales; D_4__Blattabacteriaceae; D_5__Blattabacterium
New.ReferenceOTU297	49.49811838940514	5.926078938037319e-09	8.242101218144965e-07	0.00011223400900748879	0.0	0.0	8.555555555555555	2.0	2.5	5.3125	4.333333333333333	D_0__Bacteria; D_1__Proteobacteria; D_2__Deltaproteobacteria; D_3__Desulfovibrionales; D_4__Desulfovibrionaceae; D_5__Desulfovibrio
New.CleanUp.ReferenceOTU79	49.48496820990147	5.962130349468611e-09	8.242101218144965e-07	0.00011291678668858602	0.0	0.0	1.7777777777777777	0.0	2.3	0.875	0.8333333333333334	D_0__Bacteria; D_1__Firmicutes; D_2__Clostridia; D_3__Clostridiales; D_4__Ruminococcaceae; D_5__uncultured
New.ReferenceOTU21	49.469141911370905	6.005808275808186e-09	8.242319053299365e-07	0.00011374400293553123	0.0	0.2	16.0	5.428571428571429	22.0	87.375	130.5	D_0__Bacteria; D_1__Bacteroidetes; D_2__Bacteroidia; D_3__Bacteroidales; D_4__Porphyromonadaceae; D_5__Parabacteroides; D_6__uncultured bacterium
New.ReferenceOTU3	49.27745554375933	6.560842503197168e-09	8.939265911370588e-07	0.00012425579616805117	0.0	0.4	118.55555555555556	100.71428571428571	43.2	83.75	77.83333333333333	D_0__Bacteria; D_1__Firmicutes; D_2__Clostridia; D_3__Clostridiales; D_4__Lachnospiraceae; D_5__Tyzzerella 3; D_6__uncultured Eubacteriaceae bacterium
New.ReferenceOTU12	49.232909913290875	6.696977414534049e-09	9.032808865586898e-07	0.00012683405525386034	0.0	0.0	48.55555555555556	12.571428571428571	45.6	36.5	59.166666666666664	D_0__Bacteria; D_1__Bacteroidetes; D_2__Bacteroidia; D_3__Bacteroidales; D_4__Rikenellaceae; D_5__Alistipes; D_6__uncultured bacterium
New.ReferenceOTU52	49.22388946265245	6.724885421868909e-09	9.032808865586898e-07	0.00012736260500477526	0.0	0.0	14.555555555555555	23.142857142857142	18.75	22.5	21.5	D_0__Bacteria; D_1__Firmicutes; D_2__Clostridia; D_3__Clostridiales; D_4__Lachnospiraceae; D_5__Lachnoclostridium
FJ904266.1.1489	48.97962496105887	7.526286923727507e-09	1.0038052679470086e-06	0.00014254034804847524	0.0	0.0	89.88888888888889	22.0	19.75	96.8125	122.66666666666667	D_0__Bacteria; D_1__Proteobacteria; D_2__Gammaproteobacteria; D_3__Pseudomonadales; D_4__Pseudomonadaceae; D_5__Pseudomonas
JN653056.1.1473	48.952208337353134	7.621977886000494e-09	1.009459015265478e-06	0.00014435263918296336	0.0	0.0	9.11111111111111	2.2857142857142856	6.2	7.1875	8.5	D_0__Bacteria; D_1__Proteobacteria; D_2__Deltaproteobacteria; D_3__Desulfovibrionales; D_4__Desulfovibrionaceae; D_5__Desulfovibrio; D_6__uncultured proteobacterium
JN680635.1.1473	48.86629168210147	7.929770881183059e-09	1.0428835265487477e-06	0.00015018193071872596	0.0	0.0	12.444444444444445	13.142857142857142	9.4	10.125	8.333333333333334	D_0__Bacteria; D_1__Firmicutes; D_2__Erysipelotrichia; D_3__Erysipelotrichales; D_4__Erysipelotrichaceae
New.ReferenceOTU655	48.849501060790764	7.991353760040856e-09	1.0428835265487477e-06	0.00015134824886141375	0.05555555555555555	0.0	23.555555555555557	0.8571428571428571	32.95	22.75	40.833333333333336	D_0__Bacteria; D_1__Firmicutes; D_2__Negativicutes; D_3__Selenomonadales; D_4__uncultured; D_5__uncultured bacterium; D_6__uncultured bacterium
New.ReferenceOTU46	48.83645061197959	8.039547752052229e-09	1.0428835265487477e-06	0.00015226099487611715	0.0	0.2	8.666666666666666	2.857142857142857	10.55	8.6875	8.5	D_0__Bacteria; D_1__Proteobacteria; D_2__Deltaproteobacteria; D_3__Desulfovibrionales; D_4__Desulfovibrionaceae; D_5__Desulfovibrio; D_6__uncultured proteobacterium
New.ReferenceOTU57	48.81133807986081	8.133102062514584e-09	1.0478423126664196e-06	0.0001540328199619637	0.0	0.0	12.444444444444445	2.7142857142857144	7.85	7.75	7.666666666666667	D_0__Bacteria; D_1__Firmicutes; D_2__Clostridia; D_3__Clostridiales; D_4__Christensenellaceae
AJ576387.1.1452	48.76031665144864	8.32653127100355e-09	1.065514700956326e-06	0.00015769617574153624	0.05555555555555555	0.0	29.11111111111111	290.42857142857144	14.95	14.4375	26.5	D_0__Bacteria; D_1__Firmicutes; D_2__Erysipelotrichia; D_3__Erysipelotrichales; D_4__Erysipelotrichaceae; D_5__Erysipelatoclostridium; D_6__uncultured bacterium
New.ReferenceOTU38	48.70536611161452	8.53998554845782e-09	1.0787459653339054e-06	0.00016173878630224264	0.0	0.6	5.222222222222222	2.4285714285714284	33.4	9.125	2.6666666666666665	D_0__Bacteria; D_1__Verrucomicrobia; D_2__WCHB1-41
JN680632.1.1457	48.704385007113785	8.543845757436286e-09	1.0787459653339054e-06	0.00016181189480008582	0.0	0.0	13.222222222222221	5.857142857142857	18.15	16.5625	12.0	D_0__Bacteria; D_1__Firmicutes; D_2__Clostridia; D_3__Clostridiales; D_4__Christensenellaceae; D_5__Christensenellaceae R-7 group; D_6__uncultured bacterium
KM650885.1.1446	48.64386974815384	8.785337728437696e-09	1.1018908029065e-06	0.0001663855112388815	0.0	0.0	6.0	0.42857142857142855	12.0	3.5	7.0	D_0__Bacteria; D_1__Firmicutes; D_2__Clostridia; D_3__Clostridiales; D_4__Ruminococcaceae; D_5__[Eubacterium] coprostanoligenes group; D_6__uncultured bacterium
New.ReferenceOTU7	48.53053790811985	9.256041032875336e-09	1.1532905336949076e-06	0.00017530016112162598	0.0	0.2	24.666666666666668	9.285714285714286	42.0	19.25	47.5	D_0__Bacteria; D_1__Bacteroidetes; D_2__Bacteroidia; D_3__Bacteroidales; D_4__Porphyromonadaceae; D_5__uncultured
New.ReferenceOTU6	48.453297949479385	9.591158615604177e-09	1.1844365591021357e-06	0.00018164695302092752	0.05555555555555555	0.6	48.44444444444444	19.285714285714285	35.45	89.6875	94.5	D_0__Bacteria; D_1__Bacteroidetes; D_2__Bacteroidia; D_3__Bacteroidales; D_4__Porphyromonadaceae; D_5__Parabacteroides
New.ReferenceOTU679	48.44427397267956	9.631090876061507e-09	1.1844365591021357e-06	0.00018240323010172888	0.0	0.0	2.3333333333333335	0.42857142857142855	5.85	2.3125	3.0	D_0__Bacteria; D_1__Firmicutes; D_2__Clostridia; D_3__Clostridiales; D_4__Ruminococcaceae; D_5__Candidatus Soleaferrea; D_6__uncultured bacterium
JN680687.1.1514	48.36175464256551	1.0004019171066115e-08	1.2223620585859428e-06	0.00018946611908082114	0.0	0.4	9.11111111111111	5.714285714285714	19.45	9.875	9.0	D_0__Bacteria; D_1__Planctomycetes; D_2__vadinHA49
AB470234.1.1460	48.28230161460291	1.037667646027614e-08	1.2597684325716016e-06	0.00019652387548116983	0.5	34.8	43.55555555555556	113.28571428571429	55.85	43.875	64.0	D_0__Bacteria; D_1__Firmicutes; D_2__Bacilli; D_3__Lactobacillales; D_4__Enterococcaceae; D_5__Enterococcus; Ambiguous_taxa
AB486918.1.1343	48.1607872533852	1.0973533710820253e-08	1.3237436620969731e-06	0.00020782775494922477	0.0	0.0	0.1111111111111111	0.14285714285714285	2.05	0.0	0.0	D_0__Bacteria; D_1__Firmicutes; D_2__Clostridia; D_3__Clostridiales; D_4__Christensenellaceae; D_5__Christensenellaceae R-7 group; D_6__uncultured bacterium
New.ReferenceOTU9	48.05681471760503	1.1511302088358196e-08	1.3798262674140244e-06	0.00021801255025141587	0.0	0.0	28.666666666666668	10.0	13.5	65.5	95.33333333333333	D_0__Bacteria; D_1__Bacteroidetes; D_2__Bacteroidia; D_3__Bacteroidales; D_4__Porphyromonadaceae; D_5__Parabacteroides; D_6__uncultured bacterium
New.ReferenceOTU85	47.95616544797887	1.2056874039466515e-08	1.4361329398330587e-06	0.00022834513743345632	0.0	0.0	8.333333333333334	2.7142857142857144	11.5	6.0	3.8333333333333335	D_0__Bacteria; D_1__Bacteroidetes; D_2__Bacteroidia; D_3__Bacteroidales; D_4__Porphyromonadaceae; D_5__uncultured; D_6__uncultured Bacteroidetes bacterium
New.ReferenceOTU374	47.85782738131572	1.2614783941878755e-08	1.4931962067202609e-06	0.00023891139307524173	0.4444444444444444	8.0	1.1111111111111112	2.5714285714285716	0.35	2.5	1.5	D_0__Bacteria; D_1__Bacteroidetes; D_2__Flavobacteriia; D_3__Flavobacteriales; D_4__Blattabacteriaceae; D_5__Blattabacterium; Ambiguous_taxa
AB894454.1.1477	47.79493383188534	1.2985012166357563e-08	1.5274729529108439e-06	0.00024592314541864587	0.0	0.0	26.88888888888889	4.857142857142857	22.6	24.125	39.333333333333336	D_0__Bacteria; D_1__Proteobacteria; D_2__Deltaproteobacteria; D_3__Rs-K70 termite group; D_4__uncultured delta proteobacterium; D_5__uncultured delta proteobacterium; D_6__uncultured delta proteobacterium
JN619661.1.1424	47.73831812616026	1.3327533129056349e-08	1.5580873452543099e-06	0.0002524101499311982	0.0	0.0	0.1111111111111111	0.0	2.6	0.125	0.16666666666666666	D_0__Bacteria; D_1__Firmicutes; D_2__Clostridia; D_3__Clostridiales; D_4__Christensenellaceae; D_5__Christensenellaceae R-7 group; D_6__uncultured bacterium
KM650924.1.1452	47.70457382310977	1.3535949412513888e-08	1.5727444535190215e-06	0.0002563573459236005	0.0	0.0	0.2222222222222222	0.0	6.65	0.125	0.0	D_0__Bacteria; D_1__Firmicutes; D_2__Clostridia; D_3__Clostridiales; D_4__Lachnospiraceae; D_5__Tyzzerella 3
KM650903.1.1453	47.506702162312465	1.4825075587635349e-08	1.7120250399647919e-06	0.0002807721065542259	0.0	0.0	2.3333333333333335	0.8571428571428571	10.5	5.125	6.5	D_0__Bacteria; D_1__Bacteroidetes; D_2__Bacteroidia; D_3__Bacteroidales; D_4__Porphyromonadaceae; D_5__Parabacteroides
KM650496.1.1446	47.44088848821769	1.5280395611339507e-08	1.753248262521637e-06	0.0002893954124831589	0.0	0.0	0.3333333333333333	0.0	3.7	0.5625	0.5	D_0__Bacteria; D_1__Firmicutes; D_2__Clostridia; D_3__Clostridiales; D_4__Ruminococcaceae; D_5__Ruminococcaceae NK4A214 group
KM650261.1.1432	47.428564867587944	1.536719000890183e-08	1.753248262521637e-06	0.0002910392115785917	0.0	0.0	2.0	1.5714285714285714	5.05	2.8125	4.666666666666667	D_0__Bacteria; D_1__Actinobacteria; D_2__Coriobacteriia; D_3__Coriobacteriales; D_4__Coriobacteriaceae; D_5__uncultured
JN680667.1.1518	47.40929654691979	1.5503880664290846e-08	1.7582514724611037e-06	0.0002936279959010043	0.0	0.2	19.11111111111111	1.7142857142857142	9.35	11.5	16.666666666666668	D_0__Bacteria; D_1__Proteobacteria; D_2__Deltaproteobacteria; D_3__Desulfovibrionales; D_4__Desulfovibrionaceae; D_5__Desulfovibrio
New.CleanUp.ReferenceOTU62	47.38592649097333	1.5671295590995295e-08	1.7666587333205949e-06	0.0002967986671978599	0.0	0.0	0.0	0.0	3.0	0.0	0.16666666666666666	D_0__Bacteria; D_1__Bacteroidetes; D_2__Bacteroidia; D_3__Bacteroidales; D_4__Porphyromonadaceae; D_5__uncultured; D_6__uncultured Bacteroidetes bacterium
JQ183738.1.1399	47.36779491794738	1.5802423373020106e-08	1.7708999778794545e-06	0.0002992820962616278	0.0	0.0	0.0	0.14285714285714285	2.85	0.0	0.0	D_0__Bacteria; D_1__Firmicutes; D_2__Clostridia; D_3__Clostridiales; D_4__Peptococcaceae; D_5__uncultured; D_6__uncultured bacterium
New.ReferenceOTU20	47.33200919683064	1.6064442022955674e-08	1.7828991904488692e-06	0.0003042444674727575	0.2777777777777778	0.0	8.555555555555555	18.714285714285715	39.6	22.5625	33.333333333333336	D_0__Bacteria; D_1__Proteobacteria; D_2__Alphaproteobacteria; D_3__Rhodospirillales; D_4__Acetobacteraceae; D_5__Asaia; Ambiguous_taxa
New.ReferenceOTU269	47.32263879937073	1.6133762961136856e-08	1.7828991904488692e-06	0.0003055573367209709	0.0	0.0	12.88888888888889	2.5714285714285716	17.85	5.375	11.5	D_0__Bacteria; D_1__Bacteroidetes; D_2__Bacteroidia; D_3__Bacteroidales; D_4__Rikenellaceae; D_5__Alistipes
FJ374260.1.1507	47.314809153271256	1.619191407979331e-08	1.7828991904488692e-06	0.0003066586607572055	0.0	0.0	6.111111111111111	1.1428571428571428	8.1	5.25	6.666666666666667	D_0__Bacteria; D_1__Planctomycetes; D_2__vadinHA49; D_3__uncultured bacterium; D_4__uncultured bacterium; D_5__uncultured bacterium; D_6__uncultured bacterium
KM650872.1.1456	47.252305390763915	1.6663680696048104e-08	1.8242395878754627e-06	0.00031559344870245505	0.0	0.0	10.333333333333334	3.0	9.95	29.5625	15.333333333333334	D_0__Bacteria; D_1__Firmicutes; D_2__Clostridia; D_3__Clostridiales; D_4__Christensenellaceae; D_5__Christensenellaceae R-7 group; D_6__uncultured Clostridiaceae bacterium
KM650889.1.1445	47.21458914010635	1.6954953831576575e-08	1.8356087128471518e-06	0.00032110987061622877	0.0	0.0	25.22222222222222	6.571428571428571	9.15	40.3125	12.333333333333334	D_0__Bacteria; D_1__Bacteroidetes; D_2__Bacteroidia; D_3__Bacteroidales; D_4__Bacteroidaceae; D_5__Bacteroides; D_6__uncultured Bacteroidetes bacterium
New.ReferenceOTU607	47.209960522878674	1.699104708244178e-08	1.8356087128471518e-06	0.0003217934406943649	0.0	0.0	0.5555555555555556	0.2857142857142857	3.4	0.1875	0.5	D_0__Bacteria; D_1__Firmicutes; D_2__Clostridia; D_3__Clostridiales; D_4__Christensenellaceae; D_5__Christensenellaceae R-7 group; D_6__uncultured bacterium
AB198476.1.1337	47.20136211026266	1.705829945937477e-08	1.8356087128471518e-06	0.00032306713346109874	0.0	0.0	11.333333333333334	3.142857142857143	3.7	7.25	9.833333333333334	D_0__Bacteria; D_1__Firmicutes; D_2__Clostridia; D_3__Clostridiales; D_4__Christensenellaceae; D_5__Christensenellaceae R-7 group; D_6__uncultured bacterium
New.ReferenceOTU36	47.17895882990157	1.723477449861503e-08	1.8441208713518082e-06	0.00032640939422927005	0.0	0.2	8.333333333333334	0.42857142857142855	14.55	10.875	5.833333333333333	D_0__Bacteria; D_1__Firmicutes; D_2__Clostridia; D_3__Clostridiales; D_4__Ruminococcaceae; D_5__Subdoligranulum; D_6__uncultured bacterium
KM650517.1.1445	46.95451701364559	1.9106273801013803e-08	2.0328860647044967e-06	0.0003618537195174004	0.0	0.0	6.555555555555555	0.7142857142857143	22.35	2.3125	2.6666666666666665	D_0__Bacteria; D_1__Bacteroidetes; D_2__Bacteroidia; D_3__Bacteroidales; D_4__Porphyromonadaceae; D_5__uncultured; D_6__uncultured Bacteroidetes bacterium
AY916294.1.1399	46.88107568247392	1.9761582704802934e-08	2.0908637700908534e-06	0.0003742646148462628	0.0	0.0	0.0	0.0	1.35	0.0625	0.0	D_0__Bacteria; D_1__Firmicutes; D_2__Clostridia; D_3__Clostridiales; D_4__Peptococcaceae; D_5__uncultured; D_6__uncultured bacterium
New.CleanUp.ReferenceOTU138856	46.76923076923097	2.080281820419164e-08	2.188803188717697e-06	0.0003939845739691855	0.0	0.6	0.0	0.0	0.0	0.0	0.0	D_0__Bacteria; D_1__Bacteroidetes; D_2__Flavobacteriia; D_3__Flavobacteriales; D_4__Blattabacteriaceae; D_5__Blattabacterium
AB234477.1.1346	46.738013692275615	2.1103070528213706e-08	2.208127363170383e-06	0.00039967105273383937	0.0	0.0	11.11111111111111	3.4285714285714284	3.35	13.375	9.333333333333334	D_0__Bacteria; D_1__Firmicutes; D_2__Clostridia; D_3__Clostridiales; D_4__Ruminococcaceae; D_5__Candidatus Soleaferrea; D_6__uncultured Clostridiales bacterium
New.CleanUp.ReferenceOTU314	46.54868849380226	2.3018772118167855e-08	2.3934269996882283e-06	0.000435952525145981	0.0	0.0	0.0	2.2857142857142856	0.0	0.0625	0.0	Unassigned
KF599362.1.1270	46.53849162885292	2.3126730077773155e-08	2.3934269996882283e-06	0.00043799714094294576	0.0	0.0	0.0	29.428571428571427	0.0	0.75	0.0	D_0__Bacteria; D_1__Proteobacteria; D_2__Alphaproteobacteria; D_3__Rhodospirillales; D_4__Acetobacteraceae; D_5__Asaia
New.ReferenceOTU39	46.478522791779035	2.377192353380268e-08	2.445488375615823e-06	0.00045021645980668895	0.0	0.0	15.0	3.5714285714285716	4.9	4.5625	8.333333333333334	D_0__Bacteria; D_1__Bacteroidetes; D_2__Bacteroidia; D_3__Bacteroidales; D_4__Rikenellaceae; D_5__Alistipes; D_6__uncultured bacterium
New.ReferenceOTU392	46.46790362162566	2.3888027323983697e-08	2.445488375615823e-06	0.00045241534948892723	0.0	0.2	2.5555555555555554	13.857142857142858	1.0	2.625	6.333333333333333	D_0__Bacteria; D_1__Firmicutes; D_2__Bacilli; D_3__Lactobacillales; D_4__Enterococcaceae; D_5__Enterococcus
New.CleanUp.ReferenceOTU563	46.44060605066468	2.418908142795309e-08	2.4629946944301267e-06	0.00045811701316400354	0.0	0.0	0.3333333333333333	0.0	3.7	0.0	0.0	D_0__Bacteria; D_1__Firmicutes; D_2__Clostridia; D_3__Clostridiales; D_4__Ruminococcaceae; D_5__[Eubacterium] coprostanoligenes group; D_6__uncultured bacterium
New.CleanUp.ReferenceOTU357	46.423173598598055	2.4383311107201357e-08	2.469494807803671e-06	0.0004617955290592865	0.0	0.0	0.5555555555555556	1.0	7.8	0.0	0.0	D_0__Bacteria; D_1__Proteobacteria; D_2__Deltaproteobacteria; D_3__Desulfobacterales; D_4__Desulfobacteraceae; D_5__Desulfosarcina
JF187496.1.1349	46.377163000358976	2.4903446545448906e-08	2.508757309171579e-06	0.00047164637412425685	0.2777777777777778	0.0	74.0	19.857142857142858	21.15	31.0625	38.333333333333336	D_0__Bacteria; D_1__Actinobacteria; D_2__Actinobacteria; D_3__Corynebacteriales; D_4__Corynebacteriaceae; D_5__Corynebacterium 1
New.ReferenceOTU49	46.313270105623054	2.564411160339016e-08	2.5697028024159062e-06	0.00048567382965660627	0.0	0.0	10.222222222222221	0.8571428571428571	10.9	8.5	8.166666666666666	D_0__Bacteria; D_1__Proteobacteria; D_2__Deltaproteobacteria; D_3__Desulfovibrionales; D_4__Desulfovibrionaceae; D_5__Desulfovibrio
New.CleanUp.ReferenceOTU2534	46.24123625169189	2.6505489000451537e-08	2.6382741328348306e-06	0.0005019874561795517	5.944444444444445	20.2	5.444444444444445	9.571428571428571	1.5	7.1875	7.166666666666667	D_0__Bacteria; D_1__Bacteroidetes; D_2__Flavobacteriia; D_3__Flavobacteriales; D_4__Blattabacteriaceae; D_5__Blattabacterium
JN680673.1.1521	46.23289960768843	2.6607020400837035e-08	2.6382741328348306e-06	0.0005039103593714526	0.0	0.0	3.111111111111111	0.5714285714285714	5.65	2.9375	6.333333333333333	D_0__Bacteria; D_1__Proteobacteria; D_2__Deltaproteobacteria; D_3__Rs-K70 termite group; D_4__uncultured delta proteobacterium; D_5__uncultured delta proteobacterium; D_6__uncultured delta proteobacterium
AB089030.1.1351	46.2209400169311	2.6753352193105146e-08	2.6389673811730126e-06	0.0005066817371852184	0.0	2.0	60.77777777777778	22.142857142857142	19.75	67.5625	90.0	D_0__Bacteria; D_1__Firmicutes; D_2__Clostridia; D_3__Clostridiales; D_4__Ruminococcaceae; D_5__Ruminococcaceae NK4A214 group; D_6__uncultured Firmicutes bacterium
New.ReferenceOTU221	46.19034185197467	2.713139542683281e-08	2.6623911812890498e-06	0.0005138414979887866	0.0	0.0	0.0	0.0	2.65	0.0	0.0	D_0__Bacteria; D_1__Firmicutes; D_2__Clostridia; D_3__Clostridiales; D_4__Ruminococcaceae; D_5__uncultured; D_6__uncultured bacterium
GQ138705.1.1395	46.130743563937045	2.7883077977380346e-08	2.7090810257188008e-06	0.0005280776138136063	0.0	0.0	2.6666666666666665	0.14285714285714285	6.55	1.875	1.5	D_0__Bacteria; D_1__Firmicutes; D_2__Clostridia; D_3__Clostridiales; D_4__Ruminococcaceae; D_5__Ruminococcaceae NK4A214 group
New.CleanUp.ReferenceOTU87	46.129945858195356	2.789327842099193e-08	2.7090810257188008e-06	0.0005282708000151662	0.0	0.2	5.0	3.142857142857143	1.0	5.1875	3.5	D_0__Bacteria; D_1__Bacteroidetes; D_2__Bacteroidia; D_3__Bacteroidales; D_4__Rikenellaceae; D_5__Alistipes
HQ761274.1.1458	46.06610469206642	2.872179609591035e-08	2.768895713154985e-06	0.0005439620962604462	0.0	0.6	16.77777777777778	58.142857142857146	4.1	17.4375	28.833333333333332	D_0__Bacteria; D_1__Firmicutes; D_2__Bacilli; D_3__Lactobacillales; D_4__Enterococcaceae; D_5__Enterococcus
New.ReferenceOTU605	46.06005674498541	2.880154472208311e-08	2.768895713154985e-06	0.000545472455491532	0.0	0.0	4.222222222222222	0.0	5.55	3.375	4.333333333333333	D_0__Bacteria; D_1__Firmicutes; D_2__Clostridia; D_3__Clostridiales; D_4__Christensenellaceae
AF349930.1.1400	46.0015501227407	2.9584492943102107e-08	2.8212926948028737e-06	0.0005603007118494108	0.05555555555555555	0.2	6.888888888888889	17.714285714285715	1.25	11.5	8.666666666666666	D_0__Bacteria; D_1__Firmicutes; D_2__Bacilli; D_3__Lactobacillales; D_4__Enterococcaceae; D_5__Enterococcus
New.ReferenceOTU296	45.98982434826199	2.9743941178079425e-08	2.8212926948028737e-06	0.0005633205019716462	0.0	0.0	2.5555555555555554	1.1428571428571428	0.2	2.0	1.6666666666666667	D_0__Bacteria; D_1__Proteobacteria; D_2__Deltaproteobacteria; D_3__Desulfovibrionales; D_4__Desulfovibrionaceae; D_5__Desulfovibrio; D_6__uncultured Desulfovibrionaceae bacterium
KM650256.1.1439	45.98619471276054	2.9793470561306018e-08	2.8212926948028737e-06	0.0005642585389605747	0.0	0.0	8.88888888888889	2.142857142857143	6.5	5.0625	3.5	D_0__Bacteria; D_1__Firmicutes; D_2__Clostridia; D_3__Clostridiales; D_4__Ruminococcaceae; D_5__Candidatus Soleaferrea; D_6__uncultured bacterium
JN680623.1.1449	45.96277996741749	3.011496408177185e-08	2.8375487798242642e-06	0.0005703473047446771	0.0	0.0	7.222222222222222	0.8571428571428571	2.5	4.5	11.5	D_0__Bacteria; D_1__Firmicutes; D_2__Clostridia; D_3__Clostridiales; D_4__Ruminococcaceae; D_5__uncultured
JN680683.1.1472	45.8867143767993	3.118340714055355e-08	2.9236759793809097e-06	0.0005905825478349437	0.0	0.0	2.5555555555555554	2.7142857142857144	5.5	2.25	1.6666666666666667	D_0__Bacteria; D_1__Actinobacteria; D_2__Coriobacteriia; D_3__Coriobacteriales; D_4__Coriobacteriaceae; D_5__uncultured
KM650519.1.1478	45.87422108517115	3.13624661479889e-08	2.9259790461909446e-06	0.0005939737463767617	0.05555555555555555	0.0	56.0	21.428571428571427	59.95	25.75	106.33333333333333	D_0__Bacteria; D_1__Proteobacteria; D_2__Deltaproteobacteria; D_3__Desulfobacterales; D_4__Desulfobacteraceae; D_5__Desulfobotulus
New.ReferenceOTU40	45.83662602481223	3.190749415228252e-08	2.9622354497552878e-06	0.0006042960317500787	0.0	0.0	11.666666666666666	5.428571428571429	10.65	14.375	9.166666666666666	D_0__Bacteria; D_1__Bacteroidetes; D_2__Bacteroidia; D_3__Bacteroidales; D_4__Porphyromonadaceae; D_5__Paludibacter; D_6__uncultured Bacteroidales bacterium
New.CleanUp.ReferenceOTU96	45.752901545673915	3.315540570320551e-08	3.063074285917118e-06	0.0006279302286130091	0.0	0.0	0.2222222222222222	0.0	4.25	0.3125	0.0	D_0__Bacteria; D_1__Spirochaetae; D_2__Spirochaetes; D_3__Spirochaetales; D_4__Spirochaetaceae; D_5__Spirochaeta 2; D_6__uncultured Spirochaetes bacterium
KM650304.1.1443	45.60915373983662	3.5412352491000845e-08	3.2557016690634225e-06	0.000670674543827065	0.0	0.0	22.77777777777778	10.714285714285714	11.7	11.375	9.666666666666666	D_0__Bacteria; D_1__Bacteroidetes; D_2__Bacteroidia; D_3__Bacteroidales; D_4__Rikenellaceae; D_5__Alistipes
New.ReferenceOTU534	45.594144823729835	3.5656649960002595e-08	3.2623250898187886e-06	0.0006753012935924892	0.0	0.0	12.222222222222221	2.4285714285714284	4.15	7.0625	10.666666666666666	D_0__Bacteria; D_1__Firmicutes; D_2__Clostridia; D_3__Clostridiales; D_4__Christensenellaceae; D_5__Christensenellaceae R-7 group; D_6__uncultured Clostridiaceae bacterium
New.CleanUp.ReferenceOTU86	45.496094187666635	3.7294420690099094e-08	3.3957645838932053e-06	0.0007063190334497867	0.0	0.0	2.2222222222222223	0.14285714285714285	3.05	0.3125	2.0	D_0__Bacteria; D_1__Firmicutes; D_2__Clostridia; D_3__Clostridiales; D_4__Christensenellaceae
JQ200650.1.1329	45.339761805585965	4.0061982676427805e-08	3.6303056933438577e-06	0.0007587338899088663	0.0	0.0	30.555555555555557	17.285714285714285	9.05	38.0	12.666666666666666	D_0__Bacteria; D_1__Firmicutes; D_2__Clostridia; D_3__Clostridiales; D_4__Peptostreptococcaceae; D_5__Intestinibacter; D_6__uncultured bacterium
New.ReferenceOTU549	45.27883975645032	4.119504416160181e-08	3.7152044827456033e-06	0.0007801929413765767	0.1111111111111111	0.0	5.666666666666667	5.428571428571429	19.25	5.5	8.666666666666666	D_0__Bacteria; D_1__Firmicutes; D_2__Clostridia; D_3__Clostridiales; D_4__Christensenellaceae; D_5__Christensenellaceae R-7 group
GBID01006024.8.1313	45.04243861711674	4.590211299606834e-08	4.120095346125774e-06	0.0008693401180325383	0.0	0.0	11.222222222222221	3.857142857142857	30.45	7.1875	6.5	D_0__Bacteria; D_1__Firmicutes; D_2__Clostridia; D_3__Clostridiales; D_4__Christensenellaceae; D_5__Christensenellaceae R-7 group
New.ReferenceOTU104	45.00091328117411	4.678257418629462e-08	4.179316851482235e-06	0.0008860151725142338	0.0	0.0	2.7777777777777777	1.1428571428571428	4.95	2.4375	4.0	D_0__Bacteria; D_1__Planctomycetes; D_2__Planctomycetacia; D_3__Planctomycetales; D_4__Planctomycetaceae; D_5__Termite planctomycete cluster; D_6__uncultured planctomycete
JN680662.1.1456	44.917651194894646	4.859895897762968e-08	4.321200394729243e-06	0.0009204156840773286	0.05555555555555555	0.0	24.77777777777778	1.5714285714285714	22.2	20.4375	17.333333333333332	D_0__Bacteria; D_1__Firmicutes; D_2__Clostridia; D_3__Clostridiales; D_4__Lachnospiraceae; D_5__Tyzzerella 3
New.ReferenceOTU257	44.69541999779063	5.3798159858441684e-08	4.761137147472089e-06	0.001018883349559027	0.05555555555555555	0.4	34.0	22.428571428571427	22.15	39.5625	28.0	D_0__Bacteria; D_1__Synergistetes; D_2__Synergistia; D_3__Synergistales; D_4__Synergistaceae; D_5__uncultured; D_6__uncultured bacterium
AWTT01000084.153.1723	44.65908583059297	5.469937996866039e-08	4.81837933593702e-06	0.0010359515572264592	0.1111111111111111	0.4	76.77777777777777	97.42857142857143	78.8	64.8125	92.33333333333333	D_0__Bacteria; D_1__Firmicutes; D_2__Bacilli; D_3__Lactobacillales; D_4__Lactobacillaceae; D_5__Lactobacillus
JN680675.1.1501	44.618965213899415	5.571198901543761e-08	4.8848581479785775e-06	0.0010551293599633728	0.0	0.0	5.333333333333333	1.2857142857142858	3.85	3.9375	4.5	D_0__Bacteria; D_1__Proteobacteria; D_2__Betaproteobacteria; D_3__Burkholderiales; D_4__Burkholderiaceae; D_5__Cupriavidus; D_6__Cupriavidus basilensis
KF360293.1.1438	44.58758741211223	5.6516924991825935e-08	4.927784833015828e-06	0.0010703740424201913	0.0	0.0	0.0	1.5714285714285714	30.15	0.75	0.16666666666666666	D_0__Bacteria; D_1__Proteobacteria; D_2__Gammaproteobacteria; D_3__Enterobacteriales; D_4__Enterobacteriaceae; D_5__Cronobacter
New.CleanUp.ReferenceOTU625	44.579666110074584	5.6721954358596046e-08	4.927784833015828e-06	0.0010742570935974504	0.0	0.0	1.2222222222222223	0.8571428571428571	0.3	1.375	2.6666666666666665	D_0__Bacteria; D_1__Bacteroidetes; D_2__Bacteroidia; D_3__Bacteroidales; D_4__Porphyromonadaceae; D_5__uncultured
New.CleanUp.ReferenceOTU88	44.45759886068626	5.997672325185075e-08	5.185306040401251e-06	0.0011358991616668014	0.0	0.0	1.0	1.0	5.15	0.8125	1.3333333333333333	D_0__Bacteria; D_1__Firmicutes; D_2__Clostridia; D_3__Clostridiales; D_4__Christensenellaceae; D_5__Christensenellaceae R-7 group; D_6__uncultured bacterium
New.ReferenceOTU28	44.44824143317708	6.023376782767176e-08	5.185306040401251e-06	0.0011407673288882753	0.0	0.6	51.0	7.714285714285714	45.25	62.8125	51.166666666666664	D_0__Bacteria; D_1__Bacteroidetes; D_2__Bacteroidia; D_3__Bacteroidales; D_4__Rikenellaceae; D_5__Rikenellaceae RC9 gut group; D_6__uncultured Bacteroidetes bacterium
New.ReferenceOTU128	44.42075658695817	6.099512397299583e-08	5.2270889272604885e-06	0.001155186652924568	0.0	0.0	7.777777777777778	4.285714285714286	13.55	6.0	18.833333333333332	D_0__Bacteria; D_1__Proteobacteria; D_2__Alphaproteobacteria; D_3__Rhizobiales; D_4__Rhizobiaceae; D_5__Rhizobium
AR205024.1.1460	44.34619260216318	6.310921358107177e-08	5.383898180233866e-06	0.0011952253960119182	0.0	0.0	0.8888888888888888	1.4285714285714286	6.3	0.4375	0.5	D_0__Bacteria; D_1__Actinobacteria; D_2__Actinobacteria; D_3__Corynebacteriales; D_4__Corynebacteriaceae; D_5__Corynebacterium 1; D_6__uncultured bacterium
New.ReferenceOTU264	44.22025275410972	6.684688462770825e-08	5.677189004323617e-06	0.0012660131479641666	0.0	0.2	19.77777777777778	4.857142857142857	9.75	24.125	7.833333333333333	D_0__Bacteria; D_1__Bacteroidetes; D_2__Bacteroidia; D_3__Bacteroidales; D_4__Rikenellaceae; D_5__Alistipes; D_6__uncultured bacterium
New.ReferenceOTU692	44.16357370583999	6.860015182002239e-08	5.800081586247339e-06	0.001299218275319404	0.0	0.0	0.3333333333333333	0.0	3.7	0.4375	0.0	D_0__Bacteria; D_1__Firmicutes; D_2__Bacilli; D_3__Lactobacillales; D_4__Leuconostocaceae; D_5__Leuconostoc; D_6__Leuconostoc fallax
New.CleanUp.ReferenceOTU94	44.14626876139704	6.91445168896462e-08	5.820124468324486e-06	0.0013095280053730095	0.0	0.0	0.0	0.0	2.95	0.1875	0.0	D_0__Bacteria; D_1__Firmicutes; D_2__Clostridia; D_3__Clostridiales; D_4__Ruminococcaceae; D_5__Ruminococcaceae UCG-009; D_6__uncultured bacterium
New.CleanUp.ReferenceOTU108	44.124403122620485	6.983850241328158e-08	5.852528306217433e-06	0.0013226713972051397	0.0	0.0	0.1111111111111111	0.0	2.3	0.0625	0.6666666666666666	D_0__Bacteria; D_1__Firmicutes; D_2__Clostridia; D_3__Clostridiales; D_4__Clostridiales vadinBB60 group; D_5__uncultured bacterium; D_6__uncultured bacterium
New.ReferenceOTU452	44.108273772983715	7.035486597382048e-08	5.852952621622172e-06	0.001332450806678186	2.5	13.6	5.0	4.714285714285714	0.8	5.1875	3.8333333333333335	D_0__Bacteria; D_1__Bacteroidetes; D_2__Flavobacteriia; D_3__Flavobacteriales; D_4__Blattabacteriaceae; D_5__Blattabacterium; Ambiguous_taxa
New.ReferenceOTU238	44.10495291729508	7.046165044246555e-08	5.852952621622172e-06	0.0013344731977298551	0.0	0.0	2.888888888888889	1.7142857142857142	17.5	2.9375	1.3333333333333333	D_0__Bacteria; D_1__Bacteroidetes; D_2__Bacteroidia; D_3__Bacteroidales; D_4__Porphyromonadaceae; D_5__Parabacteroides
New.ReferenceOTU54	44.090210203626526	7.093766434049968e-08	5.866761680981325e-06	0.0013434884249447234	0.0	0.2	14.555555555555555	5.0	16.35	10.75	6.666666666666667	D_0__Bacteria; D_1__Firmicutes; D_2__Clostridia; D_3__Clostridiales; D_4__Christensenellaceae; D_5__uncultured; D_6__uncultured bacterium
AB231068.1.1382	44.058679305754374	7.19665086969427e-08	5.925972644397382e-06	0.001362973708211398	0.0	0.0	8.11111111111111	12.0	0.75	4.0625	2.6666666666666665	D_0__Bacteria; D_1__Firmicutes; D_2__Erysipelotrichia; D_3__Erysipelotrichales; D_4__Erysipelotrichaceae; D_5__Breznakia
New.ReferenceOTU48	44.04853000467297	7.230082744515981e-08	5.927728878718102e-06	0.0013693053709838816	0.0	0.0	11.0	1.7142857142857142	1.85	10.625	5.666666666666667	D_0__Bacteria; D_1__Proteobacteria; D_2__Deltaproteobacteria; D_3__Desulfovibrionales; D_4__Desulfovibrionaceae; D_5__Desulfovibrio; D_6__uncultured delta proteobacterium
New.ReferenceOTU58	44.00327121256645	7.38105746957806e-08	6.025424457600814e-06	0.001397898474163389	0.0	0.0	10.333333333333334	1.0	6.2	3.5	3.8333333333333335	D_0__Bacteria; D_1__Firmicutes; D_2__Clostridia; D_3__Clostridiales; D_4__Ruminococcaceae; D_5__Anaerotruncus; D_6__uncultured bacterium
New.ReferenceOTU350	43.98244501031478	7.451580068380962e-08	6.056887335410603e-06	0.0014112547491506706	0.0	0.0	0.8888888888888888	0.14285714285714285	4.3	0.25	0.3333333333333333	D_0__Bacteria; D_1__Firmicutes; D_2__Clostridia; D_3__Clostridiales; D_4__Ruminococcaceae; D_5__Candidatus Soleaferrea
New.CleanUp.ReferenceOTU239	43.917428198112475	7.676087356134857e-08	6.212710189651199e-06	0.0014537741843783805	0.0	0.0	6.777777777777778	1.0	1.75	5.375	3.0	D_0__Bacteria; D_1__Firmicutes; D_2__Clostridia; D_3__Clostridiales; D_4__Christensenellaceae; D_5__Christensenellaceae R-7 group
New.CleanUp.ReferenceOTU945	43.901534658563975	7.731985251450097e-08	6.231322071370782e-06	0.0014643606867721338	0.0	0.0	0.0	1.1428571428571428	0.0	0.0	0.0	D_0__Bacteria; D_1__Firmicutes; D_2__Erysipelotrichia; D_3__Erysipelotrichales; D_4__Erysipelotrichaceae; D_5__Erysipelatoclostridium; D_6__uncultured bacterium
JN697937.1.1369	43.82371003392981	8.011600807988335e-08	6.429309648410639e-06	0.0015173170770249108	0.0	0.0	0.0	13.857142857142858	9.15	0.625	0.0	D_0__Bacteria; D_1__Firmicutes; D_2__Clostridia; D_3__Clostridiales; D_4__Lachnospiraceae; D_5__Lachnoclostridium; D_6__uncultured bacterium
New.ReferenceOTU686	43.80372440675055	8.085016969673139e-08	6.4352576445587725e-06	0.0015312213638863958	0.0	0.0	0.0	0.0	3.8	1.75	1.8333333333333333	D_0__Bacteria; D_1__Firmicutes; D_2__Clostridia; D_3__Clostridiales; D_4__Ruminococcaceae; D_5__[Eubacterium] coprostanoligenes group; D_6__uncultured bacterium
KM650271.1.1451	43.79468864024477	8.118428852805187e-08	6.4352576445587725e-06	0.0015375492404327744	0.0	0.0	12.777777777777779	3.4285714285714284	7.5	4.4375	4.666666666666667	D_0__Bacteria; D_1__Firmicutes; D_2__Clostridia; D_3__Clostridiales; D_4__Ruminococcaceae; D_5__Candidatus Soleaferrea; D_6__uncultured bacterium
JN680630.1.1448	43.794008539091585	8.120949242565852e-08	6.4352576445587725e-06	0.0015380265770495467	0.05555555555555555	0.0	9.444444444444445	7.142857142857143	16.8	5.0	7.5	D_0__Bacteria; D_1__Firmicutes; D_2__Clostridia; D_3__Clostridiales; D_4__Christensenellaceae; D_5__Christensenellaceae R-7 group
GQ306176.1.1395	43.75635863017265	8.261698084249706e-08	6.519512500733549e-06	0.0015646830001760518	0.0	0.0	33.44444444444444	165.57142857142858	1.4	51.5	28.166666666666668	D_0__Bacteria; D_1__Proteobacteria; D_2__Betaproteobacteria; D_3__Burkholderiales; D_4__Burkholderiaceae; D_5__Burkholderia-Paraburkholderia; Ambiguous_taxa
HQ780614.1.1484	43.71839591275093	8.406074859309023e-08	6.605919160184796e-06	0.001592026517604536	0.0	0.0	0.5555555555555556	0.0	2.15	0.0	0.3333333333333333	D_0__Bacteria; D_1__Firmicutes; D_2__Clostridia; D_3__Clostridiales; D_4__Peptococcaceae; D_5__uncultured; D_6__uncultured bacterium
New.CleanUp.ReferenceOTU76	43.676442909450905	8.568550077872713e-08	6.681466399980332e-06	0.0016227976992483132	0.0	0.0	5.777777777777778	1.4285714285714286	4.2	2.375	2.8333333333333335	D_0__Bacteria; D_1__Firmicutes; D_2__Clostridia; D_3__Clostridiales; D_4__Ruminococcaceae; D_5__uncultured; D_6__uncultured Firmicutes bacterium
JN680651.1.1467	43.67536463333037	8.572766963383604e-08	6.681466399980332e-06	0.0016235963351952207	0.0	0.0	24.22222222222222	28.571428571428573	4.2	8.1875	3.5	D_0__Bacteria; D_1__Firmicutes; D_2__Clostridia; D_3__Clostridiales; D_4__Lachnospiraceae
KM650240.1.1458	43.633943044667795	8.736330541553214e-08	6.757586331712392e-06	0.0016545736412647632	0.0	0.0	0.2222222222222222	0.0	5.4	0.375	0.3333333333333333	D_0__Bacteria; D_1__Firmicutes; D_2__Clostridia; D_3__Clostridiales; D_4__Ruminococcaceae; D_5__Ruminococcaceae UCG-009; D_6__uncultured bacterium
New.ReferenceOTU563	43.632572435183874	8.741795508049717e-08	6.757586331712392e-06	0.001655608651269536	0.0	0.0	13.11111111111111	0.2857142857142857	2.8	8.625	7.166666666666667	D_0__Bacteria; D_1__Firmicutes; D_2__Clostridia; D_3__Clostridiales; D_4__Lachnospiraceae; D_5__uncultured; D_6__uncultured organism
KM650867.1.1446	43.577863324162244	8.962735816726753e-08	6.900213562316584e-06	0.0016974525363298797	0.0	0.2	0.0	4.714285714285714	26.25	0.0	2.6666666666666665	D_0__Bacteria; D_1__Firmicutes; D_2__Clostridia; D_3__Halanaerobiales; D_4__ODP1230B8.23; D_5__uncultured cyanobacterium; D_6__uncultured cyanobacterium
New.ReferenceOTU544	43.51403250831628	9.227548382448475e-08	7.075325458104926e-06	0.0017476053881519166	0.05555555555555555	0.0	0.0	0.14285714285714285	6.55	0.125	0.0	D_0__Bacteria; D_1__Tenericutes; D_2__Mollicutes; D_3__Mollicutes RF9
New.ReferenceOTU271	43.461451011222096	9.451530733032575e-08	7.217844377133223e-06	0.0017900254055290394	0.0	0.0	6.777777777777778	0.42857142857142855	0.1	3.0	1.0	D_0__Bacteria; D_1__Bacteroidetes; D_2__Bacteroidia; D_3__Bacteroidales; D_4__Rikenellaceae; D_5__Alistipes
New.ReferenceOTU589	43.440183073370676	9.543655825080947e-08	7.258927617317592e-06	0.0018074729767120804	0.05555555555555555	0.4	46.666666666666664	26.857142857142858	40.25	57.375	76.16666666666667	D_0__Bacteria; D_1__Synergistetes; D_2__Synergistia; D_3__Synergistales; D_4__Synergistaceae; D_5__uncultured; D_6__uncultured Synergistetes bacterium
New.ReferenceOTU159	43.348800777192615	9.949769935078509e-08	7.528827281736495e-06	0.0018843869280045188	0.0	0.0	6.333333333333333	5.0	6.15	10.5	6.333333333333333	D_0__Bacteria; D_1__Bacteroidetes; D_2__Bacteroidia; D_3__Bacteroidales; D_4__Rikenellaceae; D_5__Alistipes; D_6__uncultured bacterium
New.ReferenceOTU357	43.342584672477436	9.978011762584404e-08	7.528827281736495e-06	0.0018897356477158604	2.3333333333333335	7.4	2.2222222222222223	3.2857142857142856	0.4	4.125	4.166666666666667	D_0__Bacteria; D_1__Bacteroidetes; D_2__Flavobacteriia; D_3__Flavobacteriales; D_4__Blattabacteriaceae; D_5__Blattabacterium
JX457238.1.1481	43.275632909611645	1.0287300186131508e-07	7.731395961315263e-06	0.0019483117822514462	0.0	0.0	0.3333333333333333	0.0	3.9	0.3125	1.1666666666666667	D_0__Bacteria; D_1__Bacteroidetes; D_2__Bacteroidia; D_3__Bacteroidales; D_4__Rikenellaceae; D_5__Alistipes; D_6__uncultured Bacteroidetes bacterium
New.ReferenceOTU4	43.13304690101786	1.097815025530204e-07	8.217991608109302e-06	0.0020791518768516534	0.05555555555555555	0.6	75.66666666666667	3.0	174.75	56.5625	139.5	D_0__Bacteria; D_1__Bacteroidetes; D_2__Bacteroidia; D_3__Bacteroidales; D_4__PeH15; D_5__uncultured Bacteroidetes bacterium; D_6__uncultured Bacteroidetes bacterium
FJ374219.1.1479	43.07295349888865	1.1282966153642933e-07	8.412917164718249e-06	0.002136880959838435	0.0	0.0	0.4444444444444444	0.8571428571428571	2.75	0.25	1.3333333333333333	D_0__Bacteria; D_1__Firmicutes; D_2__Clostridia; D_3__Clostridiales; D_4__Ruminococcaceae; D_5__Candidatus Soleaferrea; D_6__uncultured bacterium
KJ923771.1.1694	43.056924403743835	1.1365685095887853e-07	8.441361177687062e-06	0.0021525471003102006	0.7222222222222222	1.0	0.5555555555555556	6.285714285714286	10.9	0.1875	0.6666666666666666	D_0__Bacteria; D_1__Firmicutes; D_2__Bacilli; D_3__Bacillales; D_4__Staphylococcaceae; D_5__Staphylococcus; D_6__Staphylococcus aureus
JN680628.1.1450	43.0334678117326	1.1487823088844012e-07	8.49874537029753e-06	0.0021756788147961675	0.0	0.0	13.88888888888889	1.4285714285714286	2.25	8.5	11.333333333333334	D_0__Bacteria; D_1__Firmicutes; D_2__Clostridia; D_3__Clostridiales; D_4__Christensenellaceae; D_5__Christensenellaceae R-7 group; D_6__uncultured Clostridiaceae bacterium
KF318249.1.1398	42.8907042982509	1.225987223168334e-07	9.013558729516157e-06	0.002321897201958508	0.0	0.2	8.666666666666666	0.8571428571428571	7.5	9.375	7.166666666666667	D_0__Bacteria; D_1__Proteobacteria; D_2__Deltaproteobacteria; D_3__Desulfovibrionales; D_4__Desulfovibrionaceae; D_5__Desulfovibrio
FJ462125.1.1537	42.88730243495689	1.2278885644517496e-07	9.013558729516157e-06	0.0023254981522151685	0.0	0.0	5.666666666666667	0.42857142857142855	5.05	1.4375	0.3333333333333333	D_0__Bacteria; D_1__Firmicutes; D_2__Clostridia; D_3__Clostridiales; D_4__Peptococcaceae; D_5__uncultured; D_6__uncultured bacterium
FJ904262.1.1477	42.81890478974819	1.2667456137787033e-07	9.262893891642805e-06	0.0023990895179354862	0.0	1.0	37.77777777777778	10.142857142857142	8.95	17.1875	21.833333333333332	D_0__Bacteria; D_1__Firmicutes; D_2__Clostridia; D_3__Clostridiales; D_4__Ruminococcaceae; D_5__Candidatus Soleaferrea
KM650595.1.1458	42.7224828129033	1.3236105900553023e-07	9.641484986560526e-06	0.002506786096505737	0.0	0.0	10.222222222222221	2.7142857142857144	7.05	11.1875	9.5	D_0__Bacteria; D_1__Firmicutes; D_2__Clostridia; D_3__Clostridiales; D_4__Christensenellaceae; D_5__Christensenellaceae R-7 group; D_6__uncultured bacterium
KM650363.1.1452	42.62622989149976	1.3829090471522472e-07	1.00348331203128e-05	0.002619091444401641	0.0	0.6	11.333333333333334	19.857142857142858	6.15	8.75	8.166666666666666	D_0__Bacteria; D_1__Bacteroidetes; D_2__Bacteroidia; D_3__Bacteroidales; D_4__Rikenellaceae; D_5__Alistipes; D_6__uncultured Bacteroidetes bacterium
New.CleanUp.ReferenceOTU110	42.56017136335963	1.4251282066200266e-07	1.0301718742433847e-05	0.002699050310517668	0.0	0.0	3.0	0.7142857142857143	3.0	1.375	0.8333333333333334	D_0__Bacteria; D_1__Firmicutes; D_2__Clostridia; D_3__Clostridiales; D_4__Christensenellaceae; D_5__Christensenellaceae R-7 group
New.ReferenceOTU218	42.54643875538739	1.4340647083300973e-07	1.032690171523335e-05	0.002715975151106371	0.0	0.0	16.22222222222222	2.4285714285714284	5.2	6.4375	7.0	D_0__Bacteria; D_1__Bacteroidetes; D_2__Bacteroidia; D_3__Bacteroidales; D_4__Porphyromonadaceae; D_5__Dysgonomonas
JN619784.1.1414	42.4933696253079	1.46912673857471e-07	1.0539314887070618e-05	0.0027823791301866433	0.0	0.2	3.3333333333333335	2.857142857142857	5.5	2.0625	2.8333333333333335	D_0__Bacteria; D_1__Actinobacteria; D_2__Coriobacteriia; D_3__Coriobacteriales; D_4__Coriobacteriaceae; D_5__uncultured; D_6__uncultured bacterium
KJ564273.1.1503	42.48245443240494	1.4764433464493313e-07	1.0551834165435429e-05	0.0027962360538403884	0.0	0.4	1.1111111111111112	10.571428571428571	1.0	2.375	3.1666666666666665	D_0__Bacteria; D_1__Firmicutes; D_2__Bacilli; D_3__Lactobacillales; D_4__Enterococcaceae; D_5__Enterococcus; D_6__Enterococcus faecalis
KM650228.1.1452	42.44295275795615	1.503226248839436e-07	1.0702857867206797e-05	0.002846960192677008	0.0	0.0	0.0	0.0	2.0	0.0625	0.0	D_0__Bacteria; D_1__Firmicutes; D_2__Clostridia; D_3__Clostridiales; D_4__Ruminococcaceae; D_5__Papillibacter
New.CleanUp.ReferenceOTU190	42.421158516545454	1.518209562181355e-07	1.0769052770843701e-05	0.002875337089815268	0.0	0.2	1.5555555555555556	5.428571428571429	0.25	0.9375	3.1666666666666665	D_0__Bacteria; D_1__Firmicutes; D_2__Bacilli; D_3__Lactobacillales; D_4__Enterococcaceae; D_5__Enterococcus; D_6__Enterococcus faecalis
New.CleanUp.ReferenceOTU895	42.394793825907755	1.5365337754126533e-07	1.085836312408218e-05	0.002910041317254024	0.0	0.0	0.2222222222222222	0.0	6.1	0.0	0.0	D_0__Bacteria; D_1__Firmicutes; D_2__Clostridia; D_3__Clostridiales; D_4__Christensenellaceae; D_5__Christensenellaceae R-7 group; D_6__uncultured bacterium
New.ReferenceOTU55	42.35346892540549	1.5656995850571407e-07	1.1023339941039847e-05	0.002965278444139719	0.0	0.0	3.7777777777777777	2.4285714285714284	11.95	1.3125	0.5	D_0__Bacteria; D_1__Firmicutes; D_2__Clostridia; D_3__Clostridiales; D_4__Ruminococcaceae
KM650346.1.1475	42.32588735742784	1.58547167552588e-07	1.1121202986216534e-05	0.003002724806278464	0.0	0.0	12.0	3.857142857142857	2.7	6.5	6.833333333333333	D_0__Bacteria; D_1__Proteobacteria; D_2__Deltaproteobacteria; D_3__Desulfovibrionales; D_4__Desulfovibrionaceae; D_5__Desulfovibrio
FM179752.1.1686	42.30771122454407	1.5986370172545914e-07	1.1131950910654232e-05	0.0030276586469784707	0.1111111111111111	0.0	12.222222222222221	0.42857142857142855	57.55	37.625	15.5	D_0__Bacteria; D_1__Proteobacteria; D_2__Gammaproteobacteria; D_3__Enterobacteriales; D_4__Enterobacteriaceae; D_5__Serratia; D_6__Serratia sp. SBS
New.ReferenceOTU99	42.307542802313996	1.5987595161824546e-07	1.1131950910654232e-05	0.003027890647697951	0.0	0.0	2.2222222222222223	0.5714285714285714	1.7	2.625	2.3333333333333335	D_0__Bacteria; D_1__Firmicutes; D_2__Clostridia; D_3__Clostridiales; D_4__Ruminococcaceae; D_5__uncultured; D_6__uncultured Firmicutes bacterium
New.ReferenceOTU312	42.159956729452446	1.7097747949419666e-07	1.1861327780734765e-05	0.0032381424841405907	0.0	0.0	7.0	0.42857142857142855	4.7	3.8125	2.8333333333333335	D_0__Bacteria; D_1__Proteobacteria; D_2__Deltaproteobacteria; D_3__Desulfovibrionales; D_4__Desulfovibrionaceae; D_5__Desulfovibrio; D_6__uncultured delta proteobacterium
New.CleanUp.ReferenceOTU1513	42.10563123219372	1.7525424222482083e-07	1.2113649976262341e-05	0.0033191400934958815	0.0	0.0	1.2222222222222223	0.0	0.15	0.5	0.16666666666666666	D_0__Bacteria; D_1__Bacteroidetes; D_2__Bacteroidia; D_3__Bacteroidales; D_4__Rikenellaceae; D_5__Alistipes
HK556969.1.1496	42.084642001597004	1.7693497717956186e-07	1.218535102837717e-05	0.003350971532803722	0.0	0.0	0.0	0.0	3.95	0.0	0.0	D_0__Bacteria; D_1__Actinobacteria; D_2__Actinobacteria; D_3__Corynebacteriales; D_4__Segniliparaceae; D_5__Segniliparus; Ambiguous_taxa
GQ337036.1.1483	42.04311708187516	1.8030752747518515e-07	1.2372624140770042e-05	0.0034148442628525316	0.0	0.2	1.1111111111111112	6.714285714285714	0.45	1.625	2.3333333333333335	D_0__Bacteria; D_1__Firmicutes; D_2__Bacilli; D_3__Lactobacillales; D_4__Enterococcaceae; D_5__Enterococcus
New.ReferenceOTU236	42.01605867145716	1.8253948646825033e-07	1.2457586513565951e-05	0.003457115334222193	0.0	0.0	1.7777777777777777	0.2857142857142857	5.4	0.1875	0.16666666666666666	D_0__Bacteria; D_1__Bacteroidetes; D_2__Bacteroidia; D_3__Bacteroidales; D_4__Porphyromonadaceae; D_5__uncultured; D_6__uncultured Bacteroidetes bacterium
New.CleanUp.ReferenceOTU323	42.01218515679325	1.8286124139454748e-07	1.2457586513565951e-05	0.0034632090507713347	0.0	0.0	0.1111111111111111	4.571428571428571	0.05	0.125	0.0	D_0__Bacteria; D_1__Firmicutes; D_2__Erysipelotrichia; D_3__Erysipelotrichales; D_4__Erysipelotrichaceae; D_5__Erysipelatoclostridium; D_6__uncultured bacterium
New.CleanUp.ReferenceOTU7	41.99678089304254	1.8414639644907637e-07	1.2500174201967947e-05	0.0034875486023490574	0.0	0.0	6.888888888888889	2.2857142857142856	31.6	0.1875	0.6666666666666666	D_0__Bacteria; D_1__Bacteroidetes; D_2__Bacteroidia; D_3__Bacteroidales; D_4__Porphyromonadaceae; D_5__uncultured
New.ReferenceOTU152	41.942048786271755	1.887857386159532e-07	1.2769332513026922e-05	0.003575413103647538	0.0	0.0	8.777777777777779	2.7142857142857144	5.65	8.1875	11.333333333333334	D_0__Bacteria; D_1__Bacteroidetes; D_2__Bacteroidia; D_3__Bacteroidales; D_4__Rikenellaceae; D_5__Rikenella; D_6__uncultured bacterium
KM650558.1.1457	41.91049870241974	1.9151271931276992e-07	1.290768466571014e-05	0.0036270593910645494	0.0	0.0	1.6666666666666667	0.7142857142857143	3.55	1.0625	1.0	D_0__Bacteria; D_1__Firmicutes; D_2__Clostridia; D_3__Clostridiales; D_4__Family XIII; D_5__Family XIII UCG-002
New.ReferenceOTU210	41.87544311052802	1.9458868238542724e-07	1.306849310531066e-05	0.0036853150556976065	0.0	0.0	12.777777777777779	3.7142857142857144	8.8	16.75	22.5	D_0__Bacteria; D_1__Bacteroidetes; D_2__Bacteroidia; D_3__Bacteroidales; D_4__Porphyromonadaceae; D_5__uncultured
AB088981.1.1449	41.864152607919934	1.9558979839358837e-07	1.3089311631717914e-05	0.00370427519177617	0.0	0.0	12.0	0.2857142857142857	2.15	10.8125	6.833333333333333	D_0__Bacteria; D_1__Firmicutes; D_2__Clostridia; D_3__Clostridiales; D_4__Ruminococcaceae; D_5__uncultured; D_6__uncultured Firmicutes bacterium
JN680615.1.1455	41.81951202356713	1.9959846710740824e-07	1.3310547072349312e-05	0.0037801953685472046	0.0	0.0	6.888888888888889	0.8571428571428571	5.25	3.1875	2.6666666666666665	D_0__Bacteria; D_1__Firmicutes; D_2__Clostridia; D_3__Clostridiales; D_4__Ruminococcaceae; D_5__Intestinimonas
AB234482.1.1345	41.779116754141135	2.0329631508477222e-07	1.3509575127685968e-05	0.003850228911390501	0.0	0.0	3.5555555555555554	0.14285714285714285	13.3	0.625	4.166666666666667	D_0__Bacteria; D_1__Firmicutes; D_2__Clostridia; D_3__Clostridiales; D_4__Ruminococcaceae; D_5__Ruminiclostridium 9
New.ReferenceOTU472	41.69532237429934	2.1118574613054025e-07	1.3984779181700354e-05	0.003999646845966301	1.8333333333333333	10.4	3.7777777777777777	3.0	0.7	3.8125	4.166666666666667	D_0__Bacteria; D_1__Bacteroidetes; D_2__Flavobacteriia; D_3__Flavobacteriales; D_4__Blattabacteriaceae; D_5__Blattabacterium
AY858528.1.1513	41.49486396755717	2.3131725973089326e-07	1.5264521191788805e-05	0.004380917582043387	0.0	0.0	0.3333333333333333	0.0	22.95	0.5	0.0	D_0__Bacteria; D_1__Firmicutes; D_2__Clostridia; D_3__Clostridiales; D_4__Christensenellaceae; D_5__Christensenellaceae R-7 group; D_6__uncultured bacterium
KF511919.1.1364	41.48129428911802	2.3274705873513424e-07	1.5305543560363566e-05	0.004407996545384707	0.0	0.0	3.111111111111111	0.14285714285714285	3.55	0.6875	0.0	D_0__Bacteria; D_1__Firmicutes; D_2__Clostridia; D_3__Clostridiales; D_4__Ruminococcaceae; D_5__Hydrogenoanaerobacterium; D_6__uncultured bacterium
New.CleanUp.ReferenceOTU53	41.44553634315219	2.3655702546842304e-07	1.5502261264174617e-05	0.004480153505346464	0.0	0.0	0.0	0.5714285714285714	6.45	0.125	0.0	D_0__Bacteria; D_1__Tenericutes; D_2__Mollicutes; D_3__Mollicutes RF9; D_4__uncultured bacterium; D_5__uncultured bacterium; D_6__uncultured bacterium
FJ366223.1.1354	41.10465209131737	2.7614073141434643e-07	1.803389418019416e-05	0.005229829312256307	0.0	0.0	6.222222222222222	0.7142857142857143	8.2	2.5	8.166666666666666	D_0__Bacteria; D_1__Firmicutes; D_2__Clostridia; D_3__Clostridiales; D_4__Christensenellaceae; D_5__Christensenellaceae R-7 group; D_6__uncultured bacterium
GQ358806.1.1469	41.05481273015376	2.824556280502605e-07	1.8382911132796853e-05	0.0053494271396438845	0.1111111111111111	0.0	3.3333333333333335	5.571428571428571	7.45	9.25	5.833333333333333	D_0__Bacteria; D_1__Actinobacteria; D_2__Actinobacteria; D_3__Corynebacteriales; D_4__Nocardiaceae
New.ReferenceOTU556	41.0039833725164	2.890439347650422e-07	1.8747270823681967e-05	0.005474203080515134	0.0	0.0	0.6666666666666666	0.2857142857142857	2.75	1.5625	2.1666666666666665	D_0__Bacteria; D_1__Firmicutes; D_2__Clostridia; D_3__Clostridiales; D_4__Christensenellaceae
New.CleanUp.ReferenceOTU32	40.85431732552646	3.0934405919391347e-07	1.9995450979773132e-05	0.005858667137073528	0.0	0.0	2.5555555555555554	0.0	6.1	0.9375	1.5	D_0__Bacteria; D_1__Firmicutes; D_2__Clostridia; D_3__Clostridiales; D_4__Clostridiales vadinBB60 group; D_5__uncultured bacterium; D_6__uncultured bacterium
New.ReferenceOTU64	40.783526390245925	3.1943386489311094e-07	2.0531737564229104e-05	0.006049757967210628	0.0	0.0	1.4444444444444444	0.14285714285714285	5.65	2.375	1.6666666666666667	D_0__Bacteria; D_1__Firmicutes; D_2__Clostridia; D_3__Clostridiales; D_4__Ruminococcaceae; D_5__Ruminococcaceae UCG-009; D_6__uncultured Firmicutes bacterium
KM023905.1.1363	40.780937518214124	3.198089963275561e-07	2.0531737564229104e-05	0.006056862581447585	0.0	0.0	3.7777777777777777	5.285714285714286	7.4	2.25	5.0	D_0__Bacteria; D_1__Actinobacteria; D_2__Coriobacteriia; D_3__Coriobacteriales; D_4__Coriobacteriaceae; D_5__uncultured; D_6__uncultured bacterium
New.CleanUp.ReferenceOTU267	40.547556993035265	3.554902501450366e-07	2.2745371106408268e-05	0.006732629847496847	0.0	0.0	4.666666666666667	1.7142857142857142	1.6	5.25	4.5	D_0__Bacteria; D_1__Synergistetes; D_2__Synergistia; D_3__Synergistales; D_4__Synergistaceae; D_5__uncultured; D_6__uncultured bacterium
New.ReferenceOTU88	40.53299751844305	3.5784308025934554e-07	2.2818821875527762e-05	0.006777190097031745	0.0	0.0	3.0	1.2857142857142858	0.65	3.1875	1.8333333333333333	D_0__Bacteria; D_1__Bacteroidetes; D_2__Flavobacteriia; D_3__Flavobacteriales; D_4__Blattabacteriaceae; D_5__Blattabacterium
New.ReferenceOTU43	40.47310888336323	3.6768515830510613e-07	2.3367749037383908e-05	0.006963589213140405	0.0	0.2	31.88888888888889	5.857142857142857	2.25	25.0	23.333333333333332	D_0__Bacteria; D_1__Bacteroidetes; D_2__Bacteroidia; D_3__Bacteroidales; D_4__Porphyromonadaceae; D_5__uncultured
New.CleanUp.ReferenceOTU39	40.26089060833292	4.047786291004124e-07	2.5639138650611073e-05	0.007666102456532711	0.0	0.0	1.0	0.7142857142857143	6.0	0.0	0.0	D_0__Bacteria; D_1__Proteobacteria; D_2__Deltaproteobacteria; D_3__Desulfovibrionales; D_4__Desulfovibrionaceae; D_5__Desulfovibrio
New.ReferenceOTU62	40.22608166151589	4.1120853369408327e-07	2.5959594732107474e-05	0.007787878419632243	0.0	0.0	2.0	0.0	1.8	2.625	2.1666666666666665	D_0__Bacteria; D_1__Firmicutes; D_2__Clostridia; D_3__Clostridiales; D_4__Christensenellaceae; D_5__Christensenellaceae R-7 group; D_6__uncultured bacterium
New.CleanUp.ReferenceOTU64	40.21825982833852	4.126673022646967e-07	2.5965136337511928e-05	0.00781550603759109	0.0	0.0	0.5555555555555556	0.14285714285714285	3.0	5.75	0.0	D_0__Bacteria; D_1__Firmicutes; D_2__Clostridia; D_3__Clostridiales; D_4__Ruminococcaceae; D_5__Candidatus Soleaferrea; D_6__uncultured bacterium
New.ReferenceOTU522	40.19996186055783	4.1609999993102206e-07	2.609443012812459e-05	0.007880517898693627	0.05555555555555555	0.0	6.222222222222222	7.0	16.6	5.125	14.833333333333334	D_0__Bacteria; D_1__Saccharibacteria; D_2__uncultured Candidatus Saccharibacteria bacterium; D_3__uncultured Candidatus Saccharibacteria bacterium; D_4__uncultured Candidatus Saccharibacteria bacterium; D_5__uncultured Candidatus Saccharibacteria bacterium; D_6__uncultured Candidatus Saccharibacteria bacterium
KM650281.1.1397	40.128601135530786	4.29760761970984e-07	2.6862175151711112e-05	0.008139239070968467	0.0	0.0	24.444444444444443	5.285714285714286	15.6	9.8125	83.66666666666667	D_0__Bacteria; D_1__Synergistetes; D_2__Synergistia; D_3__Synergistales; D_4__Synergistaceae; D_5__uncultured
EU454973.1.1355	40.09237361490107	4.3686565631140376e-07	2.7216442976584462e-05	0.008273798664881676	0.0	0.0	8.222222222222221	29.142857142857142	6.35	8.5	1.1666666666666667	D_0__Bacteria; D_1__Firmicutes; D_2__Clostridia; D_3__Clostridiales; D_4__Ruminococcaceae; D_5__Anaerotruncus; D_6__uncultured bacterium
KM650870.1.1448	40.03094753669523	4.491804001834383e-07	2.789189376745619e-05	0.008507027599074138	0.1111111111111111	0.0	23.77777777777778	6.142857142857143	20.7	14.25	31.833333333333332	D_0__Bacteria; D_1__Bacteroidetes; D_2__Bacteroidia; D_3__Bacteroidales; D_4__M2PB4-65 termite group
New.CleanUp.ReferenceOTU48	39.98591673869253	4.584269445321264e-07	2.8370602811060676e-05	0.008682147902493942	0.0	0.0	0.2222222222222222	0.14285714285714285	3.35	0.0	1.1666666666666667	D_0__Bacteria; D_1__Gracilibacteria; D_2__uncultured Microgenomates group bacterium; D_3__uncultured Microgenomates group bacterium; D_4__uncultured Microgenomates group bacterium; D_5__uncultured Microgenomates group bacterium; D_6__uncultured Microgenomates group bacterium
GQ327217.1.1333	39.97889523211942	4.598856889484993e-07	2.8370602811060676e-05	0.008709775062995627	0.0	0.0	8.444444444444445	0.2857142857142857	12.3	8.5625	6.0	D_0__Bacteria; D_1__Firmicutes; D_2__Clostridia; D_3__Clostridiales; D_4__Ruminococcaceae; D_5__Ruminococcaceae UCG-009; D_6__uncultured bacterium
New.CleanUp.ReferenceOTU5	39.85502297612141	4.86393097828913e-07	2.9908437921369424e-05	0.009211798879781782	0.0	0.0	12.0	1.4285714285714286	2.5	4.625	7.0	D_0__Bacteria; D_1__Bacteroidetes; D_2__Bacteroidia; D_3__Bacteroidales; D_4__Rikenellaceae; D_5__Alistipes
New.CleanUp.ReferenceOTU18	39.806432921162774	4.972009601903641e-07	3.0474074385259884e-05	0.009416488985045305	0.0	0.0	0.7777777777777778	0.0	8.1	0.0	0.5	D_0__Bacteria; D_1__Bacteroidetes; D_2__Bacteroidia; D_3__Bacteroidales; D_4__M2PB4-65 termite group; D_5__uncultured Bacteroidetes bacterium; D_6__uncultured Bacteroidetes bacterium
New.ReferenceOTU300	39.75757135202653	5.08310021908618e-07	3.105446291912037e-05	0.009626883504927316	0.0	0.0	6.666666666666667	0.0	0.65	2.25	2.3333333333333335	D_0__Bacteria; D_1__Proteobacteria; D_2__Deltaproteobacteria; D_3__Desulfovibrionales; D_4__Desulfovibrionaceae; D_5__Desulfovibrio; D_6__uncultured bacterium
D87679.1.1464	39.532930332699436	5.626448068423595e-07	3.4263440504139696e-05	0.010655929996787446	0.16666666666666666	0.2	8.333333333333334	7.428571428571429	0.4	10.4375	10.833333333333334	D_0__Bacteria; D_1__Firmicutes; D_2__Bacilli; D_3__Lactobacillales; D_4__Lactobacillaceae; D_5__Lactobacillus; Ambiguous_taxa
New.ReferenceOTU157	39.508999484017394	5.687630507555198e-07	3.452501095595766e-05	0.010771803418258789	0.0	0.0	5.222222222222222	3.0	11.2	5.25	19.5	D_0__Bacteria; D_1__Bacteroidetes; D_2__Bacteroidia; D_3__Bacteroidales; D_4__Rikenellaceae; D_5__uncultured; D_6__uncultured Rikenellaceae bacterium
JX457216.1.1491	39.47364051124971	5.779243341490469e-07	3.4961255733793096e-05	0.010945308964448798	0.0	0.0	2.111111111111111	0.14285714285714285	2.5	2.0	1.5	D_0__Bacteria; D_1__Firmicutes; D_2__Clostridia; D_3__Clostridiales; D_4__Ruminococcaceae; D_5__uncultured; D_6__uncultured Firmicutes bacterium
New.ReferenceOTU273	39.467074197120645	5.796417076092207e-07	3.4961255733793096e-05	0.010977834300411032	0.0	0.0	8.88888888888889	1.2857142857142858	8.65	5.8125	8.666666666666666	D_0__Bacteria; D_1__Bacteroidetes; D_2__Bacteroidia; D_3__Bacteroidales; D_4__Rikenellaceae; D_5__Alistipes
New.ReferenceOTU339	39.425845324939125	5.905413890199681e-07	3.550559798936246e-05	0.011184263366649174	0.0	0.0	3.2222222222222223	0.8571428571428571	1.45	7.875	10.5	D_0__Bacteria; D_1__Proteobacteria; D_2__Deltaproteobacteria; D_3__Desulfovibrionales; D_4__Desulfovibrionaceae; D_5__Desulfovibrio
New.CleanUp.ReferenceOTU45	39.341765514324905	6.134051705092407e-07	3.676354596289402e-05	0.01161728052427451	0.05555555555555555	0.0	0.8888888888888888	0.0	11.1	0.6875	0.0	D_0__Bacteria; D_1__Bacteroidetes; D_2__Flavobacteriia; D_3__Flavobacteriales; D_4__Flavobacteriaceae; D_5__Bergeyella
New.CleanUp.ReferenceOTU152	39.24079236576211	6.420286484727707e-07	3.8357667424056166e-05	0.012159380573425804	0.0	0.0	1.1111111111111112	0.2857142857142857	0.45	3.625	2.0	Unassigned
New.ReferenceOTU298	39.23125075540304	6.448011904251514e-07	3.840216901088661e-05	0.012211889745461942	0.0	0.0	3.111111111111111	0.7142857142857143	0.95	3.6875	1.1666666666666667	D_0__Bacteria; D_1__Proteobacteria; D_2__Deltaproteobacteria; D_3__Desulfovibrionales; D_4__Desulfovibrionaceae; D_5__Desulfovibrio
KM650242.1.1468	39.19298362466466	6.560407359099275e-07	3.8949076794351466e-05	0.012424755497398117	0.0	0.0	7.555555555555555	3.4285714285714284	10.5	9.625	17.833333333333332	D_0__Bacteria; D_1__Synergistetes; D_2__Synergistia; D_3__Synergistales; D_4__Synergistaceae; D_5__Candidatus Tammella; D_6__uncultured bacterium
New.ReferenceOTU410	39.15478278838917	6.674550749537356e-07	3.9502911451714994e-05	0.012640931664548799	3.7777777777777777	9.8	3.6666666666666665	5.428571428571429	1.1	4.8125	3.3333333333333335	D_0__Bacteria; D_1__Bacteroidetes; D_2__Flavobacteriia; D_3__Flavobacteriales; D_4__Blattabacteriaceae; D_5__Blattabacterium
JN619887.1.1378	39.106278773514845	6.822329132546439e-07	4.025174188202399e-05	0.012920809144129701	0.0	0.0	6.555555555555555	4.0	4.1	2.4375	1.6666666666666667	D_0__Bacteria; D_1__Firmicutes; D_2__Clostridia; D_3__Clostridiales; D_4__Ruminococcaceae; D_5__Candidatus Soleaferrea; D_6__uncultured bacterium
New.CleanUp.ReferenceOTU475	39.03606798545302	7.042022590386708e-07	4.141890243457573e-05	0.013336886583933385	0.0	0.0	2.111111111111111	0.0	1.35	2.3125	1.5	D_0__Bacteria; D_1__Firmicutes; D_2__Clostridia; D_3__Clostridiales; D_4__Ruminococcaceae; D_5__uncultured; D_6__uncultured Firmicutes bacterium
HQ770019.1.1430	38.946453784304246	7.332676225210158e-07	4.299490867778798e-05	0.013887355502925518	0.0	0.0	0.0	0.14285714285714285	1.4	0.0	0.0	D_0__Bacteria; D_1__Firmicutes; D_2__Clostridia; D_3__Clostridiales; D_4__Ruminococcaceae; D_5__Anaerotruncus
JN680648.1.1482	38.91959326078605	7.422096237503971e-07	4.3384901432743124e-05	0.014056708064208771	0.0	0.0	5.222222222222222	1.4285714285714286	12.1	9.875	6.166666666666667	D_0__Bacteria; D_1__Firmicutes; D_2__Negativicutes; D_3__Selenomonadales; D_4__Acidaminococcaceae; D_5__uncultured
New.CleanUp.ReferenceOTU10	38.80219601687104	7.825813480375003e-07	4.5604025078406825e-05	0.014821308150482219	0.0	0.0	6.888888888888889	0.5714285714285714	4.9	3.3125	1.5	D_0__Bacteria; D_1__Firmicutes; D_2__Clostridia; D_3__Clostridiales; D_4__Ruminococcaceae; D_5__Ruminococcaceae UCG-010; D_6__uncultured bacterium
KU324907.1.1220	38.78799924640475	7.87609120231755e-07	4.57562243192307e-05	0.014916529128069208	0.0	0.2	0.5555555555555556	3.857142857142857	0.0	0.75	0.8333333333333334	D_0__Bacteria; D_1__Firmicutes; D_2__Bacilli; D_3__Lactobacillales; D_4__Enterococcaceae; D_5__Enterococcus
New.CleanUp.ReferenceOTU50	38.7755844211245	7.920321293258267e-07	4.587246635260499e-05	0.015000296497301831	0.0	0.0	1.0	0.0	5.25	0.1875	0.0	D_0__Bacteria; D_1__Bacteroidetes; D_2__Bacteroidia; D_3__Bacteroidales; D_4__Porphyromonadaceae; D_5__Parabacteroides; D_6__uncultured bacterium
EF608551.1.1456	38.764620414957406	7.959587852541104e-07	4.595933973758414e-05	0.015074663433927597	0.05555555555555555	1.0	65.88888888888889	439.57142857142856	232.5	65.0	46.166666666666664	D_0__Bacteria; D_1__Proteobacteria; D_2__Gammaproteobacteria; D_3__Enterobacteriales; D_4__Enterobacteriaceae; D_5__Xenorhabdus
AB286533.1.1394	38.736464216207466	8.061315529031397e-07	4.6405244621375565e-05	0.015267325480432562	0.0	0.0	0.3333333333333333	4.714285714285714	0.15	10.375	2.8333333333333335	D_0__Bacteria; D_1__Proteobacteria; D_2__Alphaproteobacteria; D_3__Sphingomonadales; D_4__Sphingomonadaceae; D_5__Novosphingobium; Ambiguous_taxa
GQ138424.1.1395	38.64078497085911	8.416758004058785e-07	4.830453934511192e-05	0.01594049798388693	0.0	0.0	7.0	2.0	10.05	5.0	6.5	D_0__Bacteria; D_1__Bacteroidetes; D_2__Bacteroidia; D_3__Bacteroidales; D_4__Rikenellaceae; D_5__Alistipes
New.ReferenceOTU122	38.59797270692004	8.580807098156288e-07	4.909725245679212e-05	0.01625119056319819	0.0	0.0	4.555555555555555	0.0	9.1	1.25	1.6666666666666667	D_0__Bacteria; D_1__Tenericutes; D_2__Mollicutes; D_3__Acholeplasmatales; D_4__Acholeplasmataceae; D_5__Acholeplasma; D_6__uncultured bacterium
New.ReferenceOTU161	38.572633170386055	8.679397073257517e-07	4.9511777460971125e-05	0.016437910117042414	0.0	0.0	2.4444444444444446	2.5714285714285716	7.6	1.9375	0.16666666666666666	D_0__Bacteria; D_1__Bacteroidetes; D_2__Bacteroidia; D_3__Bacteroidales; D_4__Rikenellaceae; D_5__Alistipes
AB906240.1.1265	38.54902899589273	8.772247849200447e-07	4.989117177657876e-05	0.016613760201600727	0.0	0.0	0.6666666666666666	0.8571428571428571	8.65	0.5	3.3333333333333335	D_0__Archaea; D_1__Euryarchaeota; D_2__Methanobacteria; D_3__Methanobacteriales; D_4__Methanobacteriaceae; D_5__Methanobrevibacter; D_6__uncultured archaeon
New.CleanUp.ReferenceOTU12	38.48873320728085	9.013937852404291e-07	5.11122661636781e-05	0.017071496898668485	0.0	0.0	3.3333333333333335	0.14285714285714285	6.55	1.9375	3.6666666666666665	D_0__Bacteria; D_1__Firmicutes; D_2__Clostridia; D_3__Clostridiales; D_4__Christensenellaceae; D_5__uncultured
New.ReferenceOTU239	38.33505320683577	9.660302110658705e-07	5.4473255102651756e-05	0.01829564616737652	0.0	0.0	7.111111111111111	2.142857142857143	14.05	6.25	9.666666666666666	D_0__Bacteria; D_1__Bacteroidetes; D_2__Bacteroidia; D_3__Bacteroidales; D_4__Porphyromonadaceae; D_5__Parabacteroides; D_6__uncultured bacterium
New.CleanUp.ReferenceOTU224	38.33415957660613	9.664192256450176e-07	5.4473255102651756e-05	0.01830301371449099	0.0	0.0	0.1111111111111111	0.0	1.4	0.125	0.5	D_0__Bacteria; D_1__Firmicutes; D_2__Clostridia; D_3__Clostridiales; D_4__Peptococcaceae; D_5__uncultured; D_6__uncultured bacterium
New.CleanUp.ReferenceOTU664	38.32584391489763	9.700466689491592e-07	5.4515471404237764e-05	0.018371713863228126	0.0	0.0	0.0	1.5714285714285714	0.0	0.1875	0.0	D_0__Bacteria; D_1__Proteobacteria; D_2__Betaproteobacteria; D_3__Burkholderiales; D_4__Burkholderiaceae; D_5__Burkholderia-Paraburkholderia; Ambiguous_taxa
New.CleanUp.ReferenceOTU16	38.23222393643831	1.0118311938249717e-06	5.669547627174893e-05	0.01916307097985114	0.0	0.0	3.4444444444444446	2.142857142857143	0.85	4.9375	4.833333333333333	D_0__Bacteria; D_1__Bacteroidetes; D_2__Bacteroidia; D_3__Bacteroidales; D_4__Porphyromonadaceae; D_5__uncultured
New.CleanUp.ReferenceOTU1500	38.147136704418564	1.0513568251429453e-06	5.8736421567499227e-05	0.01991164691138224	0.0	0.0	0.0	0.0	0.95	0.0	0.0	D_0__Bacteria; D_1__Firmicutes; D_2__Clostridia; D_3__Clostridiales; D_4__Peptococcaceae; D_5__uncultured; D_6__uncultured bacterium
EU885162.1.1223	38.09856397869777	1.074604522551992e-06	5.9858632507682875e-05	0.020351935052612177	0.0	0.0	0.5555555555555556	0.0	3.35	0.0	0.0	D_0__Archaea; D_1__Euryarchaeota; D_2__Thermoplasmata; D_3__Thermoplasmatales; D_4__Thermoplasmatales Incertae Sedis; D_5__uncultured
New.ReferenceOTU183	38.056734952963296	1.095033555188997e-06	6.081771408130327e-05	0.020738840501724413	0.0	0.0	8.333333333333334	1.0	12.35	3.9375	5.5	D_0__Bacteria; D_1__Bacteroidetes; D_2__Bacteroidia; D_3__Bacteroidales; D_4__Porphyromonadaceae; D_5__Paludibacter
KJ191916.1.1482	38.03338420002346	1.1066053223367542e-06	6.128069649045553e-05	0.02095799819973579	0.0	0.6	0.0	1.1428571428571428	0.0	0.0	0.0	D_0__Bacteria; D_1__Proteobacteria; D_2__Betaproteobacteria; D_3__Burkholderiales; D_4__Burkholderiaceae; D_5__Cupriavidus
CU919930.1.1382	37.99888952037115	1.1239223418936718e-06	6.205820767674708e-05	0.02128596523312425	0.0	0.0	3.6666666666666665	1.1428571428571428	6.25	2.25	4.166666666666667	D_0__Bacteria; D_1__Planctomycetes; D_2__vadinHA49
GQ138575.1.1438	37.96133519024401	1.1430817015507225e-06	6.289993722283102e-05	0.021648824345669133	0.0	0.0	0.0	0.14285714285714285	1.25	0.0	0.6666666666666666	D_0__Bacteria; D_1__Firmicutes; D_2__Clostridia; D_3__Clostridiales; D_4__Peptococcaceae; D_5__uncultured; D_6__uncultured bacterium
CALF01000071.4416993.4418482	37.95604015708841	1.145809089280147e-06	6.289993722283102e-05	0.021700478341876703	0.0	0.0	0.0	0.0	5.65	0.125	0.0	D_0__Bacteria; D_1__Proteobacteria; D_2__Gammaproteobacteria; D_3__Enterobacteriales; D_4__Enterobacteriaceae; D_5__Cronobacter; D_6__Cronobacter sakazakii
New.ReferenceOTU285	37.81126091627504	1.2229411778798124e-06	6.692623770324964e-05	0.02316128296786577	0.0	0.0	2.888888888888889	1.0	2.1	4.375	8.166666666666666	D_0__Bacteria; D_1__Proteobacteria; D_2__Deltaproteobacteria; D_3__Desulfovibrionales; D_4__Desulfovibrionaceae; D_5__Desulfovibrio
JF151396.1.1371	37.80530709936546	1.2262212621061104e-06	6.692623770324964e-05	0.023223404483027624	0.0	0.2	0.1111111111111111	3.857142857142857	0.0	0.375	0.16666666666666666	D_0__Bacteria; D_1__Firmicutes; D_2__Bacilli; D_3__Lactobacillales; D_4__Enterococcaceae; D_5__Enterococcus
New.ReferenceOTU101	37.73869871641256	1.2635186702060988e-06	6.866477479787186e-05	0.023929780095033305	0.0	0.0	1.7777777777777777	0.0	11.15	0.0	0.0	D_0__Bacteria; D_1__Proteobacteria; D_2__Deltaproteobacteria; D_3__Bradymonadales; D_4__uncultured bacterium; D_5__uncultured bacterium; D_6__uncultured bacterium
KM650506.1.1435	37.73552114731048	1.2653258569331685e-06	6.866477479787186e-05	0.02396400640445728	0.0	0.0	0.1111111111111111	0.14285714285714285	4.8	3.75	0.16666666666666666	D_0__Bacteria; D_1__Firmicutes; D_2__Clostridia; D_3__Clostridiales; D_4__Ruminococcaceae; D_5__[Eubacterium] coprostanoligenes group
New.ReferenceOTU627	37.69874618021824	1.2864287994016508e-06	6.959316667587533e-05	0.024363675031867864	0.0	0.0	5.555555555555555	0.0	3.95	4.0	5.666666666666667	D_0__Bacteria; D_1__Firmicutes; D_2__Clostridia; D_3__Clostridiales; D_4__Lachnospiraceae
FJ269104.1.1492	37.69295615414865	1.289783066858453e-06	6.959316667587533e-05	0.02442720150323224	0.0	0.0	8.0	52.142857142857146	13.85	7.6875	6.666666666666667	D_0__Bacteria; D_1__Firmicutes; D_2__Clostridia; D_3__Clostridiales; D_4__Ruminococcaceae; D_5__Ruminiclostridium 9; D_6__uncultured bacterium
New.ReferenceOTU615	37.597158704937854	1.34655876223081e-06	7.245021703945828e-05	0.02550247639788931	0.0	0.0	3.4444444444444446	0.42857142857142855	6.8	2.0	2.5	D_0__Bacteria; D_1__Firmicutes; D_2__Clostridia; D_3__Clostridiales; D_4__Christensenellaceae; D_5__Christensenellaceae R-7 group
AB198446.1.1337	37.48518937673879	1.41607357813313e-06	7.59745538137772e-05	0.02681901749626335	0.0	0.0	2.6666666666666665	6.285714285714286	4.35	7.375	7.0	D_0__Bacteria; D_1__Actinobacteria; D_2__Actinobacteria; D_3__Propionibacteriales; D_4__Propionibacteriaceae
GQ132346.1.1393	37.46023549391519	1.4320454024603774e-06	7.661442903163019e-05	0.02712150787719709	0.0	0.0	9.555555555555555	2.5714285714285716	10.15	10.9375	12.5	D_0__Bacteria; D_1__Planctomycetes; D_2__Planctomycetacia; D_3__Planctomycetales; D_4__Planctomycetaceae; D_5__Termite planctomycete cluster
JQ739660.1.1431	37.3737486960794	1.488799572624182e-06	7.935935218327723e-05	0.028196375105929383	0.0	0.0	1.4444444444444444	2.0	0.05	1.0	1.0	D_0__Bacteria; D_1__Firmicutes; D_2__Bacilli; D_3__Lactobacillales; D_4__Enterococcaceae; D_5__Vagococcus
KM650905.1.1477	37.369368145398525	1.4917328991629281e-06	7.935935218327723e-05	0.028251929377246694	0.0	0.6	39.0	22.714285714285715	8.1	53.0	50.0	D_0__Bacteria; D_1__Proteobacteria; D_2__Deltaproteobacteria; D_3__Rs-K70 termite group
AJ132639.1.1264	37.33992791963799	1.511596354469561e-06	8.019082172912889e-05	0.028628123357299015	0.0	0.0	0.3333333333333333	2.2857142857142856	14.55	0.125	1.1666666666666667	D_0__Archaea; D_1__Euryarchaeota; D_2__Methanobacteria; D_3__Methanobacteriales; D_4__Methanobacteriaceae; D_5__Methanobrevibacter
New.CleanUp.ReferenceOTU2491	37.30167159216841	1.5378012069853937e-06	8.13531202768055e-05	0.02912441705909637	2.2777777777777777	8.6	4.555555555555555	4.571428571428571	0.75	3.8125	3.3333333333333335	D_0__Bacteria; D_1__Bacteroidetes; D_2__Flavobacteriia; D_3__Flavobacteriales; D_4__Blattabacteriaceae; D_5__Blattabacterium; Ambiguous_taxa
New.CleanUp.ReferenceOTU29	37.261069550551056	1.5661067030886807e-06	8.261976281280369e-05	0.029660494849796524	0.0	0.0	4.777777777777778	0.2857142857142857	2.6	3.375	3.5	D_0__Bacteria; D_1__Firmicutes; D_2__Clostridia; D_3__Clostridiales; D_4__Ruminococcaceae
New.ReferenceOTU433	37.249499119500186	1.5742673313592985e-06	8.281958052392709e-05	0.029815048988613754	0.7222222222222222	5.2	1.5555555555555556	2.5714285714285716	0.35	1.375	2.5	D_0__Bacteria; D_1__Bacteroidetes; D_2__Flavobacteriia; D_3__Flavobacteriales; D_4__Blattabacteriaceae; D_5__Blattabacterium
New.ReferenceOTU441	37.00087161662522	1.7602000679565247e-06	9.22326464896922e-05	0.03333642908702862	10.555555555555555	11.6	4.222222222222222	6.142857142857143	3.0	5.5625	4.833333333333333	D_0__Bacteria; D_1__Bacteroidetes; D_2__Flavobacteriia; D_3__Flavobacteriales; D_4__Blattabacteriaceae; D_5__Blattabacterium
KM650513.1.1455	36.997413192023416	1.7629345809846654e-06	9.22326464896922e-05	0.03338821802926858	0.0	0.0	1.2222222222222223	0.0	2.45	1.3125	1.0	D_0__Bacteria; D_1__Bacteroidetes; D_2__Bacteroidia; D_3__Bacteroidales; D_4__Porphyromonadaceae; D_5__Tannerella
New.ReferenceOTU295	36.904172945258395	1.8382700052405235e-06	9.590907886845805e-05	0.03481499562925027	0.0	0.0	11.0	1.1428571428571428	2.05	10.3125	10.333333333333334	D_0__Bacteria; D_1__Proteobacteria; D_2__Deltaproteobacteria; D_3__Desulfovibrionales; D_4__Desulfovibrionaceae; D_5__Desulfovibrio
New.ReferenceOTU42	36.87630771082883	1.8613988826272474e-06	9.683007852498214e-05	0.03525303343807744	0.05555555555555555	0.0	46.44444444444444	12.857142857142858	14.95	27.1875	42.666666666666664	D_0__Bacteria; D_1__Bacteroidetes; D_2__Bacteroidia; D_3__Bacteroidales; D_4__Porphyromonadaceae; D_5__uncultured; D_6__uncultured Bacteroidetes bacterium
New.ReferenceOTU555	36.8674187510569	1.868837599669823e-06	9.683007852498214e-05	0.03539391530014678	0.05555555555555555	0.0	1.3333333333333333	0.42857142857142855	3.6	1.125	0.8333333333333334	D_0__Bacteria; D_1__Firmicutes; D_2__Clostridia; D_3__Clostridiales; D_4__Peptococcaceae; D_5__uncultured; D_6__uncultured bacterium
New.CleanUp.ReferenceOTU3280	36.8645306873152	1.871260823704708e-06	9.683007852498214e-05	0.035439808740143464	0.0	0.0	0.0	0.8571428571428571	0.0	0.0	0.16666666666666666	D_0__Bacteria; D_1__Firmicutes; D_2__Erysipelotrichia; D_3__Erysipelotrichales; D_4__Erysipelotrichaceae; D_5__Erysipelatoclostridium; D_6__uncultured bacterium
New.ReferenceOTU411	36.83392448985725	1.8971335033719734e-06	9.79013935159722e-05	0.0359298114203618	0.0	0.0	2.2222222222222223	0.14285714285714285	0.2	1.8125	2.1666666666666665	D_0__Bacteria; D_1__Bacteroidetes; D_2__Bacteroidia; D_3__Bacteroidales; D_4__Porphyromonadaceae; D_5__Dysgonomonas
FJ534957.1.1501	36.82093132482995	1.9082243318474404e-06	9.820614299146379e-05	0.03613986062085867	0.0	0.4	28.77777777777778	13.714285714285714	14.9	4.5	3.0	D_0__Bacteria; D_1__Firmicutes; D_2__Clostridia; D_3__Clostridiales; D_4__Lachnospiraceae
New.CleanUp.ReferenceOTU460	36.774995406284276	1.9479536669881585e-06	9.99791178837093e-05	0.036892294499088735	0.0	0.0	1.3333333333333333	0.14285714285714285	0.25	1.875	0.8333333333333334	D_0__Bacteria; D_1__Bacteroidetes; D_2__Bacteroidia; D_3__Bacteroidales; D_4__Rikenellaceae; D_5__Alistipes
LBDE01000514.1.1573	36.65700369640135	2.0538092708547135e-06	0.00010512728048842547	0.03889709378071742	0.0	0.0	5.888888888888889	7.714285714285714	7.9	10.6875	12.166666666666666	D_0__Bacteria; D_1__Firmicutes; D_2__Bacilli; D_3__Lactobacillales; D_4__Lactobacillaceae; D_5__Lactobacillus
New.ReferenceOTU25	36.57802082002746	2.1278415467749957e-06	0.00010833595420704798	0.040299191054371644	0.0	0.0	23.666666666666668	57.0	22.55	13.75	2.5	D_0__Bacteria; D_1__Bacteroidetes; D_2__Bacteroidia; D_3__Bacteroidales; D_4__Porphyromonadaceae; D_5__Dysgonomonas
New.CleanUp.ReferenceOTU10845	36.57792207792198	2.1279357392165293e-06	0.00010833595420704798	0.04030097496502185	0.0	0.0	0.1111111111111111	0.0	0.0	0.3125	0.8333333333333334	D_0__Bacteria; D_1__Proteobacteria; D_2__Deltaproteobacteria; D_3__Desulfovibrionales; D_4__Desulfovibrionaceae; D_5__Desulfovibrio; D_6__uncultured delta proteobacterium
New.ReferenceOTU65	36.54318222111233	2.1613333042418784e-06	0.00010974126393843683	0.040933491449036935	0.0	0.2	25.0	1.0	2.85	9.25	11.166666666666666	D_0__Bacteria; D_1__Firmicutes; D_2__Clostridia; D_3__Clostridiales; D_4__Ruminococcaceae; D_5__uncultured; D_6__uncultured bacterium
New.ReferenceOTU565	36.519708253572084	2.1841945369999053e-06	0.00011060550892043104	0.04136646033624121	0.0	0.0	2.5555555555555554	8.142857142857142	5.4	3.4375	5.0	D_0__Bacteria; D_1__Firmicutes; D_2__Clostridia; D_3__Clostridiales; D_4__Family XIII; D_5__Anaerovorax; D_6__uncultured bacterium
New.CleanUp.ReferenceOTU95	36.48082800381171	2.2225894807509642e-06	0.00011224965913584671	0.042093622175942515	0.0	0.0	0.1111111111111111	0.0	3.6	0.4375	0.0	D_0__Bacteria; D_1__Synergistetes; D_2__Synergistia; D_3__Synergistales; D_4__Synergistaceae; D_5__uncultured; D_6__uncultured bacterium
AB541719.1.1401	36.42507050546569	2.278823917135504e-06	0.00011478363342188646	0.04315864616662931	0.05555555555555555	0.0	14.666666666666666	0.2857142857142857	23.25	3.0625	15.333333333333334	D_0__Archaea; D_1__Euryarchaeota; D_2__Methanomicrobia; D_3__Methanosarcinales; D_4__Methanosarcinaceae; D_5__Methanimicrococcus
BAYA01000075.121.1633	36.37550966535526	2.3299938139512333e-06	0.0001170497422875926	0.04412775284242241	0.0	0.0	1.4444444444444444	10.571428571428571	0.0	2.6875	2.3333333333333335	D_0__Bacteria; D_1__Proteobacteria; D_2__Betaproteobacteria; D_3__Burkholderiales; D_4__Burkholderiaceae; D_5__Burkholderia-Paraburkholderia; Ambiguous_taxa
New.CleanUp.ReferenceOTU128	36.350852443722175	2.3558750859287372e-06	0.0001180368207735565	0.044617918252404354	0.0	0.2	1.8888888888888888	6.142857142857143	0.45	2.8125	4.333333333333333	D_0__Bacteria; D_1__Firmicutes; D_2__Bacilli; D_3__Lactobacillales; D_4__Lactobacillaceae; D_5__Lactobacillus; Ambiguous_taxa
JX457171.1.1504	36.244930332261426	2.4703426260106825e-06	0.00012344543270189002	0.046785818994016314	0.0	0.0	0.8888888888888888	4.857142857142857	3.85	0.3125	0.5	D_0__Bacteria; D_1__Proteobacteria; D_2__Gammaproteobacteria; D_3__Enterobacteriales; D_4__Enterobacteriaceae; D_5__Xenorhabdus
AB089071.1.1299	36.22552974864779	2.4918991120044194e-06	0.00012419494021645184	0.047194077282251695	0.0	0.0	5.111111111111111	1.7142857142857142	0.4	3.4375	1.6666666666666667	D_0__Bacteria; D_1__Actinobacteria; D_2__Actinobacteria; D_3__Propionibacteriales; D_4__Propionibacteriaceae; D_5__Aestuariimicrobium
New.ReferenceOTU23	36.18066897811489	2.542463209266104e-06	0.00012638244283540877	0.048151710720290744	0.05555555555555555	0.4	19.77777777777778	6.0	15.4	26.5	35.333333333333336	D_0__Bacteria; D_1__Saccharibacteria; D_2__uncultured Candidatus Saccharibacteria bacterium; D_3__uncultured Candidatus Saccharibacteria bacterium; D_4__uncultured Candidatus Saccharibacteria bacterium; D_5__uncultured Candidatus Saccharibacteria bacterium; D_6__uncultured Candidatus Saccharibacteria bacterium
New.ReferenceOTU307	36.11881744092513	2.6138532338733563e-06	0.00012959101150871073	0.049503766396327496	0.0	0.4	9.555555555555555	71.42857142857143	29.3	10.8125	5.333333333333333	D_0__Bacteria; D_1__Proteobacteria; D_2__Gammaproteobacteria; D_3__Enterobacteriales; D_4__Enterobacteriaceae; D_5__Dickeya; D_6__Dickeya zeae
New.CleanUp.ReferenceOTU401	36.10999606731464	2.6241959283238544e-06	0.0001297640905653407	0.04969964668652548	0.0	0.2	0.5555555555555556	0.2857142857142857	0.65	2.3125	1.0	D_0__Bacteria; D_1__Bacteroidetes; D_2__Flavobacteriia; D_3__Flavobacteriales; D_4__Blattabacteriaceae; D_5__Blattabacterium
KM650339.1.1459	36.03575781178118	2.7128631686502296e-06	0.00013379925924756952	0.051378915551066696	34.388888888888886	26.2	9.444444444444445	13.714285714285714	6.45	10.75	7.666666666666667	D_0__Bacteria; D_1__Bacteroidetes; D_2__Flavobacteriia; D_3__Flavobacteriales; D_4__Blattabacteriaceae; D_5__Blattabacterium; Ambiguous_taxa
JN619683.1.1419	36.010808205975444	2.743324997827704e-06	0.0001349502133346984	0.05195583213385889	0.0	0.0	0.1111111111111111	0.14285714285714285	2.3	0.1875	0.0	D_0__Bacteria; D_1__Firmicutes; D_2__Clostridia; D_3__Clostridiales; D_4__Ruminococcaceae; D_5__Candidatus Soleaferrea; D_6__uncultured bacterium
New.CleanUp.ReferenceOTU12054	35.964245787030606	2.801086044069314e-06	0.00013743463364929723	0.05304976858862873	0.0	0.0	0.1111111111111111	0.8571428571428571	0.0	0.0	0.0	D_0__Bacteria; D_1__Firmicutes; D_2__Erysipelotrichia; D_3__Erysipelotrichales; D_4__Erysipelotrichaceae; D_5__Erysipelatoclostridium; D_6__uncultured bacterium
New.ReferenceOTU195	35.895043321008984	2.8891708945791125e-06	0.00014139020044556542	0.054718007572433815	0.0	0.2	3.6666666666666665	7.142857142857143	4.7	3.6875	4.333333333333333	D_0__Bacteria; D_1__Bacteroidetes; D_2__Bacteroidia; D_3__Bacteroidales; D_4__Porphyromonadaceae; D_5__uncultured
New.ReferenceOTU524	35.858431171583575	2.936880010134088e-06	0.00014335456317507601	0.055621570511929494	0.0	0.0	0.6666666666666666	1.8571428571428572	2.45	0.125	0.8333333333333334	D_0__Bacteria; D_1__Saccharibacteria; D_2__uncultured Candidatus Saccharibacteria bacterium; D_3__uncultured Candidatus Saccharibacteria bacterium; D_4__uncultured Candidatus Saccharibacteria bacterium; D_5__uncultured Candidatus Saccharibacteria bacterium; D_6__uncultured Candidatus Saccharibacteria bacterium
HM262562.1.1337	35.85223718852649	2.945028381705098e-06	0.0001433827571236834	0.05577589252111285	0.0	0.0	2.5555555555555554	0.42857142857142855	2.65	1.875	1.0	D_0__Bacteria; D_1__Firmicutes; D_2__Clostridia; D_3__Clostridiales; D_4__Ruminococcaceae; D_5__Candidatus Soleaferrea; D_6__uncultured bacterium
New.ReferenceOTU322	35.73260599508781	3.1068854604490707e-06	0.00015087513778319219	0.05884130373544495	0.0	0.0	0.7777777777777778	0.0	4.15	0.75	0.0	D_0__Bacteria; D_1__Bacteroidetes; D_2__Flavobacteriia; D_3__Flavobacteriales; D_4__Flavobacteriaceae; D_5__Chryseobacterium
New.CleanUp.ReferenceOTU109	35.700646996582826	3.1516002054227163e-06	0.00015262922731666494	0.059688156290500824	0.0	0.0	0.1111111111111111	0.0	3.3	0.0	0.5	D_0__Bacteria; D_1__Firmicutes; D_2__Clostridia; D_3__Clostridiales; D_4__Christensenellaceae; D_5__Christensenellaceae R-7 group; D_6__uncultured bacterium
JQ072788.1.1388	35.6953135146995	3.1591244050970305e-06	0.00015262922731666494	0.05983065710813266	0.0	0.0	0.1111111111111111	0.7142857142857143	2.7	0.0	0.16666666666666666	D_0__Bacteria; D_1__Firmicutes; D_2__Clostridia; D_3__Clostridiales; D_4__Family XIII; D_5__Family XIII UCG-002
New.ReferenceOTU166	35.67857674566883	3.1828517806657756e-06	0.00015338429993391636	0.060280029874029126	0.0	0.0	1.5555555555555556	0.42857142857142855	0.65	1.625	2.1666666666666665	D_0__Bacteria; D_1__Bacteroidetes; D_2__Bacteroidia; D_3__Bacteroidales; D_4__Rikenellaceae; D_5__Alistipes
New.CleanUp.ReferenceOTU1442	35.65083944814456	3.2225646502043172e-06	0.00015474094076223027	0.061032151910219566	5.055555555555555	6.6	2.3333333333333335	5.714285714285714	1.4	4.0	4.333333333333333	D_0__Bacteria; D_1__Bacteroidetes; D_2__Flavobacteriia; D_3__Flavobacteriales; D_4__Blattabacteriaceae; D_5__Blattabacterium
New.CleanUp.ReferenceOTU916	35.647524106459066	3.227344189296212e-06	0.00015474094076223027	0.06112267160108096	0.0	0.0	0.0	3.5714285714285716	1.55	0.0625	0.3333333333333333	D_0__Bacteria; D_1__Firmicutes; D_2__Clostridia; D_3__Clostridiales; D_4__Lachnospiraceae; D_5__Lachnoclostridium; D_6__uncultured bacterium
AY667250.1.1455	35.53970998165715	3.3866696881841834e-06	0.00016197004349626325	0.06414013722452025	0.0	0.2	8.444444444444445	8.285714285714286	4.0	6.1875	5.333333333333333	D_0__Bacteria; D_1__Firmicutes; D_2__Clostridia; D_3__Clostridiales; D_4__Lachnospiraceae; D_5__Tyzzerella; D_6__uncultured bacterium
AB234466.1.1448	35.49159876010607	3.460264612810112e-06	0.00016507292569776	0.06553395150201072	0.0	0.0	2.4444444444444446	0.14285714285714285	2.5	0.875	0.5	D_0__Bacteria; D_1__Firmicutes; D_2__Clostridia; D_3__Clostridiales; D_4__Ruminococcaceae; D_5__Candidatus Soleaferrea; D_6__uncultured bacterium
KM650562.1.1460	35.480873848678584	3.476885557836346e-06	0.00016544908437151395	0.06584873557986255	0.0	0.0	0.5555555555555556	0.0	9.4	0.25	0.5	D_0__Bacteria; D_1__Synergistetes; D_2__Synergistia; D_3__Synergistales; D_4__Synergistaceae; D_5__Candidatus Tammella; D_6__uncultured bacterium
New.ReferenceOTU561	35.469122508155245	3.4951882385154694e-06	0.00016590318308081322	0.06619537004924447	0.0	0.2	4.0	7.142857142857143	1.7	5.0	2.6666666666666665	D_0__Bacteria; D_1__Firmicutes; D_2__Clostridia; D_3__Clostridiales; D_4__Lachnospiraceae; D_5__Tyzzerella; D_6__uncultured bacterium
KM650296.1.1394	35.42217004283326	3.569276210934176e-06	0.0001689963053972059	0.06759852215888236	0.0	0.0	1.1111111111111112	1.0	4.75	2.0625	1.6666666666666667	D_0__Bacteria; D_1__Proteobacteria; D_2__Deltaproteobacteria; D_3__Desulfovibrionales; D_4__Desulfovibrionaceae; D_5__Desulfovibrio; D_6__uncultured bacterium
New.ReferenceOTU602	35.365265867452386	3.661160181352338e-06	0.00017280569430822915	0.06933871267463193	0.0	0.2	12.777777777777779	11.571428571428571	4.85	1.8125	4.166666666666667	D_0__Bacteria; D_1__Firmicutes; D_2__Clostridia; D_3__Clostridiales; D_4__Christensenellaceae; D_5__Christensenellaceae R-7 group
New.ReferenceOTU606	35.358829465378385	3.6716998523653522e-06	0.00017280569430822915	0.06953832350394741	0.0	0.0	0.7777777777777778	0.42857142857142855	3.25	1.5	1.0	D_0__Bacteria; D_1__Firmicutes; D_2__Clostridia; D_3__Clostridiales; D_4__Christensenellaceae; D_5__Christensenellaceae R-7 group; D_6__uncultured bacterium
New.CleanUp.ReferenceOTU83	35.355535640800426	3.6771051695557497e-06	0.00017280569430822915	0.06964069480621635	0.0	0.0	1.8888888888888888	1.2857142857142858	3.95	1.375	1.6666666666666667	D_0__Bacteria; D_1__Firmicutes; D_2__Clostridia; D_3__Clostridiales; D_4__Ruminococcaceae; D_5__Candidatus Soleaferrea; D_6__uncultured bacterium
New.CleanUp.ReferenceOTU179	35.34235787682319	3.698809632908571e-06	0.00017339543474667184	0.07005175563765542	0.0	0.0	0.5555555555555556	2.2857142857142856	0.0	0.625	0.5	D_0__Bacteria; D_1__Proteobacteria; D_2__Betaproteobacteria; D_3__Burkholderiales; D_4__Burkholderiaceae; D_5__Burkholderia-Paraburkholderia; Ambiguous_taxa
JN680564.1.1443	35.298816282515716	3.7714334091751727e-06	0.00017636340083053973	0.0714271773363686	0.0	0.0	13.222222222222221	3.142857142857143	10.0	12.0625	8.0	D_0__Bacteria; D_1__Bacteroidetes; D_2__Bacteroidia; D_3__Bacteroidales; D_4__Bacteroidaceae; D_5__Bacteroides
New.CleanUp.ReferenceOTU327	35.18891855807743	3.961090834493557e-06	0.00018477610668589527	0.07501909931447348	0.0	0.0	0.0	1.4285714285714286	0.05	0.0	0.0	D_0__Bacteria; D_1__Firmicutes; D_2__Clostridia; D_3__Clostridiales; D_4__Lachnospiraceae; D_5__Lachnospiraceae UCG-010; D_6__uncultured rumen bacterium
New.ReferenceOTU608	35.180697633405394	3.975653044713898e-06	0.00018499973713473347	0.07529489301383652	0.0	0.0	1.3333333333333333	0.42857142857142855	3.4	1.0	3.0	D_0__Bacteria; D_1__Firmicutes; D_2__Clostridia; D_3__Clostridiales; D_4__Christensenellaceae; D_5__Christensenellaceae R-7 group; D_6__uncultured bacterium
AB681074.1.1414	35.17421320079354	3.987176788715054e-06	0.0001850812284349863	0.07551314120147441	0.0	0.0	0.0	1.0	0.0	0.0625	0.0	D_0__Bacteria; D_1__Proteobacteria; D_2__Alphaproteobacteria; D_3__Rhodospirillales; D_4__Acetobacteraceae; D_5__Asaia
New.CleanUp.ReferenceOTU125	35.11164285207417	4.100090950025393e-06	0.0001898572677323494	0.07765162250253091	0.05555555555555555	0.0	2.5555555555555554	4.428571428571429	0.15	1.375	2.3333333333333335	D_0__Bacteria; D_1__Firmicutes; D_2__Bacilli; D_3__Lactobacillales; D_4__Lactobacillaceae; D_5__Lactobacillus; Ambiguous_taxa
New.ReferenceOTU108	35.10190670709269	4.117943899167555e-06	0.00019021887684471787	0.07798973950633432	0.0	0.0	0.0	0.14285714285714285	1.65	0.0	0.0	D_0__Bacteria; D_1__Elusimicrobia; D_2__Elusimicrobia; D_3__Elusimicrobiales; D_4__Elusimicrobiaceae; D_5__Elusimicrobium; D_6__uncultured bacterium
New.ReferenceOTU445	35.08327371540203	4.152326247684029e-06	0.0001913404058513086	0.07864090680488783	18.27777777777778	34.2	11.555555555555555	16.571428571428573	6.35	15.0625	11.333333333333334	D_0__Bacteria; D_1__Bacteroidetes; D_2__Flavobacteriia; D_3__Flavobacteriales; D_4__Blattabacteriaceae; D_5__Blattabacterium
New.CleanUp.ReferenceOTU392	34.97876712328762	4.350514676197857e-06	0.00019998640158376508	0.08239439745251122	0.0	0.0	0.0	0.0	0.0	0.5625	1.0	D_0__Bacteria; D_1__Firmicutes; D_2__Negativicutes; D_3__Selenomonadales; D_4__Acidaminococcaceae; D_5__uncultured
JPZV01049903.3128.4613	34.95329313281508	4.4002305375448895e-06	0.0002017820003645585	0.08333596615056266	0.0	0.0	3.2222222222222223	0.42857142857142855	0.9	2.5625	1.5	D_0__Bacteria; D_1__Bacteroidetes; D_2__Bacteroidia; D_3__Bacteroidales; D_4__Porphyromonadaceae; D_5__uncultured; D_6__uncultured Bacteroidetes bacterium
New.ReferenceOTU89	34.89929987210757	4.50747774139073e-06	0.00020579905680496736	0.08536712094419903	5.611111111111111	11.4	4.0	6.285714285714286	1.5	5.0625	5.0	D_0__Bacteria; D_1__Bacteroidetes; D_2__Flavobacteriia; D_3__Flavobacteriales; D_4__Blattabacteriaceae; D_5__Blattabacterium
New.ReferenceOTU279	34.89354766382877	4.519055232083631e-06	0.00020579905680496736	0.08558638704043188	0.0	0.0	3.0	1.5714285714285714	1.75	3.1875	2.3333333333333335	D_0__Bacteria; D_1__Proteobacteria; D_2__Deltaproteobacteria; D_3__Desulfovibrionales; D_4__Desulfovibrionaceae; D_5__Desulfovibrio
New.CleanUp.ReferenceOTU16029	34.88311688311703	4.540124650134329e-06	0.00020579905680496736	0.08598542074889405	0.05555555555555555	0.6	0.0	0.0	0.0	0.0	0.0	D_0__Bacteria; D_1__Bacteroidetes; D_2__Flavobacteriia; D_3__Flavobacteriales; D_4__Blattabacteriaceae; D_5__Blattabacterium
New.CleanUp.ReferenceOTU30634	34.88311688311703	4.540124650134329e-06	0.00020579905680496736	0.08598542074889405	0.05555555555555555	0.6	0.0	0.0	0.0	0.0	0.0	D_0__Bacteria; D_1__Bacteroidetes; D_2__Flavobacteriia; D_3__Flavobacteriales; D_4__Blattabacteriaceae; D_5__Blattabacterium; Ambiguous_taxa
New.CleanUp.ReferenceOTU488	34.88191790831083	4.542552731907702e-06	0.00020579905680496736	0.08603140618959997	0.0	0.0	0.0	0.0	0.9	0.0	0.16666666666666666	D_0__Bacteria; D_1__Firmicutes; D_2__Clostridia; D_3__Clostridiales; D_4__Ruminococcaceae; D_5__Ruminococcaceae UCG-010; D_6__uncultured bacterium
New.CleanUp.ReferenceOTU191	34.87675235951503	4.553028396498301e-06	0.00020579905680496736	0.08622980480128133	0.0	0.0	0.0	0.0	1.8	0.0	0.16666666666666666	D_0__Bacteria; D_1__Firmicutes; D_2__Clostridia; D_3__Clostridiales; D_4__Ruminococcaceae; D_5__Ruminococcaceae UCG-010; D_6__uncultured bacterium
FJ374212.1.1489	34.865058388370244	4.576832293985937e-06	0.000206382444799523	0.08668062681579966	0.0	0.0	1.1111111111111112	0.14285714285714285	4.2	0.625	1.5	D_0__Bacteria; D_1__Firmicutes; D_2__Clostridia; D_3__Clostridiales; D_4__Ruminococcaceae; D_5__Anaerotruncus; D_6__uncultured bacterium
New.ReferenceOTU267	34.79625791380867	4.719402944585422e-06	0.00021230587260689623	0.08938077236750332	0.0	0.0	5.888888888888889	0.5714285714285714	6.45	5.5625	4.166666666666667	D_0__Bacteria; D_1__Bacteroidetes; D_2__Bacteroidia; D_3__Bacteroidales; D_4__Rikenellaceae; D_5__Alistipes; D_6__uncultured Bacteroidetes bacterium
JX048310.1.1399	34.785809143256785	4.741437450348004e-06	0.00021279166794346173	0.08979808387214085	0.2777777777777778	0.2	22.77777777777778	33.42857142857143	176.75	24.5	125.5	D_0__Bacteria; D_1__Fusobacteria; D_2__Fusobacteriia; D_3__Fusobacteriales; D_4__Fusobacteriaceae; D_5__Fusobacterium
New.CleanUp.ReferenceOTU192	34.77143809966188	4.7719102016661356e-06	0.00021365297236254123	0.09037520730935494	0.05555555555555555	0.0	1.8888888888888888	1.1428571428571428	0.55	2.4375	2.0	D_0__Bacteria; D_1__Bacteroidetes; D_2__Flavobacteriia; D_3__Flavobacteriales; D_4__Blattabacteriaceae; D_5__Blattabacterium
New.CleanUp.ReferenceOTU149	34.716192782705306	4.89087475050728e-06	0.00021846291721664473	0.09262827689985736	0.0	1.6	1.1111111111111112	10.428571428571429	0.4	1.4375	0.8333333333333334	D_0__Bacteria; D_1__Firmicutes; D_2__Bacilli; D_3__Lactobacillales; D_4__Enterococcaceae; D_5__Enterococcus; Ambiguous_taxa
New.ReferenceOTU231	34.67173881073986	4.988735033672197e-06	0.00022230977130051235	0.09448165280271775	0.0	0.0	1.6666666666666667	2.5714285714285716	0.0	1.125	0.5	D_0__Bacteria; D_1__Bacteroidetes; D_2__Bacteroidia; D_3__Bacteroidales; D_4__Porphyromonadaceae
JN680685.1.1513	34.64827048774822	5.041179160558411e-06	0.00022360018310060533	0.09547489212181574	0.0	0.0	2.6666666666666665	1.4285714285714286	7.35	4.75	7.166666666666667	D_0__Bacteria; D_1__Planctomycetes; D_2__vadinHA49
New.ReferenceOTU543	34.6449380633269	5.048670288067728e-06	0.00022360018310060533	0.0956167665857147	0.0	0.0	3.5555555555555554	2.0	1.25	6.1875	6.166666666666667	D_0__Bacteria; D_1__Firmicutes; D_2__Clostridia; D_3__Clostridiales; D_4__Ruminococcaceae; D_5__Ruminococcaceae NK4A214 group
New.CleanUp.ReferenceOTU1038	34.64296471671426	5.053111482499555e-06	0.00022360018310060533	0.09570087836705908	0.0	0.0	0.1111111111111111	0.0	1.2	0.0	0.0	D_0__Archaea; D_1__Euryarchaeota; D_2__Methanobacteria; D_3__Methanobacteriales; D_4__Methanobacteriaceae; D_5__Methanobrevibacter; D_6__uncultured Methanobrevibacter sp.
GQ502485.1.1408	34.62944439182398	5.083644668421083e-06	0.0002244269146275685	0.09627914637522689	0.0	0.0	22.22222222222222	9.714285714285714	1.25	6.25	5.333333333333333	D_0__Bacteria; D_1__Bacteroidetes; D_2__Bacteroidia; D_3__Bacteroidales; D_4__Porphyromonadaceae; D_5__Dysgonomonas; D_6__uncultured bacterium
JN680682.1.1495	34.51653720744957	5.345879661015734e-06	0.0002354549183720395	0.101245614899977	0.0	0.0	4.222222222222222	4.428571428571429	4.8	2.8125	2.3333333333333335	D_0__Bacteria; D_1__Saccharibacteria; D_2__Unknown Class; D_3__Unknown Order; D_4__Unknown Family; D_5__Candidatus Saccharimonas; D_6__uncultured bacterium
JN680577.1.1450	34.43311480899318	5.548217866691821e-06	0.0002434487995186569	0.1050776981772764	0.0	0.0	35.666666666666664	11.571428571428571	5.2	3.8125	9.0	D_0__Bacteria; D_1__Bacteroidetes; D_2__Bacteroidia; D_3__Bacteroidales; D_4__Porphyromonadaceae; D_5__Dysgonomonas
EU468025.1.1419	34.431145431145396	5.553085241673783e-06	0.0002434487995186569	0.10516988139205978	0.0	0.0	0.0	0.8571428571428571	0.05	0.0625	0.16666666666666666	D_0__Bacteria; D_1__Firmicutes; D_2__Bacilli; D_3__Lactobacillales; D_4__Enterococcaceae; D_5__Enterococcus
New.ReferenceOTU224	34.39247707952554	5.6495183372095e-06	0.0002467090233064434	0.10699622778841071	0.0	0.0	3.5555555555555554	0.2857142857142857	4.25	6.1875	3.8333333333333335	D_0__Bacteria; D_1__Bacteroidetes; D_2__Bacteroidia; D_3__Bacteroidales; D_4__Porphyromonadaceae; D_5__Dysgonomonas
New.CleanUp.ReferenceOTU995	34.390892933070326	5.653504203759249e-06	0.0002467090233064434	0.10707171611499643	0.0	0.0	0.6666666666666666	0.8571428571428571	0.05	0.0	0.8333333333333334	D_0__Bacteria; D_1__Firmicutes; D_2__Clostridia; D_3__Clostridiales; D_4__Lachnospiraceae
New.ReferenceOTU640	34.353265215459714	5.749003972266099e-06	0.00025029973846148884	0.10888038623074764	0.0	0.0	0.0	0.0	0.95	0.0625	0.0	D_0__Bacteria; D_1__Firmicutes; D_2__Clostridia; D_3__Clostridiales; D_4__Ruminococcaceae; D_5__Ruminococcaceae NK4A214 group; D_6__uncultured Firmicutes bacterium
New.ReferenceOTU51	34.30564198447127	5.872171000334579e-06	0.000255075794897561	0.1112130465753366	0.0	0.0	6.0	49.714285714285715	1.1	7.4375	11.666666666666666	D_0__Bacteria; D_1__Firmicutes; D_2__Clostridia; D_3__Clostridiales; D_4__Lachnospiraceae; D_5__Lachnoclostridium
New.ReferenceOTU386	34.26396394349279	5.982108622241557e-06	0.00025925664804721477	0.11329515519663284	0.3888888888888889	2.6	0.4444444444444444	1.1428571428571428	0.0	0.75	1.3333333333333333	D_0__Bacteria; D_1__Bacteroidetes; D_2__Flavobacteriia; D_3__Flavobacteriales; D_4__Blattabacteriaceae; D_5__Blattabacterium
AB089023.1.1350	34.25023980534819	6.01875506636188e-06	0.00026024932009549687	0.11398920220182764	0.0	0.0	0.0	0.0	1.5	0.375	0.3333333333333333	D_0__Bacteria; D_1__Firmicutes; D_2__Clostridia; D_3__Clostridiales; D_4__Ruminococcaceae; D_5__Ruminococcaceae UCG-013
New.CleanUp.ReferenceOTU229	34.22337662337653	6.091131652215868e-06	0.00026277891198477527	0.11535994236131633	0.0	0.0	0.0	0.0	0.8	0.0	0.0	D_0__Bacteria; D_1__Proteobacteria; D_2__Deltaproteobacteria; D_3__SAR324 clade(Marine group B)
HM556468.1.1378	34.212712920648016	6.120101406540011e-06	0.00026342863758741197	0.11590860053846126	0.0	0.0	0.0	0.0	0.9	0.0	0.0	D_0__Bacteria; D_1__Proteobacteria; D_2__Gammaproteobacteria; D_3__Enterobacteriales; D_4__Enterobacteriaceae
New.ReferenceOTU280	34.17079292366262	6.235315425686152e-06	0.00026777922641058966	0.11809063884707004	0.0	0.0	3.2222222222222223	0.7142857142857143	2.65	3.375	5.166666666666667	D_0__Bacteria; D_1__Proteobacteria; D_2__Deltaproteobacteria; D_3__Desulfovibrionales; D_4__Desulfovibrionaceae; D_5__Desulfovibrio; D_6__uncultured proteobacterium
New.ReferenceOTU658	34.12437709786989	6.365398187286375e-06	0.0002727472313778657	0.12055427626901664	0.0	0.0	1.2222222222222223	0.2857142857142857	3.4	0.1875	0.3333333333333333	D_0__Bacteria; D_1__Firmicutes; D_2__Clostridia; D_3__Clostridiales; D_4__Ruminococcaceae; D_5__uncultured
New.ReferenceOTU550	34.10693753978785	6.414966391185293e-06	0.0002742506737757523	0.12149304848265827	0.0	0.0	1.7777777777777777	1.0	2.65	0.625	3.6666666666666665	D_0__Bacteria; D_1__Firmicutes; D_2__Clostridia; D_3__Clostridiales; D_4__Christensenellaceae; D_5__Christensenellaceae R-7 group
New.ReferenceOTU502	34.08327435696324	6.482836889007655e-06	0.00027652803567773866	0.12277844784091597	1.9444444444444444	11.0	3.0	2.5714285714285716	0.7	3.25	2.6666666666666665	D_0__Bacteria; D_1__Bacteroidetes; D_2__Flavobacteriia; D_3__Flavobacteriales; D_4__Blattabacteriaceae; D_5__Blattabacterium; Ambiguous_taxa
New.CleanUp.ReferenceOTU4164	34.07554271708686	6.505166769766635e-06	0.0002768569740508097	0.12320135345261031	0.0	0.6	0.2222222222222222	1.1428571428571428	0.0	0.1875	0.5	D_0__Bacteria; D_1__Bacteroidetes; D_2__Flavobacteriia; D_3__Flavobacteriales; D_4__Blattabacteriaceae; D_5__Blattabacterium
New.CleanUp.ReferenceOTU21	34.04846794176825	6.583965167257656e-06	0.0002795823235486384	0.12469371630269274	0.0	0.0	1.2222222222222223	4.0	2.85	1.5	4.333333333333333	D_0__Bacteria; D_1__Saccharibacteria; D_2__uncultured Candidatus Saccharibacteria bacterium; D_3__uncultured Candidatus Saccharibacteria bacterium; D_4__uncultured Candidatus Saccharibacteria bacterium; D_5__uncultured Candidatus Saccharibacteria bacterium; D_6__uncultured Candidatus Saccharibacteria bacterium
New.CleanUp.ReferenceOTU21666	33.9153856760707	6.985271828032568e-06	0.0002959598728212725	0.1322940631511088	0.2222222222222222	1.4	0.3333333333333333	0.0	0.05	0.0	0.3333333333333333	D_0__Bacteria; D_1__Bacteroidetes; D_2__Flavobacteriia; D_3__Flavobacteriales; D_4__Blattabacteriaceae; D_5__Blattabacterium
New.ReferenceOTU13	33.79969987672868	7.353778708895812e-06	0.00031087771198164686	0.13927321496777778	0.0	0.0	18.11111111111111	27.285714285714285	14.05	21.5	40.0	D_0__Bacteria; D_1__Bacteroidetes; D_2__Bacteroidia; D_3__Bacteroidales; D_4__Porphyromonadaceae; D_5__Parabacteroides; D_6__uncultured bacterium
New.ReferenceOTU639	33.67638981970864	7.767824088957033e-06	0.0003276499341219538	0.14711482042075724	0.0	0.0	11.333333333333334	0.5714285714285714	2.65	11.0625	1.5	D_0__Bacteria; D_1__Firmicutes; D_2__Clostridia; D_3__Clostridiales; D_4__Ruminococcaceae; D_5__Candidatus Soleaferrea
New.ReferenceOTU458	33.656608533472514	7.836364138636046e-06	0.00032980644538139575	0.14841290042162808	2.7222222222222223	8.6	2.4444444444444446	3.2857142857142856	0.75	3.6875	2.1666666666666665	D_0__Bacteria; D_1__Bacteroidetes; D_2__Flavobacteriia; D_3__Flavobacteriales; D_4__Blattabacteriaceae; D_5__Blattabacterium
KM650222.1.1485	33.629806257203555	7.930189299950164e-06	0.0003330151998930292	0.15018985515175617	0.0	0.0	3.7777777777777777	0.42857142857142855	5.65	2.9375	2.6666666666666665	D_0__Bacteria; D_1__Proteobacteria; D_2__Deltaproteobacteria; D_3__Desulfobacterales; D_4__Desulfobacteraceae; D_5__Desulfatiferula; D_6__uncultured bacterium
AY830397.1.1500	33.59327092660422	8.059883818028156e-06	0.0003377126982956532	0.15264613962963525	0.0	0.0	0.2222222222222222	1.7142857142857142	0.1	0.25	0.6666666666666666	D_0__Bacteria; D_1__Firmicutes; D_2__Bacilli; D_3__Lactobacillales; D_4__Enterococcaceae; D_5__Enterococcus
New.CleanUp.ReferenceOTU1614	33.56536127964678	8.160374297491118e-06	0.00034116849629179757	0.1545493288201843	0.0	0.0	0.0	0.2857142857142857	0.05	0.0	0.6666666666666666	D_0__Bacteria; D_1__Firmicutes; D_2__Bacilli; D_3__Lactobacillales; D_4__Enterococcaceae; D_5__Enterococcus; Ambiguous_taxa
New.CleanUp.ReferenceOTU349	33.554556344552076	8.199611041546589e-06	0.0003420538183168521	0.15529243351585084	0.0	0.0	4.0	2.142857142857143	0.55	2.1875	1.1666666666666667	D_0__Bacteria; D_1__Proteobacteria; D_2__Deltaproteobacteria; D_3__Desulfovibrionales; D_4__Desulfovibrionaceae; D_5__Desulfovibrio
New.ReferenceOTU427	33.53115941036557	8.285216598396043e-06	0.00034415366520573797	0.15691371715702265	0.0	0.0	0.5555555555555556	0.0	0.1	1.8125	1.8333333333333333	D_0__Bacteria; D_1__Synergistetes; D_2__Synergistia; D_3__Synergistales; D_4__Synergistaceae; D_5__uncultured; D_6__uncultured Synergistetes bacterium
New.CleanUp.ReferenceOTU24	33.53086720367833	8.286291321284995e-06	0.00034415366520573797	0.1569340713338165	0.05555555555555555	0.0	6.0	0.42857142857142855	2.85	4.4375	3.0	D_0__Bacteria; D_1__Firmicutes; D_2__Clostridia; D_3__Clostridiales; D_4__Ruminococcaceae; D_5__uncultured; D_6__uncultured bacterium
New.ReferenceOTU398	33.523873833465835	8.312053921264173e-06	0.0003444682477348406	0.15742198921482217	0.6111111111111112	2.6	1.1111111111111112	1.8571428571428572	0.1	0.9375	1.6666666666666667	D_0__Bacteria; D_1__Bacteroidetes; D_2__Flavobacteriia; D_3__Flavobacteriales; D_4__Blattabacteriaceae; D_5__Blattabacterium; Ambiguous_taxa
New.CleanUp.ReferenceOTU304	33.4973643075735	8.4104348343931e-06	0.0003477843347785391	0.15928522532857092	0.0	0.0	2.0	0.14285714285714285	3.1	1.3125	5.166666666666667	D_0__Bacteria; D_1__Firmicutes; D_2__Clostridia; D_3__Clostridiales; D_4__Ruminococcaceae; D_5__uncultured; D_6__uncultured bacterium
New.CleanUp.ReferenceOTU111	33.469569165463106	8.514827506706909e-06	0.00035133402646954717	0.16126231814952216	0.0	0.0	0.1111111111111111	0.0	3.45	0.0625	0.3333333333333333	D_0__Bacteria; D_1__Firmicutes; D_2__Clostridia; D_3__Clostridiales; D_4__Lachnospiraceae
New.ReferenceOTU366	33.29360620804556	9.2061856565458e-06	0.0003790346742376542	0.17435595014932093	17.5	50.4	14.777777777777779	17.285714285714285	4.9	18.1875	15.0	D_0__Bacteria; D_1__Bacteroidetes; D_2__Flavobacteriia; D_3__Flavobacteriales; D_4__Blattabacteriaceae; D_5__Blattabacterium
GBID01006466.10.1507	33.28865139906751	9.226438560008612e-06	0.0003790445116876423	0.1747395198880031	0.0	0.0	30.444444444444443	22.0	9.65	18.8125	7.5	D_0__Bacteria; D_1__Bacteroidetes; D_2__Bacteroidia; D_3__Bacteroidales; D_4__Bacteroidaceae; D_5__Bacteroides
KJ569232.1.1435	33.24040308590597	9.425979780930488e-06	0.00038640396335723487	0.17851863107104252	0.0	0.0	0.1111111111111111	0.14285714285714285	0.8	4.875	0.16666666666666666	D_0__Bacteria; D_1__Proteobacteria; D_2__Betaproteobacteria; D_3__Burkholderiales; D_4__Oxalobacteraceae; D_5__Herbaspirillum
New.ReferenceOTU26	33.203106853147816	9.583154436444525e-06	0.0003919986217533971	0.18149536187182286	0.0	0.0	28.444444444444443	20.428571428571427	17.75	17.1875	41.0	D_0__Bacteria; D_1__Bacteroidetes; D_2__Bacteroidia; D_3__Bacteroidales; D_4__Bacteroidaceae; D_5__Bacteroides; D_6__uncultured Bacteroidetes bacterium
GU138576.1.1488	33.187662115523686	9.649000623658442e-06	0.00039328035697704794	0.18274242281146721	0.0	0.0	9.777777777777779	29.0	3.85	34.0625	16.833333333333332	D_0__Bacteria; D_1__Firmicutes; D_2__Bacilli; D_3__Lactobacillales; D_4__Lactobacillaceae; D_5__Lactobacillus
EF454896.1.1469	33.18602179652931	9.656020169720012e-06	0.00039328035697704794	0.1828753659943273	0.0	0.0	4.333333333333333	1.1428571428571428	1.3	2.875	2.1666666666666665	D_0__Bacteria; D_1__Proteobacteria; D_2__Deltaproteobacteria; D_3__Desulfovibrionales; D_4__Desulfovibrionaceae; D_5__Desulfovibrio
New.ReferenceOTU164	33.17010234427426	9.724409194121509e-06	0.0003952158492005735	0.18417058572746725	0.0	0.0	4.111111111111111	0.7142857142857143	9.6	1.625	1.0	D_0__Bacteria; D_1__Bacteroidetes; D_2__Bacteroidia; D_3__Bacteroidales; D_4__Rikenellaceae; D_5__Alistipes
New.CleanUp.ReferenceOTU839	33.15968911538524	9.769403491664115e-06	0.0003961942884981299	0.18502273272862665	0.0	0.0	0.0	0.0	0.05	0.125	0.8333333333333334	Unassigned
AB602933.1.1434	33.14257601001444	9.843796072626548e-06	0.0003983582346569961	0.18643165381947419	0.0	0.0	0.1111111111111111	2.857142857142857	1.5	0.8125	2.1666666666666665	D_0__Bacteria; D_1__Firmicutes; D_2__Bacilli; D_3__Lactobacillales; D_4__Enterococcaceae; D_5__Enterococcus
KF318268.1.1370	33.11831124055925	9.950241817224076e-06	0.00040180731295609123	0.18844762977640678	0.0	0.0	0.5555555555555556	0.14285714285714285	3.4	0.1875	0.3333333333333333	D_0__Bacteria; D_1__Firmicutes; D_2__Clostridia; D_3__Clostridiales; D_4__Ruminococcaceae; D_5__Candidatus Soleaferrea; D_6__uncultured bacterium
New.ReferenceOTU552	33.11223780914764	9.977063158943962e-06	0.0004020331897175313	0.1889555991672397	0.0	0.0	8.88888888888889	3.2857142857142856	3.95	5.25	1.6666666666666667	D_0__Bacteria; D_1__Firmicutes; D_2__Clostridia; D_3__Clostridiales; D_4__Christensenellaceae; D_5__Christensenellaceae R-7 group; D_6__uncultured Clostridiaceae bacterium
New.CleanUp.ReferenceOTU28	33.09089797475363	1.0071873482940882e-05	0.0004049919573108649	0.19075121189341737	0.0	0.0	2.111111111111111	1.1428571428571428	4.1	1.4375	0.0	D_0__Bacteria; D_1__Proteobacteria; D_2__Deltaproteobacteria; D_3__Desulfovibrionales; D_4__Desulfovibrionaceae; D_5__Desulfovibrio
New.ReferenceOTU324	32.96748625040435	1.063796561430484e-05	0.00042684837027398174	0.2014724307693194	0.0	0.0	3.6666666666666665	1.2857142857142858	3.65	0.75	0.6666666666666666	Unassigned
JN680672.1.1512	32.94013051263733	1.0767657765212142e-05	0.00043113883808742657	0.20392867041535276	0.0	0.0	7.444444444444445	0.42857142857142855	3.45	1.625	4.666666666666667	D_0__Bacteria; D_1__Proteobacteria; D_2__Deltaproteobacteria; D_3__Desulfovibrionales; D_4__Desulfovibrionaceae; D_5__Desulfovibrio
New.ReferenceOTU50	32.89163939000373	1.1001416505060732e-05	0.00043956925567372406	0.2083558271893452	0.0	0.0	5.0	5.428571428571429	5.05	2.9375	6.833333333333333	D_0__Bacteria; D_1__Firmicutes; D_2__Clostridia; D_3__Clostridiales; D_4__Lachnospiraceae; D_5__Lachnoclostridium
DQ142672.1.1484	32.878106905906364	1.1067545366367559e-05	0.0004412805088287057	0.2096082416936352	0.0	0.0	2.0	0.0	0.0	3.125	0.5	D_0__Bacteria; D_1__Actinobacteria; D_2__Actinobacteria; D_3__Corynebacteriales; D_4__Mycobacteriaceae; D_5__Mycobacterium
New.ReferenceOTU599	32.75622142131897	1.1681206718509315e-05	0.00046476969336522675	0.22123037404184792	0.0	0.0	6.444444444444445	0.42857142857142855	2.7	3.1875	5.833333333333333	D_0__Bacteria; D_1__Firmicutes; D_2__Clostridia; D_3__Clostridiales; D_4__Christensenellaceae; D_5__Christensenellaceae R-7 group
KM650268.1.1457	32.74627849016576	1.173273041158034e-05	0.0004658410508698534	0.22220618126492006	0.0	0.0	2.2222222222222223	0.5714285714285714	4.15	1.75	1.1666666666666667	D_0__Bacteria; D_1__Firmicutes; D_2__Clostridia; D_3__Clostridiales; D_4__Christensenellaceae; D_5__Christensenellaceae R-7 group; D_6__uncultured Firmicutes bacterium
EU775346.1.1384	32.691308345486156	1.202167606672054e-05	0.0004763149017314232	0.2276785230276203	0.16666666666666666	0.0	3.6666666666666665	6.857142857142857	12.7	0.0625	0.3333333333333333	D_0__Bacteria; D_1__Firmicutes; D_2__Clostridia; D_3__Clostridiales; D_4__Ruminococcaceae; D_5__Ruminiclostridium 9
AB234415.1.1357	32.68391870501717	1.2061053268723164e-05	0.00047687742767504805	0.22842428785634802	0.0	0.0	5.777777777777778	2.5714285714285716	4.05	5.8125	1.8333333333333333	D_0__Bacteria; D_1__Bacteroidetes; D_2__Bacteroidia; D_3__Bacteroidales; D_4__Rikenellaceae; D_5__Alistipes; D_6__uncultured bacterium
New.CleanUp.ReferenceOTU187	32.642095961217755	1.2286336562031754e-05	0.00048477276697566545	0.2326909281483194	0.0	0.0	0.2222222222222222	0.0	1.3	0.0625	0.6666666666666666	D_0__Bacteria; D_1__Firmicutes; D_2__Clostridia; D_3__Clostridiales; D_4__Ruminococcaceae; D_5__uncultured
KM650890.1.1447	32.60695347266936	1.247885824327001e-05	0.0004913453144891699	0.23633709626929073	0.0	0.0	0.6666666666666666	0.5714285714285714	3.15	0.8125	0.3333333333333333	D_0__Bacteria; D_1__Firmicutes; D_2__Clostridia; D_3__Clostridiales; D_4__Christensenellaceae; D_5__Christensenellaceae R-7 group
FJ676152.1.1388	32.60143097643087	1.2509382989079268e-05	0.0004915253203945483	0.23691520443017225	0.0	0.0	0.6666666666666666	0.0	1.95	0.0625	0.0	D_0__Bacteria; D_1__Firmicutes; D_2__Clostridia; D_3__Clostridiales; D_4__Ruminococcaceae
DQ223886.1.1449	32.59112906802843	1.2566523204749632e-05	0.0004927482049166735	0.23799738297475329	0.0	1.2	2.2222222222222223	5.0	1.9	1.5625	2.6666666666666665	D_0__Bacteria; D_1__Firmicutes; D_2__Bacilli; D_3__Lactobacillales; D_4__Enterococcaceae; D_5__Enterococcus; Ambiguous_taxa
New.CleanUp.ReferenceOTU68	32.5277613703484	1.292373194871048e-05	0.0005028850116020173	0.24476255937662778	0.0	0.0	0.0	0.0	4.4	1.25	0.0	D_0__Bacteria; D_1__Bacteroidetes; D_2__Bacteroidia; D_3__Bacteroidales; D_4__Rikenellaceae; D_5__Rikenellaceae RC9 gut group; D_6__uncultured Bacteroidetes bacterium
New.CleanUp.ReferenceOTU241537	32.527472527472106	1.2925383012670112e-05	0.0005028850116020173	0.24479382887695925	0.0	0.0	0.0	0.42857142857142855	0.0	0.0	0.0	D_0__Bacteria; D_1__Firmicutes; D_2__Erysipelotrichia; D_3__Erysipelotrichales; D_4__Erysipelotrichaceae; D_5__Breznakia
New.CleanUp.ReferenceOTU1084	32.527472527472106	1.2925383012670112e-05	0.0005028850116020173	0.24479382887695925	0.0	0.0	0.0	0.42857142857142855	0.0	0.0	0.0	D_0__Bacteria; D_1__Proteobacteria; D_2__Gammaproteobacteria; D_3__Enterobacteriales; D_4__Enterobacteriaceae; D_5__Serratia; D_6__Serratia sp. SBS
New.CleanUp.ReferenceOTU725	32.51717902350774	1.2984358766217143e-05	0.0005028850116020173	0.2459107706733865	0.0	0.0	0.0	0.8571428571428571	0.0	0.0	0.0	D_0__Bacteria; D_1__Proteobacteria; D_2__Betaproteobacteria; D_3__Burkholderiales; D_4__Burkholderiaceae; D_5__Burkholderia-Paraburkholderia; Ambiguous_taxa
New.CleanUp.ReferenceOTU423	32.51717902350774	1.2984358766217143e-05	0.0005028850116020173	0.2459107706733865	0.0	0.0	0.0	1.5714285714285714	0.0	0.0	0.0	D_0__Bacteria; D_1__Proteobacteria; D_2__Alphaproteobacteria; D_3__Rhodospirillales; D_4__Acetobacteraceae; D_5__Asaia
New.CleanUp.ReferenceOTU17120	32.51717902350774	1.2984358766217143e-05	0.0005028850116020173	0.2459107706733865	0.0	0.0	0.0	0.5714285714285714	0.0	0.0	0.0	D_0__Bacteria; D_1__Firmicutes; D_2__Erysipelotrichia; D_3__Erysipelotrichales; D_4__Erysipelotrichaceae; D_5__Erysipelatoclostridium; D_6__uncultured bacterium
KM650715.1.1444	32.49543079878116	1.3109842156296037e-05	0.0005067087767307972	0.24828730059809065	0.0	0.0	3.3333333333333335	8.142857142857142	102.9	0.25	0.0	D_0__Bacteria; D_1__Bacteroidetes; D_2__Bacteroidia; D_3__Bacteroidales; D_4__vadinHA21; D_5__uncultured Bacteroidetes bacterium; D_6__uncultured Bacteroidetes bacterium
New.CleanUp.ReferenceOTU1127	32.40622780445516	1.363723034217599e-05	0.0005260193593695948	0.25827550545047107	0.8888888888888888	4.4	1.1111111111111112	2.4285714285714284	0.25	1.875	1.1666666666666667	D_0__Bacteria; D_1__Bacteroidetes; D_2__Flavobacteriia; D_3__Flavobacteriales; D_4__Blattabacteriaceae; D_5__Blattabacterium; Ambiguous_taxa
New.ReferenceOTU190	32.275507416623334	1.4448294626713615e-05	0.0005561712437709942	0.27363625193532914	0.0	0.0	0.6666666666666666	2.0	0.6	1.0625	1.6666666666666667	D_0__Bacteria; D_1__Bacteroidetes; D_2__Bacteroidia; D_3__Bacteroidales; D_4__Porphyromonadaceae; D_5__uncultured; D_6__Blattella germanica (German cockroach)
New.CleanUp.ReferenceOTU174	32.21572285705732	1.4834996527014627e-05	0.0005698985785499595	0.28095999922513	0.2222222222222222	0.2	1.2222222222222223	0.7142857142857143	0.45	1.9375	3.0	Unassigned
JQ767127.1.1342	32.04653045937147	1.598586455449181e-05	0.0006128669813714987	0.30275628879752037	0.0	0.0	7.333333333333333	33.285714285714285	9.35	15.9375	34.0	D_0__Bacteria; D_1__Actinobacteria; D_2__Actinobacteria; D_3__Bifidobacteriales; D_4__Bifidobacteriaceae
KM650543.1.1427	32.01542760731084	1.6206860982263058e-05	0.0006200843235213739	0.30694174014308007	0.0	0.0	1.2222222222222223	0.14285714285714285	2.4	1.625	2.1666666666666665	D_0__Bacteria; D_1__Firmicutes; D_2__Clostridia; D_3__Clostridiales; D_4__Family XIII; D_5__Family XIII UCG-002
JQ726801.1.1482	31.940811806285698	1.674945535879066e-05	0.0006395522883873716	0.31721793504013635	0.1111111111111111	0.0	36.333333333333336	97.14285714285714	29.25	10.25	17.0	D_0__Bacteria; D_1__Firmicutes; D_2__Bacilli; D_3__Lactobacillales; D_4__Enterococcaceae; D_5__Enterococcus
JN653048.1.1474	31.888981193741003	1.7136918791157146e-05	0.0006530303923254028	0.3245561049857252	0.0	0.0	3.4444444444444446	1.1428571428571428	0.85	1.3125	3.0	D_0__Bacteria; D_1__Proteobacteria; D_2__Deltaproteobacteria; D_3__Desulfovibrionales; D_4__Desulfovibrionaceae; D_5__Desulfovibrio
AYZQ01000010.78.1630	31.819126522158363	1.767321124885983e-05	0.0006718359830701519	0.3347129478421563	0.0	0.0	0.1111111111111111	33.142857142857146	3.4	0.4375	1.5	D_0__Bacteria; D_1__Firmicutes; D_2__Bacilli; D_3__Lactobacillales; D_4__Lactobacillaceae; D_5__Lactobacillus
New.CleanUp.ReferenceOTU13	31.81551761451632	1.77013652015421e-05	0.0006718359830701519	0.3352461555520058	0.0	0.0	2.111111111111111	0.5714285714285714	7.3	2.3125	4.5	D_0__Bacteria; D_1__Firmicutes; D_2__Clostridia; D_3__Clostridiales; D_4__Ruminococcaceae; D_5__uncultured; D_6__uncultured bacterium
New.CleanUp.ReferenceOTU11587	31.777284917010885	1.800237115851803e-05	0.0006810057638398088	0.340946907371173	0.1111111111111111	1.0	0.1111111111111111	0.2857142857142857	0.0	0.0	0.0	D_0__Bacteria; D_1__Bacteroidetes; D_2__Flavobacteriia; D_3__Flavobacteriales; D_4__Blattabacteriaceae; D_5__Blattabacterium; Ambiguous_taxa
New.CleanUp.ReferenceOTU33	31.775709332025663	1.8014883979288464e-05	0.0006810057638398088	0.34118388768374425	0.0	0.0	0.7777777777777778	0.2857142857142857	3.4	0.75	1.3333333333333333	D_0__Bacteria; D_1__Saccharibacteria; D_2__uncultured bacterium; D_3__uncultured bacterium; D_4__uncultured bacterium; D_5__uncultured bacterium; D_6__uncultured bacterium
New.CleanUp.ReferenceOTU221	31.74050904774175	1.8296692365397798e-05	0.0006902809894587029	0.3465210567082689	0.0	0.0	0.0	0.0	1.1	0.125	0.5	D_0__Bacteria; D_1__Firmicutes; D_2__Clostridia; D_3__Clostridiales; D_4__Ruminococcaceae; D_5__Ruminococcaceae UCG-010; D_6__uncultured bacterium
New.CleanUp.ReferenceOTU56	31.72317428713638	1.8437073123058735e-05	0.000694194290015128	0.34917972787760937	0.0	0.0	0.0	0.5714285714285714	4.65	0.0	0.3333333333333333	D_0__Bacteria; D_1__Firmicutes; D_2__Clostridia; D_3__Clostridiales; D_4__Ruminococcaceae; D_5__Ruminococcaceae UCG-014; D_6__uncultured bacterium
New.CleanUp.ReferenceOTU102	31.70828856898664	1.8558472499297583e-05	0.0006973787910003906	0.3514789106641969	0.0	0.0	1.0	0.42857142857142855	3.2	0.375	0.3333333333333333	D_0__Bacteria; D_1__Firmicutes; D_2__Clostridia; D_3__Clostridiales; D_4__Ruminococcaceae; D_5__Ruminococcaceae UCG-009; D_6__uncultured bacterium
New.CleanUp.ReferenceOTU103	31.6741697816783	1.8839722655936895e-05	0.0007062015306876307	0.35680550738078887	10.11111111111111	16.4	8.11111111111111	12.285714285714286	5.0	10.0	10.333333333333334	D_0__Bacteria; D_1__Bacteroidetes; D_2__Flavobacteriia; D_3__Flavobacteriales; D_4__Blattabacteriaceae; D_5__Blattabacterium
JX997878.1.1458	31.67078693036354	1.886783750609542e-05	0.0007062015306876307	0.35733797452794114	0.0	0.0	0.3333333333333333	1.8571428571428572	0.15	0.375	0.0	D_0__Bacteria; D_1__Firmicutes; D_2__Bacilli; D_3__Lactobacillales; D_4__Enterococcaceae; D_5__Enterococcus
New.CleanUp.ReferenceOTU831	31.661015207659258	1.8949283950526355e-05	0.0007078510626016147	0.3588804887390186	0.0	0.0	0.6666666666666666	0.14285714285714285	1.7	0.125	2.8333333333333335	D_0__Bacteria; D_1__Fusobacteria; D_2__Fusobacteriia; D_3__Fusobacteriales; D_4__Fusobacteriaceae; D_5__Fusobacterium
JF211051.1.1312	31.593053921692906	1.9525454469652924e-05	0.0007279381539384975	0.3697925822007567	0.0	0.0	0.2222222222222222	6.571428571428571	0.15	6.3125	0.5	D_0__Bacteria; D_1__Proteobacteria; D_2__Alphaproteobacteria; D_3__Rhodospirillales; D_4__Acetobacteraceae; D_5__Acidisoma; D_6__uncultured bacterium
New.CleanUp.ReferenceOTU201	31.57851981243786	1.9650908924830345e-05	0.0007306470412758799	0.37216856412736193	0.0	0.0	1.2222222222222223	0.42857142857142855	2.15	0.75	1.8333333333333333	D_0__Bacteria; D_1__Firmicutes; D_2__Clostridia; D_3__Clostridiales; D_4__Christensenellaceae
New.CleanUp.ReferenceOTU530	31.575707884890704	1.9675272773150578e-05	0.0007306470412758799	0.3726299910506988	3.6666666666666665	7.6	3.3333333333333335	4.857142857142857	1.25	3.625	2.6666666666666665	D_0__Bacteria; D_1__Bacteroidetes; D_2__Flavobacteriia; D_3__Flavobacteriales; D_4__Blattabacteriaceae; D_5__Blattabacterium; Ambiguous_taxa
New.ReferenceOTU579	31.542471962852666	1.9965522057331368e-05	0.0007399746032168274	0.3781270222437988	0.0	0.4	4.333333333333333	0.7142857142857143	0.9	6.25	2.6666666666666665	D_0__Bacteria; D_1__Synergistetes; D_2__Synergistia; D_3__Synergistales; D_4__Synergistaceae; D_5__uncultured; D_6__uncultured Synergistetes bacterium
New.CleanUp.ReferenceOTU904	31.487478833779683	2.0455123575504227e-05	0.0007566398152274894	0.38739958539647457	0.0	0.0	0.5555555555555556	0.0	1.95	0.375	0.16666666666666666	D_0__Bacteria; D_1__Firmicutes; D_2__Clostridia; D_3__Clostridiales; D_4__Ruminococcaceae; D_5__Ruminococcaceae NK4A214 group
New.CleanUp.ReferenceOTU263	31.425859168469096	2.1017864995260686e-05	0.0007759402439478405	0.39805734514524216	0.0	0.0	0.3333333333333333	0.0	0.25	1.6875	1.1666666666666667	D_0__Bacteria; D_1__Synergistetes; D_2__Synergistia; D_3__Synergistales; D_4__Synergistaceae; D_5__uncultured; D_6__uncultured Synergistetes bacterium
New.ReferenceOTU665	31.410983833971976	2.1155996483663204e-05	0.0007795202673231467	0.4006734174040974	0.0	0.0	0.2222222222222222	3.142857142857143	0.1	0.625	0.8333333333333334	D_0__Bacteria; D_1__Firmicutes; D_2__Bacilli; D_3__Lactobacillales; D_4__Enterococcaceae; D_5__Enterococcus
New.ReferenceOTU246	31.397768797398182	2.127946483720941e-05	0.0007825471544697264	0.40301178455190906	0.0	0.0	0.6666666666666666	0.0	0.1	1.5	1.3333333333333333	D_0__Bacteria; D_1__Bacteroidetes; D_2__Bacteroidia; D_3__Bacteroidales; D_4__Porphyromonadaceae; D_5__Parabacteroides; D_6__uncultured bacterium
New.ReferenceOTU666	31.326790791469453	2.1954931153144272e-05	0.0008053437709264689	0.41580444110939935	0.0	0.0	1.2222222222222223	1.4285714285714286	0.0	0.75	0.6666666666666666	D_0__Bacteria; D_1__Firmicutes; D_2__Bacilli; D_3__Lactobacillales; D_4__Enterococcaceae; D_5__Enterococcus; D_6__Enterococcus faecalis
New.ReferenceOTU356	31.32374270524434	2.1984409396957834e-05	0.0008053437709264689	0.4163627295689844	4.333333333333333	12.4	3.4444444444444446	3.5714285714285716	1.9	4.6875	4.166666666666667	D_0__Bacteria; D_1__Bacteroidetes; D_2__Flavobacteriia; D_3__Flavobacteriales; D_4__Blattabacteriaceae; D_5__Blattabacterium
New.CleanUp.ReferenceOTU168	31.16354800802986	2.3590120762153193e-05	0.0008624967125760991	0.4467732971144193	3.4444444444444446	5.2	4.777777777777778	6.285714285714286	1.55	6.3125	7.833333333333333	D_0__Bacteria; D_1__Bacteroidetes; D_2__Flavobacteriia; D_3__Flavobacteriales; D_4__Blattabacteriaceae; D_5__Blattabacterium; Ambiguous_taxa
New.CleanUp.ReferenceOTU439	31.131341803320744	2.3926699146148335e-05	0.0008731170619054013	0.4531477551289033	0.0	0.0	0.6666666666666666	0.0	0.55	1.3125	1.6666666666666667	D_0__Bacteria; D_1__Synergistetes; D_2__Synergistia; D_3__Synergistales; D_4__Synergistaceae; D_5__uncultured; D_6__uncultured Synergistetes bacterium
KF418823.1.1447	31.07557881564214	2.4520749750553602e-05	0.0008930739990879512	0.46439847952573465	0.0	0.0	13.0	5.428571428571429	11.65	26.0625	2.6666666666666665	D_0__Bacteria; D_1__Firmicutes; D_2__Bacilli; D_3__Lactobacillales; D_4__Lactobacillaceae; D_5__Lactobacillus
KM650288.1.1450	31.05681692510971	2.4723889477509517e-05	0.0008987442280509649	0.4682457428145527	0.0	0.2	3.111111111111111	6.285714285714286	6.45	2.625	4.0	D_0__Bacteria; D_1__Saccharibacteria; D_2__Unknown Class; D_3__Unknown Order; D_4__Unknown Family; D_5__Candidatus Saccharimonas; D_6__uncultured Candidatus Saccharibacteria bacterium
AB522121.1.1449	30.948028404459862	2.593505633665736e-05	0.0009409580249900129	0.49118403195995375	0.0	0.0	3.6666666666666665	4.857142857142857	1.65	8.4375	4.5	D_0__Bacteria; D_1__Bacteroidetes; D_2__Bacteroidia; D_3__Bacteroidales; D_4__Porphyromonadaceae; D_5__Dysgonomonas; D_6__uncultured bacterium
AY487178.1.1051	30.831285136733175	2.730020670419053e-05	0.0009409580249900129	0.5170386147706645	0.0	0.0	11.666666666666666	0.0	13.75	8.3125	9.333333333333334	D_0__Archaea; D_1__Euryarchaeota; D_2__Methanomicrobia; D_3__Methanosarcinales; D_4__Methanosarcinaceae; D_5__Methanimicrococcus; D_6__uncultured Methanimicrococcus sp.
New.CleanUp.ReferenceOTU767	30.80059447044217	2.767075434594845e-05	0.0009409580249900129	0.5240564165579177	0.0	0.0	0.0	0.0	2.4	1.3125	1.5	D_0__Bacteria; D_1__Firmicutes; D_2__Clostridia; D_3__Clostridiales; D_4__Ruminococcaceae; D_5__[Eubacterium] coprostanoligenes group; D_6__uncultured bacterium
New.CleanUp.ReferenceOTU2136	30.788409083807654	2.7819253883286684e-05	0.0009409580249900129	0.5268688492955665	0.0	0.0	0.8888888888888888	0.14285714285714285	0.0	1.0625	0.3333333333333333	D_0__Bacteria; D_1__Bacteroidetes; D_2__Bacteroidia; D_3__Bacteroidales; D_4__Rikenellaceae; D_5__Alistipes
KJ572273.1.1397	30.7848101265826	2.7863264062928747e-05	0.0009409580249900129	0.5277023580878075	0.0	0.4	0.0	0.0	0.0	0.0	0.0	D_0__Bacteria; D_1__Proteobacteria; D_2__Alphaproteobacteria; D_3__Rhodobacterales; D_4__Rhodobacteraceae; D_5__Paracoccus
New.ReferenceOTU476	30.7848101265826	2.7863264062928747e-05	0.0009409580249900129	0.5277023580878075	0.0	0.4	0.0	0.0	0.0	0.0	0.0	D_0__Bacteria; D_1__Bacteroidetes; D_2__Flavobacteriia; D_3__Flavobacteriales; D_4__Blattabacteriaceae; D_5__Blattabacterium; Ambiguous_taxa
New.CleanUp.ReferenceOTU140222	30.7848101265826	2.7863264062928747e-05	0.0009409580249900129	0.5277023580878075	0.0	0.4	0.0	0.0	0.0	0.0	0.0	D_0__Bacteria; D_1__Bacteroidetes; D_2__Flavobacteriia; D_3__Flavobacteriales; D_4__Blattabacteriaceae; D_5__Blattabacterium
New.CleanUp.ReferenceOTU157918	30.7848101265826	2.7863264062928747e-05	0.0009409580249900129	0.5277023580878075	0.0	0.4	0.0	0.0	0.0	0.0	0.0	D_0__Bacteria; D_1__Bacteroidetes; D_2__Flavobacteriia; D_3__Flavobacteriales; D_4__Blattabacteriaceae; D_5__Blattabacterium; Ambiguous_taxa
New.CleanUp.ReferenceOTU150978	30.7848101265826	2.7863264062928747e-05	0.0009409580249900129	0.5277023580878075	0.0	0.4	0.0	0.0	0.0	0.0	0.0	D_0__Bacteria; D_1__Bacteroidetes; D_2__Flavobacteriia; D_3__Flavobacteriales; D_4__Blattabacteriaceae; D_5__Blattabacterium; Ambiguous_taxa
New.CleanUp.ReferenceOTU133572	30.7848101265826	2.7863264062928747e-05	0.0009409580249900129	0.5277023580878075	0.0	0.4	0.0	0.0	0.0	0.0	0.0	D_0__Bacteria; D_1__Bacteroidetes; D_2__Flavobacteriia; D_3__Flavobacteriales; D_4__Blattabacteriaceae; D_5__Blattabacterium
New.CleanUp.ReferenceOTU143387	30.7848101265826	2.7863264062928747e-05	0.0009409580249900129	0.5277023580878075	0.0	0.4	0.0	0.0	0.0	0.0	0.0	D_0__Bacteria; D_1__Bacteroidetes; D_2__Flavobacteriia; D_3__Flavobacteriales; D_4__Blattabacteriaceae; D_5__Blattabacterium
New.CleanUp.ReferenceOTU135688	30.7848101265826	2.7863264062928747e-05	0.0009409580249900129	0.5277023580878075	0.0	0.4	0.0	0.0	0.0	0.0	0.0	D_0__Bacteria; D_1__Bacteroidetes; D_2__Flavobacteriia; D_3__Flavobacteriales; D_4__Blattabacteriaceae; D_5__Blattabacterium
New.CleanUp.ReferenceOTU156918	30.7848101265826	2.7863264062928747e-05	0.0009409580249900129	0.5277023580878075	0.0	0.4	0.0	0.0	0.0	0.0	0.0	D_0__Bacteria; D_1__Bacteroidetes; D_2__Flavobacteriia; D_3__Flavobacteriales; D_4__Blattabacteriaceae; D_5__Blattabacterium
New.CleanUp.ReferenceOTU146337	30.7848101265826	2.7863264062928747e-05	0.0009409580249900129	0.5277023580878075	0.0	0.4	0.0	0.0	0.0	0.0	0.0	D_0__Bacteria; D_1__Bacteroidetes; D_2__Flavobacteriia; D_3__Flavobacteriales; D_4__Blattabacteriaceae; D_5__Blattabacterium
New.CleanUp.ReferenceOTU21652	30.7848101265826	2.7863264062928747e-05	0.0009409580249900129	0.5277023580878075	0.0	0.4	0.0	0.0	0.0	0.0	0.0	D_0__Bacteria; D_1__Bacteroidetes; D_2__Flavobacteriia; D_3__Flavobacteriales; D_4__Blattabacteriaceae; D_5__Blattabacterium
New.CleanUp.ReferenceOTU169612	30.7848101265826	2.7863264062928747e-05	0.0009409580249900129	0.5277023580878075	0.0	0.4	0.0	0.0	0.0	0.0	0.0	D_0__Bacteria; D_1__Bacteroidetes; D_2__Flavobacteriia; D_3__Flavobacteriales; D_4__Blattabacteriaceae; D_5__Blattabacterium
New.CleanUp.ReferenceOTU173034	30.7848101265826	2.7863264062928747e-05	0.0009409580249900129	0.5277023580878075	0.0	0.4	0.0	0.0	0.0	0.0	0.0	D_0__Bacteria; D_1__Bacteroidetes; D_2__Flavobacteriia; D_3__Flavobacteriales; D_4__Blattabacteriaceae; D_5__Blattabacterium
New.CleanUp.ReferenceOTU136567	30.7848101265826	2.7863264062928747e-05	0.0009409580249900129	0.5277023580878075	0.0	0.4	0.0	0.0	0.0	0.0	0.0	D_0__Bacteria; D_1__Bacteroidetes; D_2__Flavobacteriia; D_3__Flavobacteriales; D_4__Blattabacteriaceae; D_5__Blattabacterium
New.CleanUp.ReferenceOTU165000	30.7848101265826	2.7863264062928747e-05	0.0009409580249900129	0.5277023580878075	0.0	0.4	0.0	0.0	0.0	0.0	0.0	D_0__Bacteria; D_1__Bacteroidetes; D_2__Flavobacteriia; D_3__Flavobacteriales; D_4__Blattabacteriaceae; D_5__Blattabacterium
New.CleanUp.ReferenceOTU23226	30.7848101265826	2.7863264062928747e-05	0.0009409580249900129	0.5277023580878075	0.0	0.4	0.0	0.0	0.0	0.0	0.0	D_0__Bacteria; D_1__Bacteroidetes; D_2__Flavobacteriia; D_3__Flavobacteriales; D_4__Blattabacteriaceae; D_5__Blattabacterium; Ambiguous_taxa
New.CleanUp.ReferenceOTU34081	30.7848101265826	2.7863264062928747e-05	0.0009409580249900129	0.5277023580878075	0.0	0.4	0.0	0.0	0.0	0.0	0.0	D_0__Bacteria; D_1__Bacteroidetes; D_2__Flavobacteriia; D_3__Flavobacteriales; D_4__Blattabacteriaceae; D_5__Blattabacterium; Ambiguous_taxa
New.CleanUp.ReferenceOTU150433	30.7848101265826	2.7863264062928747e-05	0.0009409580249900129	0.5277023580878075	0.0	0.4	0.0	0.0	0.0	0.0	0.0	D_0__Bacteria; D_1__Bacteroidetes; D_2__Flavobacteriia; D_3__Flavobacteriales; D_4__Blattabacteriaceae; D_5__Blattabacterium; Ambiguous_taxa
New.CleanUp.ReferenceOTU21700	30.7848101265826	2.7863264062928747e-05	0.0009409580249900129	0.5277023580878075	0.0	0.4	0.0	0.0	0.0	0.0	0.0	D_0__Bacteria; D_1__Bacteroidetes; D_2__Flavobacteriia; D_3__Flavobacteriales; D_4__Blattabacteriaceae; D_5__Blattabacterium
New.CleanUp.ReferenceOTU236158	30.7848101265826	2.7863264062928747e-05	0.0009409580249900129	0.5277023580878075	0.0	0.4	0.0	0.0	0.0	0.0	0.0	D_0__Bacteria; D_1__Proteobacteria; D_2__Betaproteobacteria; D_3__Burkholderiales; D_4__Comamonadaceae
New.CleanUp.ReferenceOTU137658	30.7848101265826	2.7863264062928747e-05	0.0009409580249900129	0.5277023580878075	0.0	0.4	0.0	0.0	0.0	0.0	0.0	D_0__Bacteria; D_1__Bacteroidetes; D_2__Flavobacteriia; D_3__Flavobacteriales; D_4__Blattabacteriaceae; D_5__Blattabacterium; Ambiguous_taxa
New.CleanUp.ReferenceOTU133499	30.7848101265826	2.7863264062928747e-05	0.0009409580249900129	0.5277023580878075	0.0	0.4	0.0	0.0	0.0	0.0	0.0	D_0__Bacteria; D_1__Bacteroidetes; D_2__Flavobacteriia; D_3__Flavobacteriales; D_4__Blattabacteriaceae; D_5__Blattabacterium; Ambiguous_taxa
New.CleanUp.ReferenceOTU164387	30.7848101265826	2.7863264062928747e-05	0.0009409580249900129	0.5277023580878075	0.0	0.4	0.0	0.0	0.0	0.0	0.0	D_0__Bacteria; D_1__Bacteroidetes; D_2__Flavobacteriia; D_3__Flavobacteriales; D_4__Blattabacteriaceae; D_5__Blattabacterium
New.CleanUp.ReferenceOTU34605	30.7848101265826	2.7863264062928747e-05	0.0009409580249900129	0.5277023580878075	0.0	0.4	0.0	0.0	0.0	0.0	0.0	D_0__Bacteria; D_1__Bacteroidetes; D_2__Flavobacteriia; D_3__Flavobacteriales; D_4__Blattabacteriaceae; D_5__Blattabacterium; Ambiguous_taxa
New.CleanUp.ReferenceOTU164322	30.7848101265826	2.7863264062928747e-05	0.0009409580249900129	0.5277023580878075	0.0	0.4	0.0	0.0	0.0	0.0	0.0	D_0__Bacteria; D_1__Bacteroidetes; D_2__Flavobacteriia; D_3__Flavobacteriales; D_4__Blattabacteriaceae; D_5__Blattabacterium
New.CleanUp.ReferenceOTU34706	30.7848101265826	2.7863264062928747e-05	0.0009409580249900129	0.5277023580878075	0.0	0.4	0.0	0.0	0.0	0.0	0.0	D_0__Bacteria; D_1__Bacteroidetes; D_2__Flavobacteriia; D_3__Flavobacteriales; D_4__Blattabacteriaceae; D_5__Blattabacterium
New.CleanUp.ReferenceOTU150030	30.7848101265826	2.7863264062928747e-05	0.0009409580249900129	0.5277023580878075	0.0	0.4	0.0	0.0	0.0	0.0	0.0	D_0__Bacteria; D_1__Bacteroidetes; D_2__Flavobacteriia; D_3__Flavobacteriales; D_4__Blattabacteriaceae; D_5__Blattabacterium
New.CleanUp.ReferenceOTU156548	30.7848101265826	2.7863264062928747e-05	0.0009409580249900129	0.5277023580878075	0.0	0.4	0.0	0.0	0.0	0.0	0.0	D_0__Bacteria; D_1__Bacteroidetes; D_2__Flavobacteriia; D_3__Flavobacteriales; D_4__Blattabacteriaceae; D_5__Blattabacterium
New.CleanUp.ReferenceOTU170812	30.7848101265826	2.7863264062928747e-05	0.0009409580249900129	0.5277023580878075	0.0	0.4	0.0	0.0	0.0	0.0	0.0	D_0__Bacteria; D_1__Bacteroidetes; D_2__Flavobacteriia; D_3__Flavobacteriales; D_4__Blattabacteriaceae; D_5__Blattabacterium
New.CleanUp.ReferenceOTU145399	30.7848101265826	2.7863264062928747e-05	0.0009409580249900129	0.5277023580878075	0.0	0.4	0.0	0.0	0.0	0.0	0.0	D_0__Bacteria; D_1__Bacteroidetes; D_2__Flavobacteriia; D_3__Flavobacteriales; D_4__Blattabacteriaceae; D_5__Blattabacterium; Ambiguous_taxa
New.CleanUp.ReferenceOTU134273	30.7848101265826	2.7863264062928747e-05	0.0009409580249900129	0.5277023580878075	0.0	0.4	0.0	0.0	0.0	0.0	0.0	D_0__Bacteria; D_1__Bacteroidetes; D_2__Flavobacteriia; D_3__Flavobacteriales; D_4__Blattabacteriaceae; D_5__Blattabacterium
New.CleanUp.ReferenceOTU33051	30.7848101265826	2.7863264062928747e-05	0.0009409580249900129	0.5277023580878075	0.0	0.4	0.0	0.0	0.0	0.0	0.0	D_0__Bacteria; D_1__Bacteroidetes; D_2__Flavobacteriia; D_3__Flavobacteriales; D_4__Blattabacteriaceae; D_5__Blattabacterium
New.CleanUp.ReferenceOTU134452	30.7848101265826	2.7863264062928747e-05	0.0009409580249900129	0.5277023580878075	0.0	0.4	0.0	0.0	0.0	0.0	0.0	D_0__Bacteria; D_1__Bacteroidetes; D_2__Flavobacteriia; D_3__Flavobacteriales; D_4__Blattabacteriaceae; D_5__Blattabacterium; Ambiguous_taxa
New.CleanUp.ReferenceOTU172312	30.7848101265826	2.7863264062928747e-05	0.0009409580249900129	0.5277023580878075	0.0	0.4	0.0	0.0	0.0	0.0	0.0	D_0__Bacteria; D_1__Bacteroidetes; D_2__Flavobacteriia; D_3__Flavobacteriales; D_4__Blattabacteriaceae; D_5__Blattabacterium; Ambiguous_taxa
KF063215.1.1378	30.780000000000314	2.7922192831954548e-05	0.0009409580249900129	0.5288184100443872	0.0	1.4	0.0	0.0	0.0	0.0	0.0	D_0__Bacteria; D_1__Firmicutes; D_2__Bacilli; D_3__Lactobacillales; D_4__Streptococcaceae; D_5__Streptococcus
DQ001316.1.1307	30.780000000000314	2.7922192831954548e-05	0.0009409580249900129	0.5288184100443872	0.0	0.6	0.0	0.0	0.0	0.0	0.0	D_0__Bacteria; D_1__Firmicutes; D_2__Bacilli; D_3__Bacillales; D_4__Staphylococcaceae; D_5__Salinicoccus; D_6__Salinicoccus roseus
New.CleanUp.ReferenceOTU136472	30.780000000000314	2.7922192831954548e-05	0.0009409580249900129	0.5288184100443872	0.0	0.6	0.0	0.0	0.0	0.0	0.0	D_0__Bacteria; D_1__Bacteroidetes; D_2__Flavobacteriia; D_3__Flavobacteriales; D_4__Blattabacteriaceae; D_5__Blattabacterium
New.CleanUp.ReferenceOTU636	30.715816701882527	2.8720414816133994e-05	0.0009661384302002872	0.5439359362027617	0.0	0.0	0.4444444444444444	1.1428571428571428	6.25	3.875	0.16666666666666666	D_0__Bacteria; D_1__Proteobacteria; D_2__Gammaproteobacteria; D_3__Enterobacteriales; D_4__Enterobacteriaceae; D_5__Dickeya; D_6__Dickeya zeae
JQ183877.1.1399	30.640399002493798	2.968727393890441e-05	0.0009968923424271466	0.5622472811289106	0.0	0.0	0.0	0.0	0.9	0.1875	0.0	D_0__Bacteria; D_1__Firmicutes; D_2__Clostridia; D_3__Clostridiales; D_4__Peptococcaceae; D_5__uncultured; D_6__uncultured bacterium
New.ReferenceOTU230	30.546894211406862	3.093087180935572e-05	0.0010368137720307754	0.5857997811973881	0.0	0.0	1.6666666666666667	0.42857142857142855	7.7	0.5	3.8333333333333335	D_0__Bacteria; D_1__Bacteroidetes; D_2__Bacteroidia; D_3__Bacteroidales; D_4__Porphyromonadaceae; D_5__Parabacteroides
New.CleanUp.ReferenceOTU1017	30.43729552889864	3.2454314613925364e-05	0.0010859580644401634	0.6146522644731325	0.0	0.0	2.0	0.2857142857142857	0.15	1.1875	1.5	D_0__Bacteria; D_1__Bacteroidetes; D_2__Bacteroidia; D_3__Bacteroidales; D_4__Porphyromonadaceae; D_5__Dysgonomonas
JF227877.1.1385	30.42435693635475	3.263899686120345e-05	0.0010902115724062294	0.6181499615543321	0.0	0.0	1.4444444444444444	23.714285714285715	5.8	2.0625	10.666666666666666	D_0__Bacteria; D_1__Firmicutes; D_2__Bacilli; D_3__Lactobacillales; D_4__Lactobacillaceae; D_5__Lactobacillus
HM108494.1.1499	30.40960294224382	3.2850861885984856e-05	0.0010935880232282324	0.6221624732586671	0.0	0.0	5.111111111111111	0.14285714285714285	4.8	4.25	17.5	D_0__Bacteria; D_1__Proteobacteria; D_2__Betaproteobacteria; D_3__Burkholderiales; D_4__Comamonadaceae; D_5__uncultured; D_6__uncultured beta proteobacterium
New.CleanUp.ReferenceOTU1632	30.40615384615392	3.2900586416838794e-05	0.0010935880232282324	0.6231042061485099	0.0	0.0	0.0	0.0	0.6	0.0	0.0	D_0__Bacteria; D_1__Firmicutes; D_2__Clostridia; D_3__Clostridiales; D_4__Ruminococcaceae; D_5__Candidatus Soleaferrea; D_6__uncultured bacterium
DQ797816.1.1296	30.40527213370366	3.291330974391956e-05	0.0010935880232282324	0.6233451732400925	0.0	0.0	2.5555555555555554	0.14285714285714285	0.9	1.625	2.1666666666666665	D_0__Bacteria; D_1__Firmicutes; D_2__Clostridia; D_3__Clostridiales; D_4__Ruminococcaceae; D_5__Ruminiclostridium 5; D_6__uncultured bacterium
New.ReferenceOTU512	30.401093580150178	3.2973673586566466e-05	0.0010936749633204594	0.6244884040559823	0.05555555555555555	0.0	0.5555555555555556	1.2857142857142858	5.45	0.3125	0.0	D_0__Bacteria; D_1__Bacteroidetes; D_2__Bacteroidia; D_3__Bacteroidales; D_4__Rikenellaceae; D_5__Rikenellaceae RC9 gut group; D_6__uncultured Bacteroidetes bacterium
JX457262.1.1486	30.28034249347706	3.4766212968134005e-05	0.0011506694366927152	0.6584373074034899	0.0	0.0	10.555555555555555	0.5714285714285714	5.55	1.4375	5.333333333333333	D_0__Bacteria; D_1__Bacteroidetes; D_2__Bacteroidia; D_3__Bacteroidales; D_4__COB P4-1 termite group; D_5__uncultured bacterium; D_6__uncultured bacterium
New.ReferenceOTU462	30.27723875358168	3.4813537527056645e-05	0.0011506694366927152	0.6593335872249259	0.0	0.0	6.111111111111111	1.7142857142857142	1.9	2.0625	3.5	D_0__Bacteria; D_1__Bacteroidetes; D_2__Bacteroidia; D_3__Bacteroidales; D_4__Porphyromonadaceae; D_5__uncultured; D_6__uncultured Bacteroidetes bacterium
EU778419.1.1388	30.25832224396598	3.510335085538649e-05	0.0011582271112372208	0.6648223618501647	0.0	0.0	0.0	1.0	0.05	0.0	0.16666666666666666	D_0__Bacteria; D_1__Firmicutes; D_2__Bacilli; D_3__Bacillales; D_4__Bacillaceae; D_5__Bacillus; D_6__Bacillus pumilus
New.CleanUp.ReferenceOTU115	30.1899414312268	3.617105479797172e-05	0.0011913801857718024	0.6850436068187864	0.0	0.2	2.888888888888889	0.7142857142857143	2.5	1.8125	2.1666666666666665	D_0__Bacteria; D_1__Firmicutes; D_2__Clostridia; D_3__Clostridiales; D_4__Christensenellaceae; D_5__uncultured; D_6__uncultured bacterium
New.CleanUp.ReferenceOTU193	30.175862068965397	3.6394850534610424e-05	0.0011966702678385187	0.6892820742749868	0.0	0.0	0.0	0.0	0.9	0.0625	0.0	D_0__Bacteria; D_1__Firmicutes; D_2__Clostridia; D_3__Clostridiales; D_4__Ruminococcaceae; D_5__Ruminococcaceae NK4A214 group
KF826024.1.1479	30.145624722899086	3.688012633351158e-05	0.001210524631941726	0.6984727126303759	0.6111111111111112	0.0	5.0	232.42857142857142	27.65	17.625	0.0	D_0__Bacteria; D_1__Firmicutes; D_2__Bacilli; D_3__Lactobacillales; D_4__Streptococcaceae; D_5__Lactococcus
JN619902.1.1429	30.120482525836707	3.728850420570906e-05	0.0012218113860759927	0.7062069811519238	0.0	0.0	1.4444444444444444	0.14285714285714285	1.7	1.4375	1.1666666666666667	D_0__Bacteria; D_1__Firmicutes; D_2__Clostridia; D_3__Clostridiales; D_4__Ruminococcaceae; D_5__uncultured
New.ReferenceOTU34	30.10838065983262	3.7486664417213196e-05	0.0012261829661443882	0.7099599373976008	0.0	0.0	22.666666666666668	0.0	0.3	29.9375	35.833333333333336	D_0__Bacteria; D_1__Firmicutes; D_2__Negativicutes; D_3__Selenomonadales; D_4__Acidaminococcaceae; D_5__uncultured
New.CleanUp.ReferenceOTU167	30.099475470890535	3.763314661121556e-05	0.0012288520063272613	0.7127341636698116	0.0	0.0	0.4444444444444444	0.0	1.7	0.0	0.5	D_0__Bacteria; D_1__Bacteroidetes; D_2__Bacteroidia; D_3__Bacteroidales; D_4__Porphyromonadaceae; D_5__Parabacteroides; D_6__uncultured bacterium
New.CleanUp.ReferenceOTU112	30.091077697062527	3.7771801386180284e-05	0.001231256706459326	0.7153601464528684	0.0	0.0	2.4444444444444446	0.8571428571428571	0.75	2.75	4.666666666666667	D_0__Bacteria; D_1__Firmicutes; D_2__Clostridia; D_3__Clostridiales; D_4__Ruminococcaceae; D_5__Ruminococcaceae NK4A214 group
New.CleanUp.ReferenceOTU43	30.01374218113761	3.90726890771626e-05	0.001271473639918183	0.7399976584323825	0.0	0.0	3.0	0.5714285714285714	2.25	3.125	5.333333333333333	D_0__Bacteria; D_1__Proteobacteria; D_2__Deltaproteobacteria; D_3__Desulfovibrionales; D_4__Desulfovibrionaceae; D_5__Desulfovibrio; D_6__uncultured delta proteobacterium
New.ReferenceOTU587	29.98923779765752	3.9494065940744996e-05	0.0012829813290767915	0.7479781148517695	0.0	0.0	3.6666666666666665	0.7142857142857143	2.1	3.25	4.166666666666667	D_0__Bacteria; D_1__Firmicutes; D_2__Clostridia; D_3__Clostridiales; D_4__Christensenellaceae; D_5__uncultured; D_6__uncultured bacterium
New.CleanUp.ReferenceOTU58	29.882590714371098	4.138097525178646e-05	0.0013419765244753147	0.7837142902935837	0.0	0.0	1.8888888888888888	0.5714285714285714	0.7	1.75	1.1666666666666667	D_0__Bacteria; D_1__Firmicutes; D_2__Clostridia; D_3__Clostridiales; D_4__Christensenellaceae; D_5__uncultured; D_6__uncultured bacterium
New.CleanUp.ReferenceOTU562	29.870079562715606	4.160810223401885e-05	0.0013470356379659538	0.788015848210083	0.0	0.0	0.0	2.0	0.05	0.25	0.8333333333333334	D_0__Bacteria; D_1__Firmicutes; D_2__Bacilli; D_3__Lactobacillales; D_4__Lactobacillaceae; D_5__Lactobacillus
New.CleanUp.ReferenceOTU84	29.858733396352907	4.1815146831392685e-05	0.0013514284399995667	0.7919370658397461	0.0	0.0	2.2222222222222223	0.5714285714285714	1.5	1.125	0.8333333333333334	D_0__Bacteria; D_1__Firmicutes; D_2__Clostridia; D_3__Clostridiales; D_4__Ruminococcaceae; D_5__Ruminococcus 1; D_6__uncultured bacterium
JN680565.1.1446	29.824093793736427	4.2453579491342487e-05	0.0013691479383599427	0.8040283419865354	0.0	0.0	4.111111111111111	4.0	2.2	7.5625	7.833333333333333	D_0__Bacteria; D_1__Bacteroidetes; D_2__Bacteroidia; D_3__Bacteroidales; D_4__Porphyromonadaceae; D_5__uncultured
New.CleanUp.ReferenceOTU60	29.821165044643656	4.25079987198715e-05	0.0013691479383599427	0.8050589877556463	0.0	0.0	5.0	2.142857142857143	1.5	0.9375	4.833333333333333	D_0__Bacteria; D_1__Proteobacteria; D_2__Deltaproteobacteria; D_3__Desulfovibrionales; D_4__Desulfovibrionaceae; D_5__Desulfovibrio; D_6__uncultured bacterium
EF096610.1.1402	29.787395443340838	4.314048312877321e-05	0.001387160628142336	0.8170376099758359	0.0	0.0	6.111111111111111	11.428571428571429	3.15	2.875	5.166666666666667	D_0__Bacteria; D_1__Firmicutes; D_2__Clostridia; D_3__Clostridiales; D_4__Ruminococcaceae; D_5__Ruminiclostridium 9; D_6__uncultured bacterium
New.ReferenceOTU542	29.740259740259727	4.403890841310329e-05	0.0014136489600606156	0.8340528864357633	0.0	0.0	0.1111111111111111	0.0	0.0	0.0	0.5	D_0__Bacteria; D_1__Firmicutes; D_2__Clostridia; D_3__Clostridiales; D_4__Ruminococcaceae
AF287748.1.1499	29.73391687677395	4.416121102203351e-05	0.001415176269959886	0.8363691755462926	0.0	0.0	0.0	0.0	0.1	0.125	1.0	D_0__Bacteria; D_1__Actinobacteria; D_2__Actinobacteria; D_3__Actinomycetales; D_4__Actinomycetaceae; D_5__Actinomyces
New.ReferenceOTU504	29.712019902371644	4.458601591804741e-05	0.001426375938297128	0.8444145554718998	1.9444444444444444	7.8	2.0	1.7142857142857142	0.5	2.75	1.8333333333333333	D_0__Bacteria; D_1__Bacteroidetes; D_2__Flavobacteriia; D_3__Flavobacteriales; D_4__Blattabacteriaceae; D_5__Blattabacterium
New.CleanUp.ReferenceOTU1368	29.706766917293045	4.4688524691474625e-05	0.0014272444673386812	0.846355969131838	0.0	0.0	0.0	0.7142857142857143	0.1	0.0	0.0	D_0__Bacteria; D_1__Proteobacteria; D_2__Gammaproteobacteria; D_3__Enterobacteriales; D_4__Enterobacteriaceae; D_5__Raoultella; D_6__Lelliottia amnigena
New.ReferenceOTU465	29.695846839430402	4.490237034528591e-05	0.0014316599191403533	0.8504059919693698	2.7222222222222223	8.0	3.0	4.142857142857143	0.7	2.875	2.8333333333333335	D_0__Bacteria; D_1__Bacteroidetes; D_2__Flavobacteriia; D_3__Flavobacteriales; D_4__Blattabacteriaceae; D_5__Blattabacterium
JPZV01256166.399856.401363	29.681158833143318	4.519160058945594e-05	0.0014384600396028673	0.8558837235637061	0.0	0.0	7.777777777777778	3.857142857142857	7.35	4.5625	1.0	D_0__Bacteria; D_1__Bacteroidetes; D_2__Bacteroidia; D_3__Bacteroidales; D_4__Porphyromonadaceae; D_5__Dysgonomonas
JQ710394.1.1398	29.665634992211125	4.54992940525589e-05	0.0014439573577670244	0.861711130061413	0.1111111111111111	0.0	2.0	0.0	3.2	2.6875	2.1666666666666665	D_0__Bacteria; D_1__Bacteroidetes; D_2__Bacteroidia; D_3__Bacteroidales; D_4__Rikenellaceae; D_5__Alistipes; D_6__uncultured bacterium
New.CleanUp.ReferenceOTU185	29.662150515915133	4.556864324204674e-05	0.0014439573577670244	0.8630245343611233	0.0	0.0	0.1111111111111111	0.2857142857142857	0.05	0.8125	0.6666666666666666	D_0__Bacteria; D_1__Firmicutes; D_2__Clostridia; D_3__Clostridiales; D_4__Christensenellaceae; D_5__uncultured; D_6__uncultured bacterium
New.ReferenceOTU281	29.660926163545867	4.559303553221821e-05	0.0014439573577670244	0.8634864999446806	0.0	0.0	2.3333333333333335	0.2857142857142857	0.35	1.0625	1.0	D_0__Bacteria; D_1__Proteobacteria; D_2__Deltaproteobacteria; D_3__Desulfovibrionales; D_4__Desulfovibrionaceae; D_5__Desulfovibrio; D_6__uncultured bacterium
New.ReferenceOTU454	29.635469934072177	4.6103127473589914e-05	0.001455998561180818	0.8731471312223194	0.0	0.0	0.8888888888888888	1.8571428571428572	0.4	1.375	0.6666666666666666	D_0__Bacteria; D_1__Bacteroidetes; D_2__Bacteroidia; D_3__Bacteroidales; D_4__Porphyromonadaceae; D_5__uncultured; D_6__uncultured Bacteroidetes bacterium
New.CleanUp.ReferenceOTU10791	29.63428571428567	4.6126993859680594e-05	0.001455998561180818	0.8735991367084908	0.0	0.0	0.0	0.5714285714285714	0.05	0.0	0.16666666666666666	D_0__Bacteria; D_1__Proteobacteria; D_2__Gammaproteobacteria; D_3__Enterobacteriales; D_4__Enterobacteriaceae
New.CleanUp.ReferenceOTU531	29.56342412174247	4.757759444594512e-05	0.0014992879554272124	0.9010720612117546	0.0	0.0	0.7777777777777778	1.0	0.15	0.875	1.5	D_0__Bacteria; D_1__Bacteroidetes; D_2__Flavobacteriia; D_3__Flavobacteriales; D_4__Blattabacteriaceae; D_5__Blattabacterium; Ambiguous_taxa
New.CleanUp.ReferenceOTU506	29.49838312676657	4.8948730497628634e-05	0.0015399335662700808	0.9270400068945887	0.0	0.0	0.1111111111111111	1.1428571428571428	0.05	0.0	0.0	D_0__Bacteria; D_1__Firmicutes; D_2__Erysipelotrichia; D_3__Erysipelotrichales; D_4__Erysipelotrichaceae; D_5__Breznakia; Ambiguous_taxa
New.CleanUp.ReferenceOTU446	29.484046217391796	4.925618840441665e-05	0.0015470364049606086	0.9328629521912469	0.0	0.0	0.8888888888888888	0.0	0.1	0.75	0.0	D_0__Bacteria; D_1__Proteobacteria; D_2__Deltaproteobacteria; D_3__Desulfovibrionales; D_4__Desulfovibrionaceae; D_5__Desulfovibrio
New.ReferenceOTU10	29.46973838746599	4.9564927781685817e-05	0.0015530880503003064	0.9387101672573477	0.0	0.0	41.333333333333336	39.57142857142857	5.8	29.4375	9.166666666666666	D_0__Bacteria; D_1__Bacteroidetes; D_2__Bacteroidia; D_3__Bacteroidales; D_4__Porphyromonadaceae; D_5__Parabacteroides; D_6__uncultured bacterium
DQ113713.1.1416	29.467524221514246	4.9612876626626824e-05	0.0015530880503003064	0.9396182704316854	0.0	0.0	2.5555555555555554	1.1428571428571428	0.7	2.9375	1.1666666666666667	D_0__Bacteria; D_1__Firmicutes; D_2__Clostridia; D_3__Clostridiales; D_4__Peptostreptococcaceae; D_5__Intestinibacter; D_6__uncultured bacterium
New.ReferenceOTU470	29.45899667167233	4.9797974070221046e-05	0.0015551930458948529	0.9431238309159163	2.888888888888889	6.0	1.7777777777777777	2.2857142857142856	0.6	2.6875	2.1666666666666665	D_0__Bacteria; D_1__Bacteroidetes; D_2__Flavobacteriia; D_3__Flavobacteriales; D_4__Blattabacteriaceae; D_5__Blattabacterium
New.CleanUp.ReferenceOTU609	29.453661755987227	4.991412008292778e-05	0.0015551930458948529	0.9453235202505693	0.0	0.0	0.8888888888888888	0.14285714285714285	0.0	0.5	0.8333333333333334	D_0__Bacteria; D_1__Firmicutes; D_2__Clostridia; D_3__Clostridiales; D_4__Ruminococcaceae; D_5__uncultured
New.ReferenceOTU30	29.453095317139734	4.992646770706323e-05	0.0015551930458948529	0.9455573719040705	0.0	0.2	9.222222222222221	1.4285714285714286	22.25	22.5625	32.333333333333336	D_0__Bacteria; D_1__Proteobacteria; D_2__Deltaproteobacteria; D_3__Desulfobacterales; D_4__Desulfobulbaceae; D_5__Desulfobulbus
KM650550.1.1433	29.384262875592384	5.144964457232123e-05	0.0016000079122416942	0.9744048185551918	0.0	0.0	0.1111111111111111	0.0	1.95	0.1875	0.0	D_0__Bacteria; D_1__Firmicutes; D_2__Clostridia; D_3__Clostridiales; D_4__Ruminococcaceae; D_5__Papillibacter
New.CleanUp.ReferenceOTU1543	29.34776906095602	5.227576704181414e-05	0.0016230340196801934	0.990050752004918	0.0	0.0	1.0	0.2857142857142857	0.25	2.4375	0.3333333333333333	D_0__Bacteria; D_1__Synergistetes; D_2__Synergistia; D_3__Synergistales; D_4__Synergistaceae; D_5__uncultured; D_6__uncultured bacterium
GQ182581.1.1439	29.33721959946615	5.251701466959488e-05	0.0016278555496357734	0.9946197408274575	0.0	0.0	0.6666666666666666	0.0	1.6	0.3125	0.3333333333333333	D_0__Bacteria; D_1__Firmicutes; D_2__Clostridia; D_3__Clostridiales; D_4__Peptococcaceae; D_5__uncultured; D_6__uncultured bacterium
New.CleanUp.ReferenceOTU9	29.28892414949768	5.363558678502347e-05	0.0016598110753620254	1.0	0.0	0.0	10.333333333333334	0.0	3.95	4.0	2.1666666666666665	D_0__Bacteria; D_1__Firmicutes; D_2__Clostridia; D_3__Clostridiales; D_4__Ruminococcaceae; D_5__Ruminococcaceae UCG-010
AF395326.1.1435	29.265873015872923	5.4177753337035534e-05	0.001673853948532	1.0	0.0	0.0	0.0	0.5714285714285714	0.0	0.0625	0.3333333333333333	D_0__Bacteria; D_1__Firmicutes; D_2__Bacilli; D_3__Lactobacillales; D_4__Enterococcaceae; D_5__Enterococcus; D_6__Enterococcus faecalis
AJ576363.1.1455	29.247573046039342	5.461202968927133e-05	0.0016820161052927718	1.0	0.0	0.0	1.2222222222222223	0.8571428571428571	2.95	2.875	6.833333333333333	D_0__Bacteria; D_1__Firmicutes; D_2__Clostridia; D_3__Clostridiales; D_4__Christensenellaceae; D_5__Christensenellaceae R-7 group
KF856609.1.1444	29.24344645779312	5.471043257829595e-05	0.0016820161052927718	1.0	0.0	0.0	0.8888888888888888	4.714285714285714	0.75	0.6875	1.3333333333333333	D_0__Bacteria; D_1__Firmicutes; D_2__Bacilli; D_3__Lactobacillales; D_4__Enterococcaceae; D_5__Enterococcus; D_6__Enterococcus lactis
New.CleanUp.ReferenceOTU151	29.242318293039872	5.473736538896903e-05	0.0016820161052927718	1.0	0.0	0.0	0.7777777777777778	0.0	2.0	0.6875	0.6666666666666666	D_0__Bacteria; D_1__Firmicutes; D_2__Clostridia; D_3__Clostridiales; D_4__Ruminococcaceae
New.ReferenceOTU32	29.239814414385513	5.479718765328899e-05	0.0016820161052927718	1.0	0.0	0.0	5.555555555555555	76.71428571428571	12.6	7.6875	5.333333333333333	D_0__Bacteria; D_1__Firmicutes; D_2__Clostridia; D_3__Clostridiales; D_4__Lachnospiraceae; D_5__Lachnospiraceae UCG-010
AM277667.1.1468	29.229895620603575	5.50348021800298e-05	0.001686576243507418	1.0	0.0	0.0	1.3333333333333333	0.0	0.65	0.625	0.8333333333333334	D_0__Bacteria; D_1__Firmicutes; D_2__Clostridia; D_3__Clostridiales; D_4__Ruminococcaceae; D_5__Anaerotruncus; D_6__uncultured bacterium
LN561199.1.1373	29.212295278560465	5.545894770318774e-05	0.0016968287731028637	1.0	0.0	0.0	2.3333333333333335	1.8571428571428572	2.7	9.9375	54.333333333333336	D_0__Bacteria; D_1__Firmicutes; D_2__Clostridia; D_3__Clostridiales; D_4__Lachnospiraceae; D_5__Lachnoclostridium
New.CleanUp.ReferenceOTU14	29.196785640542043	5.583538951005217e-05	0.001705591035372384	1.0	0.0	0.2	2.5555555555555554	0.0	1.25	5.5625	10.166666666666666	D_0__Bacteria; D_1__Proteobacteria; D_2__Deltaproteobacteria; D_3__Desulfovibrionales; D_4__Desulfovibrionaceae; D_5__Desulfovibrio
New.ReferenceOTU283	29.180951899505608	5.622230542790656e-05	0.0017125272435727838	1.0	0.0	0.0	9.333333333333334	0.2857142857142857	9.95	1.0	9.0	D_0__Bacteria; D_1__Proteobacteria; D_2__Deltaproteobacteria; D_3__Desulfovibrionales; D_4__Desulfovibrionaceae; D_5__Desulfovibrio
JN680670.1.1506	29.180095639090915	5.624330458325527e-05	0.0017125272435727838	1.0	0.0	0.0	6.444444444444445	1.1428571428571428	3.45	3.5625	1.6666666666666667	D_0__Bacteria; D_1__Proteobacteria; D_2__Deltaproteobacteria; D_3__Desulfovibrionales; D_4__Desulfovibrionaceae; D_5__Desulfovibrio
EU778456.1.1401	29.157481444050294	5.6800718339153357e-05	0.001726723602929736	1.0	0.0	0.0	0.2222222222222222	1.4285714285714286	0.05	0.0625	0.16666666666666666	D_0__Bacteria; D_1__Firmicutes; D_2__Bacilli; D_3__Lactobacillales
New.CleanUp.ReferenceOTU266	29.145504894742206	5.709813651052636e-05	0.0017329833451488123	1.0	0.0	0.0	1.1111111111111112	1.0	0.15	0.8125	0.8333333333333334	D_0__Bacteria; D_1__Bacteroidetes; D_2__Flavobacteriia; D_3__Flavobacteriales; D_4__Blattabacteriaceae; D_5__Blattabacterium
New.CleanUp.ReferenceOTU593	29.106986542751915	5.806516165688693e-05	0.0017595137545916508	1.0	0.0	0.0	0.1111111111111111	1.8571428571428572	0.35	0.25	0.16666666666666666	D_0__Bacteria; D_1__Proteobacteria; D_2__Gammaproteobacteria; D_3__Enterobacteriales; D_4__Enterobacteriaceae; D_5__Xenorhabdus
New.CleanUp.ReferenceOTU1777	29.04036172161172	5.9776210998741894e-05	0.0018084691055993175	1.0	0.0	1.2	0.5555555555555556	0.5714285714285714	0.0	0.375	0.3333333333333333	D_0__Bacteria; D_1__Bacteroidetes; D_2__Flavobacteriia; D_3__Flavobacteriales; D_4__Blattabacteriaceae; D_5__Blattabacterium
JF722657.1.1412	29.036426960164444	5.9878808423710385e-05	0.0018086838161669077	1.0	0.0	0.0	0.1111111111111111	12.0	0.0	5.9375	0.3333333333333333	D_0__Bacteria; D_1__Proteobacteria; D_2__Gammaproteobacteria; D_3__Xanthomonadales; D_4__Xanthomonadaceae; D_5__Luteibacter; Ambiguous_taxa
KF318225.1.1424	29.010837046436503	6.055031909556054e-05	0.0018260549257178682	1.0	0.0	0.0	3.111111111111111	0.0	0.75	1.0625	5.333333333333333	D_0__Bacteria; D_1__Proteobacteria; D_2__Deltaproteobacteria; D_3__Desulfovibrionales; D_4__Desulfovibrionaceae; D_5__Desulfovibrio
New.CleanUp.ReferenceOTU2520	28.92742499611378	6.279128866335735e-05	0.0018906267344917724	1.0	0.05555555555555555	1.8	0.6666666666666666	0.42857142857142855	0.1	0.5625	0.3333333333333333	D_0__Bacteria; D_1__Bacteroidetes; D_2__Flavobacteriia; D_3__Flavobacteriales; D_4__Blattabacteriaceae; D_5__Blattabacterium; Ambiguous_taxa
New.ReferenceOTU612	28.87226205338562	6.431817682468393e-05	0.0019335269061629982	1.0	0.0	0.0	0.3333333333333333	0.0	1.35	0.125	1.0	D_0__Bacteria; D_1__Firmicutes; D_2__Clostridia; D_3__Clostridiales; D_4__Christensenellaceae; D_5__Christensenellaceae R-7 group; D_6__uncultured bacterium
New.ReferenceOTU368	28.80350120567317	6.627295364148126e-05	0.0019891338653185635	1.0	1.2222222222222223	5.4	1.2222222222222223	2.5714285714285716	0.4	2.125	1.5	D_0__Bacteria; D_1__Bacteroidetes; D_2__Flavobacteriia; D_3__Flavobacteriales; D_4__Blattabacteriaceae; D_5__Blattabacterium; Ambiguous_taxa
New.CleanUp.ReferenceOTU6	28.741302602220482	6.809172456417154e-05	0.0020393212408531826	1.0	0.0	0.0	9.777777777777779	0.0	2.55	4.875	6.333333333333333	D_0__Bacteria; D_1__Firmicutes; D_2__Clostridia; D_3__Clostridiales; D_4__Ruminococcaceae; D_5__Ruminococcaceae UCG-014; D_6__uncultured bacterium
AJ408969.1.1494	28.73898540300791	6.816042797719334e-05	0.0020393212408531826	1.0	0.0	0.0	2.111111111111111	78.71428571428571	5.95	27.5	5.833333333333333	D_0__Bacteria; D_1__Firmicutes; D_2__Clostridia; D_3__Clostridiales; D_4__Lachnospiraceae; D_5__uncultured; D_6__uncultured organism
KF048930.1.1477	28.717532467532376	6.879975743316633e-05	0.002055202848622614	1.0	0.0	0.0	0.0	0.0	0.0	0.0625	0.5	D_0__Bacteria; D_1__Firmicutes; D_2__Bacilli; D_3__Lactobacillales; D_4__Lactobacillaceae; D_5__Pediococcus; D_6__Pediococcus pentosaceus
EU306161.1.1692	28.707430882932492	6.910284990224133e-05	0.002061006101257557	1.0	0.0	0.0	13.11111111111111	3.4285714285714284	3.25	3.5625	9.5	D_0__Bacteria; D_1__Firmicutes; D_2__Bacilli; D_3__Lactobacillales; D_4__Lactobacillaceae; D_5__Lactobacillus
New.ReferenceOTU336	28.691725659231427	6.957670084790852e-05	0.002071876002136068	1.0	0.0	0.0	0.7777777777777778	0.2857142857142857	4.0	2.125	1.0	D_0__Bacteria
New.CleanUp.ReferenceOTU67	28.675693679833792	7.006372470317157e-05	0.002083103425672475	1.0	0.0	0.0	2.0	0.0	2.6	2.1875	2.6666666666666665	D_0__Bacteria; D_1__Tenericutes; D_2__Mollicutes; D_3__Mollicutes RF9; D_4__uncultured bacterium; D_5__uncultured bacterium; D_6__uncultured bacterium
GAYD01002234.1.1346	28.55371672370591	7.388124383846498e-05	0.002193161249305154	1.0	17.333333333333332	18.4	10.555555555555555	14.0	4.4	11.8125	8.666666666666666	D_0__Bacteria; D_1__Bacteroidetes; D_2__Flavobacteriia; D_3__Flavobacteriales; D_4__Blattabacteriaceae; D_5__Blattabacterium
HM322034.1.1348	28.543220971831545	7.42191828531173e-05	0.002199745076768683	1.0	0.0	0.0	0.5555555555555556	0.0	0.05	1.125	1.0	D_0__Bacteria; D_1__Planctomycetes; D_2__Planctomycetacia; D_3__Planctomycetales; D_4__Planctomycetaceae; D_5__Isosphaera; D_6__uncultured bacterium
New.CleanUp.ReferenceOTU100	28.533492367584024	7.453378622816227e-05	0.0022056177771486957	1.0	0.0	0.0	0.7777777777777778	0.0	3.55	0.875	1.6666666666666667	D_0__Bacteria; D_1__Tenericutes; D_2__Mollicutes; D_3__Mollicutes RF9; D_4__uncultured bacterium; D_5__uncultured bacterium; D_6__uncultured bacterium
New.ReferenceOTU521	28.365044660932217	8.019488452398436e-05	0.002369439809671981	1.0	0.0	0.0	0.6666666666666666	1.8571428571428572	3.75	0.1875	1.0	D_0__Bacteria; D_1__Saccharibacteria; D_2__uncultured Candidatus Saccharibacteria bacterium; D_3__uncultured Candidatus Saccharibacteria bacterium; D_4__uncultured Candidatus Saccharibacteria bacterium; D_5__uncultured Candidatus Saccharibacteria bacterium; D_6__uncultured Candidatus Saccharibacteria bacterium
KM650915.1.1453	28.329740170408254	8.14342010747693e-05	0.0024023089317056945	1.0	0.0	0.0	3.5555555555555554	0.5714285714285714	2.35	2.75	1.1666666666666667	D_0__Bacteria; D_1__Bacteroidetes; D_2__Bacteroidia; D_3__Bacteroidales; D_4__Porphyromonadaceae; D_5__Dysgonomonas
New.CleanUp.ReferenceOTU785	28.310301622160583	8.21246281681295e-05	0.002418908760305139	1.0	0.0	0.0	0.6666666666666666	0.0	0.25	1.25	1.5	D_0__Bacteria; D_1__Proteobacteria; D_2__Deltaproteobacteria; D_3__Desulfovibrionales; D_4__Desulfovibrionaceae; D_5__Desulfovibrio
New.CleanUp.ReferenceOTU176	28.27955180613504	8.322864966022363e-05	0.0024476201799921975	1.0	0.0	0.0	0.1111111111111111	0.2857142857142857	1.3	0.0625	0.0	D_0__Bacteria; D_1__Firmicutes; D_2__Clostridia; D_3__Clostridiales; D_4__Ruminococcaceae
New.ReferenceOTU570	28.265626702823834	8.373342194044841e-05	0.0024586469428374454	1.0	0.7222222222222222	2.0	4.0	5.285714285714286	2.3	4.5625	3.8333333333333335	D_0__Bacteria; D_1__Bacteroidetes; D_2__Flavobacteriia; D_3__Flavobacteriales; D_4__Blattabacteriaceae; D_5__Blattabacterium
New.ReferenceOTU59	28.251431099826817	8.425111463869097e-05	0.0024700183593532017	1.0	0.0	0.0	14.0	0.0	1.5	8.375	6.5	D_0__Bacteria; D_1__Firmicutes; D_2__Clostridia; D_3__Clostridiales; D_4__Lachnospiraceae; D_5__Tyzzerella 3; D_6__uncultured Lachnospiraceae bacterium
New.ReferenceOTU537	28.21752129750985	8.550059639580265e-05	0.002502775572086718	1.0	0.0	0.0	1.2222222222222223	3.142857142857143	0.55	0.625	0.0	D_0__Bacteria; D_1__Firmicutes; D_2__Clostridia; D_3__Clostridiales; D_4__Ruminococcaceae; D_5__Anaerotruncus; D_6__uncultured bacterium
New.CleanUp.ReferenceOTU2560	28.19626230629111	8.629325447364036e-05	0.002522080164315239	1.0	0.7777777777777778	3.0	1.1111111111111112	2.142857142857143	0.25	1.5	1.3333333333333333	D_0__Bacteria; D_1__Bacteroidetes; D_2__Flavobacteriia; D_3__Flavobacteriales; D_4__Blattabacteriaceae; D_5__Blattabacterium
AJ576344.1.1451	28.189764564395773	8.653697411327279e-05	0.0025253062445782333	1.0	0.05555555555555555	0.0	18.88888888888889	4.142857142857143	4.7	7.3125	12.0	D_0__Bacteria; D_1__Bacteroidetes; D_2__Bacteroidia; D_3__Bacteroidales; D_4__Porphyromonadaceae; D_5__uncultured
GU304113.1.1482	28.17728467609003	8.700698425124056e-05	0.0025351158072834533	1.0	0.0	0.0	0.2222222222222222	2.142857142857143	0.05	0.25	0.0	D_0__Bacteria; D_1__Firmicutes; D_2__Clostridia; D_3__Clostridiales; D_4__Lachnospiraceae; D_5__Lachnospiraceae UCG-010
New.CleanUp.ReferenceOTU2744	28.153309204433224	8.791702578207907e-05	0.0025576966993652774	1.0	0.0	0.0	0.4444444444444444	0.0	0.75	0.0	0.3333333333333333	D_0__Bacteria; D_1__Firmicutes; D_2__Clostridia; D_3__Clostridiales; D_4__Peptococcaceae; D_5__uncultured; D_6__uncultured bacterium
New.ReferenceOTU163	28.09392155282909	9.021192998899003e-05	0.002620435187210862	1.0	0.0	0.0	2.111111111111111	2.142857142857143	6.15	2.5625	7.166666666666667	D_0__Bacteria; D_1__Bacteroidetes; D_2__Bacteroidia; D_3__Bacteroidales; D_4__Rikenellaceae; D_5__Alistipes
New.ReferenceOTU168	28.075323985766723	9.094269227849146e-05	0.002637616614184303	1.0	0.0	0.0	3.5555555555555554	0.5714285714285714	5.55	2.875	4.666666666666667	D_0__Bacteria; D_1__Bacteroidetes; D_2__Bacteroidia; D_3__Bacteroidales; D_4__Porphyromonadaceae
New.CleanUp.ReferenceOTU46	28.050732344196764	9.191797256712295e-05	0.0026618264257626018	1.0	0.0	0.0	0.5555555555555556	0.14285714285714285	2.95	1.1875	4.5	Unassigned
New.ReferenceOTU92	27.99036809163166	9.43560075834611e-05	0.0027282571414094193	1.0	0.0	0.0	1.5555555555555556	8.857142857142858	0.75	3.125	9.5	D_0__Bacteria; D_1__Actinobacteria; D_2__Actinobacteria; D_3__Bifidobacteriales; D_4__Bifidobacteriaceae
JN680597.1.1451	27.97790264206994	9.486737667294331e-05	0.0027388616567208435	1.0	0.0	0.0	3.2222222222222223	0.5714285714285714	2.8	3.0	1.6666666666666667	D_0__Bacteria; D_1__Bacteroidetes; D_2__Bacteroidia; D_3__Bacteroidales; D_4__Rikenellaceae; D_5__Alistipes; D_6__uncultured bacterium
AB231594.1.1273	27.917310608352484	9.739231715362855e-05	0.0028074780739308536	1.0	7.444444444444445	7.0	1.3333333333333333	3.142857142857143	1.55	2.5625	1.1666666666666667	D_0__Bacteria; D_1__Bacteroidetes; D_2__Flavobacteriia; D_3__Flavobacteriales; D_4__Blattabacteriaceae; D_5__Blattabacterium; Ambiguous_taxa
New.ReferenceOTU371	27.91112073227162	9.765396552785103e-05	0.0028107423299877973	1.0	0.05555555555555555	0.0	1.6666666666666667	2.4285714285714284	0.8	1.6875	1.8333333333333333	D_0__Bacteria; D_1__Bacteroidetes; D_2__Flavobacteriia; D_3__Flavobacteriales; D_4__Blattabacteriaceae; D_5__Blattabacterium; Ambiguous_taxa
New.ReferenceOTU284	27.82892734047556	0.00010119487550559987	0.0029082393735972017	1.0	0.0	0.0	1.6666666666666667	0.42857142857142855	1.85	1.8125	1.1666666666666667	D_0__Bacteria; D_1__Proteobacteria; D_2__Deltaproteobacteria; D_3__Desulfovibrionales; D_4__Desulfovibrionaceae; D_5__Desulfovibrio
New.CleanUp.ReferenceOTU789	27.808055888212245	0.0001021140385706922	0.00293020875225809	1.0	0.0	0.0	0.2222222222222222	0.14285714285714285	1.1	0.0	0.0	D_0__Bacteria; D_1__Bacteroidetes; D_2__Bacteroidia; D_3__Bacteroidales; D_4__Rikenellaceae; D_5__Alistipes; D_6__uncultured Bacteroidetes bacterium
New.CleanUp.ReferenceOTU1256	27.78249020820448	0.00010325118014568569	0.0029583571872604255	1.0	0.0	0.0	0.0	0.14285714285714285	0.75	0.0625	0.3333333333333333	D_0__Bacteria; D_1__Planctomycetes; D_2__Planctomycetacia; D_3__Planctomycetales; D_4__Planctomycetaceae; D_5__Termite planctomycete cluster; D_6__uncultured planctomycete
New.CleanUp.ReferenceOTU11237	27.750442790897118	0.00010469431212006173	0.002995174587978624	1.0	0.16666666666666666	1.8	0.3333333333333333	0.14285714285714285	0.1	0.5625	0.16666666666666666	D_0__Bacteria; D_1__Bacteroidetes; D_2__Flavobacteriia; D_3__Flavobacteriales; D_4__Blattabacteriaceae; D_5__Blattabacterium; Ambiguous_taxa
JN619866.1.1426	27.67830970143099	0.000108015866908746	0.0030855392207914637	1.0	0.0	0.0	0.7777777777777778	0.0	0.0	0.5	2.0	D_0__Bacteria; D_1__Planctomycetes; D_2__vadinHA49; D_3__uncultured bacterium; D_4__uncultured bacterium; D_5__uncultured bacterium; D_6__uncultured bacterium
KC172339.1.1505	27.62189307019943	0.00011068609142415543	0.0031570540444007225	1.0	0.0	0.0	0.0	0.5714285714285714	0.0	1.5625	0.3333333333333333	D_0__Bacteria; D_1__Proteobacteria; D_2__Betaproteobacteria; D_3__Burkholderiales; D_4__Comamonadaceae; D_5__Variovorax
New.CleanUp.ReferenceOTU207	27.5951819573812	0.0001119729872164003	0.0031889569998366997	1.0	0.0	0.0	1.1111111111111112	1.0	0.1	0.5625	1.8333333333333333	D_0__Bacteria; D_1__Firmicutes; D_2__Bacilli; D_3__Lactobacillales; D_4__Lactobacillaceae; D_5__Lactobacillus; D_6__uncultured bacterium
New.CleanUp.ReferenceOTU173	27.580092606304593	0.00011270648873478851	0.003205027312534774	1.0	0.0	0.0	0.0	0.0	1.35	0.0625	0.16666666666666666	D_0__Bacteria; D_1__Bacteroidetes; D_2__Bacteroidia; D_3__Bacteroidales; D_4__Porphyromonadaceae; D_5__Dysgonomonas; D_6__uncultured bacterium
AY985775.1.1376	27.557281066945894	0.00011382439189328101	0.003231964254972787	1.0	0.0	0.0	16.444444444444443	1.0	6.45	14.8125	16.666666666666668	D_0__Bacteria; D_1__Bacteroidetes; D_2__Bacteroidia; D_3__Bacteroidales; D_4__Bacteroidaceae; D_5__Bacteroides
EU775058.1.1398	27.495801154221503	0.0001168921167167183	0.003313235235142989	1.0	0.1111111111111111	0.0	7.555555555555555	18.0	2.65	8.1875	5.666666666666667	D_0__Bacteria; D_1__Firmicutes; D_2__Clostridia; D_3__Clostridiales; D_4__Lachnospiraceae; D_5__Lachnospiraceae NK4A136 group; D_6__uncultured bacterium
New.CleanUp.ReferenceOTU268	27.492559070737215	0.00011705613808801547	0.003313235235142989	1.0	0.0	0.0	0.0	0.0	1.45	0.0625	0.3333333333333333	D_0__Bacteria; D_1__Planctomycetes; D_2__Planctomycetacia; D_3__Planctomycetales; D_4__Planctomycetaceae; D_5__Termite planctomycete cluster; D_6__uncultured planctomycete
FJ374193.1.1490	27.48949332024199	0.00011721144767653007	0.003313235235142989	1.0	0.0	0.0	2.2222222222222223	0.42857142857142855	1.35	0.8125	1.5	D_0__Bacteria; D_1__Bacteroidetes; D_2__Bacteroidia; D_3__Bacteroidales; D_4__Rikenellaceae; D_5__Alistipes; D_6__uncultured bacterium
New.ReferenceOTU233	27.483244771442045	0.00011752862699002948	0.0033172498756544985	1.0	0.0	0.0	1.7777777777777777	0.2857142857142857	0.15	0.25	0.5	D_0__Bacteria; D_1__Bacteroidetes; D_2__Bacteroidia; D_3__Bacteroidales; D_4__Porphyromonadaceae; D_5__uncultured
New.ReferenceOTU581	27.4613589301521	0.00011864626296218304	0.003343811866429739	1.0	0.0	0.0	3.3333333333333335	0.42857142857142855	0.95	3.6875	1.3333333333333333	D_0__Bacteria; D_1__Synergistetes; D_2__Synergistia; D_3__Synergistales; D_4__Synergistaceae; D_5__uncultured
New.ReferenceOTU170	27.417068095150295	0.00012094026646475119	0.003399571727729127	1.0	0.0	0.0	2.111111111111111	0.2857142857142857	3.3	0.5625	0.0	D_0__Bacteria; D_1__Bacteroidetes; D_2__Bacteroidia; D_3__Bacteroidales; D_4__Porphyromonadaceae; D_5__Paludibacter
AJ973157.1.1529	27.416236483014313	0.00012098375545115537	0.003399571727729127	1.0	0.0	0.2	1.5555555555555556	19.857142857142858	3.85	2.5625	7.333333333333333	D_0__Bacteria; D_1__Firmicutes; D_2__Bacilli; D_3__Lactobacillales; D_4__Lactobacillaceae; D_5__Pediococcus; D_6__Pediococcus pentosaceus
New.ReferenceOTU651	27.38414384228379	0.00012267388610547487	0.003441956635483835	1.0	0.0	0.0	1.7777777777777777	0.0	2.25	4.25	5.333333333333333	D_0__Bacteria; D_1__Firmicutes; D_2__Clostridia; D_3__Clostridiales; D_4__Ruminococcaceae; D_5__Ruminococcaceae UCG-010
New.CleanUp.ReferenceOTU177	27.35440613026822	0.00012426080407792298	0.0034813245095144728	1.0	0.0	0.0	0.0	0.0	1.45	0.0	0.16666666666666666	D_0__Bacteria; D_1__Firmicutes; D_2__Clostridia; D_3__Clostridiales; D_4__Ruminococcaceae; D_5__Ruminococcaceae UCG-014; D_6__uncultured bacterium
New.CleanUp.ReferenceOTU523	27.34829695767193	0.00012458931483305116	0.0034853722800932876	1.0	0.0	0.0	0.6666666666666666	0.42857142857142855	0.1	0.1875	0.8333333333333334	D_0__Bacteria; D_1__Bacteroidetes; D_2__Bacteroidia; D_3__Bacteroidales; D_4__Rikenellaceae; D_5__Alistipes; D_6__uncultured bacterium
New.ReferenceOTU560	27.340062048703164	0.00012503349145599532	0.0034926390777066303	1.0	0.0	0.0	2.2222222222222223	0.2857142857142857	2.7	0.6875	2.3333333333333335	D_0__Bacteria; D_1__Firmicutes; D_2__Clostridia; D_3__Clostridiales; D_4__Lachnospiraceae; D_5__Tyzzerella
New.ReferenceOTU495	27.265156157499256	0.00012914627900033202	0.00360221116051147	1.0	2.888888888888889	6.0	1.5555555555555556	3.0	0.55	1.625	1.3333333333333333	D_0__Bacteria; D_1__Bacteroidetes; D_2__Flavobacteriia; D_3__Flavobacteriales; D_4__Blattabacteriaceae; D_5__Blattabacterium
New.CleanUp.ReferenceOTU687	27.217038043366788	0.00013185844482463966	0.003672451597843898	1.0	0.0	0.0	0.8888888888888888	0.14285714285714285	1.6	0.5625	1.3333333333333333	D_0__Bacteria; D_1__Proteobacteria; D_2__Deltaproteobacteria; D_3__Desulfovibrionales; D_4__Desulfovibrionaceae; D_5__Desulfovibrio
JN680686.1.1513	27.11909130806914	0.00013755415905258346	0.0038254599387619356	1.0	0.0	0.0	1.3333333333333333	0.0	1.85	1.125	0.16666666666666666	D_0__Bacteria; D_1__Planctomycetes; D_2__vadinHA49
New.CleanUp.ReferenceOTU302	27.107844447414138	0.00013822353042715834	0.0038384390656304277	1.0	0.0	0.0	0.0	0.14285714285714285	0.75	0.0	0.0	Unassigned
KM650950.1.1459	27.09131853674371	0.00013921293091109248	0.003860254317020762	1.0	0.05555555555555555	0.0	0.2222222222222222	0.42857142857142855	1.25	0.375	1.3333333333333333	D_0__Bacteria; D_1__Firmicutes; D_2__Clostridia; D_3__Clostridiales; D_4__Christensenellaceae; D_5__Christensenellaceae R-7 group
New.CleanUp.ReferenceOTU71	27.085707042772796	0.00013955047703893695	0.003863956848889513	1.0	0.0	0.0	0.0	0.0	3.05	0.0625	2.8333333333333335	D_0__Bacteria; D_1__Firmicutes; D_2__Clostridia; D_3__Clostridiales; D_4__Ruminococcaceae; D_5__Ruminococcaceae UCG-014; D_6__uncultured bacterium
KM650706.1.1449	27.069293381673397	0.00014054244814957646	0.0038857422270143485	1.0	0.0	0.0	2.3333333333333335	0.0	7.6	1.625	0.3333333333333333	D_0__Bacteria; D_1__Bacteroidetes; D_2__Bacteroidia; D_3__Bacteroidales; D_4__COB P4-1 termite group; D_5__uncultured bacterium; D_6__uncultured bacterium
JN680679.1.1484	27.033244542844255	0.00014274558952987268	0.003940901924353146	1.0	0.0	0.0	0.1111111111111111	0.0	1.05	0.0	0.0	D_0__Bacteria; D_1__Elusimicrobia; D_2__Elusimicrobia; D_3__Lineage I; D_4__Unknown Family; D_5__Candidatus Endomicrobium
New.ReferenceOTU301	27.013212671926716	0.00014398455089803433	0.0039693208289052	1.0	0.0	0.0	1.5555555555555556	0.8571428571428571	0.3	0.875	0.16666666666666666	D_0__Bacteria; D_1__Proteobacteria; D_2__Deltaproteobacteria; D_3__Desulfovibrionales; D_4__Desulfovibrionaceae; D_5__Desulfovibrio; D_6__uncultured Desulfovibrionaceae bacterium
HG798388.1.1399	27.00653728062702	0.00014439977466881615	0.00397498158786731	1.0	0.0	0.0	0.0	1.0	0.0	0.125	0.16666666666666666	D_0__Bacteria; D_1__Firmicutes; D_2__Bacilli; D_3__Lactobacillales; D_4__Enterococcaceae; D_5__Enterococcus
LN561456.1.1394	27.00015454044368	0.0001447979005527659	0.003980155934062168	1.0	0.16666666666666666	0.0	11.11111111111111	108.85714285714286	4.4	2.1875	1.1666666666666667	D_0__Bacteria; D_1__Firmicutes; D_2__Erysipelotrichia; D_3__Erysipelotrichales; D_4__Erysipelotrichaceae; D_5__Breznakia; Ambiguous_taxa
New.CleanUp.ReferenceOTU175	26.96966291896608	0.00014671483371898729	0.004027003240295508	1.0	0.0	0.0	3.2222222222222223	0.5714285714285714	0.95	2.875	1.3333333333333333	D_0__Bacteria; D_1__Bacteroidetes; D_2__Bacteroidia; D_3__Bacteroidales; D_4__Rikenellaceae; D_5__Alistipes; D_6__uncultured bacterium
KM650511.1.1451	26.937403026064743	0.00014877021492090052	0.004077509551934783	1.0	0.0	0.0	1.8888888888888888	0.14285714285714285	4.8	0.1875	0.0	D_0__Bacteria; D_1__Bacteroidetes; D_2__Bacteroidia; D_3__Bacteroidales; D_4__Rikenellaceae; D_5__Rikenellaceae RC9 gut group; D_6__uncultured Bacteroidetes bacterium
JX223908.1.1538	26.894556103190407	0.00015154414342577726	0.004147535451359531	1.0	0.05555555555555555	0.0	3.4444444444444446	0.14285714285714285	2.2	2.5	3.0	D_0__Bacteria; D_1__Firmicutes; D_2__Clostridia; D_3__Clostridiales; D_4__Peptococcaceae; D_5__uncultured; D_6__uncultured bacterium
FJ712577.1.1417	26.88455838789812	0.00015219871213628411	0.004158670736775773	1.0	0.05555555555555555	0.0	26.333333333333332	3.2857142857142856	23.75	11.5625	12.666666666666666	D_0__Bacteria; D_1__Proteobacteria; D_2__Deltaproteobacteria; D_3__Desulfobacterales; D_4__Desulfobulbaceae; D_5__Desulfobulbus; D_6__uncultured bacterium
New.CleanUp.ReferenceOTU525	26.88164208321954	0.00015239017325742576	0.004158670736775773	1.0	0.0	0.0	0.1111111111111111	2.0	0.3	0.125	0.0	D_0__Bacteria; D_1__Proteobacteria; D_2__Gammaproteobacteria; D_3__Enterobacteriales; D_4__Enterobacteriaceae; D_5__Dickeya; D_6__Dickeya zeae
HQ809285.1.1362	26.87702071417161	0.000152694062277918	0.0041609681229949486	1.0	0.0	0.0	0.0	1.2857142857142858	0.1	0.1875	0.3333333333333333	D_0__Bacteria; D_1__Firmicutes; D_2__Bacilli; D_3__Lactobacillales; D_4__Enterococcaceae; D_5__Enterococcus; D_6__Enterococcus faecalis
KM650563.1.1452	26.8531839898352	0.0001542710291507942	0.0041979008923662235	1.0	0.1111111111111111	0.0	3.7777777777777777	2.142857142857143	15.55	2.25	11.333333333333334	D_0__Bacteria; D_1__Saccharibacteria; D_2__Unknown Class; D_3__Unknown Order; D_4__Unknown Family; D_5__Candidatus Saccharimonas; D_6__uncultured Candidatus Saccharibacteria bacterium
New.CleanUp.ReferenceOTU146	26.805392113443574	0.00015748139025832612	0.004278924757383921	1.0	0.0	0.0	0.6666666666666666	0.0	0.0	0.5	1.3333333333333333	D_0__Bacteria; D_1__Firmicutes; D_2__Clostridia; D_3__Clostridiales; D_4__Peptococcaceae; D_5__uncultured; D_6__uncultured bacterium
New.CleanUp.ReferenceOTU649	26.800581848345136	0.00015780814419006657	0.004278924757383921	1.0	0.0	0.0	0.3333333333333333	0.14285714285714285	0.0	0.4375	0.8333333333333334	D_0__Bacteria; D_1__Bacteroidetes; D_2__Bacteroidia; D_3__Bacteroidales; D_4__Porphyromonadaceae; D_5__Parabacteroides; D_6__uncultured bacterium
EU462743.1.1389	26.79884313874723	0.0001579264166751867	0.004278924757383921	1.0	0.1111111111111111	0.0	0.7777777777777778	0.0	18.95	0.75	8.666666666666666	D_0__Bacteria; D_1__Firmicutes; D_2__Clostridia; D_3__Clostridiales; D_4__Ruminococcaceae; D_5__[Eubacterium] coprostanoligenes group; D_6__uncultured bacterium
New.ReferenceOTU349	26.746771318032472	0.0001615093449831791	0.004369750692337755	1.0	0.0	0.0	4.888888888888889	4.428571428571429	0.85	4.4375	1.8333333333333333	D_0__Bacteria; D_1__Firmicutes; D_2__Clostridia; D_3__Clostridiales; D_4__Ruminococcaceae; D_5__Anaerotruncus; D_6__uncultured bacterium
New.CleanUp.ReferenceOTU4	26.73997779298984	0.00016198266815050497	0.00437630492453982	1.0	0.0	0.0	3.6666666666666665	1.0	6.05	5.0625	8.5	D_0__Bacteria; D_1__Firmicutes; D_2__Clostridia; D_3__Clostridiales; D_4__Ruminococcaceae; D_5__Ruminococcaceae UCG-014; D_6__uncultured bacterium
New.CleanUp.ReferenceOTU183	26.722105679296643	0.00016323441576323547	0.004403841310740622	1.0	0.0	0.0	1.8888888888888888	0.0	0.15	0.75	0.8333333333333334	D_0__Bacteria; D_1__Bacteroidetes; D_2__Bacteroidia; D_3__Bacteroidales; D_4__Porphyromonadaceae; D_5__Dysgonomonas; Ambiguous_taxa
JN680578.1.1454	26.70257792161281	0.00016461304101001692	0.004432360319057362	1.0	0.0	0.0	0.4444444444444444	2.142857142857143	7.55	0.5625	0.8333333333333334	D_0__Bacteria; D_1__Bacteroidetes; D_2__Bacteroidia; D_3__Bacteroidales; D_4__Porphyromonadaceae; D_5__Dysgonomonas; D_6__uncultured Bacteroidetes bacterium
New.ReferenceOTU562	26.69956785949282	0.00016482656595615038	0.004432360319057362	1.0	0.0	0.0	8.333333333333334	0.0	0.15	1.625	3.0	D_0__Bacteria; D_1__Firmicutes; D_2__Clostridia; D_3__Clostridiales; D_4__Lachnospiraceae; D_5__uncultured; D_6__uncultured organism
CP015774.4402081.4403943	26.696031588893213	0.00016507776786778085	0.004432360319057362	1.0	1.6111111111111112	0.6	73.44444444444444	594.8571428571429	566.4	113.9375	14.666666666666666	D_0__Bacteria; D_1__Proteobacteria; D_2__Gammaproteobacteria; D_3__Enterobacteriales; D_4__Enterobacteriaceae; D_5__Raoultella; D_6__Lelliottia amnigena
New.ReferenceOTU487	26.693924224921513	0.00016522764587647169	0.004432360319057362	1.0	2.388888888888889	2.8	1.4444444444444444	0.7142857142857143	0.4	1.5	1.5	D_0__Bacteria; D_1__Bacteroidetes; D_2__Flavobacteriia; D_3__Flavobacteriales; D_4__Blattabacteriaceae; D_5__Blattabacterium; Ambiguous_taxa
New.CleanUp.ReferenceOTU827	26.685569620253	0.00016582315737547778	0.004437920619605005	1.0	0.0	0.0	0.0	0.0	0.5	0.0	0.0	D_0__Bacteria; D_1__Firmicutes; D_2__Clostridia; D_3__Clostridiales; D_4__Ruminococcaceae; D_5__Ruminococcaceae NK4A214 group
New.CleanUp.ReferenceOTU431	26.68444369435872	0.0001659035745646731	0.004437920619605005	1.0	0.0	0.0	0.0	0.0	0.6	0.0	0.0	D_0__Bacteria; D_1__Firmicutes; D_2__Clostridia; D_3__Clostridiales; D_4__Ruminococcaceae; D_5__uncultured
New.CleanUp.ReferenceOTU378	26.66082117865256	0.0001675996734834559	0.004476967864743542	1.0	0.0	0.0	0.0	0.0	0.9	0.0	0.0	D_0__Bacteria; D_1__Firmicutes; D_2__Clostridia; D_3__Clostridiales; D_4__Christensenellaceae; D_5__Christensenellaceae R-7 group; D_6__uncultured bacterium
New.CleanUp.ReferenceOTU351	26.656326392986436	0.00016792433225932112	0.004479322434731384	1.0	0.0	0.0	0.0	0.0	0.9	0.0	0.0	D_0__Bacteria; D_1__Firmicutes; D_2__Clostridia; D_3__Clostridiales; D_4__Ruminococcaceae; D_5__Papillibacter
New.ReferenceOTU216	26.64621866441947	0.00016865668366582498	0.004486220410038004	1.0	0.0	0.0	0.0	0.0	2.2	0.0	0.0	D_0__Bacteria; D_1__Bacteroidetes; D_2__Bacteroidia; D_3__Bacteroidales; D_4__Porphyromonadaceae; D_5__uncultured
New.CleanUp.ReferenceOTU66	26.64621866441947	0.00016865668366582498	0.004486220410038004	1.0	0.0	0.0	0.0	0.0	4.25	0.0	0.0	D_0__Bacteria; D_1__Gracilibacteria
New.CleanUp.ReferenceOTU61	26.616198177086325	0.00017085044293523458	0.004538199914095944	1.0	0.0	0.0	1.7777777777777777	0.0	0.4	1.625	2.3333333333333335	D_0__Bacteria; D_1__Bacteroidetes; D_2__Bacteroidia; D_3__Bacteroidales; D_4__Porphyromonadaceae; D_5__Porphyromonas; D_6__uncultured bacterium
New.ReferenceOTU530	26.551563267310502	0.00017566971003182022	0.004659675963995298	1.0	0.0	0.0	5.666666666666667	0.0	1.85	0.875	0.6666666666666666	D_0__Bacteria; D_1__Firmicutes; D_2__Clostridia; D_3__Clostridiales; D_4__Ruminococcaceae; D_5__Ruminococcaceae UCG-014; D_6__uncultured bacterium
New.CleanUp.ReferenceOTU865	26.525030525030196	0.00017768664810061002	0.0047058637783062105	1.0	0.0	0.0	0.0	0.5714285714285714	0.0	0.0	0.16666666666666666	D_0__Bacteria; D_1__Proteobacteria; D_2__Alphaproteobacteria; D_3__Sphingomonadales; D_4__Sphingomonadaceae; D_5__Novosphingobium
New.CleanUp.ReferenceOTU138	26.522137560736418	0.0001779079394512512	0.0047058637783062105	1.0	0.0	0.0	0.7777777777777778	1.8571428571428572	0.15	0.0	0.0	D_0__Bacteria; D_1__Firmicutes; D_2__Clostridia; D_3__Clostridiales; D_4__Lachnospiraceae; D_5__Robinsoniella
New.CleanUp.ReferenceOTU271	26.49819975765955	0.0001797494794097703	0.004747943361982762	1.0	0.0	0.0	0.0	0.0	1.05	0.0625	0.0	D_0__Bacteria; D_1__Firmicutes; D_2__Clostridia; D_3__Clostridiales; D_4__Ruminococcaceae; D_5__Ruminococcaceae UCG-014; D_6__uncultured bacterium
New.CleanUp.ReferenceOTU141139	26.459999999999905	0.0001827272296015818	0.00481987604655203	1.0	0.4444444444444444	0.0	0.0	0.0	0.0	0.0	0.0	D_0__Bacteria; D_1__Bacteroidetes; D_2__Flavobacteriia; D_3__Flavobacteriales; D_4__Blattabacteriaceae; D_5__Blattabacterium; Ambiguous_taxa
New.CleanUp.ReferenceOTU999	26.430308699719305	0.00018507530463377064	0.004875022523586902	1.0	0.0	0.0	0.0	0.0	0.75	0.0625	0.0	D_0__Bacteria; D_1__Firmicutes; D_2__Clostridia; D_3__Clostridiales; D_4__Eubacteriaceae; D_5__Anaerofustis; D_6__uncultured bacterium
New.ReferenceOTU240	26.404756794236345	0.0001871198444041502	0.0049220315738475	1.0	0.0	0.0	2.0	0.8571428571428571	0.35	1.25	0.5	D_0__Bacteria; D_1__Bacteroidetes; D_2__Bacteroidia; D_3__Bacteroidales; D_4__Porphyromonadaceae; D_5__uncultured; D_6__Blattella germanica (German cockroach)
New.CleanUp.ReferenceOTU294	26.381156366886945	0.00018902802754268308	0.004965328451637829	1.0	0.0	0.0	0.3333333333333333	1.7142857142857142	0.05	0.5	0.16666666666666666	D_0__Bacteria; D_1__Firmicutes; D_2__Clostridia; D_3__Clostridiales; D_4__Lachnospiraceae; D_5__uncultured; D_6__uncultured organism
New.CleanUp.ReferenceOTU72	26.37548642514535	0.0001894893167734388	0.004970551482509913	1.0	0.0	0.0	0.6666666666666666	0.14285714285714285	1.85	1.5625	1.3333333333333333	D_0__Bacteria; D_1__Bacteroidetes; D_2__Bacteroidia; D_3__Bacteroidales; D_4__Rikenellaceae; D_5__Alistipes; D_6__uncultured bacterium
New.ReferenceOTU372	26.371045418961398	0.00018985139912417297	0.004973161338883419	1.0	6.222222222222222	6.4	2.2222222222222223	2.5714285714285716	1.95	2.8125	2.6666666666666665	D_0__Bacteria; D_1__Bacteroidetes; D_2__Flavobacteriia; D_3__Flavobacteriales; D_4__Blattabacteriaceae; D_5__Blattabacterium
New.ReferenceOTU490	26.33761605459272	0.00019259894841594305	0.005038165033217604	1.0	1.2222222222222223	3.0	1.0	0.7142857142857143	0.4	1.8125	0.6666666666666666	D_0__Bacteria; D_1__Bacteroidetes; D_2__Flavobacteriia; D_3__Flavobacteriales; D_4__Blattabacteriaceae; D_5__Blattabacterium; Ambiguous_taxa
New.ReferenceOTU395	26.26658511190772	0.00019856787225740408	0.005187140596804105	1.0	13.38888888888889	25.6	10.0	11.142857142857142	5.5	8.9375	9.333333333333334	D_0__Bacteria; D_1__Bacteroidetes; D_2__Flavobacteriia; D_3__Flavobacteriales; D_4__Blattabacteriaceae; D_5__Blattabacterium; Ambiguous_taxa
New.ReferenceOTU388	26.263261804281097	0.00019885156433849076	0.005187396387061538	1.0	3.6666666666666665	5.6	2.111111111111111	3.4285714285714284	1.05	2.6875	3.5	D_0__Bacteria; D_1__Bacteroidetes; D_2__Flavobacteriia; D_3__Flavobacteriales; D_4__Blattabacteriaceae; D_5__Blattabacterium
New.CleanUp.ReferenceOTU199	26.254705129580415	0.0001995838411513831	0.0051990775474593165	1.0	0.0	0.0	1.1111111111111112	0.14285714285714285	1.95	0.1875	0.6666666666666666	D_0__Bacteria; D_1__Firmicutes; D_2__Clostridia; D_3__Clostridiales; D_4__Ruminococcaceae
New.CleanUp.ReferenceOTU136	26.251621608768996	0.00019984837924654853	0.0051990775474593165	1.0	0.0	0.0	1.4444444444444444	0.0	1.8	0.0625	0.5	D_0__Bacteria; D_1__Firmicutes; D_2__Clostridia; D_3__Clostridiales; D_4__Lachnospiraceae; D_5__Tyzzerella 3
New.CleanUp.ReferenceOTU1133	26.19243204970817	0.00020499388486478864	0.005325623025314447	1.0	37.0	64.6	17.444444444444443	20.0	9.45	22.0	22.666666666666668	D_0__Bacteria; D_1__Bacteroidetes; D_2__Flavobacteriia; D_3__Flavobacteriales; D_4__Blattabacteriaceae; D_5__Blattabacterium
KM650542.1.1453	26.161510736853163	0.00020773370894599716	0.005389409196888	1.0	0.0	0.0	0.2222222222222222	0.0	0.6	0.0	0.3333333333333333	D_0__Bacteria; D_1__Firmicutes; D_2__Clostridia; D_3__Clostridiales; D_4__Ruminococcaceae; D_5__Ruminococcaceae NK4A214 group
KJ528317.1.1383	26.15728660796987	0.0002081107872121361	0.005391806017798421	1.0	0.0	1.4	1.2222222222222223	6.285714285714286	0.0	2.1875	4.5	D_0__Bacteria; D_1__Proteobacteria; D_2__Alphaproteobacteria; D_3__Rhizobiales; D_4__Methylobacteriaceae; D_5__Methylobacterium; D_6__uncultured bacterium
JX457218.1.1485	26.136554297520355	0.00020997132522956535	0.0054325777712059264	1.0	0.0	0.0	4.555555555555555	0.5714285714285714	3.4	1.5	5.5	D_0__Bacteria; D_1__Bacteroidetes; D_2__Bacteroidia; D_3__Bacteroidales; D_4__CR-115
New.CleanUp.ReferenceOTU3111	26.118421052631533	0.00021161206624587336	0.0054666002887655205	1.0	0.0	0.0	0.4444444444444444	0.0	0.0	0.0625	0.0	D_0__Bacteria; D_1__Firmicutes; D_2__Clostridia; D_3__Clostridiales; D_4__Ruminococcaceae; D_5__Candidatus Soleaferrea
AB234536.1.1370	26.11565346672911	0.00021186359427392636	0.0054666002887655205	1.0	0.0	0.0	1.6666666666666667	0.0	1.5	0.75	0.16666666666666666	D_0__Bacteria; D_1__Proteobacteria; D_2__Deltaproteobacteria; D_3__Desulfovibrionales; D_4__Desulfovibrionaceae; D_5__Desulfovibrio
New.CleanUp.ReferenceOTU943	26.07040237844618	0.00021601825451972035	0.005566217309318345	1.0	0.0	0.0	0.5555555555555556	0.2857142857142857	1.45	0.6875	0.0	D_0__Bacteria; D_1__Proteobacteria; D_2__Deltaproteobacteria; D_3__Desulfovibrionales; D_4__Desulfovibrionaceae; D_5__Desulfovibrio
JN680613.1.1452	26.025344234079114	0.00022023503033275917	0.005667162010152345	1.0	0.0	0.0	1.3333333333333333	0.7142857142857143	2.45	0.0625	0.5	D_0__Bacteria; D_1__Firmicutes; D_2__Clostridia; D_3__Clostridiales; D_4__Ruminococcaceae; D_5__uncultured
New.CleanUp.ReferenceOTU434	26.00916539517438	0.00022176885614786322	0.00569888787867623	1.0	0.0	0.0	0.6666666666666666	0.42857142857142855	0.1	0.75	1.5	D_0__Bacteria; D_1__Firmicutes; D_2__Clostridia; D_3__Clostridiales; D_4__Ruminococcaceae; D_5__uncultured; D_6__uncultured Firmicutes bacterium
New.CleanUp.ReferenceOTU363	25.98013897941305	0.0002245471433114694	0.00576246388506222	1.0	0.0	0.0	0.2222222222222222	0.0	0.0	0.6875	0.8333333333333334	D_0__Bacteria; D_1__Firmicutes; D_2__Clostridia; D_3__Clostridiales; D_4__Ruminococcaceae; D_5__uncultured; D_6__uncultured Firmicutes bacterium
New.ReferenceOTU447	25.95715822644109	0.0002267710894109211	0.005811661248110196	1.0	1.5555555555555556	5.2	1.0	0.8571428571428571	0.5	1.8125	0.8333333333333334	D_0__Bacteria; D_1__Bacteroidetes; D_2__Flavobacteriia; D_3__Flavobacteriales; D_4__Blattabacteriaceae; D_5__Blattabacterium
New.CleanUp.ReferenceOTU247	25.952753379157908	0.00022719983975424423	0.005814780763656258	1.0	0.0	0.0	1.2222222222222223	1.1428571428571428	0.0	0.75	0.6666666666666666	D_0__Bacteria; D_1__Bacteroidetes; D_2__Bacteroidia; D_3__Bacteroidales; D_4__Porphyromonadaceae; D_5__Dysgonomonas; D_6__uncultured bacterium
New.CleanUp.ReferenceOTU30	25.935924700233155	0.00022884525124010574	0.0058489881420193835	1.0	0.0	0.0	3.5555555555555554	4.428571428571429	0.05	3.0	1.8333333333333333	D_0__Bacteria; D_1__Proteobacteria; D_2__Deltaproteobacteria; D_3__Desulfovibrionales; D_4__Desulfovibrionaceae; D_5__Desulfovibrio
AB198564.1.1344	25.893011514920932	0.00023309443953306334	0.0059495627901842135	1.0	0.0	0.0	3.3333333333333335	0.0	3.15	0.0	0.0	D_0__Bacteria; D_1__Elusimicrobia; D_2__Elusimicrobia; D_3__Elusimicrobiales; D_4__Elusimicrobiaceae; D_5__Elusimicrobium
New.ReferenceOTU27	25.865488462278016	0.00023586058277176363	0.006012064033801388	1.0	0.0	0.2	13.444444444444445	0.42857142857142855	7.25	13.6875	25.0	D_0__Bacteria; D_1__Bacteroidetes; D_2__Bacteroidia; D_3__Bacteroidales; D_4__Bacteroidaceae; D_5__Bacteroides
New.CleanUp.ReferenceOTU3	25.82394683107902	0.00024009704657967316	0.006111825222005954	1.0	0.0	0.0	12.777777777777779	1.7142857142857142	2.55	2.25	11.0	D_0__Bacteria; D_1__Saccharibacteria; D_2__Unknown Class; D_3__Unknown Order; D_4__Unknown Family; D_5__Candidatus Saccharimonas; D_6__uncultured bacterium
New.CleanUp.ReferenceOTU632	25.82075038171342	0.00024042611605900032	0.0061119868618005465	1.0	0.0	0.0	0.0	1.5714285714285714	0.7	0.0	0.0	D_0__Bacteria; D_1__Proteobacteria; D_2__Gammaproteobacteria; D_3__Enterobacteriales; D_4__Enterobacteriaceae; D_5__Kluyvera; D_6__Kluyvera ascorbata
JN680594.1.1445	25.81279226081802	0.00024124732551977917	0.006124642222545708	1.0	0.0	0.0	9.555555555555555	0.0	12.1	4.5	8.833333333333334	D_0__Bacteria; D_1__Bacteroidetes; D_2__Bacteroidia; D_3__Bacteroidales; D_4__Marinilabiaceae; D_5__uncultured
New.CleanUp.ReferenceOTU17	25.806600665370166	0.00024188815742903316	0.006132690513451752	1.0	0.0	0.0	4.111111111111111	0.0	1.2	3.875	4.666666666666667	D_0__Bacteria; D_1__Planctomycetes; D_2__vadinHA49
JF920335.1.1373	25.743308419614774	0.000248535970364749	0.006292811153393022	1.0	0.0	0.0	5.0	15.142857142857142	10.4	3.5625	7.333333333333333	D_0__Bacteria; D_1__Firmicutes; D_2__Bacilli; D_3__Lactobacillales; D_4__Enterococcaceae
KM650913.1.1442	25.697323428381335	0.00025347861958935233	0.0064093879524736224	1.0	0.0	0.0	8.0	0.0	0.25	1.75	1.1666666666666667	D_0__Bacteria; D_1__Bacteroidetes; D_2__Bacteroidia; D_3__Bacteroidales; D_4__Bacteroidaceae; D_5__Bacteroides
New.ReferenceOTU409	25.688198775844345	0.0002544708350472011	0.006425897526611923	1.0	15.833333333333334	25.8	12.0	11.285714285714286	7.2	13.9375	12.0	D_0__Bacteria; D_1__Bacteroidetes; D_2__Flavobacteriia; D_3__Flavobacteriales; D_4__Blattabacteriaceae; D_5__Blattabacterium; Ambiguous_taxa
FJ374201.1.1485	25.647652024595416	0.0002589264088827569	0.006529703405899511	1.0	0.0	0.0	2.111111111111111	0.2857142857142857	1.6	1.0625	0.6666666666666666	D_0__Bacteria; D_1__Firmicutes; D_2__Clostridia; D_3__Clostridiales; D_4__Christensenellaceae; D_5__Christensenellaceae R-7 group; D_6__uncultured bacterium
New.CleanUp.ReferenceOTU286	25.52188595479061	0.0002732415147504891	0.006881543946621693	1.0	0.0	0.0	0.4444444444444444	0.0	1.4	0.1875	0.6666666666666666	D_0__Bacteria; D_1__Firmicutes; D_2__Clostridia; D_3__Clostridiales; D_4__Ruminococcaceae; D_5__uncultured
New.ReferenceOTU172	25.500028908083873	0.00027580772658569166	0.006936948916077575	1.0	0.0	0.0	4.222222222222222	0.0	4.5	0.0	1.1666666666666667	Unassigned
New.CleanUp.ReferenceOTU383	25.469476215836874	0.00027943474357201967	0.007018852265929019	1.0	0.0	0.0	0.0	1.4285714285714286	0.05	0.6875	1.8333333333333333	D_0__Bacteria; D_1__Firmicutes; D_2__Clostridia; D_3__Clostridiales; D_4__Lachnospiraceae; D_5__Lachnoclostridium
New.ReferenceOTU379	25.42394047176651	0.00028492787156249945	0.007147349615261162	1.0	0.0	1.2	0.2222222222222222	0.2857142857142857	0.0	0.375	0.3333333333333333	D_0__Bacteria; D_1__Bacteroidetes; D_2__Flavobacteriia; D_3__Flavobacteriales; D_4__Blattabacteriaceae; D_5__Blattabacterium
New.CleanUp.ReferenceOTU2561	25.412576191264716	0.00028631529581457204	0.007172652628878545	1.0	0.8333333333333334	4.2	1.2222222222222223	1.8571428571428572	0.45	1.625	0.8333333333333334	D_0__Bacteria; D_1__Bacteroidetes; D_2__Flavobacteriia; D_3__Flavobacteriales; D_4__Blattabacteriaceae; D_5__Blattabacterium
New.CleanUp.ReferenceOTU37	25.38407115133974	0.0002898247407412349	0.007172919332037423	1.0	0.05555555555555555	0.0	2.2222222222222223	0.42857142857142855	4.45	1.125	0.5	D_0__Bacteria; D_1__Firmicutes; D_2__Clostridia; D_3__Clostridiales; D_4__Ruminococcaceae; D_5__uncultured; D_6__uncultured Firmicutes bacterium
New.CleanUp.ReferenceOTU556	25.356775385713753	0.00029322502839525006	0.007172919332037423	1.0	0.0	0.0	1.3333333333333333	0.14285714285714285	2.25	0.9375	1.6666666666666667	D_0__Bacteria; D_1__Firmicutes; D_2__Clostridia; D_3__Clostridiales; D_4__Christensenellaceae; D_5__Christensenellaceae R-7 group; D_6__uncultured Clostridiaceae bacterium
DQ228573.1.1464	25.31645569620232	0.0002983197840909287	0.007172919332037423	1.0	0.0	0.0	0.0	0.0	0.0	0.0	0.3333333333333333	D_0__Bacteria; D_1__Actinobacteria; D_2__Actinobacteria; D_3__Actinomycetales; D_4__Actinomycetaceae; D_5__Actinomyces; D_6__uncultured bacterium
New.CleanUp.ReferenceOTU85629	25.31645569620232	0.0002983197840909287	0.007172919332037423	1.0	0.0	0.0	0.0	0.0	0.0	0.0	0.3333333333333333	D_0__Bacteria; D_1__Proteobacteria; D_2__Deltaproteobacteria; D_3__Desulfobacterales; D_4__Desulfobacteraceae; D_5__Desulfobotulus
New.CleanUp.ReferenceOTU38355	25.31645569620232	0.0002983197840909287	0.007172919332037423	1.0	0.0	0.0	0.0	0.0	0.0	0.0	0.3333333333333333	D_0__Bacteria; D_1__Firmicutes; D_2__Negativicutes; D_3__Selenomonadales; D_4__Acidaminococcaceae; D_5__uncultured
New.CleanUp.ReferenceOTU2654	25.31645569620232	0.0002983197840909287	0.007172919332037423	1.0	0.0	0.0	0.0	0.0	0.0	0.0	0.3333333333333333	D_0__Bacteria; D_1__Firmicutes; D_2__Clostridia; D_3__Clostridiales; D_4__Christensenellaceae; D_5__Christensenellaceae R-7 group; D_6__uncultured Clostridiaceae bacterium
New.CleanUp.ReferenceOTU143801	25.31645569620232	0.0002983197840909287	0.007172919332037423	1.0	0.0	0.0	0.0	0.0	0.0	0.0	0.3333333333333333	D_0__Bacteria; D_1__Bacteroidetes; D_2__Flavobacteriia; D_3__Flavobacteriales; D_4__Blattabacteriaceae; D_5__Blattabacterium
New.CleanUp.ReferenceOTU5452	25.31645569620232	0.0002983197840909287	0.007172919332037423	1.0	0.0	0.0	0.0	0.0	0.0	0.0	0.3333333333333333	D_0__Bacteria; D_1__Firmicutes; D_2__Clostridia; D_3__Clostridiales; D_4__Ruminococcaceae; D_5__Anaerotruncus; D_6__uncultured bacterium
New.CleanUp.ReferenceOTU244863	25.31645569620232	0.0002983197840909287	0.007172919332037423	1.0	0.0	0.0	0.0	0.0	0.0	0.0	0.3333333333333333	D_0__Bacteria; D_1__Firmicutes; D_2__Bacilli; D_3__Lactobacillales; D_4__Lactobacillaceae; D_5__Lactobacillus; D_6__Lactobacillus plantarum
New.CleanUp.ReferenceOTU48185	25.31645569620232	0.0002983197840909287	0.007172919332037423	1.0	0.0	0.0	0.0	0.0	0.0	0.0	0.3333333333333333	D_0__Bacteria; D_1__Bacteroidetes; D_2__Bacteroidia; D_3__Bacteroidales; D_4__Porphyromonadaceae; D_5__uncultured; D_6__uncultured Bacteroidetes bacterium
New.CleanUp.ReferenceOTU97614	25.31645569620232	0.0002983197840909287	0.007172919332037423	1.0	0.0	0.0	0.0	0.0	0.0	0.0	0.3333333333333333	D_0__Bacteria; D_1__Proteobacteria; D_2__Deltaproteobacteria; D_3__Desulfovibrionales; D_4__Desulfovibrionaceae; D_5__Desulfovibrio
New.CleanUp.ReferenceOTU2517	25.31645569620232	0.0002983197840909287	0.007172919332037423	1.0	0.0	0.0	0.0	0.0	0.0	0.0	0.3333333333333333	D_0__Bacteria; D_1__Bacteroidetes; D_2__Flavobacteriia; D_3__Flavobacteriales; D_4__Blattabacteriaceae; D_5__Blattabacterium; Ambiguous_taxa
New.CleanUp.ReferenceOTU248536	25.31645569620232	0.0002983197840909287	0.007172919332037423	1.0	0.0	0.0	0.0	0.0	0.0	0.0	0.3333333333333333	D_0__Bacteria; D_1__Firmicutes; D_2__Clostridia; D_3__Clostridiales; D_4__Ruminococcaceae; D_5__Candidatus Soleaferrea; D_6__uncultured Firmicutes bacterium
New.CleanUp.ReferenceOTU66549	25.31645569620232	0.0002983197840909287	0.007172919332037423	1.0	0.0	0.0	0.0	0.0	0.0	0.0	0.3333333333333333	D_0__Bacteria; D_1__Bacteroidetes; D_2__Bacteroidia; D_3__Bacteroidales; D_4__Porphyromonadaceae; D_5__Parabacteroides
New.CleanUp.ReferenceOTU168342	25.31645569620232	0.0002983197840909287	0.007172919332037423	1.0	0.0	0.0	0.0	0.0	0.0	0.0	0.3333333333333333	D_0__Bacteria; D_1__Bacteroidetes; D_2__Bacteroidia; D_3__Bacteroidales; D_4__Porphyromonadaceae; D_5__uncultured; D_6__uncultured Bacteroidetes bacterium
New.CleanUp.ReferenceOTU219755	25.31645569620232	0.0002983197840909287	0.007172919332037423	1.0	0.0	0.0	0.0	0.0	0.0	0.0	0.3333333333333333	D_0__Bacteria; D_1__Synergistetes; D_2__Synergistia; D_3__Synergistales; D_4__Synergistaceae; D_5__uncultured
New.CleanUp.ReferenceOTU192052	25.31645569620232	0.0002983197840909287	0.007172919332037423	1.0	0.0	0.0	0.0	0.0	0.0	0.0	0.3333333333333333	D_0__Bacteria; D_1__Proteobacteria; D_2__Deltaproteobacteria; D_3__Desulfobacterales; D_4__Desulfobacteraceae; D_5__Desulfatiferula
New.CleanUp.ReferenceOTU1945	25.31645569620232	0.0002983197840909287	0.007172919332037423	1.0	0.0	0.0	0.0	0.0	0.0	0.0	0.3333333333333333	D_0__Bacteria; D_1__Bacteroidetes; D_2__Bacteroidia; D_3__Bacteroidales; D_4__Rikenellaceae; D_5__Alistipes; D_6__uncultured Bacteroidetes bacterium
New.CleanUp.ReferenceOTU148442	25.31645569620232	0.0002983197840909287	0.007172919332037423	1.0	0.0	0.0	0.0	0.0	0.0	0.0	0.3333333333333333	D_0__Bacteria; D_1__Bacteroidetes; D_2__Flavobacteriia; D_3__Flavobacteriales; D_4__Blattabacteriaceae; D_5__Blattabacterium; Ambiguous_taxa
New.CleanUp.ReferenceOTU96933	25.31645569620232	0.0002983197840909287	0.007172919332037423	1.0	0.0	0.0	0.0	0.0	0.0	0.0	0.3333333333333333	D_0__Bacteria; D_1__Proteobacteria; D_2__Deltaproteobacteria; D_3__Desulfovibrionales; D_4__Desulfovibrionaceae; D_5__Desulfovibrio; D_6__uncultured Desulfovibrionaceae bacterium
New.CleanUp.ReferenceOTU3104	25.31645569620232	0.0002983197840909287	0.007172919332037423	1.0	0.0	0.0	0.0	0.0	0.0	0.0	0.3333333333333333	D_0__Bacteria; D_1__Firmicutes; D_2__Clostridia; D_3__Clostridiales; D_4__Ruminococcaceae; D_5__Candidatus Soleaferrea; D_6__uncultured Firmicutes bacterium
New.CleanUp.ReferenceOTU59418	25.31645569620232	0.0002983197840909287	0.007172919332037423	1.0	0.0	0.0	0.0	0.0	0.0	0.0	0.3333333333333333	D_0__Bacteria; D_1__Firmicutes; D_2__Clostridia; D_3__Clostridiales; D_4__Ruminococcaceae; D_5__Ruminococcaceae NK4A214 group
New.CleanUp.ReferenceOTU84445	25.31645569620232	0.0002983197840909287	0.007172919332037423	1.0	0.0	0.0	0.0	0.0	0.0	0.0	0.3333333333333333	D_0__Bacteria; D_1__Synergistetes; D_2__Synergistia; D_3__Synergistales; D_4__Synergistaceae; D_5__uncultured; D_6__uncultured bacterium
New.CleanUp.ReferenceOTU2840	25.31645569620232	0.0002983197840909287	0.007172919332037423	1.0	0.0	0.0	0.0	0.0	0.0	0.0	0.3333333333333333	D_0__Bacteria; D_1__Firmicutes; D_2__Clostridia; D_3__Clostridiales; D_4__Christensenellaceae; D_5__Christensenellaceae R-7 group; D_6__uncultured Clostridiaceae bacterium
New.CleanUp.ReferenceOTU1583	25.31645569620232	0.0002983197840909287	0.007172919332037423	1.0	0.0	0.0	0.0	0.0	0.0	0.0	0.3333333333333333	D_0__Bacteria; D_1__Firmicutes; D_2__Bacilli; D_3__Lactobacillales; D_4__Lactobacillaceae; D_5__Lactobacillus
New.CleanUp.ReferenceOTU11073	25.31645569620232	0.0002983197840909287	0.007172919332037423	1.0	0.0	0.0	0.0	0.0	0.0	0.0	0.3333333333333333	D_0__Bacteria; D_1__Bacteroidetes; D_2__Flavobacteriia; D_3__Flavobacteriales; D_4__Blattabacteriaceae; D_5__Blattabacterium; Ambiguous_taxa
New.CleanUp.ReferenceOTU82860	25.31645569620232	0.0002983197840909287	0.007172919332037423	1.0	0.0	0.0	0.0	0.0	0.0	0.0	0.3333333333333333	D_0__Bacteria; D_1__Firmicutes; D_2__Clostridia; D_3__Clostridiales; D_4__Lachnospiraceae; D_5__Tyzzerella 3
New.CleanUp.ReferenceOTU2848	25.31645569620232	0.0002983197840909287	0.007172919332037423	1.0	0.0	0.0	0.0	0.0	0.0	0.0	0.3333333333333333	D_0__Bacteria; D_1__Firmicutes; D_2__Clostridia; D_3__Clostridiales; D_4__Christensenellaceae; D_5__Christensenellaceae R-7 group
New.CleanUp.ReferenceOTU731	25.31249999999978	0.00029882429658258233	0.007172919332037423	1.0	0.0	0.0	0.0	0.0	0.0	0.0	0.5	D_0__Bacteria; D_1__Firmicutes; D_2__Clostridia; D_3__Clostridiales; D_4__Christensenellaceae; D_5__Christensenellaceae R-7 group; D_6__uncultured bacterium
New.CleanUp.ReferenceOTU2886	25.31249999999978	0.00029882429658258233	0.007172919332037423	1.0	0.0	0.0	0.0	0.0	0.0	0.0	0.5	Unassigned
New.CleanUp.ReferenceOTU24948	25.31249999999978	0.00029882429658258233	0.007172919332037423	1.0	0.0	0.0	0.0	0.0	0.0	0.0	0.5	D_0__Bacteria; D_1__Synergistetes; D_2__Synergistia; D_3__Synergistales; D_4__Synergistaceae; D_5__uncultured; D_6__uncultured bacterium
New.CleanUp.ReferenceOTU1306	25.31249999999978	0.00029882429658258233	0.007172919332037423	1.0	0.0	0.0	0.0	0.0	0.0	0.0	1.8333333333333333	D_0__Bacteria; D_1__Firmicutes; D_2__Clostridia; D_3__Clostridiales; D_4__Lachnospiraceae; D_5__Lachnoclostridium
New.CleanUp.ReferenceOTU218629	25.31249999999978	0.00029882429658258233	0.007172919332037423	1.0	0.0	0.0	0.0	0.0	0.0	0.0	0.5	D_0__Bacteria; D_1__Synergistetes; D_2__Synergistia; D_3__Synergistales; D_4__Synergistaceae; D_5__uncultured; D_6__uncultured Synergistetes bacterium
New.ReferenceOTU200	25.281630687745782	0.0003027903842907136	0.007258920364660538	1.0	0.0	0.0	11.777777777777779	0.0	10.55	7.5	15.666666666666666	D_0__Bacteria; D_1__Bacteroidetes; D_2__Bacteroidia; D_3__Bacteroidales; D_4__Rikenellaceae; D_5__Rikenellaceae RC9 gut group; D_6__uncultured Bacteroidetes bacterium
New.CleanUp.ReferenceOTU135	25.277942530023278	0.0003032676941868489	0.0072611717575281065	1.0	0.0	0.0	0.8888888888888888	0.14285714285714285	0.2	1.0625	1.5	D_0__Bacteria; D_1__Bacteroidetes; D_2__Bacteroidia; D_3__Bacteroidales; D_4__Rikenellaceae; D_5__Alistipes
HM584355.1.1394	25.245939358744206	0.0003074406992464079	0.007351792175540051	1.0	0.0	0.0	0.1111111111111111	0.14285714285714285	1.05	0.0	0.16666666666666666	D_0__Bacteria; D_1__Firmicutes; D_2__Clostridia; D_3__Clostridiales; D_4__Family XIII; D_5__Anaerovorax; D_6__uncultured bacterium
New.ReferenceOTU381	25.222862919183537	0.0003104847782281516	0.007415222212941946	1.0	3.7777777777777777	9.0	2.7777777777777777	3.4285714285714284	1.25	4.0625	2.6666666666666665	D_0__Bacteria; D_1__Bacteroidetes; D_2__Flavobacteriia; D_3__Flavobacteriales; D_4__Blattabacteriaceae; D_5__Blattabacterium
New.CleanUp.ReferenceOTU89	25.19637209709131	0.0003140158885474684	0.00749010946246915	1.0	0.0	0.0	1.7777777777777777	0.0	1.65	0.4375	0.5	D_0__Bacteria; D_1__Firmicutes; D_2__Clostridia; D_3__Clostridiales; D_4__Ruminococcaceae; D_5__Ruminiclostridium 9
KC211834.1.1243	25.189317260577898	0.0003149629209364804	0.007503248754233966	1.0	0.0	0.0	0.2222222222222222	15.714285714285714	0.2	2.3125	0.8333333333333334	D_0__Bacteria; D_1__Proteobacteria; D_2__Alphaproteobacteria; D_3__Rhodospirillales; D_4__Rhodospirillaceae; D_5__Azospirillum
New.ReferenceOTU533	25.155929391245735	0.00031948318158787117	0.007601371829262175	1.0	0.0	0.0	1.1111111111111112	0.5714285714285714	2.7	1.3125	0.8333333333333334	D_0__Bacteria; D_1__Firmicutes; D_2__Clostridia; D_3__Clostridiales; D_4__Christensenellaceae; D_5__Christensenellaceae R-7 group; D_6__uncultured Clostridiaceae bacterium
New.CleanUp.ReferenceOTU118	25.123743428853373	0.000323901210478605	0.007696819354145922	1.0	0.0	0.0	1.4444444444444444	1.1428571428571428	0.2	1.3125	1.0	Unassigned
KF842655.1.1381	25.087516087515947	0.0003289460180642438	0.007806903052780342	1.0	0.0	0.0	0.0	1.1428571428571428	0.0	0.1875	0.16666666666666666	D_0__Bacteria; D_1__Firmicutes; D_2__Clostridia; D_3__Clostridiales; D_4__Lachnospiraceae; D_5__uncultured; D_6__uncultured organism
New.ReferenceOTU286	25.01299001701781	0.0003395687583078436	0.008048927050803817	1.0	0.0	0.0	1.8888888888888888	0.14285714285714285	1.2	4.1875	3.5	D_0__Bacteria; D_1__Proteobacteria; D_2__Deltaproteobacteria; D_3__Desulfovibrionales; D_4__Desulfovibrionaceae; D_5__Desulfovibrio
New.ReferenceOTU24	25.000634560728066	0.0003413622346787663	0.008081324203226443	1.0	0.0	0.0	3.888888888888889	3.142857142857143	1.5	4.0	1.1666666666666667	D_0__Bacteria; D_1__Firmicutes; D_2__Clostridia; D_3__Clostridiales; D_4__Ruminococcaceae; D_5__uncultured; D_6__uncultured Firmicutes bacterium
New.CleanUp.ReferenceOTU11299	24.996256724595156	0.00034199994301062315	0.008086313259273649	1.0	0.3333333333333333	1.0	0.1111111111111111	0.14285714285714285	0.0	0.0625	0.0	D_0__Bacteria; D_1__Bacteroidetes; D_2__Flavobacteriia; D_3__Flavobacteriales; D_4__Blattabacteriaceae; D_5__Blattabacterium; Ambiguous_taxa
New.CleanUp.ReferenceOTU691	24.991269507580455	0.0003427278484404184	0.008093419852385392	1.0	0.0	0.0	0.7777777777777778	0.14285714285714285	0.15	0.125	1.3333333333333333	D_0__Bacteria; D_1__Firmicutes; D_2__Clostridia; D_3__Clostridiales; D_4__Ruminococcaceae; D_5__uncultured
LN909502.1.1520	24.970013285119006	0.0003458474371020953	0.00815691732413024	1.0	0.0	0.0	1.5555555555555556	3.5714285714285716	0.65	1.1875	1.0	D_0__Bacteria; D_1__Firmicutes; D_2__Bacilli; D_3__Lactobacillales; D_4__Enterococcaceae; D_5__Enterococcus
New.CleanUp.ReferenceOTU362	24.901095956600948	0.0003561554392003135	0.008389586894296938	1.0	0.0	0.0	0.8888888888888888	0.0	0.35	1.875	0.6666666666666666	D_0__Bacteria; D_1__Synergistetes; D_2__Synergistia; D_3__Synergistales; D_4__Synergistaceae; D_5__uncultured; D_6__uncultured Synergistetes bacterium
New.ReferenceOTU127	24.894204764834807	0.00035720265249496804	0.008403802528698384	1.0	0.0	0.0	16.555555555555557	0.0	1.55	2.375	1.1666666666666667	D_0__Bacteria; D_1__Proteobacteria; D_2__Alphaproteobacteria; D_3__Rhodospirillales; D_4__Rhodospirillaceae; D_5__uncultured
AB234457.1.1352	24.876079898362566	0.0003599714814044584	0.008448193411474741	1.0	0.0	0.0	0.2222222222222222	0.14285714285714285	0.8	0.125	0.0	D_0__Bacteria; D_1__Firmicutes; D_2__Clostridia; D_3__Clostridiales; D_4__Ruminococcaceae
New.CleanUp.ReferenceOTU25	24.874560866173454	0.0003602044928094636	0.008448193411474741	1.0	0.0	0.0	2.7777777777777777	0.0	2.9	1.6875	3.6666666666666665	D_0__Bacteria; D_1__Firmicutes; D_2__Clostridia; D_3__Thermoanaerobacterales; D_4__Thermoanaerobacteraceae; D_5__Gelria; Ambiguous_taxa
New.ReferenceOTU423	24.87310663358946	0.0003604277034939327	0.008448193411474741	1.0	0.3888888888888889	1.8	0.4444444444444444	0.7142857142857143	0.1	0.8125	0.0	D_0__Bacteria; D_1__Bacteroidetes; D_2__Flavobacteriia; D_3__Flavobacteriales; D_4__Blattabacteriaceae; D_5__Blattabacterium
JX198644.1.1488	24.844853018613424	0.0003647914976610019	0.008539908744377893	1.0	0.0	0.0	11.0	0.42857142857142855	3.7	11.1875	4.0	D_0__Bacteria; D_1__Firmicutes; D_2__Clostridia; D_3__Clostridiales; D_4__Ruminococcaceae; D_5__Ruminiclostridium 9; D_6__uncultured bacterium
New.ReferenceOTU154	24.83944919389765	0.00036563203147253016	0.008549018572911418	1.0	0.0	0.0	0.1111111111111111	2.5714285714285716	1.75	0.9375	1.5	D_0__Bacteria; D_1__Bacteroidetes; D_2__Bacteroidia; D_3__Bacteroidales; D_4__Rikenellaceae; D_5__Alistipes; D_6__uncultured Bacteroidetes bacterium
EU358715.1.1495	24.8118478388289	0.0003699551080283655	0.008639432541244408	1.0	0.0	0.0	1.3333333333333333	0.14285714285714285	1.6	1.875	1.5	D_0__Bacteria; D_1__Firmicutes; D_2__Clostridia; D_3__Clostridiales; D_4__Ruminococcaceae; D_5__Anaerotruncus; D_6__uncultured bacterium
KT952842.1.1540	24.771069503873505	0.0003764343173444953	0.008779913221905659	1.0	0.0	0.0	0.2222222222222222	0.0	0.75	0.125	0.16666666666666666	D_0__Bacteria; D_1__Firmicutes; D_2__Clostridia; D_3__Clostridiales; D_4__Peptococcaceae; D_5__uncultured; D_6__uncultured bacterium
GQ267982.1.1474	24.76575731221657	0.00037728654884406346	0.008788966726393257	1.0	0.0	0.0	0.0	2.857142857142857	0.0	0.0625	0.0	D_0__Bacteria; D_1__Firmicutes; D_2__Bacilli; D_3__Lactobacillales; D_4__Streptococcaceae; D_5__Lactococcus; D_6__uncultured bacterium
New.CleanUp.ReferenceOTU444	24.724062723693685	0.0003840419003828382	0.008924641174139459	1.0	0.0	0.0	0.3333333333333333	0.0	0.15	1.0625	0.5	Unassigned
New.ReferenceOTU661	24.723993910775636	0.0003840531473110333	0.008924641174139459	1.0	0.0	0.0	4.333333333333333	2.2857142857142856	1.2	0.375	0.0	D_0__Bacteria; D_1__Firmicutes; D_2__Clostridia; D_3__Clostridiales; D_4__Ruminococcaceae; D_5__uncultured
JN619656.1.1335	24.676879226205493	0.00039183030373215083	0.00909420848331275	1.0	0.0	0.0	0.4444444444444444	0.14285714285714285	1.3	0.25	2.1666666666666665	D_0__Bacteria; D_1__Planctomycetes; D_2__vadinHA49; D_3__uncultured bacterium; D_4__uncultured bacterium; D_5__uncultured bacterium; D_6__uncultured bacterium
New.ReferenceOTU375	24.67059215258988	0.00039287976127537635	0.009107404894485131	1.0	14.666666666666666	23.4	7.555555555555555	6.714285714285714	4.55	9.375	7.833333333333333	D_0__Bacteria; D_1__Bacteroidetes; D_2__Flavobacteriia; D_3__Flavobacteriales; D_4__Blattabacteriaceae; D_5__Blattabacterium
JN680598.1.1457	24.66447900341573	0.0003939028407272418	0.009119958313610309	1.0	0.0	0.0	4.555555555555555	1.1428571428571428	1.1	3.8125	2.6666666666666665	D_0__Bacteria; D_1__Bacteroidetes; D_2__Bacteroidia; D_3__Bacteroidales; D_4__Rikenellaceae; D_5__Alistipes
CP005488.287397.288921	24.65704460151529	0.0003951505770451792	0.009137676164418376	1.0	0.8333333333333334	2.6	0.5555555555555556	2.2857142857142856	0.35	1.5625	0.8333333333333334	D_0__Bacteria; D_1__Bacteroidetes; D_2__Flavobacteriia; D_3__Flavobacteriales; D_4__Blattabacteriaceae; D_5__Blattabacterium
New.CleanUp.ReferenceOTU1167	24.65212661308736	0.0003959781147079456	0.00914564574933388	1.0	0.0	0.0	1.3333333333333333	0.14285714285714285	1.05	1.0625	1.1666666666666667	D_0__Bacteria; D_1__Firmicutes; D_2__Clostridia; D_3__Clostridiales; D_4__Christensenellaceae; D_5__Christensenellaceae R-7 group; D_6__uncultured bacterium
New.CleanUp.ReferenceOTU3260	24.646616541353275	0.00039690730794213777	0.00915594093193197	1.0	0.0	0.0	0.1111111111111111	0.14285714285714285	0.0	0.0	0.5	D_0__Bacteria; D_1__Firmicutes; D_2__Clostridia; D_3__Clostridiales; D_4__Ruminococcaceae; D_5__Candidatus Soleaferrea; D_6__uncultured bacterium
JPZV01217266.53479.54987	24.642646220444238	0.00039757817523957296	0.009159605510148225	1.0	0.0	0.0	0.7777777777777778	0.0	1.6	0.5625	1.6666666666666667	D_0__Bacteria; D_1__Bacteroidetes; D_2__Bacteroidia; D_3__Bacteroidales; D_4__Porphyromonadaceae; D_5__uncultured
HQ419280.1.1500	24.639955627620058	0.00039803344077575314	0.009159605510148225	1.0	0.0	0.0	0.4444444444444444	4.142857142857143	3.35	2.1875	0.3333333333333333	D_0__Bacteria; D_1__Proteobacteria; D_2__Gammaproteobacteria; D_3__Enterobacteriales; D_4__Enterobacteriaceae; D_5__Enterobacter; D_6__Enterobacter sp. NISOC_03
New.CleanUp.ReferenceOTU65122	24.615384615384528	0.0004022148337301308	0.009233389983048422	1.0	0.0	0.0	0.3333333333333333	0.0	0.0	0.0	0.0	D_0__Bacteria; D_1__Bacteroidetes; D_2__Bacteroidia; D_3__Bacteroidales; D_4__Porphyromonadaceae; D_5__Dysgonomonas; D_6__uncultured bacterium
New.CleanUp.ReferenceOTU1002	24.615384615384528	0.0004022148337301308	0.009233389983048422	1.0	0.0	0.0	0.3333333333333333	0.0	0.0	0.0	0.0	D_0__Bacteria; D_1__Firmicutes; D_2__Clostridia; D_3__Clostridiales; D_4__Christensenellaceae; D_5__Christensenellaceae R-7 group; D_6__uncultured bacterium
New.CleanUp.ReferenceOTU548	24.60759493670879	0.000403549456270191	0.009252812533052237	1.0	0.0	0.0	0.4444444444444444	0.0	0.0	0.0	0.0	D_0__Bacteria; D_1__Firmicutes; D_2__Clostridia; D_3__Clostridiales; D_4__Christensenellaceae; D_5__Christensenellaceae R-7 group; D_6__Blattella germanica (German cockroach)
New.CleanUp.ReferenceOTU2	24.596848930978496	0.0004053977521448842	0.009283951666108781	1.0	0.0	0.0	11.666666666666666	1.1428571428571428	0.2	9.4375	5.5	D_0__Bacteria; D_1__Proteobacteria; D_2__Alphaproteobacteria; D_3__Rhodospirillales; D_4__Rhodospirillaceae; D_5__uncultured; D_6__uncultured alpha proteobacterium
New.ReferenceOTU636	24.576390001602157	0.0004089397254258612	0.009350295715242481	1.0	0.0	0.0	0.0	1.5714285714285714	0.0	0.0625	0.0	D_0__Bacteria; D_1__Firmicutes; D_2__Bacilli; D_3__Lactobacillales; D_4__Streptococcaceae; D_5__Lactococcus
New.CleanUp.ReferenceOTU1081	24.574421212849323	0.00040928217688030084	0.009350295715242481	1.0	0.0	0.0	0.0	1.2857142857142858	0.0	0.0625	0.0	D_0__Bacteria; D_1__Proteobacteria; D_2__Gammaproteobacteria; D_3__Enterobacteriales; D_4__Enterobacteriaceae; D_5__Raoultella; D_6__Lelliottia amnigena
New.CleanUp.ReferenceOTU438	24.568419795226326	0.0004103278076110216	0.009362889576319445	1.0	0.0	0.0	1.1111111111111112	0.14285714285714285	0.0	0.5625	0.16666666666666666	Unassigned
New.ReferenceOTU126	24.549114183307637	0.0004137093074618498	0.009428689018074577	1.0	0.0	0.0	15.0	0.0	3.85	1.0	0.0	D_0__Bacteria; D_1__Proteobacteria; D_2__Alphaproteobacteria; D_3__Rhodospirillales; D_4__Rhodospirillaceae; D_5__uncultured
New.ReferenceOTU83	24.50706334745175	0.00042117002785368323	0.009587186487404935	1.0	0.0	0.0	0.8888888888888888	0.8571428571428571	6.25	1.375	4.333333333333333	D_0__Bacteria; D_1__Bacteroidetes; D_2__Bacteroidia; D_3__Bacteroidales; D_4__Bacteroidaceae; D_5__Bacteroides
New.CleanUp.ReferenceOTU264	24.473731799150173	0.0004271777296074963	0.009712267732336582	1.0	0.0	0.0	0.5555555555555556	0.14285714285714285	0.1	0.9375	0.5	D_0__Bacteria; D_1__Proteobacteria; D_2__Deltaproteobacteria; D_3__Desulfovibrionales; D_4__Desulfovibrionaceae; D_5__Desulfovibrio
New.CleanUp.ReferenceOTU1391	24.397868657362235	0.0004411676497225734	0.010018314290282755	1.0	0.0	0.0	0.0	0.0	0.0	0.1875	0.6666666666666666	D_0__Bacteria; D_1__Synergistetes; D_2__Synergistia; D_3__Synergistales; D_4__Synergistaceae; D_5__uncultured; D_6__uncultured Synergistetes bacterium
New.ReferenceOTU316	24.38827838827829	0.00044296799386945326	0.010047150701668953	1.0	0.0	0.0	0.0	0.5714285714285714	0.0	0.0625	0.0	D_0__Bacteria; D_1__Proteobacteria; D_2__Gammaproteobacteria; D_3__Enterobacteriales; D_4__Enterobacteriaceae; D_5__Xenorhabdus
New.CleanUp.ReferenceOTU477	24.33172858306106	0.0004537318575075608	0.010278980441789107	1.0	0.0	0.0	0.7777777777777778	0.0	0.0	0.0625	0.5	D_0__Bacteria; D_1__Firmicutes; D_2__Clostridia; D_3__Clostridiales; D_4__Ruminococcaceae; D_5__uncultured; D_6__uncultured bacterium
JF831162.1.1450	24.324441240086568	0.0004551375448083245	0.010298506524641406	1.0	0.0	0.0	0.0	1.1428571428571428	0.05	0.0	0.0	D_0__Bacteria; D_1__Firmicutes; D_2__Bacilli; D_3__Lactobacillales; D_4__Streptococcaceae; D_5__Streptococcus; D_6__Streptococcus thermophilus TH1435
New.ReferenceOTU450	24.3188954244375	0.0004562101727140285	0.010310458784046524	1.0	0.3333333333333333	2.4	1.0	0.5714285714285714	0.1	1.3125	1.3333333333333333	D_0__Bacteria; D_1__Bacteroidetes; D_2__Flavobacteriia; D_3__Flavobacteriales; D_4__Blattabacteriaceae; D_5__Blattabacterium; Ambiguous_taxa
New.CleanUp.ReferenceOTU1631	24.29338261175644	0.0004611767969345643	0.01041028290481968	1.0	0.0	0.0	1.0	0.0	0.3	0.1875	1.0	D_0__Bacteria; D_1__Firmicutes; D_2__Clostridia; D_3__Clostridiales; D_4__Ruminococcaceae; D_5__Candidatus Soleaferrea; D_6__uncultured bacterium
New.CleanUp.ReferenceOTU265	24.279074425468995	0.00046398544856591817	0.010461214774273718	1.0	0.0	0.0	0.7777777777777778	0.0	0.0	0.625	0.0	D_0__Bacteria; D_1__Firmicutes; D_2__Clostridia; D_3__Clostridiales; D_4__Ruminococcaceae; D_5__Hydrogenoanaerobacterium; D_6__Blattella germanica (German cockroach)
DQ794880.1.1394	24.260284548720808	0.0004676994253409981	0.010532413099325996	1.0	0.0	0.0	0.2222222222222222	0.14285714285714285	2.45	3.9375	0.0	D_0__Bacteria; D_1__Bacteroidetes; D_2__Bacteroidia; D_3__Bacteroidales; D_4__Rikenellaceae; D_5__Alistipes; D_6__uncultured bacterium
New.CleanUp.ReferenceOTU186	24.192686688099457	0.00048130426484397157	0.01082239095809294	1.0	0.0	0.0	0.2222222222222222	0.0	0.25	0.5	1.6666666666666667	D_0__Bacteria; D_1__Firmicutes; D_2__Clostridia; D_3__Clostridiales; D_4__Christensenellaceae; D_5__Christensenellaceae R-7 group
New.ReferenceOTU466	24.190655815898893	0.0004817189702556813	0.01082239095809294	1.0	0.0	0.0	1.1111111111111112	0.14285714285714285	0.25	1.1875	2.6666666666666665	D_0__Bacteria; D_1__Bacteroidetes; D_2__Bacteroidia; D_3__Bacteroidales; D_4__Porphyromonadaceae
New.ReferenceOTU61	24.185646452112362	0.00048274338950702174	0.010822460719734556	1.0	0.0	0.0	3.4444444444444446	0.2857142857142857	4.35	1.6875	2.8333333333333335	D_0__Bacteria; D_1__Firmicutes; D_2__Clostridia; D_3__Clostridiales; D_4__Christensenellaceae; D_5__Christensenellaceae R-7 group; D_6__uncultured Firmicutes bacterium
FJ904265.1.1472	24.18505271605275	0.000482864951062659	0.010822460719734556	1.0	0.0	0.0	6.111111111111111	2.7142857142857144	6.6	32.875	22.833333333333332	D_0__Bacteria; D_1__Verrucomicrobia; D_2__Verrucomicrobiae; D_3__Verrucomicrobiales; D_4__Verrucomicrobiaceae; D_5__Akkermansia
New.CleanUp.ReferenceOTU585	24.173469387754963	0.0004852425577842457	0.010862894564865045	1.0	0.0	0.0	0.2222222222222222	1.7142857142857142	0.05	0.0625	0.0	D_0__Bacteria; D_1__Firmicutes; D_2__Bacilli; D_3__Lactobacillales; D_4__Enterococcaceae; D_5__Enterococcus
New.CleanUp.ReferenceOTU91	24.08874264283661	0.0005029874782442725	0.011239575456054987	1.0	0.0	0.0	1.0	0.0	0.95	1.8125	1.5	D_0__Bacteria; D_1__Firmicutes; D_2__Clostridia; D_3__Clostridiales; D_4__Ruminococcaceae; D_5__Anaerotruncus; D_6__uncultured bacterium
New.CleanUp.ReferenceOTU409	24.087484586398094	0.0005032557150184608	0.011239575456054987	1.0	0.0	0.0	2.2222222222222223	0.8571428571428571	0.95	3.125	1.6666666666666667	D_0__Bacteria; D_1__Bacteroidetes; D_2__Bacteroidia; D_3__Bacteroidales; D_4__Porphyromonadaceae; D_5__Paludibacter; D_6__uncultured Bacteroidales bacterium
HK556119.1.1362	24.084453349151367	0.0005039025991717707	0.011240767168096777	1.0	0.0	0.0	2.111111111111111	21.857142857142858	4.95	1.625	3.8333333333333335	D_0__Bacteria; D_1__Firmicutes; D_2__Clostridia; D_3__Clostridiales; D_4__Lachnospiraceae; D_5__[Eubacterium] fissicatena group; D_6__unidentified
New.CleanUp.ReferenceOTU35	24.07942165185165	0.0005049782000965039	0.011251508390150222	1.0	0.0	0.0	3.5555555555555554	3.2857142857142856	0.65	2.25	1.1666666666666667	D_0__Bacteria; D_1__Bacteroidetes; D_2__Bacteroidia; D_3__Bacteroidales; D_4__Bacteroidaceae; D_5__Bacteroides
New.CleanUp.ReferenceOTU10085	24.037267080745302	0.0005140785594556589	0.01144081532024762	1.0	0.0	0.8	0.1111111111111111	0.2857142857142857	0.05	0.125	0.3333333333333333	D_0__Bacteria; D_1__Bacteroidetes; D_2__Flavobacteriia; D_3__Flavobacteriales; D_4__Blattabacteriaceae; D_5__Blattabacterium
New.CleanUp.ReferenceOTU368	24.03431823103508	0.0005147211635994317	0.011441671499307087	1.0	0.0	0.0	0.4444444444444444	0.42857142857142855	2.05	0.3125	0.6666666666666666	D_0__Bacteria; D_1__Firmicutes; D_2__Clostridia; D_3__Clostridiales; D_4__Christensenellaceae; D_5__Christensenellaceae R-7 group; D_6__uncultured Clostridiaceae bacterium
New.CleanUp.ReferenceOTU90	24.013598965063416	0.0005192585787856855	0.011529001434492495	1.0	0.0	0.0	1.2222222222222223	0.8571428571428571	0.05	2.1875	1.3333333333333333	D_0__Bacteria; D_1__Firmicutes; D_2__Clostridia; D_3__Clostridiales; D_4__Christensenellaceae; D_5__Christensenellaceae R-7 group
JN680608.1.1463	23.977815769544932	0.0005271877636827172	0.011682529234466842	1.0	0.0	0.0	1.6666666666666667	0.7142857142857143	1.25	3.1875	1.0	D_0__Bacteria; D_1__Firmicutes; D_2__Clostridia; D_3__Clostridiales; D_4__Ruminococcaceae; D_5__Ruminiclostridium 5
JQ940682.1.1449	23.976833616348372	0.0005274070698278236	0.011682529234466842	1.0	0.0	0.0	1.2222222222222223	0.0	0.5	0.625	1.5	D_0__Bacteria; D_1__Bacteroidetes; D_2__Bacteroidia; D_3__Bacteroidales; D_4__Rikenellaceae; D_5__Alistipes
JN680604.1.1446	23.951538998694975	0.0005330861570820381	0.011794531225440092	1.0	0.0	0.0	3.5555555555555554	1.2857142857142858	8.05	3.625	6.166666666666667	D_0__Bacteria; D_1__Bacteroidetes; D_2__Bacteroidia; D_3__Bacteroidales; D_4__Rikenellaceae; D_5__uncultured; D_6__uncultured Rikenellaceae bacterium
KF318257.1.1393	23.832467608718762	0.0005606381828486353	0.01238964591011704	1.0	0.0	0.0	2.4444444444444446	0.7142857142857143	1.15	1.5625	4.166666666666667	D_0__Bacteria; D_1__Bacteroidetes; D_2__Bacteroidia; D_3__Bacteroidales; D_4__Rikenellaceae; D_5__Alistipes
New.CleanUp.ReferenceOTU329	23.811487115964322	0.0005656359498927545	0.012485523607248108	1.0	0.0	0.2	2.4444444444444446	0.14285714285714285	3.55	3.25	2.6666666666666665	D_0__Bacteria; D_1__Verrucomicrobia; D_2__WCHB1-41; D_3__uncultured Verrucomicrobia bacterium; D_4__uncultured Verrucomicrobia bacterium; D_5__uncultured Verrucomicrobia bacterium; D_6__uncultured Verrucomicrobia bacterium
New.ReferenceOTU611	23.76395948990629	0.0005771201390981487	0.012724188957368845	1.0	0.0	0.0	1.5555555555555556	0.0	0.8	0.5	1.0	D_0__Bacteria; D_1__Firmicutes; D_2__Clostridia; D_3__Clostridiales; D_4__Christensenellaceae; D_5__Christensenellaceae R-7 group; D_6__uncultured bacterium
New.ReferenceOTU139	23.732963841574524	0.0005847328918392464	0.012877042137841264	1.0	0.0	0.0	0.6666666666666666	0.2857142857142857	1.4	0.25	0.0	D_0__Bacteria; D_1__Planctomycetes; D_2__vadinHA49
New.CleanUp.ReferenceOTU11082	23.724771281227	0.0005867614888210963	0.012906708288946276	1.0	0.1111111111111111	1.0	0.0	0.14285714285714285	0.0	0.0	0.3333333333333333	D_0__Bacteria; D_1__Bacteroidetes; D_2__Flavobacteriia; D_3__Flavobacteriales; D_4__Blattabacteriaceae; D_5__Blattabacterium
BACV01000023.6069.7570	23.7063395721071	0.0005913507823725265	0.0129925666674632	1.0	0.05555555555555555	0.0	0.0	0.14285714285714285	0.0	4.6875	0.0	D_0__Bacteria; D_1__Bacteroidetes; D_2__Sphingobacteriia; D_3__Sphingobacteriales; D_4__Sphingobacteriaceae; D_5__Mucilaginibacter
New.CleanUp.ReferenceOTU15800	23.692307692307914	0.0005948682138027183	0.012994474165178412	1.0	0.0	0.4	0.0	0.0	0.0	0.0	0.16666666666666666	D_0__Bacteria; D_1__Bacteroidetes; D_2__Flavobacteriia; D_3__Flavobacteriales; D_4__Blattabacteriaceae; D_5__Blattabacterium
New.CleanUp.ReferenceOTU11634	23.692307692307914	0.0005948682138027183	0.012994474165178412	1.0	0.0	0.4	0.0	0.0	0.0	0.0	0.16666666666666666	D_0__Bacteria; D_1__Bacteroidetes; D_2__Flavobacteriia; D_3__Flavobacteriales; D_4__Blattabacteriaceae; D_5__Blattabacterium; Ambiguous_taxa
New.CleanUp.ReferenceOTU33581	23.692307692307914	0.0005948682138027183	0.012994474165178412	1.0	0.0	0.4	0.0	0.0	0.0	0.0	0.16666666666666666	D_0__Bacteria; D_1__Bacteroidetes; D_2__Flavobacteriia; D_3__Flavobacteriales; D_4__Blattabacteriaceae; D_5__Blattabacterium; Ambiguous_taxa
New.CleanUp.ReferenceOTU1178	23.692307692307914	0.0005948682138027183	0.012994474165178412	1.0	0.0	0.4	0.0	0.0	0.0	0.0	0.16666666666666666	D_0__Bacteria; D_1__Actinobacteria; D_2__Actinobacteria; D_3__Micrococcales; D_4__Microbacteriaceae; D_5__Microbacterium; D_6__Microbacterium saperdae
New.CleanUp.ReferenceOTU161865	23.692307692307914	0.0005948682138027183	0.012994474165178412	1.0	0.0	0.4	0.0	0.0	0.0	0.0	0.16666666666666666	D_0__Bacteria; D_1__Bacteroidetes; D_2__Flavobacteriia; D_3__Flavobacteriales; D_4__Blattabacteriaceae; D_5__Blattabacterium
New.ReferenceOTU468	23.67337166326686	0.0005996476237347274	0.013083786112801848	1.0	0.0	0.0	0.8888888888888888	0.42857142857142855	0.15	0.875	0.6666666666666666	D_0__Bacteria; D_1__Bacteroidetes; D_2__Flavobacteriia; D_3__Flavobacteriales; D_4__Blattabacteriaceae; D_5__Blattabacterium
New.CleanUp.ReferenceOTU825	23.67035806570687	0.0006004117235646172	0.013085382776283412	1.0	0.0	0.0	1.3333333333333333	0.0	0.05	0.1875	0.5	D_0__Bacteria; D_1__Firmicutes; D_2__Clostridia; D_3__Clostridiales; D_4__Ruminococcaceae; D_5__Candidatus Soleaferrea
New.CleanUp.ReferenceOTU49	23.65018798139813	0.0006055505680104857	0.013182209433966193	1.0	0.0	0.0	1.8888888888888888	1.0	0.95	1.9375	0.5	D_0__Bacteria; D_1__Bacteroidetes; D_2__Bacteroidia; D_3__Bacteroidales; D_4__Rikenellaceae
New.CleanUp.ReferenceOTU818	23.580850930115556	0.0006235479855087642	0.01355841021532777	1.0	0.0	0.0	0.5555555555555556	0.0	0.1	0.5	0.5	D_0__Bacteria; D_1__Proteobacteria; D_2__Deltaproteobacteria; D_3__Desulfovibrionales; D_4__Desulfovibrionaceae; D_5__Desulfovibrio
New.CleanUp.ReferenceOTU123	23.560679340793435	0.0006288818517697926	0.013653594384941563	1.0	0.0	0.0	0.4444444444444444	0.0	0.3	1.875	2.3333333333333335	D_0__Bacteria; D_1__Bacteroidetes; D_2__Bacteroidia; D_3__Bacteroidales; D_4__Porphyromonadaceae; D_5__uncultured
JN680636.1.1488	23.558851713865366	0.000629367331857753	0.013653594384941563	1.0	0.1111111111111111	0.0	13.222222222222221	1.8571428571428572	7.65	8.5625	2.3333333333333335	D_0__Bacteria; D_1__Firmicutes; D_2__Erysipelotrichia; D_3__Erysipelotrichales; D_4__Erysipelotrichaceae; D_5__Breznakia
New.ReferenceOTU391	23.553936748462363	0.0006306747429641492	0.013666303154459979	1.0	0.0	0.0	1.0	7.714285714285714	0.35	0.4375	0.8333333333333334	D_0__Bacteria; D_1__Firmicutes; D_2__Erysipelotrichia; D_3__Erysipelotrichales; D_4__Erysipelotrichaceae; D_5__Erysipelatoclostridium; D_6__uncultured bacterium
GQ138596.1.1401	23.50918324372	0.000642702960946211	0.01391103014555462	1.0	0.0	0.0	2.5555555555555554	0.0	0.55	1.1875	0.5	D_0__Bacteria; D_1__Firmicutes; D_2__Clostridia; D_3__Clostridiales; D_4__Ruminococcaceae; D_5__uncultured; D_6__uncultured bacterium
EU461351.1.1389	23.463761719926968	0.0006551412571366111	0.01416406423391584	1.0	0.0	0.0	0.1111111111111111	0.0	0.8	0.0625	0.0	D_0__Bacteria; D_1__Firmicutes; D_2__Clostridia; D_3__Clostridiales; D_4__Ruminococcaceae; D_5__Hydrogenoanaerobacterium
New.CleanUp.ReferenceOTU321	23.442875711089595	0.0006609398412893094	0.0142731352955282	1.0	0.0	0.0	1.4444444444444444	0.14285714285714285	0.35	0.9375	2.5	D_0__Bacteria; D_1__Proteobacteria; D_2__Deltaproteobacteria; D_3__Rs-K70 termite group; D_4__uncultured bacterium; D_5__uncultured bacterium; D_6__uncultured bacterium
New.ReferenceOTU131	23.4158825384921	0.0006685087400034818	0.01442014467759219	1.0	0.0	0.0	0.6666666666666666	0.7142857142857143	0.0	1.125	0.8333333333333334	D_0__Bacteria; D_1__Proteobacteria; D_2__Gammaproteobacteria; D_3__Pseudomonadales; D_4__Pseudomonadaceae; D_5__Pseudomonas
New.ReferenceOTU408	23.34141295974253	0.0006898345582613425	0.014863227188750359	1.0	1.2777777777777777	4.2	1.4444444444444444	2.5714285714285716	0.5	1.25	1.1666666666666667	D_0__Bacteria; D_1__Bacteroidetes; D_2__Flavobacteriia; D_3__Flavobacteriales; D_4__Blattabacteriaceae; D_5__Blattabacterium
New.CleanUp.ReferenceOTU141	23.32547149360505	0.000694485855282509	0.014946440469540271	1.0	0.0	0.0	0.0	0.42857142857142855	1.7	0.0	0.0	D_0__Bacteria; D_1__Spirochaetae; D_2__Spirochaetes; D_3__Spirochaetales; D_4__Spirochaetaceae; D_5__Spirochaeta 2
DQ794303.1.1275	23.313306169277634	0.0006980560963502013	0.015006225208599844	1.0	0.0	0.0	0.1111111111111111	0.0	0.7	0.0	0.0	D_0__Bacteria; D_1__Firmicutes; D_2__Clostridia; D_3__Clostridiales; D_4__Ruminococcaceae; D_5__[Eubacterium] coprostanoligenes group; D_6__uncultured bacterium
KC333953.1.1490	23.298578781295266	0.0007024023857274887	0.015082538303053183	1.0	0.0	0.0	2.6666666666666665	4.142857142857143	4.8	4.5625	1.0	D_0__Bacteria; D_1__Firmicutes; D_2__Clostridia; D_3__Clostridiales; D_4__Ruminococcaceae; D_5__uncultured; D_6__uncultured bacterium
New.CleanUp.ReferenceOTU1470	23.276315789473607	0.0007090230854615212	0.015207461172769821	1.0	0.0	0.0	0.1111111111111111	0.0	0.0	0.0625	0.5	D_0__Bacteria; D_1__Bacteroidetes; D_2__Bacteroidia; D_3__Bacteroidales; D_4__Porphyromonadaceae; D_5__uncultured; D_6__uncultured Bacteroidetes bacterium
New.CleanUp.ReferenceOTU671	23.268767067986964	0.0007112818608940292	0.015238650637411786	1.0	0.0	0.0	1.1111111111111112	0.0	0.2	1.0	1.3333333333333333	D_0__Bacteria; D_1__Firmicutes; D_2__Clostridia; D_3__Clostridiales; D_4__Ruminococcaceae; D_5__uncultured
KP455708.1.1495	23.20007186977541	0.0007321649278575812	0.01566832945615224	1.0	0.0	0.0	0.7777777777777778	2.7142857142857144	5.1	0.3125	0.3333333333333333	D_0__Bacteria; D_1__Firmicutes; D_2__Clostridia; D_3__Clostridiales; D_4__Christensenellaceae; D_5__Christensenellaceae R-7 group; D_6__uncultured bacterium
New.CleanUp.ReferenceOTU44	23.16280706563403	0.0007437441196351877	0.015898160137438846	1.0	0.0	0.0	4.0	0.2857142857142857	2.25	5.1875	2.5	D_0__Bacteria; D_1__Planctomycetes; D_2__Planctomycetacia; D_3__Planctomycetales; D_4__Planctomycetaceae; D_5__Termite planctomycete cluster; D_6__uncultured planctomycete
New.CleanUp.ReferenceOTU238	23.15611852309687	0.0007458413935782343	0.01590655465863943	1.0	0.05555555555555555	0.0	2.2222222222222223	1.1428571428571428	1.9	3.0	1.5	D_0__Bacteria; D_1__Bacteroidetes; D_2__Bacteroidia; D_3__Bacteroidales; D_4__Rikenellaceae; D_5__Alistipes; D_6__uncultured bacterium
New.CleanUp.ReferenceOTU1521	23.154278338774542	0.0007464194242917336	0.01590655465863943	1.0	0.0	0.0	0.0	0.2857142857142857	1.25	0.0	0.0	D_0__Bacteria; D_1__Firmicutes; D_2__Clostridia; D_3__Clostridiales; D_4__Christensenellaceae; D_5__Christensenellaceae R-7 group
New.ReferenceOTU84	23.153524064256278	0.0007466564808876104	0.01590655465863943	1.0	0.0	0.0	16.444444444444443	0.2857142857142857	3.2	2.6875	5.666666666666667	D_0__Bacteria; D_1__Tenericutes; D_2__Mollicutes; D_3__Mollicutes RF9; D_4__uncultured bacterium; D_5__uncultured bacterium; D_6__uncultured bacterium
New.CleanUp.ReferenceOTU282	23.13372562593747	0.0007529053383722437	0.016021656408350477	1.0	0.0	0.0	1.0	0.0	0.0	0.0	0.5	D_0__Bacteria; D_1__Firmicutes; D_2__Clostridia; D_3__Clostridiales; D_4__Ruminococcaceae; D_5__Papillibacter; D_6__uncultured bacterium
AF275922.1.1424	23.08108108108096	0.000769772235040379	0.01636219568959567	1.0	0.0	0.0	0.0	0.0	0.35	0.0	0.0	D_0__Bacteria; D_1__Firmicutes; D_2__Clostridia; D_3__Clostridiales; D_4__Family XIII; D_5__uncultured; D_6__uncultured bacterium
DQ815478.1.1353	23.057999999999883	0.0007772837681561447	0.016484856982205177	1.0	0.0	0.0	0.0	0.0	0.45	0.0	0.0	D_0__Bacteria; D_1__Firmicutes; D_2__Clostridia; D_3__Clostridiales; D_4__Ruminococcaceae; D_5__Ruminococcaceae UCG-009; D_6__uncultured bacterium
AM745205.1.1522	23.057999999999883	0.0007772837681561447	0.016484856982205177	1.0	0.0	0.0	0.0	0.0	0.4	0.0	0.0	D_0__Bacteria; D_1__Proteobacteria; D_2__Deltaproteobacteria; D_3__Desulfobacterales; D_4__Desulfobacteraceae; D_5__Desulfosarcina
GQ132397.1.1400	23.042638241172437	0.0007823229770020971	0.016543805979539486	1.0	0.0	0.0	0.0	0.0	0.45	0.0	0.0	D_0__Bacteria; D_1__Firmicutes; D_2__Clostridia; D_3__Clostridiales; D_4__Christensenellaceae; D_5__Christensenellaceae R-7 group; D_6__uncultured bacterium
New.ReferenceOTU672	23.041541755888534	0.0007826838881497112	0.016543805979539486	1.0	0.0	0.0	0.0	0.0	0.5	0.0	0.0	D_0__Bacteria; D_1__Firmicutes; D_2__Clostridia; D_3__Clostridiales; D_4__Ruminococcaceae; D_5__[Eubacterium] coprostanoligenes group; D_6__uncultured bacterium
New.CleanUp.ReferenceOTU295	23.041541755888534	0.0007826838881497112	0.016543805979539486	1.0	0.0	0.0	0.0	0.0	0.5	0.0	0.0	Unassigned
New.CleanUp.ReferenceOTU21907	23.032967032966905	0.0007855119281005451	0.016546375311478536	1.0	0.0	0.4	0.0	0.14285714285714285	0.0	0.0	0.0	D_0__Bacteria; D_1__Bacteroidetes; D_2__Flavobacteriia; D_3__Flavobacteriales; D_4__Blattabacteriaceae; D_5__Blattabacterium
New.CleanUp.ReferenceOTU33497	23.032967032966905	0.0007855119281005451	0.016546375311478536	1.0	0.0	0.4	0.0	0.14285714285714285	0.0	0.0	0.0	D_0__Bacteria; D_1__Bacteroidetes; D_2__Flavobacteriia; D_3__Flavobacteriales; D_4__Blattabacteriaceae; D_5__Blattabacterium; Ambiguous_taxa
New.CleanUp.ReferenceOTU257	23.031678082191664	0.0007859379054690692	0.016546375311478536	1.0	0.0	0.0	0.0	0.0	0.6	0.0	0.0	D_0__Bacteria; D_1__Firmicutes; D_2__Clostridia; D_3__Clostridiales; D_4__Ruminococcaceae; D_5__Ruminococcaceae UCG-014; D_6__uncultured bacterium
New.CleanUp.ReferenceOTU272	23.030582639714506	0.0007863001098437448	0.016546375311478536	1.0	0.0	0.0	0.0	0.0	0.75	0.0	0.0	D_0__Bacteria; D_1__Firmicutes; D_2__Clostridia; D_3__Clostridiales; D_4__Lachnospiraceae; D_5__Tyzzerella 3; D_6__uncultured Eubacteriaceae bacterium
DQ307728.1.1343	23.025106990014148	0.0007881130747028729	0.01655537476031261	1.0	0.0	0.0	0.0	0.0	1.7	0.0	0.0	D_0__Bacteria; D_1__Gracilibacteria; D_2__uncultured Microgenomates group bacterium; D_3__uncultured Microgenomates group bacterium; D_4__uncultured Microgenomates group bacterium; D_5__uncultured Microgenomates group bacterium; D_6__uncultured Microgenomates group bacterium
GQ502529.1.1500	23.024012172507135	0.0007884760564867191	0.01655537476031261	1.0	0.0	0.0	0.0	0.0	1.4	0.0	0.0	D_0__Bacteria; D_1__Firmicutes; D_2__Clostridia; D_3__Clostridiales; D_4__Ruminococcaceae; D_5__[Eubacterium] coprostanoligenes group
KM650593.1.1444	23.020728344584846	0.0007895657800149227	0.016559896243303014	1.0	0.0	0.0	0.0	0.0	2.55	0.0	0.0	D_0__Bacteria; D_1__Firmicutes; D_2__Clostridia; D_3__Clostridiales; D_4__Ruminococcaceae; D_5__Ruminococcaceae UCG-014
New.CleanUp.ReferenceOTU3193	23.010234745346807	0.0007930579601618388	0.016614739720691444	1.0	0.0	0.0	0.1111111111111111	0.2857142857142857	0.95	0.3125	0.0	D_0__Bacteria; D_1__Firmicutes; D_2__Clostridia; D_3__Clostridiales; D_4__Ruminococcaceae; D_5__[Eubacterium] coprostanoligenes group; D_6__uncultured Firmicutes bacterium
New.CleanUp.ReferenceOTU410	22.99619699934744	0.00079775333472271	0.016687903534657978	1.0	0.0	0.0	0.0	0.8571428571428571	0.0	0.0625	0.3333333333333333	D_0__Bacteria; D_1__Firmicutes; D_2__Bacilli; D_3__Lactobacillales; D_4__Lactobacillaceae; D_5__Pediococcus; D_6__Pediococcus pentosaceus
KP196813.1.1296	22.994530649559806	0.0007983125087069079	0.016687903534657978	1.0	0.0	0.0	2.2222222222222223	8.142857142857142	5.2	1.6875	0.16666666666666666	D_0__Bacteria; D_1__Proteobacteria; D_2__Gammaproteobacteria; D_3__Enterobacteriales; D_4__Enterobacteriaceae; D_5__Kluyvera; D_6__Kluyvera ascorbata
New.CleanUp.ReferenceOTU541	22.98893105629345	0.0008001943760633788	0.016708799656300254	1.0	0.0	0.0	0.1111111111111111	1.2857142857142858	0.0	0.1875	0.16666666666666666	D_0__Bacteria; D_1__Proteobacteria; D_2__Betaproteobacteria; D_3__Burkholderiales; D_4__Burkholderiaceae; D_5__Burkholderia-Paraburkholderia; Ambiguous_taxa
New.CleanUp.ReferenceOTU277	22.958472517461132	0.000810507206639475	0.016905502187824908	1.0	0.0	0.0	0.0	0.0	0.7	0.0625	0.0	D_0__Bacteria; D_1__Firmicutes; D_2__Clostridia; D_3__Clostridiales; D_4__Ruminococcaceae; D_5__uncultured; D_6__uncultured bacterium
GBID01003426.1.1409	22.953574749236918	0.0008121776603677031	0.01692170815148947	1.0	0.0	0.0	1.0	0.0	0.35	6.25	10.166666666666666	D_0__Bacteria; D_1__Firmicutes; D_2__Clostridia; D_3__Clostridiales; D_4__Lachnospiraceae; D_5__Lachnospiraceae UCG-001; D_6__uncultured bacterium
New.CleanUp.ReferenceOTU31190	22.91910574744529	0.0008240298215344109	0.017149781087956274	1.0	0.6111111111111112	0.0	0.1111111111111111	0.0	0.05	0.0	0.0	D_0__Bacteria; D_1__Bacteroidetes; D_2__Flavobacteriia; D_3__Flavobacteriales; D_4__Blattabacteriaceae; D_5__Blattabacterium
New.CleanUp.ReferenceOTU24935	22.877042991886455	0.0008387233912516491	0.017436424047107553	1.0	0.0	0.0	0.7777777777777778	0.0	0.0	0.5625	0.16666666666666666	D_0__Bacteria; D_1__Synergistetes; D_2__Synergistia; D_3__Synergistales; D_4__Synergistaceae; D_5__uncultured; D_6__uncultured Synergistetes bacterium
New.CleanUp.ReferenceOTU140	22.8692202958297	0.000841484290056356	0.017474639220808472	1.0	0.0	0.0	0.4444444444444444	0.0	1.9	0.0	0.0	D_0__Bacteria; D_1__Bacteroidetes; D_2__Bacteroidia; D_3__Bacteroidales; D_4__Porphyromonadaceae; D_5__Microbacter
HM218546.1.1456	22.863891294800496	0.0008433701868253319	0.01749461989954541	1.0	0.1111111111111111	2.2	1.2222222222222223	7.714285714285714	2.85	0.4375	4.666666666666667	D_0__Bacteria; D_1__Firmicutes; D_2__Bacilli; D_3__Lactobacillales; D_4__Enterococcaceae; D_5__Enterococcus
KM650947.1.1455	22.837197310070433	0.0008528796503918219	0.017666248512454668	1.0	0.05555555555555555	0.0	0.2222222222222222	0.14285714285714285	6.6	0.1875	2.6666666666666665	D_0__Bacteria; D_1__Firmicutes; D_2__Clostridia; D_3__Clostridiales; D_4__Christensenellaceae; D_5__Christensenellaceae R-7 group
New.CleanUp.ReferenceOTU1501	22.83543945347066	0.0008535095511323735	0.017666248512454668	1.0	0.0	0.0	0.1111111111111111	0.0	1.1	0.25	0.0	D_0__Bacteria; D_1__Firmicutes; D_2__Clostridia; D_3__Clostridiales; D_4__Peptococcaceae; D_5__uncultured; D_6__uncultured bacterium
New.CleanUp.ReferenceOTU424	22.826218830816348	0.0008568211088850049	0.017715431202154047	1.0	0.0	0.0	0.2222222222222222	0.0	0.0	1.0625	0.6666666666666666	D_0__Bacteria; D_1__Bacteroidetes; D_2__Bacteroidia; D_3__Bacteroidales; D_4__Porphyromonadaceae; D_5__Parabacteroides; D_6__uncultured bacterium
New.CleanUp.ReferenceOTU11221	22.79999999999998	0.0008663066171196945	0.017892018562300865	1.0	0.0	0.0	0.4444444444444444	0.0	0.0	0.125	0.0	D_0__Bacteria; D_1__Bacteroidetes; D_2__Bacteroidia; D_3__Bacteroidales; D_4__Rikenellaceae; D_5__Alistipes; D_6__uncultured bacterium
New.ReferenceOTU98	22.71311265680826	0.0008984838633145904	0.01853636806897062	1.0	0.0	0.0	1.4444444444444444	0.7142857142857143	1.55	1.625	2.5	D_0__Bacteria; D_1__Firmicutes; D_2__Clostridia; D_3__Clostridiales; D_4__Eubacteriaceae; D_5__Eubacterium
New.ReferenceOTU222	22.707041770350074	0.0009007754635136479	0.01856342383404241	1.0	0.05555555555555555	0.0	6.555555555555555	4.142857142857143	3.3	4.5625	13.0	D_0__Bacteria; D_1__Bacteroidetes; D_2__Bacteroidia; D_3__Bacteroidales; D_4__Porphyromonadaceae; D_5__Dysgonomonas
New.CleanUp.ReferenceOTU285	22.689562210282734	0.0009074056313136169	0.01867973396896586	1.0	0.0	0.0	0.2222222222222222	0.0	1.05	0.1875	0.8333333333333334	D_0__Bacteria; D_1__Firmicutes; D_2__Clostridia; D_3__Clostridiales; D_4__Ruminococcaceae; D_5__Candidatus Soleaferrea; D_6__uncultured bacterium
New.CleanUp.ReferenceOTU1145	22.622701256504783	0.0009332116500586011	0.019190114484755535	1.0	0.0	0.0	1.0	0.14285714285714285	0.25	0.9375	1.3333333333333333	D_0__Bacteria; D_1__Firmicutes; D_2__Clostridia; D_3__Clostridiales; D_4__Christensenellaceae; D_5__Christensenellaceae R-7 group; D_6__uncultured Clostridiaceae bacterium
New.ReferenceOTU695	22.618298411293065	0.0009349360530166556	0.019204722243039523	1.0	0.0	0.0	0.2222222222222222	0.0	1.45	1.25	0.0	D_0__Bacteria; D_1__Gracilibacteria
New.ReferenceOTU60	22.544515323810792	0.0009643034141997845	0.019786503100248886	1.0	0.05555555555555555	0.0	1.8888888888888888	0.0	5.25	4.0625	4.333333333333333	D_0__Bacteria; D_1__Firmicutes; D_2__Clostridia; D_3__Clostridiales; D_4__Christensenellaceae; D_5__Christensenellaceae R-7 group; D_6__uncultured bacterium
KM650500.1.1458	22.54110398083	0.000965682885301137	0.01979216953666286	1.0	0.0	0.0	1.1111111111111112	0.14285714285714285	0.85	0.9375	1.3333333333333333	D_0__Bacteria; D_1__Firmicutes; D_2__Clostridia; D_3__Clostridiales; D_4__Christensenellaceae; D_5__uncultured; D_6__uncultured bacterium
New.CleanUp.ReferenceOTU11442	22.538666666666675	0.0009666696668996854	0.01979216953666286	1.0	0.05555555555555555	0.8	0.2222222222222222	0.0	0.0	0.0625	0.0	D_0__Bacteria; D_1__Bacteroidetes; D_2__Flavobacteriia; D_3__Flavobacteriales; D_4__Blattabacteriaceae; D_5__Blattabacterium; Ambiguous_taxa
JF219975.1.1337	22.535467980295504	0.0009679662027308938	0.019797313081555506	1.0	0.0	0.0	0.0	0.14285714285714285	0.0	0.9375	0.0	D_0__Bacteria; D_1__FBP; D_2__uncultured bacterium; D_3__uncultured bacterium; D_4__uncultured bacterium; D_5__uncultured bacterium; D_6__uncultured bacterium
JQ436923.1.1492	22.525825534169115	0.000971884948175893	0.019856018374868646	1.0	0.0	0.0	0.0	0.42857142857142855	0.0	1.875	0.0	D_0__Bacteria; D_1__Proteobacteria; D_2__Alphaproteobacteria; D_3__Rhodospirillales; D_4__Acetobacteraceae
New.ReferenceOTU115	22.50519166205147	0.0009803230541726088	0.020006830089412758	1.0	0.0	0.0	29.77777777777778	17.142857142857142	1.85	0.8125	0.16666666666666666	D_0__Bacteria; D_1__Proteobacteria; D_2__Gammaproteobacteria; D_3__Pseudomonadales; D_4__Pseudomonadaceae; D_5__Pseudomonas; D_6__Pseudomonas fluorescens
New.CleanUp.ReferenceOTU840	22.456395026358663	0.0010005652687592643	0.020397960845028748	1.0	0.0	0.0	1.0	0.2857142857142857	0.05	0.0625	0.16666666666666666	D_0__Bacteria; D_1__Bacteroidetes; D_2__Bacteroidia; D_3__Bacteroidales; D_4__Porphyromonadaceae; D_5__uncultured; D_6__uncultured Bacteroidetes bacterium
New.CleanUp.ReferenceOTU397	22.430174084262685	0.0010116112899616078	0.020600974430734293	1.0	0.0	0.0	2.111111111111111	0.14285714285714285	0.3	0.875	1.3333333333333333	D_0__Bacteria; D_1__Proteobacteria; D_2__Deltaproteobacteria; D_3__Desulfovibrionales; D_4__Desulfovibrionaceae; D_5__Desulfovibrio
GU293143.1.1496	22.38029637439228	0.001032954411630884	0.021013022128761886	1.0	0.0	0.0	0.8888888888888888	2.0	1.35	0.3125	0.16666666666666666	D_0__Bacteria; D_1__Proteobacteria; D_2__Gammaproteobacteria; D_3__Enterobacteriales; D_4__Enterobacteriaceae; D_5__Xenorhabdus
New.CleanUp.ReferenceOTU80	22.326199560642852	0.0010566024741963651	0.02147102388283794	1.0	0.0	0.0	0.3333333333333333	0.0	3.05	0.5	0.16666666666666666	D_0__Bacteria; D_1__Tenericutes; D_2__Mollicutes; D_3__Mollicutes RF9; D_4__uncultured bacterium; D_5__uncultured bacterium; D_6__uncultured bacterium
New.ReferenceOTU262	22.295485770132803	0.001070264347708568	0.021725333849145302	1.0	0.0	0.0	0.0	0.5714285714285714	0.9	0.125	2.0	D_0__Bacteria; D_1__Bacteroidetes; D_2__Bacteroidia; D_3__Bacteroidales; D_4__Rikenellaceae; D_5__Alistipes; D_6__uncultured bacterium
New.CleanUp.ReferenceOTU77	22.285317536885252	0.0010748253720937338	0.021794558588954203	1.0	0.0	0.0	1.7777777777777777	0.2857142857142857	2.9	0.75	3.6666666666666665	D_0__Bacteria; D_1__Bacteroidetes; D_2__Bacteroidia; D_3__Bacteroidales; D_4__Porphyromonadaceae; D_5__Paludibacter
New.CleanUp.ReferenceOTU652	22.251313025209956	0.0010902172459388954	0.022083020770948387	1.0	0.0	0.0	0.3333333333333333	0.14285714285714285	0.1	0.75	0.16666666666666666	D_0__Bacteria; D_1__Bacteroidetes; D_2__Flavobacteriia; D_3__Flavobacteriales; D_4__Blattabacteriaceae; D_5__Blattabacterium; Ambiguous_taxa
KJ803880.1.1473	22.24153344372525	0.0010946837891032104	0.022149803719899257	1.0	0.0	0.0	0.0	1.2857142857142858	0.05	0.25	0.16666666666666666	D_0__Bacteria; D_1__Firmicutes; D_2__Bacilli; D_3__Lactobacillales; D_4__Enterococcaceae; D_5__Enterococcus
New.ReferenceOTU213	22.221637655365942	0.001103826095162999	0.02231095241866813	1.0	0.0	0.0	0.7777777777777778	0.0	0.75	0.0	0.8333333333333334	D_0__Bacteria; D_1__Bacteroidetes; D_2__Bacteroidia; D_3__Bacteroidales; D_4__PeH15; D_5__uncultured Bacteroidetes bacterium; D_6__uncultured Bacteroidetes bacterium
New.ReferenceOTU223	22.216394300530506	0.0011062479102150202	0.022336065214885147	1.0	0.0	0.0	1.3333333333333333	1.4285714285714286	0.2	0.3125	0.5	D_0__Bacteria; D_1__Bacteroidetes; D_2__Bacteroidia; D_3__Bacteroidales; D_4__Porphyromonadaceae; D_5__Dysgonomonas
New.CleanUp.ReferenceOTU1033	22.19980133390101	0.00111394630945152	0.022467549685518996	1.0	0.0	0.0	0.4444444444444444	0.0	0.0	0.5	0.5	D_0__Bacteria; D_1__Firmicutes; D_2__Clostridia; D_3__Clostridiales; D_4__Ruminococcaceae; D_5__uncultured; D_6__uncultured Firmicutes bacterium
EU775682.1.1362	22.19215969215972	0.0011175093404826916	0.0225154355312784	1.0	0.0	0.0	0.4444444444444444	0.7142857142857143	0.15	0.4375	0.0	D_0__Bacteria; D_1__Firmicutes; D_2__Clostridia; D_3__Clostridiales; D_4__Peptostreptococcaceae
New.ReferenceOTU237	22.1687831277555	0.0011284785592232	0.02268570173901112	1.0	0.0	0.0	1.4444444444444444	0.0	2.95	1.1875	3.0	D_0__Bacteria; D_1__Bacteroidetes; D_2__Bacteroidia; D_3__Bacteroidales; D_4__Porphyromonadaceae; D_5__Parabacteroides; D_6__uncultured bacterium
KF318263.1.1386	22.163755736838432	0.0011308513733245221	0.02268570173901112	1.0	0.0	0.0	6.888888888888889	4.285714285714286	1.05	2.3125	3.1666666666666665	D_0__Bacteria; D_1__Firmicutes; D_2__Clostridia; D_3__Clostridiales; D_4__Ruminococcaceae; D_5__Candidatus Soleaferrea; D_6__uncultured bacterium
New.CleanUp.ReferenceOTU11305	22.15384615384618	0.0011355428084155732	0.02268570173901112	1.0	0.0	0.4	0.1111111111111111	0.0	0.0	0.0	0.0	D_0__Bacteria; D_1__Bacteroidetes; D_2__Flavobacteriia; D_3__Flavobacteriales; D_4__Blattabacteriaceae; D_5__Blattabacterium
New.CleanUp.ReferenceOTU147078	22.15384615384618	0.0011355428084155732	0.02268570173901112	1.0	0.0	0.4	0.1111111111111111	0.0	0.0	0.0	0.0	D_0__Bacteria; D_1__Bacteroidetes; D_2__Flavobacteriia; D_3__Flavobacteriales; D_4__Blattabacteriaceae; D_5__Blattabacterium
New.CleanUp.ReferenceOTU146748	22.15384615384618	0.0011355428084155732	0.02268570173901112	1.0	0.0	0.4	0.1111111111111111	0.0	0.0	0.0	0.0	D_0__Bacteria; D_1__Bacteroidetes; D_2__Flavobacteriia; D_3__Flavobacteriales; D_4__Blattabacteriaceae; D_5__Blattabacterium; Ambiguous_taxa
New.CleanUp.ReferenceOTU134852	22.15384615384618	0.0011355428084155732	0.02268570173901112	1.0	0.0	0.4	0.1111111111111111	0.0	0.0	0.0	0.0	D_0__Bacteria; D_1__Bacteroidetes; D_2__Flavobacteriia; D_3__Flavobacteriales; D_4__Blattabacteriaceae; D_5__Blattabacterium; Ambiguous_taxa
New.CleanUp.ReferenceOTU158120	22.15384615384618	0.0011355428084155732	0.02268570173901112	1.0	0.0	0.4	0.1111111111111111	0.0	0.0	0.0	0.0	D_0__Bacteria; D_1__Bacteroidetes; D_2__Flavobacteriia; D_3__Flavobacteriales; D_4__Blattabacteriaceae; D_5__Blattabacterium
New.CleanUp.ReferenceOTU155773	22.15384615384618	0.0011355428084155732	0.02268570173901112	1.0	0.0	0.4	0.1111111111111111	0.0	0.0	0.0	0.0	D_0__Bacteria; D_1__Bacteroidetes; D_2__Flavobacteriia; D_3__Flavobacteriales; D_4__Blattabacteriaceae; D_5__Blattabacterium
New.CleanUp.ReferenceOTU30795	22.142408566572325	0.0011409813706409863	0.022770333170252517	1.0	0.1111111111111111	1.0	0.3333333333333333	0.5714285714285714	0.15	0.75	0.6666666666666666	D_0__Bacteria; D_1__Bacteroidetes; D_2__Flavobacteriia; D_3__Flavobacteriales; D_4__Blattabacteriaceae; D_5__Blattabacterium; Ambiguous_taxa
New.CleanUp.ReferenceOTU1922	22.109774840635414	0.0011566394858228493	0.023041804129768355	1.0	0.0	0.0	0.2222222222222222	0.42857142857142855	1.25	0.1875	0.16666666666666666	D_0__Bacteria; D_1__Bacteroidetes; D_2__Bacteroidia; D_3__Bacteroidales; D_4__Rikenellaceae; D_5__Alistipes; D_6__uncultured bacterium
New.CleanUp.ReferenceOTU82	22.107821254646698	0.0011575834995922324	0.023041804129768355	1.0	0.8333333333333334	2.0	1.5555555555555556	7.428571428571429	0.85	2.3125	1.5	Unassigned
New.CleanUp.ReferenceOTU42	22.106475572436917	0.0011582342009366637	0.023041804129768355	1.0	0.0	0.4	2.4444444444444446	0.0	2.15	1.4375	2.8333333333333335	D_0__Bacteria; D_1__Firmicutes; D_2__Clostridia; D_3__Clostridiales; D_4__Ruminococcaceae; D_5__Ruminococcaceae NK4A214 group; D_6__uncultured bacterium
EU622709.1.1490	22.095251224810614	0.0011636756988865312	0.02312576501701156	1.0	0.1111111111111111	0.0	1.5555555555555556	0.2857142857142857	5.6	1.625	0.6666666666666666	D_0__Bacteria; D_1__Firmicutes; D_2__Clostridia; D_3__Clostridiales; D_4__Christensenellaceae; D_5__Christensenellaceae R-7 group; D_6__uncultured bacterium
New.ReferenceOTU94	22.083548926964887	0.001169375597510547	0.023214679707811582	1.0	0.0	0.0	10.11111111111111	0.0	8.7	5.4375	15.5	D_0__Bacteria; D_1__Firmicutes; D_2__Clostridia; D_3__Clostridiales; D_4__Ruminococcaceae; D_5__Ruminococcaceae UCG-009; D_6__uncultured bacterium
New.CleanUp.ReferenceOTU2191	22.06265324013515	0.00117962153412019	0.02339356254942647	1.0	0.0	0.0	0.6666666666666666	0.0	0.0	0.3125	0.0	D_0__Bacteria; D_1__Proteobacteria; D_2__Deltaproteobacteria; D_3__Desulfovibrionales; D_4__Desulfovibrionaceae; D_5__Desulfovibrio
New.CleanUp.ReferenceOTU31	22.036947065198103	0.0011923470523838742	0.023621193331692672	1.0	0.0	0.0	3.3333333333333335	0.7142857142857143	2.05	0.8125	1.0	D_0__Bacteria; D_1__Proteobacteria; D_2__Alphaproteobacteria; D_3__Rhodospirillales; D_4__Rhodospirillaceae; D_5__uncultured
New.CleanUp.ReferenceOTU182	22.034350237563437	0.00119364004049746	0.023622098983261647	1.0	0.0	0.0	0.6666666666666666	0.0	1.6	0.5	1.3333333333333333	D_0__Bacteria; D_1__Firmicutes; D_2__Clostridia; D_3__Clostridiales; D_4__Christensenellaceae; D_5__Christensenellaceae R-7 group; D_6__uncultured Firmicutes bacterium
New.CleanUp.ReferenceOTU164	22.014512835272615	0.0012035627632023796	0.023793606651659572	1.0	0.05555555555555555	0.0	1.0	3.857142857142857	0.15	0.1875	0.16666666666666666	D_0__Bacteria; D_1__Firmicutes; D_2__Erysipelotrichia; D_3__Erysipelotrichales; D_4__Erysipelotrichaceae; D_5__Breznakia; Ambiguous_taxa
New.ReferenceOTU69	22.006713918044873	0.001207485912469584	0.02384627288452706	1.0	0.0	0.0	5.555555555555555	3.5714285714285716	0.65	2.3125	1.1666666666666667	D_0__Bacteria; D_1__Bacteroidetes; D_2__Bacteroidia; D_3__Bacteroidales; D_4__Bacteroidaceae; D_5__Bacteroides
DQ307719.1.1417	21.980871926383976	0.0012205752233869994	0.02407966057888165	1.0	0.0	0.0	0.2222222222222222	0.14285714285714285	0.85	0.125	0.3333333333333333	D_0__Bacteria; D_1__Planctomycetes; D_2__vadinHA49; D_3__uncultured bacterium; D_4__uncultured bacterium; D_5__uncultured bacterium; D_6__uncultured bacterium
New.CleanUp.ReferenceOTU1946	21.977142857142812	0.0012224754957054385	0.024092053499651718	1.0	0.0	0.0	0.4444444444444444	0.14285714285714285	0.05	0.0	0.0	D_0__Bacteria; D_1__Firmicutes; D_2__Clostridia; D_3__Clostridiales; D_4__Ruminococcaceae; D_5__Candidatus Soleaferrea
New.CleanUp.ReferenceOTU688	21.97169693208787	0.0012252558615930358	0.024121747154584722	1.0	0.0	0.0	0.1111111111111111	1.1428571428571428	0.15	0.75	1.0	D_0__Bacteria; D_1__Firmicutes; D_2__Bacilli; D_3__Lactobacillales; D_4__Lactobacillaceae; D_5__Lactobacillus; Ambiguous_taxa
New.CleanUp.ReferenceOTU317	21.9278051750382	0.0012478918771941054	0.02454187358481741	1.0	0.0	0.0	0.8888888888888888	0.0	0.2	0.0	0.0	D_0__Bacteria; D_1__Firmicutes; D_2__Clostridia; D_3__Clostridiales; D_4__Clostridiales vadinBB60 group
New.CleanUp.ReferenceOTU2786	21.892393320964555	0.0012664529668425333	0.024881071306048483	1.0	0.0	0.0	0.0	0.2857142857142857	0.0	0.0	0.3333333333333333	D_0__Bacteria; D_1__Firmicutes; D_2__Clostridia; D_3__Clostridiales; D_4__Lachnospiraceae; D_5__Tyzzerella 3
New.CleanUp.ReferenceOTU105	21.865424835015574	0.0012807697454898465	0.02513626757495565	1.0	0.0	0.0	2.3333333333333335	0.14285714285714285	0.75	0.75	1.5	D_0__Bacteria; D_1__Firmicutes; D_2__Clostridia; D_3__Clostridiales; D_4__Syntrophomonadaceae; D_5__Pelospora
New.CleanUp.ReferenceOTU206	21.85455206880217	0.0012865865449603782	0.02522428837992195	1.0	0.0	0.0	1.2222222222222223	0.7142857142857143	0.2	1.1875	2.1666666666666665	D_0__Bacteria; D_1__Bacteroidetes; D_2__Bacteroidia; D_3__Bacteroidales; D_4__Porphyromonadaceae; D_5__uncultured
New.CleanUp.ReferenceOTU47	21.83421294262195	0.0012975373407235471	0.025412678072350838	1.0	0.0	0.0	2.6666666666666665	0.7142857142857143	3.5	0.5	2.6666666666666665	D_0__Bacteria; D_1__Saccharibacteria; D_2__Unknown Class; D_3__Unknown Order; D_4__Unknown Family; D_5__Candidatus Saccharimonas; D_6__uncultured bacterium
KM650521.1.1454	21.829418286387376	0.001300132109979481	0.025437192180683257	1.0	0.0	0.0	0.6666666666666666	0.0	0.15	0.1875	0.3333333333333333	D_0__Bacteria; D_1__Bacteroidetes; D_2__Bacteroidia; D_3__Bacteroidales; D_4__Porphyromonadaceae
New.CleanUp.ReferenceOTU11868	21.81824287921962	0.0013061997681342295	0.02552953292950895	1.0	0.0	0.0	0.5555555555555556	0.0	0.05	0.9375	0.0	D_0__Bacteria; D_1__Synergistetes; D_2__Synergistia; D_3__Synergistales; D_4__Synergistaceae; D_5__uncultured; D_6__uncultured bacterium
New.CleanUp.ReferenceOTU4181	21.806721540965228	0.001312484303650232	0.025625917759620354	1.0	0.5555555555555556	0.4	0.0	0.42857142857142855	0.0	0.1875	0.0	D_0__Bacteria; D_1__Bacteroidetes; D_2__Flavobacteriia; D_3__Flavobacteriales; D_4__Blattabacteriaceae; D_5__Blattabacterium
New.ReferenceOTU385	21.793314049238326	0.0013198349928907958	0.025742899001399363	1.0	5.0	7.4	2.3333333333333335	3.5714285714285716	1.2	2.625	2.5	D_0__Bacteria; D_1__Bacteroidetes; D_2__Flavobacteriia; D_3__Flavobacteriales; D_4__Blattabacteriaceae; D_5__Blattabacterium; Ambiguous_taxa
New.CleanUp.ReferenceOTU426	21.773843072614763	0.001330581896084618	0.025925813302414176	1.0	0.0	0.0	0.1111111111111111	0.14285714285714285	0.0	0.5	1.0	D_0__Bacteria; D_1__Firmicutes; D_2__Clostridia; D_3__Clostridiales; D_4__Ruminococcaceae
New.CleanUp.ReferenceOTU336	21.77033317862819	0.0013325282658669837	0.025937053265421176	1.0	0.0	0.0	0.0	0.0	0.35	0.0	0.6666666666666666	D_0__Bacteria; D_1__Firmicutes; D_2__Clostridia; D_3__Clostridiales; D_4__Christensenellaceae; D_5__Christensenellaceae R-7 group; D_6__uncultured bacterium
New.CleanUp.ReferenceOTU2381	21.757583184035866	0.0013396221287486144	0.026048360879229987	1.0	1.4444444444444444	2.6	0.3333333333333333	1.1428571428571428	0.7	0.4375	1.1666666666666667	D_0__Bacteria; D_1__Bacteroidetes; D_2__Flavobacteriia; D_3__Flavobacteriales; D_4__Blattabacteriaceae; D_5__Blattabacterium; Ambiguous_taxa
New.ReferenceOTU442	21.677949825377162	0.0013847734954284057	0.02689869254350623	1.0	0.1111111111111111	0.4	1.0	3.2857142857142856	0.4	1.125	1.1666666666666667	D_0__Bacteria; D_1__Bacteroidetes; D_2__Flavobacteriia; D_3__Flavobacteriales; D_4__Blattabacteriaceae; D_5__Blattabacterium
New.CleanUp.ReferenceOTU92	21.661135773239916	0.0013944958465338855	0.027059791841706208	1.0	0.0	0.0	0.4444444444444444	0.0	1.6	0.0	4.166666666666667	D_0__Bacteria; D_1__Bacteroidetes; D_2__Bacteroidia; D_3__Bacteroidales; D_4__Rikenellaceae; D_5__Rikenella; D_6__uncultured bacterium
New.CleanUp.ReferenceOTU592	21.64433962730349	0.001404274608223747	0.027221654867092677	1.0	0.0	0.0	0.0	3.857142857142857	0.8	0.0625	0.0	D_0__Bacteria; D_1__Proteobacteria; D_2__Gammaproteobacteria; D_3__Enterobacteriales; D_4__Enterobacteriaceae; D_5__Raoultella; D_6__Lelliottia amnigena
New.CleanUp.ReferenceOTU184	21.640789825523008	0.0014063498962950454	0.027234008881320926	1.0	0.0	0.0	1.8888888888888888	0.14285714285714285	0.25	1.1875	0.3333333333333333	D_0__Bacteria; D_1__Bacteroidetes; D_2__Bacteroidia; D_3__Bacteroidales; D_4__Bacteroidaceae; D_5__Bacteroides
New.CleanUp.ReferenceOTU26	21.590874134837183	0.0014358517993554713	0.027768089422330663	1.0	0.0	0.0	0.5555555555555556	0.0	3.25	5.0625	0.16666666666666666	D_0__Bacteria; D_1__Proteobacteria; D_2__Deltaproteobacteria; D_3__Desulfovibrionales; D_4__Desulfovibrionaceae; D_5__Desulfovibrio; D_6__uncultured proteobacterium
New.ReferenceOTU647	21.58473744752209	0.0014395203849942844	0.027768089422330663	1.0	0.0	0.2	4.777777777777778	0.7142857142857143	3.8	8.0	2.6666666666666665	D_0__Bacteria; D_1__Firmicutes; D_2__Clostridia; D_3__Clostridiales; D_4__Ruminococcaceae; D_5__Ruminiclostridium 9; D_6__uncultured bacterium
New.ReferenceOTU698	21.53036559850234	0.0014724281806097093	0.027768089422330663	1.0	0.0	0.0	0.6666666666666666	0.0	0.3	1.6875	2.5	D_0__Bacteria; D_1__Bacteroidetes; D_2__Bacteroidia; D_3__Bacteroidales; D_4__Porphyromonadaceae; D_5__Parabacteroides; D_6__uncultured bacterium
New.CleanUp.ReferenceOTU209	21.51366103430616	0.0014826855492110845	0.027768089422330663	1.0	0.0	0.0	0.6666666666666666	0.2857142857142857	0.05	1.0625	0.5	D_0__Bacteria; D_1__Bacteroidetes; D_2__Bacteroidia; D_3__Bacteroidales; D_4__Porphyromonadaceae; D_5__uncultured
New.ReferenceOTU448	21.51306940739507	0.0014830501156932103	0.027768089422330663	1.0	0.9444444444444444	2.0	0.5555555555555556	0.7142857142857143	0.1	1.0625	1.5	D_0__Bacteria; D_1__Bacteroidetes; D_2__Flavobacteriia; D_3__Flavobacteriales; D_4__Blattabacteriaceae; D_5__Blattabacterium
New.ReferenceOTU265	21.49043215314948	0.0014970655658658575	0.027768089422330663	1.0	0.05555555555555555	0.0	2.7777777777777777	0.5714285714285714	0.9	2.75	1.1666666666666667	D_0__Bacteria; D_1__Bacteroidetes; D_2__Bacteroidia; D_3__Bacteroidales; D_4__Rikenellaceae; D_5__Alistipes; D_6__uncultured Rikenellaceae bacterium
New.ReferenceOTU499	21.490083414051572	0.0014972824929219781	0.027768089422330663	1.0	0.0	0.0	3.3333333333333335	2.857142857142857	2.25	5.9375	1.6666666666666667	D_0__Bacteria; D_1__Proteobacteria; D_2__Deltaproteobacteria; D_3__Rs-K70 termite group; D_4__uncultured delta proteobacterium; D_5__uncultured delta proteobacterium; D_6__uncultured delta proteobacterium
KM650555.1.1451	21.471210927182586	0.0015090678201291866	0.027768089422330663	1.0	0.0	0.0	2.3333333333333335	1.1428571428571428	2.75	4.625	5.666666666666667	D_0__Bacteria; D_1__Firmicutes; D_2__Erysipelotrichia; D_3__Erysipelotrichales; D_4__Erysipelotrichaceae; D_5__[Anaerorhabdus] furcosa group
New.ReferenceOTU272	21.451886018271008	0.0015212298098390702	0.027768089422330663	1.0	0.0	0.0	0.4444444444444444	0.14285714285714285	0.95	0.125	0.6666666666666666	D_0__Bacteria; D_1__Bacteroidetes; D_2__Bacteroidia; D_3__Bacteroidales; D_4__Rikenellaceae; D_5__Alistipes; D_6__uncultured Bacteroidetes bacterium
KM650272.1.1468	21.4471040764458	0.0015242540748746515	0.027768089422330663	1.0	0.0	0.0	2.111111111111111	0.8571428571428571	2.05	1.0	0.0	D_0__Bacteria; D_1__Firmicutes; D_2__Clostridia; D_3__Clostridiales; D_4__Lachnospiraceae
New.CleanUp.ReferenceOTU303	21.44381253291204	0.0015263391812408065	0.027768089422330663	1.0	0.0	0.0	0.1111111111111111	0.0	0.85	0.125	0.0	D_0__Bacteria; D_1__Firmicutes; D_2__Clostridia; D_3__Clostridiales; D_4__Ruminococcaceae; D_5__Candidatus Soleaferrea
FJ374227.1.1491	21.429383883771663	0.0015355123604164369	0.027768089422330663	1.0	0.0	0.0	2.2222222222222223	0.42857142857142855	0.8	0.8125	0.8333333333333334	D_0__Bacteria; D_1__Firmicutes; D_2__Clostridia; D_3__Clostridiales; D_4__Ruminococcaceae; D_5__Intestinimonas
HQ751719.1.1467	21.41048824593097	0.0015476071672482859	0.027768089422330663	1.0	0.0	0.0	0.0	0.2857142857142857	0.0	0.0	0.0	D_0__Bacteria; D_1__Firmicutes; D_2__Bacilli; D_3__Lactobacillales; D_4__Enterococcaceae; D_5__Enterococcus
HQ779151.1.1442	21.41048824593097	0.0015476071672482859	0.027768089422330663	1.0	0.0	0.0	0.0	0.2857142857142857	0.0	0.0	0.0	D_0__Bacteria; D_1__Firmicutes; D_2__Clostridia; D_3__Clostridiales; D_4__Lachnospiraceae; D_5__uncultured; D_6__uncultured organism
AF445297.1.1554	21.41048824593097	0.0015476071672482859	0.027768089422330663	1.0	0.0	0.0	0.0	0.2857142857142857	0.0	0.0	0.0	D_0__Bacteria; D_1__Firmicutes; D_2__Bacilli; D_3__Lactobacillales; D_4__Enterococcaceae; D_5__Enterococcus
New.CleanUp.ReferenceOTU1186	21.41048824593097	0.0015476071672482859	0.027768089422330663	1.0	0.0	0.0	0.0	0.2857142857142857	0.0	0.0	0.0	D_0__Bacteria; D_1__Firmicutes; D_2__Bacilli; D_3__Lactobacillales; D_4__Streptococcaceae; D_5__Lactococcus
New.CleanUp.ReferenceOTU104803	21.41048824593097	0.0015476071672482859	0.027768089422330663	1.0	0.0	0.0	0.0	0.2857142857142857	0.0	0.0	0.0	D_0__Bacteria; D_1__Proteobacteria; D_2__Gammaproteobacteria; D_3__Enterobacteriales; D_4__Enterobacteriaceae; D_5__Enterobacter; D_6__Enterobacter sp. NISOC_03
New.CleanUp.ReferenceOTU210824	21.41048824593097	0.0015476071672482859	0.027768089422330663	1.0	0.0	0.0	0.0	0.2857142857142857	0.0	0.0	0.0	D_0__Bacteria; D_1__Firmicutes; D_2__Clostridia; D_3__Clostridiales; D_4__Lachnospiraceae; D_5__Lachnospiraceae UCG-010; D_6__uncultured rumen bacterium
New.CleanUp.ReferenceOTU14031	21.41048824593097	0.0015476071672482859	0.027768089422330663	1.0	0.0	0.0	0.0	0.5714285714285714	0.0	0.0	0.0	D_0__Bacteria; D_1__Cyanobacteria; D_2__Chloroplast; D_3__Gossypium arboreum; D_4__Gossypium arboreum; D_5__Gossypium arboreum; D_6__Gossypium arboreum
New.CleanUp.ReferenceOTU822	21.41048824593097	0.0015476071672482859	0.027768089422330663	1.0	0.0	0.0	0.0	0.2857142857142857	0.0	0.0	0.0	D_0__Bacteria; D_1__Firmicutes; D_2__Erysipelotrichia; D_3__Erysipelotrichales; D_4__Erysipelotrichaceae; D_5__Erysipelatoclostridium; D_6__uncultured bacterium
New.CleanUp.ReferenceOTU251037	21.41048824593097	0.0015476071672482859	0.027768089422330663	1.0	0.0	0.0	0.0	0.2857142857142857	0.0	0.0	0.0	D_0__Bacteria; D_1__Firmicutes; D_2__Bacilli; D_3__Lactobacillales; D_4__Enterococcaceae; D_5__Enterococcus
New.CleanUp.ReferenceOTU1434	21.41048824593097	0.0015476071672482859	0.027768089422330663	1.0	0.0	0.0	0.0	0.2857142857142857	0.0	0.0	0.0	D_0__Bacteria; D_1__Firmicutes; D_2__Clostridia; D_3__Clostridiales; D_4__Lachnospiraceae; D_5__Tyzzerella
New.CleanUp.ReferenceOTU1837	21.41048824593097	0.0015476071672482859	0.027768089422330663	1.0	0.0	0.0	0.0	0.2857142857142857	0.0	0.0	0.0	D_0__Bacteria; D_1__Proteobacteria; D_2__Gammaproteobacteria; D_3__HTA4; D_4__uncultured bacterium; D_5__uncultured bacterium; D_6__uncultured bacterium
New.CleanUp.ReferenceOTU28789	21.41048824593097	0.0015476071672482859	0.027768089422330663	1.0	0.0	0.0	0.0	0.2857142857142857	0.0	0.0	0.0	D_0__Bacteria; D_1__Firmicutes; D_2__Erysipelotrichia; D_3__Erysipelotrichales; D_4__Erysipelotrichaceae; D_5__Erysipelatoclostridium; D_6__uncultured bacterium
New.CleanUp.ReferenceOTU103207	21.41048824593097	0.0015476071672482859	0.027768089422330663	1.0	0.0	0.0	0.0	0.2857142857142857	0.0	0.0	0.0	D_0__Bacteria; D_1__Proteobacteria; D_2__Gammaproteobacteria; D_3__Enterobacteriales; D_4__Enterobacteriaceae; D_5__Raoultella; D_6__Lelliottia amnigena
New.CleanUp.ReferenceOTU33139	21.41048824593097	0.0015476071672482859	0.027768089422330663	1.0	0.0	0.0	0.0	0.2857142857142857	0.0	0.0	0.0	D_0__Bacteria; D_1__Bacteroidetes; D_2__Flavobacteriia; D_3__Flavobacteriales; D_4__Blattabacteriaceae; D_5__Blattabacterium
New.CleanUp.ReferenceOTU79722	21.41048824593097	0.0015476071672482859	0.027768089422330663	1.0	0.0	0.0	0.0	0.2857142857142857	0.0	0.0	0.0	D_0__Bacteria; D_1__Bacteroidetes; D_2__Flavobacteriia; D_3__Flavobacteriales; D_4__Blattabacteriaceae; D_5__Blattabacterium
New.CleanUp.ReferenceOTU142200	21.41048824593097	0.0015476071672482859	0.027768089422330663	1.0	0.0	0.0	0.0	0.2857142857142857	0.0	0.0	0.0	D_0__Bacteria; D_1__Bacteroidetes; D_2__Flavobacteriia; D_3__Flavobacteriales; D_4__Blattabacteriaceae; D_5__Blattabacterium
New.CleanUp.ReferenceOTU241922	21.41048824593097	0.0015476071672482859	0.027768089422330663	1.0	0.0	0.0	0.0	0.2857142857142857	0.0	0.0	0.0	D_0__Bacteria; D_1__Firmicutes; D_2__Erysipelotrichia; D_3__Erysipelotrichales; D_4__Erysipelotrichaceae; D_5__Erysipelatoclostridium; D_6__uncultured bacterium
New.CleanUp.ReferenceOTU16390	21.41048824593097	0.0015476071672482859	0.027768089422330663	1.0	0.0	0.0	0.0	0.2857142857142857	0.0	0.0	0.0	D_0__Bacteria; D_1__Actinobacteria; D_2__Coriobacteriia; D_3__Coriobacteriales; D_4__Coriobacteriaceae; D_5__uncultured
New.CleanUp.ReferenceOTU94416	21.41048824593097	0.0015476071672482859	0.027768089422330663	1.0	0.0	0.0	0.0	0.2857142857142857	0.0	0.0	0.0	D_0__Bacteria; D_1__Proteobacteria; D_2__Gammaproteobacteria; D_3__Enterobacteriales; D_4__Enterobacteriaceae
New.CleanUp.ReferenceOTU1346	21.41048824593097	0.0015476071672482859	0.027768089422330663	1.0	0.0	0.0	0.0	0.2857142857142857	0.0	0.0	0.0	D_0__Bacteria; D_1__Proteobacteria; D_2__Alphaproteobacteria; D_3__Sphingomonadales; D_4__Sphingomonadaceae; D_5__Novosphingobium
New.CleanUp.ReferenceOTU10827	21.41048824593097	0.0015476071672482859	0.027768089422330663	1.0	0.0	0.0	0.0	0.2857142857142857	0.0	0.0	0.0	D_0__Bacteria; D_1__Proteobacteria; D_2__Gammaproteobacteria; D_3__Enterobacteriales; D_4__Enterobacteriaceae; D_5__Xenorhabdus
New.CleanUp.ReferenceOTU53409	21.41048824593097	0.0015476071672482859	0.027768089422330663	1.0	0.0	0.0	0.0	0.2857142857142857	0.0	0.0	0.0	D_0__Bacteria; D_1__Bacteroidetes; D_2__Bacteroidia; D_3__Bacteroidales; D_4__Porphyromonadaceae; D_5__uncultured
New.CleanUp.ReferenceOTU11177	21.41048824593097	0.0015476071672482859	0.027768089422330663	1.0	0.0	0.0	0.0	0.2857142857142857	0.0	0.0	0.0	D_0__Bacteria; D_1__Bacteroidetes; D_2__Flavobacteriia; D_3__Flavobacteriales; D_4__Blattabacteriaceae; D_5__Blattabacterium
New.CleanUp.ReferenceOTU95352	21.41048824593097	0.0015476071672482859	0.027768089422330663	1.0	0.0	0.0	0.0	0.2857142857142857	0.0	0.0	0.0	D_0__Bacteria; D_1__Proteobacteria; D_2__Gammaproteobacteria; D_3__Enterobacteriales; D_4__Enterobacteriaceae; D_5__Xenorhabdus
New.CleanUp.ReferenceOTU137735	21.41048824593097	0.0015476071672482859	0.027768089422330663	1.0	0.0	0.0	0.0	0.2857142857142857	0.0	0.0	0.0	D_0__Bacteria; D_1__Bacteroidetes; D_2__Flavobacteriia; D_3__Flavobacteriales; D_4__Blattabacteriaceae; D_5__Blattabacterium; Ambiguous_taxa
New.CleanUp.ReferenceOTU242150	21.41048824593097	0.0015476071672482859	0.027768089422330663	1.0	0.0	0.0	0.0	0.2857142857142857	0.0	0.0	0.0	D_0__Bacteria; D_1__Firmicutes; D_2__Erysipelotrichia; D_3__Erysipelotrichales; D_4__Erysipelotrichaceae; D_5__Erysipelatoclostridium; D_6__uncultured bacterium
New.CleanUp.ReferenceOTU35820	21.41048824593097	0.0015476071672482859	0.027768089422330663	1.0	0.0	0.0	0.0	0.2857142857142857	0.0	0.0	0.0	D_0__Bacteria; D_1__Bacteroidetes; D_2__Flavobacteriia; D_3__Flavobacteriales; D_4__Blattabacteriaceae; D_5__Blattabacterium
New.CleanUp.ReferenceOTU241929	21.41048824593097	0.0015476071672482859	0.027768089422330663	1.0	0.0	0.0	0.0	0.2857142857142857	0.0	0.0	0.0	D_0__Bacteria; D_1__Firmicutes; D_2__Erysipelotrichia; D_3__Erysipelotrichales; D_4__Erysipelotrichaceae; D_5__Erysipelatoclostridium; D_6__uncultured bacterium
New.CleanUp.ReferenceOTU130452	21.41048824593097	0.0015476071672482859	0.027768089422330663	1.0	0.0	0.0	0.0	0.2857142857142857	0.0	0.0	0.0	D_0__Bacteria; D_1__Firmicutes; D_2__Bacilli; D_3__Lactobacillales; D_4__Streptococcaceae; D_5__Lactococcus
New.CleanUp.ReferenceOTU39447	21.41048824593097	0.0015476071672482859	0.027768089422330663	1.0	0.0	0.0	0.0	0.2857142857142857	0.0	0.0	0.0	D_0__Bacteria; D_1__Bacteroidetes; D_2__Flavobacteriia; D_3__Flavobacteriales; D_4__Blattabacteriaceae; D_5__Blattabacterium; Ambiguous_taxa
New.CleanUp.ReferenceOTU250631	21.41048824593097	0.0015476071672482859	0.027768089422330663	1.0	0.0	0.0	0.0	0.2857142857142857	0.0	0.0	0.0	D_0__Bacteria; D_1__Firmicutes; D_2__Bacilli; D_3__Lactobacillales; D_4__Lactobacillaceae; D_5__Lactobacillus
New.CleanUp.ReferenceOTU1100	21.41048824593097	0.0015476071672482859	0.027768089422330663	1.0	0.0	0.0	0.0	0.2857142857142857	0.0	0.0	0.0	D_0__Bacteria; D_1__Firmicutes; D_2__Bacilli; D_3__Lactobacillales; D_4__Enterococcaceae; D_5__Enterococcus
New.CleanUp.ReferenceOTU52879	21.41048824593097	0.0015476071672482859	0.027768089422330663	1.0	0.0	0.0	0.0	0.2857142857142857	0.0	0.0	0.0	D_0__Bacteria; D_1__Bacteroidetes; D_2__Bacteroidia; D_3__Bacteroidales; D_4__Porphyromonadaceae; D_5__uncultured
New.CleanUp.ReferenceOTU240726	21.41048824593097	0.0015476071672482859	0.027768089422330663	1.0	0.0	0.0	0.0	0.2857142857142857	0.0	0.0	0.0	D_0__Bacteria; D_1__Firmicutes; D_2__Erysipelotrichia; D_3__Erysipelotrichales; D_4__Erysipelotrichaceae; D_5__Erysipelatoclostridium; D_6__uncultured bacterium
New.CleanUp.ReferenceOTU3045	21.41048824593097	0.0015476071672482859	0.027768089422330663	1.0	0.0	0.0	0.0	0.2857142857142857	0.0	0.0	0.0	D_0__Bacteria; D_1__Firmicutes; D_2__Bacilli; D_3__Bacillales; D_4__Staphylococcaceae; D_5__Staphylococcus; D_6__Staphylococcus aureus
New.CleanUp.ReferenceOTU173003	21.41048824593097	0.0015476071672482859	0.027768089422330663	1.0	0.0	0.0	0.0	0.2857142857142857	0.0	0.0	0.0	D_0__Bacteria; D_1__Bacteroidetes; D_2__Flavobacteriia; D_3__Flavobacteriales; D_4__Blattabacteriaceae; D_5__Blattabacterium
New.CleanUp.ReferenceOTU2375	21.41048824593097	0.0015476071672482859	0.027768089422330663	1.0	0.0	0.0	0.0	0.2857142857142857	0.0	0.0	0.0	Unassigned
New.CleanUp.ReferenceOTU2782	21.41048824593097	0.0015476071672482859	0.027768089422330663	1.0	0.0	0.0	0.0	0.2857142857142857	0.0	0.0	0.0	D_0__Bacteria; D_1__Firmicutes; D_2__Clostridia; D_3__Clostridiales; D_4__Lachnospiraceae; D_5__Lachnospiraceae UCG-010
New.CleanUp.ReferenceOTU24696	21.41048824593097	0.0015476071672482859	0.027768089422330663	1.0	0.0	0.0	0.0	0.2857142857142857	0.0	0.0	0.0	D_0__Bacteria; D_1__Firmicutes; D_2__Erysipelotrichia; D_3__Erysipelotrichales; D_4__Erysipelotrichaceae; D_5__Erysipelatoclostridium; D_6__uncultured bacterium
New.CleanUp.ReferenceOTU158243	21.41048824593097	0.0015476071672482859	0.027768089422330663	1.0	0.0	0.0	0.0	0.2857142857142857	0.0	0.0	0.0	D_0__Bacteria; D_1__Bacteroidetes; D_2__Flavobacteriia; D_3__Flavobacteriales; D_4__Blattabacteriaceae; D_5__Blattabacterium; Ambiguous_taxa
New.CleanUp.ReferenceOTU83237	21.41048824593097	0.0015476071672482859	0.027768089422330663	1.0	0.0	0.0	0.0	0.2857142857142857	0.0	0.0	0.0	D_0__Bacteria; D_1__Firmicutes; D_2__Clostridia; D_3__Clostridiales; D_4__Lachnospiraceae; D_5__Lachnospiraceae NK4A136 group; D_6__uncultured bacterium
New.CleanUp.ReferenceOTU209929	21.41048824593097	0.0015476071672482859	0.027768089422330663	1.0	0.0	0.0	0.0	0.2857142857142857	0.0	0.0	0.0	D_0__Bacteria; D_1__Firmicutes; D_2__Clostridia; D_3__Clostridiales; D_4__Lachnospiraceae; D_5__uncultured; D_6__uncultured organism
New.CleanUp.ReferenceOTU156763	21.41048824593097	0.0015476071672482859	0.027768089422330663	1.0	0.0	0.0	0.0	0.2857142857142857	0.0	0.0	0.0	D_0__Bacteria; D_1__Bacteroidetes; D_2__Flavobacteriia; D_3__Flavobacteriales; D_4__Blattabacteriaceae; D_5__Blattabacterium
New.CleanUp.ReferenceOTU241823	21.41048824593097	0.0015476071672482859	0.027768089422330663	1.0	0.0	0.0	0.0	0.2857142857142857	0.0	0.0	0.0	D_0__Bacteria; D_1__Firmicutes; D_2__Erysipelotrichia; D_3__Erysipelotrichales; D_4__Erysipelotrichaceae; D_5__Erysipelatoclostridium; D_6__uncultured bacterium
New.CleanUp.ReferenceOTU1107	21.41048824593097	0.0015476071672482859	0.027768089422330663	1.0	0.0	0.0	0.0	0.2857142857142857	0.0	0.0	0.0	D_0__Bacteria; D_1__Proteobacteria; D_2__Alphaproteobacteria; D_3__Rhizobiales; D_4__Brucellaceae; D_5__Ochrobactrum; D_6__Ochrobactrum pseudintermedium
New.CleanUp.ReferenceOTU33923	21.41048824593097	0.0015476071672482859	0.027768089422330663	1.0	0.0	0.0	0.0	0.2857142857142857	0.0	0.0	0.0	D_0__Bacteria; D_1__Bacteroidetes; D_2__Flavobacteriia; D_3__Flavobacteriales; D_4__Blattabacteriaceae; D_5__Blattabacterium; Ambiguous_taxa
New.CleanUp.ReferenceOTU102305	21.41048824593097	0.0015476071672482859	0.027768089422330663	1.0	0.0	0.0	0.0	0.2857142857142857	0.0	0.0	0.0	D_0__Bacteria; D_1__Proteobacteria; D_2__Gammaproteobacteria; D_3__Enterobacteriales; D_4__Enterobacteriaceae; D_5__Dickeya; D_6__Dickeya zeae
New.CleanUp.ReferenceOTU86686	21.41048824593097	0.0015476071672482859	0.027768089422330663	1.0	0.0	0.0	0.0	0.2857142857142857	0.0	0.0	0.0	D_0__Bacteria; D_1__Firmicutes; D_2__Clostridia; D_3__Clostridiales; D_4__Peptostreptococcaceae; D_5__Intestinibacter; D_6__uncultured bacterium
New.CleanUp.ReferenceOTU40893	21.41048824593097	0.0015476071672482859	0.027768089422330663	1.0	0.0	0.0	0.0	0.2857142857142857	0.0	0.0	0.0	D_0__Bacteria; D_1__Bacteroidetes; D_2__Flavobacteriia; D_3__Flavobacteriales; D_4__Blattabacteriaceae; D_5__Blattabacterium
New.CleanUp.ReferenceOTU31126	21.41048824593097	0.0015476071672482859	0.027768089422330663	1.0	0.0	0.0	0.0	0.2857142857142857	0.0	0.0	0.0	D_0__Bacteria; D_1__Bacteroidetes; D_2__Flavobacteriia; D_3__Flavobacteriales; D_4__Blattabacteriaceae; D_5__Blattabacterium
New.CleanUp.ReferenceOTU138125	21.41048824593097	0.0015476071672482859	0.027768089422330663	1.0	0.0	0.0	0.0	0.2857142857142857	0.0	0.0	0.0	D_0__Bacteria; D_1__Bacteroidetes; D_2__Flavobacteriia; D_3__Flavobacteriales; D_4__Blattabacteriaceae; D_5__Blattabacterium
New.CleanUp.ReferenceOTU243107	21.41048824593097	0.0015476071672482859	0.027768089422330663	1.0	0.0	0.0	0.0	0.2857142857142857	0.0	0.0	0.0	D_0__Bacteria; D_1__Firmicutes; D_2__Erysipelotrichia; D_3__Erysipelotrichales; D_4__Erysipelotrichaceae; D_5__Erysipelothrix; D_6__uncultured Erysipelotrichia bacterium
New.CleanUp.ReferenceOTU104166	21.41048824593097	0.0015476071672482859	0.027768089422330663	1.0	0.0	0.0	0.0	0.2857142857142857	0.0	0.0	0.0	D_0__Bacteria; D_1__Proteobacteria; D_2__Gammaproteobacteria; D_3__Enterobacteriales; D_4__Enterobacteriaceae
New.CleanUp.ReferenceOTU11316	21.41048824593097	0.0015476071672482859	0.027768089422330663	1.0	0.0	0.0	0.0	0.2857142857142857	0.0	0.0	0.0	D_0__Bacteria; D_1__Bacteroidetes; D_2__Flavobacteriia; D_3__Flavobacteriales; D_4__Blattabacteriaceae; D_5__Blattabacterium; Ambiguous_taxa
New.CleanUp.ReferenceOTU130762	21.41048824593097	0.0015476071672482859	0.027768089422330663	1.0	0.0	0.0	0.0	0.2857142857142857	0.0	0.0	0.0	D_0__Bacteria; D_1__Firmicutes; D_2__Erysipelotrichia; D_3__Erysipelotrichales; D_4__Erysipelotrichaceae; D_5__Erysipelatoclostridium; D_6__uncultured bacterium
New.CleanUp.ReferenceOTU85441	21.41048824593097	0.0015476071672482859	0.027768089422330663	1.0	0.0	0.0	0.0	0.2857142857142857	0.0	0.0	0.0	D_0__Bacteria; D_1__Synergistetes; D_2__Synergistia; D_3__Synergistales; D_4__Synergistaceae; D_5__uncultured; D_6__uncultured bacterium
EU560820.1.1485	21.40714285714254	0.001549758198395032	0.027768089422330663	1.0	0.0	0.0	0.0	0.8571428571428571	0.0	0.0	0.0	D_0__Bacteria; D_1__Proteobacteria; D_2__Gammaproteobacteria; D_3__Enterobacteriales; D_4__Enterobacteriaceae
GQ275112.1.1337	21.40714285714254	0.001549758198395032	0.027768089422330663	1.0	0.0	0.0	0.0	0.42857142857142855	0.0	0.0	0.0	D_0__Bacteria; D_1__Firmicutes; D_2__Erysipelotrichia; D_3__Erysipelotrichales; D_4__Erysipelotrichaceae; D_5__uncultured; D_6__uncultured Firmicutes bacterium
New.ReferenceOTU214	21.40714285714254	0.001549758198395032	0.027768089422330663	1.0	0.0	0.0	0.0	1.8571428571428572	0.0	0.0	0.0	D_0__Bacteria; D_1__Bacteroidetes; D_2__Bacteroidia; D_3__Bacteroidales; D_4__Porphyromonadaceae; D_5__Dysgonomonas; D_6__uncultured bacterium
New.CleanUp.ReferenceOTU3020	21.40714285714254	0.001549758198395032	0.027768089422330663	1.0	0.0	0.0	0.0	0.42857142857142855	0.0	0.0	0.0	D_0__Bacteria; D_1__Ignavibacteriae; D_2__Ignavibacteria; D_3__Ignavibacteriales; D_4__BSV26; D_5__uncultured bacterium; D_6__uncultured bacterium
New.CleanUp.ReferenceOTU10761	21.40714285714254	0.001549758198395032	0.027768089422330663	1.0	0.0	0.0	0.0	0.42857142857142855	0.0	0.0	0.0	D_0__Bacteria; D_1__Proteobacteria; D_2__Gammaproteobacteria; D_3__Enterobacteriales; D_4__Enterobacteriaceae; D_5__Raoultella; D_6__Lelliottia amnigena
New.CleanUp.ReferenceOTU455	21.40714285714254	0.001549758198395032	0.027768089422330663	1.0	0.0	0.0	0.0	1.1428571428571428	0.0	0.0	0.0	D_0__Bacteria; D_1__Firmicutes; D_2__Bacilli; D_3__Lactobacillales; D_4__Streptococcaceae; D_5__Lactococcus
New.CleanUp.ReferenceOTU1202	21.40714285714254	0.001549758198395032	0.027768089422330663	1.0	0.0	0.0	0.0	0.42857142857142855	0.0	0.0	0.0	D_0__Bacteria; D_1__Proteobacteria; D_2__Gammaproteobacteria; D_3__Pseudomonadales; D_4__Pseudomonadaceae; D_5__Pseudomonas; D_6__Pseudomonas putida
New.CleanUp.ReferenceOTU897	21.40714285714254	0.001549758198395032	0.027768089422330663	1.0	0.0	0.0	0.0	0.42857142857142855	0.0	0.0	0.0	D_0__Bacteria; D_1__Proteobacteria; D_2__Gammaproteobacteria; D_3__Enterobacteriales; D_4__Enterobacteriaceae; D_5__Kluyvera; D_6__Kluyvera ascorbata
New.CleanUp.ReferenceOTU853	21.40714285714254	0.001549758198395032	0.027768089422330663	1.0	0.0	0.0	0.0	0.42857142857142855	0.0	0.0	0.0	D_0__Bacteria; D_1__Proteobacteria; D_2__Gammaproteobacteria; D_3__Pseudomonadales; D_4__Pseudomonadaceae; D_5__Pseudomonas; D_6__Pseudomonas putida
New.CleanUp.ReferenceOTU12060	21.40714285714254	0.001549758198395032	0.027768089422330663	1.0	0.0	0.0	0.0	0.42857142857142855	0.0	0.0	0.0	D_0__Bacteria; D_1__Firmicutes; D_2__Erysipelotrichia; D_3__Erysipelotrichales; D_4__Erysipelotrichaceae; D_5__Erysipelatoclostridium; D_6__uncultured bacterium
New.CleanUp.ReferenceOTU1083	21.40714285714254	0.001549758198395032	0.027768089422330663	1.0	0.0	0.0	0.0	0.42857142857142855	0.0	0.0	0.0	Unassigned
New.CleanUp.ReferenceOTU771	21.367694805194827	0.0015753445207343315	0.028199858107927696	1.0	0.0	0.0	0.0	0.0	0.0	0.4375	0.0	D_0__Bacteria; D_1__Firmicutes; D_2__Clostridia; D_3__Clostridiales; D_4__Ruminococcaceae; D_5__uncultured; D_6__uncultured Firmicutes bacterium
DQ150575.1.1432	21.360759493670898	0.0015798853745843003	0.028254437308075604	1.0	0.0	0.0	0.0	0.0	0.0	0.5	0.0	D_0__Bacteria; D_1__Actinobacteria; D_2__Actinobacteria; D_3__Corynebacteriales; D_4__Nocardiaceae; D_5__Rhodococcus
JF198907.1.1308	21.355214485041227	0.0015835251536379282	0.028292814042215775	1.0	0.0	0.0	0.0	0.0	0.0	1.0625	0.0	D_0__Bacteria; D_1__Proteobacteria; D_2__Alphaproteobacteria; D_3__Sphingomonadales; D_4__Sphingomonadaceae; D_5__Sphingomonas
DQ223877.1.1440	21.341984781432068	0.0015922424119975999	0.028421752159116444	1.0	0.0	0.0	0.4444444444444444	26.285714285714285	2.95	2.0	0.0	D_0__Bacteria; D_1__Firmicutes; D_2__Bacilli; D_3__Lactobacillales; D_4__Streptococcaceae; D_5__Lactococcus
New.CleanUp.ReferenceOTU553	21.31812183339227	0.0016080850472955117	0.02867751667676996	1.0	0.0	0.0	0.5555555555555556	0.0	0.1	0.5	1.0	D_0__Bacteria; D_1__Firmicutes; D_2__Clostridia; D_3__Clostridiales; D_4__Ruminococcaceae; D_5__uncultured; D_6__uncultured Firmicutes bacterium
JP829337.2569.4303	21.31064626635411	0.0016130797564578446	0.028739527288386753	1.0	0.0	0.0	5.222222222222222	1.5714285714285714	2.65	1.0	0.6666666666666666	D_0__Bacteria; D_1__Cyanobacteria; D_2__Chloroplast; D_3__Gossypium arboreum; D_4__Gossypium arboreum; D_5__Gossypium arboreum; D_6__Gossypium arboreum
New.CleanUp.ReferenceOTU34137	21.305673070283362	0.001616410946995103	0.02877181101986866	1.0	0.0	0.8	0.1111111111111111	0.2857142857142857	0.1	0.4375	0.16666666666666666	D_0__Bacteria; D_1__Bacteroidetes; D_2__Flavobacteriia; D_3__Flavobacteriales; D_4__Blattabacteriaceae; D_5__Blattabacterium
New.CleanUp.ReferenceOTU356	21.294859352663448	0.0016236775495102778	0.0288641457807714	1.0	0.0	0.2	1.8888888888888888	0.7142857142857143	1.35	1.5	0.8333333333333334	D_0__Bacteria; D_1__Proteobacteria; D_2__Deltaproteobacteria; D_3__Desulfovibrionales; D_4__Desulfovibrionaceae; D_5__Desulfovibrio
New.CleanUp.ReferenceOTU706	21.293421052631576	0.001624646465088036	0.0288641457807714	1.0	0.0	0.0	0.0	0.0	0.2	0.0	0.5	D_0__Bacteria; D_1__Firmicutes; D_2__Clostridia; D_3__Clostridiales; D_4__Christensenellaceae; D_5__uncultured; D_6__uncultured bacterium
New.CleanUp.ReferenceOTU462	21.28679435951147	0.0016291178759040602	0.028916460592077784	1.0	0.0	0.0	0.0	1.1428571428571428	0.0	0.1875	0.0	D_0__Bacteria; D_1__Firmicutes; D_2__Clostridia; D_3__Clostridiales; D_4__Lachnospiraceae; D_5__uncultured; D_6__uncultured organism
New.CleanUp.ReferenceOTU146787	21.266930379746437	0.0016425935542418698	0.02912818404280083	1.0	0.0	0.8	0.0	0.0	0.0	0.0625	0.0	D_0__Bacteria; D_1__Bacteroidetes; D_2__Flavobacteriia; D_3__Flavobacteriales; D_4__Blattabacteriaceae; D_5__Blattabacterium; Ambiguous_taxa
JQ676982.1.1436	21.264687269274994	0.0016441221153046142	0.02912818404280083	1.0	0.0	3.6	0.0	0.0	0.0	0.0625	0.0	D_0__Bacteria; D_1__Proteobacteria; D_2__Betaproteobacteria; D_3__Burkholderiales; D_4__Comamonadaceae; D_5__Variovorax; D_6__Variovorax paradoxus
KF097146.1.1304	21.259118612283107	0.0016479228825678782	0.029168235021451445	1.0	0.0	0.0	0.2222222222222222	0.0	0.0	0.5	0.0	D_0__Bacteria; D_1__Proteobacteria; D_2__Alphaproteobacteria; D_3__Rhizobiales; D_4__Xanthobacteraceae
New.CleanUp.ReferenceOTU1749	21.253867410130475	0.0016515148571405573	0.029204519028370696	1.0	0.0	0.0	0.2222222222222222	0.0	1.0	0.125	0.5	D_0__Bacteria; D_1__Firmicutes; D_2__Clostridia; D_3__Clostridiales; D_4__Ruminococcaceae; D_5__Anaerotruncus; D_6__uncultured bacterium
HM809804.1.1348	21.215945183659375	0.0016776832709423737	0.029639592787665685	1.0	0.0	0.0	1.0	2.142857142857143	0.25	0.5625	0.16666666666666666	D_0__Bacteria; D_1__Firmicutes; D_2__Clostridia; D_3__Clostridiales; D_4__Ruminococcaceae; D_5__Anaerotruncus; D_6__uncultured bacterium
New.CleanUp.ReferenceOTU208	21.17545487274645	0.0017060718481143081	0.030113042620164846	1.0	0.0	0.0	0.1111111111111111	0.0	1.25	0.0625	0.6666666666666666	D_0__Bacteria; D_1__Synergistetes; D_2__Synergistia; D_3__Synergistales; D_4__Synergistaceae; D_5__Candidatus Tammella; D_6__uncultured bacterium
JN680576.1.1452	21.137669314884487	0.001732987883781305	0.030559643883551334	1.0	0.0	0.0	0.0	0.0	0.45	0.0	0.3333333333333333	D_0__Bacteria; D_1__Bacteroidetes; D_2__Bacteroidia; D_3__Bacteroidales; D_4__Porphyromonadaceae; D_5__Dysgonomonas; D_6__uncultured Porphyromonadaceae bacterium
New.CleanUp.ReferenceOTU11	21.093448123810305	0.0017650163354632532	0.031095483141710283	1.0	0.0	0.2	4.888888888888889	0.2857142857142857	2.55	5.6875	4.5	D_0__Bacteria; D_1__Firmicutes; D_2__Clostridia; D_3__Clostridiales; D_4__Lachnospiraceae; D_5__uncultured; D_6__uncultured organism
New.ReferenceOTU425	21.063177898610366	0.001787273636535936	0.031458341452001944	1.0	0.0	0.2	0.5555555555555556	3.142857142857143	0.25	0.125	0.16666666666666666	D_0__Bacteria; D_1__Proteobacteria; D_2__Gammaproteobacteria; D_3__Enterobacteriales; D_4__Enterobacteriaceae; D_5__Xenorhabdus
New.CleanUp.ReferenceOTU1	21.030678528101426	0.0018114757371566824	0.03185472514949898	1.0	0.0	0.0	0.3333333333333333	0.7142857142857143	3.25	14.4375	10.5	D_0__Bacteria; D_1__Bacteroidetes; D_2__Bacteroidia; D_3__Bacteroidales; D_4__Rikenellaceae; D_5__Alistipes; D_6__uncultured bacterium
New.CleanUp.ReferenceOTU143	20.99603608879754	0.0018376268557681165	0.03226919168869083	1.0	0.0	0.0	1.7777777777777777	0.14285714285714285	0.45	0.125	0.16666666666666666	D_0__Bacteria; D_1__Bacteroidetes; D_2__Bacteroidia; D_3__Bacteroidales; D_4__Porphyromonadaceae; D_5__Paludibacter
New.ReferenceOTU86	20.994949815909166	0.001838452813353261	0.03226919168869083	1.0	0.0	0.0	0.5555555555555556	5.142857142857143	0.3	0.5	0.16666666666666666	Unassigned
New.CleanUp.ReferenceOTU508	20.933892453150982	0.0018854669362883573	0.03306375769107889	1.0	0.0	0.0	0.2222222222222222	0.42857142857142855	0.0	0.625	0.0	D_0__Bacteria; D_1__Firmicutes; D_2__Clostridia; D_3__Clostridiales; D_4__Ruminococcaceae; D_5__Candidatus Soleaferrea
New.CleanUp.ReferenceOTU1586	20.924812030074936	0.0018925585785355338	0.033089379222450845	1.0	0.0	0.0	0.0	0.42857142857142855	0.0	0.125	0.0	Unassigned
New.CleanUp.ReferenceOTU32497	20.923076923076742	0.001893916631138746	0.033089379222450845	1.0	0.0	0.2	0.0	0.0	0.0	0.0	0.3333333333333333	D_0__Bacteria; D_1__Bacteroidetes; D_2__Flavobacteriia; D_3__Flavobacteriales; D_4__Blattabacteriaceae; D_5__Blattabacterium
New.CleanUp.ReferenceOTU148355	20.923076923076742	0.001893916631138746	0.033089379222450845	1.0	0.0	0.2	0.0	0.0	0.0	0.0	0.3333333333333333	D_0__Bacteria; D_1__Bacteroidetes; D_2__Flavobacteriia; D_3__Flavobacteriales; D_4__Blattabacteriaceae; D_5__Blattabacterium; Ambiguous_taxa
New.CleanUp.ReferenceOTU51568	20.923076923076742	0.001893916631138746	0.033089379222450845	1.0	0.0	0.2	0.0	0.0	0.0	0.0	0.3333333333333333	D_0__Bacteria; D_1__Bacteroidetes; D_2__Bacteroidia; D_3__Bacteroidales; D_4__Porphyromonadaceae; D_5__uncultured; D_6__uncultured Bacteroidetes bacterium
New.CleanUp.ReferenceOTU39321	20.906784335355752	0.0019067152829696501	0.03328228640014949	1.0	0.1111111111111111	0.6	0.1111111111111111	0.14285714285714285	0.0	0.0	0.0	D_0__Bacteria; D_1__Bacteroidetes; D_2__Flavobacteriia; D_3__Flavobacteriales; D_4__Blattabacteriaceae; D_5__Blattabacterium
New.ReferenceOTU109	20.889694175503227	0.0019202313824865282	0.03348735004872225	1.0	0.0	0.0	0.3333333333333333	0.0	1.7	0.0625	1.3333333333333333	D_0__Bacteria; D_1__Elusimicrobia; D_2__Elusimicrobia; D_3__Elusimicrobiales; D_4__Elusimicrobiaceae; D_5__Elusimicrobium; D_6__uncultured bacterium
KF110283.1.1371	20.88398101037939	0.001924770622133787	0.033535630922347556	1.0	0.3888888888888889	2.4	0.2222222222222222	0.5714285714285714	0.0	1.25	0.0	D_0__Bacteria; D_1__Firmicutes; D_2__Bacilli; D_3__Lactobacillales; D_4__Streptococcaceae; D_5__Streptococcus; D_6__uncultured bacterium
KM650696.1.1481	20.86174345009653	0.0019425390149003965	0.03380461763265375	1.0	0.0	0.0	3.111111111111111	4.428571428571429	16.0	3.3125	0.0	D_0__Bacteria; D_1__Firmicutes; D_2__Bacilli; D_3__Lactobacillales
New.CleanUp.ReferenceOTU354	20.86019913825813	0.001943778900784621	0.03380461763265375	1.0	0.0	0.0	0.3333333333333333	0.14285714285714285	0.15	0.5625	2.6666666666666665	D_0__Bacteria; D_1__Bacteroidetes; D_2__Bacteroidia; D_3__Bacteroidales; D_4__Porphyromonadaceae; D_5__Parabacteroides
New.CleanUp.ReferenceOTU345	20.84578864210693	0.001955386069323895	0.0339752814375461	1.0	0.0	0.0	2.888888888888889	0.2857142857142857	1.85	1.0	1.6666666666666667	D_0__Bacteria; D_1__Bacteroidetes; D_2__Bacteroidia; D_3__Bacteroidales; D_4__M2PB4-65 termite group
New.CleanUp.ReferenceOTU157523	20.8076923076925	0.001986398853071995	0.03432518967000959	1.0	0.0	0.4	0.0	0.0	0.0	0.0625	0.0	D_0__Bacteria; D_1__Bacteroidetes; D_2__Flavobacteriia; D_3__Flavobacteriales; D_4__Blattabacteriaceae; D_5__Blattabacterium; Ambiguous_taxa
New.CleanUp.ReferenceOTU11400	20.8076923076925	0.001986398853071995	0.03432518967000959	1.0	0.0	0.4	0.0	0.0	0.0	0.0625	0.0	D_0__Bacteria; D_1__Bacteroidetes; D_2__Flavobacteriia; D_3__Flavobacteriales; D_4__Blattabacteriaceae; D_5__Blattabacterium; Ambiguous_taxa
New.CleanUp.ReferenceOTU30443	20.8076923076925	0.001986398853071995	0.03432518967000959	1.0	0.0	0.4	0.0	0.0	0.0	0.0625	0.0	D_0__Bacteria; D_1__Bacteroidetes; D_2__Flavobacteriia; D_3__Flavobacteriales; D_4__Blattabacteriaceae; D_5__Blattabacterium
New.CleanUp.ReferenceOTU79821	20.8076923076925	0.001986398853071995	0.03432518967000959	1.0	0.0	0.4	0.0	0.0	0.0	0.0625	0.0	D_0__Bacteria; D_1__Bacteroidetes; D_2__Flavobacteriia; D_3__Flavobacteriales; D_4__Blattabacteriaceae; D_5__Blattabacterium
New.CleanUp.ReferenceOTU36793	20.8076923076925	0.001986398853071995	0.03432518967000959	1.0	0.0	0.4	0.0	0.0	0.0	0.0625	0.0	D_0__Bacteria; D_1__Bacteroidetes; D_2__Flavobacteriia; D_3__Flavobacteriales; D_4__Blattabacteriaceae; D_5__Blattabacterium; Ambiguous_taxa
New.CleanUp.ReferenceOTU145079	20.8076923076925	0.001986398853071995	0.03432518967000959	1.0	0.0	0.4	0.0	0.0	0.0	0.0625	0.0	D_0__Bacteria; D_1__Bacteroidetes; D_2__Flavobacteriia; D_3__Flavobacteriales; D_4__Blattabacteriaceae; D_5__Blattabacterium
New.ReferenceOTU402	20.795185473014673	0.001996684688390934	0.034453051333061604	1.0	13.055555555555555	14.6	4.111111111111111	5.0	3.35	4.875	4.333333333333333	D_0__Bacteria; D_1__Bacteroidetes; D_2__Flavobacteriia; D_3__Flavobacteriales; D_4__Blattabacteriaceae; D_5__Blattabacterium; Ambiguous_taxa
New.CleanUp.ReferenceOTU11338	20.791921423502785	0.001999377657991935	0.034453051333061604	1.0	0.9444444444444444	1.0	0.6666666666666666	0.0	0.05	0.1875	0.3333333333333333	D_0__Bacteria; D_1__Bacteroidetes; D_2__Flavobacteriia; D_3__Flavobacteriales; D_4__Blattabacteriaceae; D_5__Blattabacterium
AM500743.1.1607	20.79012750632111	0.0020008592226029584	0.034453051333061604	1.0	0.16666666666666666	0.0	19.22222222222222	5.571428571428571	41.4	11.0625	11.333333333333334	D_0__Bacteria; D_1__Firmicutes; D_2__Negativicutes; D_3__Selenomonadales; D_4__Acidaminococcaceae; D_5__Phascolarctobacterium
New.CleanUp.ReferenceOTU180	20.789866534849168	0.0020010748437809685	0.034453051333061604	1.0	0.0	0.0	0.7777777777777778	0.14285714285714285	0.0	0.6875	1.1666666666666667	D_0__Bacteria; D_1__Firmicutes; D_2__Clostridia; D_3__Clostridiales; D_4__Ruminococcaceae; D_5__uncultured; D_6__uncultured Firmicutes bacterium
New.CleanUp.ReferenceOTU703	20.7719140314834	0.0020159623263922466	0.03467784786516145	1.0	0.0	0.0	1.7777777777777777	0.14285714285714285	1.55	0.8125	1.0	D_0__Bacteria; D_1__Proteobacteria; D_2__Deltaproteobacteria; D_3__Desulfobacterales; D_4__Desulfobulbaceae; D_5__Desulfobulbus; D_6__uncultured bacterium
New.CleanUp.ReferenceOTU1091	20.684538941148936	0.002089980200073087	0.03591845282140126	1.0	0.0	0.0	0.7777777777777778	0.0	0.1	0.375	0.3333333333333333	D_0__Bacteria; D_1__Proteobacteria; D_2__Deltaproteobacteria; D_3__Desulfovibrionales; D_4__Desulfovibrionaceae; D_5__Desulfovibrio
New.CleanUp.ReferenceOTU216	20.658309100479872	0.0021127141937245376	0.03627624126468633	1.0	0.0	0.0	1.2222222222222223	0.2857142857142857	0.45	3.5625	5.166666666666667	D_0__Bacteria; D_1__Proteobacteria; D_2__Gammaproteobacteria; D_3__Pseudomonadales; D_4__Pseudomonadaceae; D_5__Pseudomonas
New.CleanUp.ReferenceOTU11034	20.64252367613718	0.0021265121153259945	0.03648008419579621	1.0	0.16666666666666666	0.8	0.1111111111111111	0.5714285714285714	0.05	0.125	0.0	D_0__Bacteria; D_1__Bacteroidetes; D_2__Flavobacteriia; D_3__Flavobacteriales; D_4__Blattabacteriaceae; D_5__Blattabacterium; Ambiguous_taxa
New.CleanUp.ReferenceOTU723	20.62228702199906	0.0021443297365777	0.03672424708418856	1.0	0.0	0.0	1.6666666666666667	0.0	1.6	0.4375	1.5	D_0__Bacteria; D_1__Bacteroidetes; D_2__Bacteroidia; D_3__Bacteroidales; D_4__Porphyromonadaceae; D_5__uncultured; D_6__uncultured Bacteroidetes bacterium
New.CleanUp.ReferenceOTU11515	20.615384615384716	0.002150440362023608	0.03672424708418856	1.0	0.05555555555555555	0.4	0.0	0.0	0.0	0.0	0.0	D_0__Bacteria; D_1__Bacteroidetes; D_2__Flavobacteriia; D_3__Flavobacteriales; D_4__Blattabacteriaceae; D_5__Blattabacterium
New.CleanUp.ReferenceOTU33218	20.615384615384716	0.002150440362023608	0.03672424708418856	1.0	0.05555555555555555	0.4	0.0	0.0	0.0	0.0	0.0	D_0__Bacteria; D_1__Bacteroidetes; D_2__Flavobacteriia; D_3__Flavobacteriales; D_4__Blattabacteriaceae; D_5__Blattabacterium; Ambiguous_taxa
New.CleanUp.ReferenceOTU21852	20.615384615384716	0.002150440362023608	0.03672424708418856	1.0	0.05555555555555555	0.4	0.0	0.0	0.0	0.0	0.0	D_0__Bacteria; D_1__Bacteroidetes; D_2__Flavobacteriia; D_3__Flavobacteriales; D_4__Blattabacteriaceae; D_5__Blattabacterium
New.CleanUp.ReferenceOTU15763	20.615384615384716	0.002150440362023608	0.03672424708418856	1.0	0.05555555555555555	0.4	0.0	0.0	0.0	0.0	0.0	D_0__Bacteria; D_1__Bacteroidetes; D_2__Flavobacteriia; D_3__Flavobacteriales; D_4__Blattabacteriaceae; D_5__Blattabacterium
New.CleanUp.ReferenceOTU34375	20.567428185849142	0.002193368134159812	0.03742360278635377	1.0	0.05555555555555555	0.8	0.0	0.2857142857142857	0.0	0.25	0.0	D_0__Bacteria; D_1__Bacteroidetes; D_2__Flavobacteriia; D_3__Flavobacteriales; D_4__Blattabacteriaceae; D_5__Blattabacterium
New.CleanUp.ReferenceOTU159	20.560851369308484	0.002199320241396896	0.03749138258489272	1.0	0.0	0.0	0.1111111111111111	0.2857142857142857	1.8	0.375	0.3333333333333333	D_0__Bacteria; D_1__Firmicutes; D_2__Clostridia; D_3__Clostridiales; D_4__Christensenellaceae; D_5__Christensenellaceae R-7 group; D_6__uncultured bacterium
New.ReferenceOTU420	20.548581274090463	0.002210467072383284	0.03764751428405307	1.0	0.0	0.0	0.3333333333333333	0.2857142857142857	0.1	0.8125	0.8333333333333334	D_0__Bacteria; D_1__Firmicutes; D_2__Clostridia; D_3__Clostridiales; D_4__Ruminococcaceae; D_5__uncultured; D_6__uncultured Firmicutes bacterium
New.ReferenceOTU362	20.529689998651293	0.0022277369796131555	0.03790755674473814	1.0	0.0	0.0	0.2222222222222222	0.0	0.0	0.4375	0.5	D_0__Bacteria; D_1__Proteobacteria; D_2__Deltaproteobacteria; D_3__Desulfovibrionales; D_4__Desulfovibrionaceae; D_5__Desulfovibrio; D_6__uncultured Desulfovibrionaceae bacterium
KM650518.1.1452	20.51482634698546	0.0022414175661753656	0.03810611066947509	1.0	0.0	0.0	1.8888888888888888	3.2857142857142856	2.5	2.6875	3.6666666666666665	D_0__Bacteria; D_1__Firmicutes; D_2__Clostridia; D_3__Clostridiales; D_4__Ruminococcaceae; D_5__Ruminiclostridium 9; D_6__uncultured bacterium
AB234451.1.1349	20.502315854513466	0.0022529958993781378	0.038268600303428296	1.0	0.0	0.0	0.3333333333333333	0.0	1.15	0.375	0.5	D_0__Bacteria; D_1__Firmicutes; D_2__Clostridia; D_3__Clostridiales; D_4__Ruminococcaceae; D_5__Papillibacter
New.CleanUp.ReferenceOTU1493	20.4672364672364	0.002285774117130152	0.03879056989635121	1.0	0.0	0.0	0.4444444444444444	0.0	0.0	0.0	0.16666666666666666	D_0__Bacteria; D_1__Firmicutes; D_2__Clostridia; D_3__Clostridiales; D_4__Christensenellaceae; D_5__Christensenellaceae R-7 group
New.CleanUp.ReferenceOTU1654	20.399999999999952	0.0023499075472105356	0.039807602000554866	1.0	0.0	0.0	0.1111111111111111	0.0	0.0	0.125	0.5	D_0__Bacteria; D_1__Firmicutes; D_2__Clostridia; D_3__Clostridiales; D_4__Ruminococcaceae; D_5__uncultured
New.CleanUp.ReferenceOTU1218	20.399999999999952	0.0023499075472105356	0.039807602000554866	1.0	0.0	0.0	0.1111111111111111	0.0	0.0	0.125	0.5	D_0__Bacteria; D_1__Firmicutes; D_2__Clostridia; D_3__Clostridiales; D_4__Ruminococcaceae; D_5__uncultured
JN653044.1.1445	20.393655785557634	0.002356048960824782	0.039840376554350375	1.0	0.0	0.0	1.3333333333333333	0.5714285714285714	2.75	2.0	6.666666666666667	D_0__Bacteria; D_1__Firmicutes; D_2__Clostridia; D_3__Clostridiales; D_4__Christensenellaceae; D_5__Christensenellaceae R-7 group; D_6__uncultured bacterium
GQ448402.1.1377	20.393655215103625	0.00235604951374795	0.039840376554350375	1.0	0.0	0.0	1.8888888888888888	0.0	0.55	0.9375	0.3333333333333333	D_0__Bacteria; D_1__Firmicutes; D_2__Clostridia; D_3__Clostridiales; D_4__Christensenellaceae; D_5__Christensenellaceae R-7 group; D_6__uncultured bacterium
New.CleanUp.ReferenceOTU74	20.388040904865186	0.0023614974334073007	0.039896877690723344	1.0	0.0	0.0	2.5555555555555554	1.0	2.8	0.75	1.1666666666666667	D_0__Bacteria; D_1__Firmicutes; D_2__Clostridia; D_3__Clostridiales; D_4__Christensenellaceae; D_5__Christensenellaceae R-7 group
New.ReferenceOTU527	20.385355193602088	0.0023641078985944556	0.03990538279098074	1.0	0.0	0.0	0.4444444444444444	0.0	0.85	0.1875	0.3333333333333333	D_0__Bacteria; D_1__Firmicutes; D_2__Clostridia; D_3__Clostridiales; D_4__Lachnospiraceae; D_5__Tyzzerella 3
New.CleanUp.ReferenceOTU870	20.379090482887978	0.002370208052425611	0.0399727251156622	1.0	0.0	0.0	0.1111111111111111	0.0	0.0	0.3125	0.6666666666666666	D_0__Bacteria; D_1__Bacteroidetes; D_2__Bacteroidia; D_3__Bacteroidales; D_4__Porphyromonadaceae; D_5__uncultured; D_6__uncultured Bacteroidetes bacterium
New.CleanUp.ReferenceOTU11115	20.370872983258476	0.002378233020073843	0.04007238004197377	1.0	1.0	2.0	0.6666666666666666	0.8571428571428571	0.0	0.6875	1.0	D_0__Bacteria; D_1__Bacteroidetes; D_2__Flavobacteriia; D_3__Flavobacteriales; D_4__Blattabacteriaceae; D_5__Blattabacterium
New.CleanUp.ReferenceOTU33221	20.344145569620164	0.002404518220146992	0.040479262730101224	1.0	0.0	0.4	0.0	0.0	0.0	0.125	0.0	D_0__Bacteria; D_1__Bacteroidetes; D_2__Flavobacteriia; D_3__Flavobacteriales; D_4__Blattabacteriaceae; D_5__Blattabacterium
GQ358878.1.1507	20.337662337662312	0.002410936830655452	0.04051529071498102	1.0	0.0	0.0	0.0	0.5714285714285714	0.1	0.0	0.0	D_0__Bacteria; D_1__Firmicutes; D_2__Bacilli; D_3__Lactobacillales; D_4__Enterococcaceae; D_5__Enterococcus
New.CleanUp.ReferenceOTU796	20.337662337662312	0.002410936830655452	0.04051529071498102	1.0	0.0	0.0	0.0	0.8571428571428571	0.1	0.0	0.0	D_0__Bacteria; D_1__Firmicutes; D_2__Clostridia; D_3__Clostridiales; D_4__Lachnospiraceae; D_5__Lachnoclostridium; D_6__uncultured bacterium
HQ785436.1.1450	20.327791842475367	0.002420741092660848	0.04064398542012748	1.0	0.0	0.0	0.0	0.0	0.45	0.0	0.16666666666666666	D_0__Bacteria; D_1__Firmicutes; D_2__Clostridia; D_3__Clostridiales; D_4__Ruminococcaceae; D_5__Ruminococcaceae NK4A214 group; D_6__uncultured bacterium
New.CleanUp.ReferenceOTU219	20.322871412075415	0.002425643041509769	0.040668127057036846	1.0	0.0	0.0	0.5555555555555556	0.42857142857142855	0.3	0.3125	1.0	D_0__Bacteria; D_1__Firmicutes; D_2__Clostridia; D_3__Clostridiales; D_4__Christensenellaceae; D_5__uncultured; D_6__uncultured bacterium
New.ReferenceOTU519	20.322038681193504	0.002426473603381997	0.040668127057036846	1.0	0.0	0.0	1.8888888888888888	2.0	0.05	0.625	1.0	D_0__Bacteria; D_1__Firmicutes; D_2__Clostridia; D_3__Clostridiales; D_4__Lachnospiraceae
JX843652.1.1483	20.31422278193646	0.0024342826967280206	0.040762935449453565	1.0	0.0	0.0	0.1111111111111111	0.14285714285714285	0.95	0.3125	0.3333333333333333	D_0__Bacteria; D_1__Firmicutes; D_2__Clostridia; D_3__Clostridiales; D_4__Ruminococcaceae; D_5__Candidatus Soleaferrea; D_6__uncultured bacterium
JX462532.1.1461	20.284336800546647	0.002464369685568292	0.04123029812277198	1.0	0.0	0.0	0.0	0.2857142857142857	1.25	0.0	0.0	D_0__Bacteria; D_1__Firmicutes; D_2__Clostridia; D_3__Clostridiales; D_4__Family XIII
New.CleanUp.ReferenceOTU300	20.27685252511262	0.002471960985172613	0.04132080238145112	1.0	0.0	0.0	0.2222222222222222	0.0	0.65	0.0	0.16666666666666666	D_0__Bacteria; D_1__Firmicutes; D_2__Clostridia; D_3__Clostridiales; D_4__Ruminococcaceae
New.CleanUp.ReferenceOTU20	20.25471604497241	0.0024945479385944927	0.041661590307796384	1.0	0.0	0.0	0.6666666666666666	0.42857142857142855	1.05	3.1875	13.166666666666666	D_0__Bacteria; D_1__Firmicutes; D_2__Clostridia; D_3__Clostridiales; D_4__Lachnospiraceae; D_5__Syntrophococcus; D_6__uncultured rumen bacterium
KM650567.1.1481	20.24603381840735	0.002503461770444597	0.041773623321982575	1.0	0.05555555555555555	0.0	18.0	8.142857142857142	20.8	8.5625	18.333333333333332	D_0__Bacteria; D_1__Firmicutes; D_2__Negativicutes; D_3__Selenomonadales; D_4__Acidaminococcaceae; D_5__uncultured
JN680657.1.1467	20.202306597090537	0.002548830431013836	0.04249322141986887	1.0	0.0	0.0	3.2222222222222223	4.285714285714286	1.15	2.625	1.0	D_0__Bacteria; D_1__Firmicutes; D_2__Clostridia; D_3__Clostridiales; D_4__Lachnospiraceae; D_5__Lactonifactor
New.CleanUp.ReferenceOTU1190	20.186106449848147	0.0025658417142840778	0.042739205124737153	1.0	0.0	0.0	0.0	1.0	0.2	0.0	0.0	D_0__Bacteria; D_1__Firmicutes; D_2__Erysipelotrichia; D_3__Erysipelotrichales; D_4__Erysipelotrichaceae; D_5__Breznakia
New.CleanUp.ReferenceOTU654	20.18292110290815	0.0025691995689513854	0.04275753131491238	1.0	0.0	0.0	1.0	0.14285714285714285	1.2	1.0625	2.1666666666666665	D_0__Bacteria; D_1__Synergistetes; D_2__Synergistia; D_3__Synergistales; D_4__Synergistaceae; D_5__Candidatus Tammella; D_6__uncultured bacterium
GBID01006401.3.1278	20.163664670049027	0.002589590431582021	0.04305904581539236	1.0	0.0	0.0	0.3333333333333333	0.14285714285714285	1.8	0.4375	0.16666666666666666	D_0__Bacteria; D_1__Firmicutes; D_2__Clostridia; D_3__Clostridiales; D_4__Christensenellaceae; D_5__Christensenellaceae R-7 group; D_6__uncultured bacterium
New.ReferenceOTU659	20.14292818673349	0.0026117252419437134	0.04338900382208069	1.0	0.0	0.0	2.111111111111111	0.0	1.25	4.0625	1.0	D_0__Bacteria; D_1__Firmicutes; D_2__Clostridia; D_3__Clostridiales; D_4__Ruminococcaceae; D_5__Candidatus Soleaferrea
New.CleanUp.ReferenceOTU132	20.140656065367164	0.002614161779941479	0.043391419763638625	1.0	0.0	0.0	0.0	6.285714285714286	0.8	0.4375	0.0	D_0__Bacteria; D_1__Proteobacteria; D_2__Gammaproteobacteria; D_3__Enterobacteriales; D_4__Enterobacteriaceae; D_5__Enterobacter; D_6__Enterobacter sp. NISOC_03
New.CleanUp.ReferenceOTU69	20.015964527119493	0.00275133374066031	0.045607700777722235	1.0	0.0	0.0	2.4444444444444446	0.14285714285714285	1.45	0.9375	2.8333333333333335	D_0__Bacteria; D_1__Firmicutes; D_2__Clostridia; D_3__Clostridiales; D_4__Clostridiales vadinBB60 group; D_5__uncultured bacterium; D_6__uncultured bacterium
New.CleanUp.ReferenceOTU12093	20.014617970922508	0.0027528527591558984	0.045607700777722235	1.0	0.0	0.0	0.6666666666666666	0.14285714285714285	0.05	0.25	0.6666666666666666	D_0__Bacteria; D_1__Firmicutes; D_2__Bacilli; D_3__Lactobacillales; D_4__Lactobacillaceae; D_5__Lactobacillus
New.CleanUp.ReferenceOTU81	20.011995497965614	0.0027558134592578737	0.045607700777722235	1.0	0.0	0.0	0.8888888888888888	0.0	1.15	0.6875	0.5	D_0__Bacteria; D_1__Firmicutes; D_2__Clostridia; D_3__Clostridiales; D_4__Clostridiaceae 1; D_5__uncultured bacterium; D_6__uncultured bacterium
New.ReferenceOTU196	20.010665205942832	0.002757316510401392	0.045607700777722235	1.0	0.0	0.0	1.4444444444444444	0.0	0.2	0.1875	0.3333333333333333	D_0__Bacteria; D_1__Bacteroidetes; D_2__Bacteroidia; D_3__Bacteroidales; D_4__Porphyromonadaceae; D_5__uncultured; D_6__uncultured Bacteroidetes bacterium
New.CleanUp.ReferenceOTU857	19.98990531885263	0.0027808763229295653	0.045957257137838596	1.0	0.0	0.0	0.1111111111111111	0.14285714285714285	0.05	0.0	0.6666666666666666	D_0__Bacteria; D_1__Actinobacteria; D_2__Coriobacteriia; D_3__Coriobacteriales; D_4__Coriobacteriaceae; D_5__uncultured
AY975634.1.1360	19.967270238972493	0.0028067881384411923	0.04634503971572602	1.0	0.0	0.0	3.6666666666666665	1.7142857142857142	1.4	14.625	33.333333333333336	D_0__Bacteria; D_1__Bacteroidetes; D_2__Bacteroidia; D_3__Bacteroidales; D_4__Bacteroidaceae; D_5__Bacteroides; D_6__uncultured bacterium
New.CleanUp.ReferenceOTU1265	19.943583714347856	0.002834155887072373	0.046756165805978814	1.0	0.1111111111111111	1.4	0.2222222222222222	0.0	0.1	0.375	0.0	D_0__Bacteria; D_1__Bacteroidetes; D_2__Flavobacteriia; D_3__Flavobacteriales; D_4__Blattabacteriaceae; D_5__Blattabacterium; Ambiguous_taxa
New.CleanUp.ReferenceOTU54	19.93993155580105	0.002838398748957112	0.046785408099650774	1.0	0.0	0.0	3.2222222222222223	0.0	0.45	2.375	1.1666666666666667	D_0__Bacteria; D_1__Firmicutes; D_2__Clostridia; D_3__Clostridiales; D_4__Ruminococcaceae; D_5__Hydrogenoanaerobacterium
JN680609.1.1467	19.923401421637244	0.002857680123828788	0.04706226423060297	1.0	0.0	0.0	0.6666666666666666	0.8571428571428571	1.9	0.125	0.0	D_0__Bacteria; D_1__Firmicutes; D_2__Clostridia; D_3__Clostridiales; D_4__Ruminococcaceae; D_5__Ruminiclostridium 5
LN569755.1.1387	19.898417557085974	0.0028870650440615767	0.047504886941339884	1.0	0.0	0.0	0.4444444444444444	1.4285714285714286	1.0	0.5625	0.3333333333333333	D_0__Bacteria; D_1__RsaHf231; D_2__uncultured bacterium; D_3__uncultured bacterium; D_4__uncultured bacterium; D_5__uncultured bacterium; D_6__uncultured bacterium
KM650263.1.1440	19.888682745825356	0.0028985943423693737	0.04765319292546317	1.0	0.0	0.0	0.3333333333333333	0.14285714285714285	0.0	0.0	0.0	D_0__Bacteria; D_1__Actinobacteria; D_2__Actinobacteria; D_3__Propionibacteriales; D_4__Propionibacteriaceae; D_5__Aestuariimicrobium; D_6__uncultured actinobacterium
New.CleanUp.ReferenceOTU913	19.88355029627507	0.002904690966264581	0.04771200538602333	1.0	0.0	0.0	0.7777777777777778	0.2857142857142857	0.45	1.25	0.16666666666666666	D_0__Bacteria; D_1__Firmicutes; D_2__Clostridia; D_3__Clostridiales; D_4__Ruminococcaceae; D_5__uncultured; D_6__uncultured bacterium
New.ReferenceOTU600	19.87076222763978	0.0029199358563133044	0.047920853711193825	1.0	0.0	0.0	1.4444444444444444	0.0	1.15	1.125	4.333333333333333	Unassigned
New.CleanUp.ReferenceOTU10252	19.865091311206893	0.0029267212175662135	0.04799062609479352	1.0	0.0	0.4	0.5555555555555556	0.2857142857142857	0.0	0.5625	0.6666666666666666	D_0__Bacteria; D_1__Bacteroidetes; D_2__Flavobacteriia; D_3__Flavobacteriales; D_4__Blattabacteriaceae; D_5__Blattabacterium; Ambiguous_taxa
AB234499.1.1423	19.849154629096574	0.0029458722336469663	0.04826286698359853	1.0	0.0	0.0	0.2222222222222222	0.0	0.95	0.4375	0.5	D_0__Bacteria; D_1__Firmicutes; D_2__Clostridia; D_3__Clostridiales; D_4__Ruminococcaceae; D_5__Papillibacter
New.CleanUp.ReferenceOTU101	19.839877885522633	0.002957076279818373	0.048404552863854935	1.0	0.0	0.0	0.0	2.5714285714285716	3.4	0.125	0.0	D_0__Bacteria; D_1__Firmicutes; D_2__Erysipelotrichia; D_3__Erysipelotrichales; D_4__Erysipelotrichaceae; D_5__Erysipelatoclostridium; D_6__uncultured bacterium
New.CleanUp.ReferenceOTU133134	19.835164522488466	0.0029627847900257714	0.04845611497262356	1.0	0.0	0.8	0.1111111111111111	0.14285714285714285	0.0	0.3125	0.16666666666666666	D_0__Bacteria; D_1__Bacteroidetes; D_2__Flavobacteriia; D_3__Flavobacteriales; D_4__Blattabacteriaceae; D_5__Blattabacterium
New.ReferenceOTU407	19.807614895478114	0.00299636674475652	0.048941260820973644	1.0	0.4444444444444444	1.2	0.3333333333333333	0.42857142857142855	0.05	0.25	0.3333333333333333	D_0__Bacteria; D_1__Bacteroidetes; D_2__Flavobacteriia; D_3__Flavobacteriales; D_4__Blattabacteriaceae; D_5__Blattabacterium
New.CleanUp.ReferenceOTU2764	19.806595299091708	0.002997616693190212	0.048941260820973644	1.0	0.0	0.0	0.1111111111111111	0.14285714285714285	0.3	1.0625	1.5	D_0__Bacteria; D_1__Firmicutes; D_2__Clostridia; D_3__Clostridiales; D_4__Christensenellaceae; D_5__Christensenellaceae R-7 group
New.CleanUp.ReferenceOTU242	19.79675310984604	0.0030097086587282155	0.04909635855956389	1.0	0.0	0.0	0.1111111111111111	0.0	0.75	0.0	0.0	D_0__Bacteria; D_1__Bacteroidetes; D_2__Bacteroidia; D_3__Bacteroidales; D_4__Porphyromonadaceae; D_5__uncultured; D_6__uncultured Bacteroidetes bacterium
New.CleanUp.ReferenceOTU217	19.785173615694106	0.003023995978286471	0.049286970596185434	1.0	0.0	0.0	1.4444444444444444	0.14285714285714285	0.25	0.8125	1.3333333333333333	D_0__Bacteria
New.CleanUp.ReferenceOTU994	19.78173850756327	0.0030282470838340326	0.049313819020406484	1.0	0.0	0.0	0.2222222222222222	0.0	1.2	0.0	0.0	D_0__Bacteria; D_1__Firmicutes; D_2__Clostridia; D_3__Clostridiales; D_4__Lachnospiraceae; D_5__Tyzzerella 3
New.CleanUp.ReferenceOTU301	19.775874954152954	0.0030355169741948084	0.04938973880951501	1.0	0.0	0.0	0.2222222222222222	0.0	0.6	0.1875	0.16666666666666666	D_0__Bacteria; D_1__Firmicutes; D_2__Clostridia; D_3__Clostridiales; D_4__Peptococcaceae; D_5__uncultured; D_6__uncultured bacterium
New.ReferenceOTU334	19.762644917830933	0.0030519827468302382	0.04961502252550891	1.0	0.0	0.0	0.4444444444444444	0.2857142857142857	0.05	0.625	1.6666666666666667	D_0__Bacteria; D_1__Proteobacteria; D_2__Deltaproteobacteria; D_3__Desulfovibrionales; D_4__Desulfovibrionaceae; D_5__Desulfovibrio
New.ReferenceOTU390	19.74399776523996	0.003075338535601722	0.04993741857355191	1.0	5.333333333333333	7.8	3.4444444444444446	4.714285714285714	2.0	3.5625	4.5	D_0__Bacteria; D_1__Bacteroidetes; D_2__Flavobacteriia; D_3__Flavobacteriales; D_4__Blattabacteriaceae; D_5__Blattabacterium; Ambiguous_taxa
New.CleanUp.ReferenceOTU454	19.742606657290168	0.0030770878861257236	0.04993741857355191	1.0	0.0	0.0	0.1111111111111111	0.0	0.45	0.0	0.0	D_0__Bacteria; D_1__Firmicutes; D_2__Clostridia; D_3__Clostridiales; D_4__Ruminococcaceae; D_5__Candidatus Soleaferrea
KM650279.1.1449	19.714324503993303	0.0031128645188642917	0.050474778358536664	1.0	0.0	0.0	0.4444444444444444	0.0	2.4	0.0	0.0	D_0__Bacteria; D_1__Firmicutes; D_2__Clostridia; D_3__Clostridiales; D_4__Clostridiales vadinBB60 group; D_5__uncultured bacterium; D_6__uncultured bacterium
New.ReferenceOTU116	19.69791602756818	0.0031338066866949377	0.05077088523465819	1.0	0.0	0.2	6.444444444444445	0.0	1.55	8.25	0.6666666666666666	D_0__Bacteria; D_1__Proteobacteria; D_2__Gammaproteobacteria; D_3__Pseudomonadales; D_4__Moraxellaceae; D_5__Acinetobacter; D_6__Acinetobacter indicus
New.ReferenceOTU424	19.663905273200623	0.003177653135840209	0.051437241657844204	1.0	0.0	0.0	0.6666666666666666	0.5714285714285714	0.0	2.0	0.3333333333333333	D_0__Bacteria; D_1__Firmicutes; D_2__Clostridia; D_3__Clostridiales; D_4__Peptostreptococcaceae; D_5__Intestinibacter; D_6__uncultured bacterium
KC699202.1.1423	19.637060978237386	0.003212682502925418	0.051959858174982484	1.0	0.0	0.4	0.3333333333333333	1.0	0.15	0.125	0.3333333333333333	D_0__Bacteria; D_1__Firmicutes; D_2__Bacilli; D_3__Lactobacillales; D_4__Enterococcaceae; D_5__Enterococcus
New.CleanUp.ReferenceOTU338	19.632163619315406	0.0032191135959348046	0.05201944743464954	1.0	0.0	0.0	0.6666666666666666	0.0	0.05	0.25	0.5	D_0__Bacteria; D_1__Firmicutes; D_2__Clostridia; D_3__Clostridiales; D_4__Ruminococcaceae; D_5__uncultured; D_6__uncultured Firmicutes bacterium
New.CleanUp.ReferenceOTU570	19.61482090357143	0.003241988714396749	0.05234443671096337	1.0	0.0	0.0	0.0	0.0	0.7	0.25	0.8333333333333334	D_0__Bacteria; D_1__Synergistetes; D_2__Synergistia; D_3__Synergistales; D_4__Synergistaceae
HW066325.1.1480	19.59432292935882	0.003269230034522257	0.05273930802710138	1.0	0.0	0.0	0.2222222222222222	0.0	0.55	1.875	1.6666666666666667	D_0__Bacteria; D_1__Firmicutes; D_2__Clostridia; D_3__Clostridiales; D_4__Ruminococcaceae; D_5__Anaerotruncus; D_6__uncultured bacterium
New.ReferenceOTU696	19.571082922681956	0.003300385419528588	0.053196595285491	1.0	4.0	5.6	1.1111111111111112	2.4285714285714284	0.9	1.625	1.1666666666666667	D_0__Bacteria; D_1__Bacteroidetes; D_2__Flavobacteriia; D_3__Flavobacteriales; D_4__Blattabacteriaceae; D_5__Blattabacterium
New.CleanUp.ReferenceOTU134	19.55579996699906	0.003321031194720367	0.05348385186803489	1.0	0.0	0.0	1.2222222222222223	0.14285714285714285	3.2	0.5625	0.8333333333333334	D_0__Bacteria; D_1__Proteobacteria; D_2__Deltaproteobacteria; D_3__Desulfovibrionales; D_4__Desulfovibrionaceae; D_5__Desulfovibrio; D_6__uncultured bacterium
GQ451273.1.1498	19.534225296063035	0.003350390909301161	0.05391083554057323	1.0	0.0	0.0	0.1111111111111111	0.0	0.7	0.4375	0.0	D_0__Bacteria; D_1__Firmicutes; D_2__Clostridia; D_3__Clostridiales; D_4__Christensenellaceae; D_5__Christensenellaceae R-7 group; D_6__uncultured bacterium
New.ReferenceOTU536	19.524843673508773	0.003363236600251441	0.054071594203872704	1.0	0.0	0.0	3.2222222222222223	0.14285714285714285	1.0	0.625	0.16666666666666666	D_0__Bacteria; D_1__Firmicutes; D_2__Clostridia; D_3__Clostridiales; D_4__Peptococcaceae; D_5__uncultured; D_6__uncultured bacterium
New.CleanUp.ReferenceOTU2598	19.52000000000006	0.0033698875289282877	0.054132569898535064	1.0	0.0	0.0	0.0	0.0	0.3	0.0	0.0	D_0__Bacteria; D_1__Proteobacteria; D_2__Deltaproteobacteria; D_3__Desulfobacterales; D_4__Desulfobacteraceae; D_5__Desulfatiferula; D_6__uncultured proteobacterium
New.CleanUp.ReferenceOTU324	19.503947368421116	0.003392021437930223	0.05443304801397453	1.0	0.0	0.0	0.0	0.0	0.4	0.0	0.0	D_0__Bacteria; D_1__Firmicutes; D_2__Clostridia; D_3__Clostridiales; D_4__Ruminococcaceae
New.CleanUp.ReferenceOTU415	19.494328456353834	0.00340535214087314	0.05443304801397453	1.0	0.0	0.0	0.0	0.0	0.4	0.0	0.0	D_0__Bacteria; D_1__Firmicutes; D_2__Clostridia; D_3__Clostridiales; D_4__Christensenellaceae; D_5__Christensenellaceae R-7 group; D_6__uncultured bacterium
GQ138158.1.1409	19.493260273972663	0.0034068356647131595	0.05443304801397453	1.0	0.0	0.0	0.0	0.0	0.45	0.0	0.0	D_0__Bacteria; D_1__Proteobacteria; D_2__Deltaproteobacteria; D_3__Desulfovibrionales; D_4__Desulfovibrionaceae; D_5__Desulfovibrio
New.ReferenceOTU77	19.4881062497096	0.003414002585142062	0.05443304801397453	1.0	0.0	0.0	0.5555555555555556	0.0	0.0	0.3125	0.16666666666666666	D_0__Bacteria; D_1__Firmicutes; D_2__Clostridia; D_3__Clostridiales; D_4__Ruminococcaceae; D_5__uncultured
AB234500.1.1347	19.487921117502115	0.003414260293643659	0.05443304801397453	1.0	0.0	0.0	0.0	0.0	0.55	0.0	0.0	D_0__Bacteria; D_1__Firmicutes; D_2__Clostridia; D_3__Clostridiales; D_4__Ruminococcaceae; D_5__Anaerotruncus; D_6__uncultured Clostridiales bacterium
New.CleanUp.ReferenceOTU459	19.487921117502115	0.003414260293643659	0.05443304801397453	1.0	0.0	0.0	0.0	0.0	0.5	0.0	0.0	D_0__Bacteria; D_1__Deferribacteres; D_2__Deferribacteres; D_3__Deferribacterales; D_4__Deferribacteraceae; D_5__Mucispirillum; D_6__uncultured Deferribacteres bacterium
New.CleanUp.ReferenceOTU3092	19.487921117502115	0.003414260293643659	0.05443304801397453	1.0	0.0	0.0	0.0	0.0	0.55	0.0	0.0	D_0__Bacteria; D_1__Firmicutes; D_2__Clostridia; D_3__Clostridiales; D_4__Ruminococcaceae; D_5__[Eubacterium] coprostanoligenes group; D_6__uncultured bacterium
AB089099.1.1424	19.484719027275773	0.0034187206815970484	0.05443304801397453	1.0	0.0	0.0	0.0	0.0	0.85	0.0	0.0	D_0__Bacteria; D_1__Proteobacteria; D_2__Alphaproteobacteria; D_3__Rickettsiales; D_4__Rickettsiales Incertae Sedis; D_5__Candidatus Hepatincola; D_6__uncultured alpha proteobacterium
DQ300355.1.1447	19.484719027275773	0.0034187206815970484	0.05443304801397453	1.0	0.0	0.0	0.0	0.0	0.85	0.0	0.0	D_0__Bacteria; D_1__Proteobacteria; D_2__Gammaproteobacteria; D_3__Pseudomonadales; D_4__Moraxellaceae; D_5__Acinetobacter
New.CleanUp.ReferenceOTU289	19.484719027275773	0.0034187206815970484	0.05443304801397453	1.0	0.0	0.0	0.0	0.0	0.95	0.0	0.0	D_0__Bacteria; D_1__Synergistetes; D_2__Synergistia; D_3__Synergistales; D_4__Synergistaceae; D_5__Candidatus Tammella
New.CleanUp.ReferenceOTU133	19.483651897694354	0.003420208413149041	0.05443304801397453	1.0	0.0	0.0	0.0	0.0	1.6	0.0	0.0	D_0__Bacteria; D_1__Firmicutes; D_2__Clostridia; D_3__Clostridiales; D_4__Ruminococcaceae; D_5__Ruminococcaceae UCG-014; D_6__uncultured bacterium
New.CleanUp.ReferenceOTU126	19.454960709918392	0.0034604454162035485	0.055027183658672554	1.0	0.0	0.0	1.6666666666666667	0.8571428571428571	1.6	0.375	1.5	D_0__Bacteria; D_1__Fusobacteria; D_2__Fusobacteriia; D_3__Fusobacteriales; D_4__Fusobacteriaceae; D_5__Fusobacterium; D_6__uncultured bacterium
JN680617.1.1458	19.444945430028152	0.0034745993400486343	0.05520590344058816	1.0	0.0	0.0	0.0	0.0	1.3	0.0625	0.0	D_0__Bacteria; D_1__Firmicutes; D_2__Clostridia; D_3__Clostridiales; D_4__Ruminococcaceae; D_5__Ruminococcaceae NK4A214 group
New.CleanUp.ReferenceOTU153	19.428446780644833	0.0034980388818512853	0.055531733766455565	1.0	0.0	0.0	2.111111111111111	0.0	0.15	0.25	1.1666666666666667	D_0__Bacteria; D_1__Deferribacteres; D_2__Deferribacteres; D_3__Deferribacterales; D_4__Deferribacteraceae; D_5__Mucispirillum
New.CleanUp.ReferenceOTU836	19.423696910777426	0.0035048155133218725	0.05559271441105774	1.0	0.7777777777777778	0.8	0.1111111111111111	0.2857142857142857	0.1	0.0	0.0	D_0__Bacteria; D_1__Proteobacteria; D_2__Gammaproteobacteria; D_3__Pseudomonadales; D_4__Moraxellaceae; D_5__Acinetobacter; D_6__Acinetobacter indicus
New.CleanUp.ReferenceOTU1618	19.40789473684207	0.003527452647335459	0.05590495873463285	1.0	0.0	0.0	0.0	0.0	0.1	0.0625	0.8333333333333334	D_0__Bacteria; D_1__Proteobacteria; D_2__Deltaproteobacteria; D_3__Rs-K70 termite group; D_4__uncultured bacterium; D_5__uncultured bacterium; D_6__uncultured bacterium
New.ReferenceOTU321	19.4046352902969	0.00353213960380992	0.05593243474628434	1.0	0.0	0.0	3.0	1.4285714285714286	2.45	2.25	10.666666666666666	D_0__Bacteria; D_1__Proteobacteria; D_2__Deltaproteobacteria; D_3__Desulfobacterales; D_4__Desulfobacteraceae; D_5__Desulfobotulus
New.CleanUp.ReferenceOTU21962	19.363179074446638	0.003592283988398946	0.05683731533524448	1.0	0.3888888888888889	0.0	0.0	0.2857142857142857	0.0	0.0625	0.0	D_0__Bacteria; D_1__Bacteroidetes; D_2__Flavobacteriia; D_3__Flavobacteriales; D_4__Blattabacteriaceae; D_5__Blattabacterium; Ambiguous_taxa
New.CleanUp.ReferenceOTU11203	19.34467120181402	0.0036194561463205326	0.05721744106500401	1.0	0.05555555555555555	0.6	0.0	0.7142857142857143	0.15	0.1875	0.0	D_0__Bacteria; D_1__Bacteroidetes; D_2__Flavobacteriia; D_3__Flavobacteriales; D_4__Blattabacteriaceae; D_5__Blattabacterium
New.CleanUp.ReferenceOTU11369	19.34065934065912	0.0036253724736261058	0.05721744106500401	1.0	0.0	0.0	0.0	0.14285714285714285	0.0	0.0	0.3333333333333333	D_0__Bacteria; D_1__Bacteroidetes; D_2__Flavobacteriia; D_3__Flavobacteriales; D_4__Blattabacteriaceae; D_5__Blattabacterium
New.CleanUp.ReferenceOTU34036	19.34065934065912	0.0036253724736261058	0.05721744106500401	1.0	0.0	0.0	0.0	0.14285714285714285	0.0	0.0	0.3333333333333333	D_0__Bacteria; D_1__Bacteroidetes; D_2__Flavobacteriia; D_3__Flavobacteriales; D_4__Blattabacteriaceae; D_5__Blattabacterium
New.CleanUp.ReferenceOTU25357	19.330484330484257	0.0036404199309018133	0.05740708831919187	1.0	0.0	0.0	0.2222222222222222	0.0	0.0	0.0	0.5	D_0__Bacteria; D_1__Synergistetes; D_2__Synergistia; D_3__Synergistales; D_4__Synergistaceae; D_5__uncultured; D_6__uncultured bacterium
New.CleanUp.ReferenceOTU23	19.31299338596116	0.003666428966741199	0.05776913327879499	1.0	0.0	0.0	1.4444444444444444	0.0	1.0	7.0	1.0	D_0__Bacteria; D_1__Bacteroidetes; D_2__Bacteroidia; D_3__Bacteroidales; D_4__Porphyromonadaceae; D_5__Dysgonomonas; D_6__uncultured Porphyromonadaceae bacterium
New.CleanUp.ReferenceOTU10489	19.299798792756466	0.003686169018227303	0.05794422453054295	1.0	0.0	0.0	0.4444444444444444	0.2857142857142857	0.0	0.25	0.0	D_0__Bacteria; D_1__Bacteroidetes; D_2__Bacteroidia; D_3__Bacteroidales; D_4__Porphyromonadaceae; D_5__Dysgonomonas
New.CleanUp.ReferenceOTU405	19.297912713472446	0.0036889991705590765	0.05794422453054295	1.0	0.0	0.0	0.0	0.0	0.55	0.0625	0.0	D_0__Bacteria; D_1__Firmicutes; D_2__Clostridia; D_3__Clostridiales; D_4__Ruminococcaceae
New.CleanUp.ReferenceOTU359	19.297912713472446	0.0036889991705590765	0.05794422453054295	1.0	0.0	0.0	0.0	0.0	0.55	0.0625	0.0	D_0__Bacteria; D_1__Firmicutes; D_2__Clostridia; D_3__Clostridiales
New.ReferenceOTU93	19.297392902371787	0.0036897795440009925	0.05794422453054295	1.0	0.0	0.0	1.1111111111111112	0.5714285714285714	1.25	0.75	0.6666666666666666	D_0__Bacteria; D_1__Firmicutes; D_2__Clostridia; D_3__Clostridiales; D_4__Ruminococcaceae; D_5__uncultured; D_6__uncultured Firmicutes bacterium
New.CleanUp.ReferenceOTU30749	19.280821917808137	0.0037147414010757066	0.058287893450681694	1.0	0.0	0.0	0.1111111111111111	0.0	0.0	0.375	0.16666666666666666	D_0__Bacteria; D_1__Bacteroidetes; D_2__Flavobacteriia; D_3__Flavobacteriales; D_4__Blattabacteriaceae; D_5__Blattabacterium
New.CleanUp.ReferenceOTU369	19.265489955227803	0.0037379832913919217	0.058600399367494393	1.0	0.0	0.0	0.3333333333333333	0.0	0.0	0.0	0.8333333333333334	D_0__Bacteria; D_1__Synergistetes; D_2__Synergistia; D_3__Synergistales; D_4__Synergistaceae; D_5__uncultured
CCXH01000308.151.1682	19.263607924921786	0.0037408460233011626	0.058600399367494393	1.0	0.0	0.0	0.2222222222222222	0.0	0.4	0.625	9.5	D_0__Bacteria; D_1__Actinobacteria; D_2__Actinobacteria; D_3__Actinomycetales; D_4__Actinomycetaceae; D_5__Actinomyces; Ambiguous_taxa
New.CleanUp.ReferenceOTU19	19.20470348031603	0.003831531972314026	0.05997139175508706	1.0	0.0	0.0	3.2222222222222223	1.0	4.3	0.0625	4.666666666666667	D_0__Bacteria; D_1__Proteobacteria; D_2__Alphaproteobacteria; D_3__Rhodospirillales; D_4__Rhodospirillaceae; D_5__uncultured; D_6__uncultured alpha proteobacterium
New.CleanUp.ReferenceOTU449	19.189180871485277	0.003855783911775439	0.0603011490545954	1.0	0.0	0.0	0.4444444444444444	0.0	0.0	0.5625	0.5	D_0__Bacteria; D_1__Firmicutes; D_2__Clostridia; D_3__Clostridiales; D_4__Christensenellaceae; D_5__Christensenellaceae R-7 group; D_6__uncultured Clostridiaceae bacterium
KF698723.1.1402	19.166975786068136	0.0038907363272724085	0.06079757038136316	1.0	0.0	0.0	0.6666666666666666	5.0	0.05	2.25	0.0	D_0__Bacteria; D_1__Proteobacteria; D_2__Betaproteobacteria; D_3__Burkholderiales; D_4__Comamonadaceae; D_5__Variovorax; D_6__Variovorax paradoxus
New.CleanUp.ReferenceOTU343	19.154871506547735	0.0039099190627769585	0.06104695558939227	1.0	0.0	0.0	0.4444444444444444	0.0	0.6	0.0	0.0	D_0__Bacteria; D_1__Tenericutes; D_2__Mollicutes; D_3__NB1-n; D_4__uncultured bacterium; D_5__uncultured bacterium; D_6__uncultured bacterium
GQ136239.1.1373	19.15039990156261	0.003917028882680419	0.06110758649842212	1.0	0.0	0.0	0.1111111111111111	0.0	1.0	0.1875	0.16666666666666666	D_0__Bacteria; D_1__Firmicutes; D_2__Clostridia; D_3__Clostridiales; D_4__Christensenellaceae; D_5__Christensenellaceae R-7 group; D_6__uncultured bacterium
New.CleanUp.ReferenceOTU309	19.14253775415507	0.003929560175159247	0.061252625643902034	1.0	0.0	0.0	0.2222222222222222	0.0	0.7	0.0	0.0	D_0__Bacteria; D_1__Firmicutes; D_2__Clostridia; D_3__Clostridiales; D_4__Peptococcaceae; D_5__uncultured; D_6__uncultured bacterium
New.ReferenceOTU660	19.122810884700286	0.003961174445891561	0.06169464048580614	1.0	0.0	0.0	2.5555555555555554	0.2857142857142857	2.65	2.875	0.3333333333333333	D_0__Bacteria; D_1__Firmicutes; D_2__Clostridia; D_3__Clostridiales; D_4__Ruminococcaceae
New.CleanUp.ReferenceOTU637	19.112736795233204	0.003977414553205522	0.06184603713805368	1.0	0.0	0.0	0.5555555555555556	0.5714285714285714	0.0	1.0625	0.0	D_0__Bacteria; D_1__Proteobacteria; D_2__Gammaproteobacteria; D_3__Enterobacteriales; D_4__Enterobacteriaceae; D_5__Kluyvera; D_6__Kluyvera ascorbata
New.CleanUp.ReferenceOTU252	19.112729636098464	0.003977426117226326	0.06184603713805368	1.0	0.7777777777777778	2.0	1.3333333333333333	1.1428571428571428	0.85	2.625	2.6666666666666665	D_0__Bacteria; D_1__Bacteroidetes; D_2__Flavobacteriia; D_3__Flavobacteriales; D_4__Blattabacteriaceae; D_5__Blattabacterium
New.CleanUp.ReferenceOTU735	19.101632855636225	0.003995389945883411	0.06207439719859387	1.0	0.0	0.0	0.6666666666666666	0.0	0.95	0.25	2.0	D_0__Bacteria; D_1__Bacteroidetes; D_2__Bacteroidia; D_3__Bacteroidales; D_4__Rikenellaceae; D_5__Alistipes
New.CleanUp.ReferenceOTU106	19.097472953101953	0.004002144464538265	0.062128372142532945	1.0	0.0	0.0	0.4444444444444444	0.2857142857142857	0.5	1.25	1.8333333333333333	D_0__Bacteria; D_1__Firmicutes; D_2__Clostridia; D_3__Clostridiales; D_4__Ruminococcaceae; D_5__[Eubacterium] coprostanoligenes group; D_6__uncultured bacterium
New.ReferenceOTU333	19.08465608465611	0.004023025435800755	0.06240137488012326	1.0	0.0	0.0	0.2222222222222222	0.0	0.05	0.4375	0.5	D_0__Bacteria; D_1__Proteobacteria; D_2__Deltaproteobacteria; D_3__Desulfovibrionales; D_4__Desulfovibrionaceae; D_5__Desulfovibrio
New.CleanUp.ReferenceOTU270	19.071614724261295	0.004044380986039368	0.06268128600212733	1.0	0.0	0.0	0.6666666666666666	2.5714285714285716	0.2	0.4375	0.5	D_0__Bacteria; D_1__Bacteroidetes; D_2__Bacteroidia; D_3__Bacteroidales; D_4__Porphyromonadaceae; D_5__Parabacteroides
New.CleanUp.ReferenceOTU711	19.060918060917903	0.004061979371566421	0.06290255708756864	1.0	0.0	0.0	0.5555555555555556	0.14285714285714285	0.0	0.1875	0.0	D_0__Bacteria; D_1__Firmicutes; D_2__Clostridia; D_3__Clostridiales; D_4__Ruminococcaceae; D_5__uncultured
New.CleanUp.ReferenceOTU32179	19.04170238040034	0.004093780830147865	0.06334323132530263	1.0	0.0	0.0	0.2222222222222222	0.2857142857142857	0.1	0.3125	0.6666666666666666	D_0__Bacteria; D_1__Proteobacteria; D_2__Deltaproteobacteria; D_3__Desulfovibrionales; D_4__Desulfovibrionaceae; D_5__Desulfovibrio
New.CleanUp.ReferenceOTU573	19.01203398647478	0.00414335770406336	0.06405800127122936	1.0	0.0	0.0	0.3333333333333333	0.0	0.05	0.625	0.0	D_0__Bacteria; D_1__Firmicutes; D_2__Clostridia; D_3__Clostridiales; D_4__Christensenellaceae; D_5__Christensenellaceae R-7 group; D_6__uncultured bacterium
New.CleanUp.ReferenceOTU0	19.002005206940204	0.004160247894876477	0.06426666792909104	1.0	0.0	0.0	16.444444444444443	1.2857142857142858	4.4	3.8125	4.833333333333333	D_0__Bacteria; D_1__Firmicutes; D_2__Clostridia; D_3__Clostridiales; D_4__Lachnospiraceae; D_5__Tyzzerella 3
KJ600922.1.1454	18.97187380078381	0.004211398442852152	0.06500381019492821	1.0	0.0	0.0	0.0	1.4285714285714286	0.0	0.25	0.16666666666666666	D_0__Bacteria; D_1__Proteobacteria; D_2__Alphaproteobacteria; D_3__Rhizobiales; D_4__Rhizobiaceae; D_5__Rhizobium
New.CleanUp.ReferenceOTU672	18.965200302343167	0.00422280976301722	0.06512686816106117	1.0	0.0	0.0	0.2222222222222222	0.2857142857142857	0.0	0.0625	0.5	Unassigned
New.ReferenceOTU482	18.958838932469387	0.0042337153668076935	0.06524193273553369	1.0	0.3333333333333333	1.4	0.2222222222222222	0.7142857142857143	0.1	0.5625	0.16666666666666666	D_0__Bacteria; D_1__Bacteroidetes; D_2__Flavobacteriia; D_3__Flavobacteriales; D_4__Blattabacteriaceae; D_5__Blattabacterium
AJ576324.1.1448	18.952406736588323	0.004244770253864191	0.06535910881132839	1.0	0.0	0.0	1.4444444444444444	0.42857142857142855	0.5	1.3125	0.6666666666666666	D_0__Bacteria; D_1__Firmicutes; D_2__Clostridia; D_3__Clostridiales; D_4__Christensenellaceae; D_5__Christensenellaceae R-7 group; D_6__uncultured bacterium
New.CleanUp.ReferenceOTU545	18.938309802182264	0.004269096696438207	0.06568027809410495	1.0	0.0	0.0	0.2222222222222222	1.0	0.25	0.0625	0.0	D_0__Bacteria; D_1__Proteobacteria; D_2__Gammaproteobacteria; D_3__Enterobacteriales; D_4__Enterobacteriaceae; D_5__Enterobacter; D_6__Enterobacter sp. NISOC_03
New.CleanUp.ReferenceOTU11118	18.900262179135435	0.004335432837571799	0.06664672281718531	1.0	0.05555555555555555	0.8	0.1111111111111111	0.42857142857142855	0.0	0.125	0.16666666666666666	D_0__Bacteria; D_1__Bacteroidetes; D_2__Flavobacteriia; D_3__Flavobacteriales; D_4__Blattabacteriaceae; D_5__Blattabacterium
JN680663.1.1445	18.85887000216831	0.004408739130233451	0.06768449637534646	1.0	0.0	0.0	0.4444444444444444	0.42857142857142855	1.7	0.125	1.5	D_0__Bacteria; D_1__Firmicutes; D_2__Clostridia; D_3__Clostridiales; D_4__Eubacteriaceae; D_5__Anaerofustis
New.CleanUp.ReferenceOTU38	18.857870182873185	0.004410524658822412	0.06768449637534646	1.0	0.0	0.0	2.2222222222222223	0.7142857142857143	1.4	2.0625	1.0	D_0__Bacteria; D_1__Firmicutes; D_2__Clostridia; D_3__Clostridiales; D_4__Ruminococcaceae; D_5__uncultured
JX048489.1.1418	18.856114111618837	0.004413662443822424	0.06768449637534646	1.0	0.0	0.0	0.4444444444444444	0.0	0.7	0.3125	0.0	D_0__Bacteria; D_1__Firmicutes; D_2__Clostridia; D_3__Clostridiales; D_4__Ruminococcaceae; D_5__Oscillibacter
New.CleanUp.ReferenceOTU1415	18.836818708520276	0.004448283201433013	0.06816022293846265	1.0	1.7222222222222223	1.4	0.7777777777777778	1.1428571428571428	0.4	0.4375	0.6666666666666666	D_0__Bacteria; D_1__Bacteroidetes; D_2__Flavobacteriia; D_3__Flavobacteriales; D_4__Blattabacteriaceae; D_5__Blattabacterium
JN680581.1.1456	18.829565940790886	0.004461364656693597	0.06830540439217464	1.0	0.0	0.0	3.6666666666666665	2.857142857142857	6.45	5.6875	2.3333333333333335	D_0__Bacteria; D_1__Bacteroidetes; D_2__Bacteroidia; D_3__Bacteroidales; D_4__Porphyromonadaceae; D_5__Parabacteroides
New.CleanUp.ReferenceOTU372	18.82702380952377	0.004465958621943565	0.0683205091607344	1.0	0.0	0.0	0.6666666666666666	0.7142857142857143	0.15	0.75	0.5	D_0__Bacteria; D_1__Bacteroidetes; D_2__Bacteroidia; D_3__Bacteroidales; D_4__Porphyromonadaceae; D_5__Candidatus Vestibaculum; D_6__uncultured Bacteroidetes bacterium
New.ReferenceOTU78	18.809670554079318	0.004497441365692299	0.06874660373272513	1.0	0.0	0.0	1.0	0.0	0.3	0.8125	0.3333333333333333	D_0__Bacteria; D_1__Firmicutes; D_2__Clostridia; D_3__Clostridiales; D_4__Ruminococcaceae; D_5__uncultured; D_6__uncultured Firmicutes bacterium
New.CleanUp.ReferenceOTU203	18.79173108128856	0.0045302145264824335	0.06919172009439581	1.0	0.0	0.0	0.5555555555555556	0.0	0.2	0.75	0.8333333333333334	D_0__Bacteria; D_1__Firmicutes; D_2__Clostridia; D_3__Clostridiales; D_4__Christensenellaceae
New.CleanUp.ReferenceOTU432	18.783090379008648	0.004546082764855463	0.06937813173537277	1.0	0.0	0.0	0.5555555555555556	0.8571428571428571	0.05	0.5	0.0	D_0__Bacteria; D_1__Bacteroidetes; D_2__Bacteroidia; D_3__Bacteroidales; D_4__Bacteroidaceae; D_5__Bacteroides
New.CleanUp.ReferenceOTU34	18.771568885381036	0.004567325552033124	0.06964619857484326	1.0	0.0	0.2	0.1111111111111111	0.0	1.95	2.875	4.0	D_0__Bacteria; D_1__Firmicutes; D_2__Clostridia; D_3__Clostridiales; D_4__Ruminococcaceae; D_5__Ruminiclostridium 9
New.ReferenceOTU243	18.75260760942651	0.0046024957811330565	0.07012603990255749	1.0	0.0	0.0	2.4444444444444446	2.857142857142857	0.65	0.8125	14.5	D_0__Bacteria; D_1__Bacteroidetes; D_2__Bacteroidia; D_3__Bacteroidales; D_4__Porphyromonadaceae
New.CleanUp.ReferenceOTU52	18.659276188598017	0.004779485010471138	0.072764201457647	1.0	0.0	0.0	1.5555555555555556	1.1428571428571428	0.15	2.625	0.0	D_0__Bacteria; D_1__Bacteroidetes; D_2__Bacteroidia; D_3__Bacteroidales; D_4__Porphyromonadaceae
New.CleanUp.ReferenceOTU154142	18.646052360338057	0.004805091193835445	0.07309527881128473	1.0	0.0	0.6	0.2222222222222222	0.14285714285714285	0.0	0.0	0.0	D_0__Bacteria; D_1__Bacteroidetes; D_2__Flavobacteriia; D_3__Flavobacteriales; D_4__Blattabacteriaceae; D_5__Blattabacterium; Ambiguous_taxa
New.CleanUp.ReferenceOTU1754	18.60876699484274	0.004878009482913125	0.0741449611532036	1.0	0.0	0.0	0.1111111111111111	0.0	0.0	0.0	0.5	Unassigned
New.CleanUp.ReferenceOTU763	18.575327140711206	0.004944321171437596	0.075092621223622	1.0	0.0	0.0	0.1111111111111111	0.14285714285714285	0.05	0.375	1.1666666666666667	D_0__Bacteria; D_1__Firmicutes; D_2__Bacilli; D_3__Lactobacillales; D_4__Lactobacillaceae; D_5__Lactobacillus
New.ReferenceOTU151	18.572362830385334	0.004950241531885868	0.07512229517018144	1.0	0.0	0.0	4.666666666666667	0.0	7.8	8.125	3.1666666666666665	D_0__Bacteria; D_1__Bacteroidetes; D_2__Bacteroidia; D_3__Bacteroidales; D_4__Porphyromonadaceae; D_5__Parabacteroides
New.ReferenceOTU305	18.56399135270373	0.004966998384235047	0.07531623891035032	1.0	0.0	0.0	0.0	0.5714285714285714	0.25	0.0	0.0	D_0__Bacteria; D_1__Proteobacteria; D_2__Gammaproteobacteria; D_3__Enterobacteriales; D_4__Enterobacteriaceae; D_5__Raoultella; D_6__Lelliottia amnigena
New.CleanUp.ReferenceOTU137	18.540363288266434	0.005014591628877047	0.07597708068744193	1.0	0.0	0.0	0.3333333333333333	0.2857142857142857	1.35	0.75	2.8333333333333335	D_0__Bacteria; D_1__Firmicutes; D_2__Clostridia; D_3__Clostridiales; D_4__Ruminococcaceae; D_5__Ruminococcaceae UCG-014; D_6__uncultured bacterium
KF465034.1.1351	18.537097953216247	0.005021203640050092	0.07601644743318041	1.0	0.0	0.0	0.0	0.0	0.0	0.5625	0.16666666666666666	D_0__Bacteria; D_1__Proteobacteria; D_2__Betaproteobacteria; D_3__Methylophilales; D_4__Methylophilaceae; D_5__Methylophilus
JN680621.1.1440	18.529428774874237	0.005036766370702484	0.07619114879771113	1.0	0.0	0.0	1.4444444444444444	0.7142857142857143	1.95	0.875	0.5	D_0__Bacteria; D_1__Firmicutes; D_2__Clostridia; D_3__Clostridiales; D_4__Ruminococcaceae; D_5__Candidatus Soleaferrea
New.CleanUp.ReferenceOTU133525	18.519480519480624	0.005057023777720939	0.07643653098663755	1.0	0.0	0.4	0.1111111111111111	0.0	0.0	0.0	0.16666666666666666	D_0__Bacteria; D_1__Bacteroidetes; D_2__Flavobacteriia; D_3__Flavobacteriales; D_4__Blattabacteriaceae; D_5__Blattabacterium
New.CleanUp.ReferenceOTU623	18.514218075332625	0.0050677715644228995	0.07653789924928651	1.0	0.0	0.0	0.3333333333333333	0.2857142857142857	0.0	0.3125	1.0	D_0__Bacteria; D_1__Firmicutes; D_2__Clostridia; D_3__Clostridiales; D_4__Ruminococcaceae; D_5__uncultured
New.CleanUp.ReferenceOTU2416	18.461538461538396	0.0051765924871933445	0.07793281805640283	1.0	0.0	0.0	0.1111111111111111	0.0	0.0	0.0	0.3333333333333333	Unassigned
New.CleanUp.ReferenceOTU2098	18.461538461538396	0.0051765924871933445	0.07793281805640283	1.0	0.0	0.0	0.1111111111111111	0.0	0.0	0.0	0.3333333333333333	Unassigned
New.CleanUp.ReferenceOTU88504	18.461538461538396	0.0051765924871933445	0.07793281805640283	1.0	0.0	0.0	0.1111111111111111	0.0	0.0	0.0	0.3333333333333333	D_0__Bacteria; D_1__Bacteroidetes; D_2__Bacteroidia; D_3__Bacteroidales; D_4__Rikenellaceae; D_5__Alistipes
New.CleanUp.ReferenceOTU62146	18.461538461538396	0.0051765924871933445	0.07793281805640283	1.0	0.0	0.0	0.1111111111111111	0.0	0.0	0.0	0.3333333333333333	D_0__Bacteria; D_1__Bacteroidetes; D_2__Bacteroidia; D_3__Bacteroidales; D_4__Porphyromonadaceae
New.CleanUp.ReferenceOTU699	18.453749604472048	0.0051928734456974535	0.07811583017320418	1.0	0.0	0.0	0.2222222222222222	0.0	0.0	0.0	0.8333333333333334	D_0__Bacteria; D_1__Firmicutes; D_2__Clostridia; D_3__Clostridiales; D_4__Lachnospiraceae; D_5__Lachnoclostridium; D_6__uncultured bacterium
New.CleanUp.ReferenceOTU93	18.438985393597786	0.005223871522059748	0.0785197640922933	1.0	0.0	0.0	2.111111111111111	0.2857142857142857	1.7	0.1875	2.5	D_0__Bacteria; D_1__Firmicutes; D_2__Erysipelotrichia; D_3__Erysipelotrichales; D_4__Erysipelotrichaceae; D_5__Erysipelotrichaceae UCG-004
New.ReferenceOTU622	18.41186299081012	0.005281285164906671	0.07931979360679416	1.0	0.0	0.0	0.0	0.7142857142857143	0.0	0.125	0.16666666666666666	D_0__Bacteria; D_1__Proteobacteria; D_2__Betaproteobacteria; D_3__Burkholderiales; D_4__Burkholderiaceae; D_5__Burkholderia-Paraburkholderia; Ambiguous_taxa
New.CleanUp.ReferenceOTU134824	18.409090909090843	0.0052871876088576115	0.07934551990820468	1.0	0.3333333333333333	0.0	0.0	0.0	0.0	0.0	0.0	D_0__Bacteria; D_1__Bacteroidetes; D_2__Flavobacteriia; D_3__Flavobacteriales; D_4__Blattabacteriaceae; D_5__Blattabacterium
DQ673672.1.1423	18.393984962406034	0.005319464643135568	0.07976669903115163	1.0	0.0	0.4	0.2222222222222222	0.14285714285714285	0.0	0.0	0.0	D_0__Bacteria; D_1__Bacteroidetes; D_2__Flavobacteriia; D_3__Flavobacteriales; D_4__Flavobacteriaceae; D_5__Chryseobacterium
New.CleanUp.ReferenceOTU461	18.368072674153044	0.005375277918448621	0.08053986431764117	1.0	0.0	0.0	0.0	0.0	0.0	0.5	0.3333333333333333	D_0__Bacteria; D_1__Bacteroidetes; D_2__Bacteroidia; D_3__Bacteroidales; D_4__Rikenellaceae; D_5__Alistipes
AY985388.1.1432	18.35008139070598	0.00541436396890224	0.08106137486722491	1.0	0.1111111111111111	0.0	2.2222222222222223	0.0	2.7	1.9375	0.3333333333333333	D_0__Bacteria; D_1__Firmicutes; D_2__Clostridia; D_3__Clostridiales; D_4__Ruminococcaceae; D_5__Ruminococcaceae UCG-014; D_6__uncultured bacterium
New.CleanUp.ReferenceOTU197460	18.330484330484293	0.0054572526017859285	0.08163894709733309	1.0	0.0	0.0	0.5555555555555556	0.0	0.0	0.0625	0.0	D_0__Bacteria; D_1__Saccharibacteria; D_2__Unknown Class; D_3__Unknown Order; D_4__Unknown Family; D_5__Candidatus Saccharimonas; D_6__uncultured bacterium
New.CleanUp.ReferenceOTU33211	18.299153439153297	0.005526507140637073	0.08260972275968866	1.0	0.3888888888888889	0.0	0.0	0.0	0.0	0.0625	0.0	D_0__Bacteria; D_1__Bacteroidetes; D_2__Flavobacteriia; D_3__Flavobacteriales; D_4__Blattabacteriaceae; D_5__Blattabacterium
KF088157.1.1382	18.285714285714306	0.005556474180979372	0.08299216444287723	1.0	0.0	0.2	0.0	0.2857142857142857	0.0	0.0	0.0	D_0__Bacteria; D_1__Firmicutes; D_2__Bacilli; D_3__Lactobacillales; D_4__Enterococcaceae; D_5__Enterococcus
New.CleanUp.ReferenceOTU116	18.27628226431814	0.005577600143679523	0.08324205604503271	1.0	0.0	0.0	0.1111111111111111	1.2857142857142858	0.85	0.0	0.3333333333333333	D_0__Bacteria; D_1__Saccharibacteria; D_2__Unknown Class; D_3__Unknown Order; D_4__Unknown Family; D_5__Candidatus Saccharimonas; D_6__uncultured bacterium
New.ReferenceOTU662	18.245076851210907	0.005648051640021726	0.08422712599241848	1.0	0.0	0.0	2.7777777777777777	2.142857142857143	2.45	1.875	2.6666666666666665	D_0__Bacteria; D_1__Firmicutes; D_2__Negativicutes; D_3__Selenomonadales; D_4__Acidaminococcaceae; D_5__uncultured
New.CleanUp.ReferenceOTU1177	18.19805194805194	0.005755852609200011	0.08567977701033573	1.0	0.0	0.0	0.3333333333333333	0.0	0.0	0.0625	0.0	D_0__Bacteria; D_1__Firmicutes; D_2__Clostridia; D_3__Clostridiales; D_4__Lachnospiraceae; D_5__Tyzzerella; D_6__uncultured bacterium
New.CleanUp.ReferenceOTU32334	18.19805194805194	0.005755852609200011	0.08567977701033573	1.0	0.0	0.0	0.3333333333333333	0.0	0.0	0.0625	0.0	D_0__Bacteria; D_1__Bacteroidetes; D_2__Bacteroidia; D_3__Bacteroidales; D_4__Rikenellaceae; D_5__Alistipes
New.CleanUp.ReferenceOTU332	18.196676930399992	0.0057590345918030195	0.08567977701033573	1.0	0.0	0.0	0.7777777777777778	0.0	0.6	1.1875	1.8333333333333333	D_0__Bacteria; D_1__Firmicutes; D_2__Clostridia; D_3__Clostridiales; D_4__Lachnospiraceae; D_5__Tyzzerella 3
New.CleanUp.ReferenceOTU41	18.14826723557588	0.005872155895127927	0.08729416051634836	1.0	0.0	0.0	0.1111111111111111	0.14285714285714285	0.9	3.125	5.5	D_0__Bacteria; D_1__Firmicutes; D_2__Clostridia; D_3__Clostridiales; D_4__Ruminococcaceae; D_5__Caproiciproducens
KM650925.1.1455	18.1333949732083	0.005907339519582366	0.08774831620499642	1.0	0.0	0.0	2.5555555555555554	1.5714285714285714	2.2	3.5	3.1666666666666665	D_0__Bacteria; D_1__Firmicutes; D_2__Clostridia; D_3__Clostridiales; D_4__Christensenellaceae; D_5__Christensenellaceae R-7 group; D_6__uncultured Firmicutes bacterium
New.CleanUp.ReferenceOTU375	18.068336649055084	0.006063668562765759	0.08999985808011027	1.0	0.0	0.0	0.1111111111111111	0.14285714285714285	0.05	0.5625	0.3333333333333333	D_0__Bacteria; D_1__Firmicutes; D_2__Clostridia; D_3__Clostridiales; D_4__Christensenellaceae; D_5__Christensenellaceae R-7 group; D_6__uncultured bacterium
New.ReferenceOTU360	18.035714285714228	0.006143560433035259	0.09111424513802252	1.0	0.5	1.4	0.4444444444444444	0.42857142857142855	0.2	0.75	0.6666666666666666	D_0__Bacteria; D_1__Bacteroidetes; D_2__Flavobacteriia; D_3__Flavobacteriales; D_4__Blattabacteriaceae; D_5__Blattabacterium; Ambiguous_taxa
New.CleanUp.ReferenceOTU957	18.00000000000003	0.006232195106377244	0.092356450015398	1.0	0.0	0.0	0.3333333333333333	0.0	0.05	0.125	0.5	D_0__Bacteria; D_1__Firmicutes; D_2__Clostridia; D_3__Clostridiales; D_4__Ruminococcaceae; D_5__uncultured; D_6__uncultured bacterium
New.CleanUp.ReferenceOTU820	17.9805126273462	0.006281079978489205	0.0930081107995364	1.0	0.05555555555555555	0.0	0.3333333333333333	0.7142857142857143	0.6	1.375	1.0	D_0__Bacteria; D_1__Actinobacteria; D_2__Actinobacteria; D_3__Corynebacteriales
New.CleanUp.ReferenceOTU537	17.974965991488514	0.006295061789271676	0.09308225083447912	1.0	0.0	0.0	0.7777777777777778	0.14285714285714285	0.15	0.5625	1.6666666666666667	D_0__Bacteria; D_1__Firmicutes; D_2__Clostridia; D_3__Clostridiales; D_4__Ruminococcaceae; D_5__Ruminococcaceae NK4A214 group; D_6__uncultured Firmicutes bacterium
New.CleanUp.ReferenceOTU161	17.97462729700168	0.006295916538305493	0.09308225083447912	1.0	0.0	0.0	0.5555555555555556	0.0	0.8	0.25	0.3333333333333333	D_0__Bacteria; D_1__Firmicutes; D_2__Clostridia; D_3__Clostridiales
KM650919.1.1455	17.94032503367661	0.0063830690827801715	0.09429714926581409	1.0	0.0	0.0	0.1111111111111111	0.0	0.7	0.375	0.6666666666666666	D_0__Bacteria; D_1__Firmicutes; D_2__Clostridia; D_3__Clostridiales; D_4__Ruminococcaceae; D_5__Ruminococcaceae NK4A214 group
New.CleanUp.ReferenceOTU35512	17.935064935064965	0.006396536560655764	0.09442245200487882	1.0	0.0	0.4	0.0	0.0	0.0	0.125	0.0	D_0__Bacteria; D_1__Bacteroidetes; D_2__Flavobacteriia; D_3__Flavobacteriales; D_4__Blattabacteriaceae; D_5__Blattabacterium; Ambiguous_taxa
AY916283.1.1357	17.911191434735176	0.006458007152711626	0.0952556055024965	1.0	0.0	0.0	0.6666666666666666	1.4285714285714286	0.25	1.1875	0.5	D_0__Bacteria; D_1__Firmicutes; D_2__Clostridia; D_3__Clostridiales; D_4__Lachnospiraceae
New.CleanUp.ReferenceOTU169	17.908919942860614	0.006463885644458561	0.09526811690303555	1.0	0.0	0.0	0.2222222222222222	0.0	0.55	0.625	1.0	D_0__Bacteria; D_1__Bacteroidetes; D_2__Bacteroidia; D_3__Bacteroidales; D_4__Porphyromonadaceae; D_5__Parabacteroides; D_6__uncultured bacterium
New.ReferenceOTU314	17.90198589856965	0.006481862663432082	0.09545878459000016	1.0	0.0	0.0	1.1111111111111112	0.42857142857142855	0.1	0.5625	0.3333333333333333	D_0__Bacteria; D_1__Proteobacteria; D_2__Deltaproteobacteria; D_3__Desulfovibrionales; D_4__Desulfovibrionaceae; D_5__Desulfovibrio; D_6__uncultured Desulfovibrionaceae bacterium
New.ReferenceOTU130	17.891576514742262	0.006508940784139511	0.09574643716963849	1.0	0.0	0.0	0.5555555555555556	8.285714285714286	0.1	1.6875	0.3333333333333333	D_0__Bacteria; D_1__Proteobacteria; D_2__Alphaproteobacteria; D_3__Rhizobiales; D_4__Brucellaceae; D_5__Ochrobactrum; D_6__Ochrobactrum pseudintermedium
New.CleanUp.ReferenceOTU1604	17.890592592592704	0.006511505944056939	0.09574643716963849	1.0	0.0	0.0	0.1111111111111111	0.0	0.2	0.0	0.5	D_0__Bacteria; D_1__Firmicutes; D_2__Clostridia; D_3__Clostridiales; D_4__Ruminococcaceae; D_5__Ruminococcaceae UCG-009; D_6__uncultured bacterium
New.CleanUp.ReferenceOTU2494	17.87007613955992	0.006565217705443186	0.09646133291186075	1.0	0.8333333333333334	2.2	1.6666666666666667	1.8571428571428572	0.25	1.0	0.6666666666666666	D_0__Bacteria; D_1__Bacteroidetes; D_2__Flavobacteriia; D_3__Flavobacteriales; D_4__Blattabacteriaceae; D_5__Blattabacterium
AM409363.1.1449	17.85528178969487	0.00660421533473408	0.09692800047142693	1.0	0.0	0.0	0.5555555555555556	0.2857142857142857	0.1	1.375	0.6666666666666666	D_0__Bacteria; D_1__Proteobacteria; D_2__Alphaproteobacteria; D_3__Rhizobiales; D_4__Rhizobiaceae; D_5__Kaistia
New.CleanUp.ReferenceOTU404	17.854147255961532	0.0066072151966108114	0.09692800047142693	1.0	0.0	0.0	0.5555555555555556	0.5714285714285714	0.1	0.125	0.6666666666666666	D_0__Bacteria; D_1__Firmicutes; D_2__Bacilli; D_3__Lactobacillales; D_4__Lactobacillaceae; D_5__Lactobacillus
New.CleanUp.ReferenceOTU347	17.821269851989594	0.0066947235043404935	0.09813573409342462	1.0	0.0	0.0	3.2222222222222223	0.8571428571428571	1.1	1.9375	5.5	D_0__Bacteria; D_1__Proteobacteria; D_2__Deltaproteobacteria; D_3__Desulfobacterales; D_4__Desulfobacteraceae; D_5__Desulfobotulus
New.CleanUp.ReferenceOTU156	17.774051299473246	0.006822370749031999	0.09992952793187705	1.0	0.0	0.0	0.2222222222222222	2.857142857142857	0.05	0.0	0.16666666666666666	D_0__Bacteria; D_1__Firmicutes; D_2__Erysipelotrichia; D_3__Erysipelotrichales; D_4__Erysipelotrichaceae; D_5__Erysipelatoclostridium; D_6__uncultured bacterium
New.CleanUp.ReferenceOTU516	17.74303676155897	0.0069074931191020605	0.10109815470067536	1.0	0.0	0.0	0.0	0.8571428571428571	0.05	0.25	0.0	D_0__Bacteria; D_1__Firmicutes; D_2__Clostridia; D_3__Clostridiales; D_4__Lachnospiraceae; D_5__[Eubacterium] fissicatena group; D_6__unidentified
New.CleanUp.ReferenceOTU852	17.71987813091596	0.006971724327509492	0.10195944945073535	1.0	0.0	0.0	1.0	0.2857142857142857	0.3	0.6875	1.8333333333333333	D_0__Bacteria; D_1__Proteobacteria; D_2__Deltaproteobacteria; D_3__Desulfovibrionales; D_4__Desulfovibrionaceae; D_5__Desulfovibrio
New.CleanUp.ReferenceOTU1356	17.697047184170614	0.007035612902830218	0.10281440799899806	1.0	0.0	0.0	1.0	0.0	0.1	0.3125	0.0	D_0__Bacteria; D_1__Proteobacteria; D_2__Deltaproteobacteria; D_3__Desulfovibrionales; D_4__Desulfovibrionaceae; D_5__Desulfovibrio
New.CleanUp.ReferenceOTU561	17.688129057327387	0.007060722509382165	0.10310179152289037	1.0	0.0	0.0	0.6666666666666666	0.0	0.1	0.0625	0.3333333333333333	D_0__Bacteria; D_1__Firmicutes; D_2__Clostridia; D_3__Clostridiales; D_4__Ruminococcaceae; D_5__Intestinimonas; D_6__uncultured Ruminococcaceae bacterium
New.CleanUp.ReferenceOTU22374	17.66854761904752	0.007116160322174533	0.10383124833718296	1.0	0.7222222222222222	0.2	0.2222222222222222	0.14285714285714285	0.0	0.0625	0.0	D_0__Bacteria; D_1__Bacteroidetes; D_2__Flavobacteriia; D_3__Flavobacteriales; D_4__Blattabacteriaceae; D_5__Blattabacterium
New.ReferenceOTU304	17.66373203923415	0.007129858363361732	0.10395102967183052	1.0	0.0	0.0	0.7777777777777778	10.285714285714286	0.9	1.0	0.0	Unassigned
New.CleanUp.ReferenceOTU241	17.658152493499706	0.00714576146357501	0.10410275104511314	1.0	0.0	0.0	0.1111111111111111	0.0	0.85	0.1875	0.0	D_0__Bacteria; D_1__Firmicutes; D_2__Clostridia; D_3__Clostridiales; D_4__Christensenellaceae
KJ161327.1.1655	17.633399789198624	0.007216728093947218	0.10505581350596951	1.0	1.3333333333333333	0.0	0.3333333333333333	49.714285714285715	8.75	1.375	0.0	D_0__Bacteria; D_1__Proteobacteria; D_2__Gammaproteobacteria; D_3__Pseudomonadales; D_4__Pseudomonadaceae; D_5__Pseudomonas; D_6__Pseudomonas fluorescens
New.CleanUp.ReferenceOTU1022	17.624008231291125	0.007243832145875338	0.10536938326477191	1.0	0.0	0.0	0.3333333333333333	0.2857142857142857	0.0	0.375	0.5	D_0__Bacteria; D_1__Firmicutes; D_2__Bacilli; D_3__Lactobacillales; D_4__Enterococcaceae; D_5__Enterococcus; Ambiguous_taxa
KC192788.1.1382	17.613712241362357	0.007273659664979568	0.10572205709520187	1.0	0.0	0.0	1.0	1.5714285714285714	0.3	2.3125	2.1666666666666665	D_0__Bacteria; D_1__Proteobacteria; D_2__Alphaproteobacteria; D_3__Rhizobiales; D_4__Xanthobacteraceae; D_5__Xanthobacter
New.CleanUp.ReferenceOTU97	17.54257790509573	0.007483009562131796	0.10863109087084247	1.0	0.0	0.0	0.3333333333333333	0.0	1.35	2.375	3.1666666666666665	D_0__Bacteria; D_1__Bacteroidetes; D_2__Bacteroidia; D_3__Bacteroidales; D_4__Porphyromonadaceae; D_5__Butyricimonas; D_6__uncultured Porphyromonadaceae bacterium
New.CleanUp.ReferenceOTU316	17.541819604495586	0.0074852723790300125	0.10863109087084247	1.0	0.0	0.0	0.1111111111111111	0.0	0.5	0.125	0.0	D_0__Bacteria; D_1__Firmicutes; D_2__Clostridia; D_3__Clostridiales; D_4__Peptococcaceae; D_5__uncultured; D_6__uncultured bacterium
New.CleanUp.ReferenceOTU1147	17.531283905967374	0.007516780188580966	0.10900482388325797	1.0	0.0	0.0	0.0	0.2857142857142857	0.4	0.0	0.0	D_0__Bacteria; D_1__Firmicutes; D_2__Clostridia; D_3__Clostridiales; D_4__Peptococcaceae; D_5__uncultured; D_6__uncultured bacterium
AB274849.1.1423	17.512963774466773	0.00757187391043235	0.1097197551566016	1.0	0.0	0.0	0.0	0.0	0.0	0.5625	0.5	D_0__Bacteria; D_1__Proteobacteria; D_2__Alphaproteobacteria; D_3__Rhodospirillales; D_4__Acetobacteraceae
New.CleanUp.ReferenceOTU429	17.499226208640327	0.007613442819192655	0.11023776265496153	1.0	0.0	0.0	1.2222222222222223	0.7142857142857143	1.0	0.9375	0.0	D_0__Bacteria; D_1__Firmicutes; D_2__Clostridia; D_3__Clostridiales; D_4__Lachnospiraceae; D_5__Mobilitalea
New.CleanUp.ReferenceOTU134145	17.496753246753272	0.00762094925161433	0.11026215269390666	1.0	0.0	0.4	0.0	0.0	0.0	0.0625	0.16666666666666666	D_0__Bacteria; D_1__Bacteroidetes; D_2__Flavobacteriia; D_3__Flavobacteriales; D_4__Blattabacteriaceae; D_5__Blattabacterium; Ambiguous_taxa
New.CleanUp.ReferenceOTU11287	17.489239332096503	0.007643800974477676	0.11050835622567381	1.0	0.05555555555555555	0.2	0.1111111111111111	0.14285714285714285	0.0	0.4375	0.0	D_0__Bacteria; D_1__Bacteroidetes; D_2__Flavobacteriia; D_3__Flavobacteriales; D_4__Blattabacteriaceae; D_5__Blattabacterium; Ambiguous_taxa
JN680589.1.1455	17.448931263269316	0.007767524658188587	0.11221140312847723	1.0	0.0	0.0	0.2222222222222222	0.42857142857142855	1.5	1.4375	3.1666666666666665	D_0__Bacteria; D_1__Bacteroidetes; D_2__Bacteroidia; D_3__Bacteroidales; D_4__Porphyromonadaceae; D_5__Paludibacter
New.CleanUp.ReferenceOTU40	17.433947730181586	0.007814008178589698	0.11279687568163893	1.0	0.0	0.0	6.222222222222222	0.14285714285714285	1.3	0.625	1.6666666666666667	D_0__Bacteria; D_1__Firmicutes; D_2__Clostridia; D_3__Clostridiales; D_4__Christensenellaceae; D_5__Christensenellaceae R-7 group; D_6__uncultured Firmicutes bacterium
New.CleanUp.ReferenceOTU515	17.415890316399814	0.0078703855536714	0.11352416755596544	1.0	0.0	0.0	0.1111111111111111	1.2857142857142858	0.0	0.375	0.0	D_0__Bacteria; D_1__Firmicutes; D_2__Clostridia; D_3__Clostridiales; D_4__Ruminococcaceae; D_5__Anaerotruncus; D_6__uncultured bacterium
FN391026.1.1431	17.393989000482584	0.007939292320854621	0.11443094160172425	1.0	0.0	0.2	0.1111111111111111	0.0	0.1	2.9375	1.1666666666666667	D_0__Bacteria; D_1__Planctomycetes; D_2__Planctomycetacia; D_3__Planctomycetales; D_4__Planctomycetaceae
AY278670.1.1498	17.36263736263716	0.00803894873308984	0.11551566772078033	1.0	0.0	0.0	0.0	0.2857142857142857	0.0	0.0	0.16666666666666666	D_0__Bacteria; D_1__Proteobacteria; D_2__Gammaproteobacteria; D_3__Enterobacteriales; D_4__Enterobacteriaceae; D_5__Dickeya; D_6__Dickeya zeae
New.CleanUp.ReferenceOTU3187	17.36263736263716	0.00803894873308984	0.11551566772078033	1.0	0.0	0.0	0.0	0.2857142857142857	0.0	0.0	0.16666666666666666	D_0__Bacteria; D_1__Proteobacteria; D_2__Gammaproteobacteria; D_3__Enterobacteriales; D_4__Enterobacteriaceae; D_5__Xenorhabdus
New.CleanUp.ReferenceOTU228222	17.36263736263716	0.00803894873308984	0.11551566772078033	1.0	0.0	0.0	0.0	0.2857142857142857	0.0	0.0	0.16666666666666666	D_0__Bacteria; D_1__Actinobacteria; D_2__Actinobacteria; D_3__Bifidobacteriales; D_4__Bifidobacteriaceae; D_5__Aeriscardovia; Ambiguous_taxa
New.CleanUp.ReferenceOTU10344	17.36263736263716	0.00803894873308984	0.11551566772078033	1.0	0.0	0.0	0.0	0.2857142857142857	0.0	0.0	0.16666666666666666	D_0__Bacteria; D_1__Bacteroidetes; D_2__Bacteroidia; D_3__Bacteroidales; D_4__Porphyromonadaceae; D_5__uncultured; D_6__uncultured Bacteroidetes bacterium
LT160759.1.1205	17.35064935064951	0.008077373550809423	0.11560441513186703	1.0	0.05555555555555555	0.4	0.0	0.0	0.0	0.0	0.16666666666666666	D_0__Bacteria; D_1__Actinobacteria; D_2__Actinobacteria; D_3__Micrococcales; D_4__Micrococcaceae; D_5__Kocuria
New.CleanUp.ReferenceOTU138522	17.35064935064951	0.008077373550809423	0.11560441513186703	1.0	0.1111111111111111	0.4	0.0	0.0	0.0	0.0	0.0	D_0__Bacteria; D_1__Bacteroidetes; D_2__Flavobacteriia; D_3__Flavobacteriales; D_4__Blattabacteriaceae; D_5__Blattabacterium; D_6__uncultured bacterium
New.CleanUp.ReferenceOTU144371	17.35064935064951	0.008077373550809423	0.11560441513186703	1.0	0.1111111111111111	0.4	0.0	0.0	0.0	0.0	0.0	D_0__Bacteria; D_1__Bacteroidetes; D_2__Flavobacteriia; D_3__Flavobacteriales; D_4__Blattabacteriaceae; D_5__Blattabacterium; Ambiguous_taxa
New.CleanUp.ReferenceOTU21749	17.35064935064951	0.008077373550809423	0.11560441513186703	1.0	0.1111111111111111	0.4	0.0	0.0	0.0	0.0	0.0	D_0__Bacteria; D_1__Bacteroidetes; D_2__Flavobacteriia; D_3__Flavobacteriales; D_4__Blattabacteriaceae; D_5__Blattabacterium
New.CleanUp.ReferenceOTU138953	17.35064935064951	0.008077373550809423	0.11560441513186703	1.0	0.05555555555555555	0.4	0.0	0.0	0.0	0.0	0.16666666666666666	D_0__Bacteria; D_1__Bacteroidetes; D_2__Flavobacteriia; D_3__Flavobacteriales; D_4__Blattabacteriaceae; D_5__Blattabacterium; Ambiguous_taxa
New.CleanUp.ReferenceOTU340	17.349287749287683	0.00808174906988711	0.11560441513186703	1.0	0.0	0.0	0.4444444444444444	0.0	0.0	0.4375	0.16666666666666666	D_0__Bacteria; D_1__Firmicutes; D_2__Clostridia; D_3__Clostridiales; D_4__Ruminococcaceae; D_5__Hydrogenoanaerobacterium; D_6__Blattella germanica (German cockroach)
KR068149.1.1441	17.345846752815106	0.00809281696586718	0.11567536642759135	1.0	0.0	0.0	1.3333333333333333	0.14285714285714285	1.5	0.75	2.6666666666666665	D_0__Bacteria; D_1__Firmicutes; D_2__Clostridia; D_3__Clostridiales; D_4__Christensenellaceae; D_5__Christensenellaceae R-7 group; D_6__uncultured rumen bacterium
New.CleanUp.ReferenceOTU871	17.340124935061528	0.008111253544725293	0.1158514561716081	1.0	0.0	0.0	0.4444444444444444	0.0	0.0	0.375	0.16666666666666666	D_0__Bacteria; D_1__Proteobacteria; D_2__Deltaproteobacteria; D_3__Desulfovibrionales; D_4__Desulfovibrionaceae; D_5__Desulfovibrio
New.CleanUp.ReferenceOTU134141	17.299633699633695	0.008242888415015371	0.11763269203904066	1.0	0.0	0.6	0.0	0.14285714285714285	0.0	0.0625	0.0	D_0__Bacteria; D_1__Bacteroidetes; D_2__Flavobacteriia; D_3__Flavobacteriales; D_4__Blattabacteriaceae; D_5__Blattabacterium
New.CleanUp.ReferenceOTU121091	17.29606188466922	0.008254598855266118	0.11763269203904066	1.0	0.0	0.0	0.0	0.0	0.0	0.0625	0.5	D_0__Bacteria; D_1__Proteobacteria; D_2__Deltaproteobacteria; D_3__Desulfovibrionales; D_4__Desulfovibrionaceae; D_5__Desulfovibrio
New.CleanUp.ReferenceOTU19323	17.29606188466922	0.008254598855266118	0.11763269203904066	1.0	0.0	0.0	0.0	0.0	0.0	0.0625	0.5	D_0__Bacteria; D_1__Proteobacteria; D_2__Deltaproteobacteria; D_3__Desulfobacterales; D_4__Desulfobacteraceae; D_5__Desulfobotulus
JN013107.1.1451	17.279535641297375	0.008308991033570426	0.118318782845707	1.0	0.0	0.0	1.1111111111111112	0.0	0.85	3.9375	8.166666666666666	D_0__Bacteria; D_1__Firmicutes; D_2__Clostridia; D_3__Clostridiales; D_4__Lachnospiraceae; D_5__Roseburia; D_6__uncultured bacterium
New.CleanUp.ReferenceOTU121	17.275692203159416	0.008321690377564174	0.11841058907639962	1.0	0.05555555555555555	0.0	0.0	4.857142857142857	0.0	0.1875	0.0	D_0__Bacteria; D_1__Firmicutes; D_2__Bacilli; D_3__Lactobacillales; D_4__Streptococcaceae; D_5__Lactococcus; D_6__uncultured bacterium
JN680634.1.1432	17.273670736042703	0.008328377162964438	0.11841676808512276	1.0	0.0	0.0	1.3333333333333333	0.5714285714285714	2.3	0.5625	0.0	D_0__Bacteria; D_1__Firmicutes; D_2__Clostridia; D_3__Clostridiales; D_4__Clostridiaceae 1; D_5__Oxobacter
New.CleanUp.ReferenceOTU107	17.248687633378434	0.008411448550980357	0.119508195129045	1.0	0.0	0.0	1.8888888888888888	0.42857142857142855	0.95	1.0	0.16666666666666666	D_0__Bacteria; D_1__Lentisphaerae; D_2__Lentisphaeria; D_3__Victivallales; D_4__vadinBE97
New.CleanUp.ReferenceOTU30712	17.200342465753423	0.00857448215243836	0.12173322150302106	1.0	0.0	0.6	0.1111111111111111	0.0	0.1	0.0625	0.16666666666666666	D_0__Bacteria; D_1__Bacteroidetes; D_2__Flavobacteriia; D_3__Flavobacteriales; D_4__Blattabacteriaceae; D_5__Blattabacterium
New.CleanUp.ReferenceOTU136518	17.18272994129154	0.0086346323603643	0.12249535750781984	1.0	0.05555555555555555	0.6	0.1111111111111111	0.14285714285714285	0.0	0.0625	0.16666666666666666	D_0__Bacteria; D_1__Bacteroidetes; D_2__Flavobacteriia; D_3__Flavobacteriales; D_4__Blattabacteriaceae; D_5__Blattabacterium; Ambiguous_taxa
New.CleanUp.ReferenceOTU532	17.17251016938592	0.008669721657530749	0.12290109167063985	1.0	0.0	0.0	0.5555555555555556	0.5714285714285714	0.0	0.0	0.0	D_0__Bacteria; D_1__Proteobacteria; D_2__Gammaproteobacteria; D_3__Pseudomonadales; D_4__Pseudomonadaceae; D_5__Pseudomonas; D_6__Pseudomonas putida
New.CleanUp.ReferenceOTU339	17.144000017712074	0.008768340544133491	0.12395489193145973	1.0	0.0	0.0	0.3333333333333333	0.8571428571428571	1.1	0.3125	0.3333333333333333	D_0__Bacteria; D_1__Firmicutes; D_2__Clostridia; D_3__Clostridiales; D_4__Ruminococcaceae; D_5__Candidatus Soleaferrea; D_6__uncultured bacterium
New.ReferenceOTU421	17.14218572098308	0.008774652898637512	0.12395489193145973	1.0	0.0	0.0	0.1111111111111111	0.14285714285714285	0.0	0.25	0.6666666666666666	D_0__Bacteria; D_1__Firmicutes; D_2__Clostridia; D_3__Clostridiales; D_4__Ruminococcaceae; D_5__uncultured; D_6__uncultured bacterium
New.CleanUp.ReferenceOTU3137	17.12528538812788	0.008833664407056015	0.12395489193145973	1.0	0.0	0.0	0.0	0.0	0.5	0.0	0.16666666666666666	D_0__Bacteria; D_1__Firmicutes; D_2__Clostridia; D_3__Clostridiales; D_4__Ruminococcaceae; D_5__Ruminococcaceae UCG-009; D_6__uncultured Firmicutes bacterium
New.CleanUp.ReferenceOTU1101	17.12015526361087	0.008851653200720483	0.12395489193145973	1.0	0.0	0.0	0.2222222222222222	0.5714285714285714	0.05	0.25	0.6666666666666666	D_0__Bacteria; D_1__Firmicutes; D_2__Bacilli; D_3__Lactobacillales; D_4__Lactobacillaceae; D_5__Lactobacillus; Ambiguous_taxa
New.ReferenceOTU525	17.115384615384446	0.008868413251339982	0.12395489193145973	1.0	0.0	0.0	0.0	0.0	0.0	0.0625	0.3333333333333333	D_0__Bacteria; D_1__Firmicutes; D_2__Clostridia; D_3__Clostridiales; D_4__Ruminococcaceae; D_5__Ruminiclostridium 9; D_6__uncultured bacterium
New.CleanUp.ReferenceOTU1665	17.115384615384446	0.008868413251339982	0.12395489193145973	1.0	0.0	0.0	0.0	0.0	0.0	0.0625	0.3333333333333333	D_0__Bacteria; D_1__Firmicutes; D_2__Clostridia; D_3__Clostridiales; D_4__Ruminococcaceae; D_5__uncultured; D_6__uncultured Firmicutes bacterium
New.CleanUp.ReferenceOTU600	17.115384615384446	0.008868413251339982	0.12395489193145973	1.0	0.0	0.0	0.0	0.0	0.0	0.0625	0.3333333333333333	Unassigned
New.CleanUp.ReferenceOTU11877	17.115384615384446	0.008868413251339982	0.12395489193145973	1.0	0.0	0.0	0.0	0.0	0.0	0.0625	0.3333333333333333	D_0__Bacteria; D_1__Synergistetes; D_2__Synergistia; D_3__Synergistales; D_4__Synergistaceae; D_5__uncultured; D_6__uncultured bacterium
New.CleanUp.ReferenceOTU1089	17.115384615384446	0.008868413251339982	0.12395489193145973	1.0	0.0	0.0	0.0	0.0	0.0	0.0625	0.3333333333333333	D_0__Bacteria; D_1__Proteobacteria; D_2__Deltaproteobacteria; D_3__Desulfobacterales; D_4__Desulfobacteraceae; D_5__Desulfobotulus; D_6__uncultured proteobacterium
New.CleanUp.ReferenceOTU883	17.115384615384446	0.008868413251339982	0.12395489193145973	1.0	0.0	0.0	0.0	0.0	0.0	0.0625	0.3333333333333333	D_0__Bacteria; D_1__Proteobacteria; D_2__Deltaproteobacteria; D_3__Desulfovibrionales; D_4__Desulfovibrionaceae; D_5__Desulfovibrio
New.CleanUp.ReferenceOTU1458	17.115384615384446	0.008868413251339982	0.12395489193145973	1.0	0.0	0.0	0.0	0.0	0.0	0.0625	0.3333333333333333	D_0__Bacteria; D_1__Bacteroidetes; D_2__Flavobacteriia; D_3__Flavobacteriales; D_4__Blattabacteriaceae; D_5__Blattabacterium
New.CleanUp.ReferenceOTU120639	17.115384615384446	0.008868413251339982	0.12395489193145973	1.0	0.0	0.0	0.0	0.0	0.0	0.0625	0.3333333333333333	D_0__Bacteria; D_1__Proteobacteria; D_2__Deltaproteobacteria; D_3__Desulfovibrionales; D_4__Desulfovibrionaceae; D_5__Desulfovibrio
New.CleanUp.ReferenceOTU82583	17.115384615384446	0.008868413251339982	0.12395489193145973	1.0	0.0	0.0	0.0	0.0	0.0	0.0625	0.3333333333333333	D_0__Bacteria; D_1__Synergistetes; D_2__Synergistia; D_3__Synergistales; D_4__Synergistaceae; D_5__uncultured; D_6__uncultured bacterium
New.CleanUp.ReferenceOTU189304	17.115384615384446	0.008868413251339982	0.12395489193145973	1.0	0.0	0.0	0.0	0.0	0.0	0.0625	0.3333333333333333	D_0__Bacteria; D_1__Proteobacteria; D_2__Deltaproteobacteria; D_3__Rs-K70 termite group
New.CleanUp.ReferenceOTU84449	17.115384615384446	0.008868413251339982	0.12395489193145973	1.0	0.0	0.0	0.0	0.0	0.0	0.0625	0.3333333333333333	D_0__Bacteria; D_1__Synergistetes; D_2__Synergistia; D_3__Synergistales; D_4__Synergistaceae; D_5__uncultured; D_6__uncultured bacterium
New.CleanUp.ReferenceOTU84206	17.115384615384446	0.008868413251339982	0.12395489193145973	1.0	0.0	0.0	0.0	0.0	0.0	0.0625	0.3333333333333333	D_0__Bacteria; D_1__Firmicutes; D_2__Clostridia; D_3__Clostridiales; D_4__Christensenellaceae; D_5__Christensenellaceae R-7 group
New.CleanUp.ReferenceOTU216623	17.115384615384446	0.008868413251339982	0.12395489193145973	1.0	0.0	0.0	0.0	0.0	0.0	0.0625	0.3333333333333333	D_0__Bacteria; D_1__Synergistetes; D_2__Synergistia; D_3__Synergistales; D_4__Synergistaceae; D_5__uncultured; D_6__uncultured bacterium
New.CleanUp.ReferenceOTU2579	17.115384615384446	0.008868413251339982	0.12395489193145973	1.0	0.0	0.0	0.0	0.0	0.0	0.0625	0.3333333333333333	D_0__Bacteria; D_1__Proteobacteria; D_2__Deltaproteobacteria; D_3__Rs-K70 termite group
New.CleanUp.ReferenceOTU1422	17.115384615384446	0.008868413251339982	0.12395489193145973	1.0	0.0	0.0	0.0	0.0	0.0	0.0625	0.3333333333333333	D_0__Bacteria; D_1__Bacteroidetes; D_2__Bacteroidia; D_3__Bacteroidales; D_4__Porphyromonadaceae; D_5__Parabacteroides; D_6__uncultured bacterium
HQ728411.1.1453	17.05602673299298	0.009079528364213427	0.12681208531698973	1.0	0.0	0.0	0.1111111111111111	2.142857142857143	0.0	0.625	0.6666666666666666	D_0__Bacteria; D_1__Proteobacteria; D_2__Alphaproteobacteria; D_3__Rhizobiales; D_4__Rhizobiaceae; D_5__Kaistia
New.CleanUp.ReferenceOTU2954	17.032873742458005	0.009163184753914509	0.12788618721767642	1.0	0.0	0.0	0.3333333333333333	0.0	0.75	0.0625	0.16666666666666666	D_0__Bacteria; D_1__Firmicutes; D_2__Clostridia; D_3__Clostridiales; D_4__Christensenellaceae; D_5__Christensenellaceae R-7 group; D_6__uncultured bacterium
New.ReferenceOTU146	17.03078470824939	0.009170769367213416	0.12789779163892115	1.0	0.05555555555555555	0.6	0.2222222222222222	0.2857142857142857	0.0	0.0625	0.16666666666666666	D_0__Bacteria; D_1__Bacteroidetes; D_2__Flavobacteriia; D_3__Flavobacteriales; D_4__Blattabacteriaceae; D_5__Blattabacterium
New.CleanUp.ReferenceOTU12579	17.023684210526365	0.009196594358608387	0.12816357656930408	1.0	0.0	0.4	0.2222222222222222	0.0	0.0	0.0625	0.0	D_0__Bacteria; D_1__Bacteroidetes; D_2__Flavobacteriia; D_3__Flavobacteriales; D_4__Blattabacteriaceae; D_5__Blattabacterium
New.CleanUp.ReferenceOTU3062	17.00093545369493	0.009279807020640024	0.1292281361499275	1.0	0.0	0.0	0.8888888888888888	0.0	0.35	0.0625	0.0	D_0__Bacteria; D_1__Firmicutes; D_2__Clostridia; D_3__Clostridiales; D_4__Ruminococcaceae; D_5__Ruminiclostridium 9
New.CleanUp.ReferenceOTU11165	16.995825602968424	0.009298598110028882	0.1292996693141241	1.0	0.0	0.4	0.0	0.14285714285714285	0.0	0.0625	0.0	D_0__Bacteria; D_1__Bacteroidetes; D_2__Flavobacteriia; D_3__Flavobacteriales; D_4__Blattabacteriaceae; D_5__Blattabacterium
New.CleanUp.ReferenceOTU161886	16.995825602968424	0.009298598110028882	0.1292996693141241	1.0	0.0	0.4	0.0	0.14285714285714285	0.0	0.0625	0.0	D_0__Bacteria; D_1__Bacteroidetes; D_2__Flavobacteriia; D_3__Flavobacteriales; D_4__Blattabacteriaceae; D_5__Blattabacterium
FJ879644.1.1487	16.988954586515515	0.009323923692216813	0.12955670638803685	1.0	0.0	0.0	0.6666666666666666	0.14285714285714285	0.95	0.9375	0.0	D_0__Bacteria; D_1__Firmicutes; D_2__Clostridia; D_3__Clostridiales; D_4__Ruminococcaceae; D_5__uncultured; D_6__uncultured bacterium
New.CleanUp.ReferenceOTU987	16.952509913102183	0.009459371163491385	0.13134239770187928	1.0	0.0	0.0	0.2222222222222222	0.14285714285714285	0.6	0.0	0.0	D_0__Bacteria; D_1__Proteobacteria; D_2__Deltaproteobacteria; D_3__Desulfobacterales; D_4__Desulfobacteraceae; D_5__Desulfosarcina
New.CleanUp.ReferenceOTU10667	16.939328935953355	0.009508824851766367	0.13193233250373862	1.0	0.0	0.0	0.4444444444444444	0.14285714285714285	0.0	0.0	0.5	D_0__Bacteria; D_1__Proteobacteria; D_2__Deltaproteobacteria; D_3__Desulfovibrionales; D_4__Desulfovibrionaceae; D_5__Desulfovibrio
New.CleanUp.ReferenceOTU39474	16.92307692307693	0.009570144473424164	0.1326859196062813	1.0	0.05555555555555555	0.0	0.0	0.0	0.0	0.0	0.3333333333333333	D_0__Bacteria; D_1__Bacteroidetes; D_2__Flavobacteriia; D_3__Flavobacteriales; D_4__Blattabacteriaceae; D_5__Blattabacterium
New.CleanUp.ReferenceOTU576	16.920185832854784	0.009581092619348152	0.13274053629687976	1.0	0.0	0.0	0.5555555555555556	0.0	0.15	0.5625	0.5	D_0__Bacteria; D_1__Firmicutes; D_2__Clostridia; D_3__Clostridiales; D_4__Christensenellaceae; D_5__Christensenellaceae R-7 group
DQ156146.1.1353	16.900037982940628	0.009657726101825484	0.1337044405281234	1.0	0.0	0.6	0.0	0.2857142857142857	0.0	0.3125	0.3333333333333333	D_0__Bacteria; D_1__Bacteroidetes; D_2__Flavobacteriia; D_3__Flavobacteriales; D_4__Flavobacteriaceae; D_5__Chryseobacterium; Ambiguous_taxa
New.ReferenceOTU354	16.883116883116863	0.009722543307592665	0.1342093642146483	1.0	0.0	0.0	0.0	0.0	0.0	0.25	0.0	D_0__Bacteria; D_1__Proteobacteria; D_2__Deltaproteobacteria; D_3__Desulfovibrionales; D_4__Desulfovibrionaceae; D_5__Desulfovibrio
New.CleanUp.ReferenceOTU729	16.883116883116863	0.009722543307592665	0.1342093642146483	1.0	0.0	0.0	0.0	0.0	0.0	0.25	0.0	D_0__Bacteria; D_1__Proteobacteria; D_2__Deltaproteobacteria; D_3__Desulfovibrionales; D_4__Desulfovibrionaceae; D_5__Desulfovibrio
New.CleanUp.ReferenceOTU1230	16.883116883116863	0.009722543307592665	0.1342093642146483	1.0	0.0	0.0	0.0	0.0	0.0	0.25	0.0	D_0__Bacteria; D_1__Firmicutes; D_2__Clostridia; D_3__Clostridiales; D_4__Ruminococcaceae; D_5__uncultured; D_6__uncultured Firmicutes bacterium
New.CleanUp.ReferenceOTU84304	16.883116883116863	0.009722543307592665	0.1342093642146483	1.0	0.0	0.0	0.0	0.0	0.0	0.25	0.0	D_0__Bacteria; D_1__Synergistetes; D_2__Synergistia; D_3__Synergistales; D_4__Synergistaceae; D_5__uncultured; D_6__uncultured bacterium
GQ379584.1.1213	16.874999999999982	0.009753784308392329	0.13444462956087505	1.0	0.0	0.0	0.0	0.0	0.0	0.3125	0.0	D_0__Bacteria; D_1__Proteobacteria; D_2__Betaproteobacteria; D_3__Burkholderiales; D_4__Comamonadaceae; D_5__Variovorax
New.CleanUp.ReferenceOTU2188	16.874999999999982	0.009753784308392329	0.13444462956087505	1.0	0.0	0.0	0.0	0.0	0.0	0.3125	0.0	D_0__Bacteria; D_1__Proteobacteria; D_2__Deltaproteobacteria; D_3__Desulfovibrionales; D_4__Desulfovibrionaceae; D_5__Desulfovibrio
New.CleanUp.ReferenceOTU980	16.867341173031303	0.009783351134768864	0.13475409973919092	1.0	5.055555555555555	7.6	3.0	5.428571428571429	2.1	4.875	3.8333333333333335	D_0__Bacteria; D_1__Bacteroidetes; D_2__Flavobacteriia; D_3__Flavobacteriales; D_4__Blattabacteriaceae; D_5__Blattabacterium; Ambiguous_taxa
New.CleanUp.ReferenceOTU10968	16.849721706864457	0.009851699704769613	0.1355969045847614	1.0	0.05555555555555555	0.4	0.0	0.14285714285714285	0.0	0.0	0.0	D_0__Bacteria; D_1__Bacteroidetes; D_2__Flavobacteriia; D_3__Flavobacteriales; D_4__Blattabacteriaceae; D_5__Blattabacterium; Ambiguous_taxa
KF318250.1.1396	16.834500411705143	0.009911116238213644	0.13631563575564867	1.0	0.0	0.0	9.11111111111111	7.571428571428571	2.0	11.625	10.5	D_0__Bacteria; D_1__Verrucomicrobia; D_2__Verrucomicrobiae; D_3__Verrucomicrobiales; D_4__Verrucomicrobiaceae; D_5__Akkermansia
[truncated: 17,562 more rows]
