# Supplementary material for: Matrotrophic viviparity constrains microbiome acquisition during gestation in a live‐bearing cockroach, Diploptera punctata
Source: Ecol Evol. 2019 Aug 22;9(18):10601–14. doi: 10.1002/ece3.5580 (PMC6787804; doi:10.1002/ece3.5580)
Supplement: Supplementary file 4 [file ECE3-9-10601-s004.zip › Supplemental data files 2/overall comparisons/pcoa_binomial.txt]

SampleID	ForwardFastqFile	ReverseFastqFile	TreatmentGroup	Description	PCo1	PCo2	PCo3	PCo4	PCo5	PCo6	PCo7	PCo8	PCo9	PCo10	PCo11	PCo12	PCo13	PCo14	PCo15	PCo16	PCo17	PCo18	PCo19	PCo20	PCo21	PCo22	PCo23	PCo24	PCo25	PCo26	PCo27	PCo28	PCo29	PCo30	PCo31	PCo32	PCo33	PCo34	PCo35	PCo36	PCo37	PCo38	PCo39	PCo40	PCo41	PCo42	PCo43	PCo44	PCo45
LLE4	VLLE_R1.fastq	VLLE_R2.fastq	Embryo	UCEmbryo	-189.505807892841	-18.8261762813358	-13.0197012732381	8.73894028431996	10.0176360917746	-1.35864791827577	1.9229532269235	1.41116379844201	-0.933568570253804	4.40688761406809	-4.92631772794676	9.74382410814118	-2.49319660986452	0.502331050939096	5.26984034112762	-3.18786698073554	-1.49694969992608	-3.10451904061067	-0.140340578912509	-5.30565572875932	4.41826459679909	-4.91502315301169	5.78672047462527	-1.28459837211823	-3.40090327468182	-2.7853081104642	7.8216946856024	-0.244813537781973	-1.9336703806359	5.97636912607356	0.0628695353729886	-2.78831806195643	-0.158290869640399	2.60234927264399	-0.519431493770086	1.80545527608526	6.23466009775245	2.08328705467105	0.549926598922071	-5.42134686717635	1.91923671841211	4.26913990039602	3.14177801503729	0.521630937520707	-0.722601939112317
LLE5	LLE5_R1.fastq	LLE5_R2.fastq	Embryo	UCEmbryo	-193.237929329952	-14.3297549903928	-16.2889187058893	-6.26641493818513	5.08900500572191	0.806253043547711	4.72827563803886	-1.64948725588829	-1.25638306393046	-2.2882893132825	-2.02141534644176	2.139711007856	-4.81960052670693	2.37078148410075	-3.34821032479706	1.99678772672095	-6.79482592494246	5.1020390087736	2.78380191393576	1.68671119276917	-6.14803181250198	-0.797715948269235	8.26444593749299	1.3479505861334	0.611997035065066	-2.88311477362469	-2.17844187065875	-0.270677971072313	-5.75147186004777	-0.93379934413167	-1.30772937680861	3.02112277575844	4.60413603131886	4.52011966524205	-0.712880008447241	-1.75316512353969	0.442953068717528	-1.42239587112823	-2.31072765665622	-6.75131407737343	3.03357337537715	4.89120529445213	-4.03681249408908	0.556630591020016	-4.08452908525579
LLE6	LLE6_R1.fastq	LLE6_R2.fastq	Embryo	UCEmbryo	-193.405357786273	-23.4484225958682	-19.5006645437773	-6.10446419951232	5.52580460599806	-1.85765869647729	3.49668340736216	-6.48684990289005	-3.40795927510911	-4.57313780220644	-7.76810000566984	5.79793415333065	-9.30141129326012	-2.67137154352417	-0.822600422920395	-2.58514120762347	-3.01802947118581	0.977624371239905	3.33834144341695	-3.99251395677399	0.337698641506235	2.18116715625096	2.35910898788984	2.81663348021185	-4.71447512424886	-1.67606374805813	3.13381233212048	3.56457355472812	-2.67732485402725	7.97077984276899	-0.975420772633064	0.57088406879274	1.19914000139194	1.17449541054396	0.237410108865684	4.75700782382241	0.542202188677508	-2.98930349888966	1.41221211488003	-0.129137755832762	-0.314900737133446	0.645750691260736	-0.105968996099283	-2.50779469613206	-1.16657496728953
LLE7	LLE8_R1.fastq	LLE8_R2.fastq	Embryo	UCEmbryo	-193.318431728745	-21.2254534138615	-18.7393712528916	-5.90798747394996	7.88677210569566	-4.57609316893054	3.34352777717559	-6.53789533966733	3.44769078406762	-3.0480883021938	-2.90749978941586	0.875391190084432	-8.10141120555912	2.04635208370166	-2.29251397433529	1.85912109910609	-6.68755599295386	3.35776275554935	4.42371112028689	1.12443025232364	-5.4044299619631	1.46731179357277	3.8500934842034	-0.419902291017336	5.26431364662125	-2.24454947148256	9.03981480704629	0.61607667388593	-1.34936321532225	2.58678873996997	3.23910526237581	2.49273702026754	4.41375107421565	-2.57922795117859	0.630676344107578	2.63247244626808	1.09008084905691	-1.58606952426106	-1.18467193493093	-2.63205354617487	6.78401056253913	-0.439943769382485	-2.67057152834159	-1.51950333698508	-6.42617299377254
LLE8	LLE9_R1.fastq	LLE9_R2.fastq	Embryo	UCEmbryo	-195.117235281889	-17.6897728621548	-16.2616383405992	-8.46534640885772	4.33685099252605	0.946243429604035	-0.175723457465459	-5.61976662953399	-2.09469920033598	-4.00107061971896	-1.91257483731338	-2.67043727463946	1.57600780244957	-2.4856128738558	-4.44981029253712	4.7716082336764	-4.85126642668335	5.61100434396036	2.21449439388689	5.33829109429684	-9.84397313439201	2.7726211552549	1.0332174976679	-3.00253314753518	3.08639575224309	-0.626182586947076	-0.630449374690316	-2.91033420646202	-1.3596539770271	-3.07384158792503	-1.18460437499929	5.63272749868059	1.1538493847736	-3.01517854883623	2.8479553808493	-8.16940898570995	-0.948258172565285	-6.4555448647102	-2.60106873848579	0.680136570154471	2.24298719652904	2.32481416171052	-3.41370471802552	-2.90037341313516	-3.24669855463816
LLE9	LLE10_R1.fastq	LLE10_R2.fastq	Embryo	UCEmbryo	-194.389337658945	-18.2548524747478	-16.3822066571277	-11.173013466786	0.433502112564279	-1.78082889747341	1.00617422777866	-3.96910685080346	1.51154866117699	-3.64337558452311	-2.22606069414834	-8.29909138013439	-6.906151323618	1.37588774418622	-0.0631166910226162	3.62724160254012	1.50676206126512	3.15447777951157	3.36312467846753	4.67687697744676	-8.47369693902887	3.06066071906803	1.80224030933793	-0.937151717388001	2.96488004950749	3.61663497893078	0.907093723479489	4.69739416720408	0.0922914178870593	2.23778938287093	2.68131856429336	-2.72339256153802	2.72693444938302	-6.73087735614226	1.78249408623413	3.22569064674902	-2.17076160854706	-10.6344230404674	-0.982160609095628	0.900486451579584	-3.06169018417105	-4.93007850132951	-1.9902015501351	-2.53899436869117	-2.23096836882588
OE1	OE1_R1.trim.fastq	OE1_R2.trim.fastq	Embryo	OSUEmbryo	-189.303889804211	-7.6198530554366	-10.5842573717718	6.03007992071471	6.67149390866789	1.45951697893697	-2.49001004089853	5.53454482656556	1.54837439246769	0.911370558959957	-1.90867158542139	2.14160840974009	4.02962264138883	1.96268212273859	-0.280595814420958	-1.41508138057292	0.587742611701676	4.07179219759693	7.30561814244882	-0.594665816131196	-2.037595383934	-2.77470254084842	3.38250700602542	-5.43206485455532	3.18113939697503	2.61164282024192	0.762172566768204	-4.71234390234665	-0.0532538583219347	1.48522750095223	-3.0478554090791	3.40813429059772	3.01168642188838	3.56177429585985	-0.915349477733577	-6.09194001198207	-0.175787152305416	3.640814795121	-2.23039939975986	2.64956477322193	1.87528187526748	-0.0122936554986438	-6.10834663038452	-2.62517607674171	0.447849989870214
OE2	OE3_R1.trim.fastq	OE3_R2.trim.fastq	Embryo	OSUEmbryo	-188.32000652921	-4.06624465185972	-10.8598240410498	3.15483971075451	3.50399859244933	0.837265387130173	-4.23362224102947	9.8054354845532	1.14611894898601	0.694050685643939	1.09738736204149	-3.17571129110148	2.78885789677613	0.831349246511189	-1.18288258792087	-1.47688038923711	3.74016097976903	-1.72166759274127	2.7710569045014	2.27169567022119	1.11091938492591	1.42208091701723	-0.385893413080114	-4.55831431129482	5.40563827082807	0.0632660815811508	-5.53235992321376	4.5831673686249	3.35744643247539	0.722818250292865	0.458516916908533	-0.905459940492679	1.14133920000296	2.42890445982113	-3.59652544064059	2.5057925340382	0.489683402842537	4.93682735061886	-2.68059428989606	-0.19007813524523	2.98103731536191	-2.26480374074966	-2.2733514997512	-4.46767596928039	6.0364751865721
OE3	OE4_R1.trim.fastq	OE4_R2.trim.fastq	Embryo	OSUEmbryo	-189.953670763287	-6.86685380614896	-11.9299324196875	0.773289843794223	6.60832086467647	-1.92016225087587	-4.52791645905207	2.57354849916141	3.83410950911278	1.24016019095131	2.17512678961145	1.50428903731005	-2.74570342543015	5.38223518908866	-1.03740792496032	1.19776676181495	-0.0719090524929401	1.45805900529894	3.53823855572767	-0.597822176178026	-4.13956646245137	-3.50169809110742	1.50255793710802	-2.45379255152933	5.13431427800585	-0.362929166280984	3.39599064313419	-3.78236556610524	0.548595466243306	-1.6067396420462	-2.70294918504789	1.14506580161344	3.1024515989766	4.2755322080645	-0.339377355950511	-6.81781781014087	-0.707733014455883	3.5678184398173	-0.0323339523543587	-0.447996359178212	3.31225618061737	3.19639688742957	-5.90894984558736	-3.67995032793065	-1.10074228707848
OE4	OE11_R1.trim.fastq	OE11_R2.trim.fastq	Embryo	OSUEmbryo	-187.953935022116	-13.4362252831846	-10.6174661427425	8.22217919805604	10.9050954420728	-2.22394190126477	-5.04146828673687	2.36204892081488	0.958964595249633	5.06478841483731	-0.825258419947082	-4.62531897296176	-3.67254259114249	3.46933090530359	3.44221378093103	0.208424594617016	-1.48664795767481	1.42944229966339	-2.09899384705473	-0.0220065819096969	3.39806171157665	4.68871127953032	-8.6179076729906	-1.5897028438371	0.270964771843052	-1.94014511218156	-0.730211740318233	-0.565360497354513	6.69426067472666	5.19467287195387	0.360139578175808	0.617373619927759	1.73553134265647	2.79293250235199	3.26849004769479	6.11383029267543	0.989333761869374	2.70461443759158	1.78957264850235	-3.25413831374063	-1.87732625972811	-4.80691241105968	0.753845806306174	-0.636853117048368	1.35932647009182
OE5	OE12_R1.trim.fastq	OE12_R2.trim.fastq	Embryo	OSUEmbryo	-187.736664393387	-7.03582482235994	-9.54857991945009	4.38024268714808	6.47371747486253	0.705355854677822	-10.5679957791943	5.05839371716247	3.44090584498714	1.51308742891997	2.60169271859098	-2.22376984844227	1.64714317902328	5.84688802144157	-0.190505940883598	-2.74636247440025	-2.49487910229509	0.702806193397197	-3.0749289676761	2.2075654223199	0.885735162333547	1.78760161632146	-2.6578411792665	1.06829755455276	6.51080618109114	5.67103361550109	-3.37144086990959	-2.79083460375549	1.65614030066558	-3.97879253149554	1.27763552862133	0.561470817008504	1.05831553524597	5.18499932051918	-2.47454649478679	-2.0811701532914	3.30092306194521	5.62959582012037	4.88549970026346	5.46363598816993	-0.824262079381335	-0.190611043991847	3.4382204812804	7.1109701981956	6.84416778387391
OE6	OE13_R1.trim.fastq	OE13_R2.trim.fastq	Embryo	OSUEmbryo	-187.584326330317	-11.752993369151	-11.4749767955551	7.85892227296106	8.91124424683566	-0.124893847112819	-8.83846474462651	4.12454967805649	1.69223764849262	4.58445986905347	-2.19795823545197	-0.816439682433255	-6.14379701136095	2.80762431922444	4.22186639142494	0.696701105101026	-2.01096638549931	2.37246670531655	-1.97150849482044	-2.16195880428568	4.18917943166984	3.17900277687482	-4.15456396538567	-0.682894094879174	-1.04226818855008	-1.52898324225741	-1.78945569563357	2.56058902307802	6.53145627233824	4.53492932887983	0.3663827376279	0.995852528777296	3.49799831360794	3.4876510085995	-0.947422472011103	1.59534147824314	2.39847389607293	3.66920853785161	0.983024197105597	1.14086248106926	-2.60255485249646	-3.00865344491898	3.24190778846297	-1.75569046689267	-0.643733050316774
OE7	OE14_R1.trim.fastq	OE14_R2.trim.fastq	Embryo	OSUEmbryo	-187.517718521689	-15.5930935179897	-11.3157256696607	7.87846681942172	10.7128278037428	-0.56013927250323	-5.46245346443396	0.760435821530254	-0.304876290491851	5.49254592827999	-0.124183546510254	-1.46760997504683	-1.92121681422225	4.32029210128014	4.99463921971927	1.04993245928592	-3.13121285459477	3.10786350690449	-6.75437799156028	0.117014173012843	4.8803752359788	0.313666908313464	-1.07495456513608	3.74147317665662	0.570209630835434	-2.34382307317538	-0.665649579605885	-1.03977481814878	2.95855786551276	1.44898884176672	-0.333995369700561	4.39820093801652	1.78732946101275	-1.58137239986799	2.32645963384333	3.16760560733031	4.62062434460086	3.22836249908901	0.837591032201689	-0.158615390130703	1.53280897267255	-2.00367871450072	5.47327580484197	1.30078006005833	0.45327959539871
OE8	OE15_R1.trim.fastq	OE15_R2.trim.fastq	Embryo	OSUEmbryo	-190.596429917805	-23.6579522964535	-12.2675692565285	3.71861921555547	9.77336324395117	-2.51593233765411	-3.66556805167966	-3.26240772569691	-0.281237693504428	2.0459403917498	-4.84996037104013	-1.42071952184212	-3.1376021880644	-0.652259151455551	7.27532407941256	4.47903558700008	-1.28396928623364	-4.91440047025898	-1.52956850693073	-0.441291731181537	11.9063186795474	-1.0409750235377	2.14480313651266	8.73201465359857	4.98187775493539	1.73740980866892	3.72945291094485	4.24703006153996	3.07311256341836	-1.81363313910661	-0.261744477077197	4.27490193941331	-0.62098841336536	-5.07319592552144	2.44355909412702	6.04138864968594	-1.79362549069499	2.99276185709955	4.39263122968003	2.89079712218489	-10.6397722590578	-2.61910560646085	9.9208038913068	0.507134718009716	-0.996819457808213
OE9	OE16_R1.trim.fastq	OE16_R2.trim.fastq	Embryo	OSUEmbryo	-186.335468408813	-18.1365033734838	-6.14713242293201	8.8662370492975	8.48042206095402	0.675369853923543	-5.30429498943227	4.85082308357681	1.87902906249873	9.08318230188198	-3.14146250487312	-3.40621550384448	-4.97237346119193	5.90586406503982	0.638688725294169	-0.066206618850075	-6.14972952437553	-2.78411901117891	3.38488304316749	4.5406759813866	3.41925817623297	1.9454343252518	-2.64226385150223	-2.26537434244483	-8.23139991613196	-4.52261901803442	1.5775818307422	-2.34262919477433	2.45110325999104	-0.324915977571077	3.5120984746923	1.41349335552996	1.7785059864587	-5.28372125081083	-2.14899637774321	1.05058842388342	-1.59433337925314	8.58982597710366	-1.28665608609214	1.1064800433285	7.07273007087411	-1.12416721653476	8.90801683322329	-0.370636684259333	2.59475560097289
OE10	OE17_R1.trim.fastq	OE17_R2.trim.fastq	Embryo	OSUEmbryo	-178.788418472052	-27.1268635003044	1.6890840503556	16.0923304127994	12.3294678590948	-9.72559575602614	-5.88033156118064	11.2464349874496	1.15393821781542	-2.16956972929796	-11.163209877264	-9.27480262034572	-4.03849853023627	8.54000693650549	-2.0379331186283	-14.4685475105243	-10.5463582990555	-4.66691331224583	-2.11104104247805	-15.9308314370855	4.56860771124816	-0.232993138053054	1.93410458784661	6.54412734833999	-20.1740777011211	-4.80622580444645	-4.74998598331789	0.259820156825941	-4.41248422699999	6.17247074148223	-1.49276164366491	-0.411668116693137	-14.6712499101908	-3.44442619271458	-0.922880874783862	-10.7762018519545	-4.81693154376953	-5.20402934013825	11.432805993195	10.8444511095126	4.00380118251698	6.03556069194951	-3.17161555190513	11.0305883392506	11.1136925014113
OE11	OE19_R1.trim.fastq	OE19_R2.trim.fastq	Embryo	OSUEmbryo	-178.970953282788	-32.5988499901841	-9.38774242547155	22.9269073916598	4.40487079032688	-7.81002050223703	-6.15733727294744	24.5896429161339	6.55648856748784	5.09494185992497	-3.90958001346505	-5.07654780593009	-0.344467692372081	6.44972346082723	5.70430099141108	19.5932894954488	-9.01347386765218	6.30343155746335	-3.33034007914087	15.715720364665	11.9252979915724	-2.78664352749433	2.23482214708292	-1.98589062258912	-11.0383650343413	1.85755262224442	9.31683307083768	-12.5839491748332	1.5615780175967	-6.43127281558243	2.58560399326889	13.3429791104529	-5.15164712869213	2.73842218545607	-1.92425982444076	11.6477686049146	-5.37554387259788	-9.04844102544383	7.01978834659067	7.80666758976958	-7.45164428317659	1.69877055480268	-5.5586443298719	11.3799095554498	-21.3136949978862
OE12	OE20_R1.trim.fastq	OE20_R2.trim.fastq	Embryo	OSUEmbryo	-184.467549742656	-16.5406726804472	-5.75072066496358	12.9701611577812	9.52068527663144	-0.069667837063668	-8.33869088861368	12.2777576364352	-6.20620338005126	6.63266351803023	5.02136190596798	-2.48104767629446	-1.32161047254998	1.05310277989825	-2.49499686939445	1.87538555056813	-4.48447980799451	5.27623614908887	1.215226942051	-0.486950389971339	2.31162122159714	-1.39825564078374	1.00852362821985	1.8828400818552	-4.55712717775017	-5.07570147633143	0.138863418814557	-8.25229058768786	-0.772971825206837	3.33722386739667	6.47518933361168	-6.68647305766107	1.72452252352293	0.472727172606938	3.38706734951925	1.12612201908502	-7.78166491086886	0.361819782907335	-4.12022719101455	7.60912708963142	2.75304102899848	11.7544844713752	3.81106023182186	0.619315634394275	8.579848945435
FI1	First1_R1.trim.fastq	First1_R2.trim.fastq	First_instar	First_instar	39.9969134736039	46.5481354168438	110.898720198558	-34.5570108624204	22.4708469372508	18.311962179998	18.0511714169058	-42.8143492873497	-6.27110018063527	-17.8400562829661	51.4353817045394	11.5023093887477	-8.60635753347902	43.8194956352168	-31.9577280215271	-18.2472567436755	-5.1856400529272	-14.5752896706371	17.2700160870072	-10.0480463050428	-18.6333565062954	33.18786696848	18.4813351882668	5.02416083211785	-2.30976610498263	5.40145466807119	5.61935695982381	-16.9094104154358	-0.569815533625316	-0.4685206785756	4.4152818254644	-7.29306456129196	-10.7759292668697	23.5014334906061	-8.98507357146684	-0.77187362412095	-18.4129675751514	-19.6365285681614	-4.90574186231526	-8.12246648483695	-3.40866302411567	-26.1836200860937	-1.68701507330407	5.69545143801712	-6.52324595454867
FI2	First2_R1.trim.fastq	First2_R2.trim.fastq	First_instar	First_instar	-34.5656414463084	42.3812448718928	136.359260627559	-35.5125909891719	23.0140021507067	-3.504332379813	1.07160791956601	-25.9435642470574	22.9310480391075	-27.782043011807	25.8105219672629	-6.79743698804296	9.26071211404892	27.9613646813535	-12.3709581010075	-10.296685074677	-7.33954241818005	-25.1311329392258	13.4256451438257	-7.86997496971532	-9.94667475085023	11.1024427852431	-1.47945035719051	20.9241946715565	-6.71183019723132	-8.67643620397466	15.5965854720293	19.1125131243398	-9.6435902351741	-5.19152417140804	-17.1716846314606	3.73773005984075	6.97188921092338	-23.4880731826476	8.87989267288915	-2.37180914765079	15.6124273999398	0.705645240860083	13.4517187410004	9.4069926418448	-9.96738100491841	20.2740571030264	-13.6346392581047	0.791966505567274	12.5647104291786
FI3	First3_R1.trim.fastq	First3_R2.trim.fastq	First_instar	First_instar	4.818922691764	-42.5066120057766	85.5609655354003	-8.57610173949165	-94.5783393392692	64.8599841297011	0.0604221361845429	88.5965658559416	11.8114382706877	-12.0483907928473	-3.543226507734	25.808573072825	58.5711842737743	14.6194464591573	17.7674407426218	-30.5387419757491	-17.7640497866194	13.7803543214057	-6.0994168733287	19.4989792218071	-35.6065146711667	11.0912533311847	-19.776384507132	-13.1031797250206	4.16872089987598	4.12969880383951	-6.76417760210254	16.1630576606927	11.6059418022637	-9.8308388448001	1.96377316216963	0.569500093500719	-1.81948851833953	-15.8048481814687	-5.66338835176328	9.50548861143998	-12.9758677233908	7.27767266577795	5.48147666831412	4.48077548515222	5.91749710388788	-1.83001274663032	8.56206009073472	-6.74156827578374	0.0420724110851901
FI4	First4_R1.trim.fastq	First4_R2.trim.fastq	First_instar	First_instar	-135.221043860821	32.8938354532244	62.3216670911037	-22.9018983483481	34.9395766307136	3.99320148105524	-21.1161802519237	-11.6455958084151	4.03668880275478	-15.5714906865205	11.3924922014695	4.50426994620235	13.2268795601095	-37.1309030559557	-4.11417025108911	15.6759921090473	17.4872526629206	4.00625037015206	-12.962499374213	-6.1928227063285	3.8695376444529	-12.8870582246002	-0.420677180494925	-12.1904166047326	19.2452771789109	5.21767720576592	26.7662957217768	17.6208484919046	2.48746138575534	5.93643613915132	-11.186875848975	-10.5323101471525	-3.49424433125184	12.5186233341674	9.57351563854986	6.08816619203704	-12.1441557029837	7.05445729959838	7.29953269974172	0.614261484711603	-7.57915900320678	-4.45450802099074	5.28136326355666	8.41971471959063	-6.67562319017809
FI5	First5_R1.trim.fastq	First5_R2.trim.fastq	First_instar	First_instar	-47.3763427134482	34.5030466419146	78.8440491122223	-10.4722233923321	47.5705747813389	16.7489224023619	-9.31568725286585	-10.8902028244725	-5.32432474142846	-13.9569073098566	-27.7631162491692	-6.45994759735008	25.4026913712438	-45.348224866021	-20.9536731187994	-1.12343148592897	19.8467223009661	28.6815425641622	-28.9384698859664	-5.98880409703903	-13.7555610476142	-33.659678746616	-0.645115502281888	5.18635543347273	13.5976059480914	28.7769555196417	6.64238072611554	-13.4729104143841	15.0502074045647	13.8910729433227	4.00237069390808	-20.3109441665166	7.80388467201111	7.53514096710069	-20.6559467789255	9.16275727696454	16.7302138811197	-3.50023494408942	-5.44102094317014	-0.319348003955784	5.87998713881198	1.15391691176303	-14.9201933504016	-2.72216689529197	-9.79451940416656
FI6	First6_R1.trim.fastq	First6_R2.trim.fastq	First_instar	First_instar	-83.3336619621426	33.9798324323554	98.3082636333622	-39.8523549165926	-5.40171346502026	5.75009581584707	-31.5060379380661	-37.6759446470695	4.69433664827256	-41.9630093117342	4.31587194132402	-5.46258980708415	4.44250431321201	-5.13936024418716	10.3411396676233	13.4067254477325	-3.16495994206087	-9.57287056070248	-5.39573240246455	3.96527609397442	41.2755839026063	-24.2987127524106	8.30171942755507	-24.9677431089043	-3.43030613986151	-8.892118596081	-15.1831907280314	-10.1912774300789	-10.7176349378717	0.611026636206039	-2.52765888900865	12.3927550225429	-10.4431335828855	-22.2601749956037	-3.94229196545696	17.6673436788814	-3.07018707780727	-5.45781447939931	-15.8783374874274	-1.36388535333361	20.7919721030953	0.274917656165833	20.1559339778816	-9.78536278244491	0.169866950714291
FI9	First9_R1.trim.fastq	First9_R2.trim.fastq	First_instar	First_instar	86.8741112242503	32.4103604178579	-26.6114339415135	9.65869406650786	-11.1724201147377	72.3191582955398	-20.5912843861708	-27.5607216016952	-12.5418092006756	53.4246935013783	51.8359515683183	-2.00415523941332	-5.8119323714314	-30.9066070742228	-23.5286509668866	5.43957169364075	-13.701987978111	0.531431474674722	-25.3231148587965	15.5073970680316	-7.41004013200644	6.6248605519121	1.76815624239406	0.61100672927371	10.5605785980513	-6.29274242438753	0.687352339574809	10.3401592803308	-1.46881292381876	12.4213127918298	-3.58438587056328	3.08757837521465	-3.17866545157375	-9.2460048569825	13.0919098424101	0.114678394550665	5.39031478992675	6.18948728535149	8.52131519623051	0.417003448923946	3.90084583217168	-0.751184260471437	0.00417093444051941	9.9685595756924	-0.9722670217754
FRI1	Fourth1_R1.trim.fastq	Fourth1_R2.trim.fastq	Fourth_instar	Fourth_instar	43.8459744399745	79.6080540092113	-17.3201147118001	10.5849146002222	-14.8363526909664	48.6541985468153	26.0980738892032	-23.5847062736718	44.0885869844854	-5.46073034205749	-38.6612427987612	25.7817196923391	-5.64000061830614	8.02860457751678	14.5835326446101	-33.378574658224	-3.42583903548639	-2.62875199176716	-19.4193874687116	-23.6890370396152	18.3666568727186	-11.3846864962468	-13.7083638404473	24.5145546258	-10.3549146950589	9.7830400947707	-7.6464551082602	12.0550094671123	-6.54876372056792	-19.0730913650457	4.34734026421317	13.1038614827672	-0.645632724359308	8.88382994430158	16.7984574561324	-16.3132554263306	-11.9131695543882	1.19202703987337	7.67925712127467	1.11942858345709	2.53630409074777	-8.27017915707389	-21.6698269888347	-6.82316032200049	-19.8715021095349
FRI2	Fourth2_R1.trim.fastq	Fourth2_R2.trim.fastq	Fourth_instar	Fourth_instar	56.6171761837126	66.2681666147747	-24.983123021357	6.98281997439007	-41.6990481983154	48.5626948202749	1.18027861626377	-18.5712831562349	21.6204582874479	32.2731419941403	-51.5016553371888	-4.24103006887237	9.71302605679676	19.5903405563991	17.300393095613	-18.6119683011271	-5.3352051712964	-27.3680581842208	0.189090231263329	-30.5864014908798	-1.86711554239427	-10.4372674238959	10.2553552060873	25.3757059527139	23.000344527962	-18.3281367525777	11.1215210199318	10.7909371822326	-0.367986968892257	28.6437884966344	-16.5939027745698	-6.25156569977503	19.4740741586049	23.3725632405846	11.4587256935301	5.98467300689883	-6.04460204539855	-18.8401390408055	-17.504818190587	6.02964692068461	22.6121264910466	0.776354126614512	10.2859548941408	11.0304140862317	2.80038703728228
FRI3	Fourth3_R1.trim.fastq	Fourth3_R2.trim.fastq	Fourth_instar	Fourth_instar	91.0575825096947	47.1546756188762	13.9309246450078	49.0104429923087	29.3507311011787	-5.20769070179645	68.5791725355209	9.09478088261421	27.3805683024201	-16.3831349406713	-5.18307510463044	7.41751547748168	-12.28202234098	-7.12669305881633	-2.15434048873856	9.97729919282495	32.2870569459875	4.19803881862818	-30.2239303408153	12.1653187977244	11.6582323725603	20.9545018963274	-2.01478766812818	-11.4574641033833	-17.6855501903873	-3.26723212845626	0.982607410864558	13.0272717968297	4.63960575835598	10.131676631961	2.82709392938457	-7.57034130266082	-7.54412480096331	-0.273930999307435	-6.27948173879539	0.407365153307269	-26.3649648635747	1.62277541408877	18.2036360902988	-7.98220186755145	21.0018613078136	-0.0830417542838446	-2.99051546208003	10.4089324847794	-0.0122879650776633
FRI4	Fourth4_R1.trim.fastq	Fourth4_R2.trim.fastq	Fourth_instar	Fourth_instar	63.3870513932173	52.9778549989868	-39.3743998410663	16.486624976308	-27.4650545358316	-3.21397211745899	-13.1979225238101	-11.1372836123062	-11.1438369728195	-7.97180815456244	-1.17085639911534	12.742908337261	12.8300585382296	14.5724293099221	-48.7208406275555	-33.3899013984784	73.4526312137223	27.2297525109916	24.4540142279914	4.56933438924	-8.76408531781946	-32.5181627763804	17.2764237691075	28.3765547885451	18.6780419937663	-7.2907153007468	10.5067531399238	-0.682552122898142	-2.68074979365741	-11.3345075805015	-3.70491147877762	-0.848879446785881	-10.9652236500734	-27.6448587685126	-8.32663661420885	-14.0662397311269	4.22643197507483	6.6142489690639	4.35437530373224	-5.17901017944228	-6.45888922698782	-1.30710134101417	6.38413759101755	-11.3651437103994	-10.8068856599552
FRI5	Fourth5_R1.trim.fastq	Fourth5_R2.trim.fastq	Fourth_instar	Fourth_instar	86.3473689466615	29.2230147599457	-48.1844693897328	34.855285021442	-18.1572468955454	-22.7645836985154	-45.4118720554683	23.5032922141993	-12.4324132982387	-50.7887350681227	13.4644446559586	-0.533949070734856	40.2695297286131	-12.1590470759709	5.37204244289026	12.996638204672	37.6361246953474	23.0515007143441	-5.9928660004379	-22.7935687095802	-1.35830560089739	58.2844797978849	21.1846682033776	3.41606458686769	-6.52095714640947	-16.0084846090815	10.5324504149049	-3.22001374323028	-18.7431705089224	33.4463776856799	25.8883824540641	8.81386051714738	-6.44424245839284	-8.15708730615896	13.7051640565216	-2.48966724196072	-11.9273415354492	-5.02151850216071	-2.33309971065939	0.37718318521991	-0.0804048535803747	12.2743674210844	-4.21563610281307	2.58986735244897	-5.7611902335043
FRI6	Fourth6_R1.trim.fastq	Fourth6_R2.trim.fastq	Fourth_instar	Fourth_instar	126.727801032015	50.808766057123	-27.8589132327107	-10.9083360057265	18.0073078185014	-0.972721951564713	31.6210669319434	28.8366094907437	10.4104545611117	12.4833827720137	-5.81352628140616	-15.7217611413539	38.5892320861143	-2.02060200371597	-6.99818056164469	-14.1180581512686	7.83944066363075	-15.1470999049067	-29.3937549836834	-7.07426931594377	25.9790138674603	21.5487901978249	32.094580576347	0.935096930253721	4.14133044599051	3.47826517657664	-23.3114407981738	-44.082388160175	9.21371261897692	-9.65245930573528	-34.3774822108663	14.1392138399019	-16.3906351842295	2.28548237781519	2.41754721059514	34.8586201333908	17.5414270803576	-19.1473382622317	-1.65275161066386	1.24666777261914	-13.1988629034071	6.14610508045535	-4.28157564964709	-2.78694685065464	0.616968581480107
LLM1	LLM2_R1.fastq	LLM2_R2.fastq	Mother	UCMother	85.6824830580842	-119.669814935109	25.6942897878581	52.0881339221793	-16.8943470727931	8.1002572583696	27.3017388048349	-21.2906127358132	-38.8419443681485	-7.73276964379195	2.43782969388464	16.8432307909483	-17.5679395429297	-9.81333378987076	-22.3813757129861	-21.4427603486772	4.30292262473245	-69.0300671969341	-6.96287447455733	-0.164519858498663	4.19640238348825	-9.43136228072418	-8.83226762288597	-30.7358248626374	-25.0220342808071	17.4518943651865	2.64656470546593	4.32038051964644	14.0718626880334	21.3315765452431	12.244080627678	8.76713444349041	5.13985110116969	0.713804127518799	-12.8652762850426	-5.05386207816732	6.13197383803246	5.24599017694358	-1.92015833011843	-0.205877935491156	-2.7554653900541	30.852190530825	-9.23070265797407	-5.18265922671565	-7.46190421719311
LLM2	LLM3_R1.fastq	LLM3_R2.fastq	Mother	UCMother	105.255633530214	-92.7770197352489	-11.2884363754371	55.1420438954186	19.4004420742523	-24.8279539056363	36.7049046175435	-2.32743779941803	1.75779379277022	-18.7489827762647	-6.83137542663435	16.2259822523059	3.01962543587586	-5.8573221785485	12.867004885516	-42.4053771954103	-14.3073553103337	15.6915929766722	-4.39550833820775	-19.3251519389543	-9.50778308947925	-15.5462340943439	-7.99809703501498	-7.56514065368438	-30.1958174848836	-1.29761912877715	25.0709978597909	-2.31099918764369	3.2908204155838	7.11522922245053	10.9545999847273	5.09183759882012	-25.3347793839749	-12.1071522034399	3.33421411038926	2.27527518608589	17.7865769075002	-5.68918479677183	1.59595106877636	-9.07660463856607	-5.34938274870856	-24.7083825877041	-5.72479516937828	7.4564909992917	10.6509974285374
LLM3	VLLM_R1.fastq	VLLM_R2.fastq	Mother	UCMother	106.281747418902	-74.9639191910063	8.01522851180812	66.7226251881982	14.3201126406596	0.00967986306817602	47.5802983779841	-19.8879159495718	-32.5441749443915	-17.2325818347863	-20.842798286742	26.6452989242945	-6.01664108941424	-16.8175960161962	-16.9375976660263	-36.015148710398	-9.20530306364012	29.2547159303894	3.94853470113046	0.803504486095882	-6.99615528455239	13.5873776377811	-2.79391339735945	0.299743356703371	23.5111853035948	-3.69890572090618	9.71020654190891	-7.0802042567915	11.2809507194074	3.40096288874862	-10.7363239946116	-1.96099544410814	19.6456864598978	4.43092665921657	15.2724406286268	18.506408038011	14.9601072277248	-3.47803219286574	9.11895937853861	-4.60572262174484	2.6762145967141	5.02933986481308	25.6320708584578	-2.74852505179529	20.8981455512745
LLM4	LLM5_R1.fastq	LLM5_R2.fastq	Mother	UCMother	26.4378232951395	-107.312247099157	-52.967499832962	-92.9069754419799	-17.8507518101436	18.6543540400936	20.9325470045891	-32.9165150467393	6.82352732014986	-32.8163477546522	22.4268016924348	-31.737666092535	4.59281478404299	-17.5632676312436	20.170176791726	-26.1208261843251	19.2582026409413	-10.059003107449	-39.1170422680018	21.4396461800937	7.82918382018428	-12.0178581210041	-10.986618786064	12.1600120216165	1.939749393994	-15.793269849453	-20.340481756097	-11.1284918105556	4.1049235341931	-1.53387562696639	19.2625794231718	-21.9828259399425	-23.1900049975386	15.4510935053213	-0.123579294282448	-10.6621816344892	-11.0194917841682	4.81284757479086	-0.661648279891391	-0.127946224485318	-5.12148771757232	2.0660547958041	0.733465518372205	3.61964316191744	15.2721761137995
LLM5	LLM6_R1.fastq	LLM6_R2.fastq	Mother	UCMother	75.7608519295553	-112.382958295394	-30.7972030420515	-94.150283190846	-36.364798173161	10.6637506875195	45.1306076615418	-21.3619323257012	32.5616936185461	-21.7254274950823	-16.7695540148935	5.3031112739959	10.8983790632858	-27.5935918843863	-42.491774696036	39.7948228615801	-3.52098273946033	17.8329266993531	9.79946296848557	10.3554160201299	-9.98205286752418	13.842724135012	7.17978346377824	23.5644740827498	-18.1255654598888	13.7676681659581	-3.00153624950003	6.55949940538849	26.1282299662805	-10.7442751768899	9.41190874568419	12.1431528234457	-8.45363496969459	11.9714229198543	10.4464613057942	-7.45327746110489	0.4094647049204	-1.34075966832433	-18.1985865158851	12.1294634646442	2.91401266368334	5.05309787593172	2.45998007805485	-10.3660302336297	13.2482332623532
LLM7	LLM8_R1.fastq	LLM8_R2.fastq	Mother	UCMother	92.5921897916717	-105.597873873733	-73.0544844983877	-83.1963707395461	2.08949615559066	5.89993002736782	-2.13924077927147	-30.8728751589631	-10.6528202216588	-17.4186091907078	-8.34986026365206	-37.0968572637819	1.9465414232986	6.6452264508564	13.0561068610907	-33.6765695550544	18.2503851448254	-24.1614467343702	-2.14755498949371	9.70834646815349	-16.0533141835823	-8.27479025205385	-2.1837339843446	-20.2095249460199	7.54721367384242	0.0250791441354592	-2.99267024520052	4.10021156083952	-25.4060984934616	-17.9862610021684	3.53862614453311	-8.26920286531831	32.7615764986999	-21.8788197882289	7.10505929227531	20.5168177463365	-5.14348264989644	2.83106471971432	10.5240374618201	-10.2860029319572	-7.86411117698391	-5.26919595132312	2.95618364272284	15.4577920429463	-15.0508642868035
LLM8	LLM9_R1.fastq	LLM9_R2.fastq	Mother	UCMother	156.591928157688	-88.7489781677817	-44.9109241529164	-80.3340002341339	14.7208635859625	-2.33153257116474	15.5096926986306	-21.8207413005549	-5.56139512264223	-1.55749107061505	-39.4313737521283	26.7070557275656	5.63417183679299	-6.74216795887577	-12.3993695839826	25.5320016866558	-35.194982975633	15.4829485746741	32.2554275092037	20.0145248214358	2.84728060705824	11.1659122027588	20.5354540864249	0.727132676624748	-15.9619012058606	15.1572849467394	19.9832606254169	25.8556624684936	-19.6392706829987	18.9522273519108	-15.5200448150193	7.58035742190514	-2.74717565287658	-13.1971370654718	-4.48693252920509	3.98745970334281	5.08912892518835	-12.0701769601086	7.2962373110078	-4.78917617324134	6.67628844418174	-2.23297168165767	3.20631150653166	4.37647710521794	-15.2472127515366
LLM9	LLM10_R1.fastq	LLM10_R2.fastq	Mother	UCMother	-26.2631056708027	-125.700750879597	-3.66677547809989	-40.719449180232	-41.8155703367037	-20.4694670830618	21.7529878530027	-29.8482884264679	-32.7396279499319	31.2721950811323	16.9198693830796	26.8763477207668	-30.5457501720591	11.9617262786998	24.9725499061666	10.2853803058252	24.7517308988323	25.1627703391838	14.8809824503303	-56.150523461026	-8.83014259429953	28.6212247361854	-21.6039546001348	-17.11450836661	10.9172087482046	-28.6001025817451	-13.0586909628585	-15.9623587637929	16.0302013986535	-9.91486709254132	-24.3700059580282	-9.75878327308739	2.52081184226172	-4.94163842353558	-18.0978448677624	2.49918870114681	-2.73081726303396	-4.28513699573878	8.49748319630562	15.0557694195034	5.1454050268474	1.60642439346395	-12.775580703606	-6.40671199094061	-6.6441357843785
OM1	OM1_R1.trim.fastq	OM1_R2.trim.fastq	Mother	OSUMother	60.7097188505152	-74.5234553939736	32.2936451743115	73.7004923424435	-14.609208051688	-6.38689210065711	8.85355594892149	-19.2007918435369	-13.8151027750462	3.1531799542948	-31.7091537552502	-66.8439641704996	-1.43809927768063	40.9143169407238	-17.7630400754475	-7.88386668129312	-10.6721008256305	21.6365580486149	0.649743997198887	45.873383908426	-20.7798858373544	7.88304906796329	32.0029263208103	-20.2024035906216	13.0293213454338	-12.3757723650298	-11.1431820376884	-1.24025571774328	-20.2386484856345	1.14470513942265	-15.1221800455072	12.6918960034134	-8.3444353033017	25.1476067415642	5.90508904778318	-8.09896140648707	1.01722161795123	25.1054195363455	-12.6661980051173	0.810838591915231	-3.12308489255779	-2.05619991306656	-17.4584488068174	-4.78620983834979	-1.96121491691974
OM2	OM2_R1.trim.fastq	OM2_R2.trim.fastq	Mother	OSUMother	78.7980248590572	-108.264821751216	45.2111654648702	57.3420547693077	-1.88200270342274	-8.20605449901389	24.3805876878009	20.4459652825229	-6.50526814997839	28.5021443104267	30.8516874144673	-33.4257837035214	11.6577745187366	-11.1958477586303	-15.0704882919878	19.2302523171388	37.557611763156	-0.538956611480274	21.4334957858011	5.10527033719351	23.5741277859153	0.385055563742471	-10.9394582913038	15.565331790319	-2.35576199816204	13.3895000682012	-10.5822439787149	-6.06151224892965	-6.98401506525725	-5.94171475147219	9.79454218540546	-8.49857330026574	44.0478022080327	-8.85726859952512	9.42128350110967	-2.05335869526691	1.39406186499496	-5.17066781844061	-6.89535208281054	3.57857120064183	22.186484732869	-18.41239298824	-7.65876881383387	11.9424309841015	7.73563202994821
OM3	OM4_R1.trim.fastq	OM4_R2.trim.fastq	Mother	OSUMother	95.6484950734034	-120.489640441634	12.6341420617564	-12.7711423398009	-48.9778016086338	-11.074833224618	29.9096951930998	52.7571093739916	15.4398037694988	12.4232349032219	11.9062997471692	37.5160489826135	-0.677139022909348	26.810719156664	-14.0568579415243	27.7424229507774	-10.4085782926037	-27.7363535388804	-9.72445319199927	6.77429554777976	36.7287370470524	-28.8380368545623	-1.0211770234573	1.43793496610476	29.9412121952381	-17.327559620806	35.3819731305286	-33.8019358151452	-20.2021870155365	13.413612348609	17.5991923503563	-3.44144600512863	-2.84401247775944	-1.25405654511702	0.811297022130123	0.191350081348879	-0.92878927017583	-3.40409176346565	-8.02587291959447	-5.64251827035899	-10.4067317076929	-12.6544118169923	-2.96994874478842	-10.2536692922608	-6.67266298052226
OM4	OM11_R1.trim.fastq	OM11_R2.trim.fastq	Mother	OSUMother	109.393292700067	-97.1820173448414	12.3205841600541	50.2561560471866	2.16210390909606	3.70484087471176	-13.662406602788	-8.72602764704188	-19.263429781098	10.658005793607	12.6410097477144	1.74951008003933	7.3929619851978	13.1669268619036	46.6821012053733	29.0142816493383	1.70202227705932	-10.4888702066518	6.03706723602842	-10.8147647355615	-30.6810020904914	-28.8288910982884	44.3856516758815	31.3087605632076	6.55693919243307	1.55477262894385	-24.2879608807695	30.9876856426122	12.8214431701733	19.7826920239335	18.3593855335323	-17.5321060213934	-9.43259283140807	11.6555662969597	-19.0345834147666	21.0442338825835	-9.21125302220306	-7.96869639717904	9.234259862002	-4.1468162689976	-14.1180197117514	6.65355560837421	-0.438382125222068	-10.5575311348682	-2.02460138537707
OM5	OM12_R1.trim.fastq	OM12_R2.trim.fastq	Mother	OSUMother	135.040756926229	-95.1267370299643	12.9453162984301	29.7214356242912	63.700705177143	11.797630389634	-40.4820716172195	21.8761527755597	1.31373617543266	5.91016030492854	4.98522350696927	2.68128601377462	13.6235108331982	-9.86634406619656	24.5550051200921	-21.3370997005537	2.94513591042112	-25.4244887183918	22.9484011874354	13.9481956120515	-6.02109070641305	-2.68123892357886	7.21798326044097	0.171671953187687	-12.867601546043	1.54587402301613	1.65590640949489	-9.47857292601075	7.94339940540239	-0.474747209774295	-6.8474349729349	-1.92177110235719	-9.76666042359256	-4.29340434478171	21.8840618219831	-30.5817938021837	-1.94703405582387	-8.8833085093717	-12.9279667505673	15.1499605902826	-6.81377866284388	-2.9680612591142	20.1041098574283	6.65012853758755	-8.87886220616741
OM6	OM13_R1.trim.fastq	OM13_R2.trim.fastq	Mother	OSUMother	174.430851539914	-48.0035955222317	0.757915456237273	-9.83212568265944	48.6294337369959	-7.74611307122159	-56.4142416051043	3.16652104354249	19.7897827990952	20.6910809814974	-15.3875282132786	0.344319868274745	-10.4714411294338	-19.8408147181272	13.0187306210703	-15.8917784279039	23.8544635088128	-21.1679838842212	25.4525427487705	-2.7480303600792	6.54631129868462	-0.241042983514506	11.0296235975315	0.499622518496722	-11.3461371705085	6.60653963491357	-6.36274380076761	-12.9122345091842	5.39063880849736	6.35654954350691	-14.6317784477082	8.88403362617679	-0.470068398789338	-4.98827750186901	6.09982480095817	-10.1846571608907	-21.8913401200221	1.72719650321537	3.22202177666505	7.16684387852746	17.2774600384749	-9.7165103703763	-2.94024324102475	-31.4017258378693	10.9827921599561
OM7	OM14_R1.trim.fastq	OM14_R2.trim.fastq	Mother	OSUMother	181.224468930049	-50.6852220227909	11.4841221693567	-42.3105370626971	0.631154872700824	-22.7763201086403	-29.7963756355477	52.8681747636768	13.7064688778324	-16.0967475267205	5.49803911721511	44.6830430181369	-20.2659679707269	12.9072552039153	-15.33091598244	11.5827109240759	6.34659610746901	-1.01244507634978	-27.2325896138523	7.89801988202032	-9.09518607013334	-5.61018476372243	10.585416948416	3.48372828948598	4.02783273216437	-0.204799162952151	-23.5563591860301	1.11269746389969	-25.466937377104	7.91732122587766	-25.9147495522926	-24.9033825966228	0.0720225987473472	5.52860673669485	8.58975113690755	-9.99583605847785	15.8122505594	6.67018615770518	4.92446768794501	6.08254168839549	18.4471479580955	14.860609281795	-10.153735794277	22.2433888281895	1.44576652434531
OM8	OM15_R1.trim.fastq	OM15_R2.trim.fastq	Mother	OSUMother	167.832252562317	-48.9884117987397	15.0339882785694	-24.9693425348893	41.3294614752312	-4.69613548985895	-33.3383761661597	12.8418057324613	24.0146323336386	14.9683325664638	2.81792564664714	-9.71693611991776	-23.3623843549368	-0.854289810913513	32.8039546518531	10.095336062946	-5.41635286921069	11.4264753954408	-39.3356439706854	3.92519344242436	-20.7779294985241	7.33299136774454	3.72437000839263	-9.49390725729257	20.1741541025377	1.0704265533236	33.3661490903458	1.14771098065216	-18.3254303610939	-20.3094320718758	-3.11536796466731	19.7251776216124	11.1495584920651	4.1809792235071	-9.77203361016538	-10.7080671254502	-6.77094773959571	-13.4463838330346	13.7520012338546	-30.6118923479205	6.07149491265794	6.72755290339266	-3.4465137593956	-20.0458142665951	19.3497187745663
OM9	OM16_R1.trim.fastq	OM16_R2.trim.fastq	Mother	OSUMother	158.389469853072	-43.769667331349	37.886861742575	-4.52574060296007	-7.44180567270767	6.95377906426522	-42.5345501465262	-5.60385462273513	14.1768209533226	2.66245568239196	-24.7631180668297	-17.0267511721879	-29.8559483006399	41.877991360576	-37.8046664991885	2.72691487833792	15.7379549617396	28.7033444735274	-28.2774592438328	-26.9692580830989	25.1459640517458	7.45035802731449	-25.972451846447	-22.395204013524	-3.43964596130855	6.95931559353024	-23.414011263929	19.9288056975618	-11.2959207062877	13.9602390073507	17.2815587129029	13.1137488392935	-1.04773389438322	19.673805311301	-11.1362956263014	-9.27752736781917	16.0036599199853	-2.22790045358242	6.81418316399646	8.99690510473089	-7.89051446006964	-5.28434860826366	30.8946033482268	-5.24710007827533	-7.39201160501966
OM10	OM17_R1.trim.fastq	OM17_R2.trim.fastq	Mother	OSUMother	184.361674464357	-59.113108032864	23.4981805447546	-1.77376945837628	46.8332999492459	6.31298261206589	-34.8442841191806	4.77961341883121	19.2359046765692	15.4245336833218	-8.62209491896988	1.14768680005836	-7.80569957359447	21.5669855281152	8.169219893047	4.85903332377989	-18.5124098466975	18.1455433238922	8.49146724666065	16.7183085883841	2.63180379908438	7.03973365510474	-19.8318224981915	34.9546952690498	17.3400928439832	13.5220878680519	-4.07410619492412	-21.8057156446406	32.7300539787851	-15.5508585653235	12.4723932522554	2.91970529935035	5.78593765200484	-8.23071924525122	-20.354233214626	-11.0203021776138	3.12713185070572	-0.816002094222455	-9.61052560672725	1.42629817867902	-2.82775983320337	14.9989668607658	-2.36143826996256	17.5022241545219	-8.69726713198514
OM11	OM19_R1.trim.fastq	OM19_R2.trim.fastq	Mother	OSUMother	113.370896584982	-91.5930338317113	53.0170707213272	66.5148018737533	-50.0570274685258	-17.1046165802034	12.6771793133549	-24.6752687594102	-2.69067716209693	6.1898884327049	13.4816264110198	-20.2017452576154	18.1728320202065	-32.9217990450297	24.0020864980631	20.3101839345109	-11.6338182617857	11.0975800331023	0.112662199799234	-33.6055028731024	40.8288496931512	-8.04630564452806	17.4495879474658	10.2268651936924	2.22252364654341	8.76051389322499	0.969537986751577	24.9803171124582	-12.0299558808991	-46.2493827340203	-20.6732433556458	1.53431184519392	-19.9191819223303	-0.304303545762864	5.48796199622897	-5.37030932762631	-1.57328785703293	9.71917768604061	2.93085116378326	-3.49233851036582	-2.81470133709914	5.0313348849469	6.38071132826122	8.41753410161391	-6.44680956602126
OM12	OM20_R1.trim.fastq	OM20_R2.trim.fastq	Mother	OSUMother	206.347370273514	-23.7737288789402	13.9779315724304	-21.997266638367	44.5078476127606	-0.854443176135151	-40.148689520851	3.7947776961587	26.9686016325966	-6.75726731216814	-23.0802169257701	-11.589007856199	-3.0093904199002	-2.89395891979548	13.0406675324992	-3.98962231389916	-16.4877041800516	15.430889706596	4.07106858094532	-25.2651589105377	14.0236135807615	15.1526551770165	-16.6493139266258	3.91428255167251	4.57162543323123	-12.2600535771011	16.916997062898	0.779983261929372	11.957643022425	10.4819150493072	14.7443256446007	-3.51736956702536	3.96202084162124	-2.77263610201582	9.15219040403815	25.7568269728028	-0.725115358306814	33.3162333027644	-7.12192560746774	11.1537767346696	-20.3824335197462	-12.4549067135288	-16.480539615238	5.96883467053054	3.50092238915634
N1	Neo1_R1.trim.fastq	Neo1_R2.trim.fastq	Neonate	Neonate	-191.845185291698	1.18371310645825	-9.27090853354942	-1.49248836068676	-0.754426393249214	2.49778403631766	-2.22587534119472	7.4963395201542	-0.525315262476163	-3.10120545543063	0.567997275073067	5.2452848770942	5.57334653635129	1.55708067942643	-6.2390753566895	-3.17888728546205	1.34143216457711	-2.49596389120958	0.416914190730567	-3.12995980398049	-5.04347231821171	-0.175034478257594	0.592999547742057	-3.54096071678821	2.89371292553665	2.91168108779909	-6.64917227120155	-1.63938587340154	-2.67829893661253	-2.4319853652992	-0.0287335363514236	1.87022067105813	-5.38860313718121	-5.33577534315879	-4.72476736021703	-1.32309594394461	5.08813837314695	-2.16087038068613	-3.5224652889144	-3.01573706091786	-3.60074880276337	2.74418909717708	0.431597013483557	-4.59856051309703	0.805869560104967
N2	Neo2_R1.trim.fastq	Neo2_R2.trim.fastq	Neonate	Neonate	-191.649331287184	1.91109513360312	-9.61656870313528	-2.92353878030199	0.340212146835086	3.85857966236134	-0.914547262787498	8.43335260620051	2.77243556279055	-0.934266577538196	0.816633568326514	2.21905037150542	3.95117010632468	-0.0284290933056062	-2.17595944651293	-9.67195655751173	-3.20213093330994	-1.47934795074855	5.93613713847461	0.772396827079445	-6.92805457573156	3.05316094694822	0.994394446746066	-5.29225977528256	-1.24768413925062	0.210565752636811	-4.94193596821968	-4.82290838529278	-4.21368269691843	-4.21674196974273	-6.13790181191053	-2.07555479890846	-9.34122561776386	3.63995311556266	4.9774784028922	-6.06829022875968	-5.48490738958244	-2.87065308015516	-2.90686212130042	-0.645253416187113	-4.95698823901501	-1.68584472837562	-0.88620737643458	6.66439752098379	3.77655297560158
N3	Neo3_R1.trim.fastq	Neo3_R2.trim.fastq	Neonate	Neonate	-189.658196592413	2.72885011215136	-11.2453239986769	-5.23159719128409	0.978681317404769	2.87864224115884	-5.60642229021405	5.38367814255483	1.79511583166803	-1.73709124785404	3.85472779350569	0.959864038900885	2.17729325731546	-2.22503899354811	-0.827365933023338	-1.23088140229245	-3.27082144850718	0.0691949933131898	2.94362511458174	-6.07070821295948	-6.3722672545415	1.97389695091647	-3.16050729421944	2.22171678909207	5.73480227945959	4.79017627517337	-12.6017753754157	3.11549350824742	4.41321972376558	-4.43337860705759	-7.17002101391244	4.27916240440307	2.17255331061414	-2.71883978439597	0.821736402407136	-3.78149358347438	1.9897590759691	3.28395722500705	-0.00990621863936763	-5.12905552824987	-2.23827638918314	4.01611572697178	0.915272397188948	-4.64042602901573	-3.43947212575272
N4	Neo4_R1.trim.fastq	Neo4_R2.trim.fastq	Neonate	Neonate	-156.143742199807	-3.9271966854269	2.51036910416918	31.9234216763957	-18.6479829791	-10.1857704271576	6.10724385152457	11.2639303809847	9.76198851476571	1.39164837997545	4.51253077527914	12.6212441338986	5.27220372738692	-19.2080250587846	-16.8264301274792	16.1781844170003	-1.24470780096411	-17.6339752306436	-9.96735694818935	-2.43368086299718	2.45160937452266	15.1283954123114	-8.62646817798467	21.3897463695514	-2.26046424861072	0.593415158071707	-2.87991703003412	15.8034208864134	-9.78391593354617	-6.89575713541126	-2.9918717370769	-11.5866540304827	11.7482892923875	7.82642223045737	-0.27054580867347	-12.7585803438362	10.1905460131036	-0.839763138223756	-12.2994687681579	-26.6478964220887	-9.73853088022583	-14.9193523584779	-6.002596180598	-8.02972434692506	5.95275663895933
N5	Neo5_R1.trim.fastq	Neo5_R2.trim.fastq	Neonate	Neonate	-186.076346671578	6.57068730600427	-3.77087095444003	-0.74766979616825	-0.744347422980997	8.4817248818861	-1.85119650914574	6.93960256961375	10.8333624175846	0.153914591834765	3.86440620876335	-4.85769113566983	1.92672261880041	2.12117314708689	-0.851374492264934	0.075699524920455	4.56381259221735	-1.01467074769039	0.94953504118032	-4.01753705602651	1.3035391097407	3.49087550236096	-4.6591612836064	-0.694469286971325	-5.34642486171305	10.8904954961683	-4.11942145873052	2.78938345211712	-7.44759163186367	-6.97198905651373	5.03366010290941	-5.95194802020958	-0.653914253591104	2.59002470991468	3.53021385272347	-3.978761070632	1.12690174126524	-2.56098410457965	3.27953848233917	5.21823488417073	1.96345209074861	-9.13662965390026	2.78978317084842	1.29538252541755	1.9871073483858
SI1	Second1_R1.trim.fastq	Second1_R2.trim.fastq	Second_instar	Second_instar	111.050059676769	55.0743455633791	-6.85384883013077	6.56994010659287	17.6716249510819	16.72131809737	17.1925002872288	11.7444215592971	-48.0931162256258	6.74350932277255	-5.14136478976118	-27.4470880485609	-2.98589953282136	-5.96625497671451	-6.55777015146492	10.9620664266432	-14.5687698540804	16.9539106342649	-24.5429184218125	-30.9084225867587	-30.3962907960033	-18.1836728472147	-6.96705241865194	-33.0411288236451	2.34115442746254	-13.4532639178301	18.6721425365383	2.22733791475757	2.55364788097481	-22.210100072404	11.9253729810145	0.18901971690016	-4.97881840999564	-14.9172861932644	9.38013700459694	-15.9619131193864	-9.65937743389366	-28.1751195551134	-35.568815325386	7.44813224848904	6.06049704967367	11.9688388733339	-6.05098820701073	3.08122475117302	-5.94074479812855
SI2	Second2_R1.trim.fastq	Second2_R2.trim.fastq	Second_instar	Second_instar	133.833934965368	24.9819368622788	-46.4886047813876	-14.1427154655715	35.3806555871591	30.3445697739841	-10.7162681519887	51.8777878140747	10.0493155482258	5.33388999640344	4.09242022644025	6.82926915551433	2.97587371608034	3.10341751208429	-44.8866348904224	6.14836092648168	9.64656816730407	-2.96352735645438	49.9527835798459	-20.5049317674406	12.9985572184238	-17.8719477360577	-9.28698471974102	-41.5232848768572	-2.65474973743156	0.0844946872330981	-11.2591273803243	21.6339253987941	14.1172159259291	-12.7301970883943	-15.2295354451779	-10.3985919807628	-5.46619355442765	19.7530312714113	2.4994091906201	13.4014559138716	-25.3274458981025	3.46376365161019	-6.89333525341681	-26.7459775554184	-15.7791966031134	8.4068200615075	-2.74610940898236	7.65291636230366	9.71800381960279
SI3	Second3_R1.trim.fastq	Second3_R2.trim.fastq	Second_instar	Second_instar	44.2877887192055	58.198123923654	6.14568645441929	-38.0819268766336	37.243426317035	-41.6475345829458	16.2092386353404	23.9352335340239	-84.1783323754463	27.1182749759158	2.95744718946838	11.0243040935379	2.26945250159267	-2.96827409691578	-10.6599272912743	-10.0964482393801	-17.8014446730241	0.606841531212958	-3.81370925690513	7.51544095437302	8.55335989935874	-12.0622491176149	-16.5499213001535	28.1806212893111	21.4740218735335	-3.14884970624255	-8.5999922601905	-6.58820517567341	5.16538550061005	-0.462343580409437	4.83720879617273	20.7625356302721	-19.0038415130471	14.3336888643686	13.0167707872709	-13.7393824568274	-13.2301673505796	1.25011140339911	28.3920781745932	-7.44268466280955	5.35665310707264	4.044201603738	9.72484599861332	5.02330552282595	-5.00170540429218
SI4	Second4_R1.trim.fastq	Second4_R2.trim.fastq	Second_instar	Second_instar	67.4374574533578	75.8846535998795	45.8854311783216	-42.909236472306	32.4143019782427	-36.1719422841172	17.3626987269393	2.07873205706851	-76.3513660730231	24.7969598755654	-33.4591412280035	16.1798761382164	31.4314016193506	-15.4995590911362	-7.04276216208832	-0.678071017766232	-20.1333591218696	-11.7656027517839	5.97209436663715	-0.928556089466495	5.08225242999073	7.50838311315175	-3.61697357066072	9.2581857126248	2.01770944837403	-20.1844802217733	-35.5315384543225	15.4799416566876	-26.7577611283707	-7.6777580192092	31.6086602325842	6.39079082365821	9.83579966995714	-5.74716803475544	-2.67910880406224	8.92532331762716	-7.11463669524615	9.12593358740395	-9.00264038109858	5.09282869295443	0.997450330654041	-8.82584105946211	-7.34982270516054	-5.66506300067429	7.34819848093994
SI5	Second5_R1.trim.fastq	Second5_R2.trim.fastq	Second_instar	Second_instar	79.9052140851391	68.3596370935596	-21.0013679842403	-19.9558413223627	8.55145221626933	30.5164272032814	-2.90171835537166	10.4960701723588	-63.5722325969471	-6.80246188400939	17.264735430134	14.3448649966436	-5.34138485947651	19.7122948435665	40.5551375583828	0.928430926666247	-1.44898579489543	14.8323570935909	4.4514436938414	9.70357441004152	7.47635461233776	13.1366237021551	5.76843517507278	-7.37069818784777	-32.5450629890596	35.16092031028	17.585050878883	-12.9642608368521	-8.45798079985196	-15.9386016944039	-3.2031155864282	-40.5137794160627	-2.58130904016379	22.5662608417995	12.4342367185736	6.04622461286576	18.2372867309965	21.1122746927829	-4.62819665928289	1.92356184477475	15.5390404183869	-3.91015409084447	4.42243600599978	-17.1824786188806	-10.6181735323769
SI6	Second6_R1.trim.fastq	Second6_R2.trim.fastq	Second_instar	Second_instar	85.3595961337613	49.9735909087951	-24.5534989498958	-0.554191599642235	-53.1367097208454	-10.762690238398	-29.3846348866948	-24.0240454342908	-5.24481051426667	10.4756898734476	-27.7300005683871	-28.2470505483714	64.9819522541926	-13.3786017490473	4.28503079665321	23.5354459167479	-5.90681041507453	-24.4082135523622	24.2816325711899	-13.0882375956619	-13.8128310598386	0.870797556152028	-28.3885820884821	-26.4494786608245	7.24697642417856	32.5517286769926	4.21493335168526	-22.9437783209451	-12.0373030051515	9.31517091341027	-1.07400505965969	-0.941091683441811	-5.96328778163676	12.4428742836525	-16.0556827325322	-20.0611273352605	12.0029351496056	-12.291017213616	29.9464136465395	4.39467799776716	-3.84152744705578	-8.75730637499556	-6.48535880086576	5.42674778486751	10.6226351990916
SI7	Second7_R1.trim.fastq	Second7_R2.trim.fastq	Second_instar	Second_instar	88.3554439682774	35.9057276493272	-30.3312643063061	45.8420254558729	-19.5577314589082	-12.8924758304454	-43.4897651302152	-6.8980425556406	-18.1694503869453	-18.7255017907501	-8.62209037864613	-30.0507932984696	-7.93465533393293	30.7547211793232	-23.9691416107303	7.96741229133862	-24.8634777112968	11.3854916228874	-11.5174856559155	31.5524674890523	24.0848016938657	-5.56920438866753	-34.2553080171919	18.4891008387379	-25.0882959454779	-6.45831204155707	-9.36788212557377	9.94369290546817	16.086172546431	-0.759626744077421	-9.99697312012337	-32.1640438223668	2.18185765374905	-17.4182762611244	13.0871260896955	15.9593246509924	-8.34709417262532	-37.5724630721574	13.1579502932659	-4.53005005514907	-1.86644427981365	1.24994087481335	-12.0984946130082	-16.1408168406428	0.481203487506691
SI8	Second8_R1.trim.fastq	Second8_R2.trim.fastq	Second_instar	Second_instar	85.9377414349512	25.748572801662	-22.1546616122993	6.85636827401247	-14.7390391376661	82.5055389059866	-19.8674393660832	-17.5189250901233	-7.89303472896352	59.156571215648	58.3413782990702	1.79605376093165	-13.1252618423677	-31.3519764292504	-13.751911202554	2.22895139986488	-14.5431233206067	5.77170915109638	-11.3984525041692	9.59296518944743	1.34683549970635	13.2779776998468	-2.38389247660923	-1.03430604818727	-5.86103717054077	-7.39025653391742	-2.60869480844919	1.7065674403295	-2.32129989099957	18.3937707261281	-6.46768089699218	9.80785536054712	-3.20170224774461	-12.3682277347317	1.07910143740515	-0.333884431487349	6.87897634848166	2.54870953636688	0.480852600083327	5.31094709790313	-14.1589265255134	-9.52111402127071	-2.22347539863481	-7.24206978397193	-1.41236838322662
SI9	Second9_R1.trim.fastq	Second9_R2.trim.fastq	Second_instar	Second_instar	87.7599226841129	86.9892255403849	-49.9702711682356	5.22603770273574	-12.4084008722481	-15.3710887281654	-5.53901511308225	1.03537848174409	0.101840111327804	-29.7129487507422	20.9020039672794	-6.42886154789622	7.57166418217727	-2.59805482721604	-12.8583414185986	-13.769970081813	-35.7407271015002	0.641617298561445	2.99046879303146	-12.6035399019829	19.6751185861453	-3.57695678964727	13.5285056950175	9.48663858592359	-6.29226183693546	-20.7250302144323	25.6729753905731	-2.16930028844916	-15.9629746913805	-12.5854119443561	1.9393070445034	-31.0907047657141	20.9869133592493	11.1683188200545	-24.6831123357083	-17.3059569053867	0.0875340860131989	3.88538572110669	-1.40128455970588	16.9687901603668	-14.4515707922636	13.0301405024995	12.4832023292147	-5.15012830432468	10.474924841591
TI1	Third1_R1.trim.fastq	Third1_R2.trim.fastq	Third_instar	Third_instar	53.7068663920161	76.0105094635793	17.7263700663687	-44.4031668727521	-43.3076160961764	-33.8047926343035	6.98354263859058	58.7354759909658	-4.50862328614597	2.42906465978089	13.7482954370614	-35.1986558096495	-62.9924698527516	-12.1356757554087	5.87690876727994	-1.06259391582733	14.3641723631882	0.818253651853557	16.0264241842706	-5.95921934715121	-24.3146446378494	-38.1688361811599	5.95497416635147	4.09143390018771	-7.8715248240561	3.74064870794239	6.45605745719739	16.5050228270959	-3.66660388128151	6.30492323415724	1.24293736057602	10.9633427253593	-19.8810501115317	3.43676076539634	11.188725375129	14.2456998568876	20.2231072442432	-9.37116074576827	3.33239086947684	20.1638295724819	1.1463347967047	-13.5672561428679	-5.72066467292058	2.91303175656948	10.4227445504317
TI2	Third2_R1.trim.fastq	Third2_R2.trim.fastq	Third_instar	Third_instar	24.0677484552831	68.9178953785026	76.9520334030542	-45.5678179730897	-63.4946979515148	-0.529141961377399	10.2305506907562	35.8157215387937	2.61910684166646	14.9680043511384	-13.6720958256162	-37.5735837455368	-32.057201646863	-45.2416243228803	20.863207130367	-23.1201741749746	4.25395480456757	17.7826658986275	23.8379810749997	1.75824420142644	5.18930921224881	6.70657974497671	4.25445712385731	16.182881196997	-40.2062213352755	-15.3312928414537	-0.566250917862329	-22.7821428541261	1.55931900884151	14.6125000761421	1.23482359594581	9.38115580939053	25.6378498368372	12.3480863537411	-6.45704371033719	-6.10515748352731	0.574091376753048	0.0498166511677633	1.54985746681183	-28.3375455229533	-12.8703333723374	16.0090613204365	5.56357605868499	2.44480110876726	-12.8035507886355
TI3	Third3_R1.trim.fastq	Third3_R2.trim.fastq	Third_instar	Third_instar	13.5346744644334	61.7145845998734	11.4465917910989	-0.800616020370865	-39.3103697751432	-74.3696804626641	-18.156278012363	-38.9420969616208	14.6881902688547	65.1451593119989	-13.5529469091666	46.7857926713131	0.241324368960928	0.664309140083661	5.9303807919696	-17.9748703471183	-3.87748287818421	26.8926022888388	-26.3273358298527	18.122264194922	-4.04250599429607	-14.0286465888842	11.763954057494	-12.8103645471803	-25.0105241558944	20.240464989318	-9.67595540491039	-7.14268432144976	-8.35376373388254	11.8220329180426	-16.1724189990467	-11.4854532723572	2.29528226152582	-17.3532833354333	-16.195669166755	-4.01665913376481	-24.5446916644845	5.44801552466493	-20.2935274334012	-0.37763135989269	-15.2527407265182	-5.25092379268467	0.775512848430816	12.2859429069786	12.8010365285671
TI4	Third4_R1.trim.fastq	Third4_R2.trim.fastq	Third_instar	Third_instar	83.8426766249365	63.0537451022353	-4.55710708102724	22.6717700927512	25.1771048355222	-7.12037356462207	56.8226466747391	-12.4408729273252	54.2271214987262	34.2300265422763	10.684009391588	-29.4916702977675	8.430734872399	11.4054373970624	-2.58494053487024	25.7533711517256	-2.54643744192191	1.90504080082269	14.1152730854252	10.1046328746875	-31.631723548752	-7.19576527033584	-3.95578137471443	0.326656891772901	-18.0661501961909	-12.6443422089011	8.86497706133206	-16.9989183242026	-5.15670733202101	-8.65117084168252	13.6259399373095	-9.71808106457091	-7.26852807014242	-4.56836249513538	-15.09178906289	13.1815006766217	-10.2878649083969	3.88350156863793	13.6119718715794	6.07552934211466	10.727324970431	2.08277021219766	23.1947456732333	3.86508039669871	-3.90856885778329
TI5	Third5_R1.trim.fastq	Third5_R2.trim.fastq	Third_instar	Third_instar	93.7975636775151	39.4273539316875	-0.240840501284275	29.1496433786519	-19.6436006419627	-58.0501963395274	-28.1624162419841	-12.1330068690224	-7.38038666934053	-27.5821949493086	-20.5010409428619	10.2297475549571	-6.05006677917079	-14.2757054115593	-8.16787572271058	38.5670707348742	11.5670816085607	-48.3944501305108	-26.8464422191288	4.65056828211985	-51.8540367751088	9.88188764653314	-34.5403381515882	15.2224503393019	-12.645657130201	-24.7579419700986	3.42394281780307	-5.97614717164808	16.241084463502	-11.9548413410082	-26.0802274720632	3.24423983637081	0.340998923638358	6.24062839762181	9.71980000816791	6.18566978934011	2.31843948463518	16.2893902866671	-11.2080860478504	-5.29079431629717	-6.16022462734243	-12.5977999834494	15.3210917029156	-1.8776804254686	-12.6904506930525
TI6	Third6_R1.trim.fastq	Third6_R2.trim.fastq	Third_instar	Third_instar	41.0833736079207	84.219503447656	-11.8267112306592	0.0263729591940419	2.74823064106078	7.40836514365862	48.3291571759989	-0.125213454278578	-7.3636378985667	1.32338647961106	1.54089408778976	12.2150102813442	-8.52218513556448	33.4918377272647	10.5886329284612	29.4417712564714	24.2835580327102	-2.18596820175464	-20.3111977635125	-4.42181358999008	-6.13582504486699	-9.82339358169591	9.14217496098445	-2.03802207641132	-3.11554061475803	43.7780736031827	4.75287718198954	-7.30310238092759	-1.41964722209904	-2.45537401057065	4.5035358750573	19.7123111071857	31.6011160083816	-4.82229606755935	25.113477417548	2.41086968862062	-17.0378913136946	7.15190232533443	6.76528530463631	21.4113982302174	-26.5844450236279	10.4669115602817	4.4490130424449	-6.60477432357634	8.39965888636748
TI7	Third7_R1.trim.fastq	Third7_R2.trim.fastq	Third_instar	Third_instar	77.0796665054497	56.2451231417417	-22.0549317541346	1.99647944136825	57.5333994793883	10.223455885461	54.6672517213024	4.31645809941013	43.6987816504231	23.3328943998788	3.84070582747158	-9.90242622177792	24.549989685531	6.80804681841511	-0.0547358899278627	12.7908712049912	-9.96752606527342	0.702479343513346	9.44935533720444	-14.8047410132518	-5.7023049313317	-16.8351678598593	-20.6608173684647	-3.68912734204437	-4.74031294032962	-26.3175735501021	-14.4812777510129	-3.87868164755756	-14.2531789628674	18.1720125005572	-5.71560240909784	-9.91250530723696	-9.65078150604077	-13.6486302031735	-2.56010306155224	-7.31261407132518	16.0244148808993	25.7348028008414	1.51627375126877	-3.18721708552691	7.71874073098266	10.2323630745166	-3.47323838426257	-16.6565519766171	-7.4656847438285
TI8	Third8_R1.trim.fastq	Third8_R2.trim.fastq	Third_instar	Third_instar	68.5899101691664	54.8910509808228	-26.4024521130212	26.9840650225929	-26.0797732329931	-34.6120895956495	17.9132379975642	-4.77919880918018	18.9829059647811	-25.659341623792	22.4529446990222	-21.5632372720053	-40.0242576466837	-11.734217641664	9.91194567193183	-16.7364689065377	-22.0719724815209	-6.57902989231732	23.2872639802497	-7.44078956866724	-4.137979055492	22.4134510519703	-34.1290439262461	14.6581107752065	47.5746969051532	54.0652652532339	-9.41521142521496	-3.32274398229816	-20.9454384939056	19.1476736643582	0.129150103221735	-5.45741901029149	-24.0844930942613	-15.073091248069	1.02627673947301	10.3979014296218	-12.3527278863207	6.61019653094057	-21.27205660297	-8.62501989762618	5.68542312620403	12.2066856894954	3.58211780010268	-3.35238172092922	-3.06945431333397
TI9	Third9_R1.trim.fastq	Third9_R2.trim.fastq	Third_instar	Third_instar	35.011010799289	61.8330756870102	-26.8082681023514	-27.0644058684634	-8.96670141430585	34.2684549777338	-0.429339931047974	-16.5697426636094	-44.9172679618392	-5.29968626248744	6.36241162444631	-8.69585645481198	18.8900605370716	60.2091378508979	34.5158168616484	25.3869324646095	27.8810312045587	-0.283498516868697	1.4242884580076	0.562731885905801	18.2502122972388	-6.98261920678369	-12.3423857560509	13.2810170634687	-14.2261780092041	2.18553764019762	15.1708654610771	7.48727484054576	20.4086196970419	11.5349170508551	-7.62274618357299	23.0617716435506	-9.05031731191697	-10.7515010619604	-10.6460982800182	-5.68626991992733	15.7707964267569	12.9982524925575	-16.444794998523	-26.9112100237742	7.64574967602252	0.0413459766881144	-0.580604176483817	16.2037516592742	17.958571509744
TI10	Third10_R1.trim.fastq	Third10_R2.trim.fastq	Third_instar	Third_instar	17.7734887552321	89.6618331784045	9.38205083652084	-5.18125197947232	-39.1306250267129	9.32797087142768	-8.4074080931808	7.77351769329971	-7.03370140279296	17.1049445550105	-57.8381068127721	-12.06160964946	-41.1179469546686	-5.27553707979801	-16.2042488632535	7.19910231265557	-4.0199971860694	-34.3276179811022	-1.99780051678822	3.61954877551248	16.308145173691	31.1947149027614	46.372772920902	-16.9256394920908	23.1048810308013	-0.710512075624253	14.8057767859657	-0.489742025108461	38.4916446529648	-15.7070848844826	21.2829038127029	-23.6536116229724	-12.4889155440434	-26.6263825935453	-4.38046401323369	-9.1959322982327	3.52164276625922	15.8667288896075	14.1596223071934	-0.735138228830853	7.64975768190099	-5.85585488592036	-2.01731474887538	3.97191507186563	3.82204571764833
TI11	Third11_R1.trim.fastq	Third11_R2.trim.fastq	Third_instar	Third_instar	47.2217758571158	45.3113874526303	-22.1620378490223	63.4719603364301	-5.71208139650778	61.6432065184481	-45.8938070073395	-23.3670044231837	9.7770007727356	-17.235700720769	-17.2395926087583	52.7067488671753	-32.3641462231552	-17.3503457327852	-0.935855222377276	11.2706060315718	11.6545690474838	-5.72362797330851	21.9768662461581	10.5352098255076	-13.8044084678888	-4.45006512732977	-4.62532828937096	6.73563244058542	-9.30727304956674	-9.28726224728841	-12.433670923589	-22.8870498919846	-35.2011157236197	-35.3871956272718	25.6434815598235	16.1731080793597	-8.33346056211007	10.0291341425729	-11.1050529052351	23.926747442617	9.90100481824233	-4.93049975213874	0.853898906943235	0.77648970021015	4.22226395119005	8.01241169286341	-5.60916342729953	10.4085555321991	11.0007834007466
TI12	Third12_R1.trim.fastq	Third12_R2.trim.fastq	Third_instar	Third_instar	58.0738348040224	84.7295832052866	39.2517862835506	16.560405717668	-3.79308195341465	10.8096172956599	34.8853290622993	-28.2188963116107	2.44557372381761	-29.3672621589826	-13.81480649974	26.1695570021466	-10.6551023367438	-15.9037016569991	49.9779673891087	17.7004147014534	20.1091825622742	16.3826701295794	33.2478473964939	56.7976723285844	20.893144640907	-2.62530259694631	-20.3281823740586	-27.0221795376237	29.2475648878825	-28.1520632546377	-3.29563581965827	5.25018438247358	6.31352661166555	11.6490072340727	-7.16097190323345	-5.87602236847037	-0.936442851622952	8.25837775128038	9.17425217966834	-14.910810452853	3.58649174766952	-14.7935303168543	0.65662843896546	11.118672706424	-17.2467638522009	0.800588992486301	-6.7028946349751	0.847644986560378	1.36843490241184
TI13	Third13_R1.trim.fastq	Third13_R2.trim.fastq	Third_instar	Third_instar	81.9679816902723	52.3522978785482	-56.3759467808354	6.76967387943717	42.683325209073	-0.957056814529783	30.3080026775199	45.0585818671952	-5.13703942306889	-21.1998218615582	11.5441192988676	-5.68174860172342	-7.54955006706725	-13.9812563687035	15.521537912223	-15.1435470829406	11.0745006660606	-19.126896690324	-11.5525744964571	19.2005827886566	11.7795270644303	22.676365729232	0.586417590301969	4.33344077420973	6.97693611047737	3.22767770523581	-2.2046473718641	36.3881094434927	-1.89839427259651	-7.74953275590728	-16.448383311027	15.9849822295189	10.2162701803111	0.542870783027174	-53.3114660689304	-3.96366549518925	8.43156166497784	-10.0676004209391	-12.0607654991034	18.4919849201376	-3.12530037194427	-15.0517998628159	2.22459462973356	-0.669591069189747	-4.38553304090319
TI14	Third14_R1.trim.fastq	Third14_R2.trim.fastq	Third_instar	Third_instar	96.0082952526613	71.2090773373729	-24.6032342642602	8.21473726322909	6.10701721085785	-19.7008282685063	7.69680948350539	-1.61305072981253	33.1086532136388	-39.8873213911083	26.8665012926446	15.8862698978544	-4.19061524534532	4.49193096797059	17.4089662482873	11.4660857782476	-32.1094900605205	6.99386914703975	0.724326250182178	-19.5386311135019	-12.6254597038844	-10.2157440858483	32.6996747729209	-23.2913073100891	8.1793700206472	2.00826663884503	-50.1582244480587	-5.78205181382839	22.1951408636279	2.00521572187851	15.9809078542915	0.0634383748106166	22.6730693973614	-12.4382269131055	16.5556057495602	-21.5523240405021	22.19955684599	-6.5880162276865	4.8294896983086	-18.3457427226228	-2.42639998772749	-13.1364988860009	4.8076610053536	2.42682556703904	-3.92071228036871
TI15	Third15_R1.trim.fastq	Third15_R2.trim.fastq	Third_instar	Third_instar	119.953713262981	33.119408699217	-46.6766728146434	15.9746413960339	-37.1571588535547	-26.5490230967675	-26.2157376633865	-13.4148475848752	-5.06930136373784	-55.0066131140837	46.6298518205318	2.29605876933838	7.20110574900889	-5.00542360965013	-13.5032682888644	-8.48966475824502	-34.9269257552564	10.0901598729916	3.99377123730534	2.14887517145222	6.43953513953614	-31.5646495822742	8.28858465884329	-5.17308953635135	1.15598205498252	-6.79738877621929	7.6259116921851	-9.7155684854588	25.7144389989747	4.65162669634023	-9.39136351576901	31.5797011062477	21.4925512018569	13.0728338154866	-12.4078631763334	6.84927149118081	-18.5678742642848	19.06557729269	8.85927138500704	10.5850086443488	22.9412154134122	-6.79753977655563	-10.6025880678323	2.03640385093102	-2.70768452911169
TI16	Third16_R1.trim.fastq	Third16_R2.trim.fastq	Third_instar	Third_instar	29.173157430316	48.3435968351378	-13.9240982205038	-19.6740735342187	-16.3046385130534	-88.8271526568147	-21.6564453131547	-23.6140593345837	45.4573245125643	61.3230323904887	36.9166524323272	16.8055938493618	31.4566831256529	10.1020488459187	5.64826300830515	-32.0583519865708	17.2124732603609	-6.48125698745796	4.49252022077396	22.0837327949369	8.23035502541015	12.0921282319004	-3.85578486986592	-18.7250670320184	4.87046582242711	-2.12683709793101	14.9318598027612	29.5011222269268	18.2637870028275	-16.5771889483374	29.1624593059794	5.2999001445371	-1.32649700266745	22.8556800255983	14.8307271297301	14.452896285546	22.6196213313093	-9.31188585200241	-6.91129126460123	-0.411781520139307	12.0316294866364	15.1438397672691	-3.58922788411727	-4.08151688831096	-7.4566060015548
[truncated: 14 more columns]
