# Supplementary material for: Matrotrophic viviparity constrains microbiome acquisition during gestation in a live‐bearing cockroach, Diploptera punctata
Source: Ecol Evol. 2019 Aug 22;9(18):10601–14. doi: 10.1002/ece3.5580 (PMC6787804; doi:10.1002/ece3.5580)
Supplement: Supplementary file 4 [file ECE3-9-10601-s004.zip › Supplemental data files 2/overall comparisons/pcoa_bray.txt]

SampleID	ForwardFastqFile	ReverseFastqFile	TreatmentGroup	Description	PCo1	PCo2	PCo3	PCo4	PCo5	PCo6	PCo7	PCo8	PCo9	PCo10	PCo11	PCo12	PCo13	PCo14	PCo15	PCo16	PCo17	PCo18	PCo19	PCo20	PCo21	PCo22	PCo23	PCo24	PCo25	PCo26	PCo27	PCo28	PCo29	PCo30	PCo31	PCo32	PCo33	PCo34	PCo35	PCo36	PCo37	PCo38	PCo39	PCo40	PCo41	PCo42	PCo43	PCo44	PCo45
LLE4	VLLE_R1.fastq	VLLE_R2.fastq	Embryo	UCEmbryo	-0.409811884451198	-0.0433963825046265	0.0282575457739643	0.0069184688825686	-0.0156734999111945	0.0107222244065947	0.0016930595815471	-0.00149495375695927	-0.00555423566902935	0.00989891917332333	0.00451247695882058	-0.000209326697913626	-0.00158896154238191	-0.000710913270124465	-0.00404165925791566	0.00342645721471522	0.000856232861658758	0.00912322102655376	-0.00738447247286935	0.00709360364034372	-0.00232866091157267	-0.000174816765759809	0.00429505400595513	-0.00457075753210734	-0.00672780804043621	0.0106841307656633	0.00436768230596287	0.00186380440670007	-0.00240638418300418	0.0000128080133533994	-0.00480087384571479	-0.000558723409877719	-0.00424962943778492	-0.00179215333617444	-0.00317855267058005	0.00049118381606903	0.00230935357594709	0.000942025887494265	0.000146958377641408	-0.000996166297308538	-0.00811423292654302	0.00998680165607071	-0.000542001323630287	0.00935134471390586	-0.0000943320070113128
LLE5	LLE5_R1.fastq	LLE5_R2.fastq	Embryo	UCEmbryo	-0.413025336576721	-0.0564495402072371	0.0363428326441369	0.00887394961539839	-0.0160020162050724	0.0171707701026597	0.00925791999150479	-0.00142039309080243	-0.00594188453757108	0.0178360030495963	0.00251999145736839	-0.00077222979966964	0.00253479888431096	0.00314133345142084	0.000874135583658109	0.00895645776439929	-0.00383101471206744	0.00528676629190307	-0.000654448388920119	0.00442730914663626	-0.00336706973093527	-0.000724344106316629	0.00275036015538121	-0.00759558767027311	-0.00312279436111655	0.0150459222658631	0.00689711085857773	0.000333468796470074	-0.00314562517524559	-0.00122218312886572	-0.00514177331314737	0.000633408995826199	-0.00813832854459139	0.00218155501601456	-0.000295036802583345	0.00480067698911792	0.0060612938566543	0.00206322223290882	0.00445925408844393	0.00227843655370544	-0.00538714757922979	0.00324627126135045	0.00624491958200122	0.00476572617236629	-0.00582477253389883
LLE6	LLE6_R1.fastq	LLE6_R2.fastq	Embryo	UCEmbryo	-0.41372797076376	-0.0581036333004298	0.0369365664465504	0.00846623197217827	-0.0165841428264114	0.0175634582049613	0.00889956395795712	-0.000429013990114095	-0.00626554951081775	0.0186073759339748	0.00342486956514852	-0.00147742794993059	0.00221602675416853	0.00270687525468995	0.000505937537753319	0.00965281350509856	-0.00269883870837471	0.00500034752161666	-0.00121422274275881	0.00444798862487734	-0.00253570919846402	0.000286207723953768	0.00327681120305919	-0.00860334679870078	-0.00470025372982493	0.0162800884814811	0.00779641562334873	0.000480757090657248	-0.00517500145341568	-0.000275620233590273	-0.00552287865609871	-0.000590117536482866	-0.00807246341023242	0.00242936258573533	-0.000384352014305403	0.00496383470994374	0.00699164554551123	0.00206779098673921	0.00649283561287497	0.00296927053008208	-0.00389637155485962	0.00297732551252288	0.00564943925629117	0.00629484225237411	-0.00599306474977032
LLE7	LLE8_R1.fastq	LLE8_R2.fastq	Embryo	UCEmbryo	-0.411668265811053	-0.0559076829439696	0.0337600222420362	0.00546920841556187	-0.0168797335880382	0.0155157203694539	0.00773852730631961	-0.00176011548537996	-0.0037951225929805	0.0156138172841127	0.00325778019546248	-0.00224652963204575	0.00252975275561624	0.00256828741653107	-0.000682308745125991	0.00610453277915887	-0.001361931310467	0.00388548821694728	-0.00448091265443167	0.00539148859635308	-0.00200553883913479	0.00282985722293876	0.00328830248195543	-0.00703901447793619	-0.00546915767431682	0.0129179137998434	0.00698296242928765	0.00211035187371484	-0.00786755597633826	-0.000153502929137032	-0.00402063525378065	0.00115516393177399	-0.00587876226801686	0.00209772097013092	-0.00353002170969742	0.00327981892197925	0.00839794759286014	0.00104313570014768	0.00614958177506002	-0.00125625034119971	-0.0103991279999955	0.00593215846632244	0.000822639742368692	0.00979525342358061	-0.000982248778460927
LLE8	LLE9_R1.fastq	LLE9_R2.fastq	Embryo	UCEmbryo	-0.412899944542208	-0.0551629153779367	0.0359680321656687	0.00971922342139642	-0.0155236185253771	0.0177387194995813	0.00840151432787861	-0.00138120824205482	-0.00678040951512362	0.017709916770421	0.00293581085583026	0.00000466783194895617	0.00322494480154833	0.00308287684486264	-0.0010315789898213	0.00961633849847971	-0.00285149608409136	0.00703978631408354	-0.00225598687064161	0.00328524723510076	-0.00456246931696286	-0.0013059432221597	0.00300167166699462	-0.00744285106115716	-0.00420106056458548	0.0160170021780847	0.00665106624630364	0.000251051565939342	-0.00438913761733231	-0.00213002385184317	-0.0069817602186054	0.0000659151376922103	-0.010629089559458	0.000645154764654115	-0.000895590114218976	0.0054842643894613	0.00609163442401876	0.00262338374504772	0.00347641503496202	0.00207986631999431	-0.00460949745443039	0.00441430560009732	0.00551651516411794	0.00504946809807349	-0.0053857305093498
LLE9	LLE10_R1.fastq	LLE10_R2.fastq	Embryo	UCEmbryo	-0.412118940069002	-0.0591988760065229	0.0355296467303706	0.00534234185855255	-0.017492666457231	0.0174707265391386	0.00996434664580258	-0.00215582704458952	-0.00477015547051098	0.0178946832664916	0.00273216987842045	-0.00198735066067761	0.00355154575694551	0.0027144293750641	0.00223080750798829	0.00751610309788667	-0.00394284856749705	0.00249134458681484	-0.00132101938676591	0.00406187147350297	-0.00281957046662819	0.00126296619277443	0.00337089275948844	-0.00657710356722809	-0.00173890468138168	0.0134889383249452	0.0067995924113241	0.00046146592145468	-0.00515124742093375	0.00259448137573401	-0.00426271747543037	0.00252059523903553	-0.00831942864580926	0.00333894459140168	0.00182206947365485	0.00538710284859745	0.00668870784635533	0.00177528794992418	0.00352791992853582	0.00126820947484232	-0.0099084187171161	0.00182736051356215	0.00203058736458515	0.00579926776227873	-0.00113587851134749
OE1	OE1_R1.trim.fastq	OE1_R2.trim.fastq	Embryo	OSUEmbryo	-0.407375194272075	-0.0395720548550899	0.0279041517394557	0.00820774481766438	-0.0131042783670748	0.00882238262726136	0.00207446639936549	-0.00221916836351195	-0.00563805436939484	0.00814457260038812	0.0020210856485576	0.00123834717771661	0.0016455488835574	-0.000910945594708506	-0.00127364206233041	0.00349700879253679	-0.000743369102269251	0.00469038863315427	-0.00299991318387717	0.00243241779481424	-0.00122096008014923	-0.00177092324680814	0.00148181280619598	-0.00247643510048112	-0.00270304045955937	0.00465893375278862	0.00150361196388247	0.000425393191051672	-0.00162797476796444	-0.00156178785291238	-0.00251163987945501	0.000352437878816432	-0.00122474107999107	-0.000452719991047912	-0.001975427474941	0.0012809529054517	-0.00211075239916632	0.00163099932521658	-0.00150024010840211	-0.00212713454260138	-0.00329277090084709	0.00226092791710181	-0.000485692643651534	0.00437038182908338	-0.00146919796597582
OE2	OE3_R1.trim.fastq	OE3_R2.trim.fastq	Embryo	OSUEmbryo	-0.407558574607769	-0.0393288131541074	0.027831311385936	0.00755902849410891	-0.0138722310163373	0.0090507285971879	0.00128172952584417	-0.00232008725775923	-0.00606639678557525	0.0069179287357146	0.00172520890290787	0.00175193487777077	0.000347208101997468	0.00070646191066072	-0.00222790644609294	0.00281626737430007	-0.000890032975331725	0.00615331140631096	-0.00371492183171005	0.00488314782676942	-0.00152958416016396	-0.0014493874549864	0.00272974285267035	-0.00475056224456563	-0.005434002486275	0.00659249437937131	0.0040963357133617	0.00160107327925663	-0.00302299913143786	-0.00432529865751179	-0.000782841168498936	-0.00190933496213283	-0.00268392434577795	0.000252404643483382	-0.00229800809419383	0.00169660805298876	0.000871734147470449	0.00271665899891839	0.00191808527002839	-0.00195263845745912	-0.00410524156235738	0.00376261463800261	-0.00376004447807197	0.0074321992431007	-0.00384304541235271
OE3	OE4_R1.trim.fastq	OE4_R2.trim.fastq	Embryo	OSUEmbryo	-0.407021965259703	-0.038782105497078	0.0271226485629918	0.00738417269514729	-0.0129395210588575	0.00917790998432323	0.00117630140941204	-0.00199713826906124	-0.00448444113243287	0.00630432512077044	0.00236319385085109	0.00123583746904588	0.000426529790157817	0.000249618790705655	-0.00268568405500254	0.00247597810095845	0.0000420570820538287	0.00648742770242497	-0.00376297263414917	0.00486265416145034	-0.00200836926263234	-0.000334174641823009	0.00298547293582461	-0.00422167317811146	-0.00630418681855013	0.00553992041880186	0.00592972816489007	0.000398471290602083	-0.0029523691029735	-0.00315849451371336	-0.000706121940045596	-0.000475226686295922	-0.00277281255951042	0.00107038946109754	-0.00353782533381503	0.00230491517566472	0.000573215098448723	0.00359317713823104	0.000640363231693671	-0.00366588080024021	-0.00130913908477438	0.00317689069659654	-0.00394251724025532	0.00737014688628349	-0.00250754645203989
OE4	OE11_R1.trim.fastq	OE11_R2.trim.fastq	Embryo	OSUEmbryo	-0.40883683481379	-0.044801204174668	0.0323599101557923	0.0110107846858771	-0.0117542338264139	0.00985675359831261	0.00473757697770211	-0.00430788963545083	-0.0065660673259408	0.0101659796923478	-0.000875562694904734	0.00322227250505438	0.00568215516468888	0.00082770273616709	0.00519952752252706	0.00362412665438715	-0.00656939311364802	-0.000452965133006917	0.00340921455505109	-0.00209643189113194	-0.00207323435210197	-0.00176312212490896	-0.000095892490496551	-0.000542402927567807	0.00512528848004376	0.00342520845972531	-0.00272616153712056	-0.000882894253828687	-0.000698161156247938	0.00215290335171182	0.00191887235392243	-0.00296686961922519	0.000182086675528283	0.00304194004025503	0.00668085723874968	0.000454021117142139	0.00107014152928315	0.00130398481897503	0.00155806273986217	0.00649353993901913	0.00118588331505178	-0.00663762699718889	0.00403565035958582	-0.00693450205516725	-0.00523704283844226
OE5	OE12_R1.trim.fastq	OE12_R2.trim.fastq	Embryo	OSUEmbryo	-0.408040911040802	-0.0412301293239053	0.0289992048971157	0.008521471683822	-0.0139246969256272	0.00803441920038866	0.00120444207760525	-0.00352783925112303	-0.00549039185753321	0.00906377905814904	0.00021484368510842	0.00270078463187234	0.00222471009291023	0.000681361392432028	0.0010986653382609	0.00213701538354501	-0.00282830483439709	0.0037862737809681	-0.00397615188986842	0.00371348458664333	-0.00296405238186534	0.0000835193920823611	0.0011798694245856	-0.00303572920433785	-0.0024480045808464	0.00393634038985895	0.00070476453154946	0.00173203805224595	-0.00435663846969553	-0.000320221970171711	0.000622307673087756	-0.000426902596058224	-0.0000223624464292595	0.00127300149805311	-0.00169149167795808	-0.00187287331535679	-0.00160916049981852	0.00247668816535985	0.0021704987903005	0.00178122802506313	-0.00210922608037062	0.00166016985214348	0.000521157551839296	0.00387568391052762	-0.00714433081966806
OE6	OE13_R1.trim.fastq	OE13_R2.trim.fastq	Embryo	OSUEmbryo	-0.408214855438686	-0.04221729942238	0.0307914275827561	0.00988165520663321	-0.0134416346443571	0.00904426755423112	0.00389426767820924	-0.00552775206890838	-0.00776580119327008	0.00993029793546184	-0.000221079102893998	0.0036629857872022	0.00533165391160662	0.000366862537627221	0.00417844285020673	0.00371183023391366	-0.00388550136660254	0.00133076722207885	0.00212189865805105	-0.00106067622068534	-0.00399305772350883	-0.00203236851758279	0.0002748060284159	-0.0010115542395326	0.00416129293660349	0.00479409909178087	-0.000669823853063297	-0.000295414218982362	-0.00185733516517881	0.00259709683949436	-0.000258632576853089	0.000408449628385405	-0.00026437785799694	0.000430491756493031	0.0047396905012954	-0.00162037836668523	-0.000577114224360334	0.000628536098090301	0.00116310594973859	0.00597052463515328	0.000560856110138686	-0.00260036052778972	0.00192315180951698	-0.000232723243375517	-0.0034787961607609
OE7	OE14_R1.trim.fastq	OE14_R2.trim.fastq	Embryo	OSUEmbryo	-0.408391586217088	-0.0432313104136729	0.031923824200054	0.0106043026899182	-0.0125108838780478	0.00866528974308632	0.00506952434566263	-0.00497101147765879	-0.00775094661215108	0.0103824313583031	0.000163233526158468	0.00288948285158408	0.00670599184581877	-0.000786526158924768	0.00489022391981449	0.00534606241395334	-0.00542471481817985	-0.000335341414125292	0.00386825638828165	-0.001842486797421	-0.00226495585236219	-0.0027220879792898	-0.00044189246426788	0.00108076724297174	0.00558838447127936	0.00341369837234783	-0.00375125706901338	-0.00102277695669884	0.00205780943367134	0.00236090420346619	0.00143647737131261	-0.00133892094481129	0.000664010679549331	0.000301976931914497	0.0070518206352252	-0.00240408465390083	-0.00248088945517287	0.00212946883712151	0.000108287148700827	0.00600384383373923	0.00358315323499298	-0.00542570742521185	0.00606666375678186	-0.0041495043704217	-0.0040572985813474
OE8	OE15_R1.trim.fastq	OE15_R2.trim.fastq	Embryo	OSUEmbryo	-0.407855775248156	-0.0445808079999854	0.0315201728551021	0.0107929147830239	-0.00983767846920596	0.00733079405861642	0.0045964953788146	-0.00482460635694318	-0.00748230831722046	0.00935030472541647	-0.000744721988180289	0.00316950811172755	0.00669749444464281	0.00180764864451745	0.00748093086384502	0.00238969302476375	-0.00642366387768642	-0.00396432767395195	0.00718430878079776	-0.0043576788454263	-0.000990771122597417	-0.00152913595967652	0.000238547627153145	0.00153272625046957	0.00670016548548961	0.000254645474936676	-0.00423795982736337	-0.000236693446641724	0.00463651433650987	0.00412703351448875	0.00277355723851702	-0.00117146874360497	0.00262282684414773	0.00141002696726117	0.00788626121592446	-0.000661487766972559	-0.00199887628005218	-0.00191008281394632	0.00177093478883088	0.00569247062254329	0.00394037487364766	-0.0104051925814774	0.00381664785284768	-0.0127676826882533	-0.000426420979168353
OE9	OE16_R1.trim.fastq	OE16_R2.trim.fastq	Embryo	OSUEmbryo	-0.408050113526071	-0.0422078560006642	0.030932668414455	0.0103289181313599	-0.0132646402740853	0.00862441264942372	0.00352315642152965	-0.00514107211037983	-0.00728816697662444	0.00993564765469042	-0.000292882553161699	0.00370669860161434	0.00660878778995976	-0.000332623042746586	0.00493052675172952	0.00302325026754384	-0.00457873881327824	0.0000581414530850204	0.0028835838883696	-0.00165142581785172	-0.00258851836429516	-0.0036123718238351	-0.0000538028484697747	0.00100673967152784	0.00670578388209973	0.00183872892436792	-0.00473436894097477	-0.0023600648052814	0.00119462797132066	0.00178855124000717	0.002376316695786	-0.00063476794798335	0.0014206603952229	-0.0000995527881702877	0.00723515201428666	-0.00193069136794846	-0.00287277386412325	0.000675168699887623	0.000475194705391648	0.00572348263640349	0.0053905602488992	-0.00835111704392978	0.00650747820342475	-0.00588202793526659	-0.000283172551895069
OE10	OE17_R1.trim.fastq	OE17_R2.trim.fastq	Embryo	OSUEmbryo	-0.40123289022905	-0.0386333783347092	0.0262476695589673	0.00982055868189911	-0.011406100896186	0.00648414033316585	-0.000435459813021417	-0.00299440097937832	-0.00504272090477696	0.00773360694247543	-0.000207899447138394	0.00260744799091424	0.00383261129600226	0.000436498549855785	0.00449771661394644	-0.00100941820766839	-0.0041328632253048	0.00113817238965478	0.000488726904328965	-0.00297899288640943	-0.00371028590806399	-0.00127924911832187	0.00148952149018125	0.000314278855293762	0.002888442681043	-0.00194045786426528	-0.00580612545237149	-0.00229217897669571	-0.00151702966345972	0.00430536318750445	0.00524204515706896	0.00138588967703973	0.00186584472221097	-0.000392171183926238	0.00418757766406676	-0.000275770576924551	-0.00295075641982472	0.000491281612828811	0.000835731023987627	0.0020739757363296	0.00423865623203915	-0.00276524140983685	0.00141172382900051	-0.00303025286429802	0.00253463020288771
OE11	OE19_R1.trim.fastq	OE19_R2.trim.fastq	Embryo	OSUEmbryo	-0.403695578626163	-0.046615969681957	0.0309228521006167	0.0129499699026819	-0.0099692756491114	0.00698092167042404	0.00480141428156767	-0.00412862205847274	-0.00650727361590059	0.0110466741959054	0.000439013966075411	0.0032728380379974	0.00714004035150169	0.000181285040219904	0.00801614298444807	0.00400439525109229	-0.00817365163227173	-0.00272814295248037	0.00393741638754463	-0.00283343862523928	-0.0000867643217946946	-0.00294877620697129	-0.000653725973227682	0.000705286552275756	0.00568126945952467	-0.00195024373696742	-0.00578712111046039	-0.00208864053700008	0.00357862689544933	0.00385380932786175	0.00139127451245651	-0.000178770850619003	0.00197451804833442	0.0048461586103522	0.0099017427867157	0.00242798179132173	-0.00112789889351443	-0.00287370190513631	0.00328688289937264	0.00846109155946895	0.00422525784482586	-0.0114675176314007	0.00874196343764749	-0.0125452457498517	-0.00103916973240972
OE12	OE20_R1.trim.fastq	OE20_R2.trim.fastq	Embryo	OSUEmbryo	-0.407767335205875	-0.043259983383352	0.0318402054468633	0.0113628849597876	-0.0125846569424037	0.00842887390144485	0.00504374184165272	-0.00517935084550863	-0.00670544102769395	0.0105708755813843	-0.000709651648367601	0.00299796279339209	0.0067559907351213	-0.000545256234627068	0.00494470232344018	0.00334809220079616	-0.00471229460206972	-0.0009140831538356	0.00459341795933329	-0.0019180267368771	-0.00177713485446484	-0.00149544511862333	0.000984932297605434	0.00243447764472065	0.00553295920956063	0.00284027817482576	-0.00569586989075167	-0.00269896077994437	0.00108261579590472	0.00313785794749665	0.00142676146165054	-0.000403253768404679	0.00166303015727671	0.00171323605893723	0.00589861724576584	-0.00186563743116792	-0.00076794280063073	0.00132049946401275	0.00167247542837067	0.0074541431884718	0.00363030881797326	-0.00627486197168328	0.00573276337906861	-0.0054016435140102	-0.00244700298555823
FI1	First1_R1.trim.fastq	First1_R2.trim.fastq	First_instar	First_instar	0.0431375489986245	0.124280235851004	-0.179816531248393	-0.0635959498240725	0.0791460409022855	0.0778554198980451	0.00440307578011885	0.0864215017225796	-0.0306569229445128	0.0228991959736511	-0.0896075746403831	0.0169149952896887	-0.0298779330454397	-0.0444625253201534	0.0948950272510585	-0.0143430385678884	0.0130598826232414	0.0418349002662278	0.00613379425097872	-0.0263932835874822	-0.0542425429791791	0.00500573683987898	0.0410667018633626	0.0117575609395534	0.0470224999388434	-0.00184699754160851	0.0116042460348025	0.011727584827506	-0.0275627722445175	0.0234479201567901	-0.0214456734089302	-0.0128773501978633	0.0253682806105042	0.00450350065570744	-0.00998622777903269	-0.000903496661376594	0.0251730197934785	-0.0059183629530124	0.0339945612747796	0.0175061823697745	0.00306271110103007	-0.00200228167931402	-0.0334680160616302	0.0124097327935745	-0.00377915902766004
FI2	First2_R1.trim.fastq	First2_R2.trim.fastq	First_instar	First_instar	-0.0523182338248212	0.0267494589213826	-0.283988969044368	-0.0769806396450117	0.0621327200046274	0.0266292849432848	-0.0184475469986299	0.0275613560447967	-0.0416194152430728	-0.0417665282962015	-0.0223960207290509	0.0187805516938386	-0.0490963784571597	-0.0311949164640583	-0.0129618011811569	-0.024870942552293	0.0104570570465408	-0.0263601963039585	0.0378752447233644	-0.0429027800394959	-0.0653864411145092	-0.0192818631998994	-0.0296577855906871	0.00303957256708281	0.0213834061087228	0.0238587822189892	-0.045797279214672	0.0451641589284402	-0.0156523652284256	0.046300563992444	-0.0230721881094808	-0.000559065049067885	0.0057463276180468	0.0177463315435355	-0.0379268514475239	0.0192844141853959	-0.0140100564206491	0.0241214094762555	0.0210493533711384	0.00852489363930296	0.00486363623110762	0.0181583496548268	0.00335208585960641	0.00961368501294534	0.00774587508967592
FI3	First3_R1.trim.fastq	First3_R2.trim.fastq	First_instar	First_instar	-0.0522128500840829	-0.0384225874363023	-0.350428447806542	0.087117075509211	-0.0105312820846686	-0.028787508960289	-0.0339574646130236	-0.0255167774760293	0.00789846838248155	-0.0023432327514193	0.0302106243075232	-0.03995187814689	-0.00500221025834438	0.00664674981757205	-0.123018712847787	0.0204498256477815	-0.00940196124864635	-0.0000546321592453152	-0.026287586507894	-0.0105785120894013	0.0274116850796459	0.0475356764753468	0.0424493844283758	0.0140791589146266	0.000632815966767126	-0.0416741072124111	0.00620852421500224	-0.0223291365304879	-0.00281584379555398	-0.0170698796052127	-0.00000185407260390764	0.0331313766587895	-0.00949874867859264	-0.0127932799778526	-0.0212571131613849	0.0015806603036959	-0.0255997785455012	-0.00299642652609156	0.00253806028728061	0.00944745173029847	-0.00110388533403651	0.00584850508943884	-0.00508266882033639	0.00814373502717546	0.0044959649907051
FI4	First4_R1.trim.fastq	First4_R2.trim.fastq	First_instar	First_instar	-0.118853204928588	0.0737038109387493	-0.189458477777644	-0.258820696800735	0.115786619854743	-0.00820744459889085	0.00104392651335601	0.0278172269623372	-0.0389299853358348	-0.0500985752779148	0.0465832104747474	-0.0448631097954134	-0.0168151841061485	0.0409793291887457	0.00183583226457633	-0.0151595156453446	0.00864708697207427	-0.0128811157410342	0.023651052037689	-0.0490443400578523	0.0046454859097965	-0.0279753855459936	-0.0181249327049265	0.0369310239759052	0.00978993919563259	0.0289850744071537	-0.0488800262675171	0.0126785794149885	0.00725378454934619	-0.0475978186938855	-0.0000170053695243372	-0.00660969096360043	-0.00455921108162423	-0.0155041235510792	-0.00357483322254185	0.00293937122018831	0.00593768986809569	0.0375732629178006	-0.0293633221648451	-0.00714790358482746	-0.000967271238296708	0.00426890200268474	0.0164775731321536	-0.0154204764367174	-0.0201709635832156
FI5	First5_R1.trim.fastq	First5_R2.trim.fastq	First_instar	First_instar	-0.00828914075256192	0.132254334893711	-0.201451959276386	-0.150728761117892	0.126072242724886	-0.0254295852639625	0.00269866862910618	0.0353788195426071	-0.0267273652433603	0.0428299589248464	0.0817534402410934	-0.0488028336850904	-0.0170976333319153	0.0236702451080079	0.0651866261329146	0.0295232698271454	-0.021713520115225	0.0740340705169841	-0.0736332466568651	0.0730104409823476	0.0383524879479703	-0.00679993993786507	0.0131506457455183	0.0305568368232968	-0.0358169785796492	-0.0194660753283473	0.050704586375079	-0.0123284270226485	0.00659858132223204	0.0110924715626073	-0.00980347117342271	0.00499671531890237	0.0144394449310436	-0.011226899035	0.0107764936439114	-0.0338503879846219	0.0199254322493878	-0.0127070396863916	0.00983733867122752	-0.0146626198416633	0.0162064324329904	-0.00366304233606452	0.0188895364711315	0.0124436903859649	-0.00456154564264807
FI6	First6_R1.trim.fastq	First6_R2.trim.fastq	First_instar	First_instar	-0.00779753217686932	0.0303715037892219	-0.328609238704224	-0.0938070226032841	0.111673221162516	0.0226613047601382	-0.0165616155603603	-0.0680860381486917	-0.0498250042675467	0.0820386455334427	0.00469765106656316	-0.0100535934351927	0.00718561164381968	0.00336295531397646	-0.00999011545473787	-0.0389881708226246	0.0126129861393943	0.0165610347663591	-0.0317083514299648	0.0348470502772384	0.0124440307748259	-0.0366026320768468	-0.0334781566401993	-0.038384261256419	-0.0169919015471432	0.0331356380889246	0.0311093864637851	-0.0113775606233396	0.00866798529411773	-0.0330592502495727	0.0212178687670144	-0.0205377391224499	0.00522014479062485	-0.00675987893610301	0.021023287098654	-0.0125596685767251	-0.0159917326703025	-0.0347644056071445	-0.01813377377572	0.00465383881445787	0.0030312034937281	-0.00934220078403722	-0.00154917142693469	-0.0198139456640569	0.0274742832524209
FI9	First9_R1.trim.fastq	First9_R2.trim.fastq	First_instar	First_instar	0.170339948074464	0.078070606722762	0.000387622644995102	-0.00739339600723742	-0.0341375226442602	-0.116228620585998	0.0114549338568959	-0.00451124001438236	-0.0691183805369029	-0.00122837669025315	-0.153740065923719	0.0091930887134584	0.00651905730421149	-0.0249743865038988	-0.00544620148673664	0.103473739361894	-0.024348164397426	-0.0292738062219166	-0.0385500293471827	0.00124994400240807	0.0124919597682272	0.0102112610815789	-0.0423732368862159	0.0150323822293118	-0.0115989825619149	-0.0251789157234836	0.0110136428454291	0.0234784471645887	-0.0135299928452063	0.00259528678177996	0.00856524752051828	0.011773651903623	-0.0110963012957354	0.00384836720825982	-0.00922411610734047	-0.000568037375616229	0.0155679327181563	0.0109685805894043	0.000348506336585384	-0.0105614892625307	0.0142479294586778	-0.012267509486451	0.0126355958875099	0.00839191655649356	-0.0145855963888888
FRI1	Fourth1_R1.trim.fastq	Fourth1_R2.trim.fastq	Fourth_instar	Fourth_instar	0.129476364086308	0.152636387793594	-0.0102714044593311	0.0220259332177772	-0.0741661458843593	-0.0954170913465701	0.124054980487971	-0.0650719852424866	0.0104061188613552	0.0661299933814845	-0.0198078695479476	-0.013781150503772	-0.062781234597338	0.0382898891164516	-0.0195923398753994	-0.0307738836910739	0.0324047073959334	0.000427089907169223	0.0711584242887371	0.0162036517144977	-0.070969622787829	0.0211629042056548	0.0590626561283114	0.00696332484300261	0.00451152649060197	-0.0142659024872042	0.0189852057791551	-0.0191179945539263	0.0030135558338257	-0.0142678246326683	0.0277598554203083	-0.0190797316863129	-0.0237227547734843	-0.00736959018795286	-0.0263309243082815	0.0426021059295904	-0.0206847857246307	-0.0166162024511837	0.0154991803368302	-0.0378754032546682	0.00250718986428188	0.00282347962585359	0.0317251207573154	0.0073800869578352	0.0289154772001154
FRI2	Fourth2_R1.trim.fastq	Fourth2_R2.trim.fastq	Fourth_instar	Fourth_instar	0.238156851529397	0.0812803712902969	0.00797240089902641	0.0412589952699969	-0.0162647936004311	0.0960901767591479	0.205736200074826	-0.154832881679791	0.0415490065884739	-0.106102646677648	0.0404581573994268	-0.0626475853863713	-0.000320914494269502	0.0115324756478435	0.0147609406477122	0.0698997961259766	0.0097098760691083	-0.0089535647721816	-0.0136326025337277	0.0257386377259852	-0.103301613325043	0.00680110990386269	0.0084840688476317	-0.00931884806903753	-0.0331600661319062	0.00626899226458605	0.0133756344714849	0.0137317691920035	0.0250329862205315	0.0162237598838851	0.00291666734479194	-0.061621167660914	0.00937779373317742	-0.0416349700109575	-0.00480453697568635	-0.017196116185357	-0.0198943798366527	0.0123291274646553	0.00230852648991084	-0.00127085980646283	0.015789967765257	0.0144725189789516	0.00294903461165402	-0.00855060900538394	-0.0161275548523759
FRI3	Fourth3_R1.trim.fastq	Fourth3_R2.trim.fastq	Fourth_instar	Fourth_instar	0.211758684008731	0.13255772089049	0.0538276594709855	0.0565402229943323	-0.0155353554937104	0.000337580494879197	0.0658443393562433	0.0675342914241119	-0.107890526465247	0.041732559581236	0.0517644044940443	-0.0107668239413638	0.0453149182944182	-0.0339773196368371	-0.016128163160858	-0.0633898993380141	-0.00866621020650199	-0.074722560927003	-0.00641896207079365	-0.0284464175199111	0.0547798016018208	0.0380903073847632	0.0295431044316921	0.0410574647374576	0.0525306074099692	-0.0400520830492168	-0.0123754313775513	0.0343493460618299	0.053485878131466	0.0535498823143628	0.00146144236821174	-0.0669946044910554	0.0292357110354353	0.00864724000082236	0.0277292009379005	-0.0442264080404581	-0.00648684026942828	-0.0165419768230166	-0.00610428841640639	0.0196273295999619	-0.0197049239124889	0.00868782509522957	0.0312500300293649	-0.0125274874590351	0.00262354470790764
FRI4	Fourth4_R1.trim.fastq	Fourth4_R2.trim.fastq	Fourth_instar	Fourth_instar	0.111493918219877	0.104403374583918	0.0197465354234857	-0.0111684870676625	-0.035623320324213	-0.0459022132591621	-0.087555705082042	-0.069588937169008	0.0129780721097704	-0.0230747776297183	0.00308255835928859	0.00349004514609226	-0.0834251044572252	-0.0284037666675321	-0.00279953020609383	0.0159888683956473	0.0815104120731239	0.0408150716396302	0.063443542832166	0.0880088832427	0.0308175353765232	0.0802377248085309	0.0733684682606454	-0.00070466498688363	-0.00451136284906355	0.0330723454147221	-0.028501652668674	0.0307944425803121	0.0286223414526857	0.0126829436785975	0.0309170459817043	0.0362567918738152	-0.00519515046887961	-0.0096027076028993	0.00326935135466109	-0.0345400033599716	0.00601970102155606	-0.0138539813755817	0.0019415578659177	0.0301818862043149	-0.00559867586112028	0.0109080143731053	-0.0320847011448454	-0.0075799289681552	-0.0241096004390498
FRI5	Fourth5_R1.trim.fastq	Fourth5_R2.trim.fastq	Fourth_instar	Fourth_instar	0.179346314828785	0.0556387155146372	0.069020870569839	-0.0158205852576713	-0.0220467862206441	-0.0345615372009042	-0.186846758798995	-0.101749378590864	-0.0738719046540149	-0.0199498976568148	0.0510264084900033	0.00365289102941551	0.0479660630724682	-0.00255800325433248	-0.0268510105632681	-0.0444624940635822	-0.0120546662284108	0.00482323180244486	0.0372700283343022	0.0630583440510914	0.0513112537444142	0.0376017546920523	0.0092424705692371	0.0496228685684759	-0.00573495149794987	0.0362143728160733	-0.0201046831538839	0.000599366423606127	0.0117479222560193	-0.0162661225418157	-0.0437796867653164	-0.0374817985239426	0.0167464542397529	0.00471507767393755	-0.0450998256524209	0.0418487782539655	-0.00353522384768267	0.00695308182092348	-0.00764376397006983	-0.00880084219709941	0.0334607003523812	-0.014351534299175	0.0106661293040487	0.0268005339257551	-0.0178453117883401
FRI6	Fourth6_R1.trim.fastq	Fourth6_R2.trim.fastq	Fourth_instar	Fourth_instar	0.258137063757705	0.100839108828066	0.09475639552745	0.0437144961819046	-0.0463154221893138	0.0364166634537316	0.0381345498024794	0.0146774736409112	-0.0557687316816627	-0.0802877543692905	0.0847937851223569	-0.032808850892855	0.0115555781921803	-0.0126038330889502	-0.0443114358005472	-0.00493149031734733	0.0289731673348286	-0.0120869833492311	-0.016965402481296	0.0754280355833088	-0.0644406359830482	-0.0162276828903323	-0.0540258776778856	0.0292472054707184	0.077438381887657	0.0216321382523948	0.0591450585292832	-0.00857559100517486	0.0024702313176527	-0.0289261312490367	-0.020427517531155	0.032877722532797	-0.0416377534864379	0.0597146319734206	-0.00993459100299197	-0.0295862868892199	0.0163573619275016	0.0112429027678725	0.0131087606916713	0.0192925453746483	0.0221475605254697	-0.0237501343336283	-0.0167832553160188	-0.0219977509073423	0.00833716425809856
LLM1	LLM2_R1.fastq	LLM2_R2.fastq	Mother	UCMother	0.218671829836386	-0.0758220723656016	0.11878777343411	-0.0219259087451664	0.104054205226353	-0.0290995484531421	-0.0299375203006597	0.00337116752499379	0.118860395848791	0.0403805796657926	-0.0274220268540538	-0.0796127059030372	0.00203163257265944	-0.0573763434058933	-0.0418907217766358	0.0337871220740041	0.0243221498577662	0.0221534432159181	-0.039764181441389	-0.042151063421836	0.0388725464735706	-0.0881657735163063	0.025876117304718	-0.00907515462378473	0.0456671238897561	-0.00152800770720566	0.0379199901463024	-0.0134124814344291	0.0578379314299418	0.00507495974310817	-0.0493184460558373	-0.0368600749887174	-0.0285637205755522	-0.0217844616161425	-0.000567674921368231	0.0299035013467655	-0.0112107957973541	-0.0288742032024868	0.0241630498052214	0.0162355653276948	0.0229858781002255	-0.00592353971764484	-0.013845424845921	0.0225422352647244	-0.00381396947414134
LLM2	LLM3_R1.fastq	LLM3_R2.fastq	Mother	UCMother	0.244611039107218	-0.0645454132151324	0.145582538370133	0.00919753303676279	0.124490953821181	0.0365500023219715	-0.0324012291400158	0.0786416633868284	0.0564743923635029	0.0875905210182624	0.0746063478660432	-0.0320176362322171	-0.0721330891309894	-0.0848914722990548	-0.0479466089917959	0.0324241599922853	-0.000335866933971061	-0.0293137378454714	0.00624520748819048	-0.0592888834314871	0.00927947710890318	0.0261680461768947	-0.0048213694324618	-0.044591183196527	0.00201656124694513	0.0180481578992496	0.00783695153860627	-0.046631939406605	-0.0106412855241014	0.000210850173893836	0.0284064263755813	-0.00461374578065451	0.0123489955685248	0.0249971215581012	-0.0192644842385346	-0.00190243056759437	0.0121793248302301	0.0119380664033896	-0.0329304370551938	-0.0186545882803951	0.0345670110168537	0.0443339530851631	-0.00300160470039863	-0.0236958626734616	-0.0166498752947942
LLM3	VLLM_R1.fastq	VLLM_R2.fastq	Mother	UCMother	0.251996772857181	0.0145683049760973	0.117263267291405	0.0594908660314462	0.0844882594338253	0.0428447742532167	0.024945206641862	0.104445598738035	0.0139870843031789	0.056719513539479	0.016160571796966	-0.111550966442275	-0.0940579466894004	-0.0151059713227222	0.0585181055798222	0.0651998568940402	0.0476826390512469	-0.0107152272902288	0.0619383389431619	0.0170902411572214	0.0467149737649544	-0.0276946995066117	0.0128520540798166	0.00308561588022135	-0.000772364959183478	0.0089666465380437	-0.0149003397649611	0.0679377132474116	-0.020773774331808	-0.0157309930591688	-0.032316508416689	0.00932481753560501	-0.0243931365860588	0.00401368271008683	-0.024841010621805	-0.0322646152750364	0.00125247571765026	0.014583892184466	-0.000200252564553307	-0.0288401420272408	-0.0186238703818308	-0.0209032488432323	0.0264904449826355	0.0131374166965288	0.0191888185110325
LLM4	LLM5_R1.fastq	LLM5_R2.fastq	Mother	UCMother	0.40266023898267	-0.415180191513446	0.101194991060675	-0.383188841808385	-0.133740802333102	-0.0583179909290151	-0.000728918034034378	-0.0688798916295639	-0.0491100397910614	0.0173610105059233	0.0141142269831819	-0.0390444905421871	-0.0326519718903488	0.0367570598429018	0.0152414787201959	-0.022875866551551	-0.0325994599732055	-0.0516285781883353	-0.0156500120171139	-0.0443528176054328	-0.00752846267770161	-0.0242324009501475	0.0345569133846296	0.0289609258065985	-0.00125884860268547	-0.00323324486741603	0.0102744846545328	0.00284875043620283	0.0101734951706738	0.0127811234159302	0.0171706281124439	0.0030347470144412	-0.0319872226666417	-0.00182867511773986	-0.0147046286222745	-0.00500891597959573	0.0122333744406449	-0.00841942719913474	-0.0100922914588528	-0.000537746175737592	-0.00262059448958804	0.00266955798027656	-0.0261521877792304	-0.00101835979784314	-0.000614158300216087
LLM5	LLM6_R1.fastq	LLM6_R2.fastq	Mother	UCMother	0.397840259426088	-0.46642808844542	-0.228263498834584	0.127872389967619	-0.275435753754227	-0.0672771238512015	0.027735444882283	0.0259361593601674	-0.012077180107115	0.0234483575339239	0.0682357896872346	-0.0131007919670377	0.0154222779085117	0.00978945217077338	0.0793073815902159	0.031506257560207	-0.0351256027165191	-0.0098627588341336	0.00611339977797613	-0.00351125112255596	0.00377891849304104	-0.007344138246307	-0.00619025259936151	0.00669014789247014	0.0066540156986087	-0.00225969598187777	-0.0043703151780356	0.00480217483048463	-0.00269143069632608	0.00950254153782084	0.00734618633503074	0.00824964892841413	-0.0202405062588009	0.00589597340191152	-0.0204089843024312	-0.00116295356776923	0.0263939330674894	-0.0232924097720782	0.00192274298669555	-0.00292289111423397	-0.0114180889539154	0.01308415263417	-0.00179435458273757	-0.00326984270038742	-0.00175568508964891
LLM7	LLM8_R1.fastq	LLM8_R2.fastq	Mother	UCMother	0.389464540688982	-0.328733642890073	0.119858987954487	-0.282827796543385	-0.0231782312194916	0.0060545235668995	0.0373601143492186	0.0147761397513061	0.0375867349557417	-0.0133111216831834	-0.0641898066620639	0.00512175039259844	-0.00951301533928087	-0.0226722121034236	-0.0415693645568319	-0.0469278142394426	0.0472965719415174	0.024820080923229	0.0385833034337284	0.0501097272417827	-0.0233728195022739	0.0254733212956832	-0.0151431536117122	-0.0244529770504337	0.0199965689804446	-0.0111667993031301	0.0171472036178129	-0.0268830830553958	-0.0417056177667347	-0.0151297057958796	-0.00948615785500951	0.0157869656674331	0.046751567628388	-0.0146763124052957	0.0565057845173148	-0.00477978856356175	-0.0148789327035389	0.0143980290364336	0.0118651797027327	0.0205387069716464	-0.00234117316287658	-0.00387167228710297	0.043193494761022	0.00870577818408356	-0.0114648181681937
LLM8	LLM9_R1.fastq	LLM9_R2.fastq	Mother	UCMother	0.409895584156473	-0.397183513977009	-0.145594320654231	0.144725628047114	-0.147335172368812	-0.0223826255100804	0.0234595093589757	0.102972884214738	0.0375811608862977	-0.00586846298435743	-0.00753125319385365	0.0290109848001284	0.0115164820618434	-0.0115007385202053	0.055092764791383	0.000530036507196847	0.0613660090328552	0.036721161923087	0.0137827550361559	0.0297026757010267	0.0341332862498819	0.0209704994702784	-0.0208602069129714	-0.0354566775337411	-0.0023728543561573	0.0235931327145936	-0.0130417698537976	-0.00232637811767231	0.00700846582328484	-0.0116485625194153	-0.0340051707032846	-0.0360689279423589	0.0282811325995106	0.00491420402776728	0.00912770807048226	0.00247241410612725	-0.0288059162464923	0.0138233694530563	-0.000310737925132235	0.00515820712545271	0.0273414618386354	-0.00548196996405107	-0.000453024013218331	-0.00908237021114221	0.0068877456732082
LLM9	LLM10_R1.fastq	LLM10_R2.fastq	Mother	UCMother	0.228357855702884	-0.164307071700144	0.00443264510362876	-0.118386473713614	0.134678770525659	0.174491924645873	0.0852176514613132	-0.10336120450401	0.0937425227311662	0.0317996179385585	-0.0273038013636688	-0.0527395227212686	0.0952168244246569	-0.0322556756665869	-0.0118202486240707	0.0077325422174812	0.0148504405765813	-0.0410598917482205	-0.0575369487199138	0.0239638424866126	0.0444271069450899	0.0986037037167493	-0.0252041860398588	0.00683153008358904	-0.00773178133219309	-0.0113066973317002	-0.0317154259676266	0.0267200181609766	0.0125134719084034	0.0239540404556963	0.0134457846687046	0.0259367143245255	0.00753126902127263	0.0278413993689503	-0.0151048091396273	0.0163471667617226	-0.0019173593310888	0.0192065455941774	0.0121666490566515	-0.0228505177376843	-0.0237756541452236	-0.0177732371522742	-0.0277879830318682	0.00450148465165772	0.0267554147398637
OM1	OM1_R1.trim.fastq	OM1_R2.trim.fastq	Mother	OSUMother	-0.114973685472412	-0.0123623049677128	0.0456913000477755	0.0536986558650349	0.0936801432008185	-0.00392880107602679	0.0439336996317332	0.0184794430895118	0.0468363115662738	-0.101528955375406	-0.0400558693891869	-0.0521822714304154	-0.0355334783850102	0.03093445715476	0.066650526803214	-0.0660059580970434	0.0181453891861086	-0.0270364072661515	0.00564038558673084	0.00595150542236492	0.022171680106399	-0.0395845483513339	0.0209452747697117	-0.00846027145719713	0.0147732228237717	-0.0661665560890499	-0.0186493805706509	-0.00444335564467916	0.0064901960131909	-0.0408990426575973	0.0353489899655735	0.0246323410906333	-0.00236114495730731	-0.0173178798906002	-0.00902022216137974	-0.00323694152109325	0.0176466288019826	-0.0175489981372786	-0.0158509530700949	0.00694633817933527	-0.00408806617802762	-0.00208984338060745	-0.00326880550628245	0.00127590145865367	-0.0178059383879204
OM2	OM2_R1.trim.fastq	OM2_R2.trim.fastq	Mother	OSUMother	-0.090653515314176	-0.114698619066312	0.0260035715355292	0.0111009657884832	0.0990391981622793	-0.069837271951296	0.00932697535944568	0.0864944051008657	-0.00052181376986061	-0.0865082106657287	-0.0127128312100313	0.0243432030142507	-0.014856231901631	0.0017630480114341	-0.0140426550419274	-0.0218438412143944	0.00885383992241785	-0.0120202440124918	0.0430946320990509	0.0202694301305638	0.0264112493186313	0.0233468912990087	-0.0283810457387613	0.019028856790555	-0.00916867995302162	-0.055092608660932	0.0167074179161731	-0.00408926216323043	0.00841752654896055	-0.00786540259397977	-0.00952422799193197	-0.027463597865593	0.0247731738029247	-0.00543054190563356	-0.00387534753129708	0.0224869343173868	-0.0124622322752083	-0.00284386869807027	0.00970576446310966	-0.0304235792261659	0.00863128642301729	-0.00211084172653121	-0.0233985168549831	0.0017724976957493	0.0159155407239191
OM3	OM4_R1.trim.fastq	OM4_R2.trim.fastq	Mother	OSUMother	0.296232789825792	-0.228320200016226	-0.0435931982404087	0.126511201190566	0.0559822257749131	0.078407545524625	-0.0154916112591979	0.0163790030629304	0.0301804928950109	0.00820088077062422	-0.00074280943916639	0.0835664817743717	-0.0506633332953375	-0.0303796774680113	-0.155645435531887	0.0185932831318557	-0.0197204966452949	-0.00759510529494437	0.00653917465171916	0.00514097771368466	-0.0501457525943748	-0.0907122285823961	0.0401241317474574	0.0841584924894175	-0.0534328409567277	0.00242626118424822	-0.0166618751720877	0.0197012154880071	-0.0109182440348103	0.0130319296111465	0.0114434790570307	0.0165341074344505	0.0478189089983665	0.0048615808833738	0.0212077561262543	-0.0250354553117919	0.0229295873742565	-0.0118773119158185	0.00534846150339582	-0.0195651966160587	0.00376561388544107	-0.0265949303234782	-0.00343055626828653	0.00104149138914037	-0.00470946938697171
OM4	OM11_R1.trim.fastq	OM11_R2.trim.fastq	Mother	OSUMother	0.304067774219897	-0.0922034205996748	0.122420535702424	0.0160145389465924	0.124250156512495	-0.022852875678963	0.130821666130378	0.00962027230424097	0.00195015715193182	-0.0225388359794145	0.0282555294265117	0.180799919819538	-0.0491086686907943	0.0579136072500261	0.0101335294365585	-0.0119806519566476	-0.0624904835082965	0.0808861190423557	-0.0945838101387481	0.0333771470975753	0.00377485112557302	0.00139858720163329	-0.0104645419067066	-0.0115553935999516	0.0379146120374849	0.0122396707342964	-0.085596293984881	0.00619885616547966	0.0435230613984602	-0.00492547358522766	-0.0128140951749777	-0.00126704629342998	-0.0243246714899697	-0.0126214794118998	-0.0151021722611287	0.00110990690265902	0.0133898531269685	0.00692591733965536	-0.0116702501490969	-0.00209142684200993	0.0111031428208971	0.00429413534379041	0.00722813488433632	0.0142984622124603	0.00573903124489587
OM5	OM12_R1.trim.fastq	OM12_R2.trim.fastq	Mother	OSUMother	0.149138946561878	-0.0478911779663428	0.0377144794092049	-0.0445272416976997	0.174573271058185	-0.100255170327213	-0.0130423370979483	0.054546286321228	0.00356265822743815	0.00788593720479991	-0.0297215946004222	0.0732797169698502	0.0089653654419805	-0.0225392495293658	0.00476179500281497	0.00175930741067186	-0.0119904968194486	0.0414443736094359	0.0241789646230365	0.00525849434827613	-0.0309191437746351	0.00365116825592847	0.0334292259373547	-0.0192821567395005	-0.0123472776037839	0.0301315536835545	0.0092029854250374	-0.00589235080816951	0.0270223811206123	0.00416526706117461	0.0608722008411906	0.00478519280070162	-0.0199978335062077	0.0586238782181185	-0.0237874664255462	-0.0173381954143589	-0.0379335344206807	-0.0191082576376501	-0.0159388853561834	0.0089699797220806	-0.0037125144766073	0.0145321792303247	0.00923558594503351	-0.00247115529091298	0.0186016522272983
OM6	OM13_R1.trim.fastq	OM13_R2.trim.fastq	Mother	OSUMother	0.203322752435576	-0.0552728353050443	0.0677987579025635	-0.0000459720773422287	0.144763976921932	-0.0899923273879382	-0.0398688672005145	0.0296168893959339	-0.00902446465795519	-0.016638901503297	-0.000788954300474278	0.0486953813671774	0.0616037567373504	0.0138233224511129	0.0185926495505556	0.026272934922579	-0.0256196735357504	0.0286692461268612	0.0579018536916519	-0.00373615615369883	-0.0168186806269554	-0.0193924160595202	-0.0178980467786184	0.0036893685681876	-0.0181169928371862	0.00199913377016831	0.0341585815988347	-0.0100042997934746	0.000959050973053637	0.0251286997844432	0.00852453993211121	-0.0347129069185957	-0.0106459758132689	-0.0312192709155832	-0.0201584886683812	-0.0129848043202007	-0.0315865204728384	0.00351186285739079	0.00353444407138434	0.0189323083366242	-0.0630761376516656	-0.0255785627750424	-0.0320817521618453	-0.00246468930218234	-0.0151359930229356
OM7	OM14_R1.trim.fastq	OM14_R2.trim.fastq	Mother	OSUMother	0.252007528532704	-0.13444846118236	-0.076763847023636	0.167634251622885	0.0428823110237899	0.0844256913266492	-0.0612668274082716	0.0216914854272568	-0.0513107455133842	0.00228212731098226	-0.0237986683898906	-0.0190924835864519	0.0248263045144563	0.0347548671693658	-0.050438419181396	-0.0195762380095855	0.0758081113010754	0.0783233121821625	-0.00763913923209212	-0.0531094031427378	-0.00316853728684047	0.0231913808197867	-0.030875453284861	0.0137733151016108	0.0201346400636338	-0.024234315171379	0.0433385473779749	0.000732415981776542	0.0381380490497409	0.0102412779918481	0.0395326764557658	0.0234525280047921	-0.05002882294011	-0.0361763547716325	0.0163588913457526	0.00473115638497421	0.00904328834792691	0.0603327885950835	-0.022376184733486	0.0123438197374601	-0.0154061496587181	0.00962433484968143	0.020086649786062	0.0209752823763951	-0.00145594882841957
OM8	OM15_R1.trim.fastq	OM15_R2.trim.fastq	Mother	OSUMother	0.200978644449784	-0.0321705377178327	0.0483081017255407	0.040563146720932	0.142197294184197	-0.0424594198033155	-0.00819600269161345	0.0127444025275278	0.0375112043438305	-0.0279325758911442	-0.0448379834470186	-0.0170824184075399	0.136595772678596	0.0919280461076813	-0.0195561776177453	-0.0383823212371985	-0.0317722946648604	0.0140895098911904	0.0452322693268578	0.00143664640589693	0.0100368020467557	0.0137235190762887	0.0289572479290117	-0.00504773072642887	-0.0178823565498077	0.0314349683796672	0.039170838758893	0.0499374325638562	-0.053760410231183	0.0564884375733243	-0.0232229731313505	0.00835218758355585	-0.0175165384802178	-0.0301659063259836	-0.000793674205098364	0.00458398995207865	0.0454337122316663	-0.00548060358241411	-0.00554568225714032	0.0104442701222501	0.0411952024675842	0.035822269338303	0.00447545477359248	-0.0315262589138209	0.0180205251081869
OM9	OM16_R1.trim.fastq	OM16_R2.trim.fastq	Mother	OSUMother	0.162965622018569	-0.0605140677573231	-0.124752883749296	0.170384687259759	0.0989816946732537	-0.0161583204247446	-0.0182703480207482	-0.065891489411354	0.0452113902045901	0.0132855792545255	-0.0720048864351226	-0.0268692873575207	0.0499139559517854	0.0651481892817108	0.0296789270339676	-0.0298436689297981	0.0420172225924806	-0.0795326904422748	-0.0242445878315776	-0.0181614093549005	-0.0212998247924193	0.00214542468303393	0.00715942282108639	-0.0307763444326787	0.0430704670982726	0.0629321977330101	-0.00623118216302589	-0.0225805541815701	-0.00213442584991437	-0.0110719742902005	0.0251008744262043	-0.0255401289718569	0.0222533076255199	0.0169149949429063	-0.00478411852974469	-0.019717512846813	0.0123998074998588	-0.0143679120426733	-0.0242859673113752	-0.0273868534755935	0.000847516470948808	-0.02425443179838	-0.00288596986964787	0.0180801472672293	-0.0420029338796131
OM10	OM17_R1.trim.fastq	OM17_R2.trim.fastq	Mother	OSUMother	0.281581047684068	-0.102599380644298	0.0318582056313999	0.149253697587169	0.155590647529325	0.0531846342205079	0.0282717904216597	-0.063952769726941	-0.0701495661316125	-0.0660592078659041	-0.0166662357342808	-0.0607538419525784	-0.0267464459321158	0.049991105756339	0.0408227714044507	-0.025344507950434	-0.0228664092282857	-0.0275915251216429	-0.0356508693198177	0.0271670204976585	0.0278801497378208	-0.0391426598318605	0.0515131320237228	-0.0124807662477368	-0.0229894596915521	-0.0384437077176258	-0.0176391225703374	-0.0283121649864517	-0.0556575476541151	-0.00240325597560165	-0.0343455368389122	0.0360091943179376	0.00841059050530777	0.0483008268254018	-0.00401294588471422	0.0310277246834447	-0.032118082322797	-0.0137167997259032	-0.0102595897177061	0.0397027287181115	-0.0128568257928784	0.0133573482143766	0.0143655042121995	-0.00623642512184547	-0.00209589023540803
OM11	OM19_R1.trim.fastq	OM19_R2.trim.fastq	Mother	OSUMother	0.204888265765253	-0.0246507268423227	-0.0147868041981683	0.0686267581266812	0.135924150391349	-0.0372605916284685	-0.0589309142202288	-0.0207010414252539	-0.0331623487398661	0.0299741807621623	0.00937058563945088	0.024577099722273	-0.061755865823589	0.0053860580742112	0.0302671261265667	0.0186922785274727	-0.0395392259563316	-0.0624261988197472	0.0239234008003403	0.00582728452910675	-0.0320063253692909	0.0500740925537964	-0.0330405462968231	-0.0368178421873886	-0.00673517244858603	-0.0184511297715998	0.0106083503621665	-0.0267545618233004	0.0731341782039637	-0.0328415339903591	-0.0316176738274709	0.0367075725662309	0.0273863423336374	-0.0284256227275314	0.0140881924370018	0.0225088416066181	0.0479627618147521	-0.00300431722388711	0.0564311113932606	-0.0082838386582273	-0.0196440317444312	0.0246330525711186	0.00538570827761189	-0.0220670477748831	-0.00463135839306734
OM12	OM20_R1.trim.fastq	OM20_R2.trim.fastq	Mother	OSUMother	0.276946358031241	-0.0483435135802896	0.0764928476192863	0.0596523762584895	0.120800441675602	0.00238381990965104	-0.0185350009116791	0.0276242132451431	-0.0929094588842837	-0.0304332612602078	0.0961562685216423	-0.0116113635818899	-0.0406194908345104	0.0330832489226544	0.00324747888371885	0.0175515929190816	-0.0706731967278353	-0.0357126134090278	0.0497322955617625	-0.0173744590958213	-0.00206247766583247	0.0459050973590236	-0.0563941185091755	0.00797733799750787	-0.00360767874784235	0.0227689127149505	0.0195496228988164	-0.0325975904252035	-0.0486314586976991	0.00865100730643776	0.0147004878068511	-0.00722159597764171	-0.0160895352763221	-0.0220252312690159	0.0187835774643614	0.00504236910011541	-0.0212006354140642	-0.0115478155854745	0.00522502059029141	-0.010834247064853	-0.00569488217619707	-0.0339428052969095	-0.00756840599761201	0.0105257788356991	0.00281645251581938
N1	Neo1_R1.trim.fastq	Neo1_R2.trim.fastq	Neonate	Neonate	-0.402021249796133	-0.0277927499412441	0.0204029776126676	0.00574504144389365	-0.0106591935448276	0.000851324861746872	-0.00359528850342709	-0.00254563347246869	-0.00186197059856223	-0.000898624769928852	0.00112707109570405	-0.00017011111705522	-0.000588933748936148	-0.00395938201869317	-0.00235272081917675	-0.00356843496444473	0.00563215371180007	0.00159753047945294	-0.00460786056112297	-0.000353147423733036	0.00274360212630114	0.000870289298438729	0.000911513976637053	0.00467535677740079	-0.00122005340885165	-0.00736797241146365	-0.00404877249755988	0.000135795121696103	0.00315221314894581	0.000105713564975736	0.00144128487372792	0.001164284854942	0.00559856749932524	-0.000600415769391405	-0.0018863356496314	-0.00703401306798132	-0.00743625793287935	0.000919671178983019	-0.0060345896215713	-0.00535143101910287	0.0027534459662943	0.00151143181567745	-0.00789505657548312	-0.00180194170698875	0.0118729345159246
N2	Neo2_R1.trim.fastq	Neo2_R2.trim.fastq	Neonate	Neonate	-0.402141524048418	-0.0287643244199588	0.0206950139826397	0.00555757162268126	-0.0108228727173468	0.000689951408128418	-0.00276285546160015	-0.00235848631416205	-0.00222687450209217	-0.000761980664590769	0.00106327467730932	-0.000163128036370567	-0.000123194546946255	-0.00393852917496572	-0.00290530301724247	-0.00338510612145747	0.00590784644615999	0.00201299349129704	-0.00447197151062914	-0.000031657775431029	0.00201195101845281	0.000933124809031081	0.000956227666691995	0.00333833015646692	-0.000408442951760142	-0.00675341077190265	-0.00426755582042713	-0.000164439340685846	0.00244251087682772	0.00082907461602696	0.000487008245514471	0.000575101941923717	0.00508571974569216	-0.00081987035900163	-0.00170539679150285	-0.00563968511726407	-0.00620731667832779	0.000600004010578048	-0.0068006628065606	-0.00559502923388042	0.00173431531846689	0.00158970925739005	-0.00612663034398624	-0.001803915810474	0.010828215852856
N3	Neo3_R1.trim.fastq	Neo3_R2.trim.fastq	Neonate	Neonate	-0.40306362509757	-0.0300271171560306	0.0213867346877633	0.00547074067514746	-0.0117979430475283	0.00223434276024335	-0.00271844013814515	-0.00299075654431658	-0.00309040520379779	0.00041259403108221	0.000775897785659192	0.000268473698895751	-0.000080164419614718	-0.00390319540680477	-0.00168077281730019	-0.00219000919462893	0.0047115751319678	0.00234990898249336	-0.00510706485259726	-0.000703414409192845	0.00131848635371817	0.000610902307293928	0.000975490298649693	0.00230092732722717	-0.00171018389197213	-0.00427386684003337	-0.00399323448321624	0.00092147272399778	0.0018241979490322	-0.000271195017750363	0.000247320342213631	0.000347376975375507	0.00398301691197127	-0.000175092746594586	0.000326026019427822	-0.00375854003350828	-0.00603478653222875	0.00059794701324635	-0.00513998719599586	-0.00349593051610857	0.00263537105426417	-0.0000327266565214434	-0.00305022828505651	-0.00231193702967157	0.00879492181916427
N4	Neo4_R1.trim.fastq	Neo4_R2.trim.fastq	Neonate	Neonate	-0.390157281021743	-0.027112875656773	0.0208833507075484	0.00753212650347717	-0.00915070801104462	-0.0012439492840966	-0.00367677504549553	-0.00266271590986823	-0.00210879112156911	-0.00490305944946854	0.00233723770082496	0.00171638504957988	0.00142081960219179	-0.00867165743487622	-0.000718482027028671	-0.00274081736113113	0.00763590121992429	0.0000380953841006467	-0.00308821934451706	-0.00297218164767086	-0.00105899253255669	0.000454269995575639	0.00170909459125259	0.00384252135929318	-0.0000961295272046925	-0.0095997964195197	-0.00772576535592929	-0.00233395183812197	0.00444179859299831	0.00251168100044073	0.00466162536457514	-0.00105823623344011	0.00794046715389856	-0.00365810039334233	-0.00484357367972695	-0.00331904013404403	-0.00580358692231222	-0.00352068753801079	-0.00446517808955889	-0.00766611679852718	0.00500953432474125	0.00143712770582005	-0.0046163914576725	-0.00462059049028544	0.0136802551126677
N5	Neo5_R1.trim.fastq	Neo5_R2.trim.fastq	Neonate	Neonate	-0.394299801087304	-0.0243391674678045	0.00825764782594582	0.00995851531964227	-0.00812451577579235	-0.0122876388761089	0.00567851884349895	-0.0000813264665603852	-0.0110614413004449	-0.00657790028220415	-0.00949288565471736	-0.0033751302578135	-0.00468747947665469	-0.00057918949275326	-0.0222700512296612	0.0107514670327706	-0.00662999828692647	-0.022569671759546	-0.00348487572400371	0.00414037118404756	0.00700423661582325	0.0178963178301835	-0.0190911876703101	0.0244163522819015	0.0130724493838719	-0.00881284051677662	0.00698410368860765	0.00000271959449025204	0.0054006486227151	0.00527690737816927	0.00298609121130763	-0.000646872251741133	0.0186213258407969	-0.0131954722598426	-0.00463989045110938	-0.00344660333215425	0.002877155166837	-0.0148424473638686	0.00436186765598293	-0.011136932571056	0.00894767902603709	0.00588090213435864	-0.00970534410746678	-0.00937124196730107	0.00306303520536035
SI1	Second1_R1.trim.fastq	Second1_R2.trim.fastq	Second_instar	Second_instar	0.164431610011097	0.145252227589818	0.0367988680568457	0.00166474792461541	-0.0540669663964704	-0.0318729953219614	-0.0477879910043106	0.0943185028910648	0.0429542696313849	0.005831463847193	-0.0160582312636695	-0.0450048515875651	0.027173423252876	-0.0201262523595968	0.0476835779563399	-0.00615010946314928	-0.0216899042512597	-0.0323420337224427	-0.047852537383446	0.044049189050957	-0.0365062320148296	0.0037968585024959	-0.0101522791910389	0.0396065732848369	-0.0788410962756007	0.0195858477289851	-0.00574997315580149	-0.0799757075771354	-0.00141458275699127	0.029044786313233	0.0201864438527818	-0.0249916101459927	0.00553461801228897	0.0299254912667267	-0.00123891701921126	-0.0120621929791458	0.0116088132863977	0.038147589426978	0.0085038843448207	0.017285644825937	-0.00940238786929451	0.0309142590568807	0.00577336175106031	0.0371812849312058	0.00605004668502687
SI2	Second2_R1.trim.fastq	Second2_R2.trim.fastq	Second_instar	Second_instar	0.222528600648315	0.046265968010657	0.0797711280416743	0.0260663215030709	-0.0385566309514851	-0.0563581025197018	-0.0499142925019633	0.0188594975894273	-0.0366406338442849	-0.0318212700239371	-0.0267086497412163	-0.034911978761764	0.0589639426768955	0.0469666395047454	-0.0563814100484171	0.00382564881322361	0.0366024282389554	0.0219495122809427	-0.0361933025144911	-0.00082629178970188	0.0267431034645817	-0.0406920762968996	0.0218791713786543	0.00605925559395018	-0.0201492863622542	0.0129076145157718	-0.0449059817862712	0.0180626880341283	-0.0283190109747911	-0.0937942885340257	0.025700517827895	-0.0615553916776464	-0.00585296772568614	0.0117245993174907	0.0203717823742223	-0.0121160057518911	0.0171936025676249	0.0184034446628876	0.0544479694728524	-0.0141586705355404	-0.0269851005079265	0.0312678568334569	-0.017502573141353	-0.0173161739532666	0.0143616316003927
SI3	Second3_R1.trim.fastq	Second3_R2.trim.fastq	Second_instar	Second_instar	0.173370321973998	0.143197411378563	0.0201195933059651	-0.0560015655272142	-0.0856552946379641	0.0754689471844799	-0.078943264693385	0.137950539414336	0.044305658604418	0.0578224552377014	-0.0274946499563188	-0.021457003879593	0.0518312819960142	0.0862412238913015	-0.00784638265606852	0.0492309819504719	-0.0344919047861563	0.0260870227569895	-0.00560441618288951	0.0334033450151378	-0.0670097577610239	0.0203768939085746	0.00341045911352274	-0.0222194822962522	-0.00909047878101234	-0.01796163039263	-0.0171447383726334	0.0225439759482703	0.0125293878302328	-0.0121776504041664	-0.0632576565272055	0.0192580475835686	-0.0012033826771469	-0.00047594664794344	0.020790698148495	-0.00204239522953355	-0.0385441652408588	-0.0169021936411809	-0.0488253254083893	-0.0401744529661009	-0.0176006044498869	0.00997345093278259	-0.0153898034063586	-0.0164010081740304	-0.0157442451794904
SI4	Second4_R1.trim.fastq	Second4_R2.trim.fastq	Second_instar	Second_instar	0.208721189364725	0.136387400792116	0.00997575874055657	-0.0589411527280403	-0.0875612216096581	0.150495599682992	-0.0550765453168843	0.150801691407715	-0.0216580808477313	0.0494093794236209	0.0167526569270392	-0.0299887054836608	0.0524026833503178	0.0489133795132103	-0.0321431510544816	0.0335984702907881	-0.0418158678047521	-0.00288230652421633	0.00749133942565723	0.027460165429118	-0.0430589451470525	0.00798488343311712	0.0384587605434843	-0.021535369869002	0.0356494344571707	-0.0645211071027059	-0.0421448216132376	-0.0211749568576329	0.00142516650046177	-0.0156650287969981	0.0516107195539132	-0.0135065922364467	0.00423353450440945	-0.0153791722755311	-0.0258121881405552	0.0326452952616194	0.00339711174180034	-0.00305476905989331	0.00860764088509746	0.0357894558401538	0.0233459180892306	-0.0225326974463849	-0.006270677751655	-0.00192368215623303	-0.00334376924982685
SI5	Second5_R1.trim.fastq	Second5_R2.trim.fastq	Second_instar	Second_instar	0.246990475397484	0.128249979425616	0.0291030042797725	0.0203933462045455	-0.0878725302213788	0.160313628887861	0.0832516773465017	0.00050642458880612	0.0442447446026407	-0.014250241354079	-0.0488266351350131	-0.00662298638648032	-0.0118900738736305	0.00737685970725489	0.0376801099291087	-0.0402492178314803	-0.0606928547692999	0.102753095088871	0.03660303261219	-0.0743608102748529	0.036323511877268	0.0353889407733869	-0.027407374690281	0.0927973035682586	-0.00770960475066807	0.0429946666807408	0.0448638530448275	0.0100347756143411	0.0225606227903791	-0.0453027451604767	0.0205181318795009	0.0061593278035064	0.0171375014349668	0.0429003333819195	0.00844039163519166	0.0343254545547663	0.00123861989098647	-0.0357927231885439	0.00623891640724833	-0.00335360709412741	-0.00996294510401473	0.0076150028683095	0.00481973691401807	-0.00548848007962079	-0.0154397930992396
SI6	Second6_R1.trim.fastq	Second6_R2.trim.fastq	Second_instar	Second_instar	0.0609250339699862	0.0529905067357556	-0.0943739881917017	-0.0421411076196672	-0.00126451498887187	-0.0643390202882802	-0.0256614333438623	-0.0624872900031802	0.0793219643230654	-0.102437771420773	0.091175267116222	0.0466118101990013	0.0775493130319269	-0.134570359279253	0.00062971973278406	0.0654404833471015	-0.0572830883378712	0.0258914909793181	0.0170990257188753	-0.0100437138979151	-0.0155067007915586	0.0012794070711504	0.0496780821099786	-0.0499616235246741	0.0313764790153918	-0.0348576466158656	0.0356626551924831	0.0305460191531349	-0.0189012738092928	-0.0379907226315911	-0.010521792715856	-0.0169328915390491	0.0202413979365147	0.0255087514192058	0.000473467159535435	0.0208676295115662	0.0351508084145155	0.0133789671674496	-0.0357223215112428	0.00116178185846237	-0.0363449104757356	-0.00314183819115635	0.0194817848534155	0.00664979410425606	0.00410317802858836
SI7	Second7_R1.trim.fastq	Second7_R2.trim.fastq	Second_instar	Second_instar	0.184513921689361	0.0769868326375851	0.0380618904514494	0.0720095958134118	-0.0467994630162889	-0.0387993770147352	-0.112118645310816	-0.0688577888544434	0.00768862388624563	0.00313843455974829	-0.0281818837759576	-0.023594357115925	-0.0734029413075791	0.0190017870530356	0.0699438698990494	0.0031348047746627	-0.0267578016074455	-0.0258631438355442	-0.0115610813015452	-0.00813352445699303	-0.0289064527908851	-0.0215095020701134	0.0551090407375496	0.0416171402929811	0.00347873710537155	0.0197756228124518	0.00611005737184721	0.00406551134882468	0.0417663697327166	0.0165377153448845	-0.00726093094116757	0.00715873084926548	0.0153068918322781	0.000428791817125531	0.0708288162403082	0.0366911131483625	0.00327309567058889	0.0468383907224091	-0.0432287455261545	0.0054772463917264	0.00401601994097374	-0.0183526640091463	-0.0169412574003678	-0.0079743435880722	0.0364888761245396
SI8	Second8_R1.trim.fastq	Second8_R2.trim.fastq	Second_instar	Second_instar	0.140483307358615	0.0787895982256921	-0.00716554190175662	-0.0184898978374415	-0.019322230891156	-0.116205107466719	0.0145312954180645	-0.00272748500101424	-0.0685135014814262	-0.010722787993757	-0.154102803017322	0.0153224779566959	-0.00149941590732709	-0.0430519488183164	-0.00455276518144831	0.0945534870934241	-0.00858587254746667	-0.0173540908287601	-0.0281927915084293	0.0171281119466719	0.021284004896101	0.0189460591311212	-0.0248177032807323	0.0145606388999757	-0.0000963788055344285	-0.0236690413970895	0.00594655043317708	0.0225446557182244	-0.00537064210300428	0.0000262069510123958	0.0338777055814007	-0.00187388396154237	-0.014031535647441	0.0100389058636127	0.00498261012204406	0.011035924073024	-0.00268427756251103	-0.00904822474903908	-0.0131508107084638	-0.00256321324192672	0.0242480318384816	-0.0128777096663231	0.0157246917181822	-0.0160793682551371	-0.0103878026523331
SI9	Second9_R1.trim.fastq	Second9_R2.trim.fastq	Second_instar	Second_instar	0.238464161757852	0.131014742633212	0.102914176545849	0.0146366867985271	-0.0892962665998522	0.0710864409137702	-0.0785784739734984	-0.0230073550857758	0.0339761498140479	-0.00279602686552086	0.0418949815412728	0.0101530916537767	-0.0817553010091074	0.0326463731878581	0.0149376793619719	0.0234455349242174	0.0218706315314918	0.027379851920561	-0.048802628263963	-0.00938350535478198	0.0303244612866848	-0.00563994999465976	-0.0427401211956482	-0.0427508029018189	0.00022025112823726	0.0193694256424486	0.00425751169407779	0.0247668334665213	-0.0562445026027532	0.0180895645686431	0.0593927447391745	-0.0206631021588461	0.0485069333472841	-0.0415805087643544	-0.0300570625487116	0.0192711375862684	0.0270987961936803	-0.0168521504431028	-0.0124091218872127	0.0194240222565976	-0.0066089834833373	-0.0180323877638839	0.00517755381933745	-0.00122904986757826	0.0232469589172085
TI1	Third1_R1.trim.fastq	Third1_R2.trim.fastq	Third_instar	Third_instar	-0.0146790181174623	0.108919017420324	-0.0335751179060355	-0.064619653415857	-0.0916900021297885	-0.0276132584167044	-0.0669849938002926	0.060650785431404	0.0952805618578415	-0.11816714540184	-0.0214849527043352	-0.0099029188196301	-0.0226640025298308	0.023225025299206	-0.0251459771474566	-0.0195923403104561	0.0470611039583443	0.00202532365019852	-0.0366171796544432	-0.0269684084091007	0.0192942515300338	-0.0165304172441622	-0.0137729082523523	-0.0179270133444891	-0.0494655818259224	0.0186931595806656	-0.00406257569685987	-0.0367206918355955	0.0501663050865578	0.0522791539232724	-0.0214212541703785	0.00904150156905584	-0.00353741085852461	0.0132173758387943	-0.0451325519334053	0.0108112822090615	0.00401583112188569	-0.00250666144247677	0.0154724286718267	0.00162486174616427	-0.0242121268283974	-0.036388611673119	0.0313522104742172	-0.0505284716631191	-0.00107846099244459
TI2	Third2_R1.trim.fastq	Third2_R2.trim.fastq	Third_instar	Third_instar	-0.0215909168726539	0.147230098664533	-0.10453044841664	-0.0581795393975867	-0.0352870066811418	0.0114828370638024	0.00741818447968466	0.0537446970068717	0.0933306614507729	-0.112330790398029	0.0269926881433917	0.00156208883463358	-0.0117241775344312	0.0416838342235455	-0.0436621657912706	0.00507309840842777	-0.00797789765125161	-0.0355594015604279	0.0475896187519756	-0.0274752923344248	0.0190792153390644	0.032978159144914	-0.00895508010802596	-0.044022631597451	-0.0237063467443278	0.00520187658880443	-0.0405814197769633	-0.00510109529544851	0.00150115036689508	0.0240873749724023	0.0000384267882211388	-0.00861618050899887	-0.0574486175835757	0.0243101841978387	0.0716554630114079	-0.00689681863866132	0.030201463862265	-0.0442291313781393	0.00604022605052708	-0.000624472675830116	0.0119522229081185	-0.0122747531945761	0.00387627172755076	0.0400004037357584	0.00730836318888378
TI3	Third3_R1.trim.fastq	Third3_R2.trim.fastq	Third_instar	Third_instar	0.118102708561163	0.134101144226668	-0.0357583522488714	-0.0297835687039244	-0.0164376746426374	0.0610991443682935	0.00731891955901669	-0.0596871255888905	0.144467385900804	0.0946798439173996	0.0143336469058285	0.170874579129676	0.0327282990946919	0.0680085896176561	0.0519538324810715	0.0282803010170259	0.0159973283659592	-0.0864018535586373	0.0469207512919305	-0.0385518674969494	0.0408031031088936	-0.00167951287781677	0.0161342806567818	0.0439070973692525	-0.0256039527571458	-0.0302666376274682	0.0276368935594063	-0.0142916594151828	-0.012937664611475	-0.0480765681160634	-0.0210781658578722	0.00791673091581648	-0.0158190774641092	-0.00488824717605515	-0.0227921336718193	-0.0399044523052984	-0.00953948896343335	0.028357111063803	0.00999274790237929	0.0317158442129158	0.0190932680994483	-0.0106000151952036	0.00963243506630772	-0.00306071676794924	0.00332289689184539
TI4	Third4_R1.trim.fastq	Third4_R2.trim.fastq	Third_instar	Third_instar	0.167066215016852	0.143925447962556	0.0229807045838899	-0.00915993813343812	-0.00118675884284774	-0.0557784504172007	0.076424695335745	0.0424625440612069	-0.079794324962224	0.0141371362851773	-0.00738316895012631	0.0185852239941088	0.0710362676447156	-0.0634629214861215	0.021873613692049	0.0157628941120539	0.049323574240901	-0.0371227806953572	-0.0086748908261597	-0.0564000953945048	-0.0189032116589224	0.0180020401961563	0.00955352660923726	-0.0359013793775965	-0.0164802758417414	0.0566863400811932	-0.0264916277606564	-0.0232741263810735	0.00758602259791033	-0.0509437201258657	-0.0170997160458712	0.0314020243313239	0.00803503153069231	-0.0220921296790697	0.0145487265953655	0.00585805394209944	0.00393790644632234	-0.0119836413958433	-0.00768854467618179	0.0217879794221694	0.00956606767750652	-0.0200354770385232	-0.0134994140221465	0.00580575872051051	0.0245301960092699
TI5	Third5_R1.trim.fastq	Third5_R2.trim.fastq	Third_instar	Third_instar	0.158704231074543	0.08274488971646	0.0264260320704973	0.0164819338802071	-0.00471838088776256	-0.0352250783743549	-0.107900449485984	-0.0791936513893337	0.0651057391359098	-0.0286610084147068	0.0467613985328199	-0.0242679850422134	0.113118785566893	-0.0447336157390552	0.0783154303098139	0.0320839512497125	-0.0052237088580653	0.0358150087909981	0.0275323146434394	-0.0109827094874657	-0.00424111437400066	-0.0606244437820177	-0.0272096380935424	0.0404677658314857	0.0679567907107554	-0.00263151493872388	-0.0612632728118851	-0.0319198764513021	-0.00754286064628892	0.0303637086712175	0.0419953637594225	0.0611337470519881	0.0122488140691564	-0.0227429177326944	0.0171614752557255	-0.0168256121835888	-0.0340968508082853	-0.0106222876280388	0.033648945240433	-0.034823819700398	0.0136083752798088	0.0147843817350074	0.0168961583944113	-0.00340808698730634	0.00700468744311306
TI6	Third6_R1.trim.fastq	Third6_R2.trim.fastq	Third_instar	Third_instar	0.150722014957072	0.194741738272531	0.0285192337388078	-0.0017820437153602	-0.0846996623472347	-0.0679360850554954	0.0876277764498411	-0.0147711557012085	0.0194339310683013	0.0652208472250717	-0.0485114401846638	0.00143815080365605	0.0139184201359388	0.0190488368670512	-0.0746216297188488	-0.0267403160386787	0.0241561848499704	-0.0150562769350887	0.0146117326625058	0.0425000485108253	0.00196157008823576	-0.0261466032586163	-0.0364563634971143	0.0306106966441917	0.0569658939846054	0.0204301382383423	-0.00704296135144317	-0.0463134662376083	-0.0149661875651368	0.0142833187006968	-0.0410551258601655	0.0243174889718027	0.0233769301629417	-0.0222293736626926	-0.0283004166226201	-0.00555929908566889	0.0326537161663565	-0.0236971885212145	-0.0386723794059131	0.00326731978989339	-0.0453854305430584	0.0198402644195561	0.00023027293976588	0.0144800556842649	0.0123684171114231
TI7	Third7_R1.trim.fastq	Third7_R2.trim.fastq	Third_instar	Third_instar	0.27037498667806	0.112840405555706	0.0576839306722993	0.0144078135857822	-0.0486308297311764	0.0277082367477315	0.132676608731274	0.0452088126348657	-0.114566890712761	-0.0189809308500065	0.0553239097394769	0.0180381694603609	0.0587123770688424	-0.0931636209283375	-0.000471458598701358	0.00136771047581812	0.0487424788204669	0.00643816194408795	-0.0208501684329306	-0.0472194653881036	0.0225430901272771	-0.0122760275244803	0.0398623547859174	0.0116444409049839	-0.0757915904702023	0.0209351088645722	-0.0135334893987442	-0.00800785750691492	-0.0104070916668401	0.00635026026942468	-0.0157921177996897	0.0478868252673928	-0.00667867241442186	-0.0420950932033647	-0.0000391595870458858	0.0217701319015594	-0.0123386208512747	-0.0117645739119817	-0.00450658788834103	-0.00239992785834535	0.00258575720612977	0.000139966964933722	-0.00526065475263231	0.00084934707123399	-0.0160608090058614
TI8	Third8_R1.trim.fastq	Third8_R2.trim.fastq	Third_instar	Third_instar	-0.0998400624086546	0.0457904864090583	0.0334639839081795	0.00187863895324918	-0.0358819595419663	-0.0306180387462419	-0.0210387720626979	0.0369186074866373	0.0369575839417729	-0.0941116702129533	0.00615510082474092	0.0175110762864108	-0.0128753756601016	-0.0372496276830645	0.0353171365883131	-0.0677644361684895	0.0525758734212821	-0.0156639049097323	-0.000164115615175527	-0.00568913908948187	-0.0173827341712783	-0.00859515453383477	-0.0672322442762738	0.0306083784978295	-0.0324552080678032	-0.0648224428371148	0.0223047358116902	0.0167669701577487	0.00805477982173632	-0.0222677506746574	0.00187472520517767	0.00157723711502426	0.0146273666600362	-0.0108269391348753	-0.0162246374814114	-0.017602425579809	-0.00322207885072035	-0.0153980724947561	-0.0392549479755656	-0.00378409856145376	0.021461236023704	0.0238245918961077	-0.0270209266055281	0.0163906454799025	0.0105704888744483
TI9	Third9_R1.trim.fastq	Third9_R2.trim.fastq	Third_instar	Third_instar	0.216207927590431	0.0684498931629631	-0.0159919175160452	0.0362902419000614	-0.117504611626866	0.136069756282168	-0.0276480047257706	-0.0586695279640043	-0.0395480836845924	-0.0304924638107844	-0.11709069962846	-0.0279433820995145	-0.0236949072193654	-0.0931900588027551	-0.0165812849560899	-0.0917593246125679	-0.146730937674947	0.0143575659357025	0.0450681635265903	0.011808472492884	0.0382895910010553	-0.0263023042812616	0.00628737047207267	-0.0774008488266809	-0.0129949146296871	0.00553339968300938	-0.00270935805599546	-0.0239342092549733	0.0138555766474825	-0.011713468462972	-0.0114469419078535	-0.00101560970907086	-0.021511621883915	-0.0291592356831235	-0.0212532124425328	-0.0593330317814831	-0.00414219150374596	0.0226667890001621	0.000623709127876061	-0.0156877914558954	0.00790054573748661	-0.00501731971776331	-0.00195419692087244	0.000069098846162732	0.00991436671822626
TI10	Third10_R1.trim.fastq	Third10_R2.trim.fastq	Third_instar	Third_instar	0.01993304641363	0.180501167443069	-0.0670503347628404	-0.0106151540103372	-0.0725176127154628	-0.0860300209145565	0.0801792054594156	0.0174544696420535	0.0607268095203208	-0.0544043066758152	0.000695585263283747	-0.0020368311522954	-0.090290094626166	0.0465325144964018	-0.0470419196667774	0.0572283286720025	-0.0590178975714327	-0.0167435532878027	-0.0321946022786682	-0.0239705027706992	0.0761244389568152	0.00974120543238336	-0.00353233474457692	0.00196622827773866	0.0554318460950071	0.0364752428676943	0.0186720044334296	-0.00319989954376937	-0.0331489371275699	0.00845761143375502	-0.00706153367478859	0.00776875427407998	0.0204171880770417	-0.0082872506783022	0.018264127196614	-0.00359027660762984	-0.0488249268649278	0.0265808204466115	0.0122816338970967	0.0146230787051635	-0.00368679309037649	0.0268322186778386	-0.022783591559981	0.000261792481599817	-0.00462251241036879
TI11	Third11_R1.trim.fastq	Third11_R2.trim.fastq	Third_instar	Third_instar	0.144135695543302	0.104632883626856	0.0351772252605954	0.0278176954925436	-0.00425760512401831	-0.134032313893636	0.0546387740255971	-0.146089843358729	-0.0237301622390798	0.0948768700688015	0.0233810475762776	-0.0660773636586001	-0.0111226667515061	0.040220459462124	-0.0205578288923011	0.00203507490685986	0.0132010842266913	0.119738655258858	0.0480878315435774	-0.0814590625283016	-0.0131111918420453	0.00833238045705265	-0.046393710916494	-0.029074519582892	-0.0318282414043977	-0.070456322778969	-0.0522655128402144	-0.0244903264126198	-0.0132887349278826	0.0212672680584923	-0.0332452966470787	-0.0115974346651452	0.019698021816636	0.0463340894725595	0.00507580854238605	-0.0244423865123248	0.019447574700276	0.0138560246279729	-0.00249186419187857	0.0133737828791676	0.0121670587429957	-0.0201514194334093	-0.019498577766432	-0.00492972243749182	-0.00571043650204793
TI12	Third12_R1.trim.fastq	Third12_R2.trim.fastq	Third_instar	Third_instar	0.117045084474885	0.166552709207102	-0.0965858804110055	0.0202093973919132	-0.0114998297895918	-0.027290823711872	0.0978755891872774	0.00418133825298092	0.0573816309196371	0.110824034047581	0.0389074440927237	0.0209684639044155	0.00570911539903411	-0.0571662129297659	-0.00171683583217605	-0.0655998561552716	-0.009845636916396	-0.0344034153548815	0.0442912314498683	0.0948017769223714	0.038656162251953	-0.0813447617261276	-0.0587301635678187	-0.0201979055605896	-0.0228850087858422	-0.0114149109827292	-0.0111475592579782	0.0361548489598676	0.000813965589233975	0.0228851793374405	0.0337813832067424	-0.00197957671109906	-0.0317800259523879	0.00748069987374633	0.0293274982028087	0.059994792839746	0.000361374742949583	0.0227632632343794	0.00106088614609275	0.00746924772343852	-0.00487526269456292	0.00307637318468748	-0.0172941432996273	-0.0126658397539232	-0.0264003609013167
TI13	Third13_R1.trim.fastq	Third13_R2.trim.fastq	Third_instar	Third_instar	0.186585962990782	0.119942681746343	0.092591366468275	-0.00426996586324573	-0.0826278882500541	-0.0871291529987744	-0.0261630037067931	0.0123497977812012	-0.022544394016299	0.0223669513361256	0.0518243091585624	0.00292985360057869	0.0288951936345524	0.0741125369687489	-0.0197827579729575	-0.0699667143315976	-0.0143853290009153	-0.02434549457114	-0.0404231550283238	-0.0368936009849556	-0.0197686059843796	-0.0243477525356087	0.000674389316169348	-0.0819152039427402	-0.0168161120935753	0.00189045623264458	0.0499752472945502	0.0865624944827034	0.0327140578336377	-0.00030005047008453	0.0177577434045923	0.0559193069721593	0.0492828571407154	0.0232919601304036	-0.00933080934521023	-0.00843351138861578	-0.0247488333463288	0.0104844190499967	0.0291756337696649	-0.00854974281683452	0.00780088826153236	-0.0035604401575728	0.00374313094044477	0.03143011503051	-0.0092902249476685
TI14	Third14_R1.trim.fastq	Third14_R2.trim.fastq	Third_instar	Third_instar	0.091806226313387	0.128351969792735	-0.0025453413377315	0.00882589515093689	-0.0323612433624304	-0.0469599228872978	-0.00108766742204693	0.0264379382635598	0.0178693193196837	0.00941232103897099	0.0243016447508163	0.0700463194044315	-0.0245323105370597	-0.0339529731121701	0.0238230244908861	-0.108783328460378	0.033330063133341	0.0170358951689929	-0.0771035455933877	-0.0166579728628178	-0.0032726388383957	0.0422180206174415	0.0630085283717872	-0.00274694735965288	0.028989430119461	-0.0238042509068523	0.0231655940041911	-0.0279470880191637	-0.0671505051610177	0.0214526263498223	-0.00635672835159747	-0.00879826822440716	-0.032382466991673	-0.00362049913481611	0.0131101426055348	0.00226436808470545	0.00484986909091645	0.0230570392884034	0.0125541418957773	-0.0560595957915553	-0.00329927186593047	-0.023294899855889	-0.0102926463267108	-0.0197383130796671	-0.0148923753415971
TI15	Third15_R1.trim.fastq	Third15_R2.trim.fastq	Third_instar	Third_instar	0.201982268047282	0.00917368947364682	0.0428369009180179	0.0443361715097382	0.00136354561039222	0.00729431349498292	-0.164524722754095	-0.0797626203241843	0.0497814357727909	0.0519585255590605	-0.000121976030039726	0.00924213481740551	-0.0503746668364669	-0.0696468554541064	0.00501693976795208	-0.0444749104033318	-0.000675024698894151	-0.0190732766748681	-0.0792074292998471	-0.0227534798106472	-0.0685702226842814	0.0400517031475318	-0.0522796050618988	0.0235733221331749	-0.0149398590377033	-0.0122942618692534	-0.0241638117483208	0.0501072079903994	-0.0386836004829597	-0.0200322714543927	-0.0303080311092932	-0.0186546853670155	-0.0484227995345056	-0.0150554475978288	0.0121350444235619	-0.00542831388957141	-0.0258535707014568	-0.0400737218479574	0.0070961199468271	0.0264716673302355	-0.012045577808079	0.0157942880022255	0.018515511790049	-0.00510992849290273	-0.00580428398031889
TI16	Third16_R1.trim.fastq	Third16_R2.trim.fastq	Third_instar	Third_instar	0.229616064083266	0.0804271793094716	0.0129968016238224	-0.0746783723325085	-0.0512245747137014	0.194265021649836	-0.0787662793201079	-0.0947594819596113	-0.13922786527277	-0.0337673534098576	-0.00954437486191644	0.122388026855939	-0.010598516426426	0.0403453475503354	0.0113689636558895	0.0728311116675802	0.0884060450553582	-0.0149402921784334	0.0220126550249692	-0.00311089591847003	0.0415463263027426	-0.0536351927792901	-0.00478816970234341	-0.0456245768042477	0.0103072235738254	-0.0281500216321184	0.0257461615870126	-0.0258924077318494	0.00412218018083796	0.0354836409460973	-0.0123818973166545	-0.0179367576324459	-0.00917507901676493	0.0304491383895417	0.0138415291227069	0.00835166665303811	-0.0019173736166806	-0.0134890475869073	-0.000349920179107408	-0.0280950195693149	-0.00716191668228266	0.0328771421058358	-0.00418173756238219	0.00516613783979679	-0.000121694529503692
[truncated: 17 more columns]
