# Supplementary material for: Matrotrophic viviparity constrains microbiome acquisition during gestation in a live‐bearing cockroach, Diploptera punctata
Source: Ecol Evol. 2019 Aug 22;9(18):10601–14. doi: 10.1002/ece3.5580 (PMC6787804; doi:10.1002/ece3.5580)
Supplement: Supplementary file 4 [file ECE3-9-10601-s004.zip › Supplemental data files 2/overall comparisons/alphadiv.txt]

SampleID	ForwardFastqFile	ReverseFastqFile	TreatmentGroup	Description	Reads	Shannon	Chao1	ACE
LLE4	VLLE_R1.fastq	VLLE_R2.fastq	Embryo	UCEmbryo	12478	0.444294606587803	858.230769230769	833.095547014968
OE8	OE15_R1.trim.fastq	OE15_R2.trim.fastq	Embryo	OSUEmbryo	16328	0.585076382846405	1336.07692307692	1571.89446393825
OM11	OM19_R1.trim.fastq	OM19_R2.trim.fastq	Mother	OSUMother	16544	4.48383283553656	1864.34507042254	1819.37807171281
LLM1	LLM2_R1.fastq	LLM2_R2.fastq	Mother	UCMother	16662	4.46610512682914	1372.82222222222	1352.85745766532
OE10	OE17_R1.trim.fastq	OE17_R2.trim.fastq	Embryo	OSUEmbryo	21064	0.620886715419823	2081.17647058824	2411.0173048998
LLM9	LLM10_R1.fastq	LLM10_R2.fastq	Mother	UCMother	22112	4.44314945681587	872.25	844.893607276405
OM4	OM11_R1.trim.fastq	OM11_R2.trim.fastq	Mother	OSUMother	22873	4.95951705808877	2358.16666666667	2222.05390343274
OE11	OE19_R1.trim.fastq	OE19_R2.trim.fastq	Embryo	OSUEmbryo	23685	0.546607704567221	1461.0625	1629.02247089639
LLM3	VLLM_R1.fastq	VLLM_R2.fastq	Mother	UCMother	26714	4.64140916100372	1422.58474576271	1411.22586029669
OM2	OM2_R1.trim.fastq	OM2_R2.trim.fastq	Mother	OSUMother	27378	3.09671346361826	1901.57009345794	1817.42630526568
OE7	OE14_R1.trim.fastq	OE14_R2.trim.fastq	Embryo	OSUEmbryo	28277	0.464450326183315	1095	1215.64203502265
OM3	OM4_R1.trim.fastq	OM4_R2.trim.fastq	Mother	OSUMother	28444	4.77056526024666	1381.79411764706	1383.39313203377
LLM2	LLM3_R1.fastq	LLM3_R2.fastq	Mother	UCMother	30377	4.56650232222767	1398.97637795276	1392.5719124085
OE4	OE11_R1.trim.fastq	OE11_R2.trim.fastq	Embryo	OSUEmbryo	32517	0.458493395673206	1300	1296.73460905217
OE9	OE16_R1.trim.fastq	OE16_R2.trim.fastq	Embryo	OSUEmbryo	35612	0.475817759189265	1324.68181818182	1376.54342987629
LLM4	LLM5_R1.fastq	LLM5_R2.fastq	Mother	UCMother	36727	4.96362347553566	1142.99065420561	1090.4118869307
OE6	OE13_R1.trim.fastq	OE13_R2.trim.fastq	Embryo	OSUEmbryo	37210	0.383354491627482	1252.05555555556	1195.75002595156
OE12	OE20_R1.trim.fastq	OE20_R2.trim.fastq	Embryo	OSUEmbryo	37315	0.495961482393807	2650	2238.853944222
OM1	OM1_R1.trim.fastq	OM1_R2.trim.fastq	Mother	OSUMother	38423	2.84539139987738	1514.90099009901	1452.65236510794
LLE7	LLE8_R1.fastq	LLE8_R2.fastq	Embryo	UCEmbryo	40949	0.3708524603199	422.555555555556	420.687701019041
FRI3	Fourth3_R1.trim.fastq	Fourth3_R2.trim.fastq	Fourth_instar	Fourth_instar	41502	4.6774277579675	3169.87943262411	3103.00980545966
OE3	OE4_R1.trim.fastq	OE4_R2.trim.fastq	Embryo	OSUEmbryo	42352	0.522375468514119	1390.11111111111	1383.60316212398
OE1	OE1_R1.trim.fastq	OE1_R2.trim.fastq	Embryo	OSUEmbryo	44050	0.494731229526903	1896.3	1788.36447801438
N4	Neo4_R1.trim.fastq	Neo4_R2.trim.fastq	Neonate	Neonate	44185	1.06942936796589	2794.23076923077	3462.59584079999
OM5	OM12_R1.trim.fastq	OM12_R2.trim.fastq	Mother	OSUMother	48673	4.40386536622493	1889.76	1769.85048963032
OE5	OE12_R1.trim.fastq	OE12_R2.trim.fastq	Embryo	OSUEmbryo	48930	0.458351080700109	1724.66666666667	1476.35639344262
LLE6	LLE6_R1.fastq	LLE6_R2.fastq	Embryo	UCEmbryo	48956	0.211247859846803	359.25	414.223006535948
N5	Neo5_R1.trim.fastq	Neo5_R2.trim.fastq	Neonate	Neonate	49642	0.993458455753091	3443.09090909091	3350.11685610814
OE2	OE3_R1.trim.fastq	OE3_R2.trim.fastq	Embryo	OSUEmbryo	52201	0.484658683285005	1747.10526315789	1525.6814444224
N3	Neo3_R1.trim.fastq	Neo3_R2.trim.fastq	Neonate	Neonate	52527	0.79976338072571	2981.34482758621	2970.46853165475
LLM5	LLM6_R1.fastq	LLM6_R2.fastq	Mother	UCMother	54027	4.44415869819153	1262.96992481203	1231.87462090823
TI5	Third5_R1.trim.fastq	Third5_R2.trim.fastq	Third_instar	Third_instar	54605	4.36710600868486	2507.60869565217	2406.98919478991
TI4	Third4_R1.trim.fastq	Third4_R2.trim.fastq	Third_instar	Third_instar	56151	4.37482733551816	3069.0157480315	2894.00081046659
N2	Neo2_R1.trim.fastq	Neo2_R2.trim.fastq	Neonate	Neonate	57490	0.838443923291117	2308.27777777778	2482.04668653277
SI7	Second7_R1.trim.fastq	Second7_R2.trim.fastq	Second_instar	Second_instar	59921	4.47052630803877	3395.23529411765	3136.62432336078
N1	Neo1_R1.trim.fastq	Neo1_R2.trim.fastq	Neonate	Neonate	63703	0.842839756725752	3449.55555555556	3104.55357378782
TI11	Third11_R1.trim.fastq	Third11_R2.trim.fastq	Third_instar	Third_instar	64154	4.15197940574334	2460.15748031496	2564.16625645005
SI8	Second8_R1.trim.fastq	Second8_R2.trim.fastq	Second_instar	Second_instar	65901	4.28371322067633	2794.9296875	2638.99376756003
FI9	First9_R1.trim.fastq	First9_R2.trim.fastq	First_instar	First_instar	65969	4.33834097379383	2795.81896551724	2621.47440145676
TI3	Third3_R1.trim.fastq	Third3_R2.trim.fastq	Third_instar	Third_instar	70246	4.18995409294435	2834.05434782609	2528.07224895621
TI8	Third8_R1.trim.fastq	Third8_R2.trim.fastq	Third_instar	Third_instar	71420	3.23517039587516	2790.93103448276	2617.60583362245
OM6	OM13_R1.trim.fastq	OM13_R2.trim.fastq	Mother	OSUMother	71782	4.64547695082911	1997.29411764706	1917.25193599546
OM8	OM15_R1.trim.fastq	OM15_R2.trim.fastq	Mother	OSUMother	72600	4.63370029815276	1924.37410071942	1832.44590396455
TI15	Third15_R1.trim.fastq	Third15_R2.trim.fastq	Third_instar	Third_instar	75005	4.49175071015235	2604.9	2651.99911789555
SI1	Second1_R1.trim.fastq	Second1_R2.trim.fastq	Second_instar	Second_instar	75222	4.46338155098783	2664.10687022901	2565.67189333196
TI12	Third12_R1.trim.fastq	Third12_R2.trim.fastq	Third_instar	Third_instar	75484	4.11895320652928	2374.94915254237	2365.61720999878
OM10	OM17_R1.trim.fastq	OM17_R2.trim.fastq	Mother	OSUMother	76088	4.69213426056807	2053.77941176471	1939.68792632336
SI3	Second3_R1.trim.fastq	Second3_R2.trim.fastq	Second_instar	Second_instar	76181	4.49694006117512	3053.50495049505	2659.02453288559
FRI5	Fourth5_R1.trim.fastq	Fourth5_R2.trim.fastq	Fourth_instar	Fourth_instar	77362	4.55378429700729	2593.29166666667	2671.45076015234
FRI4	Fourth4_R1.trim.fastq	Fourth4_R2.trim.fastq	Fourth_instar	Fourth_instar	78294	4.13560418489211	2753.33333333333	2691.54786122292
TI1	Third1_R1.trim.fastq	Third1_R2.trim.fastq	Third_instar	Third_instar	79272	3.71076891380092	2848.08474576271	2731.53033976889
FRI6	Fourth6_R1.trim.fastq	Fourth6_R2.trim.fastq	Fourth_instar	Fourth_instar	81475	4.80308550047985	3113.04929577465	2973.41961689883
TI10	Third10_R1.trim.fastq	Third10_R2.trim.fastq	Third_instar	Third_instar	81858	3.75696080927881	2280.7027027027	2185.51752440847
LLM7	LLM8_R1.fastq	LLM8_R2.fastq	Mother	UCMother	82653	4.8364243280395	1219.24561403509	1177.57789444639
TI7	Third7_R1.trim.fastq	Third7_R2.trim.fastq	Third_instar	Third_instar	83596	4.75003703948615	2739.31932773109	2480.87089714478
FI5	First5_R1.trim.fastq	First5_R2.trim.fastq	First_instar	First_instar	85225	3.52621278961394	2361.88888888889	2278.20859755728
OM7	OM14_R1.trim.fastq	OM14_R2.trim.fastq	Mother	OSUMother	85700	4.50947861062161	2170.208	1964.3555718592
FRI2	Fourth2_R1.trim.fastq	Fourth2_R2.trim.fastq	Fourth_instar	Fourth_instar	87086	4.47127248963654	2470.95833333333	2424.50554590243
LLE5	LLE5_R1.fastq	LLE5_R2.fastq	Embryo	UCEmbryo	88252	0.234654162194206	345	362.536925394248
OM9	OM16_R1.trim.fastq	OM16_R2.trim.fastq	Mother	OSUMother	88373	3.8938744560103	1723.46875	1726.80843283333
TI6	Third6_R1.trim.fastq	Third6_R2.trim.fastq	Third_instar	Third_instar	90006	4.09641513847174	2578.50892857143	2481.19042450848
OM12	OM20_R1.trim.fastq	OM20_R2.trim.fastq	Mother	OSUMother	91095	4.87349121161981	2369.04109589041	2266.55321567993
TI2	Third2_R1.trim.fastq	Third2_R2.trim.fastq	Third_instar	Third_instar	92368	3.69256573468398	2265.20909090909	2143.28118507491
LLE9	LLE10_R1.fastq	LLE10_R2.fastq	Embryo	UCEmbryo	93062	0.323411747075509	348.777777777778	427.542532643128
TI16	Third16_R1.trim.fastq	Third16_R2.trim.fastq	Third_instar	Third_instar	93065	4.50336374932268	2772.09523809524	2505.56968340052
FI4	First4_R1.trim.fastq	First4_R2.trim.fastq	First_instar	First_instar	93196	2.97435706356758	2269.94444444444	1841.48126324251
FI6	First6_R1.trim.fastq	First6_R2.trim.fastq	First_instar	First_instar	93398	3.37690444887581	2984.46153846154	2636.8022304844
SI9	Second9_R1.trim.fastq	Second9_R2.trim.fastq	Second_instar	Second_instar	93500	4.72016753736782	2541.35114503817	2393.60940553826
SI2	Second2_R1.trim.fastq	Second2_R2.trim.fastq	Second_instar	Second_instar	95088	4.71794507278789	3092.20833333333	2706.41586279909
TI14	Third14_R1.trim.fastq	Third14_R2.trim.fastq	Third_instar	Third_instar	95857	4.08132384292928	2642.5	2526.31016307936
FI1	First1_R1.trim.fastq	First1_R2.trim.fastq	First_instar	First_instar	96619	3.73714055295998	2419.11926605505	2382.15994552716
SI6	Second6_R1.trim.fastq	Second6_R2.trim.fastq	Second_instar	Second_instar	99045	3.93981274099432	2420.66666666667	2326.45515610142
TI13	Third13_R1.trim.fastq	Third13_R2.trim.fastq	Third_instar	Third_instar	101060	4.45786736550199	2727.79136690647	2684.15269482343
LLM8	LLM9_R1.fastq	LLM9_R2.fastq	Mother	UCMother	101793	4.66215822595144	1443.984375	1421.96879061608
TI9	Third9_R1.trim.fastq	Third9_R2.trim.fastq	Third_instar	Third_instar	102917	4.40448539119392	2785.88888888889	2632.80219649737
FI3	First3_R1.trim.fastq	First3_R2.trim.fastq	First_instar	First_instar	103010	3.25417551776219	2360.94117647059	2461.20244731475
FRI1	Fourth1_R1.trim.fastq	Fourth1_R2.trim.fastq	Fourth_instar	Fourth_instar	103488	3.9545994563055	2792.45744680851	2549.1767479576
SI4	Second4_R1.trim.fastq	Second4_R2.trim.fastq	Second_instar	Second_instar	108778	4.55823386170128	2911.76470588235	2964.70563018183
SI5	Second5_R1.trim.fastq	Second5_R2.trim.fastq	Second_instar	Second_instar	112309	4.60439065691439	2602.72222222222	2339.5348999542
FI2	First2_R1.trim.fastq	First2_R2.trim.fastq	First_instar	First_instar	116608	3.36573297727174	2350.77669902913	2372.20943690074
LLE8	LLE9_R1.fastq	LLE9_R2.fastq	Embryo	UCEmbryo	121948	0.244007756928045	587.625	440.820957732354
