# Supplementary material for: Matrotrophic viviparity constrains microbiome acquisition during gestation in a live‐bearing cockroach, Diploptera punctata
Source: Ecol Evol. 2019 Aug 22;9(18):10601–14. doi: 10.1002/ece3.5580 (PMC6787804; doi:10.1002/ece3.5580)
Supplement: Supplementary file 4 [file ECE3-9-10601-s004.zip › Supplemental data files 2/bdiv_even/weighted_unifrac/distance_matrix/TreatmentGroup_Stats.txt]

# The tests of significance were performed using a two-sided Student's two-sample t-test.
# Alternative hypothesis: Group 1 mean != Group 2 mean
# Entries marked with "N/A" could not be calculated because at least one of the groups
# of distances was empty, both groups each contained only a single distance, or
# the test could not be performed (e.g. no variance in groups with the same mean).
Group 1	Group 2	t statistic	Parametric p-value	Parametric p-value (Bonferroni-corrected)	Nonparametric p-value	Nonparametric p-value (Bonferroni-corrected)
All within TreatmentGroup	All between TreatmentGroup	-27.5711879167	1.7038866911075463e-150	7.411907106317826e-148	N/A	N/A
All within TreatmentGroup	Embryo vs. Embryo	15.5777282631	0.0	0.0	N/A	N/A
All within TreatmentGroup	Neonate vs. Neonate	3.81530729226	0.00015135111092279274	0.06583773325141484	N/A	N/A
All within TreatmentGroup	Second_instar vs. Second_instar	-0.389268857787	0.6972203961302599	1	N/A	N/A
All within TreatmentGroup	First_instar vs. First_instar	-2.37419229829	0.01792114124759173	1	N/A	N/A
All within TreatmentGroup	Mother vs. Mother	-10.1432195559	1.0326332234855803e-22	4.4919545221622745e-20	N/A	N/A
All within TreatmentGroup	Fourth_instar vs. Fourth_instar	-1.04557777775	0.2962087309466048	1	N/A	N/A
All within TreatmentGroup	Third_instar vs. Third_instar	-2.90536250651	0.0037905290736326824	1	N/A	N/A
All within TreatmentGroup	Embryo vs. Neonate	11.5672321358	0.0	0.0	N/A	N/A
All within TreatmentGroup	Embryo vs. Second_instar	-24.8259661378	2.971226843357892e-98	1.2924836768606832e-95	N/A	N/A
All within TreatmentGroup	Embryo vs. First_instar	-18.7373179075	2.7247592467059456e-63	1.1852702723170863e-60	N/A	N/A
All within TreatmentGroup	Embryo vs. Mother	-37.8669789381	1.2051927212895238e-188	5.242588337609428e-186	N/A	N/A
All within TreatmentGroup	Embryo vs. Fourth_instar	-20.8469110745	2.533289944252366e-74	1.1019811257497793e-71	N/A	N/A
All within TreatmentGroup	Embryo vs. Third_instar	-27.9609219246	8.744735666289372e-122	3.8039600148358766e-119	N/A	N/A
All within TreatmentGroup	Neonate vs. Second_instar	-12.9650115719	5.45898756074706e-34	2.374659588924971e-31	N/A	N/A
All within TreatmentGroup	Neonate vs. First_instar	-9.72595497589	8.294032347428318e-21	3.6079040711313184e-18	N/A	N/A
All within TreatmentGroup	Neonate vs. Mother	-22.9932544447	7.695263960195084e-86	3.347439822684862e-83	N/A	N/A
All within TreatmentGroup	Neonate vs. Fourth_instar	-10.9056884843	2.7180038252301044e-25	1.1823316639750954e-22	N/A	N/A
All within TreatmentGroup	Neonate vs. Third_instar	-15.1235099519	3.045204279875139e-44	1.3246638617456854e-41	N/A	N/A
All within TreatmentGroup	Second_instar vs. First_instar	-7.38085442535	5.212597338867102e-13	2.2674798424071893e-10	N/A	N/A
All within TreatmentGroup	Second_instar vs. Mother	-10.1899513456	7.083393292786493e-23	3.0812760823621244e-20	N/A	N/A
All within TreatmentGroup	Second_instar vs. Fourth_instar	-1.22769320568	0.22004599973581404	1	N/A	N/A
All within TreatmentGroup	Second_instar vs. Third_instar	-2.3362562803	0.019764536579258717	1	N/A	N/A
All within TreatmentGroup	First_instar vs. Mother	-14.3847848939	3.5501836789221527e-41	1.5443299003311365e-38	N/A	N/A
All within TreatmentGroup	First_instar vs. Fourth_instar	-6.52309112345	1.4918257922303697e-10	6.489442196202107e-08	N/A	N/A
All within TreatmentGroup	First_instar vs. Third_instar	-9.25575708988	2.980174674101756e-19	1.2963759832342639e-16	N/A	N/A
All within TreatmentGroup	Mother vs. Fourth_instar	-9.0462113592	1.6198229659205132e-18	7.046229901754233e-16	N/A	N/A
All within TreatmentGroup	Mother vs. Third_instar	-14.3569833869	4.491637597061651e-42	1.9538623547218182e-39	N/A	N/A
All within TreatmentGroup	Fourth_instar vs. Third_instar	-2.46791386053	0.013851135619644	1	N/A	N/A
All between TreatmentGroup	Embryo vs. Embryo	30.7882729729	0.0	0.0	N/A	N/A
All between TreatmentGroup	Neonate vs. Neonate	7.71246873495	1.709743457922741e-14	7.437384041963924e-12	N/A	N/A
All between TreatmentGroup	Second_instar vs. Second_instar	7.3361725148	2.8843594179761567e-13	1.2546963468196282e-10	N/A	N/A
All between TreatmentGroup	First_instar vs. First_instar	3.60908024372	0.00031283966110851047	0.13608525258220205	N/A	N/A
All between TreatmentGroup	Mother vs. Mother	6.79783436584	1.2856826714369163e-11	5.592719620750586e-09	N/A	N/A
All between TreatmentGroup	Fourth_instar vs. Fourth_instar	3.97633801948	7.181661890864888e-05	0.03124022922526226	N/A	N/A
All between TreatmentGroup	Third_instar vs. Third_instar	11.2595608212	0.0	0.0	N/A	N/A
All between TreatmentGroup	Embryo vs. Neonate	23.2517746117	0.0	0.0	N/A	N/A
All between TreatmentGroup	Embryo vs. Second_instar	-7.51760385598	7.424288739885558e-14	3.2295656018502176e-11	N/A	N/A
All between TreatmentGroup	Embryo vs. First_instar	-3.55159454164	0.0003891764770344415	0.16929176750998204	N/A	N/A
All between TreatmentGroup	Embryo vs. Mother	-19.8718334109	9.755107492586762e-83	4.2434717592752415e-80	N/A	N/A
All between TreatmentGroup	Embryo vs. Fourth_instar	-6.74583017552	1.8414603149998837e-11	8.010352370249495e-09	N/A	N/A
All between TreatmentGroup	Embryo vs. Third_instar	-6.52379353494	8.024409425116207e-11	3.49061809992555e-08	N/A	N/A
All between TreatmentGroup	Neonate vs. Second_instar	-3.79643955348	0.0001499745589430079	0.06523893314020844	N/A	N/A
All between TreatmentGroup	Neonate vs. First_instar	-1.70613673749	0.08809644621165041	1	N/A	N/A
All between TreatmentGroup	Neonate vs. Mother	-10.6379334657	6.181458622499196e-26	2.6889345007871504e-23	N/A	N/A
All between TreatmentGroup	Neonate vs. Fourth_instar	-3.41393780279	0.0006496759753971119	0.28260904929774366	N/A	N/A
All between TreatmentGroup	Neonate vs. Third_instar	-3.2151929137	0.0013185430906069088	0.5735662444140054	N/A	N/A
All between TreatmentGroup	Second_instar vs. First_instar	2.97081585534	0.0029957628347749843	1	N/A	N/A
All between TreatmentGroup	Second_instar vs. Mother	6.64578309263	3.594990971578227e-11	1.5638210726365287e-08	N/A	N/A
All between TreatmentGroup	Second_instar vs. Fourth_instar	8.26469533844	2.220446049250313e-16	9.658940314238862e-14	N/A	N/A
All between TreatmentGroup	Second_instar vs. Third_instar	13.1594128642	0.0	0.0	N/A	N/A
All between TreatmentGroup	First_instar vs. Mother	0.673365307299	0.5007698414431982	1	N/A	N/A
All between TreatmentGroup	First_instar vs. Fourth_instar	2.02044063812	0.04343499167325038	1	N/A	N/A
All between TreatmentGroup	First_instar vs. Third_instar	4.49648835583	7.1889058703700215e-06	0.0031271740536109593	N/A	N/A
All between TreatmentGroup	Mother vs. Fourth_instar	4.90214356878	1.001783751730656e-06	0.0004357759320028354	N/A	N/A
All between TreatmentGroup	Mother vs. Third_instar	6.95677233109	4.253264407338975e-12	1.850170017192454e-09	N/A	N/A
All between TreatmentGroup	Fourth_instar vs. Third_instar	10.208690035	0.0	0.0	N/A	N/A
Embryo vs. Embryo	Neonate vs. Neonate	-8.20223591886	7.084680869580247e-14	3.0818361782674076e-11	N/A	N/A
Embryo vs. Embryo	Second_instar vs. Second_instar	-70.9359372465	3.9516350026839233e-137	1.7189612261675066e-134	N/A	N/A
Embryo vs. Embryo	First_instar vs. First_instar	-50.8511545322	1.4583786300789727e-105	6.343947040843531e-103	N/A	N/A
Embryo vs. Embryo	Mother vs. Mother	-31.2635916868	3.6785978276056485e-102	1.600190055008457e-99	N/A	N/A
Embryo vs. Embryo	Fourth_instar vs. Fourth_instar	-73.3458279597	2.084134696052953e-128	9.065985927830346e-126	N/A	N/A
Embryo vs. Embryo	Third_instar vs. Third_instar	-66.8769258015	1.7921818589494157e-170	7.795991086429958e-168	N/A	N/A
Embryo vs. Embryo	Embryo vs. Neonate	-11.47197213	1.351080481139378e-24	5.877200092956294e-22	N/A	N/A
Embryo vs. Embryo	Embryo vs. Second_instar	-188.882802556	0.0	0.0	N/A	N/A
Embryo vs. Embryo	Embryo vs. First_instar	-196.687797064	1.4447755013682792e-299	6.284773430952014e-297	N/A	N/A
Embryo vs. Embryo	Embryo vs. Mother	-50.195362775	1.1464577501480843e-199	4.9870912131441666e-197	N/A	N/A
Embryo vs. Embryo	Embryo vs. Fourth_instar	-131.777714805	2.2319340654815974e-239	9.708913184844949e-237	N/A	N/A
Embryo vs. Embryo	Embryo vs. Third_instar	-74.812536246	5.554176988843886e-252	2.4160669901470904e-249	N/A	N/A
Embryo vs. Embryo	Neonate vs. Second_instar	-182.614262046	7.716088185785408e-221	3.3564983608166524e-218	N/A	N/A
Embryo vs. Embryo	Neonate vs. First_instar	-186.673191942	1.5710621985561877e-213	6.834120563719417e-211	N/A	N/A
Embryo vs. Embryo	Neonate vs. Mother	-49.7878415072	4.430901840932927e-132	1.927442300805823e-129	N/A	N/A
Embryo vs. Embryo	Neonate vs. Fourth_instar	-128.431172229	9.918886918188944e-180	4.31471580941219e-177	N/A	N/A
Embryo vs. Embryo	Neonate vs. Third_instar	-73.4438450376	3.861325384955004e-162	1.6796765424554268e-159	N/A	N/A
Embryo vs. Embryo	Second_instar vs. First_instar	-43.084085749	1.994260414237046e-107	8.675032801931151e-105	N/A	N/A
Embryo vs. Embryo	Second_instar vs. Mother	-36.6378193563	1.6520572705306954e-118	7.186449126808525e-116	N/A	N/A
Embryo vs. Embryo	Second_instar vs. Fourth_instar	-82.6999245951	2.011025552496692e-159	8.74796115336061e-157	N/A	N/A
Embryo vs. Embryo	Second_instar vs. Third_instar	-80.7636188959	3.256681171340397e-203	1.4166563095330727e-200	N/A	N/A
Embryo vs. Embryo	First_instar vs. Mother	-46.6976190374	3.2583525260809155e-137	1.4173833488451982e-134	N/A	N/A
Embryo vs. Embryo	First_instar vs. Fourth_instar	-52.5867357291	2.3598384887704856e-116	1.0265297426151613e-113	N/A	N/A
Embryo vs. Embryo	First_instar vs. Third_instar	-52.0007286543	2.1111055962286723e-140	9.183309343594725e-138	N/A	N/A
Embryo vs. Embryo	Mother vs. Fourth_instar	-36.5935601157	7.310490395452469e-107	3.180063322021824e-104	N/A	N/A
Embryo vs. Embryo	Mother vs. Third_instar	-35.9911412608	2.762783818100501e-137	1.201810960873718e-134	N/A	N/A
Embryo vs. Embryo	Fourth_instar vs. Third_instar	-72.366739162	2.7236732240291974e-168	1.184797852452701e-165	N/A	N/A
Neonate vs. Neonate	Second_instar vs. Second_instar	-17.28209527	3.125146082601374e-21	1.3594385459315978e-18	N/A	N/A
Neonate vs. Neonate	First_instar vs. First_instar	-12.3287024867	4.686187290027916e-13	2.0384914711621433e-10	N/A	N/A
Neonate vs. Neonate	Mother vs. Mother	-7.77547094162	4.026590346657623e-13	1.7515668007960658e-10	N/A	N/A
Neonate vs. Neonate	Fourth_instar vs. Fourth_instar	-17.786325777	6.133553351020264e-15	2.6680957076938147e-12	N/A	N/A
Neonate vs. Neonate	Third_instar vs. Third_instar	-16.4726372008	2.0174092693892928e-33	8.775730321843424e-31	N/A	N/A
Neonate vs. Neonate	Embryo vs. Neonate	1.03921591266	0.30126154053963505	1	N/A	N/A
Neonate vs. Neonate	Embryo vs. Second_instar	-47.4904875691	4.83119243109754e-100	2.1015687075274296e-97	N/A	N/A
Neonate vs. Neonate	Embryo vs. First_instar	-49.3975377711	7.127554616484253e-88	3.1004862581706504e-85	N/A	N/A
Neonate vs. Neonate	Embryo vs. Mother	-12.6445223056	1.1075162011175494e-30	4.81769547486134e-28	N/A	N/A
Neonate vs. Neonate	Embryo vs. Fourth_instar	-33.0518481441	7.24647580555634e-61	3.152216975417008e-58	N/A	N/A
Neonate vs. Neonate	Embryo vs. Third_instar	-18.7768864647	2.3904570600121793e-52	1.039848821105298e-49	N/A	N/A
Neonate vs. Neonate	Neonate vs. Second_instar	-45.6851005257	3.0175447214996157e-44	1.3126319538523329e-41	N/A	N/A
Neonate vs. Neonate	Neonate vs. First_instar	-46.6853256322	1.774698471680212e-38	7.719938351808922e-36	N/A	N/A
Neonate vs. Neonate	Neonate vs. Mother	-12.486943731	1.098642150320053e-22	4.779093353892231e-20	N/A	N/A
Neonate vs. Neonate	Neonate vs. Fourth_instar	-31.849053072	5.146601669746398e-29	2.238771726339683e-26	N/A	N/A
Neonate vs. Neonate	Neonate vs. Third_instar	-18.3343064721	8.399035361294457e-32	3.6535803821630885e-29	N/A	N/A
Neonate vs. Neonate	Second_instar vs. First_instar	-10.6616509295	2.1829742935518752e-16	9.495938176950657e-14	N/A	N/A
Neonate vs. Neonate	Second_instar vs. Mother	-9.11113284134	1.2189302501373842e-16	5.302346588097622e-14	N/A	N/A
Neonate vs. Neonate	Second_instar vs. Fourth_instar	-20.2859573896	4.5930639416639597e-29	1.9979828146238225e-26	N/A	N/A
Neonate vs. Neonate	Second_instar vs. Third_instar	-19.8887252938	3.793627548807031e-44	1.6502279837310586e-41	N/A	N/A
Neonate vs. Neonate	First_instar vs. Mother	-11.657036062	1.0955146857945505e-22	4.7654888832062946e-20	N/A	N/A
Neonate vs. Neonate	First_instar vs. Fourth_instar	-12.9645182071	1.2980752548798508e-17	5.646627358727351e-15	N/A	N/A
Neonate vs. Neonate	First_instar vs. Third_instar	-12.9205598602	1.8191438640761925e-24	7.913275808731437e-22	N/A	N/A
Neonate vs. Neonate	Mother vs. Fourth_instar	-9.09038374188	1.5889572909344205e-15	6.911964215564729e-13	N/A	N/A
Neonate vs. Neonate	Mother vs. Third_instar	-8.972937225	2.2728738142388332e-17	9.887001091938924e-15	N/A	N/A
Neonate vs. Neonate	Fourth_instar vs. Third_instar	-17.8096514586	2.3218810480283853e-33	1.0100182558923477e-30	N/A	N/A
Second_instar vs. Second_instar	First_instar vs. First_instar	-5.15139624546	3.6030575615916813e-06	0.0015673300392923814	N/A	N/A
Second_instar vs. Second_instar	Mother vs. Mother	-5.4481390128	1.3367818520244217e-07	5.8150010563062344e-05	N/A	N/A
Second_instar vs. Second_instar	Fourth_instar vs. Fourth_instar	-2.79947810884	0.007301840910712904	1	N/A	N/A
Second_instar vs. Second_instar	Third_instar vs. Third_instar	-3.93364426508	0.00012623306504491995	0.05491138329454018	N/A	N/A
Second_instar vs. Second_instar	Embryo vs. Neonate	51.7046069973	0.0	0.0	N/A	N/A
Second_instar vs. Second_instar	Embryo vs. Second_instar	-48.1483105547	1.491409264582407e-110	6.48763030093347e-108	N/A	N/A
Second_instar vs. Second_instar	Embryo vs. First_instar	-43.7750584545	5.801262288039384e-91	2.523549095297132e-88	N/A	N/A
Second_instar vs. Second_instar	Embryo vs. Mother	-15.7058480134	1.6395745098245336e-43	7.132149117736721e-41	N/A	N/A
Second_instar vs. Second_instar	Embryo vs. Fourth_instar	-35.0474023892	8.841784769178359e-72	3.846176374592586e-69	N/A	N/A
Second_instar vs. Second_instar	Embryo vs. Third_instar	-20.056995919	1.2412205225635107e-58	5.399309273151271e-56	N/A	N/A
Second_instar vs. Second_instar	Neonate vs. Second_instar	-37.7173420169	2.7899194623959753e-52	1.2136149661422494e-49	N/A	N/A
Second_instar vs. Second_instar	Neonate vs. First_instar	-31.4932313434	1.1238950254572569e-42	4.8889433607390676e-40	N/A	N/A
Second_instar vs. Second_instar	Neonate vs. Mother	-15.3668511792	2.3381414840202044e-31	1.017091545548789e-28	N/A	N/A
Second_instar vs. Second_instar	Neonate vs. Fourth_instar	-28.7712416163	2.52500269943197e-38	1.098376174252907e-35	N/A	N/A
Second_instar vs. Second_instar	Neonate vs. Third_instar	-18.8793892687	6.964604859982391e-37	3.02960311409234e-34	N/A	N/A
Second_instar vs. Second_instar	Second_instar vs. First_instar	-8.04855180229	2.116007424548535e-12	9.204632296786128e-10	N/A	N/A
Second_instar vs. Second_instar	Second_instar vs. Mother	-6.3698734839	1.140012673466061e-09	4.959055129577365e-07	N/A	N/A
Second_instar vs. Second_instar	Second_instar vs. Fourth_instar	-2.169703977	0.03272429236507437	1	N/A	N/A
Second_instar vs. Second_instar	Second_instar vs. Third_instar	-3.1409251944	0.0019725452773006894	0.8580571956257999	N/A	N/A
Second_instar vs. Second_instar	First_instar vs. Mother	-10.6817407457	8.434521950274422e-21	3.6690170483693736e-18	N/A	N/A
Second_instar vs. Second_instar	First_instar vs. Fourth_instar	-9.86910139211	2.939256459952497e-15	1.2785765600793361e-12	N/A	N/A
Second_instar vs. Second_instar	First_instar vs. Third_instar	-9.42288528936	9.194353665678498e-17	3.9995438445701465e-14	N/A	N/A
Second_instar vs. Second_instar	Mother vs. Fourth_instar	-6.6038378774	6.136821395692314e-10	2.6695173071261567e-07	N/A	N/A
Second_instar vs. Second_instar	Mother vs. Third_instar	-6.83660397716	3.564259318599171e-11	1.5504528035906396e-08	N/A	N/A
Second_instar vs. Second_instar	Fourth_instar vs. Third_instar	-3.8445143942	0.00018818523666804234	0.08186057795059842	N/A	N/A
First_instar vs. First_instar	Mother vs. Mother	-1.63186946956	0.10421279451541846	1	N/A	N/A
First_instar vs. First_instar	Fourth_instar vs. Fourth_instar	1.97075384995	0.05693757019441836	1	N/A	N/A
First_instar vs. First_instar	Third_instar vs. Third_instar	3.4523461515	0.0007366669590607167	0.32045012719141175	N/A	N/A
First_instar vs. First_instar	Embryo vs. Neonate	37.6719197943	0.0	0.0	N/A	N/A
First_instar vs. First_instar	Embryo vs. Second_instar	-25.2828257104	2.7234798449316655e-61	1.1847137325452745e-58	N/A	N/A
First_instar vs. First_instar	Embryo vs. First_instar	-20.8025243137	2.267670341937648e-45	9.86436598742877e-43	N/A	N/A
First_instar vs. First_instar	Embryo vs. Mother	-9.71761859356	4.453855601711779e-20	1.937427186744624e-17	N/A	N/A
First_instar vs. First_instar	Embryo vs. Fourth_instar	-19.0176799675	5.653006626943031e-39	2.4590578827202183e-36	N/A	N/A
First_instar vs. First_instar	Embryo vs. Third_instar	-11.033885482	4.579777966265442e-24	1.9922034153254675e-21	N/A	N/A
First_instar vs. First_instar	Neonate vs. Second_instar	-17.6845662246	2.5149317270560194e-26	1.0939953012693684e-23	N/A	N/A
First_instar vs. First_instar	Neonate vs. First_instar	-13.3068424272	1.103182652492165e-18	4.798844538340918e-16	N/A	N/A
First_instar vs. First_instar	Neonate vs. Mother	-9.40337239668	4.84954411003549e-16	2.1095516878654383e-13	N/A	N/A
First_instar vs. First_instar	Neonate vs. Fourth_instar	-14.0250234907	8.823714004610003e-19	3.838315592005351e-16	N/A	N/A
First_instar vs. First_instar	Neonate vs. Third_instar	-9.99892877033	1.0998777295549149e-16	4.7844681235638796e-14	N/A	N/A
First_instar vs. First_instar	Second_instar vs. First_instar	-2.88091880505	0.005058674431516408	1	N/A	N/A
First_instar vs. First_instar	Second_instar vs. Mother	-1.9057410068	0.058125196696591316	1	N/A	N/A
First_instar vs. First_instar	Second_instar vs. Fourth_instar	4.69385253267	1.2238415970422523e-05	0.005323710947133797	N/A	N/A
First_instar vs. First_instar	Second_instar vs. Third_instar	5.36625576786	2.7218118892058385e-07	0.00011839881718045397	N/A	N/A
First_instar vs. First_instar	First_instar vs. Mother	-5.0342707422	1.286715785654293e-06	0.0005597213667596175	N/A	N/A
First_instar vs. First_instar	First_instar vs. Fourth_instar	-3.66807774051	0.0005149256790667077	0.22399267039401782	N/A	N/A
First_instar vs. First_instar	First_instar vs. Third_instar	-3.16222757626	0.0019458608555583232	0.8464494721678706	N/A	N/A
First_instar vs. First_instar	Mother vs. Fourth_instar	-2.16268173015	0.03227648717779987	1	N/A	N/A
First_instar vs. First_instar	Mother vs. Third_instar	-2.44640051293	0.014936621593921468	1	N/A	N/A
First_instar vs. First_instar	Fourth_instar vs. Third_instar	3.72477005177	0.00030450358070677197	0.1324590576074458	N/A	N/A
Mother vs. Mother	Fourth_instar vs. Fourth_instar	2.56537047437	0.011027946152660784	1	N/A	N/A
Mother vs. Mother	Third_instar vs. Third_instar	7.0739732346	1.0174971976084635e-11	4.426112809596816e-09	N/A	N/A
Mother vs. Mother	Embryo vs. Neonate	23.4962991569	0.0	0.0	N/A	N/A
Mother vs. Mother	Embryo vs. Second_instar	-17.2727566879	8.753167927490596e-49	3.8076280484584096e-46	N/A	N/A
Mother vs. Mother	Embryo vs. First_instar	-11.5330339015	6.779129974698333e-26	2.948921538993775e-23	N/A	N/A
Mother vs. Mother	Embryo vs. Mother	-21.0175130813	2.291603766514932e-72	9.968476384339954e-70	N/A	N/A
Mother vs. Mother	Embryo vs. Fourth_instar	-14.6902093375	4.524002416697765e-37	1.967941051263528e-34	N/A	N/A
Mother vs. Mother	Embryo vs. Third_instar	-15.4734012611	4.817786057378348e-44	2.0957369349595812e-41	N/A	N/A
Mother vs. Mother	Neonate vs. Second_instar	-9.05382746364	5.666459074241333e-17	2.46490969729498e-14	N/A	N/A
Mother vs. Mother	Neonate vs. First_instar	-5.92954935946	1.1460243677277239e-08	4.985205999615599e-06	N/A	N/A
Mother vs. Mother	Neonate vs. Mother	-15.5927052354	3.6567862494410172e-40	1.5907020185068424e-37	N/A	N/A
Mother vs. Mother	Neonate vs. Fourth_instar	-7.76237119785	3.1999424938936503e-13	1.391974984843738e-10	N/A	N/A
Mother vs. Mother	Neonate vs. Third_instar	-9.14716820821	1.520743747232524e-17	6.6152353004614795e-15	N/A	N/A
Mother vs. Mother	Second_instar vs. First_instar	-1.17974959812	0.2392167605434199	1	N/A	N/A
Mother vs. Mother	Second_instar vs. Mother	-0.0135542315275	0.9891929641843272	1	N/A	N/A
Mother vs. Mother	Second_instar vs. Fourth_instar	5.75407708052	2.622412664798901e-08	1.140749509187522e-05	N/A	N/A
Mother vs. Mother	Second_instar vs. Third_instar	8.83730315254	0.0	0.0	N/A	N/A
Mother vs. Mother	First_instar vs. Mother	-5.49792094872	7.737567583294984e-08	3.365841898733318e-05	N/A	N/A
Mother vs. Mother	First_instar vs. Fourth_instar	-1.50792102225	0.13294708306070793	1	N/A	N/A
Mother vs. Mother	First_instar vs. Third_instar	-0.932327549721	0.3519169866798786	1	N/A	N/A
Mother vs. Mother	Mother vs. Fourth_instar	-0.590008026794	0.555617864425151	1	N/A	N/A
Mother vs. Mother	Mother vs. Third_instar	-1.51538971951	0.13029569579546257	1	N/A	N/A
Mother vs. Mother	Fourth_instar vs. Third_instar	6.56385939788	2.4837776280151047e-10	1.0804432681865705e-07	N/A	N/A
Fourth_instar vs. Fourth_instar	Third_instar vs. Third_instar	0.0360239004989	0.9713173132030177	1	N/A	N/A
Fourth_instar vs. Fourth_instar	Embryo vs. Neonate	52.789965006	0.0	0.0	N/A	N/A
Fourth_instar vs. Fourth_instar	Embryo vs. Second_instar	-29.2292007076	3.065245215355738e-69	1.333381668679746e-66	N/A	N/A
Fourth_instar vs. Fourth_instar	Embryo vs. First_instar	-26.7267610679	1.2442917843597598e-56	5.412669261964955e-54	N/A	N/A
Fourth_instar vs. Fourth_instar	Embryo vs. Mother	-9.29434741506	1.2633965844831876e-18	5.495775142501866e-16	N/A	N/A
Fourth_instar vs. Fourth_instar	Embryo vs. Fourth_instar	-21.0465263085	2.946452908596081e-42	1.2817070152392952e-39	N/A	N/A
Fourth_instar vs. Fourth_instar	Embryo vs. Third_instar	-11.4403213079	2.090602979065302e-25	9.094122958934064e-23	N/A	N/A
Fourth_instar vs. Fourth_instar	Neonate vs. Second_instar	-24.6684474214	1.9321140352634182e-32	8.40469605339587e-30	N/A	N/A
Fourth_instar vs. Fourth_instar	Neonate vs. First_instar	-20.9522678841	8.507318433304821e-26	3.7006835184875975e-23	N/A	N/A
Fourth_instar vs. Fourth_instar	Neonate vs. Mother	-9.10927294588	3.508900206326155e-15	1.5263715897518774e-12	N/A	N/A
Fourth_instar vs. Fourth_instar	Neonate vs. Fourth_instar	-18.3464832391	5.912654439133433e-22	2.5720046810230435e-19	N/A	N/A
Fourth_instar vs. Fourth_instar	Neonate vs. Third_instar	-10.8864645751	2.785346833970612e-18	1.211625872777216e-15	N/A	N/A
Fourth_instar vs. Fourth_instar	Second_instar vs. First_instar	-4.05012556073	0.0001222921792158473	0.053197097958893574	N/A	N/A
Fourth_instar vs. Fourth_instar	Second_instar vs. Mother	-3.0055602702	0.003003062613930093	1	N/A	N/A
Fourth_instar vs. Fourth_instar	Second_instar vs. Fourth_instar	1.58116882285	0.11854911853028738	1	N/A	N/A
Fourth_instar vs. Fourth_instar	Second_instar vs. Third_instar	1.21415123487	0.2265131428770195	1	N/A	N/A
Fourth_instar vs. Fourth_instar	First_instar vs. Mother	-5.7704927026	4.25200126736379e-08	1.8496205513032485e-05	N/A	N/A
Fourth_instar vs. Fourth_instar	First_instar vs. Fourth_instar	-5.14771467599	3.651038715987841e-06	0.0015882018414547108	N/A	N/A
Fourth_instar vs. Fourth_instar	First_instar vs. Third_instar	-4.64683085556	8.420807664556126e-06	0.003663051334081915	N/A	N/A
Fourth_instar vs. Fourth_instar	Mother vs. Fourth_instar	-3.19755926565	0.001732167753084585	0.7534929725917945	N/A	N/A
Fourth_instar vs. Fourth_instar	Mother vs. Third_instar	-3.36810067417	0.0008455583299187998	0.36781787351467793	N/A	N/A
Fourth_instar vs. Fourth_instar	Fourth_instar vs. Third_instar	0.236217941535	0.8137068669124836	1	N/A	N/A
Third_instar vs. Third_instar	Embryo vs. Neonate	49.719891051	0.0	0.0	N/A	N/A
Third_instar vs. Third_instar	Embryo vs. Second_instar	-57.8660604503	8.628371496546948e-158	3.753341600997922e-155	N/A	N/A
Third_instar vs. Third_instar	Embryo vs. First_instar	-46.6488149301	1.459866245728784e-123	6.35041816892021e-121	N/A	N/A
Third_instar vs. Third_instar	Embryo vs. Mother	-25.9796908318	1.944038020459492e-93	8.45656538899879e-91	N/A	N/A
Third_instar vs. Third_instar	Embryo vs. Fourth_instar	-44.9997110793	8.78128766904178e-115	3.8198601360331744e-112	N/A	N/A
Third_instar vs. Third_instar	Embryo vs. Third_instar	-30.6811152721	8.362381655869761e-108	3.637636020303346e-105	N/A	N/A
Third_instar vs. Third_instar	Neonate vs. Second_instar	-35.9637631091	2.0264059186968506e-79	8.8148657463313e-77	N/A	N/A
Third_instar vs. Third_instar	Neonate vs. First_instar	-27.1542434148	2.1708767740772307e-60	9.443313967235954e-58	N/A	N/A
Third_instar vs. Third_instar	Neonate vs. Mother	-24.7142066977	3.7929769171585287e-65	1.6499449589639599e-62	N/A	N/A
Third_instar vs. Third_instar	Neonate vs. Fourth_instar	-29.3606429976	1.3429617756529546e-63	5.841883724090353e-61	N/A	N/A
Third_instar vs. Third_instar	Neonate vs. Third_instar	-26.1481756621	3.885328956087382e-66	1.6901180958980111e-63	N/A	N/A
Third_instar vs. Third_instar	Second_instar vs. First_instar	-10.059504085	3.4390692112477833e-19	1.4959951068927858e-16	N/A	N/A
Third_instar vs. Third_instar	Second_instar vs. Mother	-8.17684229504	8.472157453338747e-15	3.685388492202355e-12	N/A	N/A
Third_instar vs. Third_instar	Second_instar vs. Fourth_instar	2.32733211142	0.021112298768609872	1	N/A	N/A
Third_instar vs. Third_instar	Second_instar vs. Third_instar	2.30703961769	0.021832778487709703	1	N/A	N/A
Third_instar vs. Third_instar	First_instar vs. Mother	-15.4157357354	1.8856615384366638e-38	8.202627692199488e-36	N/A	N/A
Third_instar vs. Third_instar	First_instar vs. Fourth_instar	-11.4601649149	1.403266120084625e-22	6.104207622368119e-20	N/A	N/A
Third_instar vs. Third_instar	First_instar vs. Third_instar	-11.6996671606	4.0713529069243987e-25	1.7710385145121135e-22	N/A	N/A
Third_instar vs. Third_instar	Mother vs. Fourth_instar	-8.55304237746	1.480332552007712e-15	6.439446601233547e-13	N/A	N/A
Third_instar vs. Third_instar	Mother vs. Third_instar	-9.35532978251	4.352831701832451e-19	1.8934817902971163e-16	N/A	N/A
Third_instar vs. Third_instar	Fourth_instar vs. Third_instar	0.381044122706	0.7035485205752607	1	N/A	N/A
Embryo vs. Neonate	Embryo vs. Second_instar	-142.283804874	3.1083862173812434e-241	1.3521480045608409e-238	N/A	N/A
Embryo vs. Neonate	Embryo vs. First_instar	-147.469369486	3.4306417174164127e-217	1.4923291470761396e-214	N/A	N/A
Embryo vs. Neonate	Embryo vs. Mother	-38.07495711	1.5754945364193548e-142	6.853401233424193e-140	N/A	N/A
Embryo vs. Neonate	Embryo vs. Fourth_instar	-99.3867801453	1.224383198449806e-169	5.326066913256656e-167	N/A	N/A
Embryo vs. Neonate	Embryo vs. Third_instar	-56.5706067541	5.3616112663638215e-186	2.3323009008682623e-183	N/A	N/A
Embryo vs. Neonate	Neonate vs. Second_instar	-135.776362449	1.5982536508438273e-144	6.952403381170649e-142	N/A	N/A
Embryo vs. Neonate	Neonate vs. First_instar	-137.216223243	2.050561946045641e-136	8.919944465298537e-134	N/A	N/A
Embryo vs. Neonate	Neonate vs. Mother	-37.7129073393	1.2985782464636472e-89	5.6488153721168655e-87	N/A	N/A
Embryo vs. Neonate	Neonate vs. Fourth_instar	-95.8968258285	8.496659865558714e-114	3.6960470415180406e-111	N/A	N/A
Embryo vs. Neonate	Neonate vs. Third_instar	-55.3921620467	7.621704597351351e-110	3.3154414998478377e-107	N/A	N/A
Embryo vs. Neonate	Second_instar vs. First_instar	-32.3419975793	9.059919253284022e-70	3.941064875178549e-67	N/A	N/A
Embryo vs. Neonate	Second_instar vs. Mother	-27.5310520839	4.2785258275055266e-80	1.861158734964904e-77	N/A	N/A
Embryo vs. Neonate	Second_instar vs. Fourth_instar	-60.6788551801	1.93843894635023e-103	8.432209416623501e-101	N/A	N/A
Embryo vs. Neonate	Second_instar vs. Third_instar	-59.9044234506	4.0026485646537104e-143	1.741152125624364e-140	N/A	N/A
Embryo vs. Neonate	First_instar vs. Mother	-35.2022120078	3.8349360757791543e-94	1.6681971929639321e-91	N/A	N/A
Embryo vs. Neonate	First_instar vs. Fourth_instar	-39.4155022361	3.650913600527177e-74	1.588147416229322e-71	N/A	N/A
Embryo vs. Neonate	First_instar vs. Third_instar	-39.0540914036	1.569842558933288e-95	6.8288151313598034e-93	N/A	N/A
Embryo vs. Neonate	Mother vs. Fourth_instar	-27.4955105658	3.380856057311267e-71	1.470672384930401e-68	N/A	N/A
Embryo vs. Neonate	Mother vs. Third_instar	-27.0865888295	3.3661752264826207e-93	1.46428622351994e-90	N/A	N/A
Embryo vs. Neonate	Fourth_instar vs. Third_instar	-53.6791904252	2.443048542873541e-114	1.0627261161499903e-111	N/A	N/A
Embryo vs. Second_instar	Embryo vs. First_instar	12.1534385804	0.0	0.0	N/A	N/A
Embryo vs. Second_instar	Embryo vs. Mother	-7.24355038078	1.5853237027580822e-12	6.896158106997657e-10	N/A	N/A
Embryo vs. Second_instar	Embryo vs. Fourth_instar	-1.95418170845	0.05171964151391692	1	N/A	N/A
Embryo vs. Second_instar	Embryo vs. Third_instar	5.16135926079	3.69210727102498e-07	0.00016060666628958664	N/A	N/A
Embryo vs. Second_instar	Neonate vs. Second_instar	0.740313988112	0.45995652825633226	1	N/A	N/A
Embryo vs. Second_instar	Neonate vs. First_instar	8.21198319374	2.930988785010413e-14	1.2749801214795298e-11	N/A	N/A
Embryo vs. Second_instar	Neonate vs. Mother	-6.73027700967	1.0764452821415106e-10	4.682536977315571e-08	N/A	N/A
Embryo vs. Second_instar	Neonate vs. Fourth_instar	-0.740415001604	0.45996219753012235	1	N/A	N/A
Embryo vs. Second_instar	Neonate vs. Third_instar	5.25822706974	3.2167702013197186e-07	0.00013992950375740776	N/A	N/A
Embryo vs. Second_instar	Second_instar vs. First_instar	17.9296177748	0.0	0.0	N/A	N/A
Embryo vs. Second_instar	Second_instar vs. Mother	19.9785324909	0.0	0.0	N/A	N/A
Embryo vs. Second_instar	Second_instar vs. Fourth_instar	54.2139560779	0.0	0.0	N/A	N/A
Embryo vs. Second_instar	Second_instar vs. Third_instar	71.4472979318	0.0	0.0	N/A	N/A
Embryo vs. Second_instar	First_instar vs. Mother	12.1606273776	0.0	0.0	N/A	N/A
Embryo vs. Second_instar	First_instar vs. Fourth_instar	17.8039151896	0.0	0.0	N/A	N/A
Embryo vs. Second_instar	First_instar vs. Third_instar	23.7165373813	0.0	0.0	N/A	N/A
Embryo vs. Second_instar	Mother vs. Fourth_instar	18.2751832486	0.0	0.0	N/A	N/A
Embryo vs. Second_instar	Mother vs. Third_instar	17.2532610368	0.0	0.0	N/A	N/A
Embryo vs. Second_instar	Fourth_instar vs. Third_instar	57.9366715673	0.0	0.0	N/A	N/A
Embryo vs. First_instar	Embryo vs. Mother	-9.87945064279	4.318991873892877e-21	1.8787614651434016e-18	N/A	N/A
Embryo vs. First_instar	Embryo vs. Fourth_instar	-10.7009449357	5.559368044054805e-22	2.41832509916384e-19	N/A	N/A
Embryo vs. First_instar	Embryo vs. Third_instar	-1.65929562608	0.09781720471647838	1	N/A	N/A
Embryo vs. First_instar	Neonate vs. Second_instar	-7.81350852362	5.635753908987831e-13	2.4515529504097066e-10	N/A	N/A
Embryo vs. First_instar	Neonate vs. First_instar	0.833202274385	0.40598051594232865	1	N/A	N/A
Embryo vs. First_instar	Neonate vs. Mother	-9.42256647971	5.6929395789319784e-18	2.4764287168354104e-15	N/A	N/A
Embryo vs. First_instar	Neonate vs. Fourth_instar	-7.37036474805	9.732682422758856e-12	4.233716853900102e-09	N/A	N/A
Embryo vs. First_instar	Neonate vs. Third_instar	-0.936852918143	0.34994198755809125	1	N/A	N/A
Embryo vs. First_instar	Second_instar vs. First_instar	11.8591999725	0.0	0.0	N/A	N/A
Embryo vs. First_instar	Second_instar vs. Mother	13.396690464	0.0	0.0	N/A	N/A
Embryo vs. First_instar	Second_instar vs. Fourth_instar	48.1516398245	0.0	0.0	N/A	N/A
Embryo vs. First_instar	Second_instar vs. Third_instar	59.150570451	0.0	0.0	N/A	N/A
Embryo vs. First_instar	First_instar vs. Mother	6.31325930292	1.1505985053616996e-09	5.005103498323393e-07	N/A	N/A
Embryo vs. First_instar	First_instar vs. Fourth_instar	11.8620225487	0.0	0.0	N/A	N/A
Embryo vs. First_instar	First_instar vs. Third_instar	15.9145620728	0.0	0.0	N/A	N/A
Embryo vs. First_instar	Mother vs. Fourth_instar	12.1265275275	0.0	0.0	N/A	N/A
Embryo vs. First_instar	Mother vs. Third_instar	11.0864716522	0.0	0.0	N/A	N/A
Embryo vs. First_instar	Fourth_instar vs. Third_instar	47.9845514919	0.0	0.0	N/A	N/A
Embryo vs. Mother	Embryo vs. Fourth_instar	5.20424767133	2.9255415867623924e-07	0.00012726105902416407	N/A	N/A
Embryo vs. Mother	Embryo vs. Third_instar	12.3076833835	0.0	0.0	N/A	N/A
Embryo vs. Mother	Neonate vs. Second_instar	4.03725132003	6.474084221985699e-05	0.02816226636563779	N/A	N/A
Embryo vs. Mother	Neonate vs. First_instar	5.41748984288	1.0556215368495714e-07	4.5919536852956355e-05	N/A	N/A
Embryo vs. Mother	Neonate vs. Mother	0.214300402096	0.8304081812819775	1	N/A	N/A
Embryo vs. Mother	Neonate vs. Fourth_instar	2.93767544946	0.0035041800448638583	1	N/A	N/A
Embryo vs. Mother	Neonate vs. Third_instar	7.24715758214	1.936450999551198e-12	8.423561848047711e-10	N/A	N/A
Embryo vs. Mother	Second_instar vs. First_instar	12.7331105656	0.0	0.0	N/A	N/A
Embryo vs. Mother	Second_instar vs. Mother	21.4405154482	0.0	0.0	N/A	N/A
Embryo vs. Mother	Second_instar vs. Fourth_instar	18.4108934451	0.0	0.0	N/A	N/A
Embryo vs. Mother	Second_instar vs. Third_instar	29.4883076478	0.0	0.0	N/A	N/A
Embryo vs. Mother	First_instar vs. Mother	14.1087922217	0.0	0.0	N/A	N/A
Embryo vs. Mother	First_instar vs. Fourth_instar	10.1522944355	0.0	0.0	N/A	N/A
Embryo vs. Mother	First_instar vs. Third_instar	17.4613061476	0.0	0.0	N/A	N/A
Embryo vs. Mother	Mother vs. Fourth_instar	17.5437287722	0.0	0.0	N/A	N/A
Embryo vs. Mother	Mother vs. Third_instar	24.1251577614	0.0	0.0	N/A	N/A
Embryo vs. Mother	Fourth_instar vs. Third_instar	23.4987226944	0.0	0.0	N/A	N/A
Embryo vs. Fourth_instar	Embryo vs. Third_instar	5.33700457819	1.5984497436782874e-07	6.95325638500055e-05	N/A	N/A
Embryo vs. Fourth_instar	Neonate vs. Second_instar	1.74604690134	0.08283655406797052	1	N/A	N/A
Embryo vs. Fourth_instar	Neonate vs. First_instar	6.85180340321	2.086888439833956e-10	9.077964713277709e-08	N/A	N/A
Embryo vs. Fourth_instar	Neonate vs. Mother	-4.75006485448	3.8074790788162514e-06	0.0016562533992850693	N/A	N/A
Embryo vs. Fourth_instar	Neonate vs. Fourth_instar	0.436435538545	0.6632128279981591	1	N/A	N/A
Embryo vs. Fourth_instar	Neonate vs. Third_instar	5.10599171276	8.100520005882572e-07	0.0003523726202558919	N/A	N/A
Embryo vs. Fourth_instar	Second_instar vs. First_instar	14.8301670201	0.0	0.0	N/A	N/A
Embryo vs. Fourth_instar	Second_instar vs. Mother	16.9149392537	0.0	0.0	N/A	N/A
Embryo vs. Fourth_instar	Second_instar vs. Fourth_instar	39.830933127	0.0	0.0	N/A	N/A
Embryo vs. Fourth_instar	Second_instar vs. Third_instar	54.7824656414	0.0	0.0	N/A	N/A
Embryo vs. Fourth_instar	First_instar vs. Mother	10.5971115405	0.0	0.0	N/A	N/A
Embryo vs. Fourth_instar	First_instar vs. Fourth_instar	14.3588003176	0.0	0.0	N/A	N/A
Embryo vs. Fourth_instar	First_instar vs. Third_instar	19.6660729345	0.0	0.0	N/A	N/A
Embryo vs. Fourth_instar	Mother vs. Fourth_instar	15.4164345218	0.0	0.0	N/A	N/A
Embryo vs. Fourth_instar	Mother vs. Third_instar	14.8005794964	0.0	0.0	N/A	N/A
Embryo vs. Fourth_instar	Fourth_instar vs. Third_instar	44.245884958	0.0	0.0	N/A	N/A
Embryo vs. Third_instar	Neonate vs. Second_instar	-2.46088285783	0.014369540715844746	1	N/A	N/A
Embryo vs. Third_instar	Neonate vs. First_instar	1.23885120144	0.21630571394862597	1	N/A	N/A
Embryo vs. Third_instar	Neonate vs. Mother	-9.77477162204	2.6145525653862445e-20	1.1373303659430163e-17	N/A	N/A
Embryo vs. Third_instar	Neonate vs. Fourth_instar	-2.64580989701	0.008557268275378916	1	N/A	N/A
Embryo vs. Third_instar	Neonate vs. Third_instar	0.470391188437	0.6383557416547434	1	N/A	N/A
Embryo vs. Third_instar	Second_instar vs. First_instar	10.9638907424	0.0	0.0	N/A	N/A
Embryo vs. Third_instar	Second_instar vs. Mother	16.8069124978	0.0	0.0	N/A	N/A
Embryo vs. Third_instar	Second_instar vs. Fourth_instar	22.9915907458	0.0	0.0	N/A	N/A
Embryo vs. Third_instar	Second_instar vs. Third_instar	35.7720460218	0.0	0.0	N/A	N/A
Embryo vs. Third_instar	First_instar vs. Mother	8.08169218977	6.661338147750939e-15	2.8976820942716586e-12	N/A	N/A
Embryo vs. Third_instar	First_instar vs. Fourth_instar	8.83770707505	0.0	0.0	N/A	N/A
Embryo vs. Third_instar	First_instar vs. Third_instar	15.2761345807	0.0	0.0	N/A	N/A
Embryo vs. Third_instar	Mother vs. Fourth_instar	14.1636269762	0.0	0.0	N/A	N/A
Embryo vs. Third_instar	Mother vs. Third_instar	15.8135673943	0.0	0.0	N/A	N/A
Embryo vs. Third_instar	Fourth_instar vs. Third_instar	28.2555175312	0.0	0.0	N/A	N/A
Neonate vs. Second_instar	Neonate vs. First_instar	6.29028433256	1.7033706889435507e-08	7.4096624969044456e-06	N/A	N/A
Neonate vs. Second_instar	Neonate vs. Mother	-3.82558243953	0.00019430066913241818	0.08452079107260191	N/A	N/A
Neonate vs. Second_instar	Neonate vs. Fourth_instar	-0.98347306045	0.3286230475561295	1	N/A	N/A
Neonate vs. Second_instar	Neonate vs. Third_instar	2.72818835702	0.007301196416739764	1	N/A	N/A
Neonate vs. Second_instar	Second_instar vs. First_instar	9.97937911776	0.0	0.0	N/A	N/A
Neonate vs. Second_instar	Second_instar vs. Mother	10.5570414741	0.0	0.0	N/A	N/A
Neonate vs. Second_instar	Second_instar vs. Fourth_instar	41.0308483749	0.0	0.0	N/A	N/A
Neonate vs. Second_instar	Second_instar vs. Third_instar	46.2142575202	0.0	0.0	N/A	N/A
Neonate vs. Second_instar	First_instar vs. Mother	6.38255476855	1.3908565410503115e-09	6.050225953568855e-07	N/A	N/A
Neonate vs. Second_instar	First_instar vs. Fourth_instar	10.5864385007	0.0	0.0	N/A	N/A
Neonate vs. Second_instar	First_instar vs. Third_instar	13.107684617	0.0	0.0	N/A	N/A
Neonate vs. Second_instar	Mother vs. Fourth_instar	9.74158902389	0.0	0.0	N/A	N/A
Neonate vs. Second_instar	Mother vs. Third_instar	8.97926252608	0.0	0.0	N/A	N/A
Neonate vs. Second_instar	Fourth_instar vs. Third_instar	37.9988732417	0.0	0.0	N/A	N/A
Neonate vs. First_instar	Neonate vs. Mother	-5.22175470014	6.658253885742925e-07	0.0002896340440298172	N/A	N/A
Neonate vs. First_instar	Neonate vs. Fourth_instar	-5.52003946891	6.823179865664267e-07	0.00029680832415639565	N/A	N/A
Neonate vs. First_instar	Neonate vs. Third_instar	-0.861191878173	0.3909560741580531	1	N/A	N/A
Neonate vs. First_instar	Second_instar vs. First_instar	6.29463970847	9.200490591609878e-09	4.002213407350297e-06	N/A	N/A
Neonate vs. First_instar	Second_instar vs. Mother	6.92105972516	5.1819437629774256e-11	2.25414553689518e-08	N/A	N/A
Neonate vs. First_instar	Second_instar vs. Fourth_instar	33.3941700698	0.0	0.0	N/A	N/A
Neonate vs. First_instar	Second_instar vs. Third_instar	35.5534171459	0.0	0.0	N/A	N/A
Neonate vs. First_instar	First_instar vs. Mother	3.14106119419	0.0019803911031275323	0.8614701298604766	N/A	N/A
Neonate vs. First_instar	First_instar vs. Fourth_instar	6.56812765136	5.919304379986556e-09	2.574897405294152e-06	N/A	N/A
Neonate vs. First_instar	First_instar vs. Third_instar	8.43313570732	3.086420008457935e-14	1.3425927036792018e-11	N/A	N/A
Neonate vs. First_instar	Mother vs. Fourth_instar	6.28574311364	3.240587354014224e-09	1.4096554989961874e-06	N/A	N/A
Neonate vs. First_instar	Mother vs. Third_instar	5.65631691985	3.198738340870477e-08	1.3914511782786576e-05	N/A	N/A
Neonate vs. First_instar	Fourth_instar vs. Third_instar	29.1514249375	0.0	0.0	N/A	N/A
Neonate vs. Mother	Neonate vs. Fourth_instar	2.75829783563	0.006661669973789586	1	N/A	N/A
Neonate vs. Mother	Neonate vs. Third_instar	6.51649984414	7.151181868891854e-10	3.1107641129679564e-07	N/A	N/A
Neonate vs. Mother	Second_instar vs. First_instar	11.4288438578	0.0	0.0	N/A	N/A
Neonate vs. Mother	Second_instar vs. Mother	16.8042978786	0.0	0.0	N/A	N/A
Neonate vs. Mother	Second_instar vs. Fourth_instar	17.9802459401	0.0	0.0	N/A	N/A
Neonate vs. Mother	Second_instar vs. Third_instar	28.3245935145	0.0	0.0	N/A	N/A
Neonate vs. Mother	First_instar vs. Mother	11.502485805	0.0	0.0	N/A	N/A
Neonate vs. Mother	First_instar vs. Fourth_instar	9.50340061323	0.0	0.0	N/A	N/A
Neonate vs. Mother	First_instar vs. Third_instar	15.5090847473	0.0	0.0	N/A	N/A
Neonate vs. Mother	Mother vs. Fourth_instar	14.4058752714	0.0	0.0	N/A	N/A
Neonate vs. Mother	Mother vs. Third_instar	16.9724979505	0.0	0.0	N/A	N/A
Neonate vs. Mother	Fourth_instar vs. Third_instar	22.6117047973	0.0	0.0	N/A	N/A
Neonate vs. Fourth_instar	Neonate vs. Third_instar	2.79514063469	0.006140813200604889	1	N/A	N/A
Neonate vs. Fourth_instar	Second_instar vs. First_instar	8.50286770453	3.452793606584237e-13	1.501965218864143e-10	N/A	N/A
Neonate vs. Fourth_instar	Second_instar vs. Mother	9.03874168087	0.0	0.0	N/A	N/A
Neonate vs. Fourth_instar	Second_instar vs. Fourth_instar	31.7275748479	0.0	0.0	N/A	N/A
Neonate vs. Fourth_instar	Second_instar vs. Third_instar	37.3509819981	0.0	0.0	N/A	N/A
Neonate vs. Fourth_instar	First_instar vs. Mother	5.65284636335	6.637936222908536e-08	2.887502256965213e-05	N/A	N/A
Neonate vs. Fourth_instar	First_instar vs. Fourth_instar	8.92414693723	3.6415315207705135e-13	1.5840662115351734e-10	N/A	N/A
Neonate vs. Fourth_instar	First_instar vs. Third_instar	11.1665670069	0.0	0.0	N/A	N/A
Neonate vs. Fourth_instar	Mother vs. Fourth_instar	8.34354362363	4.6629367034256575e-14	2.028377465990161e-11	N/A	N/A
Neonate vs. Fourth_instar	Mother vs. Third_instar	7.74875534441	1.028066520802895e-13	4.472089365492593e-11	N/A	N/A
Neonate vs. Fourth_instar	Fourth_instar vs. Third_instar	30.6209387481	0.0	0.0	N/A	N/A
Neonate vs. Third_instar	Second_instar vs. First_instar	8.0937008749	2.433608869978343e-13	1.0586198584405793e-10	N/A	N/A
Neonate vs. Third_instar	Second_instar vs. Mother	10.3908595409	0.0	0.0	N/A	N/A
Neonate vs. Third_instar	Second_instar vs. Fourth_instar	21.4558288933	0.0	0.0	N/A	N/A
Neonate vs. Third_instar	Second_instar vs. Third_instar	31.375145156	0.0	0.0	N/A	N/A
Neonate vs. Third_instar	First_instar vs. Mother	5.05818818598	8.972045819621854e-07	0.00039028399315355067	N/A	N/A
Neonate vs. Third_instar	First_instar vs. Fourth_instar	7.17549030876	6.481437608840679e-11	2.8194253598456953e-08	N/A	N/A
Neonate vs. Third_instar	First_instar vs. Third_instar	11.0654957201	0.0	0.0	N/A	N/A
Neonate vs. Third_instar	Mother vs. Fourth_instar	9.17151799743	0.0	0.0	N/A	N/A
Neonate vs. Third_instar	Mother vs. Third_instar	8.99708000865	0.0	0.0	N/A	N/A
Neonate vs. Third_instar	Fourth_instar vs. Third_instar	24.96743039	0.0	0.0	N/A	N/A
Second_instar vs. First_instar	Second_instar vs. Mother	1.32276705431	0.1871666344774212	1	N/A	N/A
Second_instar vs. First_instar	Second_instar vs. Fourth_instar	8.64606298844	3.6415315207705135e-14	1.5840662115351734e-11	N/A	N/A
Second_instar vs. First_instar	Second_instar vs. Third_instar	12.6265931119	0.0	0.0	N/A	N/A
Second_instar vs. First_instar	First_instar vs. Mother	-3.31459223553	0.001088684232778451	0.47357764125862617	N/A	N/A
Second_instar vs. First_instar	First_instar vs. Fourth_instar	-0.556499347413	0.5790766152287781	1	N/A	N/A
Second_instar vs. First_instar	First_instar vs. Third_instar	0.605791477088	0.5454471894677626	1	N/A	N/A
Second_instar vs. First_instar	Mother vs. Fourth_instar	0.740501415368	0.45995530755974134	1	N/A	N/A
Second_instar vs. First_instar	Mother vs. Third_instar	0.255550776717	0.7984356345431651	1	N/A	N/A
Second_instar vs. First_instar	Fourth_instar vs. Third_instar	9.62307959487	0.0	0.0	N/A	N/A
Second_instar vs. Mother	Second_instar vs. Fourth_instar	6.72319895072	1.367193025458846e-10	5.94728966074598e-08	N/A	N/A
Second_instar vs. Mother	Second_instar vs. Third_instar	10.2499591383	0.0	0.0	N/A	N/A
Second_instar vs. Mother	First_instar vs. Mother	-5.99554790334	5.502508811221479e-09	2.3935913328813434e-06	N/A	N/A
Second_instar vs. Mother	First_instar vs. Fourth_instar	-1.7240079467	0.08611115440240664	1	N/A	N/A
Second_instar vs. Mother	First_instar vs. Third_instar	-1.034996535	0.3015328162282719	1	N/A	N/A
Second_instar vs. Mother	Mother vs. Fourth_instar	-0.632570070798	0.5274994988884834	1	N/A	N/A
Second_instar vs. Mother	Mother vs. Third_instar	-1.56418304091	0.1184097893038248	1	N/A	N/A
Second_instar vs. Mother	Fourth_instar vs. Third_instar	7.62292856465	4.078959392472825e-13	1.774347335725679e-10	N/A	N/A
Second_instar vs. Fourth_instar	Second_instar vs. Third_instar	-0.812933572877	0.41724250310209976	1	N/A	N/A
Second_instar vs. Fourth_instar	First_instar vs. Mother	-11.9402762373	6.139461344830387e-25	2.6706656850012187e-22	N/A	N/A
Second_instar vs. Fourth_instar	First_instar vs. Fourth_instar	-10.6086367963	9.415963443971438e-18	4.095944098127576e-15	N/A	N/A
Second_instar vs. Fourth_instar	First_instar vs. Third_instar	-10.0420617343	8.54100609249577e-19	3.71533765023566e-16	N/A	N/A
Second_instar vs. Fourth_instar	Mother vs. Fourth_instar	-7.03560236305	4.5082088289466774e-11	1.9610708405918046e-08	N/A	N/A
Second_instar vs. Fourth_instar	Mother vs. Third_instar	-7.36617874846	1.1422149646801489e-12	4.968635096358648e-10	N/A	N/A
Second_instar vs. Fourth_instar	Fourth_instar vs. Third_instar	-2.081968431	0.03906690976883678	1	N/A	N/A
Second_instar vs. Third_instar	First_instar vs. Mother	-18.3879918207	3.573434675899963e-50	1.5544440840164837e-47	N/A	N/A
Second_instar vs. Third_instar	First_instar vs. Fourth_instar	-14.6074588588	1.375562382259993e-32	5.98369636283097e-30	N/A	N/A
Second_instar vs. Third_instar	First_instar vs. Third_instar	-14.7414443155	5.877111703106787e-36	2.5565435908514523e-33	N/A	N/A
Second_instar vs. Third_instar	Mother vs. Fourth_instar	-10.6647635723	2.7277050991603695e-22	1.1865517181347607e-19	N/A	N/A
Second_instar vs. Third_instar	Mother vs. Third_instar	-11.437248268	7.637944663586122e-27	3.322505928659963e-24	N/A	N/A
Second_instar vs. Third_instar	Fourth_instar vs. Third_instar	-1.83817120047	0.0672834381447831	1	N/A	N/A
First_instar vs. Mother	First_instar vs. Fourth_instar	2.34857711676	0.01993065791673576	1	N/A	N/A
First_instar vs. Mother	First_instar vs. Third_instar	5.01771914894	9.93172960539468e-07	0.00043203023783466854	N/A	N/A
First_instar vs. Mother	Mother vs. Fourth_instar	4.77109141684	3.0695436248340258e-06	0.0013352514768028012	N/A	N/A
First_instar vs. Mother	Mother vs. Third_instar	4.86519901856	1.575374031004273e-06	0.0006852877034868587	N/A	N/A
First_instar vs. Mother	Fourth_instar vs. Third_instar	14.2868933849	0.0	0.0	N/A	N/A
First_instar vs. Fourth_instar	First_instar vs. Third_instar	1.27412531453	0.2045636338241199	1	N/A	N/A
First_instar vs. Fourth_instar	Mother vs. Fourth_instar	1.20227828232	0.2310320272200983	1	N/A	N/A
First_instar vs. Fourth_instar	Mother vs. Third_instar	0.770588352956	0.441456378907793	1	N/A	N/A
First_instar vs. Fourth_instar	Fourth_instar vs. Third_instar	11.2952123353	0.0	0.0	N/A	N/A
First_instar vs. Third_instar	Mother vs. Fourth_instar	0.318874452872	0.7501111126759792	1	N/A	N/A
First_instar vs. Third_instar	Mother vs. Third_instar	-0.361217186462	0.7181145014828024	1	N/A	N/A
First_instar vs. Third_instar	Fourth_instar vs. Third_instar	11.1558744982	0.0	0.0	N/A	N/A
Mother vs. Fourth_instar	Mother vs. Third_instar	-0.679382934155	0.49725412159744875	1	N/A	N/A
Mother vs. Fourth_instar	Fourth_instar vs. Third_instar	8.00395729058	7.571721027943568e-14	3.293698647155452e-11	N/A	N/A
Mother vs. Third_instar	Fourth_instar vs. Third_instar	8.61840498114	2.220446049250313e-16	9.658940314238862e-14	N/A	N/A
