# Supplementary material for: Matrotrophic viviparity constrains microbiome acquisition during gestation in a live‐bearing cockroach, Diploptera punctata
Source: Ecol Evol. 2019 Aug 22;9(18):10601–14. doi: 10.1002/ece3.5580 (PMC6787804; doi:10.1002/ece3.5580)
Supplement: Supplementary file 4 [file ECE3-9-10601-s004.zip › Supplemental data files 2/bdiv_even/weighted_unifrac/distance_matrix/weighted_unifrac_dm.txt]

	OE11	LLE4	FI9	OE12	OM8	OE2	OE1	OE7	LLM1	N1	OE4	OM3	OM2	OM1	SI8	OM7	TI2	OM5	OM4	OM9	OE10	LLE6	FI2	FI3	FI1	FI6	LLE5	LLM4	FI5	FRI6	FRI5	FRI4	FRI3	FRI2	FRI1	OE3	FI4	TI13	LLE7	OM12	OM11	OM10	OE8	LLE9	LLE8	LLM9	OE6	OM6	OE5
OE11	0.0	0.00823862860114	0.358941833606	0.00593020442851	0.396926237802	0.0076399079532	0.00797823082826	0.00683432574339	0.390628415637	0.0084018974633	0.00709302139678	0.480985479263	0.225976237248	0.207357847674	0.350707221378	0.435559153272	0.284278177182	0.380672718586	0.474372290378	0.374346780558	0.00440324372616	0.00730618884372	0.326425785049	0.336421368805	0.321139055374	0.383943873748	0.00762170113095	0.644514805763	0.336003735113	0.410409275346	0.398025905115	0.324848203868	0.385586405731	0.423929926188	0.344662537376	0.00797330288844	0.324836571989	0.376884382012	0.00826624194687	0.44456279171	0.397319720219	0.442934078424	0.00588257465379	0.00614831863432	0.00709617437498	0.45810347146	0.00664573751362	0.397187869144	0.00743795507621
LLE4	0.00823862860114	0.0	0.363197641198	0.00405972915034	0.401447231152	0.00286089563736	0.00275400257798	0.00338903518505	0.395176791081	0.00549777549511	0.00352389702356	0.485389239753	0.230601652252	0.211696330344	0.355245519445	0.439778611605	0.288756642291	0.385425674519	0.478920773377	0.378765693176	0.00726360305145	0.00335378717655	0.330626142774	0.340465632354	0.325454696987	0.388339585906	0.00299816008679	0.649113129205	0.340165334462	0.414817480781	0.402322143075	0.329016284716	0.39021931311	0.428065458828	0.349112766064	0.00227269631616	0.328380604001	0.381095795438	0.00915792215628	0.449512562603	0.402023488669	0.448090840423	0.00675557076719	0.00698293573057	0.00361693008799	0.462821434378	0.00380276238051	0.401790597882	0.00256054484982
FI9	0.358941833606	0.363197641198	0.0	0.361912091906	0.160083512893	0.362566091295	0.36288668701	0.362529937476	0.153101880648	0.36193929368	0.362639538238	0.238807841863	0.189646167708	0.229572056231	0.0302921875615	0.228342020158	0.176767556525	0.132407790177	0.229022941177	0.193228592392	0.358989205211	0.362516907609	0.257862487987	0.298250462731	0.181563193355	0.306040978709	0.362996534494	0.415569305683	0.234570948138	0.159790690645	0.166131541294	0.135121073899	0.153122297397	0.186466606962	0.143291019853	0.363005301628	0.257506578888	0.163438319923	0.35941661876	0.185089868788	0.151293851735	0.202751596933	0.361129250796	0.360348145617	0.362304738607	0.272810318464	0.362053348543	0.146885591871	0.362632372823
OE12	0.00593020442851	0.00405972915034	0.361912091906	0.0	0.400043666631	0.00382564893308	0.00396256624363	0.00304981675068	0.393997456326	0.00505304370781	0.00323914297916	0.483989906939	0.229067071066	0.210403751095	0.353730380265	0.438624501759	0.287206197752	0.383906253609	0.477573687313	0.37747286695	0.00562570338788	0.00347167874523	0.329332170843	0.339375289831	0.323840723923	0.387163963677	0.00354165684445	0.647715174606	0.338898958954	0.413383328512	0.400949917944	0.327765724967	0.388480848307	0.426723797038	0.347657486716	0.00401015650112	0.327302428794	0.379723112757	0.00893428036528	0.44805123923	0.400815735304	0.44646890118	0.00511704993661	0.00674392609088	0.00347438676823	0.461481134806	0.00297675112438	0.400301361519	0.00329534363664
OM8	0.396926237802	0.401447231152	0.160083512893	0.400043666631	0.0	0.400889194477	0.401115316776	0.400663220185	0.145645927315	0.400499362721	0.400566570128	0.192132111258	0.195743225934	0.229821812916	0.166520687387	0.163365743909	0.215763727723	0.12207574464	0.190860263702	0.160699466192	0.397094061921	0.400388002823	0.26997388639	0.310830386665	0.2170848535	0.320020532532	0.400824008045	0.414825921344	0.237198175275	0.187206678037	0.165236722009	0.195240388732	0.165179886003	0.213865495448	0.211321750306	0.401313119332	0.283253552607	0.186411991553	0.396840775585	0.136945737985	0.137132740202	0.135378430899	0.398896264294	0.397425013768	0.400118543264	0.232607154213	0.400043026409	0.103856812551	0.400896194976
OE2	0.0076399079532	0.00286089563736	0.362566091295	0.00382564893308	0.400889194477	0.0	0.00262627840014	0.00312259981696	0.394830348275	0.00503559243733	0.00311668237546	0.484887111732	0.230038771032	0.210978235834	0.354661417094	0.439291777689	0.287896061588	0.384992176653	0.478506922832	0.378318969384	0.00688300652372	0.00353026592883	0.32984889617	0.339868508224	0.324834531433	0.387776186992	0.00335550662782	0.648603765099	0.339569314567	0.414192994116	0.401852481028	0.328388010251	0.38967549272	0.427435348656	0.348402053541	0.00239755951707	0.327727493536	0.380482144905	0.00926298148077	0.448941932738	0.401613063991	0.44754382632	0.00610482119458	0.00708152555097	0.00392797399014	0.462339447565	0.00331976943252	0.401229993469	0.00253794441729
OE1	0.00797823082826	0.00275400257798	0.36288668701	0.00396256624363	0.401115316776	0.00262627840014	0.0	0.003390973228	0.39530961245	0.00549880243388	0.00354283914922	0.485522223256	0.230397182411	0.211193576029	0.355118519417	0.439636850083	0.288121931117	0.385276407408	0.478727542616	0.378618774648	0.00738594716333	0.00360861221774	0.330091926621	0.340091705597	0.324994516639	0.387998097602	0.00343673225204	0.648871412991	0.339704283864	0.414583718553	0.401977476911	0.32870903309	0.389855156426	0.427678485236	0.348891320712	0.0023014395593	0.327980417937	0.380743186338	0.00922350286007	0.449197783682	0.401728940958	0.44776804968	0.00637843940351	0.00681853275509	0.00399924717599	0.462573443192	0.00376000951723	0.401384535344	0.00283437215499
OE7	0.00683432574339	0.00338903518505	0.362529937476	0.00304981675068	0.400663220185	0.00312259981696	0.003390973228	0.0	0.394714168145	0.00510455535607	0.00202713165964	0.484790417989	0.229899665229	0.210817122547	0.354474891803	0.439154770216	0.287920059897	0.384740347425	0.478295276222	0.377994847399	0.00632259151731	0.00338210715067	0.329886421151	0.339908881898	0.324608156243	0.387637355593	0.00294187252765	0.648304657718	0.33960310298	0.414262926687	0.401690548703	0.328498363711	0.389397664685	0.427383426117	0.348377854371	0.00330973057349	0.327765849637	0.380494259735	0.00863261015075	0.448820269638	0.401320696397	0.447201315626	0.00480816489261	0.0068240405016	0.00339788290311	0.462024974329	0.00256319040303	0.401037801055	0.0025729341275
LLM1	0.390628415637	0.395176791081	0.153101880648	0.393997456326	0.145645927315	0.394830348275	0.39530961245	0.394714168145	0.0	0.394461790481	0.394785344041	0.188969741575	0.204133187728	0.236642740821	0.154314161588	0.178221193601	0.233645627516	0.142893817216	0.205259012557	0.181466315626	0.391004712572	0.394203782771	0.288508336788	0.314903430384	0.231513266479	0.32931712148	0.394554300302	0.391269173979	0.264490652955	0.182672914776	0.170996120583	0.170837702274	0.197497045267	0.217277216969	0.212508094168	0.395318178191	0.302687684817	0.185879886408	0.390988503748	0.179632013529	0.14626853717	0.170514286902	0.393204376413	0.391903676296	0.393970514205	0.24202718371	0.394155524997	0.138503126933	0.394911481872
N1	0.0084018974633	0.00549777549511	0.36193929368	0.00505304370781	0.400499362721	0.00503559243733	0.00549880243388	0.00510455535607	0.394461790481	0.0	0.00521965176214	0.484518840862	0.229482993488	0.210606938708	0.353851806183	0.438994593852	0.28693800448	0.384578532542	0.478154019778	0.377917938492	0.00742658559962	0.00564106646394	0.329283178396	0.339271763054	0.324052803243	0.387263366715	0.00562294400008	0.648313295962	0.338998430605	0.413555118809	0.40118975752	0.327628941891	0.388900929674	0.427030345975	0.347837676169	0.00546565037402	0.327135841979	0.380068289089	0.0109893098173	0.44854547954	0.401198490891	0.44712412503	0.00656082560114	0.00871930384421	0.00570666140487	0.462042944251	0.00507314131752	0.400892517726	0.00507000864578
OE4	0.00709302139678	0.00352389702356	0.362639538238	0.00323914297916	0.400566570128	0.00311668237546	0.00354283914922	0.00202713165964	0.394785344041	0.00521965176214	0.0	0.484818830218	0.230046231493	0.210888465399	0.354628342226	0.43923731776	0.287981000479	0.384865669042	0.478411816293	0.378147307376	0.00657624285014	0.00343354848557	0.330148042321	0.340196483694	0.324825016232	0.387807396591	0.00315182797892	0.648320179079	0.340003054572	0.414346055174	0.40181527458	0.328658798717	0.389516186959	0.427468431719	0.348499536245	0.0035722096239	0.327945389446	0.380623474365	0.00864035324235	0.448822277333	0.401412125338	0.447321402724	0.00496577179171	0.00669519927488	0.00357141976134	0.461976369805	0.00239611364289	0.401064522557	0.00282416999231
OM3	0.480985479263	0.485389239753	0.238807841863	0.483989906939	0.192132111258	0.484887111732	0.485522223256	0.484790417989	0.188969741575	0.484518840862	0.484818830218	0.0	0.278271654199	0.330806027601	0.251122182948	0.141444020955	0.30703567831	0.207291562271	0.228903218086	0.217729524608	0.481269338952	0.484427234741	0.29492082448	0.277868646506	0.315669422412	0.308796001356	0.484815877331	0.347161122076	0.320588918588	0.25096357542	0.219193580092	0.270132696735	0.237732367729	0.274475709883	0.299987440371	0.485435772298	0.341209695159	0.26430965383	0.48108622315	0.172497482076	0.176842208779	0.191544666744	0.483462771503	0.482059394309	0.484173011366	0.214253439341	0.484325787091	0.189070665996	0.484971103102
OM2	0.225976237248	0.230601652252	0.189646167708	0.229067071066	0.195743225934	0.230038771032	0.230397182411	0.229899665229	0.204133187728	0.229482993488	0.230046231493	0.278271654199	0.0	0.106627115074	0.18546453399	0.242835237177	0.161265440794	0.187796298168	0.277271972462	0.202130911233	0.22625182077	0.229800127316	0.23427776554	0.267864217693	0.194484051405	0.300172659891	0.23020405985	0.47539579757	0.216554834416	0.236797573298	0.228527326586	0.178709151922	0.219824943818	0.26851956247	0.208254355255	0.230402299278	0.24605004635	0.219788125918	0.226761878092	0.236271315925	0.196045980489	0.242857261228	0.228541343875	0.227427585326	0.229511142473	0.283234008439	0.229496233483	0.193689049079	0.230076196253
OM1	0.207357847674	0.211696330344	0.229572056231	0.210403751095	0.229821812916	0.210978235834	0.211193576029	0.210817122547	0.236642740821	0.210606938708	0.210888465399	0.330806027601	0.106627115074	0.0	0.221806936868	0.287804119456	0.171344084815	0.227902785255	0.303935356851	0.212299015276	0.207282451834	0.210896116217	0.277140124567	0.307571261956	0.222598507666	0.341267346596	0.211234789096	0.525103427419	0.245727196723	0.257517544701	0.265167261949	0.19666046023	0.242763464254	0.269350696151	0.222608207436	0.211409900746	0.284516300549	0.250139293826	0.207801831767	0.276592088341	0.241648789203	0.252797640089	0.209413366081	0.208635205234	0.210686031276	0.315532173398	0.210368630103	0.238184768835	0.211053915068
SI8	0.350707221378	0.355245519445	0.0302921875615	0.353730380265	0.166520687387	0.354661417094	0.355118519417	0.354474891803	0.154314161588	0.353851806183	0.354628342226	0.251122182948	0.18546453399	0.221806936868	0.0	0.233084302785	0.168091454744	0.138350761096	0.236290522788	0.19777462524	0.350838607325	0.354489920995	0.258070259716	0.298873421524	0.173281353544	0.306671060719	0.354899531411	0.424438435615	0.234681455786	0.155727217464	0.171759245821	0.12920257009	0.154772552544	0.185808359318	0.136038865555	0.355032528513	0.255885784822	0.163124782379	0.35171842669	0.191444709997	0.160209391761	0.209234493876	0.353034353234	0.352429412803	0.354323608647	0.278504381116	0.353926247594	0.149115588842	0.35458839539
OM7	0.435559153272	0.439778611605	0.228342020158	0.438624501759	0.163365743909	0.439291777689	0.439636850083	0.439154770216	0.178221193601	0.438994593852	0.43923731776	0.141444020955	0.242835237177	0.287804119456	0.233084302785	0.0	0.281535323095	0.186657751327	0.23124860504	0.173332660673	0.435598567994	0.438718384713	0.257650179893	0.264485885815	0.260320710654	0.285582471789	0.439210167863	0.373972949236	0.286915697726	0.228836681604	0.209200500632	0.241739565246	0.214301022847	0.263837705009	0.2754125466	0.439775653293	0.314607614135	0.247357141244	0.435176986883	0.165752903897	0.157746596218	0.172728247347	0.437469252879	0.436413555045	0.438734037757	0.19067703293	0.438708350513	0.164645914125	0.439265438938
TI2	0.284278177182	0.288756642291	0.176767556525	0.287206197752	0.215763727723	0.287896061588	0.288121931117	0.287920059897	0.233645627516	0.28693800448	0.287981000479	0.30703567831	0.161265440794	0.171344084815	0.168091454744	0.281535323095	0.0	0.216265463771	0.295434275356	0.229408251934	0.28418100217	0.287911825989	0.235869805171	0.277419109349	0.168563262524	0.305887896673	0.288366768326	0.50874870925	0.205476416824	0.188525362732	0.228057106652	0.15609118572	0.183394280224	0.209732033491	0.157180673097	0.28834953643	0.216401728853	0.196916583116	0.28500707916	0.246126443383	0.215422076599	0.2573488311	0.286350093981	0.284866394052	0.287812333133	0.320207583224	0.28743222412	0.217963194785	0.288030354497
OM5	0.380672718586	0.385425674519	0.132407790177	0.383906253609	0.12207574464	0.384992176653	0.385276407408	0.384740347425	0.142893817216	0.384578532542	0.384865669042	0.207291562271	0.187796298168	0.227902785255	0.138350761096	0.186657751327	0.216265463771	0.0	0.16083782098	0.171793768389	0.380970585573	0.384495096418	0.251085458761	0.297890595302	0.196796206146	0.297758698861	0.384922933095	0.40018115688	0.233193141541	0.193273282181	0.176752789943	0.188019949512	0.155741572248	0.232908696131	0.207444535653	0.385351958752	0.260690793436	0.189065976671	0.381635652178	0.156966773116	0.117940048664	0.165573002866	0.38334784693	0.38217371635	0.384182891684	0.247384274631	0.384268650374	0.0820528884425	0.384892868904
OM4	0.474372290378	0.478920773377	0.229022941177	0.477573687313	0.190860263702	0.478506922832	0.478727542616	0.478295276222	0.205259012557	0.478154019778	0.478411816293	0.228903218086	0.277271972462	0.303935356851	0.236290522788	0.23124860504	0.295434275356	0.16083782098	0.0	0.229832116563	0.474680017711	0.477958353703	0.343170385385	0.379677692043	0.29292046522	0.387088855043	0.478386079714	0.399402426147	0.315114382584	0.233860923314	0.242932007239	0.280591359281	0.229849432686	0.231300233785	0.270252456347	0.478933883961	0.361037394469	0.221012326169	0.474473452074	0.177555600874	0.176735149185	0.17784342217	0.476780965184	0.475624847145	0.47779486652	0.273651082956	0.477867544297	0.173019632842	0.478430925724
OM9	0.374346780558	0.378765693176	0.193228592392	0.37747286695	0.160699466192	0.378318969384	0.378618774648	0.377994847399	0.181466315626	0.377917938492	0.378147307376	0.217729524608	0.202130911233	0.212299015276	0.19777462524	0.173332660673	0.229408251934	0.171793768389	0.229832116563	0.0	0.374207289112	0.3778140552	0.23020873488	0.243494128793	0.222984330363	0.267342668125	0.37820218811	0.392469003801	0.235813280635	0.233459019277	0.206592040967	0.213944369762	0.194472811266	0.20603992783	0.215109311392	0.378700558009	0.262970018608	0.219793046755	0.374132006596	0.184671825422	0.147528194564	0.144632128279	0.376456765291	0.375418360244	0.377502917269	0.20652641766	0.377646120718	0.178726661169	0.378245859031
OE10	0.00440324372616	0.00726360305145	0.358989205211	0.00562570338788	0.397094061921	0.00688300652372	0.00738594716333	0.00632259151731	0.391004712572	0.00742658559962	0.00657624285014	0.481269338952	0.22625182077	0.207282451834	0.350838607325	0.435598567994	0.28418100217	0.380970585573	0.474680017711	0.374207289112	0.0	0.00678571426262	0.326298759873	0.336244794356	0.320826074984	0.384142140557	0.00704948499575	0.644937874307	0.335941809302	0.410627014304	0.398139811468	0.324937247537	0.385622659291	0.42369976256	0.344658683478	0.00725304093485	0.324553208353	0.376773382861	0.0086384055658	0.444947919289	0.397556951183	0.443487597285	0.00588093104977	0.00667769931576	0.00647766440632	0.458568220037	0.00623079864273	0.39744237336	0.00646625094871
LLE6	0.00730618884372	0.00335378717655	0.362516907609	0.00347167874523	0.400388002823	0.00353026592883	0.00360861221774	0.00338210715067	0.394203782771	0.00564106646394	0.00343354848557	0.484427234741	0.229800127316	0.210896116217	0.354489920995	0.438718384713	0.287911825989	0.384495096418	0.477958353703	0.3778140552	0.00678571426262	0.0	0.329859315598	0.339827620975	0.324715527053	0.387572996756	0.0013791866041	0.647736663638	0.339529097999	0.413877765365	0.401609853912	0.328412110559	0.389533777224	0.427163255659	0.348297064433	0.00372979084805	0.327805483307	0.380284629877	0.00764606536296	0.448466147963	0.401094552319	0.447036190864	0.00576143852028	0.00508686581063	0.00145650332129	0.461487181318	0.00283191179412	0.400769220352	0.00295689790167
FI2	0.326425785049	0.330626142774	0.257862487987	0.329332170843	0.26997388639	0.32984889617	0.330091926621	0.329886421151	0.288508336788	0.329283178396	0.330148042321	0.29492082448	0.23427776554	0.277140124567	0.258070259716	0.257650179893	0.235869805171	0.251085458761	0.343170385385	0.23020873488	0.326298759873	0.329859315598	0.0	0.172433240215	0.175082596477	0.132195594064	0.330293470902	0.446253870138	0.183377673805	0.325849182141	0.28250752964	0.272431141379	0.265003021693	0.312508461521	0.269355656623	0.330259904285	0.131213415184	0.306426547963	0.326683926246	0.287688665816	0.243571089445	0.311660273422	0.328551024955	0.32676994221	0.329604797165	0.241413206388	0.329455842571	0.270491024688	0.329965849198
FI3	0.336421368805	0.340465632354	0.298250462731	0.339375289831	0.310830386665	0.339868508224	0.340091705597	0.339908881898	0.314903430384	0.339271763054	0.340196483694	0.277868646506	0.267864217693	0.307571261956	0.298873421524	0.264485885815	0.277419109349	0.297890595302	0.379677692043	0.243494128793	0.336244794356	0.339827620975	0.172433240215	0.0	0.272052995597	0.140483438969	0.340321981819	0.444355049412	0.233787766482	0.361523801592	0.315223304809	0.302280915124	0.296951805184	0.342499927243	0.303223863745	0.340252486349	0.2332764351	0.339805571922	0.337027352385	0.31605855826	0.279546327919	0.326856907374	0.338467222266	0.337297969532	0.339694940132	0.272543177694	0.339620799846	0.309373646145	0.34000347357
FI1	0.321139055374	0.325454696987	0.181563193355	0.323840723923	0.2170848535	0.324834531433	0.324994516639	0.324608156243	0.231513266479	0.324052803243	0.324825016232	0.315669422412	0.194484051405	0.222598507666	0.173281353544	0.260320710654	0.168563262524	0.196796206146	0.29292046522	0.222984330363	0.320826074984	0.324715527053	0.175082596477	0.272052995597	0.0	0.243291250124	0.325169959444	0.503123368431	0.186253970508	0.234643854536	0.266169843841	0.198191059765	0.219984750087	0.232598437347	0.192106440654	0.325197645289	0.18322670587	0.24927292348	0.32136289086	0.267696881473	0.219267423851	0.265354315697	0.323091172855	0.321561250522	0.32432257053	0.279894748967	0.324179196376	0.222991604806	0.324793023798
FI6	0.383943873748	0.388339585906	0.306040978709	0.387163963677	0.320020532532	0.387776186992	0.387998097602	0.387637355593	0.32931712148	0.387263366715	0.387807396591	0.308796001356	0.300172659891	0.341267346596	0.306671060719	0.285582471789	0.305887896673	0.297758698861	0.387088855043	0.267342668125	0.384142140557	0.387572996756	0.132195594064	0.140483438969	0.243291250124	0.0	0.387807621645	0.425085166028	0.202391869661	0.378776283004	0.323614038794	0.327774806322	0.309317787634	0.355076859034	0.32018856365	0.388253320099	0.1992164032	0.354721754874	0.383059766037	0.32960347624	0.285383355414	0.348623777177	0.38619346321	0.384182745063	0.387195399158	0.240904085541	0.387205467806	0.317374047088	0.387813302268
LLE5	0.00762170113095	0.00299816008679	0.362996534494	0.00354165684445	0.400824008045	0.00335550662782	0.00343673225204	0.00294187252765	0.394554300302	0.00562294400008	0.00315182797892	0.484815877331	0.23020405985	0.211234789096	0.354899531411	0.439210167863	0.288366768326	0.384922933095	0.478386079714	0.37820218811	0.00704948499575	0.0013791866041	0.330293470902	0.340321981819	0.325169959444	0.387807621645	0.0	0.648218328422	0.339970619363	0.414424551454	0.40196167371	0.328804075341	0.389967423338	0.427633429348	0.34870284024	0.00351632116509	0.328284043995	0.380669906059	0.00799369735671	0.448937059577	0.401478490617	0.447490582153	0.00601000423978	0.00540589091305	0.00165494550096	0.461952656829	0.00293684468593	0.401248852254	0.00268696772039
LLM4	0.644514805763	0.649113129205	0.415569305683	0.647715174606	0.414825921344	0.648603765099	0.648871412991	0.648304657718	0.391269173979	0.648313295962	0.648320179079	0.347161122076	0.47539579757	0.525103427419	0.424438435615	0.373972949236	0.50874870925	0.40018115688	0.399402426147	0.392469003801	0.644937874307	0.647736663638	0.446253870138	0.444355049412	0.503123368431	0.425085166028	0.648218328422	0.0	0.494259873972	0.447902273058	0.389501006315	0.462836366004	0.449116915514	0.449145594322	0.484084030381	0.649118945594	0.486442956025	0.412159556147	0.642617690365	0.376515800262	0.399382325793	0.396629531336	0.646525631914	0.644235318615	0.647398628951	0.318569750611	0.647695436696	0.396990313043	0.648561097888
FI5	0.336003735113	0.340165334462	0.234570948138	0.338898958954	0.237198175275	0.339569314567	0.339704283864	0.33960310298	0.264490652955	0.338998430605	0.340003054572	0.320588918588	0.216554834416	0.245727196723	0.234681455786	0.286915697726	0.205476416824	0.233193141541	0.315114382584	0.235813280635	0.335941809302	0.339529097999	0.183377673805	0.233787766482	0.186253970508	0.202391869661	0.339970619363	0.494259873972	0.0	0.277657059444	0.256040301491	0.239605336214	0.224622882296	0.277547480151	0.241980626966	0.339897338404	0.194273867517	0.267585795523	0.337259313352	0.271522347152	0.230033067343	0.27547055784	0.338470949485	0.337036770456	0.339228285853	0.292153499364	0.339342861555	0.248787898434	0.339672572454
FRI6	0.410409275346	0.414817480781	0.159790690645	0.413383328512	0.187206678037	0.414192994116	0.414583718553	0.414262926687	0.182672914776	0.413555118809	0.414346055174	0.25096357542	0.236797573298	0.257517544701	0.155727217464	0.228836681604	0.188525362732	0.193273282181	0.233860923314	0.233459019277	0.410627014304	0.413877765365	0.325849182141	0.361523801592	0.234643854536	0.378776283004	0.414424551454	0.447902273058	0.277657059444	0.0	0.172925539983	0.167233911498	0.160755437061	0.168381406874	0.161942875197	0.414621474125	0.332595798366	0.144320213489	0.411007413772	0.169937084707	0.187733196097	0.200473339881	0.412874512108	0.411369203824	0.41372145969	0.303144484855	0.413676504103	0.182349175431	0.41421050433
FRI5	0.398025905115	0.402322143075	0.166131541294	0.400949917944	0.165236722009	0.401852481028	0.401977476911	0.401690548703	0.170996120583	0.40118975752	0.40181527458	0.219193580092	0.228527326586	0.265167261949	0.171759245821	0.209200500632	0.228057106652	0.176752789943	0.242932007239	0.206592040967	0.398139811468	0.401609853912	0.28250752964	0.315223304809	0.266169843841	0.323614038794	0.40196167371	0.389501006315	0.256040301491	0.172925539983	0.0	0.165140317395	0.160550737727	0.248757782716	0.223370521079	0.402142685542	0.305197303748	0.153647272048	0.397958150662	0.167343601476	0.157970159078	0.202336997027	0.400411523484	0.398775325381	0.401324421063	0.278338877321	0.401334633171	0.156623348756	0.401748817278
FRI4	0.324848203868	0.329016284716	0.135121073899	0.327765724967	0.195240388732	0.328388010251	0.32870903309	0.328498363711	0.170837702274	0.327628941891	0.328658798717	0.270132696735	0.178709151922	0.19666046023	0.12920257009	0.241739565246	0.15609118572	0.188019949512	0.280591359281	0.213944369762	0.324937247537	0.328412110559	0.272431141379	0.302280915124	0.198191059765	0.327774806322	0.328804075341	0.462836366004	0.239605336214	0.167233911498	0.165140317395	0.0	0.179024957464	0.212228266743	0.150447134265	0.32884735378	0.284876044979	0.182593799571	0.32451585698	0.221475781836	0.186605261299	0.235936682737	0.326939570432	0.325426042748	0.328133015014	0.29432820401	0.328016836312	0.188808327705	0.328453556608
FRI3	0.385586405731	0.39021931311	0.153122297397	0.388480848307	0.165179886003	0.38967549272	0.389855156426	0.389397664685	0.197497045267	0.388900929674	0.389516186959	0.237732367729	0.219824943818	0.242763464254	0.154772552544	0.214301022847	0.183394280224	0.155741572248	0.229849432686	0.194472811266	0.385622659291	0.389533777224	0.265003021693	0.296951805184	0.219984750087	0.309317787634	0.389967423338	0.449116915514	0.224622882296	0.160755437061	0.160550737727	0.179024957464	0.0	0.219143810605	0.182448784117	0.390065195725	0.275869120746	0.156906746259	0.386364875407	0.173507096968	0.159800051837	0.193255999066	0.387883123757	0.386438391445	0.389201344127	0.275120278968	0.388908449509	0.150944418322	0.389643390156
FRI2	0.423929926188	0.428065458828	0.186466606962	0.426723797038	0.213865495448	0.427435348656	0.427678485236	0.427383426117	0.217277216969	0.427030345975	0.427468431719	0.274475709883	0.26851956247	0.269350696151	0.185808359318	0.263837705009	0.209732033491	0.232908696131	0.231300233785	0.20603992783	0.42369976256	0.427163255659	0.312508461521	0.342499927243	0.232598437347	0.355076859034	0.427633429348	0.449145594322	0.277547480151	0.168381406874	0.248757782716	0.212228266743	0.219143810605	0.0	0.151157584986	0.427843023929	0.311362086841	0.21544804881	0.424268348078	0.208433247033	0.215270497666	0.200213461286	0.42587727338	0.42489474431	0.426928575544	0.269421405462	0.426941318104	0.21763416342	0.427516544932
FRI1	0.344662537376	0.349112766064	0.143291019853	0.347657486716	0.211321750306	0.348402053541	0.348891320712	0.348377854371	0.212508094168	0.347837676169	0.348499536245	0.299987440371	0.208254355255	0.222608207436	0.136038865555	0.2754125466	0.157180673097	0.207444535653	0.270252456347	0.215109311392	0.344658683478	0.348297064433	0.269355656623	0.303223863745	0.192106440654	0.32018856365	0.34870284024	0.484084030381	0.241980626966	0.161942875197	0.223370521079	0.150447134265	0.182448784117	0.151157584986	0.0	0.348914149787	0.269993509246	0.175173154363	0.3455672653	0.22925381415	0.210574177562	0.23650881666	0.34690898912	0.34577084952	0.348097184861	0.313987310074	0.347918872699	0.216141996122	0.348438199997
OE3	0.00797330288844	0.00227269631616	0.363005301628	0.00401015650112	0.401313119332	0.00239755951707	0.0023014395593	0.00330973057349	0.395318178191	0.00546565037402	0.0035722096239	0.485435772298	0.230402299278	0.211409900746	0.355032528513	0.439775653293	0.28834953643	0.385351958752	0.478933883961	0.378700558009	0.00725304093485	0.00372979084805	0.330259904285	0.340252486349	0.325197645289	0.388253320099	0.00351632116509	0.649118945594	0.339897338404	0.414621474125	0.402142685542	0.32884735378	0.390065195725	0.427843023929	0.348914149787	0.0	0.328081229208	0.380939258685	0.00954983634517	0.449429708184	0.402008362098	0.447909356982	0.00647624595288	0.0074306882482	0.00401471100441	0.462869237955	0.00381581058928	0.4016563625	0.00270470157838
FI4	0.324836571989	0.328380604001	0.257506578888	0.327302428794	0.283253552607	0.327727493536	0.327980417937	0.327765849637	0.302687684817	0.327135841979	0.327945389446	0.341209695159	0.24605004635	0.284516300549	0.255885784822	0.314607614135	0.216401728853	0.260690793436	0.361037394469	0.262970018608	0.324553208353	0.327805483307	0.131213415184	0.2332764351	0.18322670587	0.1992164032	0.328284043995	0.486442956025	0.194273867517	0.332595798366	0.305197303748	0.284876044979	0.275869120746	0.311362086841	0.269993509246	0.328081229208	0.0	0.332790827867	0.326059473746	0.315875332703	0.269461501557	0.322805464473	0.326608803409	0.325564762609	0.327642191454	0.299870056233	0.327347605878	0.284475712741	0.327848121557
TI13	0.376884382012	0.381095795438	0.163438319923	0.379723112757	0.186411991553	0.380482144905	0.380743186338	0.380494259735	0.185879886408	0.380068289089	0.380623474365	0.26430965383	0.219788125918	0.250139293826	0.163124782379	0.247357141244	0.196916583116	0.189065976671	0.221012326169	0.219793046755	0.376773382861	0.380284629877	0.306426547963	0.339805571922	0.24927292348	0.354721754874	0.380669906059	0.412159556147	0.267585795523	0.144320213489	0.153647272048	0.182593799571	0.156906746259	0.21544804881	0.175173154363	0.380939258685	0.332790827867	0.0	0.377050936879	0.197829572434	0.179158785894	0.223685814025	0.378999485767	0.377325232651	0.380038799238	0.304624428133	0.379978646607	0.183878307266	0.380519507947
LLE7	0.00826624194687	0.00915792215628	0.35941661876	0.00893428036528	0.396840775585	0.00926298148077	0.00922350286007	0.00863261015075	0.390988503748	0.0109893098173	0.00864035324235	0.48108622315	0.226761878092	0.207801831767	0.35171842669	0.435176986883	0.28500707916	0.381635652178	0.474473452074	0.374132006596	0.0086384055658	0.00764606536296	0.326683926246	0.337027352385	0.32136289086	0.383059766037	0.00799369735671	0.642617690365	0.337259313352	0.411007413772	0.397958150662	0.32451585698	0.386364875407	0.424268348078	0.3455672653	0.00954983634517	0.326059473746	0.377050936879	0.0	0.444649655917	0.397796048239	0.443170647982	0.00837725126551	0.004751129682	0.00729407923289	0.456253150936	0.00807370910226	0.397126052284	0.00889655021686
OM12	0.44456279171	0.449512562603	0.185089868788	0.44805123923	0.136945737985	0.448941932738	0.449197783682	0.448820269638	0.179632013529	0.44854547954	0.448822277333	0.172497482076	0.236271315925	0.276592088341	0.191444709997	0.165752903897	0.246126443383	0.156966773116	0.177555600874	0.184671825422	0.444947919289	0.448466147963	0.287688665816	0.31605855826	0.267696881473	0.32960347624	0.448937059577	0.376515800262	0.271522347152	0.169937084707	0.167343601476	0.221475781836	0.173507096968	0.208433247033	0.22925381415	0.449429708184	0.315875332703	0.197829572434	0.444649655917	0.0	0.113076725516	0.122679077582	0.447188539595	0.445531940669	0.448252659591	0.229694097346	0.448193788822	0.122943845126	0.448966573472
OM11	0.397319720219	0.402023488669	0.151293851735	0.400815735304	0.137132740202	0.401613063991	0.401728940958	0.401320696397	0.14626853717	0.401198490891	0.401412125338	0.176842208779	0.196045980489	0.241648789203	0.160209391761	0.157746596218	0.215422076599	0.117940048664	0.176735149185	0.147528194564	0.397556951183	0.401094552319	0.243571089445	0.279546327919	0.219267423851	0.285383355414	0.401478490617	0.399382325793	0.230033067343	0.187733196097	0.157970159078	0.186605261299	0.159800051837	0.215270497666	0.210574177562	0.402008362098	0.269461501557	0.179158785894	0.397796048239	0.113076725516	0.0	0.145332468122	0.399739392504	0.398478562954	0.400852420218	0.223153002765	0.400763673011	0.113569624968	0.401544274219
OM10	0.442934078424	0.448090840423	0.202751596933	0.44646890118	0.135378430899	0.44754382632	0.44776804968	0.447201315626	0.170514286902	0.44712412503	0.447321402724	0.191544666744	0.242857261228	0.252797640089	0.209234493876	0.172728247347	0.2573488311	0.165573002866	0.17784342217	0.144632128279	0.443487597285	0.447036190864	0.311660273422	0.326856907374	0.265354315697	0.348623777177	0.447490582153	0.396629531336	0.27547055784	0.200473339881	0.202336997027	0.235936682737	0.193255999066	0.200213461286	0.23650881666	0.447909356982	0.322805464473	0.223685814025	0.443170647982	0.122679077582	0.145332468122	0.0	0.445637101448	0.444043855057	0.44676109965	0.225319157952	0.446714882061	0.147575491789	0.447514489652
OE8	0.00588257465379	0.00675557076719	0.361129250796	0.00511704993661	0.398896264294	0.00610482119458	0.00637843940351	0.00480816489261	0.393204376413	0.00656082560114	0.00496577179171	0.483462771503	0.228541343875	0.209413366081	0.353034353234	0.437469252879	0.286350093981	0.38334784693	0.476780965184	0.376456765291	0.00588093104977	0.00576143852028	0.328551024955	0.338467222266	0.323091172855	0.38619346321	0.00601000423978	0.646525631914	0.338470949485	0.412874512108	0.400411523484	0.326939570432	0.387883123757	0.42587727338	0.34690898912	0.00647624595288	0.326608803409	0.378999485767	0.00837725126551	0.447188539595	0.399739392504	0.445637101448	0.0	0.00651439445256	0.00549312666782	0.460370580056	0.00473637106596	0.399312333882	0.00583677083146
LLE9	0.00614831863432	0.00698293573057	0.360348145617	0.00674392609088	0.397425013768	0.00708152555097	0.00681853275509	0.0068240405016	0.391903676296	0.00871930384421	0.00669519927488	0.482059394309	0.227427585326	0.208635205234	0.352429412803	0.436413555045	0.284866394052	0.38217371635	0.475624847145	0.375418360244	0.00667769931576	0.00508686581063	0.32676994221	0.337297969532	0.321561250522	0.384182745063	0.00540589091305	0.644235318615	0.337036770456	0.411369203824	0.398775325381	0.325426042748	0.386438391445	0.42489474431	0.34577084952	0.0074306882482	0.325564762609	0.377325232651	0.004751129682	0.445531940669	0.398478562954	0.444043855057	0.00651439445256	0.0	0.00473422354608	0.457894779735	0.00584845492082	0.397658625721	0.00675368092916
LLE8	0.00709617437498	0.00361693008799	0.362304738607	0.00347438676823	0.400118543264	0.00392797399014	0.00399924717599	0.00339788290311	0.393970514205	0.00570666140487	0.00357141976134	0.484173011366	0.229511142473	0.210686031276	0.354323608647	0.438734037757	0.287812333133	0.384182891684	0.47779486652	0.377502917269	0.00647766440632	0.00145650332129	0.329604797165	0.339694940132	0.32432257053	0.387195399158	0.00165494550096	0.647398628951	0.339228285853	0.41372145969	0.401324421063	0.328133015014	0.389201344127	0.426928575544	0.348097184861	0.00401471100441	0.327642191454	0.380038799238	0.00729407923289	0.448252659591	0.400852420218	0.44676109965	0.00549312666782	0.00473422354608	0.0	0.461205632962	0.0028959121606	0.40057057502	0.00333625618849
LLM9	0.45810347146	0.462821434378	0.272810318464	0.461481134806	0.232607154213	0.462339447565	0.462573443192	0.462024974329	0.24202718371	0.462042944251	0.461976369805	0.214253439341	0.283234008439	0.315532173398	0.278504381116	0.19067703293	0.320207583224	0.247384274631	0.273651082956	0.20652641766	0.458568220037	0.461487181318	0.241413206388	0.272543177694	0.279894748967	0.240904085541	0.461952656829	0.318569750611	0.292153499364	0.303144484855	0.278338877321	0.29432820401	0.275120278968	0.269421405462	0.313987310074	0.462869237955	0.299870056233	0.304624428133	0.456253150936	0.229694097346	0.223153002765	0.225319157952	0.460370580056	0.457894779735	0.461205632962	0.0	0.46140055033	0.242002617931	0.462317418841
OE6	0.00664573751362	0.00380276238051	0.362053348543	0.00297675112438	0.400043026409	0.00331976943252	0.00376000951723	0.00256319040303	0.394155524997	0.00507314131752	0.00239611364289	0.484325787091	0.229496233483	0.210368630103	0.353926247594	0.438708350513	0.28743222412	0.384268650374	0.477867544297	0.377646120718	0.00623079864273	0.00283191179412	0.329455842571	0.339620799846	0.324179196376	0.387205467806	0.00293684468593	0.647695436696	0.339342861555	0.413676504103	0.401334633171	0.328016836312	0.388908449509	0.426941318104	0.347918872699	0.00381581058928	0.327347605878	0.379978646607	0.00807370910226	0.448193788822	0.400763673011	0.446714882061	0.00473637106596	0.00584845492082	0.0028959121606	0.46140055033	0.0	0.400574934603	0.00295418957365
OM6	0.397187869144	0.401790597882	0.146885591871	0.400301361519	0.103856812551	0.401229993469	0.401384535344	0.401037801055	0.138503126933	0.400892517726	0.401064522557	0.189070665996	0.193689049079	0.238184768835	0.149115588842	0.164645914125	0.217963194785	0.0820528884425	0.173019632842	0.178726661169	0.39744237336	0.400769220352	0.270491024688	0.309373646145	0.222991604806	0.317374047088	0.401248852254	0.396990313043	0.248787898434	0.182349175431	0.156623348756	0.188808327705	0.150944418322	0.21763416342	0.216141996122	0.4016563625	0.284475712741	0.183878307266	0.397126052284	0.122943845126	0.113569624968	0.147575491789	0.399312333882	0.397658625721	0.40057057502	0.242002617931	0.400574934603	0.0	0.401238105897
OE5	0.00743795507621	0.00256054484982	0.362632372823	0.00329534363664	0.400896194976	0.00253794441729	0.00283437215499	0.0025729341275	0.394911481872	0.00507000864578	0.00282416999231	0.484971103102	0.230076196253	0.211053915068	0.35458839539	0.439265438938	0.288030354497	0.384892868904	0.478430925724	0.378245859031	0.00646625094871	0.00295689790167	0.329965849198	0.34000347357	0.324793023798	0.387813302268	0.00268696772039	0.648561097888	0.339672572454	0.41421050433	0.401748817278	0.328453556608	0.389643390156	0.427516544932	0.348438199997	0.00270470157838	0.327848121557	0.380519507947	0.00889655021686	0.448966573472	0.401544274219	0.447514489652	0.00583677083146	0.00675368092916	0.00333625618849	0.462317418841	0.00295418957365	0.401238105897	0.0
OE9	0.00572085392314	0.00451312794294	0.361942134442	0.00259718543645	0.399920860708	0.00409986148093	0.00449647013464	0.00347426305169	0.393948270849	0.00529482100737	0.00377368435006	0.483820859897	0.229032441521	0.210421795311	0.35375623022	0.438574929929	0.286995817096	0.383867737287	0.477506007404	0.377399574737	0.00567028042763	0.00410111355273	0.328875242675	0.339355862105	0.323592477107	0.386768867288	0.00413163433779	0.647473959911	0.338821032832	0.413121351717	0.400657263419	0.327420296909	0.388316038288	0.426726160358	0.347350534575	0.00448007278514	0.327244206727	0.379466430928	0.00864604642154	0.447899570604	0.400874991513	0.446266801203	0.00501178336777	0.00646578759545	0.0038680246344	0.461205360109	0.00345762400064	0.400061068801	0.00374231936432
TI8	0.208496329645	0.212686321833	0.190816271016	0.211506111782	0.229122969855	0.211947162774	0.212172027408	0.211881989617	0.225720379176	0.210791535355	0.211982762542	0.314278620127	0.118387383952	0.102356522065	0.183076745902	0.281193147454	0.146164099137	0.217718900707	0.316566406774	0.252612278444	0.208276555064	0.212057087093	0.26525078657	0.31429720516	0.212577743579	0.334721708622	0.212471407629	0.506375341696	0.242596078286	0.229104954086	0.223343214936	0.164481099884	0.21768175657	0.270492578666	0.203270211185	0.212275832775	0.27124581901	0.206384581634	0.208841050707	0.276534665051	0.234287504422	0.285331903834	0.210278756255	0.208913611066	0.211747357347	0.328360791074	0.211411220616	0.223434580032	0.212010820284
N2	0.00962904322047	0.00799161444735	0.362698946011	0.00784582753935	0.398450911491	0.00731533219627	0.00736791639878	0.00739174718617	0.395343412349	0.00645289514105	0.00754961823033	0.48557259187	0.230397016216	0.211128299772	0.354859935326	0.43949067573	0.284972131208	0.385365721125	0.478722007831	0.378484311997	0.00885707728755	0.00801065221518	0.326806210825	0.339323429216	0.321982493677	0.385246349963	0.00799420273209	0.645915207136	0.337252124556	0.414638479283	0.399332074014	0.327333387656	0.387186802556	0.427697304695	0.348631978075	0.00762070437835	0.32536843608	0.378156173126	0.0114845970385	0.448641162694	0.401253123981	0.447052568264	0.00766358189638	0.00915579320821	0.00818502981519	0.459416148384	0.00768786103943	0.400769181078	0.00740208826238
N3	0.00836437765579	0.00480498496009	0.362013114404	0.00498070544478	0.400395977217	0.00442034664345	0.00446454873569	0.00467562908968	0.39473110161	0.00390130719058	0.00476956433435	0.484934425143	0.22971425113	0.210588382542	0.354104318311	0.438930030703	0.28696684965	0.38469102998	0.478129099983	0.377954351373	0.00751966401058	0.00494973824724	0.329107716265	0.339300928192	0.324009600848	0.387068639616	0.00508934090439	0.64825307502	0.338935453337	0.413853463514	0.401058178233	0.327709866788	0.388788450759	0.427054669037	0.347934126424	0.00462611352677	0.327031443597	0.379998633041	0.0104221206001	0.448572132777	0.40115848549	0.447100880107	0.00645868890183	0.00819228839477	0.00533515164578	0.461975638746	0.00490775599327	0.400744026491	0.00434891644174
N4	0.00964839358479	0.0123739768806	0.355801456353	0.0113824178211	0.394363980615	0.0117556413314	0.0123873751465	0.0115779613155	0.388343902594	0.010337409045	0.0117164466362	0.478471539995	0.223319231443	0.204648930881	0.34789156001	0.432730555758	0.281630669914	0.378441385329	0.47204014326	0.371711532765	0.0092598966227	0.0121383963644	0.324054169223	0.334077339823	0.31824497877	0.382365925647	0.0123445984873	0.642349560377	0.33397812595	0.407836606915	0.395276250977	0.322128862663	0.382911557954	0.420880544014	0.34173336167	0.012274102141	0.322934971964	0.374216200259	0.0117397239846	0.442401389439	0.395034064357	0.441016217609	0.0106651498606	0.0110028565565	0.0119775948573	0.456120819837	0.0116437534405	0.394512191143	0.0118769242114
N5	0.0150890380835	0.0173180849882	0.350557444032	0.0160634122716	0.38922124486	0.0168343409603	0.0169435160413	0.0164803345379	0.385179464529	0.0152890932051	0.0168766366806	0.473393018225	0.218118742343	0.20177766908	0.342498569026	0.427640640138	0.27558641558	0.376225932086	0.469286416042	0.36632289114	0.014755226771	0.0170753515918	0.317595445515	0.327698711945	0.312317018007	0.376017994808	0.0171518471723	0.636612683984	0.327418811181	0.402274921659	0.389812943094	0.316349136468	0.377181309749	0.415426004685	0.336349525636	0.017161695548	0.316256211206	0.368857641226	0.0163174708638	0.437099788655	0.389950190759	0.436925994836	0.0155608945865	0.0159447904889	0.0167265633235	0.450451650761	0.0164635633702	0.390670365252	0.0168067132113
TI9	0.41196052219	0.416035254315	0.164801330025	0.414767523993	0.200159505441	0.415349068915	0.415600038747	0.415331276677	0.19085674303	0.415022111376	0.415481342728	0.25654303043	0.256622855471	0.28126952838	0.163583764492	0.238419611837	0.208804963008	0.199601443111	0.26292214621	0.230292770494	0.411614356598	0.415126056155	0.304394640702	0.328464461081	0.228494235366	0.353508013237	0.415599985778	0.437414586464	0.275079491632	0.17429676507	0.192288034997	0.191152971016	0.18790383251	0.174618770156	0.192355097356	0.415771774647	0.30471543485	0.209673361649	0.412333810872	0.220509025095	0.201205378182	0.227075109767	0.41394396191	0.412890065764	0.414902054717	0.289624411021	0.414904029537	0.196140493831	0.415396908761
SI3	0.364712384366	0.368948848403	0.159119962236	0.367578179713	0.18667397562	0.368243728959	0.368533943612	0.368205693383	0.17627371215	0.367580887436	0.368244749907	0.268126177099	0.220706778764	0.248411735816	0.157520490552	0.245902584579	0.16671731221	0.190232477	0.264574244502	0.238304288164	0.364561305115	0.368058680535	0.288933115093	0.333579329203	0.184773478666	0.34383415894	0.368489229165	0.452197938972	0.230191704107	0.145318539913	0.174131454351	0.160614366621	0.170136277616	0.212972481152	0.183021579769	0.368661482797	0.282850445334	0.149884798533	0.364814432088	0.231391376786	0.201313628992	0.251184947145	0.366738657102	0.365286450883	0.367697817673	0.300746504233	0.367835280867	0.187915094285	0.36831707859
SI2	0.395437055782	0.399734157063	0.136958375102	0.398427933935	0.141924393653	0.39918252338	0.399371486772	0.399076289509	0.148569103138	0.398687859398	0.399297742043	0.205849095284	0.212396392609	0.238263856701	0.143950410739	0.200393732117	0.198320575004	0.157808745774	0.228550280235	0.200410384351	0.395372622039	0.398955866829	0.306541653268	0.333578748122	0.242409688753	0.355529692009	0.399352138345	0.405524973969	0.261626227598	0.132187061106	0.11948638043	0.158414804085	0.150865984629	0.207478044105	0.18623102732	0.39956582292	0.312112171979	0.149841874406	0.395267036715	0.175181162507	0.163529592258	0.182843727211	0.397715547847	0.396260452073	0.398610158356	0.287589161812	0.398739466985	0.145891866828	0.399221445494
SI1	0.350199834257	0.354268317562	0.12834119082	0.353075418975	0.177572563166	0.353665379001	0.353946054518	0.353679123829	0.178134023064	0.353122642642	0.353741133912	0.267630673543	0.196687263528	0.209013557956	0.125409957266	0.250973227759	0.139665158836	0.164054490427	0.241365699198	0.217627786639	0.350024342234	0.353541977804	0.297439191143	0.330989727544	0.18962749179	0.347538437252	0.354001560649	0.453413188138	0.238345706419	0.133366508995	0.173984394103	0.144237870553	0.153756389375	0.193309913	0.149979580812	0.354038962589	0.294225365097	0.137862300325	0.350960807213	0.213092930052	0.18477270926	0.223010873307	0.352279772515	0.351064414422	0.35342515621	0.306310601165	0.353106411029	0.174217856488	0.353794375183
LLM8	0.564140273499	0.568664097546	0.330513894662	0.567403771642	0.311498718772	0.568253306748	0.56848684756	0.568098644764	0.283805641896	0.567901372934	0.568046171493	0.235439369916	0.363413172742	0.425551698947	0.334214766484	0.240044766786	0.404665066272	0.302530920112	0.334641327538	0.30622725454	0.564510789122	0.567338693937	0.366571385942	0.365714903333	0.396845286059	0.360860903015	0.567857916299	0.26884790994	0.412097387213	0.346520336269	0.323223228154	0.358542755055	0.337374635487	0.370186544196	0.37629452437	0.568733337664	0.431802832074	0.346951019826	0.56373041519	0.288998678682	0.287019303386	0.316287669936	0.566483364053	0.564830648248	0.567228217152	0.263935620191	0.567439830371	0.286978946492	0.568250663289
SI7	0.366760825475	0.371431746554	0.134944291802	0.369894412205	0.1793176374	0.370699566016	0.370973042427	0.370423378742	0.150621006853	0.370020330566	0.37051906545	0.239142740928	0.201299152814	0.217709171183	0.136818939928	0.22402602268	0.197769549907	0.17353351194	0.233323453334	0.182121059488	0.366737051232	0.370509386631	0.293197493008	0.322217101277	0.234828917883	0.341037614466	0.370916710243	0.40728681044	0.256269368129	0.166816342691	0.145836088272	0.132765044517	0.188620466144	0.211380809	0.162977951708	0.371164843044	0.317469476408	0.149709700964	0.366755472992	0.188116716408	0.156613374863	0.197154276368	0.368970842932	0.367907248207	0.370223358835	0.287451474635	0.37009788762	0.173963667668	0.370782144035
SI6	0.339975349017	0.344856757771	0.140605803524	0.343439166082	0.176455395592	0.344125878508	0.344385242847	0.344009515093	0.176296598078	0.343422573466	0.344055170342	0.237254606735	0.188445690649	0.235989738278	0.138262240896	0.237073250636	0.166263702774	0.174303053671	0.262404333547	0.196000378985	0.34026594079	0.34409912205	0.200023798073	0.236017494213	0.195554197802	0.250548491759	0.344495383153	0.42485379425	0.188971108263	0.198397043304	0.174308481854	0.164478962312	0.168420317823	0.199095232539	0.164884828161	0.344539483707	0.206300590862	0.205885854226	0.340653770615	0.1969505996	0.177093384967	0.223009658679	0.342492785617	0.34132033955	0.343827938735	0.262344638983	0.343515212362	0.16853540951	0.344229705419
SI5	0.416716211077	0.420686960302	0.17423903211	0.419516993222	0.201927177007	0.420044955889	0.420304016666	0.420084039877	0.196096746836	0.419677264773	0.42007905304	0.267580616625	0.260379092535	0.271648076866	0.175788772013	0.245130660605	0.197975236155	0.207158259145	0.246291910327	0.234267317657	0.416463594073	0.419968309473	0.316761181671	0.350102119312	0.219925287742	0.363254945386	0.420448733173	0.4550877727	0.262567261751	0.147152080123	0.196839223656	0.190639286981	0.189148683334	0.163269088345	0.18328780767	0.420431156863	0.31375783168	0.190632209479	0.417092595	0.207265649778	0.204284876092	0.221697708709	0.418796772393	0.417352120046	0.419770397208	0.291006473614	0.419467021965	0.20384263972	0.420243027712
SI4	0.388432803613	0.393016198309	0.182701751642	0.391466189123	0.187806889154	0.392354425194	0.392673522308	0.392284367912	0.183185664791	0.391679270752	0.392317581112	0.246325682634	0.238251539037	0.263799259332	0.181278132809	0.22288063142	0.176562295657	0.194061454496	0.265172707695	0.235890276301	0.388402509534	0.391984486469	0.268457393371	0.307652406235	0.194761810265	0.317593984626	0.392375878457	0.446672684589	0.219819187762	0.139211486582	0.179037796336	0.187777837179	0.144047953261	0.204154498609	0.197250509149	0.392830602634	0.267747204129	0.178513190382	0.388652644501	0.212050017622	0.200481324775	0.228220641927	0.390749219588	0.388953256154	0.391714627298	0.27794033187	0.391671305762	0.181663355888	0.392362466685
TI4	0.357452666316	0.362016749499	0.107029146284	0.360345934973	0.155925619739	0.361293888199	0.361490940007	0.361047390388	0.169273821394	0.360545703966	0.361216571647	0.25652888688	0.186381448724	0.222216838065	0.106772830485	0.216380144263	0.157220162671	0.141623968582	0.22309941659	0.18957544892	0.357517038286	0.361170658782	0.242665110946	0.297288917437	0.156130402963	0.298597258133	0.361595791881	0.443259946344	0.215458670143	0.148097456743	0.18571068143	0.147638706121	0.119482422079	0.170579135876	0.144684070828	0.361687257382	0.248938889175	0.153558671535	0.35785024545	0.181035364573	0.156705089089	0.195414657231	0.359519746079	0.358016617351	0.360857480928	0.255616652595	0.360610600008	0.147777429971	0.361279624488
TI5	0.354602403829	0.359428011971	0.132606551028	0.357602649967	0.161786476147	0.358775189508	0.35896465717	0.358454711196	0.140395228391	0.357921472892	0.358473518522	0.236599391174	0.194833520726	0.217604591498	0.131357498353	0.224836344038	0.179375228235	0.156348898393	0.245286724783	0.184577907945	0.35467319662	0.358571299324	0.268424467222	0.301996974783	0.201712394086	0.321361962555	0.35903291596	0.422163674509	0.232503597636	0.145449965244	0.14628981189	0.130631303474	0.175983502368	0.193988774923	0.166881605023	0.359192091421	0.286116327854	0.147408416921	0.35514024906	0.189914491816	0.16736006105	0.20680947268	0.356594982464	0.355761206937	0.358322034351	0.274631112317	0.358014897437	0.153399497683	0.358782089144
SI9	0.394446932739	0.398396593973	0.16837463321	0.39709170237	0.198705076024	0.39791507639	0.398094139749	0.397798132156	0.180485065317	0.397271400333	0.397999318292	0.279848150592	0.247556320682	0.250502808218	0.166807013305	0.262329103427	0.197271383462	0.219133611339	0.250740909428	0.244551756651	0.394201880444	0.39756319153	0.333027532711	0.385551230067	0.255257646072	0.384196651426	0.398068915392	0.446409617071	0.28346274829	0.146973595821	0.174405839686	0.153438155709	0.203675143074	0.212874947324	0.189839769146	0.398272878025	0.347159262715	0.149486633175	0.394230323942	0.219951597865	0.206995873531	0.232455722147	0.396362679236	0.394979191893	0.397315829968	0.315209803448	0.397386440668	0.207418823062	0.397832869476
TI7	0.42032257643	0.424283583545	0.142282212926	0.422927841223	0.175147217955	0.423753959597	0.423977529594	0.423729773247	0.183074087141	0.423283921879	0.42389630721	0.22839913216	0.247368093613	0.278710300281	0.143898358224	0.213967874443	0.206169027926	0.17118630291	0.209992641096	0.221448189642	0.420140450426	0.423506452792	0.297811847772	0.333535778502	0.217517972616	0.345051850201	0.423977124736	0.424155587045	0.250401456832	0.123959960923	0.173881992987	0.188797370863	0.13849777489	0.161132840409	0.174172490318	0.424143933003	0.302647391279	0.15729483433	0.420806959833	0.164460277356	0.167936802945	0.188998948969	0.422395650401	0.421149839659	0.423264214945	0.27144589421	0.423255926482	0.165104774082	0.423783506429
LLM7	0.558510267632	0.563046647292	0.297448416819	0.561699909887	0.278799157375	0.562538817868	0.562764960955	0.562396503257	0.263100480978	0.562239943799	0.562330748558	0.234108300732	0.362889144786	0.407403294055	0.303264991514	0.245452218485	0.399473001774	0.270198817921	0.301623299404	0.30523324568	0.558806660234	0.561647449491	0.357839248647	0.377347754862	0.37565195639	0.342542664313	0.562161873048	0.20629522617	0.405242764064	0.329305255091	0.305296603802	0.331463792162	0.327643246419	0.345627218694	0.369576074401	0.563092911271	0.394622615953	0.332519272479	0.557153438575	0.272390483276	0.279365089296	0.292496233545	0.560787541378	0.558081957355	0.561347468558	0.211860331279	0.561696293102	0.264516571688	0.562616334529
TI1	0.27932333211	0.283852135462	0.163252876749	0.282417847322	0.224695212079	0.283064576538	0.283311498672	0.28308500675	0.206470917943	0.282156378649	0.283109716615	0.305490836611	0.170990445613	0.167825987477	0.159018485673	0.284433841395	0.124813720429	0.216444165908	0.306290382815	0.246847219843	0.279312064147	0.282990587003	0.269836990829	0.315282158596	0.2142596107	0.342158598007	0.283466282147	0.478908326023	0.240878812335	0.200718498789	0.204531578494	0.142811517964	0.202543853707	0.257130922745	0.191129546117	0.283457548726	0.275103625998	0.173723686906	0.279544256967	0.256949294495	0.220952105014	0.275779692722	0.281439698091	0.280035735929	0.282823757268	0.334258338126	0.28258194123	0.224920100475	0.283176598129
LLM5	0.626869491767	0.631642378111	0.414046776368	0.630248522228	0.417560696756	0.631161158485	0.631375306501	0.631031043072	0.391176813701	0.630781623719	0.630975964752	0.31426804069	0.462256683956	0.522598758065	0.423547097347	0.356814848731	0.488192015121	0.405353676283	0.437667041316	0.396428421665	0.627439413648	0.630294325782	0.423443482189	0.400567009936	0.494602846191	0.400423548746	0.630759528745	0.26052217466	0.4788211811	0.440686703376	0.393447370971	0.450546687259	0.426981641941	0.464410410169	0.468156182822	0.631697668177	0.497548055844	0.434597085449	0.625447073601	0.387409152932	0.384159050117	0.419722228364	0.629291053654	0.626738568996	0.630029975927	0.362163043049	0.630333165166	0.400439487732	0.631100722879
TI3	0.364246622574	0.368831878811	0.14856364562	0.367157609649	0.198892405937	0.368037443588	0.368292525426	0.367670049568	0.180777619091	0.367373760504	0.36767279913	0.25809724832	0.230308200747	0.235760715089	0.152016225863	0.230193067038	0.18255407825	0.190745168633	0.254864306503	0.186190680808	0.364052847642	0.367786043043	0.243340401165	0.290580036183	0.19749426694	0.290463635805	0.368197849368	0.433471288633	0.212010592592	0.177735527485	0.176028946126	0.16635997646	0.165757538105	0.183915621051	0.161176716783	0.368481584517	0.262834046526	0.175438277605	0.36394072036	0.207267408206	0.176411024696	0.223864124644	0.365757347761	0.36472870337	0.36747810336	0.266188923257	0.367262267301	0.195237973535	0.367969682422
LLM3	0.398543475141	0.402969993367	0.165414285161	0.401732574398	0.161080605743	0.402646188392	0.402817834061	0.402470547494	0.13166630198	0.402268731374	0.402560762137	0.238040064823	0.216061873672	0.222925525238	0.16669897054	0.21947033041	0.221300934928	0.169351945178	0.232837789009	0.213965815033	0.39883072538	0.401980022007	0.331537822563	0.368138128381	0.237383119084	0.375192655376	0.402424628485	0.43920922069	0.269849350697	0.154420267321	0.194214740455	0.162798980184	0.168405229665	0.207369203711	0.200557320217	0.403045677074	0.334464988658	0.181070327525	0.398640352587	0.176673584067	0.173973278348	0.1810421024	0.401066872435	0.39909798387	0.401837632023	0.271552652611	0.402002068156	0.159786857276	0.402581788845
LLM2	0.409959469844	0.4143289924	0.166453174151	0.413070756038	0.145144748785	0.414068842924	0.414252600364	0.413898593721	0.105787625185	0.413639717958	0.414024004558	0.18325329076	0.218647786449	0.254804199697	0.171295832949	0.169813477303	0.246747564841	0.134413997397	0.186129402666	0.177623455683	0.410080653277	0.413320022885	0.285802073531	0.321460281437	0.237720085543	0.331215023415	0.413753461039	0.408038900566	0.272159604312	0.194405982735	0.186275660661	0.185971918695	0.1730754427	0.226451771017	0.226794929722	0.414472249199	0.293260897266	0.199836029869	0.410014461102	0.151111441514	0.122963447229	0.156145806489	0.412621874383	0.410743210583	0.413111740962	0.2367438603	0.413498964134	0.132166219896	0.414005016607
TI16	0.423014663722	0.427524274742	0.173442830248	0.426166304217	0.195982060126	0.426831606571	0.427062771014	0.426821024886	0.191038722301	0.426317164678	0.426889367817	0.24880290921	0.271573383867	0.304361149733	0.170316398159	0.217027948331	0.228088432884	0.19981410022	0.257635006179	0.234441012294	0.423282691504	0.426469199896	0.252721124254	0.330647349779	0.206816265867	0.306074539627	0.426941489965	0.426096888809	0.255653197842	0.18748874335	0.18215206872	0.189000829667	0.204914832711	0.197784409695	0.222476790914	0.427321608561	0.278142653706	0.221420955987	0.422937215484	0.209171960094	0.194112606345	0.221587882163	0.425177152877	0.423274246191	0.426198062938	0.243361194261	0.426175340687	0.19491540515	0.426885757264
TI14	0.315164409729	0.319533461308	0.148902600821	0.318251178744	0.178162022056	0.318852124552	0.319021564407	0.318895403741	0.192310530467	0.318051997356	0.318960064692	0.272042976921	0.16313461719	0.176830727091	0.145203496956	0.235701141403	0.141535904448	0.178261735855	0.235287107297	0.201631907145	0.315055830842	0.318833213181	0.263361543495	0.303057101115	0.185715611147	0.32319071702	0.319284076004	0.467292951432	0.210572646682	0.159135351479	0.184028980022	0.138379653991	0.159350423372	0.208846688661	0.146168712502	0.319211795918	0.286085315573	0.137858555723	0.315157506527	0.206318500643	0.177721640913	0.219065831488	0.317397228904	0.315720991814	0.318519695025	0.287755899673	0.318388205235	0.185878216592	0.318916657614
TI15	0.386773688921	0.391503437069	0.15853590117	0.390150799874	0.15817244208	0.390898349339	0.391107768348	0.390956331163	0.143730081869	0.390144611222	0.39098366557	0.206738145374	0.218603924901	0.246618728952	0.16779583802	0.17721775134	0.227702815455	0.153453191194	0.207817823475	0.165877347469	0.387214897527	0.390625144359	0.259677010691	0.298604115605	0.22896718683	0.309618600611	0.391143378695	0.385922764462	0.253978956644	0.19400578375	0.136825829139	0.171716715602	0.191177820714	0.237849606344	0.22081806356	0.391257029312	0.295441363835	0.17402309918	0.387161584726	0.186007915453	0.138698830033	0.192589675778	0.389390112023	0.387723228098	0.390492570151	0.239023534122	0.390340016225	0.156945423964	0.39092197199
TI12	0.364459130393	0.369266623619	0.172040325518	0.367684539375	0.188916300086	0.368660923674	0.368827287754	0.368444494155	0.215880356165	0.368057816068	0.368689243069	0.277985293415	0.229165102534	0.240455012217	0.171459522804	0.271753949952	0.164274616703	0.199229459451	0.263507145359	0.216763911869	0.364701414344	0.36850216057	0.225889790212	0.274720763144	0.179373796313	0.252601451613	0.368906338107	0.49086419223	0.19533356386	0.169907075332	0.212546332369	0.187191919564	0.151137761679	0.173613581617	0.144567631449	0.369014395961	0.240524901498	0.189012965803	0.365676372948	0.222949004824	0.201112903561	0.233756985844	0.367105950838	0.365513795178	0.368210551486	0.284581648946	0.368072902569	0.20465115339	0.368572452525
TI6	0.350638863166	0.354773665852	0.157428408744	0.353399126492	0.226610863332	0.354114235087	0.354411197197	0.354153874214	0.224793356064	0.353411120895	0.354309813958	0.316201008045	0.227669535728	0.227118466482	0.151576109424	0.301358809121	0.164082083773	0.227736095392	0.286283258851	0.251168437995	0.350565428575	0.354043540339	0.314167520224	0.346258562152	0.214781572252	0.360458631831	0.354491069272	0.511626558737	0.268744041521	0.153786744631	0.224864331442	0.163458388573	0.17140876436	0.189490092055	0.118530277782	0.354521204226	0.305506034603	0.175093511616	0.351016650451	0.253119797252	0.233367019119	0.267059082003	0.352826916554	0.351131064105	0.353840806311	0.335370153125	0.35365207997	0.237671280581	0.35410636595
TI10	0.297838131832	0.302203005364	0.161640822762	0.300745448677	0.229636616895	0.301352501312	0.301631401532	0.301216648918	0.226123615923	0.300317811904	0.301236522987	0.316374422524	0.191725224027	0.200741286547	0.154293814489	0.305676704288	0.105674271662	0.237076561757	0.29071506354	0.251614510053	0.297677033033	0.301430826652	0.261294342439	0.293272597901	0.193560053734	0.331282013373	0.301789115353	0.504737829342	0.230697298462	0.178678595128	0.236372841967	0.149352463554	0.194887054551	0.19182783199	0.133518566911	0.301830325462	0.25290567738	0.186402941345	0.297723872176	0.251664439664	0.236071522628	0.270876303914	0.299636934189	0.298368757047	0.301139334558	0.337088060188	0.300865752021	0.234677782634	0.301410611499
TI11	0.39985202096	0.404642378494	0.161168808732	0.403048236358	0.181453291413	0.40406466616	0.404264318814	0.403837506309	0.198495690026	0.40319457793	0.403979045577	0.256323574254	0.25251111343	0.27722360723	0.165764877475	0.229985047466	0.21529928045	0.188894952481	0.25129902887	0.199468722851	0.400362445934	0.403896539009	0.278486229111	0.29424592227	0.229256423555	0.314395982314	0.404334535259	0.442584882168	0.266228296194	0.190890047596	0.196172030724	0.19924730841	0.199055461035	0.187220361438	0.155350818401	0.404440677758	0.28492084014	0.198086599126	0.400916794364	0.204546513017	0.18087891745	0.211333225881	0.402305391845	0.401177227042	0.403705930972	0.284890570998	0.403392628995	0.189341611086	0.403996484657
[truncated: 32 more columns]
