# Supplementary material for: Matrotrophic viviparity constrains microbiome acquisition during gestation in a live‐bearing cockroach, Diploptera punctata
Source: Ecol Evol. 2019 Aug 22;9(18):10601–14. doi: 10.1002/ece3.5580 (PMC6787804; doi:10.1002/ece3.5580)
Supplement: Supplementary file 4 [file ECE3-9-10601-s004.zip › Supplemental data files 2/bdiv_even/weighted_unifrac/pcoa/weighted_unifrac_pc.txt]

Eigvals	81
2.436834697451461	0.4557950986012297	0.20994688628409777	0.13542388066156122	0.07202408237959454	0.0673208808027799	0.05982850146945273	0.04895313731630675	0.044576233029127554	0.038220304599766025	0.03246869158039451	0.030357398830041266	0.026535254030815376	0.025518860507378636	0.024182577891419636	0.019772525184623312	0.018639779331292412	0.01808383280801019	0.014841555910716741	0.013952840543623295	0.012122671881607908	0.011220461091145694	0.010304034045240818	0.00988882993166526	0.009481992970122557	0.007921146288016588	0.00760401828940003	0.007107075923000504	0.006924313150653827	0.005739714814982016	0.005056960444737263	0.0047970167615177155	0.004044108609492776	0.0038817477546620807	0.002731946184006484	0.002344219178153303	0.002160219959142152	0.001979482881009219	0.00144896174738237	0.001263419640181869	0.0005317947643946575	0.0003614011120846978	0.00024200994589022902	0.00011038803152182965	4.740955703001703e-05	3.435574608498697e-05	2.1822120876222435e-05	1.790070163773046e-05	9.868522438847298e-06	7.797622615202733e-06	5.582987068821396e-06	3.7166987179313155e-06	3.0845868545194714e-06	2.471329995592076e-06	1.647671787921913e-06	8.93465090523369e-07	3.1887519802937325e-07	0.0	0.0	0.0	0.0	0.0	0.0	0.0	0.0	0.0	0.0	0.0	0.0	0.0	0.0	0.0	0.0	0.0	0.0	0.0	0.0	0.0	0.0	0.0	0.0

Proportion explained	81
0.6228010226062707	0.11649114066073255	0.053657778103491156	0.0346113470271653	0.018407761595483952	0.017205727352198177	0.015290840997604487	0.012511338587006605	0.011392698710138522	0.009768264057448062	0.008298279050321222	0.007758679345295518	0.006781823716968871	0.006522056024712675	0.0061805317594103805	0.005053419880047865	0.00476391510709576	0.004621827478592816	0.0037931732537826945	0.0035660372728273304	0.0030982866636304024	0.0028677015511096664	0.002633483078297163	0.002527366095148642	0.0024233875708983854	0.0020244696997913053	0.0019434188012457316	0.0018164113295063935	0.0017697012093530198	0.0014669440893868284	0.0012924471814012171	0.0012260113284077872	0.0010335846662709845	0.0009920888247493833	0.0006982249878844842	0.0005991305454136943	0.000552104416854893	0.0005059120193148452	0.0003703225577553087	0.00032290210111873537	0.00013591497339890887	9.236612660382417e-05	6.185238659764492e-05	2.821273801919761e-05	1.2116833624572538e-05	8.780568422022586e-06	5.57725118218434e-06	4.575023204080235e-06	2.522175949380107e-06	1.992899782543735e-06	1.4268879457831218e-06	9.499059434223874e-07	7.883521394872343e-07	6.316172574454872e-07	4.211084467528638e-07	2.283499051547965e-07	8.149744405074752e-08	0.0	0.0	0.0	0.0	0.0	0.0	0.0	0.0	0.0	0.0	0.0	0.0	0.0	0.0	0.0	0.0	0.0	0.0	0.0	0.0	0.0	0.0	0.0	0.0

Species	0	0

Site	81	81
OE11	0.2511002193374628	0.019203022205266655	-0.015735305993567077	0.0012733804944668665	-0.0003617041654727739	0.0010850492380933563	-0.0016284437145065917	0.00043169689255044937	-0.0006156978287638926	-0.0026826915049902433	0.0005371997712382151	-0.0025775633517301872	0.0005312282537172902	-0.0018709035084899892	0.0033771631884741567	-2.0928243396061495e-06	0.00034469018551011897	-0.0009965797222695667	0.001313827968460128	-0.0001679064795377098	0.0005490928090891367	-0.002110100079441901	0.0002901840771193741	0.0007627016848745735	-0.0009745057919042289	-0.000775981479067093	-0.0015118026634602772	0.00042966357270256966	0.0009859248263756036	-0.0007389518792121353	-0.0002851165609587436	-8.606710027414008e-05	0.002106997909162308	0.0011042504314008363	0.0012076375277210462	-0.00036268520281692424	-0.0019294073041751748	-0.0026538201638586	0.0008335646491109046	0.0004482999386349125	0.0021377114695930485	0.0005142682629974986	0.0002564146209842622	0.0030832360879581226	-0.0013226933352004223	-0.0025839210820734686	-0.00014754666749321126	-0.0008923495938528606	-0.00033214018757734165	-0.00047359871105575826	-0.00043846809578030715	-6.16264670354765e-05	-0.00011280199598628888	-0.00015843807367354418	-0.0002347174761411085	-3.5689964769157314e-05	-2.2378429190953005e-05	-0.0	0.0	0.0	0.0	0.0	0.0	0.0	0.0	0.0	0.0	0.0	0.0	0.0	0.0	0.0	0.0	0.0	0.0	0.0	0.0	0.0	0.0	0.0	0.0
LLE4	0.25598884860834115	0.01856716800339159	-0.016242766327788143	0.0014047160571542033	-0.00016275998767785083	0.00019425515269080884	-0.0019100923813411509	0.0009293457466145329	-0.0010154729794995283	-0.003600233533631208	0.0008775304513056677	-0.00352582836797042	0.0008574651162360605	-0.0012348274765796381	0.0030966514865221183	0.0007992926906672785	-0.0002746140190235472	-0.00020596586730311023	0.001434041166228733	3.794449501935352e-05	0.0007209466592606545	-0.0011083310666213722	-0.0009925735720540466	-0.0005105702479416041	-0.0008332669901425985	6.19239289515099e-05	0.0005987716551219243	0.0005850261337395041	0.0003550273304121467	0.00030944727277741027	0.0005126536585300817	1.792459512786035e-05	-0.001854107746282968	-0.0015791155727489295	-0.00030845200275252875	8.47069274775378e-06	-0.0005557419762985534	0.0007936198361765256	0.0012461486092758896	-0.0010266813655549433	-0.0014083769697859456	0.0014188727676476744	-0.00227846655606706	-0.0021195566262658793	-0.00031411274319209463	-0.00038848711962708636	0.0008775470331857189	-1.0859016371237754e-05	0.0004947055168752943	7.199460017298773e-05	-0.0006990390157791451	0.0005682889939884948	-0.00037173522350066165	0.0004807589065174529	-0.0001961369927409884	-2.7499610333234136e-05	0.00013446247758871387	-0.0	0.0	0.0	0.0	0.0	0.0	0.0	0.0	0.0	0.0	0.0	0.0	0.0	0.0	0.0	0.0	0.0	0.0	0.0	0.0	0.0	0.0	0.0	0.0
FI9	-0.09055963018129905	-0.040005341591827115	-0.0008483684746065838	-0.023021622578902393	0.02298869417595149	0.009864805846503228	0.00545968004576588	-0.04223208870676304	-0.049629305263463805	-0.0012778322223989324	-0.007170570074315221	0.001974896001824923	0.007810386278510347	-0.008860876519834877	-0.006690770577985257	0.004630658637078469	-0.019504911470230542	0.02328445228907583	0.008981155469654665	-0.016189920117749307	0.019098019738675125	-0.005746528392341473	-0.007650877107167715	0.00015212368438908633	0.009389767437406507	0.0188944845714319	0.011087947728658842	0.00759906504000275	0.0019180974378695407	-0.0038745468331014533	-0.006858243362421662	0.009127464257627742	0.00600829017089093	-0.009625674275476052	0.005686739400778958	0.0029719225795235707	-0.00443548783265872	-0.002961784567025246	-0.007710797904995979	-0.004814116455688769	-0.0010254542982107019	-0.00821701085531791	-0.0036271156888164242	-0.0018430514187494562	0.00026831265576731023	-0.00037081311112017524	-0.00013269438854460763	8.318196912533833e-05	4.748912982210676e-05	5.144050443905221e-05	-3.956330183697773e-05	-1.0090294841127824e-05	-2.4476452658006565e-05	1.0885887600686931e-05	-2.09352411328102e-06	-1.174687072548541e-07	-4.9663774453049274e-06	-0.0	0.0	0.0	0.0	0.0	0.0	0.0	0.0	0.0	0.0	0.0	0.0	0.0	0.0	0.0	0.0	0.0	0.0	0.0	0.0	0.0	0.0	0.0	0.0
OE12	0.2545011956962126	0.018509185888523974	-0.015957774959722917	0.0011580665653372975	-0.00013095455032732182	0.0005576464394940594	-0.0016989430684970078	0.0005392783598373388	-0.0007509657610540784	-0.003497632014393857	0.0009748285734595512	-0.0033104162429253062	0.0011447778218476009	-0.0015562779871875036	0.002830398946685246	0.000783056708448365	-8.764700079712281e-05	-0.00042540915385269276	0.0006406866190467523	0.0002130341400212547	0.0012311388865367246	-0.0015001298174489698	-0.0003492109160291713	0.0005948025695242728	-0.0005965815116132211	-0.00011467390261460047	-5.7739230450057255e-05	0.0006053425182888193	0.0002949631873145985	-9.342383474759404e-05	5.400928675650233e-05	8.801323980119904e-06	-0.0009378265123112055	0.0004697459700602006	0.00037470245837308935	-0.0013449954325778066	-0.0014761420767290263	0.0015076297054394318	-0.00046454277234430296	0.00040476888851017376	0.00015162621192414084	0.0005260626781654265	0.0013206245729562019	0.0027252851206349595	0.00012029031836263344	-0.00023603958905609829	-0.0017998897757843402	0.00013170043793169758	0.00047593704872214736	0.0011130622409298479	0.000593617861468382	9.564071994553847e-05	0.00045948916090398067	-0.00041341800198710745	-0.00010138446550904935	-0.00010834963896183855	3.946961260892999e-05	-0.0	0.0	0.0	0.0	0.0	0.0	0.0	0.0	0.0	0.0	0.0	0.0	0.0	0.0	0.0	0.0	0.0	0.0	0.0	0.0	0.0	0.0	0.0	0.0
OM8	-0.12665856642061782	-0.022366896042455217	-0.005224810399343024	0.07429857727981273	-0.008538492685872671	-0.017099200926827207	0.011535874885417309	-0.011058594246600611	-0.0049778760728469065	-0.004345873016441649	0.004660993882959227	0.019214110363481692	0.017064197561055847	0.013432932394324401	-0.010086017960574194	-0.035737823490123215	0.002714886350748074	-0.033392333109152225	-0.008729304879350544	-0.00802937287270812	0.010194411277051228	0.028620940280389175	0.012621254419268096	0.014542500635013124	0.023308957012987082	0.025367075551133145	-0.0012470351113958045	-0.01780934296165588	-0.003907476999340571	-0.005256446650168786	0.020796257459102546	-0.0018244888963823336	-0.0018391435630738695	-0.020046952464367662	0.010593747203263225	0.00344233036181365	-0.0015351848618915434	-0.0018409890456463078	-0.00011929360547727773	-0.0023267080407981715	-9.125676533751307e-06	0.0014214480544773288	0.001994430005142353	4.9768274814359286e-05	0.00017599967320294001	4.392398683534545e-05	5.2193625838663435e-06	6.246105114198072e-05	-2.2770491102923895e-05	-3.5336189068720827e-07	3.6454960076916493e-05	2.417169985653047e-06	1.3556712725869392e-05	1.0945778009086354e-05	-6.782261875647119e-06	1.7799610825221373e-06	4.336804811899009e-06	-0.0	0.0	0.0	0.0	0.0	0.0	0.0	0.0	0.0	0.0	0.0	0.0	0.0	0.0	0.0	0.0	0.0	0.0	0.0	0.0	0.0	0.0	0.0	0.0
OE2	0.25542006445445486	0.018430897065600933	-0.015807147211338437	0.0009035975251828985	-1.6174895572372153e-05	0.0004259644744804253	-0.0018005955033476148	0.0010313904242730272	-0.0008533883242376515	-0.003697985950527294	0.0007744080310916732	-0.0033842651356486703	0.0005926147390114031	-0.001027431211520407	0.0021988562258951796	0.0006946539857756753	-0.0005072319892748598	-0.00020620819596204953	0.0007816107124544463	0.00021296724870367557	0.0006490808499593288	-0.0009192191480082862	-0.0006184363221146152	-0.0005035937731450491	-0.0006298173262894533	0.0004395188324235144	0.0003751077796531378	-5.900109199043831e-05	0.0004417684987782926	-2.760262853990617e-05	0.0004926829571017385	-2.123862356402381e-05	-0.0012011316160942397	-0.000903193483274095	3.4270482421022044e-05	-0.0007520381335061521	-0.00018738198098834866	0.0004762437149444619	0.0003016799829023583	-0.0007911040283424916	-0.00031632054160057486	0.0008887003947972324	-0.003910772639495407	-0.0012563561852126628	-0.000493334648332544	-0.00043736886104521055	0.0008916936195653811	0.00035272277436684926	-0.000658070007317023	-0.00025226554281921167	0.0007039268451810807	-0.0001424911129211643	-0.0006352715031543886	-0.0009804404074475247	-1.1988790616345214e-05	0.0002296931538027024	-1.6598969605193237e-05	-0.0	0.0	0.0	0.0	0.0	0.0	0.0	0.0	0.0	0.0	0.0	0.0	0.0	0.0	0.0	0.0	0.0	0.0	0.0	0.0	0.0	0.0	0.0	0.0
OE1	0.2556972859496755	0.018411950090971983	-0.015799632711056236	0.0009411870554985579	0.00010237655183741097	0.00034497185361691035	-0.0015664883962069442	0.000966833152344794	-0.0006526561225225491	-0.0034599017859503383	0.000736533019277095	-0.0035221447685274115	0.0008193578640212735	-0.0015564911071958515	0.001988055967400115	0.0004067555832636953	-1.020997504070414e-05	-0.0004152787087209281	0.0013846067007949048	0.00021883372208719162	3.898287043075479e-05	-0.0004166007811319925	-0.00021093666221324984	0.00011562022191647238	-0.0009588319117509223	0.0001627003520541149	0.0006618363828340294	0.00027278674727384546	7.283756028229907e-05	-0.0006566967998688077	0.00021746656516658983	-0.0008835295029853366	-0.0013750699809011405	-0.0007500836758033529	-0.0003985507052170748	0.0004255622386148496	0.0008997650782650533	-0.0005364702043830907	-0.000247543012810069	-0.00033462850222062995	0.0003456651206491066	-3.514709449813517e-05	-0.003423635035137189	-0.0022659158944834043	-0.001096158012689742	-0.001170604328290597	-0.0009297114030450832	0.0003263488758193088	-0.0007083827041933861	0.001440111089491231	1.0170548683850718e-05	-0.0006326881564622213	-1.375796811279086e-05	0.00041082670553048	0.00017394877015000507	-2.815429037478175e-05	-0.00012510288833730105	-0.0	0.0	0.0	0.0	0.0	0.0	0.0	0.0	0.0	0.0	0.0	0.0	0.0	0.0	0.0	0.0	0.0	0.0	0.0	0.0	0.0	0.0	0.0	0.0
OE7	0.2552568731696439	0.01857630457635143	-0.015941051268602315	0.0012526808116450673	0.00019063770727928306	0.0007024605924623234	-0.0017605305250259413	0.0009447114854822136	-0.0008337826766628695	-0.003550869138625396	0.000581707246827505	-0.0033090364868679396	0.0010817342829600328	-0.0015061128469597955	0.0024102794856511495	0.0007327157237756721	9.768397671551571e-06	-0.0001756793424880776	0.0005486343722852062	0.00034105559117453293	0.0009808737819791205	-0.0011151193220591492	-0.00018794710896933304	-0.0001041334287380864	2.812639810104124e-05	0.0009662590756517328	0.0005441838105991769	0.0004047467811544179	0.0002212588618802077	-0.0002607715077493013	0.0003727923326251843	-0.000880498329326393	-0.0007930012236145059	0.0003653572202014174	-0.0002675654697693963	-0.0010585723641333704	-5.63206255953053e-06	4.639329466399837e-05	-0.0005448565718224093	0.00046146921369771626	-0.00010669396088039426	0.0020439845398003637	0.0009016190046871811	-0.0012309188853263792	0.0012289791542240093	5.408175116571587e-05	-0.00031239029292278266	-0.0007132493745679052	-0.0005274612896560146	0.00031910589618026804	-0.00030376432336537163	0.0001102078084969326	0.00017359951024710173	0.0001474966544108165	-0.0006943679225600423	0.0005683739368795735	-3.0109947942028058e-05	-0.0	0.0	0.0	0.0	0.0	0.0	0.0	0.0	0.0	0.0	0.0	0.0	0.0	0.0	0.0	0.0	0.0	0.0	0.0	0.0	0.0	0.0	0.0	0.0
LLM1	-0.12397731213475155	-0.011600820365227785	-0.05038965815703898	0.030512193568147546	0.00516568515751405	-0.02775523980987261	-0.011150868407439549	0.014743108374179505	-0.035771593874143595	0.0016144104334945384	-0.03031691556080365	0.004980514510918661	-0.002507821911246631	0.009593289019268845	0.05405949100803439	0.004718194669612365	-0.0025810435297994585	-0.004727808772076807	0.002234257854671914	-0.0007089320965728266	0.02254135589687415	0.00878784574046395	0.00670275353921837	-0.011981114105412326	0.016165121398780586	-0.0195695942054633	-0.019882164115729673	-0.00843457694864788	-0.008928576210379994	0.019932548415870693	-0.005450338309111581	-0.004761788280172377	0.020753074914045003	0.001657498354949827	-0.010365301393395879	-0.0023153847971750653	-0.009117090622446278	0.001877107199758273	0.009997276846667801	-0.003490130729461585	-0.0005019721100230365	0.00013555910602946735	0.00011268889710677681	-0.0011736314327725323	-0.00015042769212338575	-4.100301746377388e-05	8.738258348081237e-05	0.00018045431688062174	1.870982398675938e-05	5.6743675122033414e-05	-2.482115023784321e-05	2.3053099615832318e-05	-3.68614593420231e-06	-1.6084310476557015e-06	-8.272572756394409e-08	1.4613366087838937e-06	-7.148024915718313e-06	-0.0	0.0	0.0	0.0	0.0	0.0	0.0	0.0	0.0	0.0	0.0	0.0	0.0	0.0	0.0	0.0	0.0	0.0	0.0	0.0	0.0	0.0	0.0	0.0
N1	0.25492106551368243	0.018067999161497223	-0.015337337123786383	0.00028481465191091413	-0.00015375650553229944	0.0004543251722759501	-0.0012248241098778893	0.0008270816615824781	-0.0012172023329825267	-0.0030068535732186486	0.0010148745250624478	-0.0027763371464166603	0.0002549398534092508	-0.0005845947505943369	0.0016579792664332918	0.0009884905175764544	-0.0004995376570529252	-9.688218071433976e-05	0.00030721463771043696	0.00034460973366679106	0.0006277848846021899	-0.000123597800971598	-0.0006598100940070857	5.11140207495187e-05	-0.001209020528306758	-8.699378674685877e-05	0.00040865022138582627	0.0006428923366580952	0.0005945069214583726	-0.000579964753580243	-0.0004901917398444059	0.0006458399992174034	0.0007009016441111595	-0.0004471713872861262	-0.00012891849068703468	-0.0013450412381900833	-0.00010328939558078427	0.0015111325678128652	-0.0004065578777803096	0.0003625988366442876	0.0032755458333311514	0.000610234397283042	-0.0014711427434319967	0.0005838606127056073	0.0016326351553382558	0.0016593890714545383	-0.00033370022960296797	0.0023086768839840816	-0.0004887569681344173	-0.00039502770455228397	-3.298342799211025e-05	-0.0006102533972202154	-0.00018506376690952402	0.0003146357211345923	-0.0003023553922590885	-0.00014932087369774082	0.0001012163658216338	-0.0	0.0	0.0	0.0	0.0	0.0	0.0	0.0	0.0	0.0	0.0	0.0	0.0	0.0	0.0	0.0	0.0	0.0	0.0	0.0	0.0	0.0	0.0	0.0
OE4	0.2553128190545056	0.018683725426771963	-0.016283615872848694	0.0011940446609961853	0.00024664211076471916	0.0005709601245397918	-0.002086493246715578	0.0009930824060401238	-0.0007855825264763767	-0.003668566644327702	0.000529109383209379	-0.003337426438423842	0.0008440848214283258	-0.0014976864322431352	0.002198640189415139	0.0005259277105293907	0.000151839629499926	-0.0003011507364112627	0.00043735561552408136	0.001129854515913997	0.0009760192296472836	-0.0009840079361470493	0.00012801723117392757	0.0002926825775791171	0.00045107936731494003	0.0013255254188199181	0.000768703988188943	0.000352717925835098	0.00042413372061023076	-0.000997484737456477	0.0011182206351193192	-0.0008368273222435804	4.351401743192607e-05	-1.0823063626102277e-05	8.680285204003281e-05	-0.00064559695810696	-0.0004896919889833131	-0.0005426618657658394	-0.00025041660195529913	0.00046023227952341904	-0.0007659121751865838	0.0018160951807799747	0.0012055492894711911	-0.0022377278644458744	0.0013619922891480295	0.0002558855567251307	-0.0004829742606721167	-0.001121994561996646	-0.00021574757139682056	0.0008099418473761139	-0.00025816174119421643	0.000396638626477083	-0.0006230889591913339	-0.00022064755420173916	0.00023616127095094582	-0.0002849289061128132	0.00016895238079683663	-0.0	0.0	0.0	0.0	0.0	0.0	0.0	0.0	0.0	0.0	0.0	0.0	0.0	0.0	0.0	0.0	0.0	0.0	0.0	0.0	0.0	0.0	0.0	0.0
OM3	-0.20815942236563043	0.0731094901183458	-0.01978152246295207	0.052096526883113954	-0.07380220773212143	-0.01107813565683318	0.0017246803816097606	0.025104185935020697	-0.012392881564516506	-0.028407001882960574	0.020816403236544913	0.015896036113789282	-0.03836426635841471	0.04142100526780637	0.018614340521867802	-0.014790315376503155	-0.03276614699026032	0.02707097169533824	-0.026241662817887576	0.004179173077164809	0.0237723760352025	-0.010849202139791696	-0.018807829838042613	-0.005813886898666353	0.016036116329584967	0.001121569880187957	0.017722315311537385	-0.00131040606298772	0.0061206315665937126	0.0058763068937209015	0.0036096358680958005	0.011689717098171529	-0.0091601116157637	0.010977634803978066	0.004003322380205103	-0.0030867077462134775	0.002458212779835892	0.006052055505702402	-0.0011536778833177925	0.0034027148033197946	-0.0007800808103617411	-0.0004121027955636167	-0.00011954652677708396	0.00045483977363833315	-3.854085628077843e-05	8.561156667149791e-05	1.824721087683349e-05	-3.1573742261144954e-05	-1.4681083476506197e-05	-1.286032802525858e-05	-8.1242790748347e-06	3.2073661711511947e-06	1.8247957379889558e-06	-5.103713077450783e-06	8.249906250637522e-07	-5.797750104584507e-07	-9.442481636453702e-07	-0.0	0.0	0.0	0.0	0.0	0.0	0.0	0.0	0.0	0.0	0.0	0.0	0.0	0.0	0.0	0.0	0.0	0.0	0.0	0.0	0.0	0.0	0.0	0.0
OM2	0.03696591888413553	0.020259373944321295	-0.04102348289267004	0.046961259035409944	-0.011815103630753799	-0.011542956246751326	-0.019811214875178843	-0.033855258570063926	0.016057015261196694	-0.0008842737094499275	-0.011942716100452881	0.011239892711785384	-0.00723924601254722	-0.0008508787481151567	-0.01845090056395044	-0.0022617178540503616	-0.012507431620891617	-0.02382282576786116	0.006976924038178369	-0.014718727744015756	-0.013696205131596837	-0.0047429101370715845	-0.02419655456358043	-0.009968381677571818	0.013127568860374673	-0.0033109479121712065	0.00605573450388215	-0.0020078933712028985	0.001667143254569477	0.011877781572838362	0.004002958303685346	-0.006169470235754203	0.005328751387952002	-0.003437949235996373	0.004871910901164073	-0.0044162746928374085	-0.0008204052911405032	0.017984609925044925	-0.002385989490590976	-0.004342882763395816	-0.00270075939163533	-0.0025180256013153353	0.00033055796430744253	0.0005268776821713838	2.782177700691974e-05	-0.00012487574481099778	3.711803376813714e-05	-6.41442626946051e-05	-3.52623007609831e-06	-2.9618034696331664e-06	1.4807987512313147e-05	-1.0879534152394417e-05	-2.4822390545535925e-06	6.6388588643537395e-06	6.857347234416422e-07	-3.091119867791987e-06	8.921152191137402e-07	-0.0	0.0	0.0	0.0	0.0	0.0	0.0	0.0	0.0	0.0	0.0	0.0	0.0	0.0	0.0	0.0	0.0	0.0	0.0	0.0	0.0	0.0	0.0	0.0
OM1	0.07212747307787493	-0.024423783926053114	-0.04569564348347446	0.06809206116857522	0.003979336978282131	0.014164598164018808	-0.035421490090341505	0.006530313325984004	0.034405153152342854	0.022629273064324773	-0.02278349711783532	0.03191095750701939	0.006723500488798759	-0.003989932316961514	-0.0209972295093173	-0.02745094275416547	0.008726565332241492	0.01244041834898211	-0.013361389872285637	0.0027926546375060123	0.00425043250208106	-0.005501641769595123	0.00587500325116716	-0.010741152250631719	-0.005705983175231481	-0.0043024907390673255	-0.01137589291148327	0.006783950863290593	-0.008864698213315779	-9.394486330988477e-05	-0.0015843603057109047	0.0016027794773200686	-0.004330924524874195	0.0034881265680440634	-0.006151874955544855	0.004814895831157256	0.0017200437094361425	-0.004468974434430035	-0.00025678529049388984	-0.0020459112141575034	0.005153613859702609	0.0011402813079318089	-0.0005535755815712594	0.00035661990057952656	8.198063244669825e-05	0.0001331968620385931	-9.317570250422436e-05	2.4473885530245256e-05	-5.3015893240563634e-05	1.2527510346400843e-05	1.8577443890355742e-05	-2.6445967342982935e-06	7.641116968744883e-06	-2.8056353131203256e-06	3.2610355123538945e-06	1.3804276256908995e-06	-7.158965974796933e-07	-0.0	0.0	0.0	0.0	0.0	0.0	0.0	0.0	0.0	0.0	0.0	0.0	0.0	0.0	0.0	0.0	0.0	0.0	0.0	0.0	0.0	0.0	0.0	0.0
SI8	-0.08120033679897143	-0.04477182454827043	0.00043147359717805856	-0.026322427386196248	0.02640039365801372	0.005813515745262429	-0.0030046635871957762	-0.042930135702083004	-0.04952926284165941	-0.0005460024554115946	-0.005601555659533426	0.002623807414966287	0.0076440198987704775	-0.01225002533338503	-0.00968166907315928	0.009730600202066364	-0.021321301809909165	0.016119154138857842	0.005274137066519364	-0.017182024124423104	0.012341152179991476	-0.008813062155532675	0.002411840712374901	-0.00012918649388447912	0.004705146987342936	0.01738734328389305	0.005257764398542439	0.008393741860376587	0.006243826076849214	0.003951037663190807	-0.008548300637070046	0.00947298586015587	0.010489299020045549	-0.010757941463351354	-0.006020403258570968	0.0035498439022875073	-0.003926495299165592	0.0032628970111915597	0.0012831569192230808	0.00011124131209803928	0.0027241056330654712	0.009482606218945021	0.0010483678495804877	0.0022518662157628893	5.834951697928414e-05	0.0005182572849738046	6.863759690109207e-05	-0.000304193393783871	5.497330989987358e-05	-4.7386321799342575e-05	4.976794062911838e-05	-2.6005864650128784e-05	1.7661412636370483e-05	-1.72713343658722e-05	9.110999357925576e-06	2.765626496101758e-06	2.8548804283857648e-06	-0.0	0.0	0.0	0.0	0.0	0.0	0.0	0.0	0.0	0.0	0.0	0.0	0.0	0.0	0.0	0.0	0.0	0.0	0.0	0.0	0.0	0.0	0.0	0.0
OM7	-0.1610769457660247	0.06623033484832634	-0.0105840144171306	0.07728879202562017	-0.04844380655611387	-0.03417150375840753	-0.015551001077315727	0.0518071730364812	-0.010170110084986327	-0.0017506148705345682	0.03366630274336352	-0.02673723105999833	0.009421025744078146	0.0279116704048092	-0.03370049881305078	0.03267707446331153	-0.007135536589070759	-0.004030717286879535	0.003174712479510345	0.0003289239473821008	0.003929953539943355	0.005513106638520405	0.008395610097253944	-0.0212478796233385	-0.006857082281636876	0.020430416930382722	-0.013083320763776336	-0.00524633560641584	0.0015947404369472105	0.0026809712793218372	-0.009862102722209156	-0.005146753713916283	-0.006558592173204853	-0.007857273689642246	-0.006107385970126722	-0.007358937506753785	0.005404204749897211	-0.0012997192440657934	0.00524440359677501	-0.001841004557605238	-0.001075373837489495	-0.0003489413022914877	0.0007315336731033734	-0.0011059438158755462	-0.00011515197455917667	-0.00017829131323039121	-1.9208960163070874e-05	-8.650124988907482e-05	2.059344039381431e-05	-1.3655755450796422e-05	6.453886035431923e-06	-6.484349237879827e-06	-3.6515585486799814e-06	5.485363094254853e-06	-3.1291633515202904e-07	-5.813064381378632e-06	1.1208808662682924e-06	-0.0	0.0	0.0	0.0	0.0	0.0	0.0	0.0	0.0	0.0	0.0	0.0	0.0	0.0	0.0	0.0	0.0	0.0	0.0	0.0	0.0	0.0	0.0	0.0
TI2	0.004472026912641292	-0.06314110297831588	0.047873616199768286	-0.03116034675731801	-0.012562611677838516	0.0017941296655457886	-0.005647208028261607	-0.013925942569926972	0.02834993500633196	-0.012972640090669776	-0.010408536645870875	0.025212837319400726	-0.030147304241722198	0.03558320637084643	-0.04039360791171826	-0.004492844215245092	0.0161742115506745	0.004673317573249893	-0.011310180640597864	-0.0018242645158999657	-0.01908722726776501	-0.0026114773130814055	0.016050568326253387	0.0005162051420366186	-0.008913987484949376	-0.007042529466984582	0.018859433897767352	-0.0007439337725816628	-0.0005225834911842455	0.01673888342678065	-0.013021659746924765	-0.0075680669725411865	0.011632359811120502	0.0013388371547754826	0.014582589110979621	0.0016849690413254252	-0.006114491505363651	0.0011443090423096623	0.012869374557426408	0.00417636017040894	-0.0008405768942082837	-0.0005657691862582489	0.0002911900652584884	-8.896810684489363e-05	9.29625893843198e-05	8.298287555882425e-05	-0.00010201581829530465	1.903947006888805e-06	-1.5330382021446386e-06	4.5405583127215e-05	2.030367166011181e-05	-4.5809464388402505e-06	5.392522431659669e-06	5.903808652733725e-06	-3.366074397641354e-06	3.803489474078206e-06	-5.967779467855136e-07	-0.0	0.0	0.0	0.0	0.0	0.0	0.0	0.0	0.0	0.0	0.0	0.0	0.0	0.0	0.0	0.0	0.0	0.0	0.0	0.0	0.0	0.0	0.0	0.0
OM5	-0.11308344160113255	-0.002766801866886455	-0.008024510343608914	0.06080700264012111	0.010490144901089656	-0.02378884802848369	0.023287520898034507	-0.06507032697248047	-0.02118968036087301	0.0020925064588857463	-0.01399553253283101	-0.02584229760362427	0.020281908822911702	-0.0009898702991617866	0.003315825338033783	-0.015724480872431	-0.007539206312269558	0.006168513693585957	-0.007233642181759592	0.00539133204379986	-0.0038913091353899192	-0.015922130195451186	0.015033509218319032	-0.0002753516743484662	-0.008777555468889343	-0.007800072141524507	-0.012855265119126479	0.012172050054637425	-0.002143321756273459	-0.0031535338976321934	0.0020659262371525125	0.0034503763886249463	-0.015083435179486198	0.007709831387041666	0.01777564568351683	-0.00864886684261798	-0.004517311692005428	-0.0063417882587015655	0.003945090273100972	0.0019227501488296801	-0.0021862223689314187	0.0015020700980038929	-0.0006872019636799085	3.132465076540024e-05	0.0003175160721942128	-8.28806549779994e-05	6.566451686330156e-05	0.00010394575429815059	-2.677278918777423e-05	-2.0608485327619486e-05	-2.504285618401877e-05	3.882681033783931e-06	3.841344379740778e-06	8.390672020915957e-06	-8.863512649354623e-06	-6.326862586277272e-06	1.4861417644775383e-06	-0.0	0.0	0.0	0.0	0.0	0.0	0.0	0.0	0.0	0.0	0.0	0.0	0.0	0.0	0.0	0.0	0.0	0.0	0.0	0.0	0.0	0.0	0.0	0.0
OM4	-0.1871225575312881	-0.03832803563536346	-0.026064437088986443	0.11274861371230938	0.023277958249294763	0.043510149007636466	0.01701362011858508	-0.05841880022345013	0.03724961779518498	-0.0005632594802794879	-0.0071934532198589226	-0.07196956449878114	-0.048808764447178334	0.005230526188142547	0.03614087941085191	-0.011476559567555875	-0.01110426706567855	0.005857016785567785	-0.019531075126304465	-0.0034869744543745878	-0.0166694728800611	0.005418842366721423	-0.005258219211737325	-0.013397718247578173	-0.012213864066020546	0.0026251898347854703	-0.010930279697381539	0.007598163406831905	-0.018618088790151772	-0.0022252294489435265	0.001388262261804057	0.0005189574535632565	0.0013154906745611217	-0.005607913866117259	1.589731128820797e-05	-0.00042536432632202215	-0.0020007680644690724	-0.0010566683314627474	0.001730725126432359	0.0008721277855601686	0.0025610594628920832	-0.0013805342745283505	0.0012936482423749063	-0.00017478288461252338	-0.0002271627788285387	2.499074958190489e-05	-0.0001281541303328206	-5.750431796821553e-05	-5.514352988441321e-06	1.557749405477346e-05	6.442666677924535e-06	3.90228182075812e-06	-3.7387871195980456e-06	9.219469985339815e-07	-1.327404764752926e-07	2.209616741349532e-06	1.5353753516562525e-06	-0.0	0.0	0.0	0.0	0.0	0.0	0.0	0.0	0.0	0.0	0.0	0.0	0.0	0.0	0.0	0.0	0.0	0.0	0.0	0.0	0.0	0.0	0.0	0.0
OM9	-0.09748164821476173	0.042236119065650696	0.013106660332352344	0.06985683082984799	-0.012741678573593766	0.060520374681149666	-0.0039618906930296415	0.033184214905304765	-0.0010542494866498126	0.01887546296572462	-0.03668849707510249	0.004596148136839564	0.037501579488583306	-0.0025102635488227477	-0.011259242024169098	0.022494438252253245	0.047693110775333045	0.004125102317186304	-0.02483874612675641	-0.020519903280849423	0.004476144159655253	0.0047665022895443864	0.0036084777618217182	0.01134633460486199	0.003039585170182492	-0.006846022931503954	0.007392629915535947	0.014303290399743243	-0.002633577220599244	-0.0013491321326738477	0.0018502318071470084	0.010458605528146314	-0.011147451829526322	-0.01778264606580004	-0.003690628764679028	-0.0031788761373203888	0.0009242471200506293	0.00436793944859108	0.005393530731923395	0.0038833125772697735	-0.0027731171900118655	-0.0007123948076067096	-0.0009475338230732515	0.00017880001114001513	1.014100282983166e-05	7.964956171688291e-05	5.214386603796431e-05	-1.9830968656805176e-05	-4.8628488531786696e-05	-8.75758757744531e-06	-7.937657664557396e-06	-1.5726515452311935e-06	-1.0652237404169918e-05	-6.230250122028877e-06	-5.57857441933265e-07	1.9552004337609885e-06	3.267491317672758e-07	-0.0	0.0	0.0	0.0	0.0	0.0	0.0	0.0	0.0	0.0	0.0	0.0	0.0	0.0	0.0	0.0	0.0	0.0	0.0	0.0	0.0	0.0	0.0	0.0
OE10	0.2513365542094608	0.018636133643545362	-0.015147968662082425	0.0008719469689865739	-0.00020602016815748098	0.0009024538002663842	-0.0016291800219224177	0.0008752836434004416	-0.0001837053727075667	-0.0029333234205464287	3.8272309509547815e-05	-0.003040673124114603	0.0009521989288306311	-0.001115380929863243	0.002682025620808831	0.00087315446101288	0.00024168077651966511	3.391916548517823e-05	0.00028824157934616534	-9.074055125256961e-05	0.00015588576045351583	-0.0014198129691980303	0.0003828338048677228	2.8108637504935068e-05	-0.00023139937847520137	0.0001401436288821882	-0.0007188090954008017	0.0002554384563820616	0.0010618681477612257	5.047863262919075e-05	6.332037479625901e-05	-0.00019906533778140582	-0.0014775443155617069	7.102630247259793e-05	-0.0009149294995528399	0.00026408402674504546	0.00013406889332954683	-0.000850267838010011	0.0003206637680504643	3.918219595792201e-05	0.0019142062099998228	0.0008768342376807537	-0.000337402958650122	0.003019078055851438	0.001431574831691615	-0.00195686277822776	0.0015176367018037572	0.000837755792372725	0.0012786256738886626	0.0005408126084302861	0.00044049825677406544	0.0001146330595974385	-0.00030703577187368746	0.00022570816058155982	6.511631763168924e-05	6.185045240129458e-05	7.430460268046823e-05	-0.0	0.0	0.0	0.0	0.0	0.0	0.0	0.0	0.0	0.0	0.0	0.0	0.0	0.0	0.0	0.0	0.0	0.0	0.0	0.0	0.0	0.0	0.0	0.0
LLE6	0.2548673058243569	0.019239257760525635	-0.01676796448851677	0.0012717554164444983	0.00033275205411666077	0.00014194117471226953	-0.0027137054332445018	0.001118607956176888	-0.00046427154053437755	-0.0036956980192443594	0.0008351621732310891	-0.0036525112384100116	0.0006430676633162023	-0.001436429121777379	0.0032342177536099108	0.0006361596054173588	0.0004607636644666367	-0.0006494958578897542	0.0014709498390031263	-0.000134072238345251	0.0008220671068398202	-0.001403130027523579	-7.753492562939749e-05	-0.0006402728581690205	-0.0006780828116241254	0.00020288998160271308	-6.915533512568401e-06	-3.6983953656241265e-05	0.0006621878086238252	-0.0008100423251253805	0.0007958122182465084	-0.0009249728444957659	-0.0014662512133756362	-0.0014124929673351892	0.000704631513849517	-0.0002241443841075723	-0.0011966575411884203	-0.0004584016305854439	0.0008171205994197413	-0.0005220410113424042	-0.0021847119086295273	0.0015132133991784301	-0.00115790918703188	-0.0003848374099033557	-0.0006698215098604477	0.0013312280589200104	-0.0005064669293754966	-0.0008162693426171651	0.0013350069531968959	-0.00011848900118970335	0.00027843318990443145	-0.000580011971374272	9.238394577309753e-05	0.00021926262726430448	0.00041531079022288263	0.00040194620372338227	4.490403760103824e-05	-0.0	0.0	0.0	0.0	0.0	0.0	0.0	0.0	0.0	0.0	0.0	0.0	0.0	0.0	0.0	0.0	0.0	0.0	0.0	0.0	0.0	0.0	0.0	0.0
FI2	-0.009959259517427236	0.13062730000127246	0.13103151770031943	-0.0025335357968398584	0.015428397320820455	-0.01824282179252881	0.021026613641039298	-0.002107294466552877	-0.004936312107913242	0.014699693025183695	0.006724265210944086	-0.012771997082497596	-0.037143804482010684	-0.0005953819104833984	-0.027286772307490346	0.00847270064909284	0.025801464381931597	-0.014109790788906605	-0.010889455296703113	-0.0026146152833366695	0.00240368887518545	0.001662956835450773	-0.014127350956361907	0.010749497846511724	0.014955975548304813	-0.0002849105198513416	-0.01800136752287819	-0.011068310568716539	-0.009036071186031518	-0.005180620929094875	-0.007698896934044742	0.012849831302587253	-0.012130362029983527	0.014727615316664227	-0.001425920133762836	-0.0032134155599649315	-0.001611870099011496	-0.0026748020851728007	-0.002156436322384186	-0.008481246335925013	0.0006662486447067433	0.001478403851055294	-0.0009294967556779709	1.6582961280237123e-06	8.292626955542874e-06	8.960731829031127e-05	-4.274863991944462e-05	-5.306853832011152e-06	-2.249957324984618e-06	2.52317642553506e-06	-1.2037615168352687e-06	-5.878059495744736e-06	2.496774230808552e-06	5.504816877059585e-06	-3.4387110077706293e-06	-3.529994159349332e-06	1.1064617226052992e-06	-0.0	0.0	0.0	0.0	0.0	0.0	0.0	0.0	0.0	0.0	0.0	0.0	0.0	0.0	0.0	0.0	0.0	0.0	0.0	0.0	0.0	0.0	0.0	0.0
FI3	-0.0002393208314501609	0.1808707458633309	0.10267345425109169	-0.010471233240425698	-0.07595311262222308	0.047707448018586215	0.0010612343919347254	0.0229265399344395	-0.006023109213898254	-0.02147211102287458	0.015157189928643266	0.0029632354723883787	0.010406760149956933	0.030655705023363396	0.022159495580296527	0.02222942683032983	-0.03431315678565679	0.023684089103615132	-0.00658088040403302	-0.0025422363161484805	-0.015080173529771031	0.00382321695686284	0.02125190045484302	0.00977463769556039	-0.007391312742696038	0.00018911345623736522	-0.0003348319516271379	0.0009236628829292764	-0.0016788229969445323	-0.003974407878888891	0.0018790477662637313	-0.0005862466100605311	0.00574920831919245	-0.0025317960649404504	0.004357640695041166	0.0026463904967054626	-0.0047772899879945955	-0.0010906034650219182	-0.002824206757128614	0.0004013788934354242	0.003334927991340673	0.000530962550800623	-0.0005108945095098397	0.0001887628071656384	-7.523125875445745e-05	9.791152638974762e-05	3.0521184259293277e-05	1.738774973104587e-05	1.953933923039594e-05	3.8723649547726e-05	-1.6880915387997569e-07	5.627161790463002e-06	8.144123189453705e-06	4.29658918629386e-06	1.1923950725101852e-06	5.465717808435185e-06	-2.7167932756329156e-06	-0.0	0.0	0.0	0.0	0.0	0.0	0.0	0.0	0.0	0.0	0.0	0.0	0.0	0.0	0.0	0.0	0.0	0.0	0.0	0.0	0.0	0.0	0.0	0.0
FI1	-0.01993447759910205	-0.023135653308622554	0.11301914515395527	0.010879716242739302	0.04160879569073014	-0.047034980070148	-0.026824566736827156	-0.015685506549787745	-0.008434661278989893	0.036210182755880525	-0.022291150883712363	-0.03470924069823931	0.014999667433718205	0.0335915654424954	-0.02623726280311731	0.0194348915299851	-0.01299857342849629	-0.009959387251014334	-0.0013619819442640332	-0.01772411783044227	0.0046460180908943	-0.018081418453710172	-0.006147167551081289	0.011649775657743564	0.011525399225863455	0.0009561697364010427	-0.01166678996139557	0.0031211964486860134	-0.0018542553810833925	0.0026500565174258413	0.000994399511978916	0.01382341919993039	0.005579997788225155	0.008893638964517298	-0.00770405441788721	0.013414267849772234	0.005961975368950321	0.0025650519633946775	0.0030563880257473406	0.0028244455499495864	0.0005056846680935093	-0.0018476264852565196	0.0016636029833461878	0.0003823194644618958	5.3042984513681745e-05	-8.261362293607625e-05	-5.366534690125968e-05	0.00020057353251013243	-4.012501198625665e-05	3.941455697489848e-05	3.4401572905019274e-07	1.3795996978771147e-05	1.3976691297121211e-05	-1.2954358795440208e-06	-4.594728278201353e-06	4.948797103370356e-06	-5.049074403016374e-06	-0.0	0.0	0.0	0.0	0.0	0.0	0.0	0.0	0.0	0.0	0.0	0.0	0.0	0.0	0.0	0.0	0.0	0.0	0.0	0.0	0.0	0.0	0.0	0.0
FI6	-0.03852875585869394	0.1971636901206316	0.1590129210047533	-0.01953903874528527	0.007135178399230403	0.0014220080667500363	0.017706188855159545	0.006884407775908914	0.003713999299159667	0.0466306788868111	0.024090757464949805	0.008147131296129905	0.012745206553402565	-0.012295269503638115	0.02070235062556371	-0.015104488506927862	-0.017403914682573983	-0.0026705860468764905	0.0009111548885054185	0.0022775072214679636	0.0019777118637607084	-0.023071037852411543	0.007548431894469316	-0.008205411421498505	-0.0010507902964456387	0.007544114214900824	0.003568902529527583	0.007154366811285418	0.003666506152642175	0.014003550641202893	-0.001914095270356132	-0.009901530219718489	-0.00237398973205549	-0.006207948251130719	-0.0056072309831964465	0.004822822633992433	0.005847260481721421	-4.258082361698847e-05	0.005817251917182186	0.004729282294266254	-0.0005275163340646071	-0.0016366451115595651	-0.00015821048995254543	-0.00014755192407983294	3.985822889242974e-05	-0.00010150294945918996	-5.865542352513505e-05	-5.021832644834718e-06	-2.878544054990275e-05	-2.554201997128806e-05	-1.291540102791748e-05	-1.5913626241465194e-06	-5.104015592410183e-06	-7.341853956609384e-06	5.562928124081774e-06	-2.4630776638818165e-06	1.0498648045536247e-06	-0.0	0.0	0.0	0.0	0.0	0.0	0.0	0.0	0.0	0.0	0.0	0.0	0.0	0.0	0.0	0.0	0.0	0.0	0.0	0.0	0.0	0.0	0.0	0.0
LLE5	0.25535746856145636	0.019184612149612385	-0.01678149812865633	0.001376919343695113	0.00022279838717327536	0.00013597376696859823	-0.0025607314701889634	0.0011103795927877654	-0.000549278220668016	-0.0036339507365520836	0.0008329337677239941	-0.0035588566403547475	0.0007155772832068704	-0.0016379475167595365	0.0035195824360013186	0.0005972718577925137	0.0004219869144099029	-0.0006391849097143448	0.0012547643585956467	-0.00012204763056754782	0.0009395779504045238	-0.0015450759167678512	-0.00024665777658253196	-0.0007692396891514814	-0.00035366667828632943	0.00022487704560125143	0.00023112127967970963	-0.00012857635334054767	0.00027431355800799424	-0.00032455911161550436	0.0011290008133805227	-0.0010019214216718246	-0.0013520447407351119	-0.001091674123240266	0.0003446460946408568	0.0002791842115309682	-0.0006503796092684848	-0.0006846473603431846	0.001566688385811405	-0.000627143472450929	-0.0022056029294050643	0.002192957443547272	-0.0008034395984433807	-0.00012125045774510398	8.899057213599086e-05	0.0017573939112073833	-0.0006946488387282103	-0.0009360736043294956	0.00020553907008251428	-0.000372260350357448	-0.00012375697891573657	-0.000578044563180231	-0.00014028347109147198	-0.00021974961715158912	-0.00027755743076490736	-0.0002879079145032761	3.737403902452911e-05	-0.0	0.0	0.0	0.0	0.0	0.0	0.0	0.0	0.0	0.0	0.0	0.0	0.0	0.0	0.0	0.0	0.0	0.0	0.0	0.0	0.0	0.0	0.0	0.0
LLM4	-0.32354793698991363	0.2394882074786173	-0.11062901426624025	-0.05999057569603239	0.12376649335429217	0.07083467784632061	0.043613790508560554	-0.002746823321290253	0.033024837819092843	-0.045219238554868035	0.002499019387969655	0.007870795585300183	0.017035337565643172	0.011495158098275312	0.007947999232026591	0.012165786314647339	0.0009861631057960331	-0.0014606126656061466	0.006672341264122661	-0.00622169472407357	-0.00340101081512164	-0.0042757598413709205	0.000264092050815907	-0.0020000794294628213	-0.0011840398601949682	0.003900868501638802	-0.0055573544569604005	-0.0011454923334365077	0.003306907529040763	0.0004071376722897906	-0.006808558148942796	0.00026375188537498736	-0.0034652147634571663	0.004294784703734794	0.0008216525709953546	-0.0007208952404838808	0.002342826470868521	0.0034077584939758063	0.000866254233684856	0.0005151665377071187	-0.0004855830981564557	0.0001644857572831914	0.0007477261023302065	-0.00017275065246037167	1.3465237197027284e-05	-3.801802678743991e-05	4.047200717915532e-05	6.68680834371495e-05	-2.278193671189339e-05	2.000657098106661e-06	1.222750016823551e-06	7.16764070242606e-06	4.313426216941814e-06	1.1987508437344385e-07	-1.7385922942911082e-06	-1.1772547861297676e-06	6.860740535490151e-08	-0.0	0.0	0.0	0.0	0.0	0.0	0.0	0.0	0.0	0.0	0.0	0.0	0.0	0.0	0.0	0.0	0.0	0.0	0.0	0.0	0.0	0.0	0.0	0.0
FI5	-0.019509251455617594	0.017283623023106345	0.13369286416512355	0.010747670117706087	-0.006606332948311524	-0.02341182944672304	0.0655373532318452	0.0022189453677802554	0.06177318150515546	0.029948122511040433	-0.045500007863047476	0.02877445312919038	0.015030538923199754	-0.020095074953926647	0.014358030096178075	-0.004832150503106145	-0.036563706697031136	-0.014704622176220747	0.028622284220324274	-0.022037359454005947	0.0002757502718926935	0.024618796783402064	0.008889316284980934	-0.030795110942158803	-0.007810741475445822	-0.007816688898944874	0.002754714799718732	0.0020811849077507407	0.003378046702936	-0.004134633288197876	-0.006718168446447508	0.005908693063788121	-0.00427096691595442	-0.00189342920356883	0.0042369049884194146	-0.008803946050041502	0.0021190973659086128	0.003196828790392379	-0.003474044350982526	-0.004521539445373609	0.000284101468419413	3.0283767534118977e-06	-0.0004317338915139176	0.0006356786314708403	-4.8232130482126665e-05	4.378877235271183e-05	2.8107316987263082e-05	1.622440579334111e-05	6.9597504390332394e-06	-1.0198143260173374e-05	1.769573045373605e-05	7.702324883188796e-06	2.824211584684358e-07	7.266056396960624e-07	-1.209590883380691e-06	-9.844100529397738e-07	2.594590777628699e-06	-0.0	0.0	0.0	0.0	0.0	0.0	0.0	0.0	0.0	0.0	0.0	0.0	0.0	0.0	0.0	0.0	0.0	0.0	0.0	0.0	0.0	0.0	0.0	0.0
FRI6	-0.12958148430604602	-0.10891923306007083	-0.016993782701188814	-0.025951811809698952	-0.017409688651361152	0.0024079570093960556	-0.016979630716356782	0.0071754890438185705	0.02491560727365042	-0.016621003506195317	0.02620125693780057	0.003973126690770391	-0.004857635123083189	0.0029281155434040438	-0.018719200539444678	0.012682870325173803	-0.007426734662336164	-0.02373099472211688	0.0015117255463712926	0.007408282366292708	0.01284691510416897	-0.03672974234290147	-0.010049839747629019	-0.003376736534685	-0.010148893738075884	-0.02058755235912525	-0.027026211182446157	0.002827645995257665	0.007963372436371036	-0.00893993591557905	-0.008779388270322855	0.0040201082849333205	0.014694775856247868	-0.021692558418149977	0.005045888866883361	-0.012373943744343164	0.0022856761350094432	0.00011546444412815795	-0.005591853201027434	-8.273415089382165e-05	-0.002855966881803499	0.00029246134274239934	0.0006179836654695531	-3.4775494247913685e-05	0.00019235583751486484	0.00013772547619532254	2.9034697066746874e-05	-7.698929657293391e-05	1.4484968668494974e-05	2.3959751985859465e-05	8.71908039106342e-06	1.5019948989819728e-06	1.289922146445767e-06	9.257853125267618e-06	6.789825857546807e-06	2.778507575632199e-06	-7.024613641037413e-08	-0.0	0.0	0.0	0.0	0.0	0.0	0.0	0.0	0.0	0.0	0.0	0.0	0.0	0.0	0.0	0.0	0.0	0.0	0.0	0.0	0.0	0.0	0.0	0.0
FRI5	-0.12397095004546349	-0.023912593903291514	-0.034078452155184714	-0.014549121209936596	-0.015101311107697003	-0.010027193181919171	0.09413534712589608	0.033081699653180884	-0.016655584154245714	-0.030051366565867772	0.025900309901528265	0.013795385774633847	0.013255422361515074	-0.02794946548582496	-0.010566658376374681	-0.010208516492225444	0.007919997104406228	-0.01373572761108724	0.003537413845544154	0.005565584327816352	-0.016554776100310926	-0.005003479114995725	-0.01192550370618235	-0.009079301374743172	-0.00033972306701920323	-0.005457597205954022	-0.0024056675760761185	0.013891273506619905	-0.019536337445605696	0.0009574443314863043	0.023051629123866983	0.005519325043353157	0.005783946177732935	0.003865691063329398	-0.011021364573846828	0.00794776919668027	-0.0008036645181014752	0.007607041811422594	0.00503356094085935	0.0010393267687978294	0.0027760019092697586	-0.0014489329527573205	-0.0011699097022615055	-0.00037611188497993297	0.00021120511694207585	5.9230156918008935e-05	-6.164627411925209e-05	-0.00017670602338551417	4.237402355039053e-05	3.5517225514910706e-05	-2.027027496384257e-05	-2.0851775274374643e-05	-4.1396784495139896e-07	-6.887951968643678e-06	1.4420757477625728e-05	5.47862588199909e-06	-6.6960088964353495e-06	-0.0	0.0	0.0	0.0	0.0	0.0	0.0	0.0	0.0	0.0	0.0	0.0	0.0	0.0	0.0	0.0	0.0	0.0	0.0	0.0	0.0	0.0	0.0	0.0
FRI4	-0.046417435943086255	-0.05668777264757022	-0.020855790556599817	-0.02953342871454328	0.0039879992445892585	-0.014692728416700562	-0.005171951949643921	0.023409508678358962	-0.04375544973746251	0.02445792947855456	0.0016286641302372484	0.03983964917953375	-0.006044563724363166	-0.010182335158787262	-0.01236873248941025	0.019002397790959906	-0.030203727617567646	0.012022635253936917	-0.004298416210452865	-0.00481782534528801	-0.03326155202883907	-0.002164670280951377	-0.003957989018546159	0.007954865445129444	-0.022979058574499892	-0.01420574476686252	0.0012623844724015537	-0.013175770981592774	-0.04102636714224271	0.0034483281983471825	0.0045142644983060904	0.005367728572167107	-0.0049509725591176165	-0.006216579537988232	0.004964956063463714	0.0015641922017413348	0.0008534558176033016	0.004445486067808912	-0.003194533613868572	0.0003856297483745452	-0.0027415731831343963	0.0010375547779350172	0.000535338046878717	1.4521071126043307e-05	0.00015552432543411372	-0.0001688731452644559	0.00012010681506142026	0.00015641190633408522	-3.563093861569246e-05	-4.279123637747498e-05	2.8072029304934572e-05	1.3301231907478318e-05	5.80982649319391e-06	-3.169940776610728e-07	-9.584594985533703e-06	-4.0833738982531345e-07	5.029984351779439e-06	-0.0	0.0	0.0	0.0	0.0	0.0	0.0	0.0	0.0	0.0	0.0	0.0	0.0	0.0	0.0	0.0	0.0	0.0	0.0	0.0	0.0	0.0	0.0	0.0
FRI3	-0.10733608493896472	-0.051741398767686415	0.03032723324393876	0.005710810086884447	-0.04604104878299234	-0.017189235172415718	0.02264503238973348	-0.03277261223887173	0.030330092335170974	-0.004336948459029938	0.04003305317916947	0.011756115654553988	0.03397927263645229	-0.03526299613902407	-0.0021086975503779143	0.004569655462914977	0.025099421618502673	0.046120283389164206	-0.015265359664669317	0.01045033684200521	-0.01652071851106062	0.008227618921823361	-0.0026988255984015212	0.010492737236818244	-0.004778605159781461	0.012306446421506372	-0.001014920254419856	0.002620939014015915	-0.0009777106619357654	0.006148732156838879	-0.01200243115573725	0.017444840314008277	0.005066652747594425	0.0009139356616288545	-0.00631646565205936	-0.010875255972029515	-0.0026132865119025514	-0.000276158271839833	7.712137433652653e-05	-0.0033964467905380894	-0.0004636173932712294	-0.0003504226574518624	0.002722305503075888	-0.0006550196601243834	-0.0001827885474015695	-9.452034644694254e-05	-9.384654623126753e-06	8.304086224929223e-05	5.0241108518599924e-05	4.7738797830327556e-05	-2.5260845111136425e-05	1.4945586677400811e-05	-1.3082272720650876e-06	-7.969047889377478e-06	7.567141265924703e-07	-6.62171066186449e-07	-4.447942778652438e-06	-0.0	0.0	0.0	0.0	0.0	0.0	0.0	0.0	0.0	0.0	0.0	0.0	0.0	0.0	0.0	0.0	0.0	0.0	0.0	0.0	0.0	0.0	0.0	0.0
FRI2	-0.13059422645753	-0.08701886889688028	0.0528491924479672	-0.0007725793097893229	0.028022965302931205	0.08498701834962025	-0.08165511108441519	0.027098000027214995	0.0135595762739844	-0.03140709725657475	-0.021574254629221662	-0.009450249430868068	-0.014480151489412493	-0.009799030525124394	0.0034166748983144365	-0.0060232724120752945	-0.005318944249331394	-0.014994158889625887	-0.007697429888072347	0.003687295175112092	0.012327103382883607	-0.0023444547271722366	0.004040910676715078	-0.004465738008680473	-0.009242947170470861	-0.008132029030412291	0.02768152442059127	-0.010394318262181514	-0.009738500339212185	-0.006667951557832858	-0.0038917166139915147	0.009547756304504638	-0.005707037333166997	-0.006774844264123973	-0.009510575694135624	-0.0013813693512340875	0.009908642781917583	-0.0015964467182748318	0.004158428266488912	-0.004854164494678957	0.0008090757569347713	-0.0011764993235117178	-0.0006781949436154728	0.0002404863948891141	-1.1728993334602295e-05	-0.0001576131639653581	-3.5359182471874285e-05	-1.0084772842381485e-05	3.530158123048006e-05	2.1796333123647515e-05	-2.4693543064132308e-05	2.6903408499722513e-06	7.781728365298005e-07	-7.291702078336659e-06	5.350884246637251e-06	-1.7511748916271925e-06	-3.84628363856278e-06	-0.0	0.0	0.0	0.0	0.0	0.0	0.0	0.0	0.0	0.0	0.0	0.0	0.0	0.0	0.0	0.0	0.0	0.0	0.0	0.0	0.0	0.0	0.0	0.0
FRI1	-0.05373795904823942	-0.08101044678239538	0.04078204124205957	-0.04136444939669279	-0.00836697081738243	0.063955912199387	-0.03888859122609362	-0.023240939810990718	-0.022112958065271273	0.0254646595917055	-0.0021972575616206417	0.008441534474897162	0.010658953514491715	-0.006988801842476216	-0.0007499577279343182	0.02147531693625172	-0.0019193117245821648	-0.02443573712785889	-0.013971212696019279	0.014042260295406912	-0.005714780856395428	-0.00560784711458912	-0.014110926807486693	-0.01912267936849346	-0.01573923878345143	0.01024498721131033	-0.0052181170079070955	-0.023704643632945086	0.01124976419830339	0.012095879455273887	0.014495119663323624	0.0054000967633793424	-0.011452243300724828	0.008359855302991053	0.0023184383588109006	0.002749627804428965	-0.0183007782911639	-0.003429727912370505	-0.0013721103516588608	-0.004817529978179925	0.00038741473684726185	-0.0008818089909256417	-0.000257010924040744	-0.0001501054219599845	-0.00013318652095014853	2.6598069696510965e-05	-2.068361030116152e-05	-7.165888549233408e-05	5.790191120444721e-05	-3.945321696363619e-05	-2.9045428738252997e-05	-4.4804847674059634e-06	-8.384764277414498e-06	2.8028128992469427e-06	-1.012514686972895e-06	-1.4736347658121544e-06	-9.633807225709761e-07	-0.0	0.0	0.0	0.0	0.0	0.0	0.0	0.0	0.0	0.0	0.0	0.0	0.0	0.0	0.0	0.0	0.0	0.0	0.0	0.0	0.0	0.0	0.0	0.0
OE3	0.2559055334347911	0.01824440367595344	-0.01578206602334141	0.0010574388269455216	-8.477899645808855e-05	0.0003896093625956282	-0.0015278344211671969	0.0009806128962294787	-0.00094325123451873	-0.003673136413036678	0.0006441484247033046	-0.0034725665305720206	0.0008390009600363086	-0.0011271603475625962	0.002076949052690071	0.0006174636822224428	-0.0003542323209700001	-0.00024082818538071873	0.0009716687776409041	0.00015945236269983694	0.0006707738870585125	-0.0007085444561762693	-0.0007246039596363732	-0.0003082346307582205	-0.0008420741004348116	0.00026397595837163314	0.0005433384563763835	0.00034776153736242537	0.00047040986033219267	-3.522522198432529e-05	0.0004368341213727228	1.5309824620040943e-06	-0.0011519193445373905	-0.001015685777989048	-0.0002484989958945661	-0.0004751836477691948	4.7486490911627955e-06	0.0009485435147112903	8.39627445193908e-05	-0.0005307728825212064	0.00010177184028217395	0.0016251809202291784	-0.004317826556718484	-0.0008604608569561664	-0.0003246408857698886	-0.0008094954953457591	0.0011280929655702282	-0.0003846166910468428	-0.00024993588291915495	-0.0001489133463819514	-0.00038302399981920727	-4.667645703010517e-05	0.001201855613502702	-0.00019120558309218663	3.6216208922112066e-05	-0.000166523897973318	0.0001529685162034721	-0.0	0.0	0.0	0.0	0.0	0.0	0.0	0.0	0.0	0.0	0.0	0.0	0.0	0.0	0.0	0.0	0.0	0.0	0.0	0.0	0.0	0.0	0.0	0.0
FI4	0.012162676605702393	0.0751130566149103	0.16219182365726123	0.006349847226762162	0.060777853469596625	-0.027102794021552103	0.02171904460688158	-0.04418415360111503	-0.01972265231468322	-0.04643499771988303	-0.02120340954658307	0.0307460895630415	-0.007675008818565131	0.032021310383636786	-0.007707642076167789	0.004047031126420899	0.040652522736861846	0.00931302753405526	-0.0008192344349009701	0.020663471680609027	0.002426773774120833	0.004378331624216781	-0.02113705443771725	-0.010190081518632588	-0.007298611860495761	-0.008312833218792427	0.0006450509443361335	-0.0021160388796696386	0.007999599776157766	0.002431239362867606	0.0061575723427325455	-0.0065121079926860805	-0.0019895399100216048	-0.006085018005669363	-0.001682596542801611	-0.0023366148833597815	3.439891498741262e-05	0.005033813564654414	-0.0034597714048652363	0.005887075350869809	-0.000758919887664024	0.0005945499350055273	0.0005767808342159902	-0.0008079002698645672	-0.0001123792904595408	-7.044864176098213e-06	0.0001052597106745789	-0.00010170572496246387	4.431217674832151e-05	-5.6690405810634775e-06	1.1239542949628537e-05	-5.5469515842996685e-06	-3.071631981208946e-06	-9.912352442603027e-06	4.945391445617974e-06	9.265078795549793e-07	1.2747576512974435e-06	-0.0	0.0	0.0	0.0	0.0	0.0	0.0	0.0	0.0	0.0	0.0	0.0	0.0	0.0	0.0	0.0	0.0	0.0	0.0	0.0	0.0	0.0	0.0	0.0
TI13	-0.09604070263001928	-0.06907742077918347	-0.049531474586433775	-0.031230268848128236	0.007486768541248509	0.03370368847522158	0.04841849936536255	-0.012150323045402459	0.045949285003207815	0.008037424376241381	0.046842049700862046	-0.02822411504347726	0.010413196171686177	-0.0026880850373949224	0.02073597275685355	0.0266938358560689	0.01074050785542823	-0.016914086777474458	-0.0035477411000462617	0.003496132417160672	-0.004220895216373728	-0.0012751305913613641	0.01208290574845291	0.003938214579795552	0.02637990457143942	-0.005782880142861535	0.009111778152467625	-0.017346839615138776	0.0034434363480579425	0.02708997399675333	-0.000737873190043424	0.015161861260710756	0.0011891748037817051	-0.00045291310441222934	0.008449753031578914	0.006130052988471467	0.008934812623170956	-0.000223845257597433	-0.001943846482705247	-0.0016391759110360466	-0.001577431770211744	0.0014680123758431395	-0.0013393174415536517	0.00035073577598338125	0.00011967924352905566	-4.282946230114437e-05	3.557087822987433e-05	3.652786783331333e-05	-2.5555654551859273e-05	-6.289360275966318e-05	3.921173556135874e-05	-1.6178808339543132e-05	7.850660170993317e-06	6.523393130297685e-06	-8.054655588845078e-06	-3.420423126152831e-06	4.6610403497255494e-06	-0.0	0.0	0.0	0.0	0.0	0.0	0.0	0.0	0.0	0.0	0.0	0.0	0.0	0.0	0.0	0.0	0.0	0.0	0.0	0.0	0.0	0.0	0.0	0.0
LLE7	0.25080395637030173	0.021443200304691667	-0.01781200259365962	0.0002702403396426779	0.002345071769085005	0.001344216887016576	-0.0028118680794313212	0.0026891358188495564	0.001240599083286573	-0.002404490497250926	0.001985912882545029	-0.002348223747967781	0.0002895926638850959	-0.0026523820444048873	0.0029280593589715753	-0.000354951609512055	0.0005430322274594921	-0.0005127879502169799	0.0013710231120413223	-0.00113839105905571	-0.0002854846816188906	-0.0015400492386997853	-0.0004821261813709331	0.0017295732685358748	0.00021807169804033102	0.0022879566935684664	-0.0022066478743522702	0.00015793993541013697	-0.002845223502779887	-0.003210816014265688	0.000725726848454209	-0.0026887051810123644	0.001877987810507991	0.0010952257146702145	-0.0009628823426923329	0.003431162416416453	0.0007951039097997795	-0.006454522985401385	0.0015872703183732882	0.003944396098142616	-0.009231307974235119	-0.005201392478309084	0.002054577713228681	0.001180240480890674	0.0023737063433729535	-0.001060613462896559	-0.0008352769185046292	0.00041333667518281584	-0.00012766400764833286	-0.0004757942770073139	0.00014074213449796533	4.987573752208619e-05	0.00014641733968306299	-3.111690161245325e-05	-5.0228880196679785e-05	2.070631448551942e-05	5.743269880346356e-05	-0.0	0.0	0.0	0.0	0.0	0.0	0.0	0.0	0.0	0.0	0.0	0.0	0.0	0.0	0.0	0.0	0.0	0.0	0.0	0.0	0.0	0.0	0.0	0.0
OM12	-0.17712210296125933	-0.011009516982274902	-0.00728852404045853	0.06781785814753777	-0.025718937038433455	0.023815868496246638	0.01627689689917284	-0.012605674279868162	0.017849791325201314	-0.024319145752011273	0.01595568656653812	0.02967036160814474	-0.030987202272491115	-0.0232425130025358	-0.02410504507547406	0.01855250737810392	-0.005934853935985702	-0.01090103626300896	0.02649092635072576	0.013752710646511181	-0.010062144294243562	-0.025267211164624635	0.003476769081954975	0.00921670850587231	0.018848449449291947	0.006547752524186618	-0.009046517577276356	-0.004126774587557161	0.01013871176557632	-0.02309160597434931	0.000344348609426641	-0.00943650439219337	-0.004437353598862452	-0.0024958775140761767	-0.00044098960123218185	0.004002622412164068	-0.004223502158780294	0.002657828093532032	0.009231276773807346	0.0010244914715772312	0.004888859433996473	-0.0008765154047078866	-0.0017089055989804106	0.0005522148132740399	-0.0001651697302721209	-0.00015972109811272756	5.036969158033953e-05	0.00026777864927569564	-8.653619663495683e-06	6.6169764039571e-06	-2.6779021992527993e-05	2.9210317708387352e-05	4.8735514468038144e-06	-1.4178302823778655e-05	-1.248740046001243e-05	3.5648011392373854e-06	-3.2775370951478656e-06	-0.0	0.0	0.0	0.0	0.0	0.0	0.0	0.0	0.0	0.0	0.0	0.0	0.0	0.0	0.0	0.0	0.0	0.0	0.0	0.0	0.0	0.0	0.0	0.0
OM11	-0.1320333837380189	0.005160914647675225	0.0036842240628976704	0.06045062408964432	-0.02738581667111615	0.0004710173337092296	0.02841950110268737	-0.014494292493585935	-0.014083332143111771	0.016903121949773416	-0.007243271451920034	-0.006052160417246335	-0.020332953399389765	-0.009499931999956086	-0.009986719591821878	0.014397100125897365	0.012174667488256328	0.011126430949319345	0.019864188575152847	-0.00347419685410119	-0.016324331322924986	-0.01843394163701949	-0.0031347897207773478	-0.01830654269115444	0.018495170563879514	-0.025807829445567396	0.027867435865554898	0.0007817302143592049	0.004851214106635506	0.0017530841725983363	0.0018360566117744197	-0.010802219771715743	-1.251497779595846e-05	-0.005932383622489074	-0.003319484257886664	0.01049608819396326	0.002181310470499257	-0.019940650222439762	-0.007116633127014896	-0.0029458842033501004	0.00011371931715037328	0.00235696424157614	0.0021519054110708583	-0.0007577597231353782	9.782529859421648e-05	0.0001514628315145685	-6.520441808762079e-06	-7.227970736465294e-05	-2.242936735920694e-05	5.336699296214857e-06	-1.6331290123309857e-05	2.8464798922199013e-06	5.930221361642879e-07	-1.5283001992362972e-06	1.550800889627578e-05	7.218236415398463e-07	1.4763973182614333e-06	-0.0	0.0	0.0	0.0	0.0	0.0	0.0	0.0	0.0	0.0	0.0	0.0	0.0	0.0	0.0	0.0	0.0	0.0	0.0	0.0	0.0	0.0	0.0	0.0
OM10	-0.1672550168839577	-0.020349351205725317	-0.007986254415765623	0.1138550203564192	-0.012288429127326844	0.04118083532865173	-0.008021792492789788	0.01582228131848188	0.015655216064842638	-0.020535097032090326	-0.017327041289401716	0.03195577480523581	0.009481193371897557	-0.009955314688854156	-0.013486729555275422	0.0031542933181803088	0.013387771199576062	0.0017042877864894691	0.004053050042047686	-0.025610976220671086	0.018340332859364074	-0.0029820051585807104	0.014428742121905692	0.008500425270866271	-0.020253731893868525	0.0022140707408236345	-0.012892465215253113	0.001870007847164612	0.009357152778325883	0.014863347257011815	0.010688675489425092	0.001305546254300702	0.016731349306687678	0.0160868130982972	0.0032105796238854362	0.004817512147681318	-0.00014053314927284927	-0.0036225560772504698	-0.012694315902739773	0.007642254020155668	0.0011659383995728542	-0.00032263845809543586	-0.000947718334561949	-0.000426614844206327	-0.0001169264277232913	-8.974196304284934e-05	6.641799173128626e-06	-1.950312723190201e-05	3.7121533454615346e-05	-2.7715305827791275e-05	-1.3279950315384647e-05	7.686421182092359e-06	-3.156733120684768e-06	1.1989042811725296e-06	-2.8127713466857482e-08	-2.2292605159128364e-06	2.696763692854576e-06	-0.0	0.0	0.0	0.0	0.0	0.0	0.0	0.0	0.0	0.0	0.0	0.0	0.0	0.0	0.0	0.0	0.0	0.0	0.0	0.0	0.0	0.0	0.0	0.0
OE8	0.2535669902846565	0.018940811901582668	-0.015976361129520566	0.0009407944017733509	0.00047960255508739275	0.0010507146482881416	-0.0018908571624206073	0.0011103969038173541	-0.0006106079844765789	-0.0032962425833183593	0.0005510835941709631	-0.003368582804256332	0.0009029493444921452	-0.0015936451257090403	0.0018511506480768916	0.0009701529511810845	0.00029219865959841194	-0.0006292912007775426	-7.269939996380826e-05	0.0005298711804107118	0.0009928427234876872	-0.0006755038604098297	0.0017087006385521233	0.00026930222720836445	0.0005298326992750612	0.0012267779125519026	0.0003362580441951251	-0.0001478070112031679	-0.000276456282013828	-0.001520330638804277	-0.00045314888972313247	-0.0013162363001061118	0.00023580549558671843	0.000434283370001809	0.00018010092962913082	-0.00013041030712157152	-0.0007656708094150678	-0.0008662053200350222	-0.0007476379288871369	0.0011901269905366242	-0.00044412490323741873	0.0012445028480605838	0.005603654179173537	-0.0027954507510240486	0.00030460703264065665	-0.001613725258586264	0.0013475527490479458	0.00020897108487180353	0.00021409795407441608	-0.0005316631496073992	-1.440955184670867e-05	-0.0008094282418841828	9.028312019025219e-05	-3.5907712641288387e-06	0.00016764926303531103	-0.00011542354057462526	-8.862925181365429e-05	-0.0	0.0	0.0	0.0	0.0	0.0	0.0	0.0	0.0	0.0	0.0	0.0	0.0	0.0	0.0	0.0	0.0	0.0	0.0	0.0	0.0	0.0	0.0	0.0
LLE9	0.2517525478845753	0.020259356683103007	-0.016350529570649395	-8.182854365058591e-05	0.0016789887853434638	0.00015302688601656237	-0.002437844254235932	0.0014542310242165143	0.0011983624170501053	-0.0024958886092304	0.0025483105673144483	-0.002256261290309833	0.0007158802496224167	-0.0021897578350384746	0.0026878141483576328	-0.0008856857097842418	0.001463992042768201	-0.0008742133777586072	0.0019546022453313097	0.0003799301346690598	-0.00027641014205652636	-0.001129219996178005	0.0007480030604020564	0.002359101279817396	-0.0007127029135736505	0.0001961334828567236	-0.0016192579710763266	-0.00117473927336234	-0.0008235436352232588	-0.002071802275869306	0.0009899099300321105	-0.001360578008187256	0.0013019484452258452	0.0017760211265744957	0.0015969786160341382	0.0026974696583533966	0.000824407847021253	-0.004511426125043168	9.673343732936039e-05	0.0025380044389313834	-0.004941373359880195	-0.003022488349322656	0.001136613434504453	0.0014963378698948095	-0.00417783556421755	0.0017391610122561051	0.0013978811275996016	0.00031336346204684755	4.378926612759016e-05	0.00032968102618550636	0.00042344292402482	0.00014441467001011273	-2.3554054091319137e-05	0.00012405227283421216	-0.0002682845340534766	-7.144482343818271e-05	5.41371200541674e-05	-0.0	0.0	0.0	0.0	0.0	0.0	0.0	0.0	0.0	0.0	0.0	0.0	0.0	0.0	0.0	0.0	0.0	0.0	0.0	0.0	0.0	0.0	0.0	0.0
LLE8	0.25460779454820526	0.019294367149259212	-0.016660262295381534	0.0011434033454572924	0.0006112317572708684	0.00019233447514354295	-0.002498865046538802	0.0010954050909838782	-0.00027581105463787126	-0.0036495175966567393	0.0007909446406907421	-0.0034598389061665656	0.0009135757470539019	-0.0017324236815536053	0.003379264953603896	0.00035739900520679333	0.00036914305772198165	-0.0006198636763346198	0.0012336929274743454	-0.0003793992551495714	0.0010310225505512829	-0.001444561979702048	-0.0004020979929955546	-0.00036117299225933686	-0.00037899290957904244	0.00010304585850204	-5.555092815493977e-06	-0.00011365242236983392	0.0001971969879132619	-0.0006453764242761352	0.0012990095842510656	-0.0008526108320987227	-0.0016411612251232748	-0.0008918179578156081	0.000462892795117836	-0.00021129704575602215	-0.00038803784039414223	-0.0011104055108752495	5.022026856210657e-05	0.0007264780965504	-0.0026360744708815364	0.0010405803873744218	-0.0007383845764785897	0.0010008374625800121	0.0002500482453304477	0.001179748885447366	0.00021287213304140219	0.0012889262752715158	0.0006606227682584084	0.0002672154564147396	-0.0012786449688519407	0.0003278688187159101	6.437938720563493e-05	-0.00043060018449590445	0.00015196680132192392	-4.4115625132386525e-06	-0.00030582095911048303	-0.0	0.0	0.0	0.0	0.0	0.0	0.0	0.0	0.0	0.0	0.0	0.0	0.0	0.0	0.0	0.0	0.0	0.0	0.0	0.0	0.0	0.0	0.0	0.0
LLM9	-0.16595302899669334	0.1320493204537071	0.037115469121283357	0.06467948361558022	0.06438669650365658	0.006317632317250071	-0.06098371470746271	0.06300112871978929	0.03696857538260125	0.013590430218940776	0.030235740010327587	0.0031943626986965954	0.0020295987274308864	-0.011102803551529256	-0.002794060808793261	-0.021418882258446834	-0.005633385655111946	0.011339314716770639	0.012894369608717374	0.0036533888109025864	-0.010580875439229271	0.011086434319206888	-0.022119398769665073	0.013211544149627686	0.015334002918813525	-0.0038886163822059246	0.0115175858224776	0.006934387431386695	-0.001987064411279306	-0.007746328740031443	0.002088931678556453	-7.044910528508218e-05	0.015109712821973263	0.009083370052082408	0.0022550285562875755	-0.005620396504866856	-0.01269510542916081	-0.003775672797550943	-0.001924192559252933	-0.0061634648678494325	-0.0038406659705300865	0.0021676413884589396	2.1658465601230393e-05	0.00027007718135862904	0.0003685867643488865	9.175719544598547e-06	4.274347373727298e-05	-6.3121746632747525e-06	5.404172573644356e-05	-3.4811930395310907e-05	2.720664133985141e-05	-2.26427561500788e-05	1.3196617211111153e-06	1.811984015372748e-05	-4.082774868249037e-06	-2.4738773530315694e-06	-1.1745607527813973e-06	-0.0	0.0	0.0	0.0	0.0	0.0	0.0	0.0	0.0	0.0	0.0	0.0	0.0	0.0	0.0	0.0	0.0	0.0	0.0	0.0	0.0	0.0	0.0	0.0
OE6	0.2546773526307391	0.01878597706254916	-0.016108831549371427	0.0010208106434486048	0.00039308023245133403	0.0005330411427584464	-0.002134228136693966	0.0008487466834199312	-0.0007138649223885178	-0.00356094679852874	0.0007906728681615911	-0.0033978837098986034	0.0008374024128710178	-0.0016280585544763276	0.0020945994731101183	0.00045013109255277	0.0001905883747671698	-0.00031786890608947934	0.0009289419729954209	0.0006136762644096146	0.0009557880191929842	-0.0012679862733395095	7.510560130844145e-05	0.0002679254167643856	-2.8066552586649444e-05	0.0008119138388284296	0.00019974594724927628	0.0005991679030549354	0.0008038700059199094	-0.0003170852601559101	0.0007806530644836831	-0.0005963596168108054	9.150860996305426e-05	-0.000453247557191839	0.0006207359654538486	4.3479161327618224e-05	-0.0009725967145354522	-0.0010340459640742995	6.713082641775079e-05	-0.0008041732697069178	-0.0003329899289242286	0.003105534117801983	0.00134111261849888	-0.0014288558163608146	3.7638933787545295e-05	0.0006230168368538359	1.1640637434752607e-05	0.0011833526862882534	-0.0011149523490453263	-0.00017661125569603858	0.0005014014194805645	0.0007277061550848564	0.00036012926844436845	8.129371740271979e-05	0.00044422769416813026	0.00013551719808873239	4.587226860856565e-05	-0.0	0.0	0.0	0.0	0.0	0.0	0.0	0.0	0.0	0.0	0.0	0.0	0.0	0.0	0.0	0.0	0.0	0.0	0.0	0.0	0.0	0.0	0.0	0.0
OM6	-0.13116818894699003	-0.011116798206544954	-0.021366737701531528	0.0636009621262315	-0.00809218863622436	-0.027490698474655646	0.015394978658600284	-0.04264209768601558	-0.013544316703870412	-0.020388117294515135	-0.0012319938747109263	-0.0031485251054507593	0.0076340240743662064	-0.010296869308755997	-0.007733373511285533	-0.012872761786027817	-0.0070541289260061465	-0.02132098061544758	-0.0042320826918395464	0.015611284226069598	-0.009668687339520969	-0.006566577714540896	0.030368219182089193	0.007597094991718198	-0.0021480760985194873	0.00843015395737596	0.01622258861120048	-0.004764060052260477	-0.0077082081231005855	-0.008834299136374502	-0.016885290275026225	-0.003450259716364121	0.001520818344394658	0.010872627877910076	-0.02065352140160979	0.0005820286592560271	-0.005346323181983947	0.0042517006760656685	-0.0059095576956810555	0.001209659199267743	-0.007059357724293208	-0.0010379861722788547	-0.0014945229951581394	0.00032860524824212975	-0.00014862518311285476	0.00017158556066591648	8.119959979977646e-05	-0.00010905821656336351	3.50666609587972e-05	-1.1323089821442528e-05	7.142741146850435e-06	-1.5450861457073505e-05	-1.4789210183903902e-05	4.7290738682062533e-07	4.18783975409003e-06	2.4575824592543917e-07	-1.813676624500964e-06	-0.0	0.0	0.0	0.0	0.0	0.0	0.0	0.0	0.0	0.0	0.0	0.0	0.0	0.0	0.0	0.0	0.0	0.0	0.0	0.0	0.0	0.0	0.0	0.0
OE5	0.25542193367024957	0.018455794590500108	-0.015924055976180518	0.0010173658407193365	-3.6319686458240866e-05	0.0005099110710199412	-0.0017071786244961665	0.000928033385543667	-0.0009222921963185461	-0.00352732493897773	0.0009742593554704882	-0.003579343737110131	0.0008019854192314467	-0.001401619444219038	0.0024082437071814688	0.0007127954984439039	7.0030826278838625e-06	-0.0003016219120230837	0.0008777955512231423	-0.00011968131879329853	0.0007180077788595384	-0.0011698111507267915	-0.0006515680892772943	-0.0005099568278341889	-0.000656447576556782	0.0003979027779147694	0.00016681165860795333	0.000209759650175485	0.00024716048051010383	-0.000445203414937799	0.00016397997340738456	-0.00024793523503964304	-0.0013896403180969487	-0.0009570872641043404	7.363804783141453e-05	-0.0002614040868919836	-0.0006070400552853129	0.0006537811368956726	0.00011679016984724876	0.0001466155263865378	-0.00041812260128040854	0.0015757760205852875	-0.001933996492243179	-0.0003892888064459082	0.0008641956617359581	7.33657342067925e-05	0.0001985396999196168	-0.0010109523087486582	-7.035341425242413e-05	-0.0003999993770434118	0.0010262908943141507	0.00045929413908152295	1.937895023869903e-05	0.0004520516420636077	-0.000175163293066682	-0.0002772773663080316	-0.0003140460252385125	-0.0	0.0	0.0	0.0	0.0	0.0	0.0	0.0	0.0	0.0	0.0	0.0	0.0	0.0	0.0	0.0	0.0	0.0	0.0	0.0	0.0	0.0	0.0	0.0
OE9	0.2543286470296421	0.01855186652108931	-0.015781002917172354	0.0008799229729915082	0.0001684998676589663	0.0003958847097629711	-0.0015623761833070886	0.0007460580431327532	-0.0005314951219866121	-0.0033224198988913243	0.001764587976507453	-0.0028496829529701413	0.0009510288050710199	-0.001864852404690257	0.0028694849044703518	0.0006900500469261454	0.00018964917548281883	-0.0007524276481690139	0.0001121956877411331	0.00031723303681572705	0.0011088772605188481	-0.0015493052049611808	-0.0008394136594159202	0.0006248873644536296	-0.0006718091488723089	0.00026395531544264695	-0.0009323334663020243	-0.0003605190679626284	-0.0005655912141403157	-0.0006703334882821212	6.845913072467128e-05	0.0005839406401260393	0.00011464744290746502	0.0018342038013309206	0.0009403374568800231	-0.0009062756510469742	-0.00048745852294647217	0.0009027311252319391	5.4023172279782184e-05	0.00215649668647186	-0.0012186082503284805	-0.0003971985843083122	-0.0011452903293911456	0.004201225961995023	-0.0005739993792308436	-3.3663157269626486e-05	-0.0006115635627453229	-0.0007020952595532912	-0.0010486814773825253	-0.0006121009228644081	-0.00046628622369587194	-5.012083752051063e-05	-0.0003097986546020597	0.00036085866543716005	0.0004979136677604098	8.212798669234092e-05	8.883939770713745e-06	-0.0	0.0	0.0	0.0	0.0	0.0	0.0	0.0	0.0	0.0	0.0	0.0	0.0	0.0	0.0	0.0	0.0	0.0	0.0	0.0	0.0	0.0	0.0	0.0
TI8	0.058866880085694295	-0.02995065951450413	-0.053451189274293216	-0.010730554668954466	0.00653660734835707	-0.02553863087114467	-0.003953799103451481	-0.003939139382685701	-0.002621530328541855	0.010307134570964641	0.01801563607463602	0.0007788658689459605	-0.019391726831804564	-0.010910968735872334	-0.027530976344251303	-0.03811112125642134	0.004350931462564202	-0.004806325286933245	0.0013071470364611642	0.021214545679879144	0.010583403957283077	0.00963515808454847	0.003885830214874737	-0.019542288485365652	-0.010971881849607908	-0.0009502300281202867	0.01280101114354229	3.733928067833463e-05	0.014016267218497955	0.006355295775339629	-0.006708258597969176	0.01815371383535231	0.0008939471272321893	0.004101747860051994	-0.0013649618183137358	-0.0029850712154853953	0.008091275872851343	0.0028817025012580102	-0.0030372904151140653	0.00395510241831911	0.002836161430547314	0.00022015687252270456	0.00047556360199015795	-9.628841971504146e-05	7.313514216043151e-05	-0.00013744288725712057	0.000110817464024838	0.00023932879529415675	-8.557155490575852e-06	-1.728055273985446e-05	8.662307717580884e-06	2.8279036671044373e-05	1.046474922247563e-05	-1.3332562702765808e-06	-1.5032142208932645e-05	1.4455441725176164e-06	1.8786958259890307e-06	-0.0	0.0	0.0	0.0	0.0	0.0	0.0	0.0	0.0	0.0	0.0	0.0	0.0	0.0	0.0	0.0	0.0	0.0	0.0	0.0	0.0	0.0	0.0	0.0
N2	0.25431744471958795	0.020030570526409726	-0.013843917881016935	-0.0016899219776612808	0.005784550492480103	1.8084822380586361e-06	0.0032305711983249543	0.003227101676073343	0.0012353902013536337	0.001010517640248688	0.006722398034302285	-0.0017527594132606987	-0.00044138171536462937	-0.002391355994558244	-0.002896989255055839	-0.005743384161259601	0.004800728714551665	-0.0007839577824507235	0.004383752042273567	0.0011679045421520602	-0.0013478884407067588	0.006161636194538655	0.0028423448401101526	0.00687702028547877	0.00023453950522446206	0.0008165041043979549	-0.00033921875271974343	-0.003902798326759861	-0.0029594499094976754	0.004377877872502768	-0.0013042715583111797	0.001370296613200495	0.005734719305016124	0.002060378453416907	0.006263760770250064	0.002535996085892324	0.003485657944533818	0.0003211231902851478	0.00024844027249251363	0.0006154070070693735	0.0038626688117902983	-0.004212067707778615	0.0026888160582849937	-0.0002466963833369321	0.00012114706648240266	0.00030140877680204004	-7.587505017656233e-05	-0.0002812189224196109	0.0001934985608593802	0.0003017240845857583	-0.00015783161470603563	5.600141375382434e-06	-1.270288242345455e-05	-6.596445931497849e-05	4.417999751955101e-05	2.928372056384031e-05	-3.4865129719733726e-05	-0.0	0.0	0.0	0.0	0.0	0.0	0.0	0.0	0.0	0.0	0.0	0.0	0.0	0.0	0.0	0.0	0.0	0.0	0.0	0.0	0.0	0.0	0.0	0.0
N3	0.2549197496735072	0.018161767653199965	-0.015170276055464383	0.00023587231537688152	0.00021962715416819198	0.00043827603392764447	-0.0009686585956507642	0.0009281010458327462	-0.0011695125453906848	-0.0028417105588452556	0.001062375364064934	-0.0031273643043014583	0.0008251164999774208	-0.0014015625722451311	0.0010763494634187215	0.0005535799548405625	9.764618455782344e-05	-0.00020956425538362454	0.000332843826573274	0.0006996626703010367	-0.00013210757591839036	0.0006336765216956289	0.00011835496589336983	0.0003536985605420737	-0.0009991768032465475	0.00021509382818534978	0.0004975124730256008	0.0005736887235894276	0.00020609583496231326	-0.0009057710315459568	-0.0005285653593669297	-0.0005409401302369425	0.0002598191217349694	0.00047135832552910195	-0.00013365278127932433	-0.00045333395981301546	0.0017241389094080435	0.0007886661500927317	-0.00021588333031326133	-2.564492978409829e-05	0.00398442200297653	-0.0008772163030068476	-0.0015522052192394739	-0.00259800777116507	-0.0011308031558049326	-0.00040673518227658264	-0.001933234475228473	0.0004130933878025365	0.0010921304533111314	-0.0011857208566590147	0.00013050814525218142	0.00043195866891433313	1.3962148190669503e-05	-5.194070517599122e-05	9.28178037872861e-06	-1.509750024037371e-07	2.370407724393813e-05	-0.0	0.0	0.0	0.0	0.0	0.0	0.0	0.0	0.0	0.0	0.0	0.0	0.0	0.0	0.0	0.0	0.0	0.0	0.0	0.0	0.0	0.0	0.0	0.0
N4	0.24835695666763116	0.018443433080351443	-0.015440161291207458	0.00023663261829911424	-0.0002826146296627285	0.0013087067132834455	-0.001877021219267002	0.0006181847421344548	-0.0012790426419440832	-0.002753443396738895	0.0005975379128650044	-0.0035149975078060465	0.0003109934875678329	-0.0012870021774535809	0.0013654060188653	0.0011764133777466585	-0.0010581366724746557	-0.0008572034665674234	-0.0005248613926343275	-0.0003118090292876312	0.0009150282922803867	0.0003294464721622365	0.0003940243745194839	0.0014522030096757042	-0.0010896849150093142	4.683321179489397e-05	-1.535944125358857e-05	0.0010566607613499079	0.0008636988534817462	-0.00015840185926806226	-0.0008314156951589565	0.0006263128028432877	-0.0007805315614739857	0.0008101144576473622	-0.0020920048805312132	-0.0016748195081376198	-0.00014910711623486526	-0.000586154358396709	0.00044945632756286934	-0.0019370600006113597	0.006033866902446339	-0.006127454883949877	0.001314165375291493	0.0006941342548202913	0.002046265343701455	0.00199202635628461	0.0014937709143564317	-0.0012173938200632285	-0.00014839749250811056	3.968003307502613e-05	5.008276537651755e-05	2.2178131150847e-06	0.00017207365146318412	-7.764002323186823e-05	0.00013732169210224382	3.705826222842031e-05	-9.451416258895835e-06	-0.0	0.0	0.0	0.0	0.0	0.0	0.0	0.0	0.0	0.0	0.0	0.0	0.0	0.0	0.0	0.0	0.0	0.0	0.0	0.0	0.0	0.0	0.0	0.0
N5	0.24283587949651128	0.01974297910853331	-0.011529043367550005	-0.004743062095323688	-0.00020304224727195035	0.003069850121373532	-0.0018822433947977433	0.002557824035362615	0.001455123311784874	-0.003523374273839606	0.0033806601402780107	0.00021938404078062637	0.0022251064350755087	0.0008994769961659544	-0.0034117992764764195	0.0023714005368007597	-0.0008638272018631854	-0.0019203513266649395	0.0005086383055021475	-0.002703327425934296	-0.0003123777734443675	0.0005098425835239309	-0.0015071704487777283	-0.0005057920264494636	0.0036670104575007426	0.0017070716620059849	0.002536753160634116	0.0022929763971435146	-0.0013227718800569658	-0.0006367777143921596	0.00023543010560737307	-0.0006250419272057168	-0.0017075033654800407	-0.005133765024510336	-0.004339591035684726	0.0007027390432967515	-0.0004642825661956	0.004694390075473685	-0.00544159603784042	-0.004690726575117084	0.0032187835736016213	-0.0015183299353311822	0.006494894021238399	-0.00022496864400554608	-0.002005134460385782	-0.00023612227214417833	-0.0004320477825348469	0.0002637180213136549	-0.00028687264448157436	-8.21096038462793e-05	-0.00016865111904203753	8.367533848024305e-05	-7.26010541854338e-05	2.2092270645567844e-05	-6.495057832725907e-05	-8.424411261186132e-06	4.8388042340805275e-06	-0.0	0.0	0.0	0.0	0.0	0.0	0.0	0.0	0.0	0.0	0.0	0.0	0.0	0.0	0.0	0.0	0.0	0.0	0.0	0.0	0.0	0.0	0.0	0.0
TI9	-0.12668379192335705	-0.0673970569810738	0.020385204915937007	-0.04237602014919986	-0.007303077533544226	-0.002525081419299085	-0.02954471022240933	0.03144193459898547	-0.03320119122786884	-0.06574020167247152	-0.026491530672581205	-0.04074989503298818	0.026194646874042642	-0.008795132191725522	-0.011296384517813111	-0.03955498568783803	-4.369452398749231e-05	0.027710204543984734	0.004637572929558069	-0.02791123919528433	-0.039218279765993944	0.003699650320948886	0.009489389458099096	-0.010129899166721546	0.018933697656016817	-0.01040111496995636	-0.01445178118525179	-0.02326444446867581	0.01704583949226944	0.002284553934565075	-0.006346409404966718	-0.006656799622730123	-0.00954043465081423	0.001318858410869352	-0.0017760640781107238	0.000513688943228595	0.0016552744429228778	0.005016324401807319	-0.0032049191850472406	0.0011432725384208883	0.0004104794847678519	-0.0002053310484762313	-8.246755713175544e-05	0.00014207406675670494	0.00015213410998239055	-2.4814186158612847e-05	-3.729752823146218e-05	4.573316799365067e-06	-2.9472327633065008e-05	-3.0407472799326747e-05	-8.115477704245892e-06	6.574175077557962e-06	-1.548777970246785e-07	-9.113450091828806e-07	-1.533935830940376e-06	-1.4227708813136032e-06	4.2257152676803534e-06	-0.0	0.0	0.0	0.0	0.0	0.0	0.0	0.0	0.0	0.0	0.0	0.0	0.0	0.0	0.0	0.0	0.0	0.0	0.0	0.0	0.0	0.0	0.0	0.0
SI3	-0.08231829387704949	-0.07470880136189469	-0.004409438576067375	-0.057261823527115036	0.009072997586357186	-0.0634940066301228	0.007392332795983331	0.007698659029410513	0.03223450981085387	-0.003932811690340753	-0.010985743770554111	-0.01597904631193629	0.021886460996698075	0.04069696314345762	0.02050849037909758	0.009463509315584168	0.007399748988064488	-0.015955641435746737	-0.0023984274523954022	-0.005987659910846958	-0.006337901401484333	-0.003540123114150069	-0.005627371718937419	-0.006626582064744623	0.00938611679212999	0.005467260042302391	0.021025074298429366	-0.00911255735452621	-0.010472668631071028	-0.01784839131854136	0.013055538743438252	0.007745258877234324	0.007140084576908937	-0.0030273946368204246	-0.005248461206480885	-0.012220877465002509	-0.005515452383935678	-0.008455189203154936	-0.002745530237447777	0.013198960852455229	0.003159380391801404	0.00018259374213957342	-0.00140876847602795	5.0549102838468176e-05	-0.00014333381298629622	-5.819724668044476e-05	2.994338918162051e-05	-1.8873395372705174e-05	5.1061462766703956e-05	3.7286986302712893e-06	-1.6681399254139266e-05	1.86688583528139e-05	2.4217212058923486e-06	-3.645665328486855e-06	7.535476702116033e-07	3.076400245922656e-06	1.2900025462735215e-07	-0.0	0.0	0.0	0.0	0.0	0.0	0.0	0.0	0.0	0.0	0.0	0.0	0.0	0.0	0.0	0.0	0.0	0.0	0.0	0.0	0.0	0.0	0.0	0.0
SI2	-0.12500095233588449	-0.0585206244863567	-0.04512635431940987	-0.011706278702619482	-0.023429273217841617	-0.0050051789785970765	0.02993060793661772	0.00041362379986387886	-0.0016843190263516035	-0.030358980703058945	0.00084212378353915	0.02063552828956563	0.03668733295520587	0.020115728479308103	-0.011372735432013134	-0.010857064784491022	-0.004360014077973363	-0.01186668453914207	-0.02021487781694206	-0.010580037221336923	0.018399636222205376	0.006352981101538922	-0.036441902246946316	-0.01138688351790285	-0.0037543060214064363	0.005862015309609879	-0.0022479387980131726	0.0071338571152974204	-0.019775030487924544	0.002028697167912322	-0.017539377769359103	-0.016763087934441395	-0.0056449162608855534	0.007808315236525974	0.003569011007549689	0.007953271432565013	0.00929958281870899	-0.00926206261218357	-8.453855315923097e-05	-0.004466759897894607	-0.0007142978261670507	0.00214590027183402	-0.0007207008831874145	0.0007540165956071593	-3.67963953971388e-05	2.342181569902969e-05	5.5276617459868395e-05	-1.5790337158220386e-05	4.786006861042925e-05	-1.5986419646674495e-05	-6.360305135730964e-06	-1.634944857992202e-05	-4.9361285988677215e-06	-7.999478938264042e-06	3.706954232881457e-06	-2.100614510661516e-06	5.831093111443217e-07	-0.0	0.0	0.0	0.0	0.0	0.0	0.0	0.0	0.0	0.0	0.0	0.0	0.0	0.0	0.0	0.0	0.0	0.0	0.0	0.0	0.0	0.0	0.0	0.0
SI1	-0.07205220415026932	-0.08799877662140394	-0.020359114067563827	-0.0375136385511113	0.0037212702252169515	-0.009258636653035087	0.008513951788361437	-0.015135411475255585	0.022361521489907426	0.015856399864859	-0.010624552608354982	-0.008661577352467933	0.015061079874881077	0.03262841517061718	0.0015648642268231271	-0.011575409643197502	0.00036407963493015783	0.012238322734202296	-0.006454964385736616	-0.011155646646553902	0.0004901427592221592	-0.01864583073670005	0.010537918398063492	0.012143487428260368	-0.017300320107657387	0.004277969815515326	0.016094564368822287	0.009485082268889842	0.012809585775951983	-0.015676423511535458	0.01656611356759543	-0.007227987819942012	0.005598776478853679	0.009577356148098645	0.0020951600487717774	0.0022648426717714926	0.005818279219765611	0.009268093812789561	0.007049923072608954	-0.014937708216274905	-0.0017389037195647543	0.0014568951540874977	0.0009640760163428043	-0.0010667431012067001	-0.00012260724695180433	-0.00014568216304930795	0.00011290073333001923	1.80709297590726e-05	2.547209384516566e-06	-3.5152066575893824e-05	-2.0026186083071462e-05	2.3810409677899897e-06	-5.881335875134227e-06	6.869762843328685e-06	-1.313130278391369e-06	-1.0296765106196393e-06	-5.049786174914045e-06	-0.0	0.0	0.0	0.0	0.0	0.0	0.0	0.0	0.0	0.0	0.0	0.0	0.0	0.0	0.0	0.0	0.0	0.0	0.0	0.0	0.0	0.0	0.0	0.0
LLM8	-0.2757799166374695	0.16706459697898296	-0.0797954027993409	-0.04467159925135357	-0.05035786882910374	-0.043346915550052684	-0.07386125919778358	-0.02563345050919095	0.007118519577791279	0.03340265606033422	-0.014240976125520095	-0.01060701317132137	-0.0036528791491275453	-0.01156410302445894	-0.0068321118169432414	0.01924891118130857	0.018465258487500563	-0.031163473095296875	-0.009052161758039284	0.004109221600187869	-0.015680502759568907	0.012866589312838676	0.006809970289135943	-0.011242173914009453	0.0006634271795888564	0.00401919525298513	0.007525480154509192	0.013295459288819624	0.0015184096015161202	0.003221141605867534	-0.0014318405499241383	-0.003114324370384756	0.0027057680532417156	0.005347882219654674	0.0012833523755733664	0.002361294508206778	-0.0016893899120587487	0.006980938202745694	-0.003329944630542895	0.0019857078581572143	0.002081091676983729	0.0011210372089156377	-0.0012863472583001427	-7.472907709269763e-05	0.00014999621246667168	-5.7941202807992886e-05	2.5716426686709635e-05	2.192295380370168e-05	1.1785040394866378e-05	4.826823539783078e-06	-4.7616413461385485e-06	6.327087871453183e-07	4.591932169663393e-06	-5.977579340660406e-06	4.88211099823052e-07	2.578168102299339e-06	-2.643843446255695e-07	-0.0	0.0	0.0	0.0	0.0	0.0	0.0	0.0	0.0	0.0	0.0	0.0	0.0	0.0	0.0	0.0	0.0	0.0	0.0	0.0	0.0	0.0	0.0	0.0
SI7	-0.09362306877821487	-0.04638843816954968	-0.056894237865623025	-0.017014742207578436	0.0034274494171244413	0.035728113565937504	0.04118981074193071	0.027154762064478227	-0.022423502471578923	0.03841405782755331	-0.03938389153661357	0.006748422060782015	-0.004161161643740534	0.0008665427065046795	-0.005017561502110091	0.01158381570571154	-0.00889899831990546	0.005594501244298985	-0.006272214234619167	-0.0011816305055862108	-0.010167251656543391	-0.019346931215407134	-0.007953326186834517	0.0004942202846661475	-0.0017309597149910534	0.018266611520285293	0.0005294569028798243	-0.013004329970196566	0.01136379629127417	0.0012496938374474463	0.013196324024552208	-0.008884203982170104	0.0036731377869272117	0.014135528979473344	-0.007419306904967752	-0.019354202685391043	0.007294204152049101	-0.004792102025013788	0.00034416178696542387	0.001095952347313596	0.00013036015682133133	0.0002536299740766487	0.0016229768103631942	0.00021072872299489074	-5.545097246999592e-06	0.00016469392081085084	-9.638424188843196e-05	9.954773698714586e-05	-1.518910362247425e-05	6.547635992774201e-05	5.006935545333553e-05	-1.0973780580790843e-05	1.1438905186656626e-05	1.100270548461675e-05	-3.3804824434676397e-06	-4.719621071901532e-06	3.920325255721414e-07	-0.0	0.0	0.0	0.0	0.0	0.0	0.0	0.0	0.0	0.0	0.0	0.0	0.0	0.0	0.0	0.0	0.0	0.0	0.0	0.0	0.0	0.0	0.0	0.0
SI6	-0.0672446819412219	0.008548155941239905	0.04700847348647128	-0.03128341565410672	-0.013401161459720728	-0.0010954189724958943	0.013117638035482417	-0.014177527700088054	-0.024241264124817714	-0.0410351603859456	-0.032912373493235045	0.024873365616146753	-0.025180754330486884	-0.03991588244098211	0.01649326895329767	-0.0007923504320991274	-0.016799881128123084	-0.021047934408054893	-0.022777089726580418	0.01713277787773682	-0.005513206598511486	0.023945305033254653	-0.01024916196178141	0.013491588384517025	-0.00600692121789277	0.007423766003518029	0.00042493271660672366	-0.0001057624057810029	0.017347289456780903	0.0015193800732776102	-0.0011864398845687911	0.004878691877608058	0.009635285778463402	-0.003958239599679967	-0.002912071422293625	6.741319794415319e-05	0.003907139100507276	-0.010329754999554299	0.009771968721331285	-0.0007094058387220242	-0.001323253437438659	-2.3267450962178386e-05	0.0007276474789449764	-2.3032808073986982e-05	-2.346150955867041e-05	-0.00016352634882638221	-9.394577264430445e-05	0.00013020692016970723	-0.00011170235152976842	-1.3995265883139633e-05	7.687177492386951e-06	6.3247809458089535e-06	1.0679309555084503e-05	2.550161924259759e-05	-7.542283997303495e-06	-1.0431505014176626e-06	-2.7408421698323357e-06	-0.0	0.0	0.0	0.0	0.0	0.0	0.0	0.0	0.0	0.0	0.0	0.0	0.0	0.0	0.0	0.0	0.0	0.0	0.0	0.0	0.0	0.0	0.0	0.0
SI5	-0.1292896635630735	-0.09723833149973826	0.021338771487655294	-0.03129172320331546	-0.0026777414829275755	0.0014776703192037903	-0.020127869195285992	0.03937635258108422	0.019150812638045765	-0.017602440982881197	-0.046661467084184	-0.029023680324565145	0.0032054474705330172	0.017384571850769713	-0.013346629179933242	-0.01084756061104516	-0.00991291701814437	0.008323017841762235	0.04223365959614305	0.05039901048712593	-0.01330205692631654	0.0002911318286749524	-0.0060698675594152126	0.010116389320152982	0.00681631463769714	0.022401415600679812	-0.0074215464597952065	0.028608547663272275	-0.008180031599978392	0.023975604131028692	0.006794412150158615	0.004282858273424688	-0.00431831690607599	-0.005274642142139042	0.0024881871487222713	0.00027949257639819935	0.0008853320724655074	-0.003606086068063927	-0.001727449406647343	-0.001018739260226118	-0.0007136020379861097	0.00026571054224855037	-0.000824755871753171	0.000185269784007587	-0.0002083963494184882	6.312152241414842e-05	5.789212768432942e-05	-1.5901026172565812e-05	-3.850251965354776e-06	-3.283632163723579e-05	-3.524558309655821e-06	-1.420964570044064e-05	-6.078395241814661e-06	3.731165454719874e-07	1.4333277756177487e-06	-2.8707533526642774e-06	-1.0829939998284003e-06	-0.0	0.0	0.0	0.0	0.0	0.0	0.0	0.0	0.0	0.0	0.0	0.0	0.0	0.0	0.0	0.0	0.0	0.0	0.0	0.0	0.0	0.0	0.0	0.0
SI4	-0.10759705426901019	-0.05487499010990829	0.037678649058522966	-0.041358092270363016	-0.012774568005135689	-0.07760162450090313	-0.009061709542019727	0.021502668208215166	0.05003592662304523	-0.04262594227201798	0.008396622694521629	-0.002547257925010865	0.01563857581959211	0.01066555852357615	0.026296032871777435	0.013464514612292075	0.010447698684812688	-0.007733753905025323	-0.015252557455875136	0.004492946691298476	0.0003661831908665199	-0.0052860654731728745	0.008181266395786915	-0.0011158710056398046	-0.019869880328803935	-0.0018062174876815786	-0.005212991216891437	-0.0010142457767547408	0.010100796866975311	-0.0031635572153764246	0.001991579372503784	-0.0027472813892947252	-3.330569818333948e-05	-0.0004160866503412451	-0.0029615585174753703	0.01085821368273372	-0.004508827773682166	-0.005387287086250331	-0.0039735642759869925	-0.009378109576515666	0.0007013886714899019	-0.0013778732520750953	-0.0004595093558308416	0.0009427954554530264	0.00037741336745213773	7.695629635705551e-05	-0.00015640510925518376	4.901517592871177e-05	-7.5057246785885e-05	4.5704979699486255e-06	3.5715996594693015e-06	-7.267312506506977e-06	2.0326739332542165e-07	-2.172430175113054e-06	-3.271981499460483e-06	-2.7129279688652307e-06	1.81883308252152e-07	-0.0	0.0	0.0	0.0	0.0	0.0	0.0	0.0	0.0	0.0	0.0	0.0	0.0	0.0	0.0	0.0	0.0	0.0	0.0	0.0	0.0	0.0	0.0	0.0
TI4	-0.08638059207622271	-0.05316855928166855	0.03268504883287416	-0.0023284475635800394	0.013982731445268563	-0.012569050438108268	-0.019334819337988512	-0.03316785547577489	0.004560660717333922	0.0028495386993598595	0.015107636731263148	-0.01901183194014126	0.022552790183301554	-0.022383628647608067	-0.013732035884921424	0.0226099758251572	-0.004201222334379339	0.008840590585313899	0.0034428762640399866	-0.0023903805519837886	0.010841581924391101	0.01538808569295077	-0.009184415099106566	0.025032971527754667	0.0028401565582460778	-0.0025911475288286087	0.011265392474627451	-0.008279359987679126	-0.012340299802004418	0.008692064404108163	-0.0069635522774343026	-0.029945556426468897	0.003749134844110816	0.004984827545015247	0.003486827286717561	-0.01190795642973315	0.00502631416000651	-0.0018714086447721141	0.0016567247717792564	0.000970821968636025	0.005943384610780753	-0.0015522132572209665	-0.0015439088866360884	0.00034681367218959697	-0.00015860185761225887	4.830357318533283e-05	-9.508691173418266e-06	1.3337094437768852e-05	-4.7436180518937124e-05	-1.2065857496910696e-05	-2.123185545423033e-05	2.6213153051492254e-05	-2.8601004891607706e-06	3.5975774111756844e-06	1.8783533098147521e-06	-2.885665999840451e-06	1.532264686933156e-07	-0.0	0.0	0.0	0.0	0.0	0.0	0.0	0.0	0.0	0.0	0.0	0.0	0.0	0.0	0.0	0.0	0.0	0.0	0.0	0.0	0.0	0.0	0.0	0.0
TI5	-0.08477492466129738	-0.04453044914436343	-0.023102565651747623	-0.021915706181621888	0.006361356193302582	-0.002247222223415204	0.019918923903763323	0.021865715983523087	-0.016028270666472923	0.004911021622633674	-0.025954952009129218	0.0060532727889631216	0.011205215005216236	-0.0035937797957547304	0.00029737408281730796	0.010025984200025796	-0.030264346790038033	-0.027222125577276064	-0.02982990786440729	0.023207598029071477	0.006261878257833619	0.004761956770188472	0.01207591652609384	0.03177563187038305	0.019800787061932692	-0.031001073224608117	0.00014032736141330753	0.02181284514397207	0.010329917050055678	-0.002483392178287674	-0.006418554492716909	-0.0019955773993253624	-0.012551657928105534	0.0043174931890287436	0.0021538310702237076	-0.00247250055955974	-0.002639709612532736	0.0023345988404010485	-0.006219595665496112	0.0013599235566246367	0.002043463209728978	-0.0005252733169980788	0.0017799894466545222	-0.000792219491441433	-0.00011999119238318987	-3.162540660815649e-05	-8.286010614315918e-05	-0.00011460273535783713	7.98040925538477e-05	-5.780703502605184e-06	4.449975615207743e-06	-4.031070829333795e-06	-8.133886082368276e-06	-7.137392367549456e-06	-6.881783053679703e-07	5.877935489669783e-07	2.5202620805865753e-06	-0.0	0.0	0.0	0.0	0.0	0.0	0.0	0.0	0.0	0.0	0.0	0.0	0.0	0.0	0.0	0.0	0.0	0.0	0.0	0.0	0.0	0.0	0.0	0.0
SI9	-0.1037054690047237	-0.11290062598829388	-0.050573290181478915	-0.03487064929710277	0.038820588332210304	-0.005048704496830294	0.02812340684553694	0.04817360501347514	0.00560969151589662	0.032534429744447646	0.015285476464354728	0.016709646778371428	-0.039614253533677916	0.010308499359419191	0.014830974913485274	-0.004895284881000206	0.011657200267947507	-0.008871409406968338	0.0005417895248528769	-0.021646117032377357	0.0002739224796337372	0.0007032422388014495	0.005435102638947442	0.003106936305645298	-0.008000259069397863	0.020427976414930025	0.00414779425768533	0.011092415637503565	0.008200990044423047	0.010734814591612027	-0.015317605878880638	-0.015340389565805997	-0.01809936945256475	-0.006489324628124604	-0.004289749908425131	0.0007474292450652619	-0.013594672294141708	0.0001857082952452903	-0.003211946170245794	0.0028041214636887867	-0.00028750487317672987	-0.0007095030108141973	0.0008529019929692716	-4.508193653400518e-05	0.0001053720935661885	-2.8899677037203582e-05	-4.992354939363938e-06	6.272149491527251e-05	-3.103564541715302e-05	1.5205925403381084e-05	-2.762773718247847e-05	2.3050011298303497e-05	-9.341558031354818e-07	2.5083113251129435e-06	1.3204884778052756e-06	3.2020909790428336e-07	7.61733363175498e-08	-0.0	0.0	0.0	0.0	0.0	0.0	0.0	0.0	0.0	0.0	0.0	0.0	0.0	0.0	0.0	0.0	0.0	0.0	0.0	0.0	0.0	0.0	0.0	0.0
TI7	-0.1469701703255057	-0.07272773966688069	0.019274915684509984	-0.017618892211439145	-0.01081972764846854	-0.00265714686640924	-0.011842259245196728	-0.018761256599745195	0.02342254123926594	-0.029173714859455687	0.02660831993696784	-0.03141875921893156	0.0014830663611555982	-0.021878349359340382	-0.011286388836989306	0.016058354424098666	-0.014629423477959395	0.014270244224790538	0.029814579863418497	-0.00741085179167107	0.041209640656911475	0.016179697460610022	-0.007447484336409243	0.004332587501702793	-0.01629202244514508	-0.014911198370929477	0.008270768590603958	-0.0007780848717539925	-0.0018995124738835991	0.0015978750304113255	0.013738851239893725	-0.0035348847164548254	-0.016063266610598297	0.003690592384132833	-0.005729451875393761	0.0034640373555097233	-0.01009287579171286	0.005929607690998469	0.003306405533432402	0.0061284381646413396	-0.0013027011728451265	0.0011819476677804549	0.002257488652050834	-0.00021305182219864987	6.683433874886855e-05	6.282205923874248e-06	-1.952911555076579e-06	0.00014781003742191174	-5.205566632887481e-05	1.1471097316742639e-05	5.6826667900836486e-05	-2.4436862107634072e-06	7.2510808901827624e-06	6.093572776150995e-06	-8.756402146644939e-06	3.4984378652902755e-06	5.629308518035579e-06	-0.0	0.0	0.0	0.0	0.0	0.0	0.0	0.0	0.0	0.0	0.0	0.0	0.0	0.0	0.0	0.0	0.0	0.0	0.0	0.0	0.0	0.0	0.0	0.0
LLM7	-0.2782381252273247	0.14361169561732925	-0.0672998789661186	-0.01002059735275988	0.08240545023297194	-0.039246007977547126	-0.04782072310284523	-0.023932921641312124	-0.01441950474001135	0.01944675092756226	0.03093558682032711	0.024045348192267255	0.011828018747290399	0.007312895198030772	-0.0057351441575398095	-0.015410535892258834	-0.019692468942914026	0.01455507049849046	-0.013028505529067034	0.023435258060767083	-0.0024131598657824126	0.0011492297165116403	0.013304167212549853	-0.0035073569026939323	-0.010805046120005836	-0.0061128999709945155	-0.005199203869884567	-0.009721120571587154	0.00045805731854268355	0.00025362463592393415	0.009627995571842497	-0.004069654065618898	-0.0027500909809915204	-0.011087383410349625	-0.001770457541661741	0.0024323631127040916	0.004993183129764164	-0.004216745749979985	-0.002423127195269593	0.0007955152661305295	0.0019057926056741097	-0.0006905822486937777	-0.0002534071380597926	0.0001145746177409255	-0.00017310626889831685	9.61472990967941e-05	-6.752946884256567e-05	-6.979074380953056e-05	-1.5929801622817672e-05	3.1725583864465604e-05	-1.55809401759542e-05	3.1362319989249913e-06	-4.350336849133987e-06	-4.5101086724543725e-06	4.782819455343046e-06	2.708564335007364e-06	5.215325844166535e-07	-0.0	0.0	0.0	0.0	0.0	0.0	0.0	0.0	0.0	0.0	0.0	0.0	0.0	0.0	0.0	0.0	0.0	0.0	0.0	0.0	0.0	0.0	0.0	0.0
TI1	0.005526260221556298	-0.05367377083698369	-0.0396037180004292	-0.056506334575541266	0.011924639594654415	-0.012924356624227945	0.027015193683618665	-0.010249665346097489	0.011159335753083024	0.01803490620121005	-0.0023078366976684982	0.028612719191700452	-0.03315327389274111	0.028080095036815005	-0.027795159174071497	0.000422725680597511	0.009031909617217152	0.037605493487976475	0.009501835755332205	-0.0002966728547707397	0.019226787197387917	0.012769232200821323	0.029016055437781036	-0.00082901146070919	0.016448954817933806	-0.01425627646955239	-0.00942611776353907	-0.005136716752024389	-0.006087435926147276	0.0029788195402722997	0.009060970906852067	0.004205469919612188	-0.003260155060249394	-0.001562248131434046	-0.007238931784806021	-0.005735634785378137	-0.002956811311737028	-0.004447764967620712	0.0026174731623552655	-0.006848915112151619	-0.0006547448327753256	-0.0019229347897543722	-0.00170738744049415	0.0010018803052872928	-8.944160206515398e-05	-0.0001730759007613438	-0.00012147550833631661	-7.168551221361876e-05	-1.0612434532384493e-05	-6.801661996878992e-05	-4.10816963931181e-06	-1.6600797001353688e-05	-2.2885127290208435e-06	1.8163162715184915e-05	-7.636143654599481e-07	-5.78245975840701e-06	-6.480519789179994e-07	-0.0	0.0	0.0	0.0	0.0	0.0	0.0	0.0	0.0	0.0	0.0	0.0	0.0	0.0	0.0	0.0	0.0	0.0	0.0	0.0	0.0	0.0	0.0	0.0
LLM5	-0.29818352031180984	0.2554111149710018	-0.08485744793871426	-0.13503929731764416	-0.09467653485225525	0.005702421217053682	-0.008195918541014533	-0.023323234016819485	0.0035966131403139118	0.008553277668904822	-0.03344435878329786	-0.017837735768160314	-0.013494591734786147	-0.015911789228284536	-0.007079380343915111	-0.024307748902288973	0.019438044613138705	-0.0002598916271619131	0.018755741765979182	-0.016933277064218454	0.014770213298375924	-0.0033199548757613813	-0.007042611838304618	0.009703913176603511	-0.006078895382362371	-0.003922813134552667	-0.00486430978275521	-0.0012225617704960839	-0.006440624673448912	-0.0048759930080598535	0.002383871436601917	0.0030962730161491854	0.0001956323428701712	-0.0032098648715718275	0.001088764836853533	-0.00013613297599129683	-0.000814764077990942	-0.005472580958369642	0.001442678366096008	0.00012561087806759792	-0.0010829653850884576	-0.0008867620031551209	0.0010423556460546388	-2.3349139938978434e-05	-0.00011452618287963782	3.2845336940376914e-05	-2.590381291773043e-05	-2.3815448980618185e-05	1.046550720279184e-05	1.8762749969945512e-06	7.097245556810882e-06	1.0469896533458128e-06	-4.906435598701286e-06	7.447100368793679e-07	4.4670018092278545e-07	-5.816447522636673e-07	5.16145118354962e-07	-0.0	0.0	0.0	0.0	0.0	0.0	0.0	0.0	0.0	0.0	0.0	0.0	0.0	0.0	0.0	0.0	0.0	0.0	0.0	0.0	0.0	0.0	0.0	0.0
TI3	-0.08618473744933446	-0.03546130108001822	0.03332309197243995	-0.03611466270343495	0.007997563814424681	0.01175589946429169	0.015584156680541394	0.0393981243236132	0.0032131992407134244	0.0189300840826237	-0.02931509193707894	-0.02061100422239703	-0.001025436087133939	-0.03980985231537402	-0.003388249770516608	0.019904096022837676	0.014395728406014939	0.030248957295179024	-0.022957547162428545	0.03925772520960276	0.025582959953069414	0.0014054644197438542	0.013779316140876248	-0.031461368255261565	0.01564154400814063	0.012083195310148965	-0.0017948761728394241	-0.007677213838071839	-0.010654461188169009	-0.019512096839850935	-0.0006949846167753797	-0.012676208025305889	0.009030719871706007	0.003448514528026663	0.013409636816075167	0.007422674365268709	0.0004774675904589775	0.009304006367077034	-0.0033529444107129333	0.0024444559608982775	-0.0020996565596015752	0.00032950364532271907	0.0008708035530581406	0.0003406141055286757	0.00013688112415106589	4.00852283508263e-05	6.592769014780416e-05	-3.146718410364687e-05	-7.261321821475848e-06	1.4425435239380025e-05	1.7885130894976054e-06	9.665371827804306e-06	7.39868995327994e-06	1.965001859515241e-06	-6.644196367918753e-06	3.213658011118402e-06	1.7591216807836453e-06	-0.0	0.0	0.0	0.0	0.0	0.0	0.0	0.0	0.0	0.0	0.0	0.0	0.0	0.0	0.0	0.0	0.0	0.0	0.0	0.0	0.0	0.0	0.0	0.0
LLM3	-0.11951351902847004	-0.07844811317150494	-0.05288332128399028	0.03201418816120571	0.007016184853839852	-0.043421017181213606	-0.04012365775942798	0.008741305509642038	0.014701327807606128	0.016709394890114807	-0.011634337804458831	0.04336439974798565	0.02403566853814096	-0.010067769975419963	0.03850006579372992	0.004488637578828785	0.004175982466826675	0.008664806170672841	0.03179650440682249	0.001635595920793418	-0.003476575618848276	-0.010780992423841132	-0.009252793178612728	0.0029090064310830516	0.004984358403155155	0.002929456784921568	-0.0010072557761723945	-0.01400788790631889	0.0018146767328611805	-0.011318811366943406	-0.015415097230935019	0.015130853727440833	-0.009990167190298648	0.008504518098096901	0.009545776049315965	0.006752334639639768	0.001714951699511537	-0.0011801966154687286	0.009723276537234864	0.005923207337698174	0.0010175628619508866	-0.0006317506647920935	0.0013046836511765875	-0.0011638207101342959	-0.0002574555427930288	0.00012602873384744817	-0.00011132919400514884	-0.000205196380806558	-2.9290764559894723e-05	2.9327887783915852e-05	-8.41873619375549e-06	-1.0066848921289567e-05	-1.8646568360273533e-06	-3.29475276542792e-06	9.343418218212125e-06	1.707574206378665e-06	8.372053179909513e-07	-0.0	0.0	0.0	0.0	0.0	0.0	0.0	0.0	0.0	0.0	0.0	0.0	0.0	0.0	0.0	0.0	0.0	0.0	0.0	0.0	0.0	0.0	0.0	0.0
LLM2	-0.14077197061866606	-0.015323200259867118	-0.027598369222387873	0.06528349685255005	-0.006448316506532025	-0.042276447431033266	-0.014388435002280993	-0.005868470855003075	-0.035115832228191306	0.008822507004063198	-0.0056764226106681285	0.007209743594158479	-0.021695804157058782	-0.003605251324316775	0.05453987566363542	0.026876468843404937	0.032681923973412755	0.0173380216731546	0.017815713482509647	0.006674918125237297	-0.006804352102881683	0.008369904732194029	-0.007538399761108147	0.013705641193563755	-0.011631166638480512	-0.0014310701313460976	5.799906843587257e-05	0.0026302904706842854	0.01215195980072142	0.0015081812122100116	0.007459993979983462	-0.005274065664188769	-0.0064154335456835425	-0.004800816814323796	0.0008459244601597166	-0.0006307137429136033	0.012768924096988316	0.006154403339920568	-0.004127634110827643	-0.004767913487419474	-0.0009550386858454239	-0.0002814595505844397	-0.000907472664701855	0.0015789766245830306	0.0002521123967450731	-6.514176700280917e-05	-1.2143166285455026e-05	6.39110464422995e-07	1.9308063344909246e-05	-5.358403910230791e-05	2.6122671814750787e-05	-2.0181042839297412e-05	6.368060093122538e-06	2.134479835248267e-06	-4.073995938980302e-06	-1.3480328040401702e-06	6.24097864946981e-07	-0.0	0.0	0.0	0.0	0.0	0.0	0.0	0.0	0.0	0.0	0.0	0.0	0.0	0.0	0.0	0.0	0.0	0.0	0.0	0.0	0.0	0.0	0.0	0.0
TI16	-0.14067879533202107	-0.03623656875039183	0.05632305079314543	-0.018030185924502295	0.048694023768167595	-0.05529407810190142	-0.008290206895742294	0.053258862402278645	-0.043902986216966054	-0.021851031691507043	0.029824493840434136	-0.021479118583163023	-0.04197814297539789	-0.04360757258990823	-0.0039506535425788665	-0.0007888817721825797	0.007580789180214385	-0.016509332268590436	-0.005290048354364517	-0.03429071696892721	0.0028266585157278733	-0.003451099039018778	0.017508592127466527	-0.0022082628256574963	-0.008458612433777041	0.003813427620204372	0.001691942317453743	0.012545151772250457	-0.0019124499685884287	0.0001396028438668225	0.008357441701011006	0.004558962146675562	0.0025738692712861623	0.005574211737721837	0.011503670876826376	-0.0040768332796319185	0.00542328931220857	-0.003710968973691089	0.002582953650720907	0.0004925808389021732	-6.924894607386757e-05	0.0002848665891190311	-0.00022807029996984863	-0.00032370208935996055	-0.0003835397190125487	8.314598207282368e-05	4.412064088131728e-05	-0.00010218554843565805	3.0845719472947955e-05	1.6870056555698136e-05	-1.3182371789809427e-05	-7.995290453144214e-06	-1.4576223534721304e-05	-6.8337359729098175e-06	4.187887189285832e-06	-1.2021405511327874e-06	-5.898407853194036e-08	-0.0	0.0	0.0	0.0	0.0	0.0	0.0	0.0	0.0	0.0	0.0	0.0	0.0	0.0	0.0	0.0	0.0	0.0	0.0	0.0	0.0	0.0	0.0	0.0
TI14	-0.039299100395880984	-0.06258993834314112	-0.013875342895703139	-0.00595808358492626	-0.007292660352193516	0.016516693967211123	0.014394847028105938	-0.0048515438414143556	0.03151115593706882	0.04666932043613331	0.010825292762956268	-0.01466709013078375	-0.0107571732017299	0.0038100255539329285	-0.02549095941429036	0.0017587133448310154	-0.02839683978791548	0.009117998353304485	-0.0026153950247267653	0.0009445796258636429	-0.008551006040159974	0.03712287646297011	-0.012667122829460822	0.009993585032443436	-0.007580375996040718	-0.007122789510956727	-0.013566928359502689	-0.007404655310260291	0.021563885574658423	-0.007432120842587741	0.0051206232101918174	-0.0038067386047615412	0.0034988650345208695	0.00042385369433838255	-0.006372761701454183	0.008235344021485848	0.007966283322358263	-0.0011464467642644913	0.0017526310027687877	0.006803412727419054	-0.004206334271165965	0.0008433699688077789	-0.001795505895209307	-0.000722584908445564	0.00013235852373808928	9.020443376605387e-05	5.847686353266559e-05	-0.0002607102739558902	5.5164489958008765e-05	2.9485413294837068e-05	-6.838895364595197e-05	-2.1139766436705157e-05	-2.039830208498348e-05	-2.537798354755022e-05	1.86485963916947e-05	1.958630059708436e-06	-7.033742369010032e-06	-0.0	0.0	0.0	0.0	0.0	0.0	0.0	0.0	0.0	0.0	0.0	0.0	0.0	0.0	0.0	0.0	0.0	0.0	0.0	0.0	0.0	0.0	0.0	0.0
TI15	-0.11753114714725903	-0.0016972175764802192	-0.034717694503092957	0.02048623994233813	0.008511202963467895	-0.0024869323428462105	0.06289377795703492	0.04582441733427991	-0.03248562227819316	0.037716832454229694	-0.008505699528008117	-0.03785552521042095	-0.002026906972044858	0.01952782618423653	-0.005198383060420438	-0.016812083017709454	0.01137486985580257	0.007282510038318681	-0.0023053895711930106	0.006216886229594104	-0.0028918345338124385	0.008630304976819991	-0.021580114334229662	0.012690857634541928	-0.02176727935694796	-0.00872177361027647	0.00528736802541367	-0.011000098236983008	0.011024786978724044	-0.01100973291933301	-0.017002360460249256	0.005752836602934381	0.010252119543467908	-0.008217882987174333	0.00399421747025189	0.007808161415560746	-0.008926666781852418	0.0035844459598790078	-0.0002730966018778357	-0.00013522623136142642	0.003307075280785293	-0.00044653595489964565	-0.0012003351998140209	0.0005363446874817843	-0.00022435295407770368	-5.190664996511235e-05	2.9408587004567492e-05	8.167470185524873e-05	-2.3983996608530006e-05	-1.0402042369836743e-05	1.6593918202343364e-05	1.316488060572291e-05	5.140681272430411e-06	-5.110310088400999e-06	-3.306792620828009e-06	3.380600884605875e-06	2.381375592116745e-06	-0.0	0.0	0.0	0.0	0.0	0.0	0.0	0.0	0.0	0.0	0.0	0.0	0.0	0.0	0.0	0.0	0.0	0.0	0.0	0.0	0.0	0.0	0.0	0.0
TI12	-0.07361467697454531	-0.060303947094853275	0.10291397595988762	-0.029796788438006476	-0.03233195465301236	0.0202688230050216	-0.0007500819426481754	-0.0023980644972025345	0.013848084470879918	0.0344033240113806	0.01564555322624614	-0.0023314791215929254	0.0005923215373799073	-0.012806528393572434	0.029869303875904946	-0.05743266957844399	0.015919640188136113	-0.004980803392245216	-0.0008771689101576558	0.005096246005469741	0.012944143407291123	-0.028475958885836986	-0.0017587126197396513	0.021520274660326195	0.00038084752483553784	-0.0010302687922918395	-0.007271148769001475	-0.014337704474657851	-0.008067048983211592	0.006919306422918859	-0.0004933910944434597	-0.010372903749116653	-0.0005244668202493573	-0.004672301363509385	-0.0031887639980781248	-0.0016978248792617488	0.0018094869255158368	0.005128815981650673	-0.0036680826353721508	0.002448294096324333	0.00011439627897180773	0.0012222449447864487	-0.0008667449260820909	-0.00035317108427269136	4.8780805347146193e-05	-5.485999143601765e-05	4.984905841944517e-05	-5.1052490548048225e-05	2.4752048354245466e-05	-2.2425308018718485e-05	9.466276135111253e-06	-1.5872613418385975e-05	-2.568670899635084e-07	1.012879604254467e-06	8.531854084965635e-07	-3.739641427179847e-07	2.1327694830796373e-06	-0.0	0.0	0.0	0.0	0.0	0.0	0.0	0.0	0.0	0.0	0.0	0.0	0.0	0.0	0.0	0.0	0.0	0.0	0.0	0.0	0.0	0.0	0.0	0.0
TI6	-0.04732316433884429	-0.1239256127286901	0.020048440871279744	-0.05511647956501904	-0.004855547583615939	0.02865381165702221	-0.04227762776138485	-0.019356565576197138	-0.008757870531061028	0.021055792687179005	0.04451341318845094	0.01687158858478801	0.014107310719799525	-0.003266631501628485	0.015424402330805317	-0.009762887708949534	0.007037146752620777	0.011633544805553859	-0.022272177584174158	-0.015627539668689794	-0.014413067189887847	0.009782319654484051	-0.012243375043259544	-0.02283023417468101	0.022711481601357497	-0.007284007949277969	-0.009847916255569114	0.029003396375557072	0.0111693164987227	-0.007993258579735804	0.005815004139785	-0.004528890026533105	-0.00020363053828109892	0.0006036266663186651	-0.002201957194483692	-0.0010930222006080529	-0.0016323407685575053	-0.0014060797133941627	0.002921788041985607	0.0025641618336222386	-0.00012935046101441528	-0.0014590717614794847	-0.0005973199550069424	0.00035973262648719917	-0.0003176866419029505	-1.5692168234316897e-05	5.421339997396428e-05	0.00012716662330099207	-3.2302369055166313e-05	1.4869459087343806e-05	4.06217945007711e-05	-6.303168767835341e-08	1.1052846256025313e-05	6.785606685558121e-06	-5.31024614373667e-06	-5.944178522588427e-07	2.3557770478994216e-07	-0.0	0.0	0.0	0.0	0.0	0.0	0.0	0.0	0.0	0.0	0.0	0.0	0.0	0.0	0.0	0.0	0.0	0.0	0.0	0.0	0.0	0.0	0.0	0.0
TI10	-0.003843655964107618	-0.08367661728746557	0.03264999568814736	-0.06395837235525553	-0.008624258657111607	0.03394387062699452	-0.024838909806744504	-0.025988019106661632	0.013136541140350993	-0.008903806343561702	0.0003884573907978039	0.028339639112621218	-0.04618476394832655	0.02471190599350694	0.021532389876049704	0.01046498309646854	0.004366632804595838	-0.0006846190174860482	0.007841942552398878	-0.011872898433437867	-0.009660566313993986	0.01427546136485765	0.004863680918577445	0.008134635054791955	0.0077610692481057866	0.013851114050789913	-0.014067654479333327	0.004922461723151018	-0.015522593121056876	-0.013921750675633891	-0.007853185383743605	0.0010361777342024895	0.0024687288555034484	0.005411832226433193	-0.002795063115123952	0.003770052555269734	0.006986784900891633	0.003122116480892032	-0.007703689305525619	0.0032468714361703842	-0.00021912040584843158	0.0019796130944570558	0.0004252343155254692	-0.0008801945900837898	0.00023560719895736014	9.910292119780082e-05	0.00011095959462165279	-7.946617272960875e-05	2.496236489925319e-05	9.059950073849434e-06	-9.649831115780461e-06	3.7520501121911532e-06	-3.4454218224816787e-06	-1.710550535013238e-05	8.835162300679958e-06	2.231109727724585e-07	2.1483832278511884e-06	-0.0	0.0	0.0	0.0	0.0	0.0	0.0	0.0	0.0	0.0	0.0	0.0	0.0	0.0	0.0	0.0	0.0	0.0	0.0	0.0	0.0	0.0	0.0	0.0
TI11	-0.1125230980827427	-0.046967522468050145	0.04167316215683382	0.0021642723984436267	-0.018652732273908297	0.075242299565983	0.0030836096158676106	-0.007884559103176833	-0.07735868911634308	0.014451071270253382	0.042463139538832434	-0.0024301807795421046	0.024703568951273208	0.040943874137209305	0.0072330556256414704	-0.011906880127964307	0.019741941019456106	-0.030361004043399083	0.0406806971534447	0.016671507172394514	0.0018091065830379283	0.019099504985216956	0.01370399428349536	-0.01038388186822066	-0.007882283360378545	-0.009175293735401173	0.002192810522849954	0.006975486028867287	-0.0026850940655922927	-0.010237995374756902	-0.004362808043417922	0.0012013797021386112	0.004595977302451721	0.010750657730669159	0.0035362151680424082	-0.004043280064744219	0.0028177879272133473	-0.00028823700334225643	0.0009767151143050138	-0.0016920107752851734	-0.0001372985095358263	-0.0004185886290291947	0.001032583108926939	0.0004894665979003054	0.00012731160695291503	1.004312682011625e-05	-0.00010620389235561562	2.6769066201693833e-05	-5.781290852759352e-05	1.789706090481603e-05	2.381482963361006e-06	9.566760211732721e-06	1.0674160484918902e-06	1.9173692576931146e-06	-1.393968957181732e-06	-6.459706553814911e-08	3.506581465783021e-07	-0.0	0.0	0.0	0.0	0.0	0.0	0.0	0.0	0.0	0.0	0.0	0.0	0.0	0.0	0.0	0.0	0.0	0.0	0.0	0.0	0.0	0.0	0.0	0.0

Biplot	0	0

Site constraints	0	0
