# Supplementary material for: Matrotrophic viviparity constrains microbiome acquisition during gestation in a live‐bearing cockroach, Diploptera punctata
Source: Ecol Evol. 2019 Aug 22;9(18):10601–14. doi: 10.1002/ece3.5580 (PMC6787804; doi:10.1002/ece3.5580)
Supplement: Supplementary file 4 [file ECE3-9-10601-s004.zip › Supplemental data files 2/bdiv_even/unweighted_unifrac/distance_matrix/TreatmentGroup_Stats.txt]

# The tests of significance were performed using a two-sided Student's two-sample t-test.
# Alternative hypothesis: Group 1 mean != Group 2 mean
# Entries marked with "N/A" could not be calculated because at least one of the groups
# of distances was empty, both groups each contained only a single distance, or
# the test could not be performed (e.g. no variance in groups with the same mean).
Group 1	Group 2	t statistic	Parametric p-value	Parametric p-value (Bonferroni-corrected)	Nonparametric p-value	Nonparametric p-value (Bonferroni-corrected)
All within TreatmentGroup	All between TreatmentGroup	-21.1124848309	8.343402108416592e-93	3.629379917161217e-90	N/A	N/A
All within TreatmentGroup	Embryo vs. Embryo	-16.3988001355	2.4057829194407352e-51	1.0465155699567197e-48	N/A	N/A
All within TreatmentGroup	Neonate vs. Neonate	-4.11785241416	4.408496351034764e-05	0.019176959127001222	N/A	N/A
All within TreatmentGroup	Second_instar vs. Second_instar	2.10441546993	0.03577267737548673	1	N/A	N/A
All within TreatmentGroup	First_instar vs. First_instar	-1.75233561152	0.08025950936203367	1	N/A	N/A
All within TreatmentGroup	Mother vs. Mother	13.448612399	0.0	0.0	N/A	N/A
All within TreatmentGroup	Fourth_instar vs. Fourth_instar	1.1897568517	0.23464794800723565	1	N/A	N/A
All within TreatmentGroup	Third_instar vs. Third_instar	1.83016842779	0.06767355443222334	1	N/A	N/A
All within TreatmentGroup	Embryo vs. Neonate	-14.7704778041	1.2283213980999282e-42	5.343198081734688e-40	N/A	N/A
All within TreatmentGroup	Embryo vs. Second_instar	-27.0554892096	4.043723154523508e-111	1.759019572217726e-108	N/A	N/A
All within TreatmentGroup	Embryo vs. First_instar	-21.9656676001	6.173012300357103e-81	2.68526035065534e-78	N/A	N/A
All within TreatmentGroup	Embryo vs. Mother	-40.2136253527	1.8628005253387856e-203	8.103182285223717e-201	N/A	N/A
All within TreatmentGroup	Embryo vs. Fourth_instar	-22.3136597606	2.3686786941450902e-82	1.0303752319531143e-79	N/A	N/A
All within TreatmentGroup	Embryo vs. Third_instar	-35.0309804444	7.884050084813714e-166	3.429561786893966e-163	N/A	N/A
All within TreatmentGroup	Neonate vs. Second_instar	-12.9335488954	7.509281432821455e-34	3.266537423277333e-31	N/A	N/A
All within TreatmentGroup	Neonate vs. First_instar	-10.3635800665	3.372230523632413e-23	1.4669202777800997e-20	N/A	N/A
All within TreatmentGroup	Neonate vs. Mother	-20.2990227794	3.6164665478773916e-71	1.5731629483266653e-68	N/A	N/A
All within TreatmentGroup	Neonate vs. Fourth_instar	-10.59500954	4.482337816938544e-24	1.9498169503682668e-21	N/A	N/A
All within TreatmentGroup	Neonate vs. Third_instar	-16.4323784478	1.127112944190972e-50	4.902941307230728e-48	N/A	N/A
All within TreatmentGroup	Second_instar vs. First_instar	-3.13222407089	0.0018185325328747993	0.7910616518005377	N/A	N/A
All within TreatmentGroup	Second_instar vs. Mother	4.21758477921	2.7829482896590818e-05	0.012105825060017006	N/A	N/A
All within TreatmentGroup	Second_instar vs. Fourth_instar	2.13329713609	0.03330746313033628	1	N/A	N/A
All within TreatmentGroup	Second_instar vs. Third_instar	2.68711257772	0.007381645406741022	1	N/A	N/A
All within TreatmentGroup	First_instar vs. Mother	-5.27696711685	1.7658902851599764e-07	7.681622740445897e-05	N/A	N/A
All within TreatmentGroup	First_instar vs. Fourth_instar	-2.92962967948	0.0035259719243362878	1	N/A	N/A
All within TreatmentGroup	First_instar vs. Third_instar	-4.29195236173	2.0387456854622922e-05	0.00886854373176097	N/A	N/A
All within TreatmentGroup	Mother vs. Fourth_instar	2.24621133242	0.025018903826676375	1	N/A	N/A
All within TreatmentGroup	Mother vs. Third_instar	1.50152702719	0.1335850828455576	1	N/A	N/A
All within TreatmentGroup	Fourth_instar vs. Third_instar	2.08671749226	0.037309486133299874	1	N/A	N/A
All between TreatmentGroup	Embryo vs. Embryo	-3.06311751969	0.002210942454011928	0.9617599674951887	N/A	N/A
All between TreatmentGroup	Neonate vs. Neonate	-0.663920251424	0.5067979785428371	1	N/A	N/A
All between TreatmentGroup	Second_instar vs. Second_instar	7.78108727067	9.992007221626409e-15	4.346523141407488e-12	N/A	N/A
All between TreatmentGroup	First_instar vs. First_instar	2.8765496845	0.004051856870865622	1	N/A	N/A
All between TreatmentGroup	Mother vs. Mother	25.8953499488	0.0	0.0	N/A	N/A
All between TreatmentGroup	Fourth_instar vs. Fourth_instar	4.86862033138	1.188360337911476e-06	0.0005169367469914921	N/A	N/A
All between TreatmentGroup	Third_instar vs. Third_instar	12.3697757152	0.0	0.0	N/A	N/A
All between TreatmentGroup	Embryo vs. Neonate	-4.23062631116	2.4057087277932762e-05	0.010464832965900752	N/A	N/A
All between TreatmentGroup	Embryo vs. Second_instar	-12.3975653693	2.0375841379844144e-34	8.863491000232203e-32	N/A	N/A
All between TreatmentGroup	Embryo vs. First_instar	-9.18553129405	7.717188447299455e-20	3.356976974575263e-17	N/A	N/A
All between TreatmentGroup	Embryo vs. Mother	-18.8498240111	4.599361931856457e-75	2.0007224403575589e-72	N/A	N/A
All between TreatmentGroup	Embryo vs. Fourth_instar	-10.2813280798	2.3051696559943025e-24	1.0027488003575217e-21	N/A	N/A
All between TreatmentGroup	Embryo vs. Third_instar	-15.7997042366	4.6003001980187716e-54	2.0011305861381657e-51	N/A	N/A
All between TreatmentGroup	Neonate vs. Second_instar	-5.2746241511	1.434158110991347e-07	6.238587782812359e-05	N/A	N/A
All between TreatmentGroup	Neonate vs. First_instar	-3.68712257751	0.00023122630066412897	0.1005834407888961	N/A	N/A
All between TreatmentGroup	Neonate vs. Mother	-8.88927722698	1.0794357449391995e-18	4.695545490485518e-16	N/A	N/A
All between TreatmentGroup	Neonate vs. Fourth_instar	-4.33037939408	1.5423258873146536e-05	0.006709117609818743	N/A	N/A
All between TreatmentGroup	Neonate vs. Third_instar	-6.34460261452	2.5956087299369726e-10	1.1290897975225831e-07	N/A	N/A
All between TreatmentGroup	Second_instar vs. First_instar	4.85103763428	1.2964905753420908e-06	0.0005639734002738095	N/A	N/A
All between TreatmentGroup	Second_instar vs. Mother	16.9641912383	0.0	0.0	N/A	N/A
All between TreatmentGroup	Second_instar vs. Fourth_instar	9.12469735181	0.0	0.0	N/A	N/A
All between TreatmentGroup	Second_instar vs. Third_instar	14.1737779133	0.0	0.0	N/A	N/A
All between TreatmentGroup	First_instar vs. Mother	6.56740770821	6.068567870443076e-11	2.639827023642738e-08	N/A	N/A
All between TreatmentGroup	First_instar vs. Fourth_instar	3.63594727412	0.00028207017643744337	0.12270052675028786	N/A	N/A
All between TreatmentGroup	First_instar vs. Third_instar	6.34383656722	2.603899318387448e-10	1.13269620349854e-07	N/A	N/A
All between TreatmentGroup	Mother vs. Fourth_instar	12.7494707063	0.0	0.0	N/A	N/A
All between TreatmentGroup	Mother vs. Third_instar	18.8044137113	0.0	0.0	N/A	N/A
All between TreatmentGroup	Fourth_instar vs. Third_instar	11.4748802662	0.0	0.0	N/A	N/A
Embryo vs. Embryo	Neonate vs. Neonate	0.405448001982	0.6856865054049441	1	N/A	N/A
Embryo vs. Embryo	Second_instar vs. Second_instar	30.0776963726	0.0	0.0	N/A	N/A
Embryo vs. Embryo	First_instar vs. First_instar	12.7373005476	0.0	0.0	N/A	N/A
Embryo vs. Embryo	Mother vs. Mother	62.6236896497	0.0	0.0	N/A	N/A
Embryo vs. Embryo	Fourth_instar vs. Fourth_instar	19.5196391715	0.0	0.0	N/A	N/A
Embryo vs. Embryo	Third_instar vs. Third_instar	46.1131235374	0.0	0.0	N/A	N/A
Embryo vs. Embryo	Embryo vs. Neonate	-5.7442081077	2.7721158465648036e-08	1.2058703932556895e-05	N/A	N/A
Embryo vs. Embryo	Embryo vs. Second_instar	-25.0748937916	7.457744082766084e-77	3.2441186760032465e-74	N/A	N/A
Embryo vs. Embryo	Embryo vs. First_instar	-17.6010340796	4.629885139294057e-47	2.0140000355929147e-44	N/A	N/A
Embryo vs. Embryo	Embryo vs. Mother	-30.0414863806	5.573629088126114e-115	2.42452865333486e-112	N/A	N/A
Embryo vs. Embryo	Embryo vs. Fourth_instar	-22.1750667895	8.566023110965284e-62	3.7262200532698985e-59	N/A	N/A
Embryo vs. Embryo	Embryo vs. Third_instar	-27.1245631368	7.08065878528927e-96	3.0800865716008323e-93	N/A	N/A
Embryo vs. Embryo	Neonate vs. Second_instar	-10.8367850457	9.62413746023908e-22	4.186499795204e-19	N/A	N/A
Embryo vs. Embryo	Neonate vs. First_instar	-6.90575996891	7.662557350553529e-11	3.333212447490785e-08	N/A	N/A
Embryo vs. Embryo	Neonate vs. Mother	-16.849405432	3.965597514952685e-43	1.7250349190044182e-40	N/A	N/A
Embryo vs. Embryo	Neonate vs. Fourth_instar	-9.15327334206	1.1636647129558906e-16	5.061941501358124e-14	N/A	N/A
Embryo vs. Embryo	Neonate vs. Third_instar	-11.2462620183	1.0933771206582934e-23	4.7561904748635764e-21	N/A	N/A
Embryo vs. Embryo	Second_instar vs. First_instar	16.597188073	0.0	0.0	N/A	N/A
Embryo vs. Embryo	Second_instar vs. Mother	50.2691481583	0.0	0.0	N/A	N/A
Embryo vs. Embryo	Second_instar vs. Fourth_instar	35.4424855336	0.0	0.0	N/A	N/A
Embryo vs. Embryo	Second_instar vs. Third_instar	50.20318448	0.0	0.0	N/A	N/A
Embryo vs. Embryo	First_instar vs. Mother	18.1313925792	0.0	0.0	N/A	N/A
Embryo vs. Embryo	First_instar vs. Fourth_instar	14.2303558539	0.0	0.0	N/A	N/A
Embryo vs. Embryo	First_instar vs. Third_instar	20.5586201645	0.0	0.0	N/A	N/A
Embryo vs. Embryo	Mother vs. Fourth_instar	42.5193636405	0.0	0.0	N/A	N/A
Embryo vs. Embryo	Mother vs. Third_instar	48.8572210581	0.0	0.0	N/A	N/A
Embryo vs. Embryo	Fourth_instar vs. Third_instar	43.3971671939	0.0	0.0	N/A	N/A
Neonate vs. Neonate	Second_instar vs. Second_instar	23.4358230729	0.0	0.0	N/A	N/A
Neonate vs. Neonate	First_instar vs. First_instar	8.17048693388	5.2148680929064994e-09	2.2684676204143273e-06	N/A	N/A
Neonate vs. Neonate	Mother vs. Mother	20.0276908116	0.0	0.0	N/A	N/A
Neonate vs. Neonate	Fourth_instar vs. Fourth_instar	23.7823261981	0.0	0.0	N/A	N/A
Neonate vs. Neonate	Third_instar vs. Third_instar	25.2953869879	0.0	0.0	N/A	N/A
Neonate vs. Neonate	Embryo vs. Neonate	-3.88818621509	0.0001839049394200692	0.0799986486477301	N/A	N/A
Neonate vs. Neonate	Embryo vs. Second_instar	-11.002877844	1.3252871586806815e-21	5.764999140260965e-19	N/A	N/A
Neonate vs. Neonate	Embryo vs. First_instar	-8.00807596419	4.97218343123612e-13	2.162899792587712e-10	N/A	N/A
Neonate vs. Neonate	Embryo vs. Mother	-10.2449284734	7.765173173726946e-22	3.3778503305712215e-19	N/A	N/A
Neonate vs. Neonate	Embryo vs. Fourth_instar	-10.9436129199	1.4040020774985254e-19	6.107409037118586e-17	N/A	N/A
Neonate vs. Neonate	Embryo vs. Third_instar	-9.98042834072	2.0747798729634754e-20	9.025292447391118e-18	N/A	N/A
Neonate vs. Neonate	Neonate vs. Second_instar	-6.10476440044	1.2327997871040945e-07	5.362679073902811e-05	N/A	N/A
Neonate vs. Neonate	Neonate vs. First_instar	-4.61695549047	3.5110039897719833e-05	0.015272867355508127	N/A	N/A
Neonate vs. Neonate	Neonate vs. Mother	-7.07393945684	1.5746059978647395e-10	6.849536090711617e-08	N/A	N/A
Neonate vs. Neonate	Neonate vs. Fourth_instar	-5.66223387137	1.6547096591617577e-06	0.0007197987017353646	N/A	N/A
Neonate vs. Neonate	Neonate vs. Third_instar	-5.1023620338	1.9137632266794e-06	0.0008324870036055391	N/A	N/A
Neonate vs. Neonate	Second_instar vs. First_instar	5.70733477001	2.466902981890229e-07	0.00010731027971222495	N/A	N/A
Neonate vs. Neonate	Second_instar vs. Mother	18.0598762431	0.0	0.0	N/A	N/A
Neonate vs. Neonate	Second_instar vs. Fourth_instar	27.0865052895	0.0	0.0	N/A	N/A
Neonate vs. Neonate	Second_instar vs. Third_instar	23.9490776113	0.0	0.0	N/A	N/A
Neonate vs. Neonate	First_instar vs. Mother	5.29086264328	4.3032948582322206e-07	0.0001871933263331016	N/A	N/A
Neonate vs. Neonate	First_instar vs. Fourth_instar	5.60868585061	8.819848020813481e-07	0.0003836633889053864	N/A	N/A
Neonate vs. Neonate	First_instar vs. Third_instar	6.71596220012	6.600862079153558e-10	2.8713750044317976e-07	N/A	N/A
Neonate vs. Neonate	Mother vs. Fourth_instar	17.6401763411	0.0	0.0	N/A	N/A
Neonate vs. Neonate	Mother vs. Third_instar	15.3027035276	0.0	0.0	N/A	N/A
Neonate vs. Neonate	Fourth_instar vs. Third_instar	26.1208979173	0.0	0.0	N/A	N/A
Second_instar vs. Second_instar	First_instar vs. First_instar	-10.469125752	1.0527186343218466e-14	4.579326059300033e-12	N/A	N/A
Second_instar vs. Second_instar	Mother vs. Mother	10.4489291309	0.0	0.0	N/A	N/A
Second_instar vs. Second_instar	Fourth_instar vs. Fourth_instar	-0.759138024823	0.4514065788333954	1	N/A	N/A
Second_instar vs. Second_instar	Third_instar vs. Third_instar	-5.31254527327	3.724235717705608e-07	0.00016200425372019393	N/A	N/A
Second_instar vs. Second_instar	Embryo vs. Neonate	-48.2047265298	3.5862747425267154e-82	1.5600295129991212e-79	N/A	N/A
Second_instar vs. Second_instar	Embryo vs. Second_instar	-58.663833524	2.819688462352303e-126	1.2265644811232518e-123	N/A	N/A
Second_instar vs. Second_instar	Embryo vs. First_instar	-49.7635385177	2.891940351761601e-99	1.2579940530162966e-96	N/A	N/A
Second_instar vs. Second_instar	Embryo vs. Mother	-55.4706364478	2.9740332465837584e-188	1.2937044622639349e-185	N/A	N/A
Second_instar vs. Second_instar	Embryo vs. Fourth_instar	-56.3737582664	4.426408286790576e-99	1.9254876047539006e-96	N/A	N/A
Second_instar vs. Second_instar	Embryo vs. Third_instar	-56.6955814881	1.3028748537389889e-169	5.667505613764601e-167	N/A	N/A
Second_instar vs. Second_instar	Neonate vs. Second_instar	-37.8621087527	2.0939326982332105e-52	9.108607237314467e-50	N/A	N/A
Second_instar vs. Second_instar	Neonate vs. First_instar	-35.4322021228	5.277078983845066e-46	2.2955293579726035e-43	N/A	N/A
Second_instar vs. Second_instar	Neonate vs. Mother	-41.2024532952	5.7480717882575135e-78	2.5004112278920185e-75	N/A	N/A
Second_instar vs. Second_instar	Neonate vs. Fourth_instar	-34.1488319301	8.46405121914698e-43	3.681862280328937e-40	N/A	N/A
Second_instar vs. Second_instar	Neonate vs. Third_instar	-36.7691345774	4.615922172088787e-65	2.0079261448586225e-62	N/A	N/A
Second_instar vs. Second_instar	Second_instar vs. First_instar	-8.73690339991	7.124244578048794e-14	3.099046391451225e-11	N/A	N/A
Second_instar vs. Second_instar	Second_instar vs. Mother	-0.670710350821	0.5031282817454883	1	N/A	N/A
Second_instar vs. Second_instar	Second_instar vs. Fourth_instar	-1.54579971622	0.12574175802907847	1	N/A	N/A
Second_instar vs. Second_instar	Second_instar vs. Third_instar	-3.44373973868	0.0007153403069847154	0.3111730335383512	N/A	N/A
Second_instar vs. Second_instar	First_instar vs. Mother	-9.52286626825	1.44331238589308e-17	6.278408878634898e-15	N/A	N/A
Second_instar vs. Second_instar	First_instar vs. Fourth_instar	-9.64596506909	7.801622586461366e-15	3.393705825110694e-12	N/A	N/A
Second_instar vs. Second_instar	First_instar vs. Third_instar	-10.6499424073	5.892865293527062e-20	2.563396402684272e-17	N/A	N/A
Second_instar vs. Second_instar	Mother vs. Fourth_instar	-3.02450120023	0.002918776683465082	1	N/A	N/A
Second_instar vs. Second_instar	Mother vs. Third_instar	-5.43620318411	1.0158190320567024e-07	4.4188127894466554e-05	N/A	N/A
Second_instar vs. Second_instar	Fourth_instar vs. Third_instar	-3.88524888629	0.0001620396346849669	0.0704872410879606	N/A	N/A
First_instar vs. First_instar	Mother vs. Mother	16.8001630976	0.0	0.0	N/A	N/A
First_instar vs. First_instar	Fourth_instar vs. Fourth_instar	7.52189384173	9.860342542467038e-09	4.289249005973161e-06	N/A	N/A
First_instar vs. First_instar	Third_instar vs. Third_instar	11.3343835846	0.0	0.0	N/A	N/A
First_instar vs. First_instar	Embryo vs. Neonate	-21.0939247345	2.813834615828819e-40	1.2240180578855363e-37	N/A	N/A
First_instar vs. First_instar	Embryo vs. Second_instar	-30.4884302287	3.23283382699235e-73	1.4062827147416724e-70	N/A	N/A
First_instar vs. First_instar	Embryo vs. First_instar	-25.0020385899	1.9478609898752598e-54	8.47319530595738e-52	N/A	N/A
First_instar vs. First_instar	Embryo vs. Mother	-29.5792370214	1.65672300301345e-100	7.206745063108508e-98	N/A	N/A
First_instar vs. First_instar	Embryo vs. Fourth_instar	-28.9957778679	7.492939590335307e-58	3.2594287217958587e-55	N/A	N/A
First_instar vs. First_instar	Embryo vs. Third_instar	-29.714621164	2.5346661833433807e-92	1.1025797897543707e-89	N/A	N/A
First_instar vs. First_instar	Neonate vs. Second_instar	-18.3811132388	3.1678622863285548e-27	1.3780200945529214e-24	N/A	N/A
First_instar vs. First_instar	Neonate vs. First_instar	-16.1799238789	2.3107200045867976e-22	1.005163201995257e-19	N/A	N/A
First_instar vs. First_instar	Neonate vs. Mother	-21.1531419126	3.9372767349500705e-42	1.7127153797032808e-39	N/A	N/A
First_instar vs. First_instar	Neonate vs. Fourth_instar	-16.3518789676	1.7545623320423267e-21	7.632346144384121e-19	N/A	N/A
First_instar vs. First_instar	Neonate vs. Third_instar	-18.023491212	4.973016323678478e-33	2.163262100800138e-30	N/A	N/A
First_instar vs. First_instar	Second_instar vs. First_instar	-0.14588633499	0.8843691522386237	1	N/A	N/A
First_instar vs. First_instar	Second_instar vs. Mother	10.6543147033	0.0	0.0	N/A	N/A
First_instar vs. First_instar	Second_instar vs. Fourth_instar	11.66307923	0.0	0.0	N/A	N/A
First_instar vs. First_instar	Second_instar vs. Third_instar	12.0122078453	0.0	0.0	N/A	N/A
First_instar vs. First_instar	First_instar vs. Mother	-0.680449535905	0.4972095015531368	1	N/A	N/A
First_instar vs. First_instar	First_instar vs. Fourth_instar	-0.636923099386	0.5265581009100282	1	N/A	N/A
First_instar vs. First_instar	First_instar vs. Third_instar	-0.306540136933	0.7596801077785044	1	N/A	N/A
First_instar vs. First_instar	Mother vs. Fourth_instar	9.06133186143	1.1102230246251565e-15	4.829470157119431e-13	N/A	N/A
First_instar vs. First_instar	Mother vs. Third_instar	7.2371464779	3.08619796385301e-12	1.3424961142760594e-09	N/A	N/A
First_instar vs. First_instar	Fourth_instar vs. Third_instar	11.8219953265	0.0	0.0	N/A	N/A
Mother vs. Mother	Fourth_instar vs. Fourth_instar	-7.3550568291	4.618770083933446e-12	2.0091649865110488e-09	N/A	N/A
Mother vs. Mother	Third_instar vs. Third_instar	-23.5175535546	9.843238556801668e-71	4.281808772208726e-68	N/A	N/A
Mother vs. Mother	Embryo vs. Neonate	-62.8903438267	2.0393881018261162e-166	8.871338242943606e-164	N/A	N/A
Mother vs. Mother	Embryo vs. Second_instar	-94.8714068617	8.973505816821998e-252	3.903475030317569e-249	N/A	N/A
Mother vs. Mother	Embryo vs. First_instar	-79.8870829903	1.0689828673632322e-210	4.6500754730300606e-208	N/A	N/A
Mother vs. Mother	Embryo vs. Mother	-117.208810037	0.0	0.0	N/A	N/A
Mother vs. Mother	Embryo vs. Fourth_instar	-81.3353918284	1.4802690217189332e-204	6.4391702444773595e-202	N/A	N/A
Mother vs. Mother	Embryo vs. Third_instar	-111.046346532	0.0	0.0	N/A	N/A
Mother vs. Mother	Neonate vs. Second_instar	-50.2717875841	4.604705708178893e-127	2.0030469830578183e-124	N/A	N/A
Mother vs. Mother	Neonate vs. First_instar	-42.6909293008	2.7140311463847175e-109	1.1806035486773522e-106	N/A	N/A
Mother vs. Mother	Neonate vs. Mother	-70.6058821604	7.209662310607593e-184	3.136203105114303e-181	N/A	N/A
Mother vs. Mother	Neonate vs. Fourth_instar	-41.8669741053	3.4048439687517597e-106	1.4811071264070154e-103	N/A	N/A
Mother vs. Mother	Neonate vs. Third_instar	-60.6872212286	1.3026418669821587e-158	5.666492121372391e-156	N/A	N/A
Mother vs. Mother	Second_instar vs. First_instar	-24.2195675589	1.2504158445176574e-67	5.439308923651809e-65	N/A	N/A
Mother vs. Mother	Second_instar vs. Mother	-20.166498455	1.880595651874448e-61	8.180591085653849e-59	N/A	N/A
Mother vs. Mother	Second_instar vs. Fourth_instar	-13.9749122841	6.166050055931405e-33	2.6822317743301612e-30	N/A	N/A
Mother vs. Mother	Second_instar vs. Third_instar	-23.2574288924	1.1280475562256115e-71	4.90700686958141e-69	N/A	N/A
Mother vs. Mother	First_instar vs. Mother	-30.7812294133	9.558119800521322e-99	4.157782113226775e-96	N/A	N/A
Mother vs. Mother	First_instar vs. Fourth_instar	-22.3603068055	1.3171621595009552e-59	5.729655393829155e-57	N/A	N/A
Mother vs. Mother	First_instar vs. Third_instar	-31.0590144197	9.848486151713614e-96	4.284091475995422e-93	N/A	N/A
Mother vs. Mother	Mother vs. Fourth_instar	-20.7624577927	1.7050696409858392e-60	7.4170529382884e-58	N/A	N/A
Mother vs. Mother	Mother vs. Third_instar	-31.5941084529	5.569148314237861e-122	2.4225795166934697e-119	N/A	N/A
Mother vs. Mother	Fourth_instar vs. Third_instar	-20.1601691756	1.011363960769182e-56	4.3994332293459415e-54	N/A	N/A
Fourth_instar vs. Fourth_instar	Third_instar vs. Third_instar	-2.93769680842	0.0038986834593865787	1	N/A	N/A
Fourth_instar vs. Fourth_instar	Embryo vs. Neonate	-34.2702692038	3.951318454701711e-58	1.7188235277952445e-55	N/A	N/A
Fourth_instar vs. Fourth_instar	Embryo vs. Second_instar	-39.2715514518	1.0487031654305877e-88	4.561858769623056e-86	N/A	N/A
Fourth_instar vs. Fourth_instar	Embryo vs. First_instar	-33.3922717023	2.8945042279141806e-68	1.2591093391426685e-65	N/A	N/A
Fourth_instar vs. Fourth_instar	Embryo vs. Mother	-35.9163675368	3.9683787669441184e-123	1.7262447636206917e-120	N/A	N/A
Fourth_instar vs. Fourth_instar	Embryo vs. Fourth_instar	-38.5608581725	8.04534384191601e-70	3.499724571233465e-67	N/A	N/A
Fourth_instar vs. Fourth_instar	Embryo vs. Third_instar	-36.9903860332	5.475624631152267e-114	2.381896714551236e-111	N/A	N/A
Fourth_instar vs. Fourth_instar	Neonate vs. Second_instar	-26.4799426913	4.40865919892922e-34	1.9177667515342106e-31	N/A	N/A
Fourth_instar vs. Fourth_instar	Neonate vs. First_instar	-25.6987921324	1.0383824660839994e-29	4.516963727465397e-27	N/A	N/A
Fourth_instar vs. Fourth_instar	Neonate vs. Mother	-27.3317801709	1.2690547084738551e-51	5.52038798186127e-49	N/A	N/A
Fourth_instar vs. Fourth_instar	Neonate vs. Fourth_instar	-24.4516209486	7.42878009678228e-27	3.2315193421002917e-24	N/A	N/A
Fourth_instar vs. Fourth_instar	Neonate vs. Third_instar	-24.5617345915	1.9588499136162534e-42	8.520997124230702e-40	N/A	N/A
Fourth_instar vs. Fourth_instar	Second_instar vs. First_instar	-5.47900907503	5.336066236374831e-07	0.00023211888128230515	N/A	N/A
Fourth_instar vs. Fourth_instar	Second_instar vs. Mother	0.149786909071	0.8810891510309979	1	N/A	N/A
Fourth_instar vs. Fourth_instar	Second_instar vs. Fourth_instar	-0.344525637751	0.7315301143316526	1	N/A	N/A
Fourth_instar vs. Fourth_instar	Second_instar vs. Third_instar	-1.57822541878	0.11652656387030905	1	N/A	N/A
Fourth_instar vs. Fourth_instar	First_instar vs. Mother	-5.89886423927	2.265612285074333e-08	9.855413440073348e-06	N/A	N/A
Fourth_instar vs. Fourth_instar	First_instar vs. Fourth_instar	-6.19334913085	7.824627672095856e-08	3.403713037361697e-05	N/A	N/A
Fourth_instar vs. Fourth_instar	First_instar vs. Third_instar	-6.65050950619	8.165274521883164e-10	3.5518944170191765e-07	N/A	N/A
Fourth_instar vs. Fourth_instar	Mother vs. Fourth_instar	-1.44082980686	0.1519828789110825	1	N/A	N/A
Fourth_instar vs. Fourth_instar	Mother vs. Third_instar	-2.98800434332	0.003016619324716536	1	N/A	N/A
Fourth_instar vs. Fourth_instar	Fourth_instar vs. Third_instar	-1.9742801847	0.050879563010219904	1	N/A	N/A
Third_instar vs. Third_instar	Embryo vs. Neonate	-66.2101436608	9.657819928572804e-142	4.20115166892917e-139	N/A	N/A
Third_instar vs. Third_instar	Embryo vs. Second_instar	-90.031111829	9.83175593527714e-209	4.276813831845556e-206	N/A	N/A
Third_instar vs. Third_instar	Embryo vs. First_instar	-75.5054434801	3.3979370214888648e-171	1.4781026043476561e-168	N/A	N/A
Third_instar vs. Third_instar	Embryo vs. Mother	-90.1486340416	3.588095598399459e-302	1.5608215853037645e-299	N/A	N/A
Third_instar vs. Third_instar	Embryo vs. Fourth_instar	-83.9000220099	2.657000598721055e-172	1.155795260443659e-169	N/A	N/A
Third_instar vs. Third_instar	Embryo vs. Third_instar	-90.5906909862	2.0212434353631936e-271	8.792408943829892e-269	N/A	N/A
Third_instar vs. Third_instar	Neonate vs. Second_instar	-54.1745020457	3.7873450147157925e-106	1.6474950814013698e-103	N/A	N/A
Third_instar vs. Third_instar	Neonate vs. First_instar	-48.1881726546	2.1958643214553065e-94	9.552009798330583e-92	N/A	N/A
Third_instar vs. Third_instar	Neonate vs. Mother	-63.8901528883	3.869321763559181e-143	1.6831549671482437e-140	N/A	N/A
Third_instar vs. Third_instar	Neonate vs. Fourth_instar	-47.5084807403	1.6818353803593692e-91	7.315983904563255e-89	N/A	N/A
Third_instar vs. Third_instar	Neonate vs. Third_instar	-55.8232848392	4.150987283074138e-123	1.80567946813725e-120	N/A	N/A
Third_instar vs. Third_instar	Second_instar vs. First_instar	-11.3488729668	6.874589928010528e-23	2.9904466186845797e-20	N/A	N/A
Third_instar vs. Third_instar	Second_instar vs. Mother	5.2426560424	3.0040935672381863e-07	0.0001306780701748611	N/A	N/A
Third_instar vs. Third_instar	Second_instar vs. Fourth_instar	4.32505209667	2.578135090969269e-05	0.01121488764571632	N/A	N/A
Third_instar vs. Third_instar	Second_instar vs. Third_instar	2.48308368536	0.013651375025218293	1	N/A	N/A
Third_instar vs. Third_instar	First_instar vs. Mother	-13.0705474514	2.6670349667582544e-30	1.1601602105398406e-27	N/A	N/A
Third_instar vs. Third_instar	First_instar vs. Fourth_instar	-12.3961479361	3.6624344609314225e-25	1.5931589905051688e-22	N/A	N/A
Third_instar vs. Third_instar	First_instar vs. Third_instar	-14.0453204362	8.996492870029535e-33	3.913474398462848e-30	N/A	N/A
Third_instar vs. Third_instar	Mother vs. Fourth_instar	1.3429515387	0.18056696208846068	1	N/A	N/A
Third_instar vs. Third_instar	Mother vs. Third_instar	-2.93896339959	0.0034672027318737022	1	N/A	N/A
Third_instar vs. Third_instar	Fourth_instar vs. Third_instar	1.91586391603	0.0567151134362065	1	N/A	N/A
Embryo vs. Neonate	Embryo vs. Second_instar	-19.6458258551	1.329771033798149e-52	5.784503997021949e-50	N/A	N/A
Embryo vs. Neonate	Embryo vs. First_instar	-12.5484711398	1.9636755228208548e-27	8.541988524270719e-25	N/A	N/A
Embryo vs. Neonate	Embryo vs. Mother	-20.2485917139	3.310270884108101e-65	1.439967834587024e-62	N/A	N/A
Embryo vs. Neonate	Embryo vs. Fourth_instar	-18.7009125266	1.8551827821339696e-45	8.070045102282767e-43	N/A	N/A
Embryo vs. Neonate	Embryo vs. Third_instar	-18.5567462174	4.896516624090745e-55	2.129984731479474e-52	N/A	N/A
Embryo vs. Neonate	Neonate vs. Second_instar	-8.36364556397	7.232036507479727e-14	3.1459358807536816e-11	N/A	N/A
Embryo vs. Neonate	Neonate vs. First_instar	-4.23678635761	4.405232685185207e-05	0.01916276218055565	N/A	N/A
Embryo vs. Neonate	Neonate vs. Mother	-12.1869631573	1.4811926543173352e-25	6.443188046280408e-23	N/A	N/A
Embryo vs. Neonate	Neonate vs. Fourth_instar	-7.41120890065	2.0603382045012764e-11	8.962471189580553e-09	N/A	N/A
Embryo vs. Neonate	Neonate vs. Third_instar	-6.95238680465	7.599994364738957e-11	3.305997548661446e-08	N/A	N/A
Embryo vs. Neonate	Second_instar vs. First_instar	20.1347255715	0.0	0.0	N/A	N/A
Embryo vs. Neonate	Second_instar vs. Mother	56.7425600313	0.0	0.0	N/A	N/A
Embryo vs. Neonate	Second_instar vs. Fourth_instar	56.6935719951	0.0	0.0	N/A	N/A
Embryo vs. Neonate	Second_instar vs. Third_instar	67.181068782	0.0	0.0	N/A	N/A
Embryo vs. Neonate	First_instar vs. Mother	19.886653163	0.0	0.0	N/A	N/A
Embryo vs. Neonate	First_instar vs. Fourth_instar	19.0775449794	0.0	0.0	N/A	N/A
Embryo vs. Neonate	First_instar vs. Third_instar	24.1214368069	0.0	0.0	N/A	N/A
Embryo vs. Neonate	Mother vs. Fourth_instar	52.8978499619	0.0	0.0	N/A	N/A
Embryo vs. Neonate	Mother vs. Third_instar	51.3643846648	0.0	0.0	N/A	N/A
Embryo vs. Neonate	Fourth_instar vs. Third_instar	64.4760626738	0.0	0.0	N/A	N/A
Embryo vs. Second_instar	Embryo vs. First_instar	5.84820944505	1.3553403510613293e-08	5.895730527116783e-06	N/A	N/A
Embryo vs. Second_instar	Embryo vs. Mother	-0.990630540692	0.3223267470857343	1	N/A	N/A
Embryo vs. Second_instar	Embryo vs. Fourth_instar	-0.551355261392	0.5818495480660711	1	N/A	N/A
Embryo vs. Second_instar	Embryo vs. Third_instar	1.91124059172	0.05661149596945214	1	N/A	N/A
Embryo vs. Second_instar	Neonate vs. Second_instar	4.80650377028	2.9665436753756325e-06	0.0012904464987884001	N/A	N/A
Embryo vs. Second_instar	Neonate vs. First_instar	8.36832195357	1.1102230246251565e-14	4.829470157119431e-12	N/A	N/A
Embryo vs. Second_instar	Neonate vs. Mother	2.66778818116	0.008114778996452188	1	N/A	N/A
Embryo vs. Second_instar	Neonate vs. Fourth_instar	3.99539480728	9.230479366673094e-05	0.04015258524502796	N/A	N/A
Embryo vs. Second_instar	Neonate vs. Third_instar	7.82212831203	1.645350522494482e-13	7.157274772850997e-11	N/A	N/A
Embryo vs. Second_instar	Second_instar vs. First_instar	35.7422437717	0.0	0.0	N/A	N/A
Embryo vs. Second_instar	Second_instar vs. Mother	87.2435376605	0.0	0.0	N/A	N/A
Embryo vs. Second_instar	Second_instar vs. Fourth_instar	69.8167860099	0.0	0.0	N/A	N/A
Embryo vs. Second_instar	Second_instar vs. Third_instar	94.651795057	0.0	0.0	N/A	N/A
Embryo vs. Second_instar	First_instar vs. Mother	38.1793565059	0.0	0.0	N/A	N/A
Embryo vs. Second_instar	First_instar vs. Fourth_instar	32.7027590676	0.0	0.0	N/A	N/A
Embryo vs. Second_instar	First_instar vs. Third_instar	43.8250775828	0.0	0.0	N/A	N/A
Embryo vs. Second_instar	Mother vs. Fourth_instar	78.3185061038	0.0	0.0	N/A	N/A
Embryo vs. Second_instar	Mother vs. Third_instar	85.7035029643	0.0	0.0	N/A	N/A
Embryo vs. Second_instar	Fourth_instar vs. Third_instar	84.8769726471	0.0	0.0	N/A	N/A
Embryo vs. First_instar	Embryo vs. Mother	-7.16889951035	2.843781970292034e-12	1.2370451570770348e-09	N/A	N/A
Embryo vs. First_instar	Embryo vs. Fourth_instar	-5.71205603019	3.402987999845927e-08	1.4802997799329782e-05	N/A	N/A
Embryo vs. First_instar	Embryo vs. Third_instar	-4.65596596315	4.356004429018545e-06	0.0018948619266230672	N/A	N/A
Embryo vs. First_instar	Neonate vs. Second_instar	0.749744396428	0.4544510836358555	1	N/A	N/A
Embryo vs. First_instar	Neonate vs. First_instar	4.22366153559	4.034652534512517e-05	0.01755073852512945	N/A	N/A
Embryo vs. First_instar	Neonate vs. Mother	-1.99901725764	0.0468149744114557	1	N/A	N/A
Embryo vs. First_instar	Neonate vs. Fourth_instar	0.556321730687	0.5787983932052483	1	N/A	N/A
Embryo vs. First_instar	Neonate vs. Third_instar	2.89128570162	0.004252308495125812	1	N/A	N/A
Embryo vs. First_instar	Second_instar vs. First_instar	28.8066764165	0.0	0.0	N/A	N/A
Embryo vs. First_instar	Second_instar vs. Mother	72.6321333969	0.0	0.0	N/A	N/A
Embryo vs. First_instar	Second_instar vs. Fourth_instar	59.1091775076	0.0	0.0	N/A	N/A
Embryo vs. First_instar	Second_instar vs. Third_instar	79.2677226655	0.0	0.0	N/A	N/A
Embryo vs. First_instar	First_instar vs. Mother	30.4666618072	0.0	0.0	N/A	N/A
Embryo vs. First_instar	First_instar vs. Fourth_instar	26.386818971	0.0	0.0	N/A	N/A
Embryo vs. First_instar	First_instar vs. Third_instar	35.2310351972	0.0	0.0	N/A	N/A
Embryo vs. First_instar	Mother vs. Fourth_instar	65.2816039732	0.0	0.0	N/A	N/A
Embryo vs. First_instar	Mother vs. Third_instar	70.4475679475	0.0	0.0	N/A	N/A
Embryo vs. First_instar	Fourth_instar vs. Third_instar	71.423690814	0.0	0.0	N/A	N/A
Embryo vs. Mother	Embryo vs. Fourth_instar	0.27086442494	0.786615240536569	1	N/A	N/A
Embryo vs. Mother	Embryo vs. Third_instar	3.43159792999	0.0006383070191451345	0.2776635533281335	N/A	N/A
Embryo vs. Mother	Neonate vs. Second_instar	5.39745355472	1.1562359025774072e-07	5.029626176211721e-05	N/A	N/A
Embryo vs. Mother	Neonate vs. First_instar	8.66586051659	0.0	0.0	N/A	N/A
Embryo vs. Mother	Neonate vs. Mother	3.71254819368	0.0002304534009451853	0.1002472294111556	N/A	N/A
Embryo vs. Mother	Neonate vs. Fourth_instar	4.3975055385	1.416055348224532e-05	0.006159840764776714	N/A	N/A
Embryo vs. Mother	Neonate vs. Third_instar	9.15700220908	0.0	0.0	N/A	N/A
Embryo vs. Mother	Second_instar vs. First_instar	41.8739071344	0.0	0.0	N/A	N/A
Embryo vs. Mother	Second_instar vs. Mother	100.845551987	0.0	0.0	N/A	N/A
Embryo vs. Mother	Second_instar vs. Fourth_instar	66.1936358308	0.0	0.0	N/A	N/A
Embryo vs. Mother	Second_instar vs. Third_instar	98.1878119562	0.0	0.0	N/A	N/A
Embryo vs. Mother	First_instar vs. Mother	49.4089356176	0.0	0.0	N/A	N/A
Embryo vs. Mother	First_instar vs. Fourth_instar	35.9581849112	0.0	0.0	N/A	N/A
Embryo vs. Mother	First_instar vs. Third_instar	52.8648699072	0.0	0.0	N/A	N/A
Embryo vs. Mother	Mother vs. Fourth_instar	85.0448312818	0.0	0.0	N/A	N/A
Embryo vs. Mother	Mother vs. Third_instar	106.857596642	0.0	0.0	N/A	N/A
Embryo vs. Mother	Fourth_instar vs. Third_instar	83.3995223021	0.0	0.0	N/A	N/A
Embryo vs. Fourth_instar	Embryo vs. Third_instar	2.23568361287	0.0259319541435008	1	N/A	N/A
Embryo vs. Fourth_instar	Neonate vs. Second_instar	4.76027254349	4.4887069463595e-06	0.0019525875216663824	N/A	N/A
Embryo vs. Fourth_instar	Neonate vs. First_instar	8.13675494131	1.9118040484045196e-13	8.31634761055966e-11	N/A	N/A
Embryo vs. Fourth_instar	Neonate vs. Mother	2.76355062308	0.00623561340479184	1	N/A	N/A
Embryo vs. Fourth_instar	Neonate vs. Fourth_instar	4.00820238424	0.00010034307195505576	0.04364923630044926	N/A	N/A
Embryo vs. Fourth_instar	Neonate vs. Third_instar	7.34751338231	6.170841615471545e-12	2.684316102730122e-09	N/A	N/A
Embryo vs. Fourth_instar	Second_instar vs. First_instar	31.3165467489	0.0	0.0	N/A	N/A
Embryo vs. Fourth_instar	Second_instar vs. Mother	76.5168291505	0.0	0.0	N/A	N/A
Embryo vs. Fourth_instar	Second_instar vs. Fourth_instar	67.013225649	0.0	0.0	N/A	N/A
Embryo vs. Fourth_instar	Second_instar vs. Third_instar	86.6822103518	0.0	0.0	N/A	N/A
Embryo vs. Fourth_instar	First_instar vs. Mother	32.522415773	0.0	0.0	N/A	N/A
Embryo vs. Fourth_instar	First_instar vs. Fourth_instar	29.3274367255	0.0	0.0	N/A	N/A
Embryo vs. Fourth_instar	First_instar vs. Third_instar	38.0583466443	0.0	0.0	N/A	N/A
Embryo vs. Fourth_instar	Mother vs. Fourth_instar	70.3239507909	0.0	0.0	N/A	N/A
Embryo vs. Fourth_instar	Mother vs. Third_instar	73.5152397079	0.0	0.0	N/A	N/A
Embryo vs. Fourth_instar	Fourth_instar vs. Third_instar	79.8627379941	0.0	0.0	N/A	N/A
Embryo vs. Third_instar	Neonate vs. Second_instar	3.88201235273	0.00012505626876913034	0.0543994769145717	N/A	N/A
Embryo vs. Third_instar	Neonate vs. First_instar	7.47944625533	7.196465645620265e-13	3.130462555844815e-10	N/A	N/A
Embryo vs. Third_instar	Neonate vs. Mother	1.50326595273	0.1335881631536875	1	N/A	N/A
Embryo vs. Third_instar	Neonate vs. Fourth_instar	3.1540515233	0.0017649533611099333	0.767754712082821	N/A	N/A
Embryo vs. Third_instar	Neonate vs. Third_instar	7.19650150149	3.524291969370097e-12	1.5330670066759922e-09	N/A	N/A
Embryo vs. Third_instar	Second_instar vs. First_instar	39.7791618136	0.0	0.0	N/A	N/A
Embryo vs. Third_instar	Second_instar vs. Mother	97.2346497521	0.0	0.0	N/A	N/A
Embryo vs. Third_instar	Second_instar vs. Fourth_instar	67.5651076171	0.0	0.0	N/A	N/A
Embryo vs. Third_instar	Second_instar vs. Third_instar	97.7719304825	0.0	0.0	N/A	N/A
Embryo vs. Third_instar	First_instar vs. Mother	45.2365383452	0.0	0.0	N/A	N/A
Embryo vs. Third_instar	First_instar vs. Fourth_instar	34.8198754401	0.0	0.0	N/A	N/A
Embryo vs. Third_instar	First_instar vs. Third_instar	49.7058446847	0.0	0.0	N/A	N/A
Embryo vs. Third_instar	Mother vs. Fourth_instar	83.5396325539	0.0	0.0	N/A	N/A
Embryo vs. Third_instar	Mother vs. Third_instar	100.087323399	0.0	0.0	N/A	N/A
Embryo vs. Third_instar	Fourth_instar vs. Third_instar	84.2772207096	0.0	0.0	N/A	N/A
Neonate vs. Second_instar	Neonate vs. First_instar	2.60258641487	0.011069467226189511	1	N/A	N/A
Neonate vs. Second_instar	Neonate vs. Mother	-1.95543496646	0.052481419915511425	1	N/A	N/A
Neonate vs. Second_instar	Neonate vs. Fourth_instar	-0.0603185102567	0.9520667897179141	1	N/A	N/A
Neonate vs. Second_instar	Neonate vs. Third_instar	1.38048058682	0.16994231396802184	1	N/A	N/A
Neonate vs. Second_instar	Second_instar vs. First_instar	18.4029938454	0.0	0.0	N/A	N/A
Neonate vs. Second_instar	Second_instar vs. Mother	47.0846832043	0.0	0.0	N/A	N/A
Neonate vs. Second_instar	Second_instar vs. Fourth_instar	44.8789025563	0.0	0.0	N/A	N/A
Neonate vs. Second_instar	Second_instar vs. Third_instar	55.1747876658	0.0	0.0	N/A	N/A
Neonate vs. Second_instar	First_instar vs. Mother	18.6324033529	0.0	0.0	N/A	N/A
Neonate vs. Second_instar	First_instar vs. Fourth_instar	17.4661428052	0.0	0.0	N/A	N/A
Neonate vs. Second_instar	First_instar vs. Third_instar	22.2103678218	0.0	0.0	N/A	N/A
Neonate vs. Second_instar	Mother vs. Fourth_instar	43.9090061656	0.0	0.0	N/A	N/A
Neonate vs. Second_instar	Mother vs. Third_instar	43.9959409494	0.0	0.0	N/A	N/A
Neonate vs. Second_instar	Fourth_instar vs. Third_instar	52.1877428774	0.0	0.0	N/A	N/A
Neonate vs. First_instar	Neonate vs. Mother	-4.67036347343	7.2613667716876894e-06	0.003158694545684145	N/A	N/A
Neonate vs. First_instar	Neonate vs. Fourth_instar	-2.34886543001	0.021980686655478646	1	N/A	N/A
Neonate vs. First_instar	Neonate vs. Third_instar	-1.46187039125	0.14655218930580477	1	N/A	N/A
Neonate vs. First_instar	Second_instar vs. First_instar	14.8823987444	0.0	0.0	N/A	N/A
Neonate vs. First_instar	Second_instar vs. Mother	39.7947092977	0.0	0.0	N/A	N/A
Neonate vs. First_instar	Second_instar vs. Fourth_instar	41.8156861342	0.0	0.0	N/A	N/A
Neonate vs. First_instar	Second_instar vs. Third_instar	48.2612897838	0.0	0.0	N/A	N/A
Neonate vs. First_instar	First_instar vs. Mother	14.7040208683	0.0	0.0	N/A	N/A
Neonate vs. First_instar	First_instar vs. Fourth_instar	14.3124366793	0.0	0.0	N/A	N/A
Neonate vs. First_instar	First_instar vs. Third_instar	17.829416312	0.0	0.0	N/A	N/A
Neonate vs. First_instar	Mother vs. Fourth_instar	37.6564197725	0.0	0.0	N/A	N/A
Neonate vs. First_instar	Mother vs. Third_instar	36.2262853383	0.0	0.0	N/A	N/A
Neonate vs. First_instar	Fourth_instar vs. Third_instar	47.0873949695	0.0	0.0	N/A	N/A
Neonate vs. Mother	Neonate vs. Fourth_instar	1.58716999715	0.11494141471323105	1	N/A	N/A
Neonate vs. Mother	Neonate vs. Third_instar	3.99223968876	9.559080171706036e-05	0.041581998746921256	N/A	N/A
Neonate vs. Mother	Second_instar vs. First_instar	25.6882558067	0.0	0.0	N/A	N/A
Neonate vs. Mother	Second_instar vs. Mother	63.720569527	0.0	0.0	N/A	N/A
Neonate vs. Mother	Second_instar vs. Fourth_instar	49.0398644035	0.0	0.0	N/A	N/A
Neonate vs. Mother	Second_instar vs. Third_instar	67.7205331658	0.0	0.0	N/A	N/A
Neonate vs. Mother	First_instar vs. Mother	27.8031549327	0.0	0.0	N/A	N/A
Neonate vs. Mother	First_instar vs. Fourth_instar	23.2022849043	0.0	0.0	N/A	N/A
Neonate vs. Mother	First_instar vs. Third_instar	31.6470416142	0.0	0.0	N/A	N/A
Neonate vs. Mother	Mother vs. Fourth_instar	56.4738991682	0.0	0.0	N/A	N/A
Neonate vs. Mother	Mother vs. Third_instar	63.0606824462	0.0	0.0	N/A	N/A
Neonate vs. Mother	Fourth_instar vs. Third_instar	60.0365582343	0.0	0.0	N/A	N/A
Neonate vs. Fourth_instar	Neonate vs. Third_instar	1.2382274457	0.21831655395747562	1	N/A	N/A
Neonate vs. Fourth_instar	Second_instar vs. First_instar	15.4725580994	0.0	0.0	N/A	N/A
Neonate vs. Fourth_instar	Second_instar vs. Mother	39.6573542207	0.0	0.0	N/A	N/A
Neonate vs. Fourth_instar	Second_instar vs. Fourth_instar	40.4487442251	0.0	0.0	N/A	N/A
Neonate vs. Fourth_instar	Second_instar vs. Third_instar	47.7425245411	0.0	0.0	N/A	N/A
Neonate vs. Fourth_instar	First_instar vs. Mother	15.4621637569	0.0	0.0	N/A	N/A
Neonate vs. Fourth_instar	First_instar vs. Fourth_instar	14.8704522452	0.0	0.0	N/A	N/A
Neonate vs. Fourth_instar	First_instar vs. Third_instar	18.5985453726	0.0	0.0	N/A	N/A
Neonate vs. Fourth_instar	Mother vs. Fourth_instar	37.4876090679	0.0	0.0	N/A	N/A
Neonate vs. Fourth_instar	Mother vs. Third_instar	36.6410371256	0.0	0.0	N/A	N/A
Neonate vs. Fourth_instar	Fourth_instar vs. Third_instar	46.1465887219	0.0	0.0	N/A	N/A
Neonate vs. Third_instar	Second_instar vs. First_instar	20.9899793621	0.0	0.0	N/A	N/A
Neonate vs. Third_instar	Second_instar vs. Mother	54.3340469799	0.0	0.0	N/A	N/A
Neonate vs. Third_instar	Second_instar vs. Fourth_instar	43.6433726029	0.0	0.0	N/A	N/A
Neonate vs. Third_instar	Second_instar vs. Third_instar	58.8288233032	0.0	0.0	N/A	N/A
Neonate vs. Third_instar	First_instar vs. Mother	22.2334891817	0.0	0.0	N/A	N/A
Neonate vs. Third_instar	First_instar vs. Fourth_instar	19.1008971982	0.0	0.0	N/A	N/A
Neonate vs. Third_instar	First_instar vs. Third_instar	25.7040920254	0.0	0.0	N/A	N/A
Neonate vs. Third_instar	Mother vs. Fourth_instar	48.5342277929	0.0	0.0	N/A	N/A
Neonate vs. Third_instar	Mother vs. Third_instar	52.5483344106	0.0	0.0	N/A	N/A
Neonate vs. Third_instar	Fourth_instar vs. Third_instar	52.7962926813	0.0	0.0	N/A	N/A
Second_instar vs. First_instar	Second_instar vs. Mother	14.1307705176	0.0	0.0	N/A	N/A
Second_instar vs. First_instar	Second_instar vs. Fourth_instar	9.82582995901	0.0	0.0	N/A	N/A
Second_instar vs. First_instar	Second_instar vs. Third_instar	13.0855517699	0.0	0.0	N/A	N/A
Second_instar vs. First_instar	First_instar vs. Mother	-0.793483541592	0.4284318514273199	1	N/A	N/A
Second_instar vs. First_instar	First_instar vs. Fourth_instar	-0.580428713727	0.5628932660508306	1	N/A	N/A
Second_instar vs. First_instar	First_instar vs. Third_instar	-0.178965350346	0.8581743279738054	1	N/A	N/A
Second_instar vs. First_instar	Mother vs. Fourth_instar	10.8521401558	0.0	0.0	N/A	N/A
Second_instar vs. First_instar	Mother vs. Third_instar	10.7591249193	0.0	0.0	N/A	N/A
Second_instar vs. First_instar	Fourth_instar vs. Third_instar	11.2104287204	0.0	0.0	N/A	N/A
Second_instar vs. Mother	Second_instar vs. Fourth_instar	-0.687142535899	0.49267921370077894	1	N/A	N/A
Second_instar vs. Mother	Second_instar vs. Third_instar	-3.38948303738	0.000787302937330584	0.34247677773880403	N/A	N/A
Second_instar vs. Mother	First_instar vs. Mother	-17.6321545741	5.178589954193329e-49	2.2526866300740982e-46	N/A	N/A
Second_instar vs. Mother	First_instar vs. Fourth_instar	-13.9871311202	3.1571762951145424e-32	1.373371688374826e-29	N/A	N/A
Second_instar vs. Mother	First_instar vs. Third_instar	-17.9775159588	4.51257983760182e-49	1.962972229356792e-46	N/A	N/A
Second_instar vs. Mother	Mother vs. Fourth_instar	-3.45881136219	0.0006216919254087167	0.2704359875527918	N/A	N/A
Second_instar vs. Mother	Mother vs. Third_instar	-8.81090925052	2.0737245034302756e-17	9.020701589921698e-15	N/A	N/A
Second_instar vs. Mother	Fourth_instar vs. Third_instar	-3.33780243135	0.0009613605884693971	0.41819185598418773	N/A	N/A
Second_instar vs. Fourth_instar	Second_instar vs. Third_instar	-2.18183623915	0.030311128329947205	1	N/A	N/A
Second_instar vs. Fourth_instar	First_instar vs. Mother	-10.7846880818	1.6671101452168945e-21	7.251929131693491e-19	N/A	N/A
Second_instar vs. Fourth_instar	First_instar vs. Fourth_instar	-10.9047388038	2.2319041928375567e-18	9.708783238843371e-16	N/A	N/A
Second_instar vs. Fourth_instar	First_instar vs. Third_instar	-11.9912036231	3.440572543595718e-24	1.4966490564641374e-21	N/A	N/A
Second_instar vs. Fourth_instar	Mother vs. Fourth_instar	-2.14559413953	0.03330782819965645	1	N/A	N/A
Second_instar vs. Fourth_instar	Mother vs. Third_instar	-5.13156796177	4.6380735951613023e-07	0.00020175620138951665	N/A	N/A
Second_instar vs. Fourth_instar	Fourth_instar vs. Third_instar	-2.6408155357	0.009158322445327464	1	N/A	N/A
Second_instar vs. Third_instar	First_instar vs. Mother	-15.2805656921	8.090397907520256e-39	3.519323089771311e-36	N/A	N/A
Second_instar vs. Third_instar	First_instar vs. Fourth_instar	-13.8862043397	1.863962925140318e-30	8.108238724360383e-28	N/A	N/A
Second_instar vs. Third_instar	First_instar vs. Third_instar	-16.2853498356	2.5609314063263466e-41	1.1140051617519608e-38	N/A	N/A
Second_instar vs. Third_instar	Mother vs. Fourth_instar	-0.648820706078	0.5170225718813176	1	N/A	N/A
Second_instar vs. Third_instar	Mother vs. Third_instar	-5.32187508479	1.604969260412524e-07	6.98161628279448e-05	N/A	N/A
Second_instar vs. Third_instar	Fourth_instar vs. Third_instar	-0.46575083739	0.6418197913593919	1	N/A	N/A
First_instar vs. Mother	First_instar vs. Fourth_instar	0.0481774480036	0.9616282365644893	1	N/A	N/A
First_instar vs. Mother	First_instar vs. Third_instar	0.80590187303	0.42106532407235164	1	N/A	N/A
First_instar vs. Mother	Mother vs. Fourth_instar	13.1105511623	0.0	0.0	N/A	N/A
First_instar vs. Mother	Mother vs. Third_instar	14.8047099914	0.0	0.0	N/A	N/A
First_instar vs. Mother	Fourth_instar vs. Third_instar	12.6765822113	0.0	0.0	N/A	N/A
First_instar vs. Fourth_instar	First_instar vs. Third_instar	0.557002444689	0.578344994674437	1	N/A	N/A
First_instar vs. Fourth_instar	Mother vs. Fourth_instar	11.2528944759	0.0	0.0	N/A	N/A
First_instar vs. Fourth_instar	Mother vs. Third_instar	10.6169964327	0.0	0.0	N/A	N/A
First_instar vs. Fourth_instar	Fourth_instar vs. Third_instar	12.2974636095	0.0	0.0	N/A	N/A
First_instar vs. Third_instar	Mother vs. Fourth_instar	13.6551979826	0.0	0.0	N/A	N/A
First_instar vs. Third_instar	Mother vs. Third_instar	14.0441325278	0.0	0.0	N/A	N/A
First_instar vs. Third_instar	Fourth_instar vs. Third_instar	13.8004099977	0.0	0.0	N/A	N/A
Mother vs. Fourth_instar	Mother vs. Third_instar	-4.03423859499	6.463293451878492e-05	0.02811532651567144	N/A	N/A
Mother vs. Fourth_instar	Fourth_instar vs. Third_instar	0.221066993923	0.8252510525169834	1	N/A	N/A
Mother vs. Third_instar	Fourth_instar vs. Third_instar	4.16241653584	3.8325483333156996e-05	0.016671585249923293	N/A	N/A
