# Supplementary material for: Matrotrophic viviparity constrains microbiome acquisition during gestation in a live‐bearing cockroach, Diploptera punctata
Source: Ecol Evol. 2019 Aug 22;9(18):10601–14. doi: 10.1002/ece3.5580 (PMC6787804; doi:10.1002/ece3.5580)
Supplement: Supplementary file 4 [file ECE3-9-10601-s004.zip › Supplemental data files 2/bdiv_even/unweighted_unifrac/distance_matrix/unweighted_unifrac_dm.txt]

	OE11	LLE4	FI9	OE12	OM8	OE2	OE1	OE7	LLM1	N1	OE4	OM3	OM2	OM1	SI8	OM7	TI2	OM5	OM4	OM9	OE10	LLE6	FI2	FI3	FI1	FI6	LLE5	LLM4	FI5	FRI6	FRI5	FRI4	FRI3	FRI2	FRI1	OE3	FI4	TI13	LLE7	OM12	OM11	OM10	OE8	LLE9	LLE8	LLM9	OE6	OM6	OE5
OE11	0.0	0.903844730038	0.824258176999	0.774423748477	0.833775968462	0.839303632698	0.861505723561	0.813518225879	0.825113968988	0.84140232485	0.808440162451	0.831362227471	0.810774802266	0.795711707901	0.823466730985	0.841972979804	0.806210033497	0.831055896639	0.835927472877	0.813993448272	0.6904309381	0.847229176484	0.815093025039	0.812119011572	0.825493100689	0.826214660857	0.836859931113	0.83526731301	0.802098613218	0.857169060596	0.841316264788	0.842341193878	0.84654477463	0.827666915972	0.811927941686	0.852997318501	0.798986111355	0.848145550995	0.850634507042	0.838466987359	0.818581022231	0.834579529701	0.781880844374	0.841617930608	0.855072741238	0.819094879863	0.812628541139	0.840792636062	0.850265156743
LLE4	0.903844730038	0.0	0.945406447683	0.874774558566	0.955020781489	0.852969592551	0.852707993025	0.846347434716	0.944940466592	0.873577453144	0.851933131405	0.952889607623	0.943603609898	0.940007621411	0.948024444561	0.95530066384	0.937861163283	0.952082563286	0.953011522582	0.943659549029	0.893603068436	0.836610774401	0.931865436529	0.934964821205	0.938347438937	0.927455433661	0.819412101351	0.963021325017	0.92484643541	0.959274674985	0.948389298407	0.944175900919	0.94986723031	0.949403239343	0.945710250893	0.856300251448	0.920070871365	0.948770787279	0.841461336947	0.957227441403	0.949577963402	0.958399727691	0.87636757244	0.847637019985	0.824493815635	0.949768357698	0.80023198977	0.955224010047	0.826470759162
FI9	0.824258176999	0.945406447683	0.0	0.891039597598	0.570511565484	0.917275147285	0.931776227962	0.929757160599	0.572270711775	0.902897580795	0.92296185674	0.578670520965	0.561032464473	0.590175903052	0.506908280033	0.601327547766	0.641701854442	0.568398358337	0.571195324848	0.58087563233	0.841162714637	0.93145869308	0.698248640697	0.66553574671	0.62561992817	0.753774903602	0.93818069972	0.623980593321	0.704198638549	0.607296061371	0.600370281116	0.586032032638	0.58422472925	0.598843257592	0.60792491028	0.932733039301	0.761273184472	0.591549431118	0.896481975328	0.593162908639	0.57576054895	0.578907236436	0.915027589117	0.89757909724	0.932626058017	0.651345348289	0.910864744965	0.574998745487	0.935295948835
OE12	0.774423748477	0.874774558566	0.891039597598	0.0	0.913056824308	0.825828773539	0.831845899127	0.809651802268	0.911154942586	0.844428509167	0.789341490662	0.904350909783	0.892138470964	0.888552750958	0.891892798926	0.912872482914	0.876813761432	0.906481214425	0.90713344649	0.903324966597	0.781764002278	0.828321793493	0.889506049493	0.878402949036	0.887415800075	0.898560120616	0.829178261362	0.913635675287	0.872610765024	0.919220471642	0.910057826359	0.90316605536	0.909152655327	0.899954823953	0.897495847343	0.811636317481	0.863705838494	0.909777389805	0.834815042545	0.917715606631	0.909005304408	0.907139425474	0.801051325081	0.845270894884	0.850676636925	0.902660620478	0.806233573534	0.912719443634	0.825308675474
OM8	0.833775968462	0.955020781489	0.570511565484	0.913056824308	0.0	0.933993178587	0.948152285891	0.938895506255	0.483280567961	0.929101205002	0.9303524023	0.483774072552	0.468252131788	0.524138653626	0.579819742611	0.483698740913	0.632085170146	0.454653593865	0.486170963735	0.483421672924	0.853514255438	0.935753318044	0.709781733301	0.674111338775	0.635951777934	0.758739952948	0.939089359939	0.580640571922	0.711112595952	0.554458080524	0.552235586964	0.59969010195	0.572541156023	0.622914098671	0.631655388981	0.948831172367	0.776318295856	0.564409503552	0.908503104224	0.462220285296	0.476949799579	0.452961479725	0.918058479716	0.900402336466	0.936005689438	0.612616849496	0.916828158411	0.441668939351	0.945274945926
OE2	0.839303632698	0.852969592551	0.917275147285	0.825828773539	0.933993178587	0.0	0.781529153767	0.808575330272	0.931999448215	0.815647743211	0.789185758427	0.929912489209	0.920251593924	0.905187857152	0.927463498505	0.934498439867	0.901680831978	0.942073789213	0.935955305582	0.9248978141	0.84803320628	0.816382341048	0.89153800852	0.899958982767	0.909506798864	0.90086207702	0.805728572919	0.938213544808	0.891576360549	0.93643052367	0.932762556746	0.920400434048	0.928112654818	0.920973321976	0.906525385641	0.792501006235	0.881939245775	0.924726405269	0.825742857546	0.93677362673	0.939212651836	0.941535357112	0.812324619951	0.81460820553	0.840170326071	0.928312120833	0.768474268199	0.933127552948	0.805341003358
OE1	0.861505723561	0.852707993025	0.931776227962	0.831845899127	0.948152285891	0.781529153767	0.0	0.826530769206	0.947814610128	0.835356436445	0.826599103413	0.944526148748	0.931539492114	0.922494554763	0.938906487586	0.950545803144	0.914564929709	0.948278738495	0.946120956146	0.940087832749	0.875443623789	0.842204369611	0.910446152916	0.914867643803	0.922496343214	0.926249797258	0.831878026092	0.958035709214	0.903634701295	0.947076712956	0.941053705175	0.935238286083	0.940260170788	0.935107963146	0.931915822184	0.763066385065	0.897697462094	0.938874145984	0.86089148686	0.952497430642	0.946362263392	0.951489869369	0.842582520196	0.829616075276	0.823865055838	0.945927043377	0.827603227136	0.945027442872	0.840552749495
OE7	0.813518225879	0.846347434716	0.929757160599	0.809651802268	0.938895506255	0.808575330272	0.826530769206	0.0	0.94421845364	0.830527784178	0.728248880751	0.941732285334	0.92772465819	0.919275666099	0.928785885085	0.943402488168	0.912901268308	0.939836350011	0.944365630059	0.93188206142	0.811440171938	0.846020825325	0.903848395225	0.911665260011	0.914371195128	0.911965254688	0.797988340784	0.942611018473	0.902854494221	0.95114995442	0.936163653864	0.933859983135	0.934508957394	0.933134720465	0.925558078957	0.793838198428	0.893743868828	0.935488423205	0.81548518953	0.94586502456	0.936914738008	0.938310127541	0.737326498672	0.830825810286	0.801644530711	0.933552504682	0.761278650228	0.94176153789	0.774467272325
LLM1	0.825113968988	0.944940466592	0.572270711775	0.911154942586	0.483280567961	0.931999448215	0.947814610128	0.94421845364	0.0	0.925601680258	0.937979134427	0.455067057699	0.459965696668	0.520527586699	0.576434522309	0.502955970601	0.660266258297	0.461955266745	0.486526178873	0.490184525452	0.84710505811	0.933720888814	0.69963886979	0.665184447684	0.647121011889	0.745616052508	0.928601043298	0.553289050343	0.711676850603	0.592486936175	0.587597065186	0.605575671342	0.59599017381	0.635475818032	0.636251092038	0.951956151377	0.793252326844	0.588167761336	0.900016164192	0.47402188814	0.488624762068	0.468851983854	0.927715418901	0.890999560516	0.932105198791	0.583000630658	0.919986545886	0.456402830899	0.952605095997
N1	0.84140232485	0.873577453144	0.902897580795	0.844428509167	0.929101205002	0.815647743211	0.835356436445	0.830527784178	0.925601680258	0.0	0.824844105723	0.929088983373	0.909263629201	0.90897069357	0.906317168843	0.930556406026	0.877914233546	0.9342219988	0.931072411684	0.919865045792	0.843401192457	0.868162688018	0.884698859737	0.887715162572	0.894189354576	0.89131983369	0.862388106751	0.933312947356	0.883897999273	0.925937599133	0.921375953084	0.904028717599	0.926155468152	0.918549195114	0.901540805109	0.8327976792	0.867652630681	0.9168039872	0.864648849775	0.933253012134	0.924885794174	0.934203227387	0.832564349703	0.848516684415	0.857622162227	0.924843910831	0.840082918114	0.930417997049	0.837299581687
OE4	0.808440162451	0.851933131405	0.92296185674	0.789341490662	0.9303524023	0.789185758427	0.826599103413	0.728248880751	0.937979134427	0.824844105723	0.0	0.935223516944	0.921722079454	0.910822631558	0.927011356631	0.940519263222	0.908604656377	0.936202936885	0.938020583845	0.925582883779	0.815596186105	0.822293684458	0.903892132584	0.911828631065	0.913120631123	0.908301029815	0.789731092714	0.939432411124	0.902774755078	0.945010238472	0.932340742495	0.931961624241	0.928817494476	0.925832672882	0.919492959977	0.842466595739	0.889643096856	0.929172114865	0.812921977654	0.939265049593	0.928106185311	0.937592980303	0.760312036506	0.80704874402	0.802096243576	0.92570768772	0.722535226491	0.934894573386	0.778545942614
OM3	0.831362227471	0.952889607623	0.578670520965	0.904350909783	0.483774072552	0.929912489209	0.944526148748	0.941732285334	0.455067057699	0.929088983373	0.935223516944	0.0	0.455314430152	0.51729520347	0.588176191681	0.468052331392	0.65656551375	0.472085215237	0.504017192935	0.500952014495	0.852094211501	0.936012240502	0.704372793979	0.648227113226	0.657813231098	0.767567653227	0.942637270144	0.549715518574	0.726924087372	0.585300223463	0.575427961897	0.605159174464	0.596905157314	0.626035311641	0.644522712446	0.947361742897	0.798227196716	0.588057664781	0.900182276612	0.48584606321	0.475546286901	0.462228514957	0.924254975508	0.89590672897	0.936938488323	0.588202594418	0.921733294973	0.445268306185	0.949252464971
OM2	0.810774802266	0.943603609898	0.561032464473	0.892138470964	0.468252131788	0.920251593924	0.931539492114	0.92772465819	0.459965696668	0.909263629201	0.921722079454	0.455314430152	0.0	0.492958784022	0.577717373634	0.512787715712	0.633071439552	0.456307450241	0.504409705165	0.513455204248	0.832698878848	0.925673224366	0.685504771293	0.649222530379	0.635067235382	0.741987792373	0.927488149381	0.565349170674	0.695693459864	0.589993013348	0.566411379922	0.600066992159	0.58727209822	0.628949693859	0.623787698949	0.933862010438	0.759990985427	0.57734955844	0.896212034551	0.485052121401	0.466896326073	0.466586088746	0.90663692495	0.880186263168	0.928025825803	0.573776660568	0.913329004102	0.465775257367	0.9385885599
OM1	0.795711707901	0.940007621411	0.590175903052	0.888552750958	0.524138653626	0.905187857152	0.922494554763	0.919275666099	0.520527586699	0.90897069357	0.910822631558	0.51729520347	0.492958784022	0.0	0.599000946005	0.582957775005	0.626879909505	0.528882309811	0.550281851945	0.515600435668	0.816369843411	0.919930352909	0.695352471986	0.646951150421	0.635083745539	0.73594490356	0.920984213634	0.574002232055	0.694841693041	0.609802043671	0.582799227468	0.60651214892	0.606905033697	0.626167993967	0.617756047053	0.927974228429	0.755270978528	0.599326252158	0.874827825266	0.539687081259	0.517418280701	0.527704586195	0.902643050991	0.878205613538	0.91791557878	0.607562575129	0.89388690295	0.532630319627	0.930703853878
SI8	0.823466730985	0.948024444561	0.506908280033	0.891892798926	0.579819742611	0.927463498505	0.938906487586	0.928785885085	0.576434522309	0.906317168843	0.927011356631	0.588176191681	0.577717373634	0.599000946005	0.0	0.611430562366	0.647685336273	0.576447014604	0.576571692905	0.575600259693	0.843681893221	0.93684499457	0.709152899307	0.666577553943	0.629517949539	0.753550859392	0.937091440782	0.637584467553	0.711489735426	0.605063074211	0.593146016967	0.588576136129	0.597847407957	0.609226313675	0.60302851696	0.935715371756	0.766064182835	0.586720448815	0.898706061357	0.587462644535	0.580010152299	0.585342444194	0.909078309628	0.902599404805	0.934570652035	0.64882428776	0.911121544289	0.573398612295	0.938282635886
OM7	0.841972979804	0.95530066384	0.601327547766	0.912872482914	0.483698740913	0.934498439867	0.950545803144	0.943402488168	0.502955970601	0.930556406026	0.940519263222	0.468052331392	0.512787715712	0.582957775005	0.611430562366	0.0	0.665579569793	0.486510971349	0.515101831494	0.501609565564	0.857506790557	0.932744513431	0.718245568637	0.667728835006	0.664833461669	0.767606569694	0.938495258997	0.586797734922	0.733830491657	0.590451063242	0.600517015566	0.612151116598	0.608150901874	0.658953600783	0.656771373084	0.949707259719	0.8067687494	0.616960682409	0.911647910554	0.490733935005	0.49472286592	0.472463387578	0.927707180685	0.911558908025	0.943097750687	0.618438228433	0.928661265028	0.468441497711	0.945304549945
TI2	0.806210033497	0.937861163283	0.641701854442	0.876813761432	0.632085170146	0.901680831978	0.914564929709	0.912901268308	0.660266258297	0.877914233546	0.908604656377	0.65656551375	0.633071439552	0.626879909505	0.647685336273	0.665579569793	0.0	0.669489314273	0.664718737812	0.630204023625	0.810582598738	0.914443945294	0.643730524198	0.657629482831	0.621680477006	0.716187559261	0.924540039134	0.678375368724	0.64702057634	0.650106807261	0.652192697555	0.648607270052	0.638620479029	0.626731289812	0.61862657333	0.919213102133	0.711996462815	0.640769932839	0.885445546678	0.657749156506	0.658978492893	0.655103735777	0.900259912484	0.879563636439	0.921763769367	0.695761608766	0.901071191291	0.652581490501	0.925180909578
OM5	0.831055896639	0.952082563286	0.568398358337	0.906481214425	0.454653593865	0.942073789213	0.948278738495	0.939836350011	0.461955266745	0.9342219988	0.936202936885	0.472085215237	0.456307450241	0.528882309811	0.576447014604	0.486510971349	0.669489314273	0.0	0.473699164511	0.503999591006	0.844160538315	0.939396077823	0.702254567858	0.667248257107	0.650893686215	0.763912872939	0.939415169999	0.570364337254	0.714529304513	0.568249882359	0.572828843473	0.608957942037	0.592448963695	0.632379421794	0.647839391584	0.950244690769	0.776803104703	0.582715553402	0.913233404992	0.471619376513	0.446328276849	0.451265733013	0.925060860511	0.906782715139	0.937105121652	0.621093391374	0.923642084692	0.44028199323	0.949300082755
OM4	0.835927472877	0.953011522582	0.571195324848	0.90713344649	0.486170963735	0.935955305582	0.946120956146	0.944365630059	0.486526178873	0.931072411684	0.938020583845	0.504017192935	0.504409705165	0.550281851945	0.576571692905	0.515101831494	0.664718737812	0.473699164511	0.0	0.517267516826	0.85180381654	0.937492876665	0.729015194229	0.674231833385	0.673024704749	0.776032359147	0.940195887235	0.594227229293	0.718402487315	0.571591484475	0.583038405347	0.594621789413	0.601412826655	0.628145667855	0.638351197889	0.949282915009	0.797766310111	0.595512851076	0.912065686433	0.483441890164	0.4818003209	0.485944017382	0.924857035838	0.91305981192	0.943020242575	0.623936043295	0.924629491924	0.481925190609	0.94528940401
OM9	0.813993448272	0.943659549029	0.58087563233	0.903324966597	0.483421672924	0.9248978141	0.940087832749	0.93188206142	0.490184525452	0.919865045792	0.925582883779	0.500952014495	0.513455204248	0.515600435668	0.575600259693	0.501609565564	0.630204023625	0.503999591006	0.517267516826	0.0	0.826156796252	0.929518806474	0.683381655107	0.641439567932	0.622590736865	0.744275840109	0.930001589653	0.582416656334	0.686122629114	0.581445070854	0.55923796322	0.577871684624	0.582779199027	0.601072360615	0.603192580764	0.940733903766	0.766802680777	0.582267993107	0.893645094504	0.470246970022	0.482348564886	0.480475528806	0.913111796659	0.885339761331	0.927028064931	0.607888700023	0.915414050273	0.492077538156	0.937259450941
OE10	0.6904309381	0.893603068436	0.841162714637	0.781764002278	0.853514255438	0.84803320628	0.875443623789	0.811440171938	0.84710505811	0.843401192457	0.815596186105	0.852094211501	0.832698878848	0.816369843411	0.843681893221	0.857506790557	0.810582598738	0.844160538315	0.85180381654	0.826156796252	0.0	0.876790323909	0.81441110739	0.805832305227	0.822717406063	0.834285627135	0.867934195318	0.857283201093	0.807864954425	0.867602812448	0.849876228834	0.84881984118	0.854776638499	0.839421209616	0.821447614014	0.867432039531	0.810134394957	0.84454800857	0.867234854002	0.855758151335	0.840900143366	0.853687266109	0.817954427166	0.868342796069	0.863559077215	0.841881079219	0.819471521369	0.856000466067	0.83080986524
LLE6	0.847229176484	0.836610774401	0.93145869308	0.828321793493	0.935753318044	0.816382341048	0.842204369611	0.846020825325	0.933720888814	0.868162688018	0.822293684458	0.936012240502	0.925673224366	0.919930352909	0.93684499457	0.932744513431	0.914443945294	0.939396077823	0.937492876665	0.929518806474	0.876790323909	0.0	0.910932862759	0.914272839755	0.925200410138	0.912476822865	0.694617358723	0.927769999467	0.907287657548	0.940557452845	0.937653364978	0.933852904288	0.944738331043	0.933552377582	0.925560429807	0.840327989302	0.901797046721	0.940632415825	0.762709917314	0.942171668474	0.937174232667	0.940641069701	0.807138914677	0.7526220031	0.67602800806	0.917259431792	0.782627996282	0.939443937332	0.830337168541
FI2	0.815093025039	0.931865436529	0.698248640697	0.889506049493	0.709781733301	0.89153800852	0.910446152916	0.903848395225	0.69963886979	0.884698859737	0.903892132584	0.704372793979	0.685504771293	0.695352471986	0.709152899307	0.718245568637	0.643730524198	0.702254567858	0.729015194229	0.683381655107	0.81441110739	0.910932862759	0.0	0.670553435	0.595238745027	0.670868611585	0.911474345512	0.729062266173	0.639037250297	0.722257831545	0.723409936393	0.704325243769	0.699133182576	0.685915892017	0.68162736736	0.913402630643	0.673867561085	0.716809845259	0.873476177972	0.712357183076	0.710913249024	0.70932074014	0.89324508502	0.86016020993	0.909563466759	0.731243455349	0.890195281884	0.693957632925	0.922525433235
FI3	0.812119011572	0.934964821205	0.66553574671	0.878402949036	0.674111338775	0.899958982767	0.914867643803	0.911665260011	0.665184447684	0.887715162572	0.911828631065	0.648227113226	0.649222530379	0.646951150421	0.666577553943	0.667728835006	0.657629482831	0.667248257107	0.674231833385	0.641439567932	0.805832305227	0.914272839755	0.670553435	0.0	0.680359926747	0.741573893211	0.922462427256	0.683813320276	0.698723462291	0.698684441555	0.684109753641	0.682247914271	0.701387113846	0.676830500179	0.679685201085	0.9108589193	0.733917267383	0.710418534563	0.880601650749	0.675851178761	0.672183017907	0.674916121953	0.899525380058	0.874579082385	0.919599075747	0.70643868324	0.902676930692	0.663321149598	0.919938144221
FI1	0.825493100689	0.938347438937	0.62561992817	0.887415800075	0.635951777934	0.909506798864	0.922496343214	0.914371195128	0.647121011889	0.894189354576	0.913120631123	0.657813231098	0.635067235382	0.635083745539	0.629517949539	0.664833461669	0.621680477006	0.650893686215	0.673024704749	0.622590736865	0.822717406063	0.925200410138	0.595238745027	0.680359926747	0.0	0.700763315777	0.92917905639	0.681556184877	0.65696506031	0.660334222328	0.670646189782	0.661284451214	0.635425980916	0.632713578931	0.630010904801	0.924274460775	0.714477506952	0.66160436609	0.888094789642	0.653095867456	0.65777144338	0.645316648016	0.897915671076	0.87682726865	0.912566907836	0.700271096952	0.900663074971	0.6468655888	0.931804468831
FI6	0.826214660857	0.927455433661	0.753774903602	0.898560120616	0.758739952948	0.90086207702	0.926249797258	0.911965254688	0.745616052508	0.89131983369	0.908301029815	0.767567653227	0.741987792373	0.73594490356	0.753550859392	0.767606569694	0.716187559261	0.763912872939	0.776032359147	0.744275840109	0.834285627135	0.912476822865	0.670868611585	0.741573893211	0.700763315777	0.0	0.900452419955	0.722972986019	0.707576718905	0.791651377149	0.77161280608	0.770208105432	0.760144352217	0.754116014344	0.752120254025	0.926602950516	0.720728074032	0.772932064364	0.844020776942	0.763697776004	0.743622642373	0.760695359713	0.89812022882	0.85454004865	0.906826052946	0.738719058548	0.893464834915	0.768436420157	0.927401032034
LLE5	0.836859931113	0.819412101351	0.93818069972	0.829178261362	0.939089359939	0.805728572919	0.831878026092	0.797988340784	0.928601043298	0.862388106751	0.789731092714	0.942637270144	0.927488149381	0.920984213634	0.937091440782	0.938495258997	0.924540039134	0.939415169999	0.940195887235	0.930001589653	0.867934195318	0.694617358723	0.911474345512	0.922462427256	0.92917905639	0.900452419955	0.0	0.929880499176	0.911444066709	0.951267145898	0.941648368659	0.938046769786	0.945543486154	0.939996477354	0.929609437962	0.816897299226	0.908319478482	0.939527289552	0.751882676805	0.94294988795	0.932984123511	0.944540812457	0.792909674232	0.744409471	0.681960891592	0.918483403053	0.758572689284	0.946310150512	0.811408249015
LLM4	0.83526731301	0.963021325017	0.623980593321	0.913635675287	0.580640571922	0.938213544808	0.958035709214	0.942611018473	0.553289050343	0.933312947356	0.939432411124	0.549715518574	0.565349170674	0.574002232055	0.637584467553	0.586797734922	0.678375368724	0.570364337254	0.594227229293	0.582416656334	0.857283201093	0.927769999467	0.729062266173	0.683813320276	0.681556184877	0.722972986019	0.929880499176	0.0	0.73852684652	0.644198579379	0.651650267844	0.661243008239	0.655669021118	0.670863363853	0.67453601278	0.959921965414	0.80177699635	0.646866794479	0.872901242281	0.581358028821	0.570282240489	0.572236725344	0.918823788265	0.885162549511	0.925211012337	0.545389000201	0.92323483801	0.565064752117	0.951386726517
FI5	0.802098613218	0.92484643541	0.704198638549	0.872610765024	0.711112595952	0.891576360549	0.903634701295	0.902854494221	0.711676850603	0.883897999273	0.902774755078	0.726924087372	0.695693459864	0.694841693041	0.711489735426	0.733830491657	0.64702057634	0.714529304513	0.718402487315	0.686122629114	0.807864954425	0.907287657548	0.639037250297	0.698723462291	0.65696506031	0.707576718905	0.911444066709	0.73852684652	0.0	0.732366083151	0.729597917995	0.716922142552	0.702232039706	0.681177571161	0.68158775352	0.907749768527	0.642547180336	0.72236483072	0.878206381221	0.717568777846	0.71404948673	0.71276606409	0.894983698968	0.862465775028	0.907632292206	0.750053614561	0.89282369757	0.717256433153	0.922098367804
FRI6	0.857169060596	0.959274674985	0.607296061371	0.919220471642	0.554458080524	0.93643052367	0.947076712956	0.95114995442	0.592486936175	0.925937599133	0.945010238472	0.585300223463	0.589993013348	0.609802043671	0.605063074211	0.590451063242	0.650106807261	0.568249882359	0.571591484475	0.581445070854	0.867602812448	0.940557452845	0.722257831545	0.698684441555	0.660334222328	0.791651377149	0.951267145898	0.644198579379	0.732366083151	0.0	0.591340540603	0.602490377199	0.566100360632	0.599437801065	0.604782358964	0.949891118806	0.794724432307	0.575548958219	0.924075550369	0.558910082164	0.594330789049	0.56319939962	0.93795405723	0.915921334666	0.948822628791	0.683091089393	0.937354213053	0.558151291368	0.949214523957
FRI5	0.841316264788	0.948389298407	0.600370281116	0.910057826359	0.552235586964	0.932762556746	0.941053705175	0.936163653864	0.587597065186	0.921375953084	0.932340742495	0.575427961897	0.566411379922	0.582799227468	0.593146016967	0.600517015566	0.652192697555	0.572828843473	0.583038405347	0.55923796322	0.849876228834	0.937653364978	0.723409936393	0.684109753641	0.670646189782	0.77161280608	0.941648368659	0.651650267844	0.729597917995	0.591340540603	0.0	0.572463843874	0.58270310362	0.63195534028	0.630723492902	0.940258076686	0.785666585361	0.584006618903	0.916047243169	0.562403248289	0.562527781299	0.5570071003	0.921051768646	0.905738186843	0.937649607694	0.66649191287	0.920957081696	0.548374319071	0.94200038758
FRI4	0.842341193878	0.944175900919	0.586032032638	0.90316605536	0.59969010195	0.920400434048	0.935238286083	0.933859983135	0.605575671342	0.904028717599	0.931961624241	0.605159174464	0.600066992159	0.60651214892	0.588576136129	0.612151116598	0.648607270052	0.608957942037	0.594621789413	0.577871684624	0.84881984118	0.933852904288	0.704325243769	0.682247914271	0.661284451214	0.770208105432	0.938046769786	0.661243008239	0.716922142552	0.602490377199	0.572463843874	0.0	0.604384281474	0.614384613232	0.610938385321	0.936746500788	0.788818165038	0.59876135247	0.900517581662	0.595861069592	0.611376300988	0.600203266707	0.921460745178	0.903065344439	0.933730579005	0.676900941131	0.91623001515	0.581703611855	0.93732150544
FRI3	0.84654477463	0.94986723031	0.58422472925	0.909152655327	0.572541156023	0.928112654818	0.940260170788	0.934508957394	0.59599017381	0.926155468152	0.928817494476	0.596905157314	0.58727209822	0.606905033697	0.597847407957	0.608150901874	0.638620479029	0.592448963695	0.601412826655	0.582779199027	0.854776638499	0.944738331043	0.699133182576	0.701387113846	0.635425980916	0.760144352217	0.945543486154	0.655669021118	0.702232039706	0.566100360632	0.58270310362	0.604384281474	0.0	0.605506857575	0.592182604602	0.944365725227	0.774211407364	0.558693537393	0.910348857096	0.580161006089	0.604083286185	0.588393957078	0.923936033883	0.900303174656	0.940177548933	0.681097426913	0.91989111301	0.578256683895	0.947540329517
FRI2	0.827666915972	0.949403239343	0.598843257592	0.899954823953	0.622914098671	0.920973321976	0.935107963146	0.933134720465	0.635475818032	0.918549195114	0.925832672882	0.626035311641	0.628949693859	0.626167993967	0.609226313675	0.658953600783	0.626731289812	0.632379421794	0.628145667855	0.601072360615	0.839421209616	0.933552377582	0.685915892017	0.676830500179	0.632713578931	0.754116014344	0.939996477354	0.670863363853	0.681177571161	0.599437801065	0.63195534028	0.614384613232	0.605506857575	0.0	0.571745255253	0.933813505622	0.748387166888	0.626062638111	0.905322007338	0.617387959376	0.633230700316	0.62721901766	0.919927313862	0.9022520158	0.934489323229	0.688018617167	0.918115890231	0.611452898063	0.938614996191
FRI1	0.811927941686	0.945710250893	0.60792491028	0.897495847343	0.631655388981	0.906525385641	0.931915822184	0.925558078957	0.636251092038	0.901540805109	0.919492959977	0.644522712446	0.623787698949	0.617756047053	0.60302851696	0.656771373084	0.61862657333	0.647839391584	0.638351197889	0.603192580764	0.821447614014	0.925560429807	0.68162736736	0.679685201085	0.630010904801	0.752120254025	0.929609437962	0.67453601278	0.68158775352	0.604782358964	0.630723492902	0.610938385321	0.592182604602	0.571745255253	0.0	0.932361018299	0.757016357716	0.607633702128	0.898182574266	0.632431305638	0.635756572535	0.643391313936	0.9076170287	0.885355573602	0.927204231609	0.686291836086	0.908766904877	0.626218600547	0.931526047289
OE3	0.852997318501	0.856300251448	0.932733039301	0.811636317481	0.948831172367	0.792501006235	0.763066385065	0.793838198428	0.951956151377	0.8327976792	0.842466595739	0.947361742897	0.933862010438	0.927974228429	0.935715371756	0.949707259719	0.919213102133	0.950244690769	0.949282915009	0.940733903766	0.867432039531	0.840327989302	0.913402630643	0.9108589193	0.924274460775	0.926602950516	0.816897299226	0.959921965414	0.907749768527	0.949891118806	0.940258076686	0.936746500788	0.944365725227	0.933813505622	0.932361018299	0.0	0.890359242594	0.942170754118	0.852374640214	0.954759990336	0.951152447421	0.950032946584	0.82231321074	0.861266133206	0.814115709914	0.951129228233	0.822106309246	0.948730837319	0.826315747756
FI4	0.798986111355	0.920070871365	0.761273184472	0.863705838494	0.776318295856	0.881939245775	0.897697462094	0.893743868828	0.793252326844	0.867652630681	0.889643096856	0.798227196716	0.759990985427	0.755270978528	0.766064182835	0.8067687494	0.711996462815	0.776803104703	0.797766310111	0.766802680777	0.810134394957	0.901797046721	0.673867561085	0.733917267383	0.714477506952	0.720728074032	0.908319478482	0.80177699635	0.642547180336	0.794724432307	0.785666585361	0.788818165038	0.774211407364	0.748387166888	0.757016357716	0.890359242594	0.0	0.788839662436	0.881556215489	0.794518436136	0.77689121424	0.790764889254	0.875945962618	0.858149655803	0.894061084799	0.806564700163	0.875238575842	0.789399123189	0.90809039514
TI13	0.848145550995	0.948770787279	0.591549431118	0.909777389805	0.564409503552	0.924726405269	0.938874145984	0.935488423205	0.588167761336	0.9168039872	0.929172114865	0.588057664781	0.57734955844	0.599326252158	0.586720448815	0.616960682409	0.640769932839	0.582715553402	0.595512851076	0.582267993107	0.84454800857	0.940632415825	0.716809845259	0.710418534563	0.66160436609	0.772932064364	0.939527289552	0.646866794479	0.72236483072	0.575548958219	0.584006618903	0.59876135247	0.558693537393	0.626062638111	0.607633702128	0.942170754118	0.788839662436	0.0	0.907946379041	0.580789463229	0.593010707954	0.581667015681	0.921926044397	0.899675319725	0.935500329633	0.670339199699	0.915030509098	0.574375130018	0.942301969991
LLE7	0.850634507042	0.841461336947	0.896481975328	0.834815042545	0.908503104224	0.825742857546	0.86089148686	0.81548518953	0.900016164192	0.864648849775	0.812921977654	0.900182276612	0.896212034551	0.874827825266	0.898706061357	0.911647910554	0.885445546678	0.913233404992	0.912065686433	0.893645094504	0.867234854002	0.762709917314	0.873476177972	0.880601650749	0.888094789642	0.844020776942	0.751882676805	0.872901242281	0.878206381221	0.924075550369	0.916047243169	0.900517581662	0.910348857096	0.905322007338	0.898182574266	0.852374640214	0.881556215489	0.907946379041	0.0	0.912101532815	0.904326015195	0.905866792699	0.803141314727	0.707260474459	0.768752750376	0.864751818301	0.759938405357	0.909339604633	0.848069670551
OM12	0.838466987359	0.957227441403	0.593162908639	0.917715606631	0.462220285296	0.93677362673	0.952497430642	0.94586502456	0.47402188814	0.933253012134	0.939265049593	0.48584606321	0.485052121401	0.539687081259	0.587462644535	0.490733935005	0.657749156506	0.471619376513	0.483441890164	0.470246970022	0.855758151335	0.942171668474	0.712357183076	0.675851178761	0.653095867456	0.763697776004	0.94294988795	0.581358028821	0.717568777846	0.558910082164	0.562403248289	0.595861069592	0.580161006089	0.617387959376	0.632431305638	0.954759990336	0.794518436136	0.580789463229	0.912101532815	0.0	0.462352964247	0.447390010582	0.931327388615	0.911016335246	0.946595443132	0.606328972224	0.928115129264	0.438448427687	0.949183119067
OM11	0.818581022231	0.949577963402	0.57576054895	0.909005304408	0.476949799579	0.939212651836	0.946362263392	0.936914738008	0.488624762068	0.924885794174	0.928106185311	0.475546286901	0.466896326073	0.517418280701	0.580010152299	0.49472286592	0.658978492893	0.446328276849	0.4818003209	0.482348564886	0.840900143366	0.937174232667	0.710913249024	0.672183017907	0.65777144338	0.743622642373	0.932984123511	0.570282240489	0.71404948673	0.594330789049	0.562527781299	0.611376300988	0.604083286185	0.633230700316	0.635756572535	0.951152447421	0.77689121424	0.593010707954	0.904326015195	0.462352964247	0.0	0.462538553632	0.913330715822	0.895820550257	0.934024345592	0.609911861947	0.914812879634	0.473389662835	0.945775151278
OM10	0.834579529701	0.958399727691	0.578907236436	0.907139425474	0.452961479725	0.941535357112	0.951489869369	0.938310127541	0.468851983854	0.934203227387	0.937592980303	0.462228514957	0.466586088746	0.527704586195	0.585342444194	0.472463387578	0.655103735777	0.451265733013	0.485944017382	0.480475528806	0.853687266109	0.940641069701	0.70932074014	0.674916121953	0.645316648016	0.760695359713	0.944540812457	0.572236725344	0.71276606409	0.56319939962	0.5570071003	0.600203266707	0.588393957078	0.62721901766	0.643391313936	0.950032946584	0.790764889254	0.581667015681	0.905866792699	0.447390010582	0.462538553632	0.0	0.920184345535	0.907216386392	0.940638907932	0.594242686955	0.924699507673	0.439434526714	0.951102181768
OE8	0.781880844374	0.87636757244	0.915027589117	0.801051325081	0.918058479716	0.812324619951	0.842582520196	0.737326498672	0.927715418901	0.832564349703	0.760312036506	0.924254975508	0.90663692495	0.902643050991	0.909078309628	0.927707180685	0.900259912484	0.925060860511	0.924857035838	0.913111796659	0.817954427166	0.807138914677	0.89324508502	0.899525380058	0.897915671076	0.89812022882	0.792909674232	0.918823788265	0.894983698968	0.93795405723	0.921051768646	0.921460745178	0.923936033883	0.919927313862	0.9076170287	0.82231321074	0.875945962618	0.921926044397	0.803141314727	0.931327388615	0.913330715822	0.920184345535	0.0	0.796889734109	0.789574751569	0.916946446551	0.730663231594	0.924698643327	0.803603971984
LLE9	0.841617930608	0.847637019985	0.89757909724	0.845270894884	0.900402336466	0.81460820553	0.829616075276	0.830825810286	0.890999560516	0.848516684415	0.80704874402	0.89590672897	0.880186263168	0.878205613538	0.902599404805	0.911558908025	0.879563636439	0.906782715139	0.91305981192	0.885339761331	0.868342796069	0.7526220031	0.86016020993	0.874579082385	0.87682726865	0.85454004865	0.744409471	0.885162549511	0.862465775028	0.915921334666	0.905738186843	0.903065344439	0.900303174656	0.9022520158	0.885355573602	0.861266133206	0.858149655803	0.899675319725	0.707260474459	0.911016335246	0.895820550257	0.907216386392	0.796889734109	0.0	0.732237114958	0.868064614812	0.765175706515	0.901506467604	0.864568639091
LLE8	0.855072741238	0.824493815635	0.932626058017	0.850676636925	0.936005689438	0.840170326071	0.823865055838	0.801644530711	0.932105198791	0.857622162227	0.802096243576	0.936938488323	0.928025825803	0.91791557878	0.934570652035	0.943097750687	0.921763769367	0.937105121652	0.943020242575	0.927028064931	0.863559077215	0.67602800806	0.909563466759	0.919599075747	0.912566907836	0.906826052946	0.681960891592	0.925211012337	0.907632292206	0.948822628791	0.937649607694	0.933730579005	0.940177548933	0.934489323229	0.927204231609	0.814115709914	0.894061084799	0.935500329633	0.768752750376	0.946595443132	0.934024345592	0.940638907932	0.789574751569	0.732237114958	0.0	0.918158485292	0.775923550449	0.941254735778	0.843686803047
LLM9	0.819094879863	0.949768357698	0.651345348289	0.902660620478	0.612616849496	0.928312120833	0.945927043377	0.933552504682	0.583000630658	0.924843910831	0.92570768772	0.588202594418	0.573776660568	0.607562575129	0.64882428776	0.618438228433	0.695761608766	0.621093391374	0.623936043295	0.607888700023	0.841881079219	0.917259431792	0.731243455349	0.70643868324	0.700271096952	0.738719058548	0.918483403053	0.545389000201	0.750053614561	0.683091089393	0.66649191287	0.676900941131	0.681097426913	0.688018617167	0.686291836086	0.951129228233	0.806564700163	0.670339199699	0.864751818301	0.606328972224	0.609911861947	0.594242686955	0.916946446551	0.868064614812	0.918158485292	0.0	0.905544831172	0.601259972068	0.941946820234
OE6	0.812628541139	0.80023198977	0.910864744965	0.806233573534	0.916828158411	0.768474268199	0.827603227136	0.761278650228	0.919986545886	0.840082918114	0.722535226491	0.921733294973	0.913329004102	0.89388690295	0.911121544289	0.928661265028	0.901071191291	0.923642084692	0.924629491924	0.915414050273	0.819471521369	0.782627996282	0.890195281884	0.902676930692	0.900663074971	0.893464834915	0.758572689284	0.92323483801	0.89282369757	0.937354213053	0.920957081696	0.91623001515	0.91989111301	0.918115890231	0.908766904877	0.822106309246	0.875238575842	0.915030509098	0.759938405357	0.928115129264	0.914812879634	0.924699507673	0.730663231594	0.765175706515	0.775923550449	0.905544831172	0.0	0.924582084222	0.775167383294
OM6	0.840792636062	0.955224010047	0.574998745487	0.912719443634	0.441668939351	0.933127552948	0.945027442872	0.94176153789	0.456402830899	0.930417997049	0.934894573386	0.445268306185	0.465775257367	0.532630319627	0.573398612295	0.468441497711	0.652581490501	0.44028199323	0.481925190609	0.492077538156	0.856000466067	0.939443937332	0.693957632925	0.663321149598	0.6468655888	0.768436420157	0.946310150512	0.565064752117	0.717256433153	0.558151291368	0.548374319071	0.581703611855	0.578256683895	0.611452898063	0.626218600547	0.948730837319	0.789399123189	0.574375130018	0.909339604633	0.438448427687	0.473389662835	0.439434526714	0.924698643327	0.901506467604	0.941254735778	0.601259972068	0.924582084222	0.0	0.948243336849
OE5	0.850265156743	0.826470759162	0.935295948835	0.825308675474	0.945274945926	0.805341003358	0.840552749495	0.774467272325	0.952605095997	0.837299581687	0.778545942614	0.949252464971	0.9385885599	0.930703853878	0.938282635886	0.945304549945	0.925180909578	0.949300082755	0.94528940401	0.937259450941	0.83080986524	0.830337168541	0.922525433235	0.919938144221	0.931804468831	0.927401032034	0.811408249015	0.951386726517	0.922098367804	0.949214523957	0.94200038758	0.93732150544	0.947540329517	0.938614996191	0.931526047289	0.826315747756	0.90809039514	0.942301969991	0.848069670551	0.949183119067	0.945775151278	0.951102181768	0.803603971984	0.864568639091	0.843686803047	0.941946820234	0.775167383294	0.948243336849	0.0
OE9	0.801406037445	0.865217179961	0.915882967307	0.779163323901	0.925815062793	0.802582314291	0.829278695362	0.775655841516	0.93074683104	0.846814951568	0.8029378467	0.924986580007	0.916835658502	0.910046562777	0.915084803555	0.92926922315	0.902953336101	0.926620895904	0.924743471491	0.916920358111	0.813045684574	0.853668961266	0.89641578524	0.89958831504	0.907301436891	0.905657667976	0.833318551364	0.93379083826	0.892042308587	0.93530952175	0.924304348487	0.916174475595	0.928727956539	0.916127663666	0.912176272301	0.815838543522	0.881209498329	0.924797802563	0.85088518399	0.933973550315	0.929277168038	0.928126652338	0.781172030661	0.857921530862	0.856813008066	0.922660357939	0.811072144381	0.929192960441	0.795579683791
TI8	0.820023937561	0.941348314963	0.599586593306	0.896804351836	0.576682966818	0.909541247393	0.926604081056	0.913112566847	0.607184574225	0.886926169193	0.915249086282	0.611425344981	0.581620324815	0.579313412684	0.607508847923	0.618615380874	0.613484537297	0.607057042212	0.605854493416	0.578120000437	0.82218884595	0.923077457271	0.687556522133	0.696046524153	0.636086626211	0.747537577105	0.927367156541	0.663165355326	0.707579895441	0.604452781997	0.592603324681	0.60365811408	0.605282717326	0.616146839228	0.598429794472	0.921806969578	0.765664711027	0.588462400524	0.888812043637	0.597641763338	0.587572933374	0.591850540598	0.894088472124	0.885936617132	0.920611687159	0.663448918322	0.899208642721	0.585130423336	0.930304994445
N2	0.855373046908	0.877590408028	0.909368119941	0.818752523319	0.930423645156	0.778409291073	0.819137520846	0.812913322479	0.937006423823	0.79155362759	0.812081815186	0.927594788711	0.916703949093	0.91181658157	0.916522027179	0.934617931326	0.879676831098	0.938927313338	0.936187720942	0.922484233366	0.847783437769	0.830326780349	0.884566201236	0.898817067953	0.898049537951	0.893046125262	0.833393081044	0.937740012012	0.885368553724	0.932362017655	0.922397968229	0.910542281022	0.927267542081	0.91659210048	0.902888730164	0.821084349975	0.884597168115	0.91652002348	0.830097716432	0.938015683817	0.933801844222	0.93708206734	0.81002880807	0.827923889176	0.842864770827	0.928209667906	0.816584588103	0.932064145716	0.813630139476
N3	0.855980585065	0.870229722673	0.913269041324	0.844822517825	0.934750735347	0.806130132672	0.831677451752	0.820749049607	0.938510278553	0.794459114072	0.821283910146	0.933627359496	0.916664029381	0.913938638951	0.920868161062	0.937057547674	0.892230244169	0.938309751723	0.934751023251	0.925895768936	0.866245142551	0.831158360656	0.888046518653	0.895817984751	0.906477548678	0.896555601361	0.852227675191	0.946356779928	0.890266681332	0.934911544647	0.918460481801	0.913153538955	0.925617603682	0.922541055463	0.907209404915	0.827927417482	0.876743245539	0.923993020267	0.864546466401	0.943664279862	0.933440369594	0.938232333975	0.82507674138	0.859564781663	0.843581480422	0.934298613321	0.831059396317	0.934066421581	0.837672840872
N4	0.781710151647	0.910193561811	0.801838904606	0.849676023244	0.827314496003	0.854483121184	0.881861520518	0.858803071721	0.825052893417	0.82966989177	0.859460030654	0.820068130884	0.798334667751	0.794380451761	0.809086575685	0.834545396295	0.787250737754	0.830939480811	0.837853785132	0.812245310141	0.781742623321	0.889482719891	0.800116896674	0.788709229186	0.787919883279	0.820770153031	0.898208356823	0.836744450076	0.79309279984	0.833489343447	0.816252802152	0.818569456606	0.816677449359	0.802391406698	0.780303477754	0.883323014325	0.806035829992	0.823743568546	0.889458588237	0.837430542058	0.827626401363	0.838615476507	0.856019103473	0.866248513491	0.89522429323	0.826158263624	0.87250247147	0.822212661591	0.88051553189
N5	0.801019360072	0.886289115198	0.876066584012	0.824407896955	0.902988420083	0.815104826365	0.822266904029	0.824353614728	0.90495555494	0.793567023839	0.825123229674	0.90016252196	0.884791876854	0.874674298814	0.887310528196	0.90247568935	0.848272766176	0.905911449773	0.907543477071	0.890391489436	0.794936846749	0.860446854632	0.84811303249	0.860835368144	0.852806499986	0.863688067847	0.839513169295	0.892461336924	0.845363169246	0.901796812709	0.893643042621	0.882940684682	0.887003245138	0.879197903421	0.871273725235	0.836510937214	0.853750587506	0.8915639059	0.847277652108	0.906021069503	0.8984020152	0.909980732053	0.829581773482	0.839209243042	0.832192311046	0.885023290641	0.825971792558	0.900962333786	0.843665492041
TI9	0.824013076499	0.948475691378	0.609769346428	0.899207649928	0.610785419468	0.910092000991	0.929809044212	0.92161391416	0.638405487686	0.903719552512	0.913531252075	0.644476419447	0.625842435503	0.625474085852	0.62591267104	0.651441526684	0.621264328555	0.638661620888	0.642806089581	0.621490201306	0.825946682856	0.924863220049	0.703574502168	0.694117829546	0.649902087931	0.750522250753	0.930052733612	0.661610206626	0.695434626895	0.622934981443	0.631691523927	0.625982615863	0.611822276081	0.604279350006	0.601984783286	0.930715346951	0.763041211357	0.612632148823	0.898939755952	0.633154383515	0.646586317289	0.639765931331	0.908704785692	0.898836700133	0.925426709544	0.683010294315	0.913855865537	0.636465391202	0.929385357025
SI3	0.831140481449	0.951912888789	0.620955084979	0.898069275406	0.60576964813	0.91845743843	0.931078225163	0.926671921275	0.616706830707	0.904643201524	0.919299430278	0.619207579865	0.602027211424	0.622448381624	0.639728505681	0.643677502816	0.637239295213	0.626548323314	0.627316890201	0.61403061771	0.837135489256	0.9288703776	0.688373709205	0.703029960504	0.652896114538	0.768256177353	0.933722021613	0.677601506322	0.67440870045	0.621369150279	0.624886150805	0.635049476315	0.623125337718	0.644946073216	0.626463315859	0.930452108288	0.751115360215	0.612564542228	0.91468837364	0.62308713311	0.624121453686	0.626864112548	0.912080488655	0.898945987373	0.924532762247	0.691096505699	0.923619496566	0.618058242333	0.93782230174
SI2	0.843023227583	0.952465183181	0.5645199418	0.915829112046	0.528431038029	0.930501787582	0.943101984132	0.936640576218	0.521310966913	0.921764630414	0.934628879301	0.529875073966	0.516918222817	0.565701180245	0.573757085159	0.547560907769	0.661874255429	0.506308518661	0.553688363963	0.550261690681	0.858281968268	0.943224804701	0.709297664389	0.682140744055	0.634441520564	0.770719252821	0.943805658346	0.612481770997	0.726902365646	0.568314835243	0.578735125447	0.57949078208	0.569325144225	0.617072820079	0.63538954763	0.943975178913	0.790747948131	0.591703606078	0.908245699848	0.519590319764	0.536301478408	0.517945737899	0.928578380126	0.907226710769	0.939935821588	0.639738976007	0.926413138503	0.5042413587	0.94563121619
SI1	0.835269154743	0.945399425174	0.564782798755	0.899132787998	0.560534698046	0.923819089144	0.935730924168	0.931341655833	0.563251098383	0.908071649064	0.92927277278	0.584561625693	0.569259280312	0.574824814678	0.560509767442	0.604059816023	0.612132277907	0.578280903571	0.579032072949	0.556908912528	0.841693704801	0.934371600064	0.690848228396	0.670448922181	0.633543791487	0.759618471757	0.938115132179	0.655372651425	0.675298831568	0.596707633552	0.568682936978	0.605649719837	0.563321313606	0.595359061128	0.600598575033	0.933278944568	0.762122985998	0.566794903997	0.903296429446	0.561380084388	0.569023045748	0.563778573302	0.916084069362	0.894634203617	0.930424626258	0.656450920837	0.915411411261	0.571427677231	0.941030268575
LLM8	0.842982753433	0.963556793889	0.58518564082	0.918522787189	0.460596273001	0.947417954553	0.958826185008	0.956604095467	0.454633779985	0.943717452858	0.949014568364	0.429759499829	0.470005719798	0.541829507426	0.580738133674	0.465586829293	0.672293628732	0.477935575234	0.489567109285	0.490428166534	0.864401298086	0.932326922519	0.721182276307	0.667486972769	0.667503742777	0.777630697409	0.940601102487	0.544263625541	0.740519832867	0.596294229435	0.58023301744	0.612694145525	0.609399626169	0.641911729862	0.650849693949	0.963799729319	0.806641355289	0.598457490708	0.910989319761	0.469518007279	0.466775705042	0.469946077651	0.93655892451	0.90624078763	0.941259295221	0.581154852708	0.930091101775	0.452629189318	0.958820169801
SI7	0.841331715182	0.950769480203	0.586639443958	0.908986310223	0.573700594634	0.926404537949	0.941528049922	0.932450338381	0.58217728387	0.916430215958	0.929442648653	0.583297312473	0.576816687932	0.572889313464	0.589743779779	0.600654813695	0.643632005624	0.581771293022	0.573843543512	0.560665326848	0.847419264189	0.935025776371	0.708457904181	0.680960877411	0.654280122122	0.761892558578	0.936011348469	0.654969460799	0.71516924837	0.601830539389	0.554495153718	0.572861499528	0.594157202641	0.613903338094	0.610032129269	0.943117779189	0.783834876826	0.581793720822	0.906277168956	0.559451384566	0.577215127455	0.570133055846	0.918554133078	0.898013995444	0.935057929917	0.667469533916	0.922157998785	0.555734068425	0.943238473179
SI6	0.81797270814	0.942507216997	0.593085755246	0.900874338904	0.582393237953	0.912334275254	0.928207470968	0.928725307788	0.5768449285	0.909039303319	0.924585520048	0.587065302435	0.58713107849	0.594097316755	0.590046577805	0.605035531418	0.62477561907	0.587417550645	0.590844704776	0.562833929428	0.835026041891	0.928775090362	0.686680354511	0.656196274739	0.642401178265	0.746578505688	0.930128770702	0.647903236743	0.697767800395	0.597689947984	0.571417549584	0.599621009886	0.601997332959	0.605438764024	0.614804042411	0.928862956694	0.763608007754	0.600218587257	0.899701179583	0.579549410899	0.57904073459	0.588617749067	0.908156703398	0.895700398906	0.928452842589	0.663846876516	0.908202020479	0.576380036102	0.936099855225
SI5	0.837518058945	0.944748283457	0.570845844019	0.899139006863	0.576201734377	0.919897655152	0.934107806376	0.932277535743	0.581989017421	0.911639279994	0.925626571785	0.596142097775	0.582174241238	0.591736493815	0.575346764712	0.618840554658	0.624672748742	0.587305990558	0.58862920599	0.573336152427	0.841099891517	0.939312599391	0.705574899877	0.681102086267	0.634338411588	0.761596970233	0.944962451499	0.656434222593	0.689533863028	0.594288786853	0.581238774437	0.603288269883	0.574950117963	0.608493865092	0.603439464099	0.934936702339	0.76070300545	0.584528057819	0.897021818889	0.582691402794	0.593802237569	0.582728839125	0.919589182644	0.903784378167	0.935943798815	0.668780368957	0.913232605896	0.58876707659	0.941439094237
SI4	0.843241961254	0.952341273469	0.628725814774	0.904593734172	0.605325115805	0.928235164436	0.944138331913	0.936816900678	0.622604237439	0.910675181297	0.93047180842	0.643005752906	0.625942524277	0.633036393716	0.622575237316	0.640831190786	0.632460802306	0.623382522123	0.6309153365	0.619920375711	0.842361328824	0.931867598191	0.675284415741	0.701159638387	0.635485567368	0.730655596729	0.927785594032	0.651855913736	0.685426931299	0.615095467762	0.624543362862	0.628401121321	0.609368702692	0.64054734616	0.64044114302	0.945643832472	0.758951263121	0.60669568228	0.897307118744	0.617040621289	0.62413704162	0.613250489135	0.917052736772	0.893882211385	0.932518855366	0.662177512417	0.9218700323	0.620899545533	0.943958960647
TI4	0.835659749467	0.95097920487	0.585507737117	0.906332132909	0.582067095562	0.921355321184	0.931986924943	0.920726662879	0.608068938327	0.906994781426	0.925234939979	0.607275277249	0.574698854402	0.605006577413	0.589015851983	0.612127275513	0.630486598171	0.606469126164	0.604831794176	0.596536832253	0.85183873481	0.932823643806	0.680682327517	0.694130844371	0.615972152258	0.755304793453	0.937807691678	0.652220224689	0.68953933561	0.564755774193	0.607099019384	0.597259231471	0.559178455168	0.616010861608	0.60528589232	0.931646576586	0.765009108891	0.580187066164	0.90224298274	0.581637083961	0.598638777606	0.587769443838	0.912446896183	0.891921111161	0.928755838984	0.665295261293	0.917954629025	0.579427365575	0.939943084423
TI5	0.831899748761	0.948067226094	0.587667264318	0.898807378131	0.576338851997	0.920256062663	0.933763423813	0.931872931424	0.564932532512	0.90397356018	0.926278498677	0.580982859781	0.574820078766	0.598805706185	0.589729406494	0.591250966417	0.633223883883	0.576839342674	0.59140710757	0.567017060083	0.843392315992	0.927872591266	0.687067149079	0.674240454191	0.63185570463	0.747859627802	0.93462124582	0.643306461147	0.705825383742	0.588754874719	0.565563278542	0.595654328728	0.590344299124	0.624973566375	0.623390851445	0.936939985464	0.77427367998	0.590834855325	0.900339851325	0.570925515644	0.580175384204	0.57545401168	0.912934315105	0.89086618774	0.928550925491	0.666131585284	0.914189799337	0.562353940569	0.942357326874
SI9	0.852689033468	0.948479799059	0.591165609583	0.911791552499	0.581959277584	0.931195659383	0.941574029503	0.941352305167	0.592293764361	0.913275723053	0.936893147364	0.595505116904	0.606815378649	0.611491388613	0.589122657802	0.6114411144	0.644602850314	0.598579486758	0.588892939615	0.586212539031	0.857121048141	0.938237506918	0.721247620305	0.708936693846	0.657145679025	0.779159195273	0.947262675667	0.670914748524	0.7189281173	0.582473175157	0.562864869215	0.579793691286	0.58880716635	0.610684722253	0.61022105594	0.942068019358	0.793982996108	0.584607137369	0.911205807185	0.579272779966	0.603784501675	0.588328820072	0.92745724265	0.909314206028	0.936939866374	0.677712119727	0.925648531192	0.576036330026	0.943863997712
TI7	0.852799846574	0.956328490718	0.605271720031	0.914610577452	0.590678125979	0.935225900796	0.944471237714	0.941035736292	0.613393458712	0.925020349828	0.935725724485	0.619877468037	0.599458789992	0.616899000254	0.59750611629	0.636266972086	0.649622365862	0.600720538988	0.610782382768	0.596491735374	0.859188227283	0.948426148874	0.696264801884	0.704779539888	0.638315990683	0.778063383188	0.951857433667	0.680280457159	0.691247489903	0.584199788095	0.616918652527	0.610380778723	0.560464403445	0.604154021058	0.594635448725	0.94604017764	0.766601845469	0.578617250944	0.920598368598	0.60175861828	0.61259223592	0.604509229333	0.933141243547	0.911861204163	0.947552388546	0.69424371568	0.932499358141	0.609867172248	0.949607743512
LLM7	0.836318599182	0.960302202621	0.601553961875	0.916656293762	0.533597414062	0.936033326561	0.953916812961	0.948503166777	0.476984836563	0.935535704819	0.9406856005	0.497777601858	0.509627909335	0.535754455302	0.613586063722	0.532089591053	0.679519067644	0.522063241117	0.542611105412	0.544412970829	0.857138172588	0.925841486961	0.728224832224	0.676665180797	0.669441344307	0.73788186749	0.929329747424	0.476538815443	0.742876116652	0.627900277732	0.609143789921	0.630928756365	0.616767713679	0.651693934439	0.645216531852	0.960718839828	0.802206061947	0.621124173739	0.881313721982	0.533574756392	0.5152714541	0.517938748396	0.928549783622	0.872578266351	0.922831740887	0.531205584004	0.918722063712	0.505057743135	0.95454045208
TI1	0.823530358792	0.952026259235	0.61691877727	0.893723246952	0.624415637802	0.915208083165	0.930265006713	0.926254578108	0.63105886382	0.892241095557	0.920718550401	0.627730323345	0.609126428433	0.622278625824	0.610425960603	0.643124027714	0.580225355174	0.631550544201	0.633119137041	0.614326165796	0.832607508888	0.925342379849	0.680702729438	0.689808547961	0.662752438677	0.750774452822	0.931156483204	0.673434402168	0.691391654493	0.61582169295	0.609937111437	0.609455822824	0.616953854989	0.620268639402	0.61695580717	0.92823436287	0.768141637507	0.607679135358	0.896591807387	0.624797302589	0.630579988544	0.621149517916	0.908951205855	0.899755751348	0.929108987852	0.683262394004	0.914574971801	0.62321105295	0.936953945032
LLM5	0.844957801175	0.964859416076	0.63446188296	0.918315585474	0.559832889328	0.941659147241	0.957738434629	0.956075658406	0.526333373791	0.935126040447	0.947593072169	0.505709215317	0.521703307992	0.57700063655	0.643738551584	0.548102913124	0.68820430642	0.555581838631	0.572930783803	0.568964947291	0.862688810052	0.934263597775	0.739847621618	0.687527834603	0.69081688719	0.741065197373	0.933960194765	0.506745723355	0.746225273057	0.635407237503	0.647599837786	0.651317765489	0.650668563738	0.675510646729	0.675678028703	0.966429809407	0.818303714552	0.648507536227	0.893352569758	0.544848133584	0.54992890937	0.54567464493	0.930478718313	0.885746999276	0.935719131364	0.54538752112	0.929129948107	0.551284769626	0.956059756297
TI3	0.820786577817	0.954410319736	0.641677380926	0.894124835113	0.643371199172	0.909424655842	0.931675377751	0.914174868697	0.659524988872	0.900751568771	0.9109471971	0.666282646557	0.662624022203	0.649067475372	0.631650064237	0.652375040048	0.621062876427	0.668599034198	0.658436708588	0.635854521783	0.823416584248	0.919042756136	0.674918679632	0.690449492616	0.653098341983	0.750904686301	0.92329140941	0.687782231447	0.708798865055	0.647247671993	0.645824436755	0.629667708534	0.631427349883	0.634656317488	0.626957388332	0.928035977627	0.755820061569	0.64745605361	0.890147304926	0.652496988332	0.672327105943	0.654134400034	0.891115906847	0.888835648556	0.917784982175	0.675528469117	0.908101887923	0.645010038946	0.926363037581
LLM3	0.826070091049	0.944985893178	0.559304191644	0.904058144971	0.494627253677	0.933761215049	0.94066403076	0.942578990254	0.463528880836	0.926815686914	0.937487477124	0.48876400335	0.482727326783	0.486207475305	0.565323296836	0.532155376504	0.640879791345	0.498030459698	0.489660777638	0.498812470047	0.840375623413	0.928788908785	0.708155589396	0.648646436794	0.631859442428	0.772777908488	0.935900508514	0.581401570104	0.701848066164	0.574774891997	0.563071760121	0.580578194598	0.570530887531	0.616294195226	0.610082272111	0.945676411865	0.780930973588	0.562743338874	0.909704684132	0.499640451789	0.490932605853	0.482209794835	0.929584253373	0.894513007165	0.937083278832	0.593318772409	0.91995028327	0.500939444523	0.942093150898
LLM2	0.825014028203	0.94895957503	0.58130483451	0.910312782778	0.474266887101	0.940270309838	0.949735383885	0.945106698044	0.455919521056	0.930467491129	0.938625656461	0.465531564793	0.460945324304	0.513608681235	0.594135346044	0.50590665408	0.677712650004	0.460528936426	0.504239630341	0.500683928796	0.845834809426	0.933049922273	0.721960829356	0.675280983512	0.658886584996	0.766213073313	0.933157773533	0.574402124862	0.728210343723	0.589449943215	0.568751081512	0.60857495597	0.598419835446	0.642667354294	0.634634717955	0.954806256915	0.788717815987	0.593252033219	0.914640995916	0.482232815487	0.454405455925	0.463839695203	0.930343688865	0.897709880865	0.936859992039	0.605551858291	0.92686697428	0.470609865441	0.951247201049
TI16	0.82522453525	0.94922324944	0.617969244086	0.906945275163	0.598195804537	0.916627434634	0.934467855975	0.924995396105	0.627157520659	0.90783935079	0.920521368221	0.607717306604	0.615824502303	0.636683206354	0.617959988104	0.618403207258	0.649368283939	0.622466052201	0.622913800727	0.605610458848	0.841911244278	0.925734800062	0.677061355088	0.701676510316	0.658670463302	0.748483303473	0.925829952603	0.656646072207	0.714715942824	0.625898540856	0.611168632329	0.594960204327	0.620567145749	0.634034594395	0.634766441606	0.936544318839	0.77544710014	0.620594597233	0.890050720538	0.613951794595	0.611762764856	0.603828227061	0.903147102841	0.879646111896	0.92540343677	0.664911162955	0.910247386782	0.589872825305	0.934125117456
TI14	0.831869748132	0.944003581723	0.594156387137	0.903289008166	0.591027633597	0.91813192846	0.929213311897	0.926673068375	0.607913540551	0.906288949943	0.925119847421	0.604829112001	0.59493465237	0.594798765126	0.585288349705	0.617491881924	0.641560130276	0.594593615634	0.598630229003	0.591017762899	0.8421003628	0.931655132604	0.693633689277	0.695842392646	0.637763112516	0.75088392717	0.935273843605	0.66161322754	0.70632952639	0.582325460879	0.574659653783	0.596149306168	0.576673538834	0.615658088178	0.615662916158	0.931862061348	0.767455890141	0.577123153396	0.898742647711	0.584114575813	0.611303091771	0.598520076005	0.914733821618	0.895531045969	0.93041319183	0.678754956966	0.914707980715	0.593072819681	0.935803098686
TI15	0.836191118936	0.949417514211	0.585088992186	0.908340801282	0.550908186005	0.928019621949	0.94168691035	0.942126134693	0.554662778797	0.915553227172	0.936824219156	0.559212799666	0.564211468413	0.573764599115	0.590709352696	0.56972244888	0.66138296527	0.561741997666	0.556467931594	0.557771093785	0.858326835666	0.933644276083	0.716861450579	0.67602434178	0.654328449788	0.768574422338	0.94103470619	0.626659757754	0.729822484764	0.591686429915	0.559210354233	0.584550527917	0.597911246838	0.628142012778	0.640887668567	0.93748141928	0.796154629777	0.596833257037	0.91161562221	0.543242429388	0.546042975004	0.544422450213	0.925803271504	0.909850650114	0.938624421157	0.657479285723	0.92491584126	0.542425327344	0.944984715584
TI12	0.81775431117	0.941393974078	0.627749306044	0.891674848407	0.633163806302	0.9165569018	0.927172654675	0.914603996001	0.64442579071	0.907588939111	0.914753358035	0.65723710071	0.63979194957	0.619141365961	0.634010961095	0.672692368905	0.599513891609	0.652050084387	0.654329358303	0.627008852101	0.825755482746	0.928361058829	0.656237924775	0.67145966453	0.627857945376	0.720387288625	0.924995112962	0.689172747076	0.661395805054	0.642929318583	0.645016060088	0.642109465155	0.593562532688	0.625566917502	0.602393735407	0.928420464419	0.724525304064	0.63286304316	0.889401315541	0.635203717526	0.645909725962	0.633108379493	0.906191080214	0.885295632098	0.925259173498	0.69946852254	0.908555794901	0.655515318093	0.931313662642
TI6	0.831650232968	0.945783394086	0.626283665382	0.900249587936	0.640104954205	0.916321070299	0.933396286069	0.926527115151	0.647082542882	0.907737918052	0.921935029946	0.651931809333	0.642907017863	0.649588715923	0.609357520598	0.664085077478	0.639856414954	0.653858692251	0.652252568594	0.622626668348	0.834853847799	0.932488303996	0.693660574992	0.705043752949	0.644580499073	0.766239615079	0.936411406006	0.690424973226	0.695627964818	0.603137652734	0.621969084943	0.623060794115	0.582437222751	0.606590012906	0.585800565376	0.931033195083	0.766637697474	0.616259425362	0.901989760784	0.640513478119	0.651789364426	0.647331916671	0.918030553371	0.899821601961	0.932406773263	0.698447719828	0.913511645528	0.644222031165	0.934032890563
TI10	0.815088851608	0.94768586632	0.639154326815	0.892978801344	0.646945415978	0.902134480101	0.916726901469	0.912025232868	0.6574363179	0.888483439761	0.907823419814	0.661053167525	0.65268704255	0.647457965212	0.643799035304	0.676641958253	0.606641100877	0.679911129728	0.675466930548	0.631182177401	0.821531495603	0.922861240962	0.676403042408	0.698879663667	0.640111406646	0.760611768202	0.924665151667	0.711146897145	0.697252845178	0.642128783686	0.646590361234	0.632871696079	0.62524175282	0.610341934467	0.621477997041	0.922545301526	0.749520088934	0.632148558817	0.890554883624	0.65461652386	0.662807426907	0.65827660232	0.899386908977	0.883701238461	0.918507350822	0.7025201323	0.90640654188	0.653398612705	0.926209012223
TI11	0.821602825791	0.944882473588	0.591371161161	0.900028229457	0.617486950266	0.922771106359	0.935549767843	0.932401306501	0.633129227016	0.906683924108	0.928098552131	0.651584093992	0.621453567939	0.630379882206	0.58712669343	0.654410662171	0.654895262689	0.625338369937	0.629119500268	0.61589674114	0.844692796419	0.9311340395	0.707273608106	0.698077251644	0.661755433145	0.752960022489	0.934705717918	0.697224052866	0.701091015134	0.62728790158	0.617138509164	0.61196267209	0.616454958501	0.615314792613	0.60289979803	0.93555998676	0.772850767708	0.628933172904	0.908941962871	0.632562844692	0.63105298864	0.623328432888	0.92075684493	0.903370781006	0.937220568141	0.688951479561	0.914226381823	0.625975064843	0.939992541102
[truncated: 32 more columns]
