# Supplementary material for: Matrotrophic viviparity constrains microbiome acquisition during gestation in a live‐bearing cockroach, Diploptera punctata
Source: Ecol Evol. 2019 Aug 22;9(18):10601–14. doi: 10.1002/ece3.5580 (PMC6787804; doi:10.1002/ece3.5580)
Supplement: Supplementary file 4 [file ECE3-9-10601-s004.zip › Supplemental data files 2/bdiv_even/unweighted_unifrac/pcoa/unweighted_unifrac_pc.txt]

Eigvals	81
5.473872132067565	1.138785596515498	0.6981520732984188	0.6819208199800675	0.5293916467365464	0.4586433982328721	0.4274068365186226	0.402487093769487	0.38150490945825155	0.36520467803796786	0.3501687201902168	0.338318159440969	0.3327073217974186	0.31888298819964395	0.31389438154971033	0.3079524024998509	0.30135827817307886	0.2970225171289882	0.2945233449952735	0.2890562362356578	0.2840478319108171	0.28217225157047043	0.2732181610916068	0.26414834938463577	0.2556218461248182	0.24929403412144188	0.24753932532562925	0.24333327132969315	0.23633148538239768	0.23434904314397864	0.22789357233141877	0.22487521656122142	0.2193095411697752	0.21421481866821462	0.21030612410161795	0.20676658075178264	0.20564238302424548	0.2014681288718716	0.19849977630182122	0.1968518419006588	0.18952605366386974	0.1826184675984937	0.17996356745001818	0.17547334304308376	0.1747259689291056	0.1713154535741755	0.16904661382230432	0.16562685544439618	0.1633838460794588	0.15977437297797886	0.15706518027651242	0.15441862647280566	0.1529189099392012	0.15185845931024314	0.14739224769812506	0.14642272382729646	0.14424359638082881	0.13895612702461496	0.13798875385330908	0.1361566763475613	0.13440888612347923	0.1330040567291405	0.12983793617554626	0.1237268318067201	0.12204279760281353	0.12044865562502387	0.11907448021391986	0.11172734938203366	0.10967386723819818	0.10733704694736708	0.09943107443296922	0.09700427243691823	0.09549151693305535	0.09302192077169745	0.08903187934526333	0.08807329697627632	0.0828275575007666	0.07801220037365368	0.07719025886255251	0.07400468178779768	0.0

Proportion explained	81
0.2313420145270911	0.0481284450305239	0.029505970031147962	0.028819989293861613	0.022373655627134243	0.01938362554637655	0.018063476127551017	0.017010294147776786	0.016123525025183768	0.015434629069442492	0.01479916505148245	0.014298325329460822	0.014061194747611971	0.013476937551454972	0.013266104290422442	0.01301497869404264	0.012736291510821694	0.012553049434600751	0.012447427033836861	0.012216370859418978	0.012004700890132135	0.011925433321603948	0.011547006993830787	0.01116368994493956	0.010803334716792689	0.010535902679454095	0.010461743499638111	0.010283983226626025	0.00998806705846318	0.009904283190288273	0.00963145591437338	0.009503891278665827	0.009268669387069559	0.009053351356518061	0.008888158371846344	0.008738566808634659	0.00869105489006213	0.008514638572424566	0.00838918721974148	0.008319540641418977	0.008009931178901716	0.0077179961761599265	0.007605792249232497	0.007416022094775754	0.007384435855827969	0.007240297397027856	0.00714440952347631	0.006999880427207059	0.006905084222149973	0.00675253722095389	0.006638038730273472	0.006526187544543893	0.006462805091367626	0.006417987313587893	0.0062292320108107676	0.006188257066566888	0.00609616070018964	0.005872696617890234	0.005831812568564655	0.005754383558400807	0.005680516777874245	0.0056211445356457	0.005487334923467664	0.005229061591252366	0.00515788932857163	0.005090516177046301	0.005032439462748206	0.004721927999083333	0.004635141774544531	0.004536380842497611	0.0042022510776531085	0.004099687252799431	0.0040357537342028986	0.003931381301443657	0.0037627503580516413	0.00372223783401359	0.0035005373798069036	0.0032970261556539717	0.0032622884781171447	0.003127656575850414	0.0

Species	0	0

Site	81	81
OE11	0.26015477956352895	0.0257790639208227	-0.06431235711479319	0.237444023581277	-0.20366105335308637	-0.06480160486968721	0.1795694045336752	-0.06436182149629865	0.025664442590154758	-0.022219213876287853	0.059335639447177034	-0.014318163224499098	0.04448155684239844	-0.10605701539409382	0.032969152381417045	-0.08624953382179794	-0.03345714263158335	0.04386278220203087	0.08723026735024421	-0.047528607710474874	-0.0940196604785366	0.07248397373176083	0.0009085872533198004	0.05655389064131725	-0.15045782756999132	0.03054875608416867	0.1296093456292134	0.02601813497576534	-0.06518436318104397	-0.042382205827854284	-0.15144881794388101	0.1152670245654212	0.05778308521305265	-0.025041883207620824	-0.026952698107784143	-0.11864048510673339	0.034173420868309407	0.002872472129505946	0.08499379291114369	0.044082973248389425	-0.020641139132668268	-0.004694145819173658	-0.020981131550604944	0.022259904611487153	0.01598721550232841	0.009575254323091012	0.003245624990422669	0.018974485619016237	-0.038466661584501384	-0.001359782138650839	-0.0002824866774148676	-0.009382030174781834	-0.010130085562786264	-0.007100063289680035	0.011321336242775924	0.004939093860836302	0.025997739501559265	-0.00256746310664935	-0.0018828187229846876	-0.011712834696640247	-0.004463394896977425	-0.004440340425834889	0.013841476334008927	0.012458780479847904	0.004702202326474468	-0.0005324817923611693	-0.008598100380696024	-0.0029609670371274987	0.0017465319637233086	0.004544359027735551	-0.003346167930474594	-0.0008943192378737505	-0.0030314379693304615	0.004070822968497952	0.001443034040091136	0.0020110685810883775	-0.003664652972913796	0.005806354295495495	-0.002749528005403196	0.0003513592475628173	0.0
LLE4	0.4123018625424617	-0.08761802686317105	0.031231586414830426	-0.14331206680917205	0.07321853832240498	0.2999714965092053	-0.10435147678058504	-0.4009955360978291	-0.08532283236666263	0.025269427422982885	0.024658174240939378	0.10148823387647016	0.09422153201190521	-0.004772587919558492	-0.09299762094476807	-0.021620265673346482	-0.12487845184319132	-0.019363611566584723	0.07793095535071373	0.05853327012684399	0.07221072518298659	-0.019516091314941936	-0.039887254767142194	0.062467737140308864	-0.01886384306644407	-0.022049309739583096	0.0656823105810467	0.020116475210624922	0.022954314604376587	0.025776154007073646	-0.06276159772154598	-0.0004118463165771175	0.0022658014232142944	0.01599054047206201	0.012396611604777558	0.0056459552674678086	-0.010307688331290669	-0.008403065085341941	-0.01161398187237253	-0.00783811787400761	-0.003659274435814061	-0.0011589379198429252	0.0039637104140120925	-0.005477531838174997	-0.002010688228280679	0.001050162205550138	6.612774829355879e-05	0.004029180112729459	0.0062727932224940315	0.003178098179212859	0.001998598081228777	-0.0004373457421023543	0.0010970494330833876	-8.698881166363966e-05	-0.003946729825959527	0.007812175729414944	0.005481362944725158	0.006564044932996776	-0.006704238783222844	-0.0033384893827346188	0.0031534814027753904	-0.0021633247196844573	0.0011246915940774647	0.0021403729857434723	-0.0010748098681881086	0.0038602333763664235	-0.0028739829846451057	-0.0026869272026257746	-0.0029688056669400264	0.004959131606682013	-0.0015754406499853691	0.0003506669744824695	-0.004566745976220752	0.002785837904230028	0.005052245482092422	-0.0009351702961362852	-0.0008811932921374576	0.0013140839194679386	0.0005856666332048731	-0.0013191815190123572	0.0
FI9	-0.16963770395909555	0.03774231336308995	-0.02478957148959046	-0.035004799299292406	-0.005392713188925696	-0.006547400592454479	0.005106501573641362	-0.01142763827932892	-0.02287944787935675	0.0032301410039680006	0.0464251609191964	0.04546266655666698	-0.0071891153685792585	-0.03251073801140779	0.014423093859420665	0.03763494268703741	0.10347302842990293	0.06858991572996155	-0.01776157950351308	-0.03184790373127011	0.03111099977437025	0.017012111528679055	-0.059275006628148184	0.03987109421626006	0.08090625607887728	0.009218946863032196	0.009358757546075179	-0.005922516909558161	-0.07997636986665452	-0.09082528318505498	-0.09181372262750147	-0.07647390185482564	-0.019629908609914683	-0.020089152701951152	0.11059562649961613	-0.03875057694182029	-0.028257090861366973	-0.003367964586257944	-0.03245097923813904	-0.003177017609311352	0.04625763642483631	0.04944529694935368	0.07593433739924861	-0.02642915755091427	0.042002947934418645	0.02474415371492537	-0.027336000919265753	0.02830692891005329	-0.052905335677980475	0.007475907499143357	-0.008182310636309892	-0.003165200223320046	0.05160924121868829	-0.020974044947834315	-0.06257354946361303	0.04734657972463582	-0.08466120434601904	-0.03099723904828508	0.004432638261714438	-0.02732056097658498	0.012911588549238077	-0.023910257938981588	0.06336755691071849	-0.13936448288122222	0.017277369349343284	-0.04572477839529583	-0.08300865799524508	-0.10998636242591853	0.013926106348648147	-0.019669783476207337	-0.0036380921225931686	0.04038244929552463	-0.03361598052890932	-0.009304940833462045	-0.006548571305543826	0.01918726392608202	-0.0025902539814633154	0.0062651238330416895	-0.005911544574306	-0.0014178258904562534	0.0
OE12	0.3845635295630836	-0.010854923600772086	-0.12337281743891404	0.10263381744878515	-0.12228321668565413	0.036085790959026504	0.17548804624438782	0.035598040075344756	-0.034339458808650296	0.19149983575645257	0.17933404106933956	0.17618165727553603	-0.1998368972837883	0.03476073352651195	-0.07274719760400362	0.1068042317281056	-0.07936323832806155	0.04210328292294138	-0.18096221887368	0.10501692532617672	0.0584280988042609	-0.0016648119426998472	-0.032141848119036656	-0.025160908426236205	-0.023592533405003255	-0.11271488856570988	-0.008905788014011635	0.08807684589876484	0.03369894233533857	-0.01977253533771375	0.0759451248202419	-0.036387326053573886	0.020795251520164086	0.02358777507293039	-0.018414421648495403	-0.024969583465560788	-0.012742468779428823	0.02547223679434291	0.04411741198389747	-0.005612963206350013	-0.0018270176652174484	-0.017702265076858712	-0.002208209080902915	-0.0015648114770950288	-0.02004165954508808	0.011276298233138504	-0.006886791291946552	0.01401065944375924	0.012480416410032233	-0.002860253704172603	-0.0017108747070379644	-0.004548414655182031	0.00039015281428257713	-0.0026469823523123472	-0.00711691280572379	-0.0028226903591018738	-0.006595735678438914	0.00974373477316925	-0.005188739256070406	0.0027271952892026826	0.00336137479312019	-0.001678952366616873	-0.007859901012235965	0.0009486854364490154	-0.005898783860686568	0.0010229016636562622	-0.003564984452926852	-0.004946186625424479	-0.0016083226628754031	-0.005899795305972854	0.0063487444732913765	-0.0026869915654631764	-0.0041888466560084745	-0.0022074700476878224	-0.001847514377712763	-0.0009089449397396351	-0.002905058921847811	-0.0008278334605451996	9.94330856596185e-05	0.001543882428471521	0.0
OM8	-0.2311531339624506	-0.12902335771201134	-0.03579881854710817	0.007240313654906538	0.004069147665007609	0.029850003265528304	-0.011276700081730604	0.022880224357459837	0.06178744279699969	-0.024743548120427613	0.006947312852849877	-0.01900628581770344	-0.012292256762939503	0.03749140354542455	-0.0014863153937440974	-0.002664257758108098	-0.011731772511348776	-0.017679258807144	0.022618268848442244	0.0176467250492866	-0.003056679606414305	0.005292641848346158	0.006002724216371337	-0.008776034059470287	-0.0392308505019965	0.0099713460443076	-0.0015019372248820855	-0.03051179232089932	0.01913801851743429	0.01914290466665194	0.01793299984778957	-0.027746297027464593	0.019676859255855127	-0.017711880665260752	0.05034021777606428	-0.01981678957470077	-0.05463521229906265	-0.024388525111256002	0.027922038466061096	0.022699952892841636	-0.029200555407118103	0.024171437307899928	-0.020175915672566432	0.04251822950178731	0.01483667943890076	0.007171910364075525	-0.0048442700785556	0.028975558421200084	0.01769288930176772	-0.04292300209563903	0.008726634592372492	0.02816446450858659	0.010860281071186136	0.012753795871146658	-0.020361955490594226	-0.007904359934497934	-0.02220372241580257	-0.0013511368878432355	-0.008781206755346044	0.0008281301763878474	-0.014185956091656748	0.0048585631195081	-0.002190014248318998	0.011380956401694214	-0.012255107821912171	0.013052772520942123	0.023744147492031988	-0.11043439084324695	0.016649847968648903	0.14031189463002655	0.07858690502851713	-0.13344517283483473	-0.05847393081306767	-0.019293784023681367	0.04724820332549551	-0.02813266180376148	-0.06490622754689096	-0.04354954650906206	0.07811138852733358	0.05544895820644577	0.0
OE2	0.43621616943735625	-0.00853274411735404	-0.08876718198513037	-0.031294382857576436	0.13539506419149824	0.01573797627277929	-0.04483594808094893	0.11673604531719248	-0.12828153637152767	0.0199904905704615	0.17883254851695102	-0.28136183006654025	0.04337163483399799	-0.016441512479607307	0.10109466032183966	-0.13248838374962044	-0.0015076991249818976	0.12970080345549362	0.06788513188161313	0.15202657122468904	-0.046376942223118604	-0.11555028658975044	0.006957969219115854	0.04499047480096371	0.05230804349369745	-0.15355559501057778	0.019761680636535085	0.046637577284321975	0.06326084384924034	-0.02615486281132106	-0.03418936020077535	-0.05106208382978108	-0.0034892727796562435	0.042527038024672274	0.02457337563083641	-0.005185112258918492	0.007442863380450389	0.02774279558141129	0.012408726454542584	0.041801735908672984	0.0032530946156642065	-0.004114791407309912	-0.01280528698106445	0.008185824113636867	-0.004507154837562216	-0.011689358980520778	-0.010728760494493821	-0.0017849532162371891	0.0028177151395438822	-0.008380190190577777	0.002564767226382669	0.011069973784307133	-0.0037354743819187908	0.007121420178459366	-0.000980247657305142	0.003944109687304659	-0.0036160271235038794	-0.005321330266933932	-0.0023309211198897094	-0.005444265932066314	-0.00484276552628825	0.003508145050596531	0.003165349434880164	0.005496658096667862	0.0030157348938295607	-0.002234407240840446	-0.0016457035804544775	0.008469254786550397	0.005828017211607723	-0.002766952617442943	0.00328588853625017	-0.004598075379588682	0.0021890832926978214	0.0030949562165768396	0.002147409459533909	0.002190925117355601	-0.004111148280457515	0.0003324885436872255	-0.002180759529887464	-0.002575624824528174	0.0
OE1	0.4308030170650189	-0.014116022907029643	-0.10235113867523446	-0.0656564907925532	0.22522585478402282	0.13849183432956189	0.19168872739927453	0.13951309293401018	-0.15495810321639467	-0.12667597313363535	0.03131535678963911	-0.06843257455537852	0.05007306484241968	-0.023377681872911622	-0.12940739320143985	-0.024394219510419157	-0.10405810830588653	-0.06526494937081355	-0.08835011663450136	-0.26439191332521544	-0.00472485985115845	0.1242264823708591	-0.047060886003338374	0.028527507726022514	-0.016076158914452552	-0.056970768453862654	-0.02414952881085327	-0.1008366353245132	-0.04939771872502029	-0.028391463242010636	0.046024735942419265	-0.012964816762174971	-5.392249473172128e-05	0.009709796564741168	-0.010522414374837984	0.0048380158555699606	-0.0019353561345487995	-0.015051134278028245	0.0028503170249652996	-0.009362378434862737	0.00835891450776902	-0.003027033974808215	-1.4065339836832498e-05	-0.0030928759629009137	0.0030536113123686972	-0.005497699161254139	2.371280512668206e-05	0.005706329052156215	-0.0009936199280590513	-0.0037006193113718563	0.008486985001010076	-0.004728161198878395	0.000662798396297658	0.0009161013968718737	0.0029051966867369864	0.0056664810648410545	0.0033416355576354165	-0.0002438180535588625	-0.004295683294105397	-0.001439568691454307	-0.0014040558662750551	0.0017364826297212592	-0.005936318133377105	-0.00014109221625652457	0.0035168996484427166	0.00032040374114431224	3.958491290201848e-05	-0.0029685604618412	0.0018722412494380665	0.0006482056912693178	0.00020145888289012297	-0.0012261201823825301	0.0036260338505462062	0.0010178543075981198	0.00040853356133831224	-0.0020180321623448376	-0.0016579288540175857	-0.0007634629752197039	0.0025675324640931103	-0.0002207171474336647	0.0
OE7	0.45989634475208196	-0.032530021136265706	-0.12179647427173021	0.007205928604569799	-0.15441969130158448	0.054204086235016644	-0.1347344810165905	0.10500281264631645	0.029823527319253577	-0.11878739154409838	-0.18100032270531977	0.08522293500905306	0.07237381421208441	-0.030661543667356937	-0.08919120923731433	0.08285264901698743	0.06807840929121721	-0.08503134228971115	0.012787935366525498	0.016082628981737797	-0.09801122129050055	-0.1449964128223181	0.02440748722991617	0.08733849957820827	0.04726894003747362	-0.18158245054421412	0.07656995215816972	0.02839265467814797	0.021519931247354632	-0.1615403389378365	0.09102988331441562	0.07841565544498079	0.000235624201924272	-0.0781646275663524	-0.004784040143993611	-0.03540281788481609	-0.018780761331419527	-0.050227718706035096	0.007683750458401368	-0.02104933365519464	0.016753915839066914	0.0045676776983755545	-0.0034241959986383488	-0.004033749214686432	0.005110730927785757	0.005429526537910798	0.008493384462342563	-0.010928920880340249	0.0030044430308546607	0.0009806926015476826	0.002088210731795452	0.0018840548185726166	-0.009088196230660326	-0.0009678729721912944	-0.0004202460957272848	-0.009820800428871271	-0.0016893184822339034	-0.0011156651800047462	0.006412078267847756	0.004888706837125461	0.002910996858243802	-0.0011718532167078603	-0.0014314178378864956	-0.0006346345250914691	-0.004389170264320704	-0.0026323902705046864	-0.004165461754624844	-0.0032467351555146248	-0.001099106161308933	0.0030708176468698073	0.0036880533815646503	0.0036293052054394053	-0.0008544773603542257	-0.0002516223606593213	-0.0009740833115463631	-0.001042888634677199	-1.7700690705426187e-05	0.0014028975744073324	-0.00025720442542246795	0.0019904344741270624	0.0
LLM1	-0.22646908313560768	-0.1714757252541323	-0.0034347708294807724	0.051010716589955936	0.026063451969031735	0.017381575640920414	0.002572692539804702	-0.011815176040221318	0.014565166199202832	-0.010992183823887785	0.017675850475669167	-0.005543812496952912	0.001438402102891534	-0.000770864381317528	-0.007961401453107676	-0.008100271666717356	0.013258852520781813	-0.008891818411268078	0.018081642884023693	0.000674387901901241	-0.003786724490913653	-0.022485424357282978	-0.014705639860633212	0.00047601239187121055	-0.007582906680928475	-0.0071273967418209365	-0.02198711085296526	0.016002677184845042	-0.023494176538836863	-0.007620314701540658	-0.01242282369410121	-0.03046525516512256	0.039906281456341716	-0.019449038566907755	-0.021483286104596024	0.007209461882917837	0.032326633682040834	-0.0002921847343871599	-0.009304820977474872	0.01223694178871836	0.02432416298641767	-0.010295277675109842	0.005415044821523716	-0.034014643586344456	-0.003025332721861987	0.029524586457043055	0.04902457798320998	-0.02442879980114425	-0.045331991134222344	0.04628483108799592	-0.04489241474030599	0.006472475077491866	-0.01168447250848193	-0.03522728228318769	0.014385299841465533	-0.031138666193207414	-0.0071048999580357415	0.024129561539842585	-0.00582604378514661	0.06657224958262431	-0.009008933503080465	0.03295800678216259	-0.02731051816496663	0.034505067505445325	0.01346119424106468	0.007454089684181582	0.07900643142223295	-0.11360289333060215	-0.001986949150278226	-0.08981190764970914	0.02256200439757428	0.032041798335467685	0.08733496225039562	0.037279776637425384	-0.09432404516231767	0.014803804973787154	-0.03398279639099265	-0.14161303943871664	-0.011188283304643346	0.04645591294171146	0.0
N1	0.38482395027215593	0.06789537253343542	-0.12915412482379607	0.04219713728255423	0.2193671380517259	-0.14816156254428792	-0.08044288140228907	-0.1179659879707381	0.045867477158481336	-0.15970238160190775	-0.007582246511133451	0.19428296327080696	-0.21911435505623406	-0.0034573101481592482	0.10322377582393584	-0.2816550413374212	0.07234389032832089	0.007151639684133308	-0.05613648801750977	-0.03162161970991117	-0.0011215444718087918	-0.06405580551113266	-0.012308141121476763	0.06531275278826071	-0.037481767049183566	0.0032814973302198545	-0.041450461668758806	-0.027072277400422066	0.007255145776851807	-0.010033980626660402	0.0494354113606049	0.006051636047818199	0.03672847236948527	0.00038599618809988793	-0.03388708638743244	0.021526226172647628	0.013391640869469212	-0.010265954956612328	0.015674267338742918	0.000323148993026103	-0.005890382283570391	-0.00839384929535739	0.015477457904834492	0.0014236230327195167	0.000261385895670097	0.019619544808477697	-0.015166018727004573	-0.005982973504895582	0.0010709373951781228	0.0027453161928115166	0.004023524062879264	0.009013370114553339	0.017084377617948857	0.005925864511886069	-0.017579740286536062	-0.0030176713536151922	0.0007648647037365794	-0.0019337199439083477	-0.0012800136912062728	-0.004582423295481382	-0.002178150699337824	0.0014100395447301404	0.0008771259518668892	1.3101505462808486e-05	0.0005207379074826278	-0.0007880754344541303	0.0001843197253204819	0.0009728898290702621	-0.00673781427856294	0.003349974006472222	0.0011458868105945238	-0.0023339952341991203	-0.0019622297046936977	-0.00014392069950454643	0.0017066922124827296	0.002668181802460336	-0.0017756150400498464	0.0034458423045208176	-0.0007499456956015736	-0.003883643307181517	0.0
OE4	0.453630025845724	-0.04744704534255565	-0.078444648064297	-0.002080857332886924	-0.17052775161909653	-0.004483698734395719	-0.16729876183096612	0.05924173352498664	0.035190201410488155	-0.1376763998679125	0.0645131962430873	-0.08586454753748406	-0.0802153651241021	-0.03642417997095487	-0.1583657687022434	0.04355479071961395	-0.03947105279088224	0.03808710744611003	-0.19341880408749096	-0.027767340998570724	-0.06386504526749216	-0.15979025802912697	-0.07362179928948333	-0.0215448969496841	-0.012977790194635472	0.16256282169305203	0.028767713985177672	-0.05096792137992758	0.04756532691627643	0.11919140546430602	-0.16043164510944577	-0.00686319859362507	-0.039386319815501954	0.024626173927834182	-0.003182271122619245	0.05225883535137799	-0.00474364745452213	-0.005606552260745272	-0.04609719046257349	0.0017520083483729542	0.009367155334722665	-0.007333868258223698	-0.0032779657018760433	-0.006778260151556621	0.016800217100247403	-0.007981972136938067	-0.004838316884266791	0.0060371332486512915	0.003640855392299789	9.862307653797594e-05	8.531646056654057e-05	-0.007020946247748397	-0.011396443849549484	-0.0021678363676401725	0.006828859529577195	-0.006241387579180587	-0.002970857308502073	0.0036336681691635122	0.005196719424063228	0.0037766112120178478	-0.0009505377990153159	-0.004494102517805851	0.0008067910424436279	0.005558620351379311	0.008615412610088469	0.002805911482709825	-0.0014710890020474259	-0.001594956837902571	-0.00107885007892762	-0.004032824555151202	-0.0009146117112651113	-0.002052918511640485	0.0014082745573225585	0.0029489463816756416	-0.0010576737838642793	0.00020758344210654295	0.0005729771171055386	-0.0001630373562510748	0.0012119536653612537	-0.002764571813629727	0.0
OM3	-0.2239769614401647	-0.18259069540883643	-0.03234986643926686	0.05681413581497295	0.03710049070892112	-0.001125190734330385	-0.001126662321930023	0.010387892155734204	0.00798856483555591	0.0029816307277739074	0.0060503029684265425	-0.01441015190597244	0.012564285887474526	0.012378124225012603	-0.008855640539103333	0.009378595880299222	-0.006041515438218618	-0.026590309719000567	-0.013569961378255044	0.015915499505011043	0.03863434800529398	-0.02374250533681867	0.02702307876269106	0.020770971703060897	-0.02038956966527729	0.010081056280587143	-0.003820931792587237	-0.0015302990046465368	0.007998124318124826	-0.0016877671848596996	0.0010748356628809755	-0.003254800283712666	0.0027974675171661624	0.007232340670511279	0.013906101229492792	-0.02326559961907251	0.04252768619746787	0.02268133086918969	0.005938531463643511	-0.032203871986258854	0.022460456272954253	-0.009291562151742138	0.013335910393185563	-0.016336295565009942	0.007785690154488976	0.04352240270643627	0.02043010520785762	-0.020243405094611283	-0.04832038874234129	-0.019954237207961727	0.005224426719695106	0.017993085658070205	0.01680835979805945	0.02309913794560245	0.00974763132635692	-0.05499317960618859	0.008914467804130013	-0.007685447849856648	0.006389617801706634	-0.008086374218704966	0.021092212394762933	-0.07798710262015056	0.052568051478247085	-0.01710025798159616	0.05990120155725398	-0.0008318816008008197	0.057801261799200296	0.03894490004991081	-0.05292331354503167	0.008907387536056601	-0.0403090852420762	0.09870331839463017	0.08953752634926126	-0.09806071854379483	0.06739974676919123	0.02529566516856822	-0.06679585612097971	0.0349984182624107	0.13216458793720298	0.010140159172264225	0.0
OM2	-0.2075816817813883	-0.13790401716334805	-0.021338617625100243	0.07134878370361747	0.033965787000117285	0.012484899014938555	0.004777347131006215	0.00699539301619516	0.03912701616098909	-0.023076503676777792	0.02244328339104335	-0.0033588534514745363	0.002100884550063559	0.007225634289728752	-0.03181335679603164	-0.0036587224293892474	0.03321873363763218	-0.020181514216775814	0.014533840095891473	0.010385203062184442	0.00822246012202512	0.001079252512540116	-0.005690212902190715	-0.020168437579825137	-0.020110135263201788	-0.011947198296650129	-0.012900804479276088	0.013758068309162428	-0.010121496922842296	-0.012402630012917209	-0.02177297922319869	0.002625940549801498	0.013606037726453747	0.016523556730130208	0.04628863836654031	0.002808870863290458	-0.02077175768603716	0.03355431166295114	-0.010219724913865528	-0.05666542970462799	-0.024302636982686813	-0.05552163151936127	0.010309033276525116	-0.025224426360454962	-0.018551278048446616	-0.012006180797687662	0.0038846508091066895	0.008451191088602589	0.00966086766565791	0.014149916219034121	-0.010349777452739113	0.05117934277428463	0.053224589719838525	0.03746629912802376	0.015956330797931025	-0.030052252895664294	0.0018192248084055965	-0.0068991775321868435	-0.0007615938702518587	0.06678187178747647	0.03567237815328927	0.006771139639645282	0.092119024023858	-0.01593227441995374	-0.007902767075392138	0.034559026582263494	0.0006197498013611972	-0.00035965194132397293	0.06343052084211107	0.050145291099395466	-0.00035619062450015465	0.01219144759220253	0.08095201381148165	0.06955702981429542	-0.03725844705136492	-0.18468038819968882	-0.007097006149270047	0.07780597415811809	-0.041844215866370035	-0.007231184359042862	0.0
OM1	-0.17059988393123438	-0.07668103124015559	0.0018985059188527027	0.06336208646155526	0.0001901802262950242	0.004593194146995709	0.01221457190292176	-0.0006303575476537214	0.000295131939109706	-0.02247315479539801	0.04852142896898682	-0.019354034995503394	0.02182852867658628	-0.04795108868956938	-0.003073634843891103	0.008267369019682407	0.04120157961696337	-0.04366134115847187	0.03762638384806199	-0.02417499840201005	0.0030778024816037926	-0.029636904837931667	-0.009621914329097632	-0.06892879995645369	0.013203299102743142	-0.029138869112353197	-0.03970815508139034	0.0014992594678016275	0.0062998700396125415	-0.0015158004092563912	-0.037754509682005326	0.051358436176130236	0.0244832192874482	0.09420459986377665	-0.05215394224887621	0.02020791485022445	-0.08250005824832564	0.012140957855110818	0.06522035482243585	-0.05177681098093064	-0.04469764341557423	-0.02261414671170514	0.06200784505203422	0.006509322293946588	0.01488560451362701	0.012248774943667	0.006201246755700574	-0.0461558518167465	0.09278889963465664	0.07846516442980499	-0.04739638223319885	0.11335996901230984	0.015655192844090164	-0.02323469912314375	-0.012090676094988423	-0.001704846755800366	0.011339156101160468	0.023360076987609075	0.004044637119522775	0.008341256072482416	0.06895771929068113	-0.09471321585625266	-0.04692850416024593	-0.057472858888762496	-0.03251337469582362	0.04820999174461108	-0.006415290604018439	0.006155902003298622	-0.11544143493731719	0.08187024965639787	-0.008086754529640965	0.043284291192887625	-0.05185057774292424	-0.001962582765961121	-0.026199461311885962	0.021331283921828627	0.0688993034482039	-0.04547528125327665	-0.010057590028655387	-0.001680764884778675	0.0
SI8	-0.17145789238585565	0.04375511857692242	-0.02594845924809312	-0.048517579222369954	-0.033357269510357467	-0.005811716657143989	0.0038212647083562907	-0.010408236153232976	-0.023038754864417664	0.01045340001827533	0.03693293001908958	0.07228164801140448	0.0031586898559899145	-0.04009996791124185	0.034966028995960456	0.02600519612796727	0.09411805593937919	0.07643700910841324	-0.026518456307597964	-0.037716157422493374	0.025342992423656095	0.028189298727497054	-0.06443318796585318	0.05360013298074876	0.08034732870303841	0.01375120596268428	0.01573853384948695	-0.0035573016731828763	-0.0945277181267556	-0.07950208012763312	-0.06542235204770679	-0.06764666224815338	-0.015737913602341006	-0.015062575393181453	0.10338051842060636	-0.027093609612354692	-0.013521582148896741	-0.021059420909152794	-0.05491821188362438	0.04853182458233867	0.1068049463799358	-0.0129427569052804	0.0013054375968066087	0.022354930320004417	0.04918078882438344	-0.0020890051940942243	0.004531276583967212	-0.010345653480993831	0.048744565037590414	-0.03167856775440824	-0.053386881877129436	0.0028305939777133414	-0.009896874884969082	0.06826304617048157	-0.025950595948499112	0.03302931489657717	0.038567715865889154	0.01704234664865766	-0.018382391072792957	0.002489651177144741	0.06134998033790114	-0.053739276214073754	-0.05915880031737065	0.09484083563656297	-0.034470244006531064	0.017726765601231532	0.15156299095267728	0.08732036879751845	0.006649388482858109	-0.003181327920388291	-0.013311276290196544	-0.03381674598444133	-0.018821245287922155	0.025375206941120505	0.002624964754487615	-0.018154691720362603	0.019901014920206708	0.0008127051518406912	0.015720874537621707	0.00842201242154515	0.0
OM7	-0.2128178905569863	-0.16933931044508846	-0.03840486512002357	0.03972105083690921	0.03480667193207061	0.01087821340720385	-0.007615450252159893	0.008070604620848812	0.0322270292212462	0.007915621222616989	-0.035484396717074915	-0.024023568857657003	-0.001601240386369501	0.03518233686596406	0.03175275010378105	0.012123854552402164	-0.050282893587582325	-0.002682410736557724	-0.027237887778756822	0.029276495415204273	0.016115408006951465	-0.01580261717184458	0.031114628911774467	0.056996569188118844	-0.05689270458672461	0.006339022370602646	0.008149493383122588	-0.034306107900173	0.012762311455339995	0.02189279757067424	0.03678029109573905	-0.030045088644721916	0.014931245770845413	-0.04989147440268256	0.04268145538058446	-0.0012365506524826568	0.0009447011400031301	0.006656620766701865	0.0031896444766867345	0.031146927159458614	0.022171093523261902	0.03611336435117783	-0.031596150199941234	0.016652750387346822	0.039986379535398506	-0.0037066988693957885	0.053990816906976276	0.049198855851741635	-0.021592072719230897	-0.03425739653443946	0.062281605859392866	-0.11029930153134135	0.006477954841889743	0.01412321146180271	0.015615190530430326	0.014603812029009957	0.001130459300738548	0.004819508766674346	-0.04917220052882614	-0.005332290832168236	-0.07278165504144724	-0.07566495971464342	0.024369069813039063	-0.06619649938423965	0.07248661863799681	-0.03441823936779996	-0.0032828580750477354	0.07664587736208421	-0.12698941037231035	0.0011183917912474376	-0.020033434513489674	-0.04470301214379184	-0.03909193253349798	0.002831286138070827	-0.11858433295709056	-0.0578239777221329	0.047228932508964566	-0.01900947562222422	-0.010023224380260008	0.016541287190846774	0.0
TI2	-0.08411831635260922	0.18694485857628698	0.06625607243525268	0.050314271328388546	0.017422261751697983	0.0022093030985129236	-0.004982347397132091	0.015519107396920882	0.000917365950461467	0.024303575970154288	-0.01338137254159229	-0.026536454167714486	-0.055757545222719716	-0.04000052369417291	-0.004785330080288391	-0.0037874771603735907	-0.06307499554621007	-0.09657168738222911	0.023514856971099115	-0.014896157332874645	0.09764301319119355	-0.0856109248027155	-0.002039145626127009	-0.0318426487669124	-0.0654724583333725	-0.03382062123177248	-0.030761800567048903	-0.028526434163730303	0.019593228966093727	0.0136372334427941	0.00815618311816188	0.09252192889587686	0.049039393203822404	0.019095222901148488	0.09048647208257599	-0.07064914243048186	-0.10519539966669672	0.05174476352715445	-0.07711633075342234	0.05976121838877892	-0.0352295762760017	0.018478708989248985	0.027713657157909095	0.0524842789639017	0.11287085902675038	-0.04901015977851209	0.01823814070140197	-0.047661238829426876	-0.011359365070085841	-0.07158287125051631	-0.06788207968091531	0.026474501751482093	0.0924957978301275	0.024361435565436237	0.13391542571225795	-0.04097352102057128	-0.10237567540208854	0.00580929990648885	0.02192443587718021	-0.03946300096687616	-0.04074454200850915	0.037554472667017016	-0.0160841539798666	-0.01084937209103179	-0.009595995581230274	-0.01777272546206817	0.032826179887437794	0.018651121431009533	0.03047414803615348	-0.03625998803124289	0.005190245482757173	0.015495899247344284	-0.004732448876466052	0.010593707359095423	-0.00023006961179751226	0.020961736364612234	0.017097032688926046	-0.001899973695146007	0.0011701502580641874	-0.010076640501767356	0.0
OM5	-0.22935508345911598	-0.16491520250832625	-0.042683178412175914	0.042299742950812166	0.01080590526620235	0.05490925914988203	0.00950703858170446	0.0027657161405091803	0.07263806150678939	-0.02728148540798835	0.018853414180366918	0.001312123637180327	-0.0034800110161233395	0.03828714708907033	0.006286347728739459	0.020743557787854087	0.012429298931003809	0.008119174118841627	0.004940011761838785	0.008795415259617254	-0.021747789802670635	0.012766871839212008	0.004700978418261605	0.0217999582307312	-0.010061207148318109	0.0053259346423086985	-0.0014362946083124244	-0.028963807981151963	-0.005497217428148198	0.010482642597713712	0.01613739812985238	-0.03656387050018661	0.005745708967192603	-0.014912443321564231	0.04721019969376426	-0.021354601255914506	-0.011699462731882949	0.0020854076259603986	-0.002324367396020051	-0.004975785303091498	-0.0006852894084747539	0.00967155214019565	-0.029063240751835747	-0.023302255568002885	-0.00865202644792204	0.005120757113129379	-0.045952302947218165	-0.01940810794269853	-0.00981832992487476	0.023935780321278688	-0.052296888775454756	0.03270285040736578	0.005932883297505006	-0.03672105944143717	-0.008647506858442488	0.0034837477408285688	0.019203706820639488	0.043093113244958	-0.06342026100454802	0.039869483061778725	-0.02323487223782676	0.037512179771853435	0.02987676644383502	-0.008168780330913674	-0.03317575099978964	-0.019644881789324567	-0.044268508595582394	0.06943275526005754	0.043322157950958014	0.06516513193393823	0.008426580921053554	-0.04260450756874532	0.048900068425331206	0.07848811097191917	-0.08004445862315784	0.14243758880153623	-0.010160240741403138	0.028692925850817258	0.053801136250711576	-0.1073539902015354	0.0
OM4	-0.21981059921771842	-0.14017568643478542	-0.05766068581018125	0.002539861645307961	0.003946551495400876	0.03229621106484823	0.013692941463682802	-0.001179749514599584	0.0439618786089699	0.002121430164800526	0.023120570090063124	-0.0009597063376841541	-0.012235850166552133	0.011014521263490078	0.02378236885349867	0.0049336700610975864	0.005269446413118867	0.007389594963484398	0.010735282514475345	-0.014007242231447063	3.217907319209551e-05	-0.0031871557545711227	0.007429175283281275	0.00850081141882543	-0.0025314051386333804	0.0008847877703984131	0.028589661921989137	-0.038309678526308774	-0.015143321379481671	0.011746129856296382	0.018808721041829273	-0.029579066013599168	-0.0281998324609606	-0.028971348914779232	0.001960856896930896	0.004707882802302366	-0.043715048140973954	0.01499696796194767	0.0020882312367269088	0.04645549691608474	0.048854686623630274	0.04616561496296911	-0.007532690784210268	-0.008398963771793291	-0.006968671537267405	0.02274131633655393	0.00845113554576677	-0.009670366198815198	0.03557240665213892	0.04831486200804028	-0.10035544969014067	-0.02381096238623473	-0.00914600327717171	-0.019283097710629218	-0.008779607463535994	0.04401835695093323	-0.05024691426091949	-0.036399664133695275	0.08101531928292016	-0.022287919445246464	-0.056506764941894536	0.08148790043751207	0.08404650465913381	0.15207813614481114	-0.08171790632591537	-0.005039579266318065	-0.0855082807099125	-0.016311790199959975	-0.11803425728216227	-0.010323262670020872	-0.00402128348249344	0.009599228485786709	0.041736531001856036	-0.018725491032362814	0.040588664559606226	-0.020410036937041874	0.0703822483835688	0.022517783778231527	0.012299757782907253	0.02220099938484859	0.0
OM9	-0.20948013994800327	-0.08508548704694215	-0.010194708039382112	0.03109526039279593	-0.0028023271927015846	0.023668801137446332	0.005863227806461694	-0.005023328477157567	0.03681184406304286	-0.01279327743807771	0.018201490505495237	-0.019298488329828025	0.01788765574700379	0.0037279789728654244	0.03641664231706132	0.01395472748064975	-0.00530240226735567	-0.04120514047515675	0.015098469604588544	-0.019665413266903634	0.008238930831937392	-0.031789997144173424	0.023230953959332255	0.015742697529246803	-0.02223443327752444	0.005856796454523547	-0.007559944995928994	0.0039054790523867927	0.018702856932132573	0.03447724521518883	0.009399784469783266	-0.03283648008445015	0.009321309437002713	-0.010461200634925706	-0.06489751681465618	-0.0076731577376734994	-0.02916575669255643	-0.010770110144583022	0.01222059183747109	0.030935428982146213	0.013814455387986403	-0.042731502812586766	-0.002389067139164598	0.05470939680183169	0.03838301218901177	0.0003237245342449706	0.032291591500186914	0.005169425132881616	0.04400391846774299	-0.0020124947516446962	0.0299501028821869	-0.05262597194578599	-0.05041335064884974	0.06153539192063972	-0.06472412233796802	-0.009948063060938626	-0.004810199845287125	-0.02211518299311429	-0.02341136147392629	-0.07694509824953617	-0.01919715908888622	-0.05912691221125245	-0.14212876164653312	-0.08758917045537758	-0.11411059685773389	-0.005297997177588414	-0.015899217730139012	-0.05065073297580102	-0.01132266496159585	-0.06657455520652525	0.05755064307154759	-0.012828487503166043	0.10099596855842173	0.04995980409937737	0.022714115515210572	0.010682819230678578	-0.004918946557043354	0.08759540078634671	-0.0030288387886106007	0.013194959504747661	0.0
OE10	0.267196598137242	0.07358473290227238	-0.09796690568013364	0.24779380601538226	-0.20067667650902676	-0.030452686933119612	0.12474578117524401	-0.15890596337342947	-0.010964406753200191	-0.022937518859394157	0.019145908115914007	-0.06349947362733871	-0.034071912520338934	-0.07848594919571379	0.027291880278051937	-0.0026367887687994804	-0.08269081238565178	-0.11076969150471913	0.08965155005958855	0.008272649070682753	-0.14181993501205714	0.048306440291908635	0.09996697575410159	0.09822799701602607	0.15198597927177784	0.02786834650151662	-0.14233645298290215	-0.02620729817860827	0.031885830256975695	0.030094407697125663	0.07298762959564269	-0.08791407427189332	-0.05541559480586836	0.011662365240987843	0.03876965473956344	0.08486458352230893	0.005574774097941164	-0.0014575577202968057	-0.11894122486377284	-0.02015163372997185	-0.0059896542432530545	0.028939479863933186	0.036935418739164394	-0.016759585872716087	-0.008757772357598751	-0.021776903298208576	9.828258364727431e-05	-0.020955108210127686	0.0026620637556434234	-0.0011458309820180264	0.01207178757521821	0.000796899170026487	0.016729010793653916	0.004573794464527481	-0.006103026517711424	0.0026332984691525563	-0.016054077411884658	0.0005968405196701128	0.006903457135160704	-0.008069517545881795	0.0016626502844976953	0.0018570686440924405	-0.006723932977772229	0.0006987682205772021	0.011769379514869968	0.006312959959467048	0.012792263129276941	-0.003310772069541881	-0.002458881834896616	0.011619008503159762	-0.002738358730329502	0.0006667284169591287	-0.0008350382379152488	-0.0029667391734201944	0.0019822360280470582	-0.005430113461098296	-0.002318451263013954	-0.00099123774132398	0.001290250918804772	0.0016323236251192701	0.0
LLE6	0.44013472856438396	-0.13761644800566014	0.21952814606775614	-0.15529994652152757	-0.000815964050280087	-0.07577812300083824	0.16211049532212155	-0.06215096532172256	0.15530215011094942	0.14131065709304555	-0.018356924882337273	-0.10623178858272925	-0.0439029884103792	0.004776993301818423	0.02629485723344773	-0.02484209185923484	0.016670363947684567	0.055341641005596666	-0.05135188653033179	-0.00039709383357554637	0.04651867948924379	0.01126368351273141	-0.008796416960985994	0.022820691108151554	-0.014157028026391787	-0.05839938273701788	-0.03860042732045362	-0.13416468373299584	0.12110159670258684	-0.07429088160190914	-0.06918062849246859	0.12342807900883176	-0.029702290757457252	-0.1490024428538449	0.01940240773297969	0.09333339741164942	-0.02333135561836887	-0.11641753591144102	-0.03563578749757971	-0.07088952478902938	0.019684037987144028	-0.026279463559684076	0.051433445204780215	0.008636649489257348	0.009844479412092974	0.008371308957826118	-0.003168314926811222	-0.009917659914607557	1.4799975577854752e-05	0.009995604402993862	-0.004627897013237945	-0.0055385984049167915	-0.0009465965339141739	0.001626254917008019	-0.015451446340889302	-0.014628900377865062	0.011663919330482359	0.00717720088364017	-0.0065867287788873765	0.00507751799017577	0.005354036267183021	0.004498110757768237	-0.004177181474266841	0.0008334865530289719	-0.008119618125030757	0.007355572547076051	-0.0035882189041235245	0.002988829797600037	0.0020451308177074656	0.0032089610227750186	-0.0014286219712393421	0.004313725260495251	0.006297331171234684	0.005666349266225726	0.0023620229474701697	0.003095318024958344	-0.0012774555018776348	-0.0019400067551759866	0.00394598537975592	0.008213918100172371	0.0
FI2	-0.009927587859609852	0.19146827448389267	0.16382781994437629	0.1553384498719273	0.06791213921363068	0.10331236374924925	-0.05940998028868259	0.054763742713569694	0.0544862297087305	-0.01273794728583195	-0.046218451206353414	-0.03237334422785322	0.014856344162053864	0.0585661882535937	0.05383741355225597	0.035613928445876436	-0.08357140637126598	0.004694699288206019	-0.0495195281402559	0.022313650986140826	0.007564616746962345	-0.016913400281964766	0.016923212512135015	0.10269211262988868	-0.05658956873212253	0.010985969094786425	-0.12065666738191402	0.04534822660222152	-0.051839315256102865	-0.05693694620495775	-0.06555623421644219	-0.00730927103989978	0.0011666856503120269	-0.014275949491518938	-0.0383427712898793	0.005707508292880906	0.024483084887381892	0.010625406726517643	-0.011313026898546753	-0.0985417055082741	-0.022805035979065556	-0.08453704128700157	-0.1469451520864235	-0.06254068825879323	-0.05465232689662832	0.08786364376068796	-0.07543063372703478	-0.022285299025731925	-0.07886896235679602	0.03451228089283026	-0.06916251499902273	-0.02589518631593308	0.017006389065380045	0.004754545767464162	0.008990708960738537	0.04427242044699526	-0.08780182963412544	0.013399476707183102	0.0209113614668614	-0.05241349870527687	0.05701987424891245	-0.02958046096741579	-0.028501746428463204	0.005450494103830135	-0.009526284433793874	0.005238380910759083	-0.005777326650505281	0.013226666198786097	-0.01090640319494501	-0.01233292835217436	0.006298110705273332	-0.0326760464003946	-0.030778909649347753	0.010942383390019728	0.011151634252480759	-0.016006520346113617	0.007656513904807339	-0.005412535857979441	0.01088307601117782	0.006889212928475701	0.0
FI3	-0.048544094696873756	0.05748756663685133	0.05335594105536444	0.14664299271179057	0.05457504729623913	0.04142585175141547	0.018749463266493082	-0.020224158260854965	0.008902587104741457	0.029592084934182222	0.013747473987788557	-0.01147507384100793	0.05622450644925725	-0.0757465340127912	0.10365179444047203	0.05856411404519948	0.056770419829324834	-0.05071248071926685	-0.12108579414203509	-0.06162634724728542	0.15279237613924251	-0.11934557398951892	0.09741721934291267	0.11985746915335373	0.13283569670894024	-0.030914439017152486	-0.013007013128881518	0.0003100231609656577	-0.09521505525899013	0.15067100558504032	-0.0076510435549814754	0.13628662921917714	-0.06039525716936521	0.022505132694608944	0.05919310268313839	0.0027781696905083836	0.054245596400465716	-0.0021663179097549338	0.09796971909592882	0.0027660534264618113	0.032628743463904146	0.007806605569256027	-0.010578020121752237	0.049509189625233235	-0.06518353792581287	0.003837758348475451	0.015883410244569515	0.08182120490276491	0.014368749494149263	-0.03228250621780667	0.03043661342287587	0.018136779861884493	-0.007912039270665373	-0.03040255205247124	0.005750789403731294	0.0010403036730011134	0.04824745698133488	0.003836117916629884	-0.005771364192414167	0.022676641096201714	-0.025844692314796375	0.020189059745143737	0.019489638144549435	0.001676360215264674	-0.024389707716850055	0.026155204965775607	-0.016972984215615276	-0.00892419826484439	0.02499658515781891	-0.0015840362565945848	0.003299215215897628	0.004278626931654558	-0.004765108919292129	0.0068797980540367095	0.009230968117719522	0.004524306539664059	-0.0007674937981898864	-0.018101204698187608	-0.004181995272641447	0.004548559604230903	0.0
FI1	-0.09008499946290591	0.15214176839038332	0.09385244724531641	0.06998522076755248	0.0245099223589131	0.06201459774816219	-0.03269877240164344	0.028004256848265942	0.018643418743138254	-0.037828567108512894	-0.02518074400647328	0.0010493809101953435	-0.0009678936204359496	0.06656924157701659	-0.009089410692996232	0.057484291439681624	0.016389495486977892	0.028555752239017858	-0.0284448155736703	0.041555533002062654	0.031798266468508585	0.026249542636797366	-0.03549370622672776	0.09553700106344969	-0.01624895912915217	-0.01837411542279753	-0.180853117317466	0.03732006323761769	-0.02507451861241247	-0.06345107495579529	-0.11491508575886922	-0.06538199287865257	0.08213797698506162	0.012676924551105476	-0.10057938550628705	-0.047267213770888064	-0.02471272770133948	-0.04303149937397248	-0.028446414017054937	-0.035794690233402676	-0.07433404996323076	0.08581450673103273	0.009071522807189432	0.061965527773517	0.08867052021073327	-0.06284509428566765	0.036938224531900606	-0.02096226812589211	0.047808852325811266	-0.06614439485977971	0.04453332748882508	0.023296120492374447	-0.04031136916921158	-0.007504506584923931	-0.054469264392367295	-0.024219403657978186	0.11462019340440242	-0.05406013220469879	0.03331563897786179	0.024058336989827907	-0.06707251615953014	0.023667087745209127	0.024054825848360384	0.04593612639319621	0.024312902411716224	-0.012649810673140471	-0.039375835335667596	0.00825737171177096	0.012800392491055397	0.021390441447092453	0.0036799027951402476	0.039506850675439464	0.013522599741493118	-0.00474447064215508	-0.005785290191569497	0.005043766591129855	0.001360488312404037	-0.0071705632292076585	-0.005866928419409764	0.0041397409070167614	0.0
FI6	0.05334337216048954	0.11027806091015965	0.23264412978797014	0.2127621777976839	0.08305425307446808	0.05289810957766128	-0.12341085267933388	0.015561890908050796	-0.060857404217257924	0.046746053658031604	-0.055651883494002595	0.07071501834083896	0.030511538734732797	-0.04295697688057417	0.05736963335181243	0.034635902279417645	-0.03867866706590533	0.11194840596588872	-0.005617145373773469	-0.035622384506975545	-0.20481756080831748	0.04851688294401785	-0.17061742778481048	-0.055953462721002475	-0.027745712770820094	-0.052409877634807686	-0.07048690505702968	-0.013383870286766221	0.08162270318404077	0.12317519919093403	0.04515762758930388	-0.01054851824202692	-0.04416995889166654	-0.09752279195892226	0.04996621129751238	-0.06684619727162622	-0.0004643888757834147	0.004970869071368993	0.059416143854773104	0.0092606363828583	0.07390377184529152	-0.022728157695144514	0.06270542331717086	0.014797139550269522	-0.026297153521509894	0.0005263213750987118	0.08577252573850169	0.02714353142619458	0.010709344409903548	0.029190551599877927	-0.010640317293250543	0.024003024525393823	0.01705022337326733	0.014492086959359284	0.003410833431182695	-0.02109187601187441	0.010635640525328074	0.004587760334275319	0.021771484492248645	0.00833154596928802	-0.0005967161930386342	0.0030248792954156926	-0.000554821170129468	-0.00571958041866194	0.012669050063860446	-0.01121753052852657	0.00783448225777958	-0.013322711322491078	-0.008231089492321913	0.005192555982395213	-0.004269877809141766	-0.003717445921434244	-0.00043268009555022345	-0.013621008653145139	0.005003156776088596	0.006187208085780082	-0.007210954346289997	0.016869520048714438	-0.00690730221306999	-0.018129963631350898	0.0
LLE5	0.4617424065959791	-0.15139845669436533	0.19821636494889824	-0.1423536325216405	-0.057632975250999884	-0.015721473443907348	0.10572972091293066	-0.027285809584207087	0.056785172587896504	0.028794963127339725	-0.08697891761212091	-0.07662285384351303	-0.0408098285961392	0.02591903298335893	0.051667825643627846	-0.0032806086401633134	0.022245087544341936	0.033531556693493766	0.016007986018262248	0.013922222796122626	-0.08972853813573914	-0.10203423546394999	-0.11437848230548688	-0.0049393265405180695	-0.08132091298332518	-0.023479964671876855	0.04709432516328479	0.05721577422917708	-0.27704506031433407	0.08836983222676784	0.12662732773332638	-0.03515051433347465	0.016422308768706952	0.10598385146256784	-0.0165883993717171	0.018020473497531362	-0.022568393932150276	-0.02278909336315589	-0.08105615505013884	-0.06645905853995998	-0.0043630276662351645	0.021788387220890295	0.008011957512632834	0.019661847656392308	0.007462709874396925	-0.011864124428825477	0.011140469514491606	0.02077495151303364	-0.022131144009521646	-0.0037476171326283245	0.005113122393120669	0.0024903344977751335	0.009079828477036707	0.00043555480022288627	-0.007698171077252697	-0.007790862309750535	0.004162816252503219	0.0017933693401784138	0.008237483904838767	-0.011706760970536956	-0.004276328143200413	0.0017958374075151794	-0.0023351099085053323	-0.00562446268196881	0.0025037312998529874	0.008667360149734463	0.0008070858551166614	1.3300433347801929e-05	-0.005551294251760014	0.01058146690649072	-0.007323981201115382	0.005287648559616622	-0.0015326396648075494	0.00026106793492013596	0.008272003048371654	0.003498907376209865	-0.003872370748927299	0.004219390407844078	0.0005135681596538425	0.0003183788781991526	0.0
LLM4	-0.1626216589013335	-0.16158506641498263	0.0954886094754278	0.12695161181721065	0.025028197389004206	-0.06472548775684192	-0.041841883805830336	0.018335563833560053	-0.1378415732294239	0.053143735429823556	-0.08363930056540794	0.012876691005230303	-0.03308052744404821	-0.06662843557337901	-0.0701367869585938	-0.013906916514063002	0.035050322142332425	0.04918133227257857	0.010443997390019192	0.0018517659991177412	0.0322879334756346	0.02139618890472503	-0.0246138403359767	0.002820508971474485	0.046740315360576185	-0.002225584485981101	0.022158588579429112	-0.0090896168213146	0.036942609439398574	0.0015205725903269444	0.007839100609239156	0.05428183794258939	-0.007883112324260198	0.05906283322198291	-0.029977639283364724	-0.01987626780766861	0.019551064197442986	0.007051770594698898	-0.0390317390251514	-0.0241467479780663	-0.01593298325865788	0.04059170171610634	0.016306705511047955	0.0019121244929131201	0.07457353140205046	0.01253844933473504	-0.06504680060586479	0.0027041827103573696	-0.01557363922300432	-0.01753287587284579	-0.028680585208336183	0.011511409541728879	-0.03291499737865487	-0.08765273425457167	-0.05526161619760331	0.052302210858714095	-0.02076962360744769	0.07682095581699513	-0.0826097290911986	-0.11814756725910942	-0.023640689222893408	0.028740382138294364	-0.06390624740834484	0.025039022512181933	0.015496446482818232	0.03235794705031976	-0.03703750716200962	0.011533566832752421	0.03294325970208608	0.028653413842971213	-0.0673340948528196	-0.05290998901166285	0.07663783310585526	-0.07811359778502396	-0.016405611726710907	-0.05309548884090147	-0.007117207197762029	-0.0210835808645793	-0.019064002819899437	-0.011014163970312858	0.0
FI5	0.003573069126172518	0.19853442469017019	0.13656155877503642	0.15025617260532126	0.04697579710652219	0.1461902383393581	0.012116033369247024	0.02478096975915778	0.09411623781071453	-0.01728910467422499	0.03901699862577894	-0.0302175292004933	-0.04556283450566189	0.05576153793986337	-0.03287816241622385	-0.004906460784845319	0.03578030278440372	-0.01710696898843292	0.04058956695696451	0.008607620221883388	0.014469680542133203	-0.0070519041717226555	0.024570393494230233	-0.05398277275866353	0.016303159534024194	-0.0082329788049154	0.12161805626073069	-0.044284227185733875	-0.022498196578154037	-0.033527962193375546	0.03191747830543594	0.003372452809757876	-0.024056814690900725	-0.10015288866417886	-0.1479239722892984	0.09613949213193046	0.022411501327123665	0.18562484894798595	-0.10311250561807822	0.08773827477644192	0.023978940796440126	0.006776785140920858	0.03302836428797069	0.04597033204165685	0.05663356769415761	0.043575675102818255	-0.042876616492466574	0.10096467668706928	0.01853246714888379	0.006068674077065715	0.011998536445789987	0.03216742341322938	0.02161735285748778	-0.04357877913105475	-0.040884010818775775	-0.003673240740950214	0.036676038758791614	0.02080694891261996	-0.018417845005027904	0.017896165926889106	0.036306170582451475	-0.018228305077127728	0.03420438164414828	-0.0009391319761226142	0.009857291207906477	-0.017093289402987183	0.022635173593177536	0.0034358579460639863	0.005957363068245646	-0.009668994952091624	0.02624566502699901	0.004505881622610061	-0.017263394426363706	-0.00707227039532025	0.006809328689614706	-0.0012852545919468526	0.0005603401473174363	0.0004974000785382256	0.0021994429746074063	-0.007775931793417936	0.0
FRI6	-0.19763584399494033	0.0284742134866865	-0.04465410392669195	-0.11116679940382079	-0.008768655920744824	0.003571902841428495	0.015041250379219625	0.0015405765079473204	-0.0033780270346950043	-9.46712766075058e-05	-0.012510033580733182	-0.019720023841221304	-0.042014451970639695	0.05210388921283268	-0.030453151379364825	-0.019424874121806723	0.008731367782918548	0.02914535412514238	-0.0053376685805090205	0.03849112251964821	-0.01490887222189867	0.047974616624330856	0.061025043669471965	0.06102880999898422	-0.04620161486601601	0.0030160785002856035	0.003220504977641236	-0.03539477269427883	0.04198594568284565	0.07509099877590424	0.05752137121557032	0.08109636534320236	-0.070887749100129	0.019966048142150156	0.01330620354726411	-0.09816241005545458	0.03026745323424385	-0.06375279440879456	-0.03633883303192874	0.03151567294340337	-0.03303021077325428	0.09592222694118652	-0.07517195626203964	-0.06751671908640751	-0.0031686426219864755	-0.07617685086780993	-0.032140791986200415	0.10569710533377415	0.057944493163730945	0.05448144493809228	-0.10860176924113317	0.05272161524497189	-0.029746619278790302	-0.03252989391061659	-0.05654227561131296	0.009340785361578355	0.004687906266145506	0.02439622511544575	0.1104640551148589	-0.019141940092565007	0.02331214908624216	-0.05886157753579924	-0.03412131419752297	-0.021673330287705458	0.06218284933235901	-0.08155731821407007	0.04051452802781406	0.007137099531189697	0.01784272301055747	-0.006731413242029381	0.05441705323928662	0.04556083202320844	0.0025436909103894846	0.016678094897151125	-0.003818095557464462	-0.020678676362266304	-0.011122159837555046	0.004760296625137749	-0.01645017842447106	-0.00528299584313088	0.0
FRI5	-0.1860721278163233	0.006573983943973631	-0.058098389637345045	-0.08839509787596189	-0.01615544588751238	-0.013825154171334144	0.009791530587366046	-0.022669767306984823	0.028495799181918056	-0.0076934505305888	0.01436368833138143	0.028004482363366678	0.04535427632390413	-0.009973262240061623	0.06952624399253092	0.01294947687220622	-0.06309901352811821	-0.007682688621729643	-0.027118556142374246	-0.029028727041253217	-0.04596338549494608	-0.0008040073433158239	-0.00947323535952329	-0.0941053346692964	0.07305096950194782	-0.010052028446923844	0.031775132196801885	0.01732354150229504	0.024278225935060307	0.034930279953770044	0.019977078831661364	0.039347945358834666	-0.04292682040313112	-0.005107810433528072	-0.023427070445093887	-0.013332074075780478	0.0257076732399781	-0.03137063357428036	0.02259794033514113	-0.04282922893466944	-0.05286296255420718	-0.0699917009995757	-0.08641043935736827	0.0807937132219694	0.06166774403014313	-0.07453491369824038	-0.05795541532812116	-0.03592376228863837	-0.049896053833136264	-0.06306376013749587	0.071474912632761	0.11279286030964715	0.08955810873565875	0.10100147463374441	-0.11825432015078466	0.024327141696461854	-0.007403701248961668	0.04193473300861873	-0.01342036488729787	-0.036555896427698464	0.0511326169536121	0.026663493015278573	0.045729253746977054	0.06537440119661439	0.03765903201792837	-0.04829581668142615	-0.020362508589872697	-0.029067101232602997	-0.0470136419324726	-0.06562904174404466	0.0003946825027866948	-0.0034018316490880924	0.00019304583456496312	0.0078130167151142	-0.040432409664257846	0.00651044909003856	0.006663899416397599	-0.004777662814156103	0.011553612913308869	-0.003067448260771256	0.0
FRI4	-0.16135264399332908	0.059877076763530386	-0.03443642747387806	-0.09413212857480324	-0.004707559171995405	-0.03207470853431691	-0.0026765905502671985	-0.01941128289102944	-0.030950663780945013	0.022806986302536914	0.0002822962946632081	0.03130318312816988	0.015241560213328391	-0.009441185597488685	0.07574299986017033	0.008345877490726359	-0.03925717874161098	0.024903350457697915	-0.03751335072717487	-0.03323556342025793	-0.002666213001599304	-0.01539792359479374	0.009128356118143626	0.037616011439348944	0.03510108240985373	0.028957539477702274	0.03593065961229696	0.013744410004023759	-0.01831740727425165	-0.05494871409609752	0.014383994525152429	-0.012955692555140869	-0.17758967901119604	0.0005483716316225716	-0.030777957418140968	0.013292870770623537	-0.027994742032443204	0.08644297008337963	0.0595738653183304	-0.0512935391766795	-0.10888673578758391	-0.06368328966066573	0.027532959909331196	0.058884010154748354	0.13150439247944024	-0.03841281089477349	0.05854674431276449	0.011694681226340122	-0.0466086871932515	0.1550382989493594	-0.033855368986297575	-0.06897807006163528	-0.09920566963106067	0.0585086282861712	0.005859232362775724	-0.03684471707778605	-0.054663936273109524	-0.0062028204969312006	-0.006375752263905674	0.02880750543496364	-0.047370056466760874	0.018691077230082606	-0.0019197772991628578	0.010740423087462318	0.05410920727070371	0.01941623958169968	0.001045089195816739	0.021283201794902378	0.04110887521248734	0.04722387097153646	0.010741642006901338	0.011137367000132676	-0.0029297311784496085	0.0062921960078117	0.015420032649762907	0.00267796817765541	-0.006219512554349613	-0.017567631298329944	0.003917072899027261	-0.007139487892224373	0.0
FRI3	-0.1817988475444711	0.08157607158585883	-0.01227143675799219	-0.09993014047359998	-0.03393778595371468	0.018777140203125032	-0.008451197646102377	0.01166968908292617	-0.022765382421420996	-0.029580858872595435	0.013998712449676341	-0.0012436014513464032	-0.01822107294086568	0.04159522811224601	-0.07496174033559035	0.017117428601805106	0.03460067652240488	0.04489076205267654	0.023078113758595194	0.03533470987850145	-0.0410981595580094	0.055196058540794915	0.028963844860091462	0.015201333726229149	-0.022153038369679325	-0.01670189811964587	-0.03291889917626012	0.019175666536661543	0.015677908258213084	0.058047651381534816	0.029967685808770232	0.05510024401916895	0.018254178623793856	0.025341858821506167	0.04292119768388009	0.026303944233013774	0.08143852693992859	-0.04976158154822883	0.02650896080451357	0.04182810619042571	-0.0058833785617529374	-0.033508920694819255	0.008770514292858547	0.02833790942793975	0.10110116489608043	0.05898370897262324	-0.023612875361908186	-0.0051167574079295204	-0.06847408807462138	0.08379601303759214	0.13149195842858344	-0.030886466659765882	0.1478033934180297	-0.08508210544095968	-0.04236089966680657	0.025680848448265802	-0.042777370117880735	-0.07270022186920279	0.07124939307106154	0.04098621321192087	-0.04805232889692225	-0.05713056071901181	-0.01894161340031391	0.02773838883858656	-0.08774038583298101	0.037518073588593985	0.02443733099527566	0.049139634582840354	0.030503363745114725	0.02085981098060419	-0.0053785279125488595	0.0043960682095934905	0.01890943355326333	0.001428951434532738	0.014510828405393493	0.0039769249247272025	0.008921508792563145	-0.02886734312731316	-0.010464520733342765	-0.007963615067324254	0.0
FRI2	-0.14164418330484826	0.13917452498801522	0.01882727345387557	-0.041057512705140124	-0.03404151890160177	0.017802551451716185	0.023627119477503577	-0.005167511982335411	-0.037067667005580195	0.021684632460504484	0.009083484076340576	-0.034414199110990265	0.003408535492746927	-0.024226210382295416	-0.016037601623031722	0.024833328862721202	0.08428724232027486	0.021031536817204235	-0.000412405041814036	-0.022545939687167473	0.07076982754472552	-0.021740171329005138	0.00466474249368272	0.08113210880050238	-0.055399583564293295	0.05144863706696457	0.03615167855353714	-0.01235867180020262	0.06464709325153928	0.022822692163570343	0.05302157221402899	-0.04633560097623017	-0.09657008990050865	0.015085387153816679	-0.12984448871678703	-0.1339377688742445	-0.046353345184240405	-0.05828388028305872	-0.051582068603749226	0.024121392660509857	0.03936459562794377	0.041042409244970296	0.0931429388688857	0.014526898674782891	-0.12196717025092745	0.044559028463315234	-0.0870451331899641	-0.06626777218480016	-0.0791043390700459	0.06890512317177655	0.05225368486048815	0.08204082255907078	0.013040948921340044	0.07260260975545133	0.03502417662457872	-0.04174732962427443	0.01832309986631982	-0.08099174067277183	-0.033260366969660414	-0.044041655345391804	-0.026008509966177797	0.020246086622156108	0.017674908373209543	-0.006512893224461254	0.014632048017772455	0.027565515511667308	0.019344226146989472	0.022090195160961498	-0.018059580008516544	-0.007731361703278621	0.014343096230816785	-0.036440105327358925	-0.0048028270797118916	0.013983134975660429	-0.020445342262975084	-0.015588010172720101	0.006765771572493913	-0.015281479667720466	-0.0009807894200869478	0.000490752823565706	0.0
FRI1	-0.1264790813406408	0.15743952833150576	0.019964715554838735	-0.04493743752834947	-0.04322136640310188	-0.028204124329907248	0.017799349794493137	-0.023966574025255167	-0.04041415989374661	0.016440788409919152	0.02467776899439289	-0.04844445967879456	0.0067468645735273315	-0.03897375441078972	-0.05052634591895259	-0.016883082036078228	0.10633029513370844	-0.0005709404656978136	0.040721890875296075	-0.011211751928052469	0.04014416098817611	0.0011783931483699429	0.004214463853093395	0.06973904777595558	-0.05418827645485233	0.016453489732488114	-0.020243882273516024	0.04258363822449036	0.024816182959882954	0.04164194070108018	0.04172685638649262	-0.006166760013576994	-0.07720390914159822	0.012939221064492887	-0.11484296657453008	-0.012176149126161325	-0.08597896944706027	-0.011585106838184827	0.05828521169413572	-0.01560519822425207	0.09742699758558486	-0.044968115114254935	-0.02110726879357331	-0.13705411558397254	0.09529269157766944	-0.011883128845438535	0.010787202566045864	-0.016491118836915033	0.036625777626706796	-0.07774115351254964	0.03443536077188755	-0.1013472123482643	0.05644535679506054	0.04400074433315873	0.01831699137332033	0.030307851853552215	0.027233425513315535	0.12104845377617465	0.05608714200754203	0.08466147091576744	0.05781023287043231	0.06381656308665487	0.005952871293028507	-0.03159776062796229	-0.003968072123334754	-0.01190330585861645	-0.024663836398394718	-0.01714049394301258	-0.013608139933444535	0.018338731854142587	-0.018118904428681564	-0.020941400493444638	0.014927048140456926	-0.014505334427543117	0.009203647829124645	0.006140586133815672	-0.00584723339977578	-0.010769966200308213	0.012398975743887418	-0.009830918630606849	0.0
OE3	0.4396726138067057	-0.008049952570850633	-0.12797299242966353	-0.06341382198459496	0.1543599807887762	0.17266388676253286	0.20556079552381382	0.16423971282125888	-0.06260899829042399	-0.007965510216713698	-0.14930009275543898	0.11701695604851461	0.04639494380847921	-0.17489284880995462	0.08739482496210388	0.018963613380062753	0.0936087024811255	-0.052527029512050086	0.014945273630243509	0.21726437293944365	-0.01718339854909926	-0.00015617003242921572	0.03143419222939356	-0.06864450198016811	-0.039170941483451197	0.1581669606068986	-0.025218961709084716	0.04341603261958139	0.0222864786491231	0.058491234288158785	-0.06100701560156659	0.004886964886779815	-0.01792842549792479	-0.04819749600362999	0.007059190521389474	0.037688900307679025	-0.012246588474477002	-0.014628083388663367	-0.028015399336457344	0.0016529851726786527	-0.007559571611374546	0.002204301531226141	0.01062464258724399	-0.003728966815934217	0.01609986120492418	0.0037221117877687827	0.0007156876727069773	-0.008450921635982362	-0.0010587362605747508	0.002168767901811657	-0.007648324202074245	-0.0012602382849050049	-0.0033665275514035207	-0.0004928843079227822	-0.001056555728075568	0.001157755511929067	-0.0008356064093848734	0.006514765720366898	0.001545091965453728	-0.0020300273040841973	-0.0015257537923237979	-0.0011874107509803197	0.002553350559450358	0.0009552115305172264	-0.0029398625536867285	0.00014243799379169052	-0.0012961040298822108	0.0017070833943951286	0.003567206210222353	-0.0022496602767973777	0.004860391408016919	0.0011280005587393008	-0.0018795025574116916	-0.00024353181242057275	0.0014995843689107472	0.0017108062737421323	0.00026809363708218053	-0.0018810676094800582	-0.0001389237203275332	-0.00038326333575547193	0.0
FI4	0.105708032160236	0.2072586690119939	0.14679693589317502	0.209721548053052	0.05812078285024524	0.18996057442158668	0.0007667591626981421	0.03374899988354067	0.16045039502117037	-0.032459726686026834	0.0516992710148261	0.0020593637866371493	-0.015287649403568745	0.02964080730823062	0.028935225374572184	-0.04318658846504222	0.05088794823274042	0.04361609942353909	-0.022144473159850124	0.0014389271844005818	0.005447014171834686	0.05722050484544685	0.027280907698107558	-0.08887174357194613	0.07994152674301284	0.07019414519104959	0.1842893016181215	-0.03129736384744011	0.0739547054207295	-0.07573656696805736	0.07043315622063742	-0.013488560485859086	0.0010161479996911925	0.1639105543901648	0.077440162040321	-0.016305703274211842	0.0019981981095728617	-0.133900049335723	-0.011885827984589589	-0.05570494827541356	-0.028022039757820718	-0.0035224761225877603	-0.013362828573251438	-0.04011095115390129	0.01075204450331647	-0.04075290931660498	0.03435231505735745	-0.02808587354105411	-0.006426670970550854	-0.014703105879612936	0.025527845226285987	-0.04663143994644584	-0.03876119706535668	0.0035902558886275688	0.03174835003369538	0.006195035487868138	0.007408704432433596	-0.016850147584953047	0.018676184503005747	0.016265768670111747	-0.01838358462214321	-0.0038497871708486862	-0.018390350421187144	0.0030047546836829797	0.00029297417457160147	0.009686126729537557	-0.008005965247420551	-0.012323487204111515	-0.014400719335298868	-0.005091150248995599	-0.016261519482451515	0.007604527310393275	0.01284769541814404	-0.002342599120357486	-0.003659804777629847	0.001957306394646119	-0.002945546427919912	-0.004620024874551985	0.002565018270225441	0.0061675644507027515	0.0
TI13	-0.17733616201989594	0.04297276768672089	-0.03493450323201444	-0.10712375797119188	-0.029928606053086747	-0.011135446656347582	-0.00681272362787248	0.00203064201335102	-0.019401154770343123	-0.016379205665199917	0.0181541197108013	0.00595162446697968	-0.039367156497216914	0.017369761950312906	-0.04625247735669055	-0.02557715091279964	-0.004858333731942478	-0.006976096564927393	0.052765501308280845	0.02497059442960984	-0.051537153730306026	0.045340844876805945	0.004182504657941501	-0.04497460627789933	0.047365702560284745	-0.01093272634031421	-0.044925678875292335	0.0056350873049370994	-0.013273979584006008	0.02977933573973426	0.013408173579814641	0.04722812446501605	-0.044011991038011594	0.03320494638619758	0.07308332648619864	-0.04182027502778875	-0.00470540253339096	-0.03827588972223096	-0.03264199479457236	0.007780850138285941	-0.02925408626129702	-0.0986937225801917	-0.027316643996884403	-0.027479239299969448	0.07812408873681106	0.22942991876887137	-0.018758875158622852	0.07849479134109683	0.010428929822980014	-0.07512568159483081	-0.03683489417837279	0.0069904650291767335	-0.06058260214313069	-0.0005977691366016892	0.024894737657431148	-0.09537917554919338	0.08648126651748667	-0.08344471125297641	-0.0473086293099512	-0.007820025829705837	0.026712825393150914	0.07648256674972605	-0.01913497472584623	-0.011367063765143483	0.03296193788804663	0.004261209799568452	-0.04704648470146459	0.0073935686874849246	-0.02909963973226176	-0.022320558640814236	0.02026659719686287	0.011868645641727333	-0.018175746699568944	0.008312778744098675	-0.0005767489084583603	-0.0028397058651596346	0.02363036729254757	-0.002379370395371502	-0.0009274349776285067	0.005460860073472737	0.0
LLE7	0.3824544240707952	-0.11168827487034182	0.26124193361682607	-0.0657103088296324	-0.03929864387119964	-0.07117091124568925	-0.08974661039157125	0.05580997366592236	-0.14815601264778014	0.04411186814318346	0.12167151036674077	0.15976438883080102	0.013741637601148684	0.0025502777634258227	0.07904124688014941	0.07880813725739218	0.0531759479981294	-0.08924656099451894	0.029106598745787474	0.009009287022920698	-0.08005648527360452	-0.01566967671677929	0.1906846285377246	-0.027881699406671432	-0.07299295653306123	-0.04287936992269895	0.012714728868595324	-0.23710943466624537	-0.04315499895626473	-0.012882549868914772	-0.06553818860293262	-0.07967516355779075	-0.010369047530987392	0.06598327801156066	-0.028670852073671198	-0.002138087856158914	0.025718092198701584	0.004033363529953232	0.025596515754710922	0.020565361015043897	-0.0234152549893886	-0.007339263028282398	-0.021502552279570687	-0.04637187568838068	0.0062697418965005705	0.0012244764931496838	0.0005157773852009654	-0.005627814023493661	0.004859389042162015	-0.0238041862628136	0.02182335439891088	0.013145692284233446	0.00940090919167998	0.009514250077884194	0.009624822381044763	0.0025029274422381518	-0.011674864040324386	-0.012451672121414311	0.003994705253842105	0.008773217109602001	-0.007389148761778057	0.0021962623736670687	0.0021157061789425467	0.011175104573507304	0.007662224225748664	-0.009642079846506306	0.0006908769980686313	0.0012331747355228701	0.010603860557952725	-0.007136080887130712	0.005532804588457531	-0.004781161666683592	-0.0001095123954767395	0.0021755852045925576	-0.005397578951434094	-0.0010755890571197257	-0.001385985778672384	0.0028035173031279123	-0.001514999314094447	-7.532402039015284e-05	0.0
OM12	-0.23866845508126977	-0.14340331821840882	-0.04285917220756869	0.006715952736907343	0.010511569360777132	0.028173767950213528	-0.006204652757556389	0.008288286473515337	0.038288684074967515	-0.020896686934278343	0.003905644914035508	-0.019549849777248256	-0.00929236340044196	0.03529726846874355	0.023003474087103886	0.009079346874911347	-0.022454773611646918	-0.010293879675500637	0.010485466946386295	0.01277757005373498	-0.02524492065225638	-0.0050892804404308436	0.016460797508759978	0.00945685840951112	-0.04987709318522603	-0.0017520909889322852	0.008182943615254379	-0.02421021410365717	0.02783651938578064	0.0326895646454842	0.03291730946999545	-0.010629151887418779	0.011819323286360766	-0.014778135649367415	-0.024190069830470045	0.0006241642182143931	0.0044474005180156415	-0.017366365560740376	-0.000854921757924095	0.0462420662395303	-0.006621787282979895	0.006891916389038201	0.0036380231181929353	0.033633658127226615	-0.028117142474904117	-0.004515202685422625	-0.0070207950840160535	0.0009279681399586458	0.008271625874298999	0.006298263852367381	-0.024768820835156264	-0.05798036718535858	-0.006795358660003149	0.07015722336902411	-0.009532238505065025	0.045357649903624724	0.033075544049165816	-0.02013577789527248	0.00789171082804072	-0.008944733149965542	0.030196751741799307	0.03564237402388747	-0.059744912910764066	0.010074385691008509	-0.059224411034040636	0.05925740799172713	-0.02677169718340054	-0.04294546839869417	0.11255590880552348	-0.02845793826576285	-0.06746167994746205	0.10157582589048167	-0.11127657353604994	-0.06214339404176877	-0.07510515478321649	-0.05119509464908193	0.023277599115701327	-0.007978955271648283	0.08226237594074139	-0.05168939994388712	0.0
OM11	-0.2200500115101845	-0.1622453175840226	-0.027714289274146542	0.052975601721211435	0.005186555952035677	0.027236206834052222	-0.004220610843363673	-0.003161580956559047	0.06283157009054992	-0.03890316619621417	0.020785198875133234	0.0037089336288447946	0.0044802480358350615	0.007948608834820358	0.02088599297410976	0.008422336659492862	-0.00777820775760638	-0.012601134283233435	0.021968614166051576	-0.01361160897577385	-0.020639411867498805	0.005058675291302851	-0.018001586837592322	-0.023718357246402633	-0.0293173974073088	0.001005416501985832	0.008086347943439673	-0.007517327459100767	0.0017789472079508943	0.016606363567346242	0.007881241469257772	-0.031127988637069053	-0.0008482982789545858	-0.01106567895057897	0.009354830470472005	-0.017011202367573842	-0.025873782094553432	-0.0027499531610209347	0.0161663235876108	-0.0013600046048496402	0.04662360155769095	-0.03133263654748329	0.031645899772967265	-0.0012726842806018077	-0.016137317476789176	-0.023445122038642175	-0.020260094967180623	-0.03000324083245703	0.05728007150693139	-0.025260111324499995	0.021510940633419694	-0.001583781844491357	-0.025199613604341718	-0.0017162190092273254	-0.024803459482269415	0.0340051726265293	-0.058157428869929306	-0.0003957682133610502	-0.026737696862627402	-0.023105500672161303	0.03608215883693427	0.044441974104873896	0.014305958233644975	-0.021302840754266767	-0.024910923774218503	-0.006862771724684886	-0.08422903700850715	0.17289720920308457	0.03925551466542313	-0.024178196973458337	0.06758199746055683	0.0638569616718206	-0.031511855951992934	-0.004075349531195915	0.03152803882669169	-0.0046285507247691765	-0.10464396664245923	-0.07464349679822005	-0.050913498604787236	0.07023786594476526	0.0
OM10	-0.23643621383348998	-0.1598428866693924	-0.03892292305310829	0.026903741864854332	0.0061359806881875565	0.03220549925504026	-0.006355454531372584	0.026414182736873276	0.05204730625096281	-0.01323054285943643	0.004216962185095346	0.008975889198054641	-0.007161293093195481	0.026589313611674565	0.010712305640372906	0.015006246234579544	-0.02121587297995206	-0.015002155633181906	0.014492364390599205	0.009193473407026807	-0.011391367504270326	-0.002576429883357877	0.009939369492547047	0.004310692263464769	-0.05042647737716991	-0.00395664032303914	-0.00629649833663185	-0.017494460906316074	0.023763590946284316	-0.0015415178901736655	0.017029664193393905	-0.02440690064675506	0.00805142758551398	-0.01253702012511245	0.012437991529674865	0.015662305597285358	-0.009171252019874792	-0.003845496399319233	0.0073058557907961265	0.039835207049251205	-0.011135845510992807	0.002814864117347447	-0.018813983643594243	0.039963842129239494	-0.015646155874758556	-0.015569297884772109	-0.029276735166541713	0.009655234758422386	0.010680672081292829	0.001941770173605782	-0.0021818809691344318	0.010381110014172738	-0.005310794866546394	0.013635159198331614	-0.018053999620564958	0.021778775295898816	0.030774548585516058	-0.014619446375420234	0.010629201101193001	0.007504221733969185	0.0006072228205276822	0.035317014308598495	-0.007074114502364059	-0.06820701904640097	0.05682502898141868	-0.003470010712363873	0.016610769928391337	-0.008655692278636985	0.000645558678363161	-0.025451859415248003	-0.17912295538087927	-0.02708109240656023	0.003938799950820802	0.10953326159147682	0.14861227827479206	0.00036209725154575143	0.021279914048241488	-0.06553158270937669	-0.023858144261738646	-0.02183512658229746	0.0
OE8	0.43357998977408496	-0.049829893400452414	-0.03942921054773872	0.02257871539530874	-0.19367266000094965	-0.06462700948495947	-0.08571877538062023	0.1650826928128793	0.11069532302433331	-0.06784311111051068	-0.0524976714759189	0.09813041188374769	0.10321955887586733	-0.01753198628200201	0.04646894687540291	-0.08355250092640826	-0.03550093871663549	0.029309368613835853	0.08528946055634068	0.006417659672606165	0.23107142378791368	0.1816120396221242	-0.08154441066567791	0.021701106776323056	-0.014358226202672858	-0.1429035467283714	0.020953108487232745	-0.00623211671432273	0.028560369620859272	0.13879838078584925	-0.04526895471886066	-0.07019041609390264	-0.05384766045739738	0.045741108751415654	-0.008652936439222802	0.06797562022725101	0.02462831884791509	0.015959064844317652	-0.049811552394174945	-0.02092197897407476	-0.00471513851217263	-0.007887294341611052	-0.0067589519190554516	0.005159360162343551	-0.004239663172152044	0.0023652700858480145	0.007659409976238274	-0.004360564000448463	-0.006674180811788961	0.007344575411307893	-0.010567119173296056	0.005032598401819999	0.003139717555118949	0.0011034568688795673	0.01054686475237387	-0.007567098814992953	-0.010260642037425364	-0.002755594661881292	0.007889392857922069	0.0051029671351912045	-0.007046050227840219	0.0016066948441577692	-0.004001094794606754	-0.010542082074659	0.005188653268234045	-0.002456393881447141	0.0057429062801524705	-0.00558799602976451	-0.004801277662069244	-0.006980812928769541	0.00820496436111423	0.0019866138977198693	-0.007665402622422201	-0.0041473348641058155	-0.003847883504851446	0.005078495373951169	0.002133741726126274	0.0018212782530309122	0.002073545420353675	-0.0049903288796439415	0.0
LLE9	0.37993023714752977	-0.1028301907433902	0.2808090198177664	-0.06458982691541135	0.012784025842416277	-0.0926682464120128	-0.008179875984737354	0.05495759380894327	-0.04412709277642766	-0.08483463568632184	0.1613167948984134	0.049476229267243446	0.06258362038377555	0.1118281718266749	-0.029909298649432453	-0.06674121606092018	0.03349936870411932	-0.10881188665534992	-0.038084576895192325	-0.06443613874787653	-0.02048577215461191	0.05535730394219803	0.12887088109322326	-0.008194092220835373	0.024881734603509134	0.049420331380180746	0.030514419603271357	0.27664064777429676	0.04070595134385178	0.050268451084595836	-0.003916039219374877	0.00957628780604985	0.007811725875587114	-0.1139888798463694	0.05723706000019713	-0.026624984297724995	-0.06001918880339569	-0.0022128340738715732	-0.05121626733568442	-0.0156684078621691	0.0060312322268382375	0.04636279605755358	-0.00021958807427836246	0.023957457670343043	-0.002747331880850942	-0.012384185822301068	0.006840778805174588	-0.01795336346166075	-0.0017387017607468445	0.019989691294118768	-0.01834641993343263	-0.012293219221758146	-0.006680817689781558	-0.0034620362578433247	-0.009675200172987827	0.003498930321110384	0.0007380219641911122	-0.006705574611172643	-0.018924857890112178	-0.0021794447723565524	0.00937489896601885	0.0010606793242316519	-0.0032897553736272495	0.0007012699432168089	0.0008644232923281013	0.0033481326390556038	-0.004150156690908567	0.0047312117986762076	-0.009637918241763322	0.008381503162218118	-0.011030485033235072	-0.0015249848728183817	-6.518897038441156e-05	-0.010068246471129335	-0.00039093097375740213	-0.0006563322519616704	0.00563160468191371	-0.00761915606766175	-0.0008433635741155893	-0.005193320984419606	0.0
LLE8	0.4493033400238687	-0.13227649218962284	0.22982915720763902	-0.15935899140807655	-0.01971651837006998	-0.04444255144619779	0.15873621566302948	-0.0379181293747741	0.13175444697858416	-0.06884419456726908	-0.14546782174767958	-0.009709273657465899	-0.007548755420629217	0.005243696206408095	-0.042869885368089694	0.015955105367423825	0.015664677544979876	0.004961276087279919	0.009295100005436763	-0.020522305913014263	0.0048495867073091265	-0.02507326951376981	-0.047732972528885524	0.030664624939669687	0.13608131297165946	0.04785766730006886	-0.061336481667613296	0.013608755408746209	0.12287834121847024	-0.03736171902399546	-0.0036485647687019506	-0.07846319316817832	0.032491565646564934	0.10367791135927454	0.0014732326021921918	-0.10723748024565671	0.05749507754611069	0.14599284247448602	0.11798479653651196	0.12896909881316498	-0.00718759947219657	-0.024484412218528713	-0.043508831653742724	-0.005386281632054793	-0.01052786076219381	0.005996496645200692	-0.021291739939507035	0.007633881954623338	0.01734878206017201	-0.0027761496906463044	-0.0009520852017331673	0.003421233887400865	0.0036087767538194437	0.0023515380578497053	0.02016811943949403	0.0071270320173968385	-0.015369619340251293	-0.004704477510601149	0.010456306490025453	0.0021954214039695795	0.0036502447493157943	-0.004504724877376932	0.011248384561020359	-0.004919544243171036	-0.0032260038690180757	-0.006666279284087476	0.0050898252471447076	-0.0007286467758686841	0.001449663414580411	-0.006427486060689912	-0.0019062396508425575	-0.0013916408222063859	-0.0037744629002250145	-0.004970464187957489	-0.006658173367032088	-0.005922396483049681	0.0010810332261619313	0.001871714324416713	-0.0028223613231486084	0.00017669612947574477	0.0
LLM9	-0.12286237971254156	-0.13863557290124714	0.09563024692838998	0.11963306134721606	0.006011380256312216	-0.08828370163763384	-0.03262843272906437	-0.004171116424376975	-0.16469674768475145	0.0627639999118708	-0.06932778701496314	0.010290855054330061	-0.018256730511644472	-0.09156627436394592	-0.08583625133261899	-0.031434162950000566	0.01083479255280394	0.028312734304331996	0.016185924043044374	-0.01506368798849843	0.024798927975892053	0.013093619185739426	-0.02668953200070518	-0.02438936834992008	0.026973130138273703	0.04309665029958233	0.022342132492934073	0.04302039006211988	0.013360967554179062	-0.09416118391957817	-0.008398795709874394	0.02576095116066202	0.015407259035971692	0.0493493798214414	-0.03805183434771843	0.09800653808973116	-0.013991221143048007	-0.04295705641369033	-0.05365494411320726	0.03414902764426419	-0.018074179980727897	-0.0615074574387553	-0.09007029784671362	0.08402647836426996	-0.10268139173096424	-0.029811643410911796	-0.00887749621227175	0.08532504452687464	-0.008096626863854458	-0.018065612287986876	-0.05345497268210568	-0.025914248322490632	0.04322400116503594	0.09225396208444532	-0.029607514491885985	0.006753162229195508	-0.00021357445325264837	-0.07176800741559211	0.0535094231242229	0.07027907978228405	-0.0468417815879187	0.05229088127429117	0.013151439224054085	-0.06875010008946572	-0.03840196111826871	-0.050506071156598824	0.026357694082293163	0.03237138709193391	-0.01603555951765042	0.032104090115208844	0.034223768355943825	0.006586963700184186	0.011164355057493795	-0.034917948835608385	-0.0043050575632117465	0.03130803278816295	0.006832914490008827	-0.021984972359848802	-0.0036640768717040527	-0.008096513229884228	0.0
OE6	0.4484204552906163	-0.0917034800954823	0.03421207863570533	-0.053831207105389973	-0.14937410862764378	0.052166799802031545	-0.1594914909549711	0.009647848088651918	-0.024748455771710615	-0.10536195286559195	0.14159086901316245	-0.060326039709490555	0.028504422986695824	-0.08570041616126026	0.05544795323693971	0.007253773935033843	-0.04421690037554834	0.06757543253513727	0.02147237310229513	0.07345390750816848	0.13155881275051365	0.07165166753217594	-0.028242535481984028	-0.08464739430997319	0.012142659202258415	0.16100491701104724	-0.13671838598105615	-0.049625387589298596	-0.08548421480148556	-0.11835523316101666	0.18384616983244656	0.09646840638402654	0.023166195233381072	-0.06890379659558891	-0.014051402929398419	-0.03779213906375583	0.019703247912301648	0.015003173981001075	0.06455306694119337	0.004598873258034941	-0.00478031826305245	0.024126684225102526	0.020376448639269774	0.0007408220937317788	-0.01796042517008009	0.00329054909417745	0.013034255011841259	0.004942268961901969	0.0008351729629485479	-0.000127748315360528	-0.002633343223191038	0.0007375308243223841	0.0057795272059303565	0.0014647147669117982	-0.003067223956968998	0.015738288909269045	0.008120360944964483	0.008191237516591003	-0.0073376350620721325	-0.0031465652914635955	-0.0007295933947105956	0.00014132035438697754	-0.0009489200795677854	-0.0037227081064026587	-0.001993714857741248	-0.007436506410779829	-0.00046196167020377604	0.00029013939242817716	0.007133280203778679	-0.006751901024391435	-0.003125916773923334	-0.001914029648078218	0.00993734531423554	0.0003410013057167077	-0.0018970592103808377	-0.0052994337055345606	0.0018912398821900958	0.006977787214869443	-0.00219258018534944	0.0014785535260032974	0.0
OM6	-0.23804524104137337	-0.15442845132176342	-0.047881021805244756	0.016447203425600347	0.028503238224866577	0.015333686196543694	-0.009686360408009867	0.016617495588225444	0.04084660729335375	-0.02101661102176091	0.0007755388577144235	-0.014465789492406143	0.018565824669950767	0.042886156213831725	0.02064334036955077	0.015881195991713296	-0.028577020442416345	-0.009011942724709315	-0.022721503988896812	0.019546037755746676	0.005316089865498493	-0.0015150828136204525	0.02672066842856831	0.026664156111486644	-0.03516795276718254	0.018812614146022442	0.006783066857203316	-0.013489504250220503	0.02439179729529636	-0.005115759896098853	0.019174985292988826	-0.03674006185159658	-0.01937617157544386	-0.013082948076222017	0.004256944952234717	-0.025699807685558126	-0.014615970024934663	-0.008725090306240442	-0.005486367491555466	0.0041393431799795904	-0.007503306944816835	-0.01778811677469064	-0.015957570462715873	-0.0014141489085992079	0.003333198597925148	0.007875301535741817	-0.035203885403119764	0.0305731838258705	-0.03868079298355122	-0.010149767706281823	-0.021085094871349772	-0.004859435361693901	0.0551294257212261	0.005351427212832198	0.004257339181585661	0.016709879823048467	0.030620383535014492	0.0295246088346698	-0.02356127680124584	0.014159822002569931	-0.01672743086707337	0.035521927688864245	-0.01081485258907066	0.02312325063110613	0.02103567982423963	0.07751552340039987	0.07030782499224206	-0.04480083853184649	0.0038118010107416654	0.05266124989110002	-0.03903290462561498	0.0447246354239702	-0.03490040827280037	-0.05458600158901952	-0.011977570461844514	0.09944687944287593	-0.01321020718065665	0.09777815869123525	-0.14205190961406333	0.08239206293886213	0.0
OE5	0.4471437618465401	-0.049067025174930015	-0.14987709319064793	-0.03356131154186753	-0.07264784032994054	0.12092337352338516	-0.17813479436031324	-0.10126114732852555	-0.04706687043425709	0.12231382890829594	-0.1674333035376738	-0.18585832050131346	-0.15765020911030755	0.010105276978735008	0.14747261837658668	0.0345735913429748	0.13376882126732506	-0.08456241596928309	-0.10791150278816648	-0.1070775190195789	-0.002650590644512384	0.17454300864834188	0.07677761498926576	-0.09957389688774428	-0.037768896482567996	-0.038841352468267976	0.0062523021425114665	0.07073041977226367	0.007295304989360542	-0.00603494763035577	-0.04652965823598218	-0.02805663249078446	0.028917625450736912	0.004917624072440987	0.0012886063856259653	-0.031582498791844923	-0.0008907774996475173	0.034762421778001144	0.012178693317350657	0.02038499338778998	-0.0019165728922313366	-0.012905904792761989	-0.007076032355400173	-0.004853866227869242	-0.0006421506441358437	0.00023635552794898558	-0.0053769767544081465	0.002417316147769892	-0.0015429849295182194	0.0038005177136829368	0.002309027659704685	-8.196726766887019e-05	0.002155657955619319	-0.0048963177532593515	0.0019539051142754777	-0.004285195450191028	0.0006965427749253851	-0.0008685404695207295	-0.0035238480963185573	0.0025528702344561395	-0.0006117294926693571	0.0007769953609662169	0.0037827601015730686	1.638107612168189e-05	0.0011345743872356443	0.00524505545151352	0.004863070880362145	0.0006418543388885131	0.0010663868771521132	0.001283070416927019	0.0014621616251981053	0.003074348571284651	0.004348091442039311	0.0008129470611818842	0.0021480824613248363	0.0014400009622930804	0.0013137923143278021	-0.003846517447527768	0.0006088388467250124	-0.00087423590288518	0.0
OE9	0.41327262577666757	-0.00330764450671213	-0.18033211220328443	0.07302345159413351	-0.0988762068146872	0.07405590044381488	0.014757616214545338	0.08428344552765357	-0.05894920794058869	0.2323978022496129	-0.06170415591402107	0.08148822016344673	0.11670598053031062	0.28014520347273036	0.0053119344768927075	-0.12032421857732056	0.029178175097842183	0.09129210536471276	0.10931373434895461	-0.15360294221444032	0.013088688665720672	-0.13933420612678554	0.01618593580758144	-0.03575747363693281	0.0357702134122599	0.12340249291820735	-0.07795677283866999	-0.028105333313035923	0.008956212814841342	0.006498660617592645	0.0015186085627590135	0.027403539831578973	0.017964213019707815	-0.0008845343106953244	0.004199121262584266	-0.0017378976568898378	-0.0005335099305671428	0.0038246124033340717	-0.002900961423322791	-0.0008107617574332496	-0.0024227164892284556	0.002585231271134153	0.006666999195797279	-0.006296118846361373	0.007392595451901709	-0.0033759262825874777	-0.003307977593051419	-0.000590646538069582	0.003806216048831189	-0.0038296435478606416	0.006329172220110155	0.0021585297206513357	0.004328663594478721	-0.002607147167009216	0.004590512812053939	0.0035967788756228695	0.0011824677476365694	0.002981369827036349	-0.0016515107840773275	0.0022727987695591815	0.007572836729705932	-0.0008611915734360705	0.004645231642440558	-0.005877968795150543	-0.0066424342413617275	-0.0005152690948496849	0.0003263686890464722	0.001745964771462913	0.004714765320258689	3.409231937394855e-05	0.001227716288756551	0.004352697842014779	-0.0005203496402877588	0.0005221775021840777	-0.001528848279085081	-0.0018168325502894037	0.0018652883283195878	-0.002273376989014952	-0.0026812196997096174	0.003204740702502364	0.0
TI8	-0.14026094341283646	0.07577568047063331	-0.021835814495840305	-0.05215948597689784	-0.015212832944593774	-0.041906913623041595	-0.010599024993204862	0.0012032335772164304	0.01869886888414096	-0.023046664493693587	0.011221682688221497	0.021531350713903514	0.013225262817946136	-0.019360642775860352	0.03170143130750913	-0.01496065969166361	-0.030593352426224775	-0.07364843915935816	0.05992945361685259	-0.0007420160977051359	-0.017295738578396183	-0.011569643463027347	-0.038477965020141024	-0.07656054987240778	-0.0304025954807404	-0.02029005173796469	-0.08746947926387032	0.008223481832146062	0.04271732795498455	-0.04091086825683209	-0.030622314633452125	0.018845879679908157	-0.018321621466916127	0.08102380495226477	-0.010657998103634258	-0.013565221178609355	-0.1645953161404834	-0.014103302527760524	0.012429967131743646	-0.050910253472343556	0.0880220709979085	-0.00989684414723222	-0.01764412922047549	0.004319006953192633	-0.048309275538955566	-0.08442192573518001	-0.07664077577764401	0.1812999761184889	-0.019287878841716167	0.01712015602211756	0.06581656738467082	-0.07183058115078121	-0.04194120923215728	-0.07560894081957961	0.013744213900367539	-0.03977551243613536	-0.02400888702612348	-0.02842557687381994	-0.0734957120789935	-0.01600196848597446	0.02023065796068938	-0.06731482588326194	0.05798914615602252	0.07504854504596806	-0.027740707001094378	-0.004322961572333423	0.027028723968286202	-0.020068470188847422	0.015568592702834096	-0.02877724739610932	-0.023527984815539426	0.010403289803047713	0.007849581341549339	-0.0021033159917319753	-0.0019149010806002063	0.015110616112468925	-0.0034685734699498555	-0.010297432085377525	0.006459750158307673	-0.018816723455178062	0.0
N2	0.41642526646838923	0.04808321820961226	-0.11046200729242679	-0.013296588673263714	0.19437310379724956	-0.1667875945565449	-0.11634030430561851	0.0664663190645219	0.06495633732440406	0.1599671659332449	0.08767362849804623	-0.024956085719294564	-0.0426129010822041	0.06981962261620475	0.002943229929447032	0.13605988674276764	-0.01273251362600369	-0.22562394064277183	0.11736254152705182	0.05135014699559428	-0.032158072289882086	0.08535247340657696	-0.19129363146887585	0.13107538277051078	0.06253087955286185	0.10500880473208335	0.07799717078610818	-0.0175145930171329	-0.008846165540573579	0.002803640406646457	-0.0051139223229073475	0.06130912646540692	0.018298669565580905	0.014030972199442148	-0.01951403523357871	-0.014585931228898409	0.030033639984239562	-0.007345684385919583	0.011869800632961934	-0.006649655695395511	0.002957665939853728	-0.0051688869684863945	-0.005021752652851285	0.008296055124889722	-0.003798340885561551	-0.00027145088513398294	0.008426103117563753	-0.010014013033888084	0.004324711489938134	0.00778333673107425	0.004160083751597711	0.004346613358710476	-0.003492278300241666	-0.005010945186975398	-0.0006408220698249187	0.014785257249798504	0.0026039522925174153	-0.002803066030634433	0.005773873868994746	0.006866206460348195	-0.0013583238983659854	0.0015382895467995988	0.0008992537534322641	-0.0022317754840259253	-0.006279186157899702	0.0003830456816621425	-0.00020486358972029753	-4.9180898182045754e-05	-0.0034919659494310243	-3.0036936569329667e-05	-0.0015635291522858542	-0.0036159228160593504	-0.0004265633078446963	0.0023022054002229753	-0.0034256755959412018	0.0003256845015226174	-0.0022984614618288607	-0.0008720882814874096	-0.002987739989245899	0.0006968752202224516	0.0
N3	0.4026029089025548	0.053593436153992056	-0.12276243846867882	-0.02124182871844481	0.23288378074608704	-0.1281497022873852	-0.10988282082561263	-0.017038023716939587	0.24087095450986135	0.1315979801259875	0.0018777083125494564	0.02523109572299205	0.06458977064327061	-0.1715529219652099	-0.14759086377637678	0.09481299067959324	-0.06020553563715829	0.17216740822567503	0.056935906904808944	-0.0801820101486269	-0.029557870234889705	0.014615388899586522	0.19491350086008458	-0.05700943721314396	-0.027041848864972913	-0.007531504551714098	-0.04392494098287999	0.05996147831512731	-0.05749469396008804	0.005473864039408953	0.012436607041965359	-0.03445003335075428	-0.012967061317651197	0.016588734619156057	-0.014361996056967984	-0.009195151071484125	-0.015207476113322802	0.006414443189297132	-0.016015717719952638	0.020003937613016245	-0.005256895532773718	0.022978095989266492	0.006714844080371378	0.0019286284103051724	-0.002750807897060513	-0.0008701396337008124	-0.003422860421100944	-0.008441528138032492	-0.0018594048818276077	-0.012588694840152645	-0.0008737598235180393	-0.0031363769906996995	-0.006623912898487465	-0.003813271665907131	-0.0009050967738387568	-0.005785327680051764	0.0013042531310529458	-0.001185883993241813	-0.0023240013578883253	-0.006177882406611846	0.0016487329435951445	-0.0024016352629621543	-0.002244709924189958	-0.0026266324273955793	-0.002758657347082951	0.00013300412361205434	0.006325571656212137	-5.359891569240607e-05	0.005441427250736337	0.0027062171948814343	-0.0005734158660700593	0.0004441730064765322	-0.0005253497235560391	-0.0011354108474960906	-0.003318410763767236	0.0002052956150064558	0.0028035504174357038	-0.0018279049841014258	0.0016478821030021507	0.0018009327177755828	0.0
N4	0.191091886312935	0.13946821466826695	-0.08503130979017401	0.1553062321072602	0.045173499358353256	-0.18222927557468827	0.04158030179599363	-0.1737800789386593	0.001425041332649585	-0.0019892820883853062	-0.011423162473864327	-0.058944738385735794	0.2791003303802686	0.09539313915717215	-0.11336918063754628	-0.041466889350416695	0.14969024476323567	-0.07702431929822111	-0.18561408983728409	0.14286031750489603	0.009024427911901703	0.03322867422190368	-0.04894395918716521	-0.1184528407715299	-0.0328286367680886	-0.03494568865957938	-0.024734027440838205	-0.07462235635900868	-0.040908112269024986	0.004479971299094986	0.03738202581799522	-0.04985992146327218	-0.001771525026906327	-0.015696131884368407	0.015337945886632197	-0.007913254105036958	-0.0042724332649280985	0.00918344809959048	0.01873698803206426	0.019403478623079774	-0.0075277191725735	-0.004024454093421171	-0.026045197838985002	0.02324241864872381	0.010212741977888313	0.004458479280670317	-0.025092915431807822	-0.004933316027894613	-0.011631760476557201	0.015476373500561864	-0.020519595867034043	-0.01090273384432431	-0.014889115013751862	0.0002753411692867763	0.00901067588175655	0.0005300866415391175	-0.010261277756588461	-0.007952370766448086	0.01058098055988017	-0.016774592281607645	-0.00805702672682569	0.006143699101590747	-0.019388539338466244	0.003209617877131576	0.005952727650868523	-0.006383266140299333	-0.0035817255949920856	0.004178836270060547	0.0013000397469429606	-0.005255222064816181	-0.002118751544962265	-0.0012096785937480115	-0.005346087498523686	0.0023148942564012983	0.0033259188858188377	-0.0016700808923571916	-0.0016481345762738824	-0.0029223636206672948	0.0011888666806707364	-0.002441584502223087	0.0
N5	0.3503445368661	0.07818137877738787	-0.06062867546485586	0.10515351886787064	0.09385731464016034	-0.15659231943146373	0.09282359109749196	-0.09770677553710412	-0.14120858916187742	-0.2310709619572402	-0.08768449320943308	-0.035069400491859526	-0.09906302178589714	0.1801456430482097	0.054941599143680284	0.2506702837794298	-0.045167337394580245	0.13452360220709464	0.13128669237956325	0.012444870136957168	0.09809083729585988	-0.019766977192458332	0.04204877406268941	-0.08830168396529689	0.009711200804873005	-0.006934617940617216	0.06071923914573184	-0.0012708772151228571	0.0021188250007708634	0.02683375635732436	-0.02794209217794063	0.015679288985796448	-0.017026327436466808	-0.032830089017210254	0.013429893344143825	0.016205698889126985	-0.034242253554062324	-0.025059019450450564	0.022907938697497274	-0.02136722725725249	0.02589774484974109	-0.004742565916799617	-0.006905713736375001	-0.01178916670500988	-0.010611469490402481	-0.004200776064918958	0.005066934015703966	-0.019720714135778247	-0.0011813412118467511	-0.0006125220601266236	-0.01108484272753936	-0.0012133816920682791	-0.0078847387610775	0.0020764780780488214	0.0021117450083168393	-0.0069636557442900576	0.009041821657974188	-0.002499578184487331	-1.1084678247310523e-05	0.008331034919956994	0.0016240722990042231	-0.002999312789168925	-0.003904916127051554	-0.002343536691157887	-0.0018927267901080059	0.0004752978552912464	0.0049772459886160934	-0.003732166983678531	0.0011870280616348196	-0.0038548443147300476	-0.001878765599704262	-0.0036492851348702126	0.004444499191221776	0.0027736110237825415	0.002421726154556409	-0.00013019503058454143	0.0007141276963792763	-0.0009382003775326652	0.0010982449346538805	0.002172972363735115	0.0
TI9	-0.12361604849170657	0.13448031703783214	0.011069850575267475	-0.050028457266445475	-0.040069715700550484	-0.025507870587044373	0.0032338879630460396	0.0023838838214400773	-0.047937597765543176	0.032587004280344056	-0.025467826179148986	-0.04196174415843256	-0.04237135481925546	-0.07747543638571484	-0.07115305557612658	-0.024255108964665685	0.05120990065560095	0.01737628093206338	0.04882120793686345	-0.018286978082039666	0.024902498353763083	-0.02035280778633709	-0.000136964388486871	0.022312290428184434	0.02977416560810899	0.0064687635950057285	0.05544768018762246	-0.06551843437018216	0.0430892876105478	0.09642873502807815	0.045853292223280266	-0.0786945922124868	0.12593461880142365	-0.09654664501231733	0.03196803192540479	-0.035165831633529016	-0.08126607404521263	0.046873673092454514	0.049710264234310714	-0.13576912689251777	-0.1516305480119911	0.05472441810607158	-0.0014185646896929277	0.015272736602977363	-0.02937191912942983	0.07382923333389474	-0.00011870488481782816	0.036032333555275395	-0.05933187403538068	-0.0451376855943641	0.014987022021886271	0.019060965454487225	-0.08436742312008375	0.018067648452475993	-0.011097744839837637	0.09898740442881347	-0.034535455499237214	0.009195502616457293	-0.006577317096989157	0.09580902433496857	0.009585035323450902	-0.034540239829469764	-0.00408504652159762	0.02800263172087966	-0.04109598002933729	-0.01693304255286007	0.028927983614711952	0.01683125508982427	-0.0113136124836212	-0.03960010946164166	-0.006428374659220003	0.017478046567246285	-0.004657512579213216	0.0006581409845087363	0.01698081799785332	0.0025124309898811544	-0.007576197479199516	0.007796380322967499	-0.012915731026610472	-0.008228683016546456	0.0
SI3	-0.13451453536555197	0.09311550657708269	0.006173647093633142	-0.022115885745335306	-0.004186158014464803	0.01564798302453376	0.016627746440298585	0.03261274786542946	0.04387636615038192	0.012996197233308117	-0.04076291923457657	-0.03708773909908337	-0.08666386392976978	0.027529574468399785	-0.1086767007932458	-0.10544696258738354	-0.05175153355076355	-0.0806327064066313	0.05091146219442519	0.05390433382968622	0.01623348875533955	-0.018159403475484406	0.013414467061297822	-0.108313329633006	0.06514456302045045	-0.021721896476471048	0.019143057571314362	0.0010250011499618912	-0.08107836291248537	-0.018268552702563667	-0.09016883018237609	-0.03440223773960988	-0.0812383470494595	-0.061708288955077864	-0.019208105822978397	-0.03178712958381475	0.07378611910697919	0.02143373010256655	0.10782924177842332	-0.09584131498398582	0.021082006921473665	0.09967768922276758	0.017335283705447506	-0.11296131914347081	-0.053935024876467626	-0.022833772327375004	0.07761024093912149	0.0411599110523111	0.012521848162481072	-0.011405796222117409	-0.006021720368232499	-0.0016612529969818554	0.10373960960044214	0.07024447483592836	-0.042933081000615	-0.04418748329492103	-0.016615372483444572	-0.042432471883171896	-0.05615507234758705	-0.04246153084945741	-0.05563968251022255	0.0305889902151094	-0.07236684479997287	0.01853252835595399	-0.019919107784376968	-0.019629579918289855	0.013331914644177328	0.023093054063459795	0.00787590818227504	0.025773492174941716	-0.022422801806297812	0.005284867513197716	-0.0038751501677551543	0.005768285478921691	0.007733467276056478	0.004262910105275524	0.012939612754783536	-0.01463541369688279	-0.006742195143315422	-0.006152004567991867	0.0
SI2	-0.2097665031394041	-0.0603819947136484	-0.04764835087094437	-0.043805687490170823	0.01448479812324256	0.00799135427842842	-0.010696282103425759	0.004082388582102893	0.007598475782691294	-0.030468642379608876	0.0015958643340066084	0.015032408688416606	0.014588728946977355	0.03915680155361956	0.005539077893469797	0.03530141291131137	0.03426058399175675	0.04641588811275292	-0.021161089576683053	0.01749463676378403	-0.03867868837329873	0.03029261452660069	0.014069703864175814	0.06556580807409326	-0.022980234746038115	0.010584419988922966	-0.010581198332860715	-0.002715208257232663	-0.0027615916792430597	-0.033103154411912	-0.01988607340561876	-0.0117681248897659	0.0018175342940998911	0.02635579353295922	0.04938663391584446	0.00016537396926463672	0.06870754679660568	0.034447288564543606	-0.014887697111597582	-0.04133928898097417	-0.07323464828352957	0.005710541709778767	0.08902787263806783	0.0366573824419682	-0.03630692340637643	-0.10158090611009947	-0.04204450471832015	0.029192072780142735	-0.052952729255967855	0.04162299736883785	-0.02637926072947718	-0.017985248416915012	0.08191962553684828	-0.03806939305062877	0.09185848700050063	-0.06439764512024948	0.07670031909187984	0.053706956076004383	-0.07003231218196007	0.0823655130664898	0.06159266758604791	0.03665449981945553	-0.09163368519060752	0.00769948756263669	-0.04985061840493129	-0.08548142356536231	-0.056754769238601614	0.005224257107668858	-0.04975167312461264	-0.06375693073241699	0.024930629675596946	-0.04121847814825229	-0.01394555845956154	-0.056121875235707414	0.04783349728842174	-0.025010062910775416	0.012590368482742536	0.010951579802172505	0.005475256714946558	0.009432470234908017	0.0
SI1	-0.18356122797710306	0.06968204193698033	-0.017727139104457185	-0.0752809388406272	-0.01624138095584263	0.015298232576882564	0.012495765338827952	0.002486553426387814	0.025238226687736943	-0.011747705871423854	0.04327770980401583	0.023198437880764488	-0.027112106894076213	-0.013421349640563728	-0.005478779951926918	0.00695227352992754	0.023825106925946443	-0.03451121295140882	0.05532884791361424	-0.023033291546137986	0.016270831966820082	-0.029146105367892434	-0.009246145631448353	-0.07882996949735938	0.059069779238513885	-0.033805820433669545	-0.024110023515834775	0.01667708121807367	-0.03298820485132278	0.008385267088301441	-0.04117833585042737	-0.013247489939756591	0.09284871844031056	-0.03401388153292061	-0.011649960031548705	0.010400080069466359	0.03809748473657434	-0.03953041700737629	-0.03137782459696939	0.044976410969600956	0.06701088813347132	-0.05756345748141435	0.03934732369064843	0.047221284912148755	-0.06413332278087636	0.019935679686496177	-0.044911509611875365	0.04432861991595442	-0.035763305782207135	0.02879902334730664	0.04880081635812264	0.00010513526151150584	-0.030243200396751983	0.059443916872640605	0.09406335556131358	0.054054537022133614	-0.024312189721913784	0.07166443401406766	0.07103501574614915	0.011455752243631328	-0.038964954448068946	-0.03255655255256353	-0.11413547322020959	0.06214638649448005	0.12562116134664478	-0.04030397618271935	-0.09659489205270211	-0.001946998873790067	0.01538412054983553	0.08337125881458762	-0.001093119572985194	0.027054753750815688	0.034936974071110106	0.017201005117498728	-0.006297985867767656	0.0013613000187516898	0.009529125455085089	0.014094149706623427	0.004262570224474456	0.014396239849925876	0.0
LLM8	-0.24041967144917095	-0.20888684533361596	-0.012840074953474074	0.04769496309749008	0.027571094852344224	-0.007785811844195986	0.0038534634614803783	0.0039036124654306214	0.008455257775880725	0.015048333457913971	-0.018085791377384773	-0.019937564809549464	-0.011050306707285126	0.009917925759033027	-0.012190766426374452	-0.003310835990925244	-0.011950488608714633	0.0018798724333367375	-0.012458480838648768	0.013163642502529705	0.03536994053281631	-0.006324920588192897	0.012445796759913221	0.022981846559751707	-0.01157676375980242	0.018904082629392555	0.015518784240022274	-0.00891274692470579	-0.016325898692125366	-0.01543064791789135	0.014039281779651013	-0.013422142489851465	0.003124950253986142	-0.02494769194145406	0.02365871296118792	0.0035585213438204333	0.03395878519706837	0.004095132702944453	-0.007463025433298333	0.002278678682515142	0.020549125339144013	-0.005614598309853549	-0.007396948657388037	-0.008363488747289139	0.0007794443402412357	0.006808533848614749	0.022968683733172665	-0.06153209011605841	-0.0019768410058578355	-0.045391511266530245	0.05745400277717915	-0.036345394121513726	-0.027072454859562757	0.03286739988490356	0.03879883855928211	-0.028212870597203486	-0.00039121205193353565	-0.01828791157141648	0.008078219588680912	-0.040688925248861314	0.05352153684240321	-0.05392142294443475	0.01435733412091762	0.05597841279244407	0.02116933341870643	-0.0031152707563947076	0.007496470769827613	-0.05439803559961651	-0.015603536918633266	0.02194477359374753	0.09153168297006015	0.01743678977328775	-0.008927580046702018	-0.042313325985524286	0.05852526974700243	-0.00041686529680402384	0.004263851385001807	-0.0420823362665139	-0.10403606929473867	-0.16569016191206673	0.0
SI7	-0.18368955544623455	0.0347786452492872	-0.03185029353112702	-0.08650096972297015	-0.021322445111460395	-0.02828399248713741	0.0034967847859005505	-0.014075570772262508	0.009351582052317172	-0.004467409496076774	0.01863160172874642	0.016740053124861074	0.047771503393659064	-0.015627303540634113	0.07492890312295918	0.017913394704058443	-0.03806104553315852	-0.019260199743512074	-0.027075155667850605	-0.042472280337633374	-0.02968490721103218	-0.03795401368950812	-0.028173509853678634	-0.0536141086673439	0.053657758410671705	-0.021780388663591808	0.03145849331945563	0.035224763579602775	0.015039686831161223	0.016419138690833092	0.007443406714571365	-0.03189098607228374	-0.011717216986865302	-0.027411344339260256	-0.07627723857911489	0.02569707724487647	0.006117268263540745	-0.03346630005495133	0.02802514491622313	-0.01472863450890236	-0.11005159728553496	-0.06711616534898616	0.09573578560568549	-0.04095865566516145	-0.018896431767622967	0.010702762100970556	-0.021588287064973587	-0.01331954559213735	0.02813169707006581	-0.05437705889323884	-0.10449629952307932	-0.08139595065198962	0.08205541297042455	-0.05261192378099817	0.08054225823148609	0.11823165098423492	0.12242687437727048	-0.05288305353461524	0.024208694778151574	-0.09659577639128453	-0.036387932583793435	-0.06774868024142704	0.059988209886502435	-0.00556292904228735	-0.000372428999534646	-0.04383843173548107	0.03328295897505551	0.00029785820754361307	0.03523992774543231	0.004933688717865131	0.012581721580699113	-0.023082784483620077	0.02256635187129341	0.008566371513915727	-0.005939473924286494	-0.0015985985488595077	-0.023785781983563046	-0.01963779030792524	-0.0008524930226487766	0.0015601634338097475	0.0
SI6	-0.1618017430478036	0.058218359953541875	-0.014895191824306373	-0.042983393964596266	-0.010178500270063258	-0.017459137615092768	0.010090238666416215	-0.006947453817736646	-0.009248428597952735	0.009823671242110546	-0.0037667994125257405	-0.00021549117257278424	0.07051754417821257	-0.030090336694073194	0.08394916294422443	0.005035653448086334	-0.06287876811416021	0.013384801015746057	-0.05386406805705149	-0.015063944632309178	0.009365263511870902	-0.0162259882296216	-0.0035230161874196175	-0.003786167040986161	0.06896682925420687	0.002805922453899132	0.05145769714432602	-0.01557180310550654	-0.016585268858024218	0.05571896756796287	0.01403880779520384	0.02581730854582345	0.11235467304852581	-0.03324401723945845	-0.07569473637921623	-0.0684341892487353	0.014161756372960509	-0.011761817016440504	-0.06309764013939055	0.03967981961853099	-0.020414419362390128	-0.07832657424644898	0.052827831102008505	-0.08123824386214447	-0.04659349591069326	-0.027206327187342234	-0.04673414732891186	-0.0674998736504321	0.05484612042775081	-0.05188127233527904	-0.04904491758510784	-0.07420855244045234	-0.0012570725697266698	-0.05283964153185136	-0.12234301545793264	-0.14390424927852152	-0.09999872927383244	-0.040173852945988915	-0.02044481285871827	0.10212872882678124	-0.02507585413948265	-0.03342162470548631	-0.018784130076901693	0.017155684898078706	0.02886989409843422	-0.011438220391872254	-0.007498900419286824	0.00170893497321858	0.015104308550101704	0.02022495594672647	-0.03443539829642284	-0.021533281127884815	-0.019215248578179963	-0.018700512903298022	0.007991587898789312	-0.0066658628724768736	0.01893332047374819	0.009194968220824528	-0.0049978679967482295	-0.0034209024043805538	0.0
SI5	-0.17390693684288047	0.0823382108150289	-0.019877779214058845	-0.07944010024971958	-0.027731974925645487	0.021426306604378824	0.002929772519957116	0.003676763042061775	-0.01161860482790189	0.0023659122345968692	0.053022383607826545	0.018861717534166492	-0.03631777463449534	-0.04842791195771583	-0.024053798277281536	0.001919709029762116	0.04794233459626057	-0.004856144914975756	0.051774882985029434	-0.0201642193195756	0.01210537789337285	-0.019083500568808528	-0.004611305893531318	-0.043520025664743146	0.0816288535902589	-0.018008215643505507	0.012471526745693039	-0.05290829421630462	-0.005910522307858409	0.036864509185249084	-0.013307230616752173	-0.05906208789656613	0.13294686798435681	-0.06217854851912061	0.008426054583107597	-0.009217809110297273	0.020248178767567716	-0.005432095867238897	0.015318605192927411	-0.0448458397903133	-0.0014498205004300864	0.011007285376421705	-0.07219246580950056	0.050994199456499495	-0.021877979459389234	-0.04783357737615635	0.006253542258642782	-0.012863452796213079	-0.04574266937646891	0.07605744399932501	-0.0003176314248620178	-0.0829464967779928	-0.009347067460112808	-0.038403495942153414	-0.009221262310443049	-0.137867139586248	0.060988897286020555	0.0677510593589239	0.10650002437377898	-0.12640711599299634	0.05600060281795674	0.07100529835200609	0.05477234342006256	-0.06331819373106438	-0.0075045834588321715	0.06883070152257424	0.02510732639688389	0.03267099080667127	-0.0021092088955901853	0.0021808261970892996	0.01012233750507684	-0.026943909271132653	-0.007952973509070633	-0.011294996689965784	-0.009984451677450901	0.002250040718740256	0.0090574297282516	-0.0011719951642408157	-0.0026019498398249636	0.006669454463330105	0.0
SI4	-0.14323603141694005	0.0847242292928824	0.06864952305904205	-0.010640143764126425	-0.012443067693237539	0.013408599657501477	-0.03041793692421909	0.03412663168194901	-0.023485896053964773	0.03257221272702364	-0.07100701720604466	0.005063001283828114	-0.09995523876767286	0.03479619394206861	-0.0685682650732183	-0.09741396104449436	-0.09240913280466752	-0.013072084213822884	0.012245105205414726	0.06918545933213989	-0.02735569617112037	0.03692720850431891	-0.0017047600271578426	-0.046377722164522885	0.08350172679306027	-0.03217646794243604	-0.01621410056143539	-0.014986138040995982	-0.13359053789366454	0.017603639286920915	-0.04563246170298846	-0.01401087258241151	-0.10510558026312826	-0.07659493814050537	-0.01614203917790307	-0.023355198107289456	-0.010454476235066694	-0.12003628981173754	0.051861722550244675	0.1307221071944757	-0.048725540995012306	0.019488331118675872	-0.03948290832094032	0.060937529612444814	-0.013324646312401078	-0.04177028828313705	-0.09322452347409001	-0.0927938216396325	0.04644052196971056	0.008350990617880305	0.019928921953320765	-0.014705719738256679	-0.05454679226489618	-0.039976791326176576	0.07970354710273454	0.02822117702363336	-0.01802352895299549	0.03456395943425413	-0.04454322800714562	0.07222599122885491	0.02832406114481222	-0.029571830640220887	0.04957016160777932	-0.05184941037340339	-0.017754801258857335	0.051698173933308736	0.007364495419616271	-0.01487272456754963	-0.02503215393038134	-0.02398031459822469	0.0011532055451665333	0.008313591145783802	0.02610435238750121	-0.021743567626612538	0.0013308694526043363	-0.00979178165244896	-0.004324339407909867	0.019152170051283092	0.007623563294895525	0.007316172665380931	0.0
TI4	-0.16511187326539564	0.09163831227050671	-0.007314197802765036	-0.0801886207166709	-0.009292540168886577	-0.01103263047850307	-0.013054391102868483	0.031186780329166587	-0.011000266423458301	-0.026546727545079713	-0.04471560732178992	0.014065346141238038	0.0036459196658538712	0.07663365826552877	-0.06168548526709072	-0.011047555034325106	0.013062244083267316	0.061845733217218084	-0.027755120367638615	0.070298858697953	-0.0450953460420454	0.08584315723509318	0.04876967511998925	0.06238688236360805	-0.006101185310679108	-0.0024304851423584627	-0.004724978694853726	-0.010139137713361663	-0.03355337818629708	-0.011060140583950828	-0.026712791693639867	0.09393465134744315	0.046838778336577964	0.031165597595736835	0.03722245307579017	0.017455199186605746	-0.02364902644571483	0.07917264219386626	-0.029969051992278617	0.011466264846965592	-0.05654194285641215	-0.05536224765792741	0.11040334917678983	-0.03867904228632741	-0.08439315891046546	-0.06404426881297877	0.046895387460063394	0.061759659920688784	0.06113247039492138	-0.026994727015517184	0.02335074922450914	-0.010753971815093008	0.010550115642436072	0.05408916431090377	-0.01916269876533534	0.06620615735066222	-0.03748249858194633	-0.011241852893407706	0.025278791846897217	-0.03427860502288195	0.015466101149403064	0.029298462848773205	0.009087151031313419	0.002274770920545097	0.06785432448000411	0.16832556603747387	-0.012752216240245891	-0.0016582059402742034	-0.044843100820288154	-0.05869313181330017	0.02558452074083565	-0.04362277711155354	0.026379347430369737	0.010795126865198111	-0.012389331314302414	0.0408807757716345	-0.017187650845368576	5.5230121025333586e-05	0.025122604396428	-0.01652721097534739	0.0
TI5	-0.17188429266046176	0.038158511738467585	-0.015779871102244904	-0.05220169532482679	0.0066065179482281714	-0.03843196094302868	0.0030551332993865544	-0.011437904956773416	0.008351959147874066	-0.014381198141932002	0.005915610941048125	0.026658516463349963	0.04689037217534575	0.012248764863150923	0.06823042319117323	0.02558923519022133	-0.06337953511544761	0.008789127662349797	-0.06442550065826999	-0.0011064091222197723	-0.013264648104030807	-0.004047725024422562	-0.0228246033939441	-0.031824726800204	0.03820648832864721	-0.032707889112720434	-0.0195557601437702	0.030182195769710443	-0.00010721901053370914	0.005662577879604361	-0.013073556636725936	0.03854808640199619	0.08920967295301012	-0.019638143562863877	-0.03921334608546728	0.011510227724671826	0.06240607774570079	-0.03213117221331015	-0.07950289609748903	0.08557686224627693	-0.02333004378003592	-0.008589960960824488	0.012433600175639532	-0.18643001171504206	0.04854842357538447	-0.05440333779550263	0.030991721857162355	0.06137319973600104	-0.08810301734906553	0.029084747609144146	0.06596706331618069	0.08733346605019263	-0.10547272782237425	0.048250857807285864	0.04866999901643893	0.041939150408329386	-0.002468526682699098	0.028277241358896955	-0.0400429072428107	-0.021821946427910292	-0.024656631527108622	0.05877264555326417	0.0363300383016991	-0.050267857711290866	-0.1077859113729213	-0.011694999016068243	0.044503066483320704	0.00980355496409161	-0.028103049392537587	0.045040350839817216	-0.0012426077790674115	0.015017381220899111	-0.013183401229658897	-0.012247579491058983	0.02716803361393991	-0.011815775895705526	0.017492346890289594	-0.008792205890491834	0.0024305483976514476	-0.0034515193746984148	0.0
SI9	-0.18137554354535187	0.06451573984348863	-0.04649029664789245	-0.13414646825919255	-0.021663932687106785	-0.021258251830658367	0.008528093124527032	-0.022721602269158307	-0.0053342204409544056	0.001252216567031077	0.006501098101342653	0.03276332212943269	0.016123396455403703	0.02051101019787444	0.04409047495847871	-0.015991605347812497	-0.03988850169664876	-0.005742182987886683	-0.030212068801132946	-0.0009796744251759828	-0.045214892033124426	0.016721589611040772	-0.006965279569923581	-0.037883834069201726	0.017922864122280134	0.0014683389130946106	0.004856798184897216	-0.001366162424881347	0.04233422091054718	-0.03744077754449703	0.0007211174034344574	0.014687638528847134	-0.06208609048784248	0.03442086914748281	-0.07003819363692929	0.037629758683845375	-0.006346468176893638	0.02128950799440606	0.0006071641352490557	0.031814811144804264	0.07252595672228734	0.08615505419728783	-0.03032560918596302	0.04557933079130625	-0.031151309907203384	-0.013640063917284858	0.11115320456259765	-0.020022642912338122	-0.19444788457762247	-0.14417714483090505	-0.09601364832986369	0.040404964174033976	-0.017704733012622435	-0.06853143391570209	-0.00609400932461114	-0.007315601770776736	0.008233556047338636	-0.0023314907949640714	0.03698294582752891	0.04806613771414534	0.025734984827297483	-0.059904314173973856	-0.03421404822238202	-0.019691756504168514	-0.02123583365437731	0.09072668193432198	-0.06292522601642134	0.025982937928586667	-0.0003355399245713082	0.014230217903277125	0.007634013123284937	-0.009359734024220922	0.0005132184402618793	0.0271115798499882	0.008037335349478352	-0.0166176694394184	-0.012797233918552267	0.0013847686147318804	-0.010774980124160623	-0.0049044938215884884	0.0
TI7	-0.17667900696349717	0.10431657218030675	-0.013293601785406199	-0.09669739298890374	-0.032877927831727015	0.054764397077957515	0.005813430788871834	0.013700351050777385	0.004650615149405645	-0.027894112312588426	0.012544312926039532	-0.0015511168195847522	-0.04538807406486534	0.06994496149702038	-0.09241899542523764	-0.02219087940279752	0.08944410692446668	0.051757006754357106	0.010352917300044428	0.05581383053608721	-0.04929764052862572	0.08404283397809745	0.05106333446592207	0.07100754102550552	-0.0005585431291838636	0.0007493761012327282	-0.015742422688859586	-0.02642438634898482	-0.035143850533170914	0.030975802716946964	-0.0031720453419471486	0.07516870179739024	-0.02251384528436897	0.03775799158111474	0.0019680522995355197	0.04147174536677018	-0.06281172371352543	0.05752077315276139	0.005688588959124711	0.02010681745908275	0.007476831171354855	-0.11300980400227435	-0.0044189232849974275	0.05291315701135731	-0.10940125889230762	-0.0016546965483155399	0.12074167408604816	-0.10256218130430705	-0.020209261860927304	-0.03335978100375339	0.020256458524939368	0.00816762270328446	-0.04947364734502153	-0.04272035687509026	-0.012161710058506397	-0.009103380435193232	-0.01855109484407636	0.04272273701193475	-0.045927647752001685	-0.07814459798803773	-0.027913570136372138	0.003547547396308974	0.03198063240493481	0.006601112416691506	-0.032419502997475015	-0.1403295858503292	0.03939624901433983	-0.025706655472768777	0.02142384138232874	0.0429061642672847	-0.04487621285293237	0.031753123140003975	-0.016263720922975986	-0.0033685295521688552	-0.013503237900738867	0.00017727412501307858	0.0087020509870934	0.005497091511172181	-0.011656896079295067	0.021795693779306447	0.0
LLM7	-0.20175455215388724	-0.19267875700537435	0.059649635608566565	0.07889337835221406	0.028293287837961506	-0.05794740482098864	-0.02050304340754219	0.006677890779716928	-0.08531199275915767	0.027778943605826105	-0.03149527727255991	-0.0006550181774257467	-0.006532204852334696	-0.04354849936376964	-0.050697909887794664	-0.018246239975789096	0.02095901620535165	0.016880550377466882	0.011140014478620662	-0.007996947600731984	0.010470310679632774	0.006115645434928374	-0.013880622735941768	-0.02919087133937954	0.04361734298697524	0.011899458662275653	0.00018428478253346432	0.03270271424359063	0.022320329418737	-0.021943383339201292	-0.0008045704874402691	0.0208542814813355	0.0076371720087693865	0.033317248112615466	-0.04209242149222221	-0.0009141776476998227	0.015579136250692517	-0.008125973185464494	-0.0083517092148064	-0.03489804005146486	0.021665595489819434	-0.00575061991101258	0.006866791813479674	-0.02295036672972184	0.006418688700356224	-0.00046482463379160765	-0.009366382959729068	-0.044577832995712996	-0.021036173249939356	0.008745138117024447	0.02832025467128196	-0.03209080864861029	0.020566731154282394	-0.09279255189254498	-0.006564492632110172	0.019521590993619203	0.012280008799240823	0.06604509101242378	-0.029784617037166127	-0.004876058935566167	-0.09862361755603585	0.034911470844416946	-0.009113653533267747	0.027709415389942406	0.045768989229100276	0.024030516028111695	0.04344869298549054	-0.01559644138608291	-0.03528787281980364	-0.04353544736497691	0.07836711988909519	0.06423162074113178	-0.11864939856943574	0.12451678879082906	0.04957261352917635	-0.02281851219194185	-0.012757558768791767	0.06423129748111252	0.052929230763842226	-0.007151143618325925	0.0
TI1	-0.13266443815568704	0.13166222549761045	0.003739440510662101	-0.04605990671141908	-0.011172030204213644	-0.052656208576457	0.009237713534660122	0.008091392735947712	-0.014344853053980224	0.033291723106327484	-0.0262947047827314	0.001258921327582184	-0.031611648763315014	-0.05511220864621348	0.0014239364843653887	-0.04165005885539714	-0.07238747691087402	-0.06466076490293335	0.016461281663478513	-0.010369884497074044	0.04560997160306271	-0.07518191084805603	-0.012014174848403504	-0.07807121927308246	-0.06834271555483182	-0.02112942651197535	-0.006834755195843618	-0.0303313765336012	0.00246636944430353	-0.02967203527876049	0.003211534291920361	0.039870892335637655	-0.041306308206084566	-0.004032158303159592	0.1252555780644505	-0.08045825670190121	0.017870653605798637	0.1453260844134331	-0.11419929290697489	-0.04264436369790203	0.061213056553523194	-0.050657027417802314	-0.0674641090290467	-0.03992626125222524	-0.03265735454798338	-0.04288144738436864	-0.006718218882340412	-0.11219511445749822	0.01062231567307993	0.06303781793546326	0.043615366149351145	-0.00895358014315615	-0.04121188967150917	-0.029679283800527378	-0.0608652826771788	0.08040010318342442	0.14321124762353146	-0.04779356707437511	0.023126132426674502	0.049811314397498106	-0.03566524723068673	-0.0143093427007298	-0.018860599175999204	-0.019341165450949535	-0.010097152148377888	0.007382036893533403	-0.03554083210879675	-0.02396128738220476	-0.00808425919002268	0.003986322022105975	0.002191988819448766	-0.021607400465532407	-1.2703946860758564e-05	-0.029130264557069345	-0.0014467935194895014	0.00338768032605511	-0.016543320069192836	-0.004987213599954657	-0.00015111681565029602	0.015577175038186718	0.0
LLM5	-0.18551140236719935	-0.20098417761895399	0.06280258538635058	0.1172162896901217	0.04643816621480116	-0.06059360136155282	-0.027822186197082578	0.005080904732713865	-0.10623265740152937	0.04487261986565148	-0.06681012934299999	-0.01353411919237635	-0.03144075899097408	-0.035220630534241425	-0.0694010624869518	-0.034082355808885884	0.005378067667498917	0.016874154530845255	-0.010254646173404172	0.012409288906307601	0.04078805655093195	0.01328645245279639	-0.018129854381277337	0.006938263349647501	0.0023738214083122663	0.003519377823245862	0.019090061399512647	0.023455686970565572	0.008966375789574337	0.002051231864083475	0.033222433516282776	0.030601624797924932	-0.02748559831363697	-0.005810520574367591	-0.0039039721209489426	0.01842976618579766	0.06510617263680746	0.029221023650646605	-0.03518787558522127	0.012829474978367948	-0.05320271114979454	0.04371794005483787	0.020365230480757668	-0.05835056436332	0.02113947977052582	-0.022401723621760947	0.02448553558548892	-0.015898603054518703	-0.003615797697604348	-0.010306653212957703	0.057000172166921804	-0.023483899581185404	-0.03593946992790211	0.045283815009752794	0.05151823255340172	-0.05900649389020931	0.006538752675252473	-0.041741534001837166	0.04507742043295754	-0.02852166522183045	0.12360107596169001	-0.09561682385128753	0.04625839051757718	0.06851739325742132	-0.030465928917945567	-0.025941171069578255	-0.07573670135223216	-0.01415388566580793	0.05697772607083578	0.0002654933466938191	-0.035145866830469746	-0.031154020504520957	-0.029681738151228966	0.07676986120145682	-0.02100964374495732	0.06682561930085863	0.02733074136316564	0.012545989163597353	0.01183715583482597	0.08538100451075542	0.0
TI3	-0.09658883523745386	0.15354546067010627	0.034218038402853	-0.029140935354906257	-0.04278603787030244	-0.07719780589119679	-0.020063368330091494	0.03331361281468797	-0.041174174393259017	0.058066525706803464	-0.10561160614934605	-0.02313212122298427	0.032034449295464736	-0.025955363910896145	0.02916505085487615	-0.03501584344654618	-0.1386588251894632	0.002047354039935929	-0.0753974133573229	0.02590053754065056	0.03970558315995874	0.0018295720368371252	0.04660612517437595	0.06398176166959627	0.02436686140728601	0.053601023641537474	0.0755225689083498	-0.01446881297357351	-0.008681827033716786	-0.015494646404185993	0.027105263463940574	-0.05347635844761938	0.12407335443337952	0.020175606630130606	0.012148294867799876	0.08538644124573679	-0.14660629279456935	-0.0540763568993365	0.05099146531041883	0.09214743637320152	0.036690634686204246	0.0207642807002882	-0.04464086704686176	-0.03492736228351972	0.013988435581621855	0.044733805831633486	0.10058058522015204	-0.0020998644491357836	0.01395368994799706	0.12314656388260267	0.0040784304035079814	0.05482306536981	0.08383624170038367	-0.020380470065804807	-0.014448640323595222	0.00033004901118293534	0.06302750030108693	-0.009634242409465327	-0.06394247121572641	-0.013106505327063334	0.05517773467285691	0.0029926444812974446	-0.013434902856289914	0.029369504974532317	0.052736283833504295	-0.022006423544970222	-0.0511392603610166	0.0016981475291188818	0.02984232656600846	-0.01662395260056042	0.008432163824211927	0.00661451356208676	0.0076429518559106725	-0.0016407144467932	0.013468020307642083	-0.009210664385500182	-0.024948241618117057	0.013733217949314605	5.237808644844917e-05	-0.0007417843026402449	0.0
LLM3	-0.22594054936931318	-0.108791898362179	-0.029066094061256015	0.006836021298118388	0.004459458846915392	0.02770956934089673	0.030356465013346347	-0.02451503901814474	0.02200407952562838	-0.0060216820655645395	0.044018126756686995	-0.009792105970223569	-0.011536357741477822	-0.010450783669935316	-0.012526173686512024	0.002897949674732407	0.04889174244932534	-0.029109705489474214	0.033236246387609664	-0.03443675118536506	0.019399365521509837	-0.02249534935656709	-0.003245767464182465	-0.04448611549597574	0.02611898477810207	-0.01929068639661149	-0.039146304785012596	0.04440182590288761	-0.03027988664095259	-0.023860335869116848	-0.03758545655562683	0.028087005369113967	-0.009849404326370072	0.013174881941237311	-0.04340203071091166	0.05586063006368708	-0.00629036351917171	-0.027145489441574626	0.016642818328616225	0.0049693172760952664	-0.0006507828318005126	0.0024682075967821225	0.00032517102825824754	-0.02176920827536755	0.021218713538135054	0.029593856805940635	0.048741569257122065	-0.007699812352099071	0.03323748567500324	0.048497155072301165	0.005654570758212256	0.07130326473117275	-0.042533987848640854	-0.01888955023035135	0.03518381933062456	-0.018076145803626948	-0.03229730339888739	-0.03729349503609697	0.08937804669451678	0.019959107019032245	-0.03415863078529026	-0.0032468247467568856	-0.013671085422546561	0.01255185752277259	0.0022209870758723616	-0.03687805418869027	0.006217734652828756	0.012684925740518967	-0.022570088258959786	-0.08934405753133003	-0.07685523691182897	-0.10722347326301822	-0.07146821507165305	-0.04925721644329411	-0.04191320855687313	-0.00477655413249687	-0.13162871008579405	0.06322841549232291	-0.024077099153281385	-0.04477290295131382	0.0
LLM2	-0.22701052170491146	-0.17536333587041275	-0.03309851689149413	0.03663971641557672	0.011339507488802462	0.023228950861780645	0.020736802346474698	-0.02229893711694871	0.054259029008201766	-0.018647753440243962	0.02869305035152336	-0.00936367219219748	0.003017441784520799	0.01429176081704062	-0.008121117836338508	-0.011749288974205893	0.015127820618187774	-0.024601138267987394	0.019946205255101965	-0.004761494461280591	-0.0291083452813969	-0.0012295542332981706	-0.013773253800330704	-0.019544364780808135	-0.013863317648520852	-0.00282192571695767	-0.008842201701212395	0.02693003937548021	0.0003558810647956573	-0.0044080022598807795	-0.0037713356973680936	-0.011256183463542605	0.005374932333198196	0.009615597119387587	-0.013715528266321575	0.0370596620970197	-0.024690679354423664	-0.015883236886568276	0.05373586904275917	-0.041416152138900424	0.04204692801844325	-0.010179453839079141	-0.0050522828094722435	-0.03377147524158489	-0.0014904162749514237	0.003054278407394272	0.027881087001920775	-0.027803768297585886	-0.0014786077920578432	-0.0034429729442351444	0.02169566850903519	0.07168535395869768	-0.03321172979419671	-0.027548957421469032	0.0034758095463656696	0.027097910768066	-0.010776310153946722	-0.0016058834030589309	0.014678033030564747	0.02886994754799891	-0.038826179448149555	-0.008437919326989304	0.025333794169509986	-0.03886757230520338	0.07498150960276086	0.0011636285356480247	0.027840585090289905	0.0350650799608813	0.1253367131643759	-0.08414052452517398	0.06575068263801859	-0.06781382976100757	0.005288410941923663	-0.08176414024065207	0.03424874001403527	0.01941366712303831	0.15607776287128466	0.014905280347198017	0.013704982460893099	0.029899918157885383	0.0
TI16	-0.1379042390531308	0.06655417233966338	0.021599289592601066	-0.04550502831331712	-0.02070005534763396	-0.06650012629547564	-0.031434014370127425	0.026858771419701985	-0.04086344124699437	0.022916530280329972	-0.08337186352141426	-0.004421792989590081	0.04593619504550766	0.02433657671260001	0.04588018426368758	-0.04140651723608456	-0.15707721127124627	0.00538650935400405	-0.068909102874696	0.02613958437832848	-0.019213887121387434	0.03126165275447007	0.03746829752034488	0.049999941663626424	-0.05098102480988485	0.0758325265648454	0.08830651071816038	0.03457278012057274	-0.007270949280084167	-0.07952631724332926	0.012928717546801319	-0.06929848597106483	-0.022043741505565848	-0.009071184836791245	0.06427033735529697	0.06552210823997437	0.0012582074265316617	0.04610243102980259	0.07782694902339675	-0.06534528240155543	0.056530552762135054	-0.008271418195967384	0.09262373865143364	0.012138919781565826	-0.0038840821292669483	0.03216023224023775	-0.12110058969654738	0.01226017354618898	0.052449568550547054	-0.07861363119265918	0.055881474714525446	0.08111632301554884	-0.05026174548840372	-0.04058491089607958	0.018292804264931854	-0.0688935247348089	0.004332490457832141	0.049908961261312286	0.12868193682103418	-0.023842297130295224	-0.049783684797611784	0.02124614574371657	-0.024195402113743974	-0.017851180486943678	-0.05334187143677931	-0.019027552514385992	0.02416106275105227	-0.006088790020386867	-0.0006278491639141705	0.0068191301991138795	-0.01520769681081557	0.019129226519389073	0.0058668217529812775	0.013726645595342295	-0.03883768538596691	-0.009062962728163634	0.007990192889829247	-0.009314956542342918	0.004252591010082044	-0.0024560573365632644	0.0
TI14	-0.1608168226978669	0.08507340975637154	-0.026135419818326306	-0.09575835459141463	-0.01628613251370924	-0.01417018252045694	0.002371441585353574	-0.01020172971950043	-0.009247183574334435	-0.017841505260493967	0.0089693189621178	0.03295519290507271	0.04277723705416015	0.020318053383793753	0.043363951747706936	0.017030595171911356	-0.015953183142428867	0.04190896669924469	-0.0356763678465712	0.0026066203926613336	-0.08758953889512539	0.05305091997792619	-0.006719578838996059	-0.026101940846881194	0.02652240088423806	-0.022985018868355182	-0.00698163170620854	-0.004694867093942207	0.031059590779020114	-0.003000117660955166	-0.015062471473187747	0.0965031156724865	0.04525160604390968	0.08153874760784269	-0.01775008504700611	0.0292066690272159	0.028023511844152214	0.042828666804858924	-0.04611855404020519	-0.049054402624642376	0.03265465415581674	0.14744403137876005	-0.04629790132507557	0.027840042949388803	-0.018900198075094254	0.11730840334601153	-0.035807201028994096	-0.03779151772758488	0.08140404150812387	0.03889726742670951	-0.022079663801375674	-0.045342824909548426	0.023550741180586816	0.13613155580531885	0.03034578889044396	-0.0373774209668794	0.01232939791953119	0.11067405297515137	-0.041389563433182064	0.022006448166344252	-0.09304035594360277	-0.07299304566632628	0.06984060228323088	-0.012892384222857545	-0.03560088251340898	0.011762731553822332	-0.02099169475078631	-0.014665181361109149	0.034500242898721833	-0.030529267842437126	0.0006775559212900155	-0.007663649191952308	-0.0016941549576469238	-0.006745202178792336	0.02526544705791399	0.006347508218428015	-0.01923016687908184	-0.018284940905520394	-0.022297409053502214	0.010990690611410794	0.0
TI15	-0.19433727520668823	-0.03521446387774653	-0.05323594319559824	-0.060232037780994487	0.010858794970841327	-0.019333274414364075	0.018717420342400218	-0.023947714254692727	0.005060474015494957	-0.008860894283331953	0.0011086676081403575	0.03161938706253041	0.0488024416293917	-0.0023182356133597632	0.09843592499088223	0.014019052730548338	-0.04804950007771719	0.0338166980275216	-0.06616123112845448	-0.003334879836492329	-0.03759733314228875	-0.000545621301143366	-0.01878624374476416	-0.035469816059949026	0.0332471202918357	-0.016046152278565307	0.01615396037640203	-0.005560750120250884	0.02383558569394229	-0.01222800117630411	-0.03396977035583838	0.05994009065177139	-0.004666116303799406	0.027625763545459654	-0.06623931835469253	-0.024498324394572658	0.016355646136919384	0.042681028175472785	-0.042216740180669704	-0.06339480391097245	0.010110284490218759	0.12932263428087798	-0.030019960289865505	0.055416671156144785	-0.02435014154134111	0.05886547455917072	0.033245831230464255	-0.029877787361412386	0.07512004806018244	0.00015239084671840364	0.09236832703786237	-0.05522612676277349	0.008177404770049463	-0.07008195274122472	0.05774712457908542	0.06764460763602553	-0.0683048578410651	-0.08349748701980762	0.009224065675605825	0.01608644012355551	0.12376704283962212	0.12041044336387727	-0.04387200982927903	-0.029176453587547748	0.032085862418913744	-0.04508506621014253	0.06785996064478857	0.00029751471184582076	-0.00667484471690364	0.04597264211329046	0.005535370077561631	0.0019342801263415234	0.03233184305591886	0.01080460174529651	-0.01983597074069285	0.0038872160144185625	0.011318642716952555	0.02711935153813451	0.013603102059089954	0.002699522319444763	0.0
TI12	-0.11027545695300227	0.1776907056023311	0.061345421289042475	-0.006824988897059072	-0.03200896538183796	0.041200671798072123	-0.00715209776762174	0.015781950354546312	0.005794066313511761	0.005475980530692607	0.011803851349224589	-0.007383135486307324	-0.008018731315965994	-0.013504323914483567	-0.02303696967367123	0.03863391394316472	0.03170358087574894	-0.05073578225719992	0.04794381245206967	-0.03938087248084131	-0.004235985600839397	-0.03834527844885739	-0.031259140168565756	-0.015095407231250827	-0.09722222920332983	-0.03654983443016502	-0.04416809834789068	0.044002013807039025	0.01990140611545428	0.024141464468770975	0.018052649363715846	0.057970533910065146	0.04478957988048406	0.06246529797150043	0.07830771275383007	0.1798936200713417	0.051058199691566906	0.007506945365866139	0.13144705465193887	0.07136312805748965	0.010137258621411613	0.0960056485282063	0.07411849604680375	-0.030894179354164487	0.011240172779234326	-0.0218151261051288	-0.10851970003915695	-0.0761297849846554	-0.0619585742158597	-0.004287181398029835	-0.05421587473881843	-0.0601421680106794	-0.07058254971275434	0.049758494104316923	-0.0783272734769146	0.005885877850584519	0.008142579282282273	-0.05664857951771461	-0.03893711127387197	-0.0031512442911602	0.04062516716377235	0.04274269927504868	0.005917437693305576	0.007435912911267982	0.051851283621011934	-0.029264107960260674	0.03835487372822035	-0.0015750414968084985	-0.021664736110758146	0.013940386480448456	0.025749627054327394	0.0010082819806748408	0.005448998794907957	0.007072443461840731	-0.015592232683519431	-0.003499014252174972	-0.007186835673005044	0.030888838302703087	-0.008546165782729369	0.006443015643120958	0.0
TI6	-0.12715547548208106	0.17005859253751737	0.0006611655943247001	-0.09775294043843735	-0.048633344796619744	-0.014020120361408386	0.010112469190554084	-0.011444326324760034	-0.04687570520793426	0.014635762909569451	-0.007324520533590826	-0.02016126079775759	-0.011586907867929265	-0.022979179435145207	-0.05119096979103738	-0.004858663764495312	0.031315334578633405	0.029421120507100933	0.018396620395774953	0.008567991962412395	0.0009080476325767357	0.008922533071393275	0.05490038025345282	0.043166927900819614	-0.04176572554105096	0.03431160912064036	0.018651635175505516	0.0067746958434179785	0.03657647236239918	0.030679721190711117	0.05976952341177725	-0.04658752365434539	0.08533837483286473	-0.02602824601259279	-0.04136168347749824	0.021874694738372145	0.17454390542150738	-0.021810265209919775	0.017556262813168338	-0.11051123065868579	0.14282117158875246	-0.06163087869989275	-0.0497430661994103	0.06386775328759552	0.07614972933451344	-0.08934573230195496	0.00920657160268008	0.013058566221417206	0.08239728989154219	-0.0010714917671994513	-0.08060167434192211	0.05974618245141896	-0.024037341706462687	-0.01528087122222993	0.08708682199855186	0.02555790519550728	-0.045091724652191745	-0.08756202705606214	-0.08995613381994977	-0.0012632197715129988	-0.003960984298817275	-0.011201047958810093	0.03917968455997557	-0.014093330777069396	0.004203433624857913	0.027625436145389624	-0.020941431730952337	-0.035923191584196656	-0.007559538148552428	0.008266864961672817	-0.012773575157662656	0.0023614227426159216	-0.01691930366010384	0.007368780259224301	-0.0012074011723901927	0.009339593117134698	-0.0057844293197877065	0.004962391260639176	0.0018741066842992828	0.0046213212896200105	0.0
TI10	-0.08818650909683363	0.18438870295055074	0.013299799006683028	-0.037032409686243994	-0.01807870449202414	-0.058573078083583946	0.014742247273684844	0.0017056526590489274	-0.01873802546959326	-0.00783762076860054	-0.014452983909885727	-0.043565610188133146	0.011966204417266113	-0.010831605997717769	0.0028041890299386188	0.013820119029660216	-0.03575711994047591	-0.09405214451974249	0.028522519857695768	-0.03833207098857958	0.07369479832908665	-0.09331447112810014	-0.005770127208683377	-0.04747601828963032	-0.13594833438769055	0.010946352492298141	-0.027257810847572547	0.05140584417642209	0.05119835443477235	-0.07356110643128289	0.0006815324106515897	-0.08147551969501558	-0.04918944447946071	0.04575388058433682	0.035921122780105216	-0.03529313269884331	0.14808145871611644	-0.10485469030446802	-0.046580717988915644	0.04323945830791372	-0.06325170870353122	-0.01434088657794312	0.07189833072684748	0.06636226318581094	-0.05790080742441707	0.07750685698712906	0.1232774523177925	0.04417866027416431	0.0555601205863027	0.006094950188408986	0.004045829483336039	-0.012980715990231373	-0.011129298629458382	-0.03869302310389507	-0.07361087012921404	0.017971070805942686	-0.04182339614290659	0.11511111846567715	-0.019828701083961023	0.009113584407630972	0.04179114729008222	0.013476016833220177	0.06237204150205018	0.014086523160458261	-0.013709355111441225	0.0020866775281012787	0.0019648604339436515	0.007097768058374266	0.004878277647741992	-0.006836990539225981	-0.002442420554154094	-0.014564617124664924	-0.0034957569206631187	-0.0016871499266988075	0.0044598878463567495	0.007545342486555196	0.016747147165290938	0.0102960419048261	-0.0009352169391647072	-0.011365339751887244	0.0
TI11	-0.13434203932604497	0.10949920601230509	-0.015255057627238854	-0.06093460069936694	-0.024782936713892322	-0.0016930975339363866	0.025662575530763575	-0.045610670812872685	-0.005666816864940591	0.008019402515153047	0.07154257083582267	0.02633020246904858	0.02515284576276462	-0.05548263797995684	0.046783203540058924	0.06401050849247401	0.12429407230628974	0.05632223122776559	0.03079077361668476	-0.09867125636374838	-0.01122102121646558	-0.022227021199729007	-0.11703830402348353	0.030129618670164164	-0.07291560797909193	0.016505680373383895	0.018752421002996733	0.04145555004303257	0.02531568796750924	-0.04428296398981174	0.03268268324362331	-0.0385529295100708	-0.07081362492941246	-0.08244279612766901	0.0509119707156746	0.11104138531623724	-0.00201521511653757	0.02713553258575407	-0.004690255194024158	0.05570115153031159	-0.12335651520017595	0.029479879479816184	-0.15303890997890737	-0.07411504268197588	-0.06304206463542823	-0.02473280955793441	-0.0009896590863311878	-0.0068932376368483275	0.08217045067552455	-0.04416943685589235	0.06230424876066386	0.04351226182245263	0.034657637005175775	-0.05302189414773629	0.0464029372787782	-0.059822767347725125	-0.025871128472797215	-0.010148129442337879	-0.041233887181200676	-0.03360205820345648	-0.05116664829206805	-0.016314359365023953	-0.05143318313097952	0.012041258966172693	0.020042527188364537	0.05318428199683924	-0.027669686400692128	-0.004338084909755437	-0.003912975439728875	0.004016009310822412	-0.007296636251306865	0.04167619986310909	0.019328520675859388	-0.009673801414893586	-0.001514063166066516	-0.0058605375984649224	0.0028629145411269187	-0.004837998385451244	0.01158121588473986	0.004891876504457175	0.0

Biplot	0	0

Site constraints	0	0
